# Supplementary material for: Gene Overlapping as a Modulator of Begomovirus Evolution
Source: Microorganisms. 2022 Feb 4;10(2):366. doi: 10.3390/microorganisms10020366 (PMC8875319; doi:10.3390/microorganisms10020366)
Supplement: Supplementary file 1 [file microorganisms-10-00366-s001.zip]

Archive with 213 entries (162 files):
- File S1/
- File S1/East_African_cassava_mosaic_Zanzibar_virus/
- File S1/East_African_cassava_mosaic_Zanzibar_virus/.DS_Store
- __MACOSX/
- __MACOSX/File S1/
- __MACOSX/File S1/East_African_cassava_mosaic_Zanzibar_virus/
- __MACOSX/File S1/East_African_cassava_mosaic_Zanzibar_virus/._.DS_Store
- File S1/East_African_cassava_mosaic_Zanzibar_virus/DNA_AV2.fasta
- File S1/East_African_cassava_mosaic_Zanzibar_virus/DNA_AV1.fasta
- File S1/East_African_cassava_mosaic_Zanzibar_virus/DNA_AC4.fasta
- File S1/East_African_cassava_mosaic_Zanzibar_virus/DNA_AC2.fasta
- File S1/East_African_cassava_mosaic_Zanzibar_virus/DNA_AC1.fasta
- File S1/East_African_cassava_mosaic_Zanzibar_virus/DNA_AC3.fasta
- File S1/Pepper_golden_mosaic_virus/
- File S1/Pepper_golden_mosaic_virus/.DS_Store
- __MACOSX/File S1/Pepper_golden_mosaic_virus/
- __MACOSX/File S1/Pepper_golden_mosaic_virus/._.DS_Store
- File S1/Pepper_golden_mosaic_virus/DNA_AC2.fasta
- File S1/Pepper_golden_mosaic_virus/DNA_AC1.fasta
- File S1/Pepper_golden_mosaic_virus/DNA_AC3.fasta
- File S1/Sweet_potato_leaf_curl_virus/
- File S1/Sweet_potato_leaf_curl_virus/.DS_Store
- __MACOSX/File S1/Sweet_potato_leaf_curl_virus/
- __MACOSX/File S1/Sweet_potato_leaf_curl_virus/._.DS_Store
- File S1/Sweet_potato_leaf_curl_virus/DNA_AC4.dnd
- File S1/Sweet_potato_leaf_curl_virus/DNA_AV2.fasta
- File S1/Sweet_potato_leaf_curl_virus/DNA_AV1.fasta
- File S1/Sweet_potato_leaf_curl_virus/DNA_AC4.fasta
- File S1/Sweet_potato_leaf_curl_virus/DNA_AC2.fasta
- File S1/Sweet_potato_leaf_curl_virus/DNA_AC1.fasta
- File S1/Sweet_potato_leaf_curl_virus/DNA_AC3.fasta
- File S1/.DS_Store
- __MACOSX/File S1/._.DS_Store
- File S1/Bhendi_yellow_vein_mosaic_virus/
- File S1/Bhendi_yellow_vein_mosaic_virus/.DS_Store
- __MACOSX/File S1/Bhendi_yellow_vein_mosaic_virus/
- __MACOSX/File S1/Bhendi_yellow_vein_mosaic_virus/._.DS_Store
- File S1/Bhendi_yellow_vein_mosaic_virus/DNA/
- File S1/Bhendi_yellow_vein_mosaic_virus/DNA/.DS_Store
- __MACOSX/File S1/Bhendi_yellow_vein_mosaic_virus/DNA/
- __MACOSX/File S1/Bhendi_yellow_vein_mosaic_virus/DNA/._.DS_Store
- File S1/Bhendi_yellow_vein_mosaic_virus/DNA/DNA_AV2.fasta
- File S1/Bhendi_yellow_vein_mosaic_virus/DNA/DNA_AV1.fasta
- File S1/Bhendi_yellow_vein_mosaic_virus/DNA/DNA_AC4.fasta
- File S1/Bhendi_yellow_vein_mosaic_virus/DNA/DNA_AC2.fasta
- File S1/Bhendi_yellow_vein_mosaic_virus/DNA/DNA_AC1.fasta
- File S1/Bhendi_yellow_vein_mosaic_virus/DNA/DNA_AC3.fasta
- File S1/Tomato_yellow_leaf_curl_virus/
- File S1/Tomato_yellow_leaf_curl_virus/.DS_Store
- __MACOSX/File S1/Tomato_yellow_leaf_curl_virus/
- __MACOSX/File S1/Tomato_yellow_leaf_curl_virus/._.DS_Store
- File S1/Tomato_yellow_leaf_curl_virus/DNA_AV2.fasta
- File S1/Tomato_yellow_leaf_curl_virus/DNA_AV1.fasta
- File S1/Tomato_yellow_leaf_curl_virus/DNA_AC4.fasta
- File S1/Tomato_yellow_leaf_curl_virus/DNA_AC2.fasta
- File S1/Tomato_yellow_leaf_curl_virus/DNA_AC1.fasta
- File S1/Tomato_yellow_leaf_curl_virus/DNA_AC3.fasta
- File S1/Bean_golden_mosaic_virus/
- File S1/Bean_golden_mosaic_virus/.DS_Store
- __MACOSX/File S1/Bean_golden_mosaic_virus/
- __MACOSX/File S1/Bean_golden_mosaic_virus/._.DS_Store
- File S1/Bean_golden_mosaic_virus/DNA/
- File S1/Bean_golden_mosaic_virus/DNA/.DS_Store
- __MACOSX/File S1/Bean_golden_mosaic_virus/DNA/
- __MACOSX/File S1/Bean_golden_mosaic_virus/DNA/._.DS_Store
- File S1/Bean_golden_mosaic_virus/DNA/DNA_AC4.fasta
- File S1/Bean_golden_mosaic_virus/DNA/DNA_AC2.fasta
- File S1/Bean_golden_mosaic_virus/DNA/DNA_AC1.fasta
- File S1/Bean_golden_mosaic_virus/DNA/DNA_AC3.fasta
- File S1/Bean_golden_mosaic_virus/DNA/DNA_AV1(noutil).fasta
- File S1/East_African_cassava_mosaic_virus/
- File S1/East_African_cassava_mosaic_virus/.DS_Store
- __MACOSX/File S1/East_African_cassava_mosaic_virus/
- __MACOSX/File S1/East_African_cassava_mosaic_virus/._.DS_Store
- File S1/East_African_cassava_mosaic_virus/DNA_AV2.fasta
- File S1/East_African_cassava_mosaic_virus/DNA_AV1.fasta
- File S1/East_African_cassava_mosaic_virus/DNA_AC4.fasta
- File S1/East_African_cassava_mosaic_virus/DNA_AC2.fasta
- File S1/East_African_cassava_mosaic_virus/DNA_AC1.fasta
- File S1/East_African_cassava_mosaic_virus/DNA_AC3.fasta
- File S1/East_African_cassava_mosaic_Kenya_virus/
- File S1/East_African_cassava_mosaic_Kenya_virus/.DS_Store
- __MACOSX/File S1/East_African_cassava_mosaic_Kenya_virus/
- __MACOSX/File S1/East_African_cassava_mosaic_Kenya_virus/._.DS_Store
- File S1/East_African_cassava_mosaic_Kenya_virus/DNA_AV2.fasta
- File S1/East_African_cassava_mosaic_Kenya_virus/DNA_AV1.fasta
- File S1/East_African_cassava_mosaic_Kenya_virus/DNA_AC4.fasta
- File S1/East_African_cassava_mosaic_Kenya_virus/DNA_AC2.fasta
- File S1/East_African_cassava_mosaic_Kenya_virus/DNA_AC1.fasta
- File S1/East_African_cassava_mosaic_Kenya_virus/DNA_AC3.fasta
- File S1/Pepper_huasteco_yellow_vein_virus/
- File S1/Pepper_huasteco_yellow_vein_virus/.DS_Store
- __MACOSX/File S1/Pepper_huasteco_yellow_vein_virus/
- __MACOSX/File S1/Pepper_huasteco_yellow_vein_virus/._.DS_Store
- File S1/Pepper_huasteco_yellow_vein_virus/DNA_AC4.fasta
- File S1/Pepper_huasteco_yellow_vein_virus/DNA_AC2.fasta
- File S1/Pepper_huasteco_yellow_vein_virus/DNA_AC1.fasta
- File S1/Pepper_huasteco_yellow_vein_virus/DNA_AC3.fasta
- File S1/African_cassava_mosaic_virus/
- File S1/African_cassava_mosaic_virus/.DS_Store
- __MACOSX/File S1/African_cassava_mosaic_virus/
- __MACOSX/File S1/African_cassava_mosaic_virus/._.DS_Store
- File S1/African_cassava_mosaic_virus/DNA/
- File S1/African_cassava_mosaic_virus/DNA/.DS_Store
- __MACOSX/File S1/African_cassava_mosaic_virus/DNA/
- __MACOSX/File S1/African_cassava_mosaic_virus/DNA/._.DS_Store
- File S1/African_cassava_mosaic_virus/DNA/DNA_AV2.fasta
- File S1/African_cassava_mosaic_virus/DNA/DNA_AV1.fasta
- File S1/African_cassava_mosaic_virus/DNA/DNA_AC4.fasta
- File S1/African_cassava_mosaic_virus/DNA/DNA_AC2.fasta
- __MACOSX/File S1/African_cassava_mosaic_virus/DNA/._DNA_AC2.fasta
- File S1/African_cassava_mosaic_virus/DNA/DNA_AC1.fasta
- __MACOSX/File S1/African_cassava_mosaic_virus/DNA/._DNA_AC1.fasta
- File S1/African_cassava_mosaic_virus/DNA/DNA_AC3.fasta
- File S1/Chilli_leaf_curl_virus/
- File S1/Chilli_leaf_curl_virus/.DS_Store
- __MACOSX/File S1/Chilli_leaf_curl_virus/
- __MACOSX/File S1/Chilli_leaf_curl_virus/._.DS_Store
- File S1/Chilli_leaf_curl_virus/DNA_AV2.fasta
- File S1/Chilli_leaf_curl_virus/DNA_AV1.fasta
- File S1/Chilli_leaf_curl_virus/DNA_AC4.fasta
- File S1/Chilli_leaf_curl_virus/DNA_AC2.fasta
- File S1/Chilli_leaf_curl_virus/DNA_AC1.fasta
- File S1/Chilli_leaf_curl_virus/DNA_AC3.fasta
- File S1/East_African_cassava_mosaic_Malawi_virus/
- File S1/East_African_cassava_mosaic_Malawi_virus/.DS_Store
- __MACOSX/File S1/East_African_cassava_mosaic_Malawi_virus/
- __MACOSX/File S1/East_African_cassava_mosaic_Malawi_virus/._.DS_Store
- File S1/East_African_cassava_mosaic_Malawi_virus/DNA_AV2.fasta
- File S1/East_African_cassava_mosaic_Malawi_virus/DNA_AV1.fasta
- File S1/East_African_cassava_mosaic_Malawi_virus/DNA_AC4.fasta
- File S1/East_African_cassava_mosaic_Malawi_virus/DNA_AC2.fasta
- File S1/East_African_cassava_mosaic_Malawi_virus/DNA_AC1.fasta
- File S1/East_African_cassava_mosaic_Malawi_virus/DNA_AC3.fasta
- File S1/Cotton_leaf_curl_Gezira_virus/
- File S1/Cotton_leaf_curl_Gezira_virus/.DS_Store
- __MACOSX/File S1/Cotton_leaf_curl_Gezira_virus/
- __MACOSX/File S1/Cotton_leaf_curl_Gezira_virus/._.DS_Store
- File S1/Cotton_leaf_curl_Gezira_virus/DNA_AV2.fasta
- File S1/Cotton_leaf_curl_Gezira_virus/DNA_AV1.fasta
- File S1/Cotton_leaf_curl_Gezira_virus/DNA_AC4.fasta
- File S1/Cotton_leaf_curl_Gezira_virus/DNA_AC2.fasta
- File S1/Cotton_leaf_curl_Gezira_virus/DNA_AC1.fasta
- File S1/Cotton_leaf_curl_Gezira_virus/DNA_AC3.fasta
- File S1/South_African_cassava_mosaic_virus/
- File S1/South_African_cassava_mosaic_virus/.DS_Store
- __MACOSX/File S1/South_African_cassava_mosaic_virus/
- __MACOSX/File S1/South_African_cassava_mosaic_virus/._.DS_Store
- File S1/South_African_cassava_mosaic_virus/DNA_AV2.fasta
- File S1/South_African_cassava_mosaic_virus/DNA_AV1.fasta
- File S1/South_African_cassava_mosaic_virus/DNA_AC4.fasta
- File S1/South_African_cassava_mosaic_virus/DNA_AC2.fasta
- File S1/South_African_cassava_mosaic_virus/DNA_AC1.fasta
- File S1/South_African_cassava_mosaic_virus/DNA_AC3.fasta
- File S1/Alternanthera_yellow_vein_virus/
- File S1/Alternanthera_yellow_vein_virus/.DS_Store
- __MACOSX/File S1/Alternanthera_yellow_vein_virus/
- __MACOSX/File S1/Alternanthera_yellow_vein_virus/._.DS_Store
- File S1/Alternanthera_yellow_vein_virus/DNA/
- File S1/Alternanthera_yellow_vein_virus/DNA/.DS_Store
- __MACOSX/File S1/Alternanthera_yellow_vein_virus/DNA/
- __MACOSX/File S1/Alternanthera_yellow_vein_virus/DNA/._.DS_Store
- File S1/Alternanthera_yellow_vein_virus/DNA/DNA_AV2.fasta
- File S1/Alternanthera_yellow_vein_virus/DNA/DNA_AV1.fasta
- File S1/Alternanthera_yellow_vein_virus/DNA/DNA_AC4.fasta
- File S1/Alternanthera_yellow_vein_virus/DNA/DNA_AC2.fasta
- File S1/Alternanthera_yellow_vein_virus/DNA/DNA_AC1.fasta
- File S1/Alternanthera_yellow_vein_virus/DNA/DNA_AC3.fasta
- File S1/Okra_enation_leaf_curl_virus/
- File S1/Okra_enation_leaf_curl_virus/.DS_Store
- __MACOSX/File S1/Okra_enation_leaf_curl_virus/
- __MACOSX/File S1/Okra_enation_leaf_curl_virus/._.DS_Store
- File S1/Okra_enation_leaf_curl_virus/DNA_AV2.fasta
- File S1/Okra_enation_leaf_curl_virus/DNA_AV1.fasta
- File S1/Okra_enation_leaf_curl_virus/DNA_AC4.fasta
- File S1/Okra_enation_leaf_curl_virus/DNA_AC2.fasta
- File S1/Okra_enation_leaf_curl_virus/DNA_AC5.fasta
- File S1/Okra_enation_leaf_curl_virus/DNA_AC1.fasta
- File S1/Okra_enation_leaf_curl_virus/DNA_AC3.fasta
- File S1/Bhendi_yellow_vein_India_virus/
- File S1/Bhendi_yellow_vein_India_virus/.DS_Store
- __MACOSX/File S1/Bhendi_yellow_vein_India_virus/
- __MACOSX/File S1/Bhendi_yellow_vein_India_virus/._.DS_Store
- File S1/Bhendi_yellow_vein_India_virus/DNA/
- File S1/Bhendi_yellow_vein_India_virus/DNA/.DS_Store
- __MACOSX/File S1/Bhendi_yellow_vein_India_virus/DNA/
- __MACOSX/File S1/Bhendi_yellow_vein_India_virus/DNA/._.DS_Store
- File S1/Bhendi_yellow_vein_India_virus/DNA/DNA_AV2.fasta
- File S1/Bhendi_yellow_vein_India_virus/DNA/DNA_AV1.fasta
- File S1/Bhendi_yellow_vein_India_virus/DNA/DNA_AC2.fasta
- File S1/Bhendi_yellow_vein_India_virus/DNA/DNA_AC5.fasta
- File S1/Bhendi_yellow_vein_India_virus/DNA/DNA_AC1.fasta
- File S1/Bhendi_yellow_vein_India_virus/DNA/DNA_AC3.fasta
- File S1/Cotton_leaf_curl_Multan_virus/
- File S1/Cotton_leaf_curl_Multan_virus/.DS_Store
- __MACOSX/File S1/Cotton_leaf_curl_Multan_virus/
- __MACOSX/File S1/Cotton_leaf_curl_Multan_virus/._.DS_Store
- File S1/Cotton_leaf_curl_Multan_virus/DNA_AV2.fasta
- File S1/Cotton_leaf_curl_Multan_virus/DNA_AV1.fasta
- File S1/Cotton_leaf_curl_Multan_virus/DNA_AC4.fasta
- File S1/Cotton_leaf_curl_Multan_virus/DNA_AC2.fasta
- File S1/Cotton_leaf_curl_Multan_virus/DNA_AC1.fasta
- File S1/Cotton_leaf_curl_Multan_virus/DNA_AC3.fasta
- File S1/Tomato_leaf_curl_New_Delhi_virus/
- File S1/Tomato_leaf_curl_New_Delhi_virus/.DS_Store
- __MACOSX/File S1/Tomato_leaf_curl_New_Delhi_virus/
- __MACOSX/File S1/Tomato_leaf_curl_New_Delhi_virus/._.DS_Store
- File S1/Tomato_leaf_curl_New_Delhi_virus/DNA_AV2.fasta
- File S1/Tomato_leaf_curl_New_Delhi_virus/DNA_AV1.fasta
- File S1/Tomato_leaf_curl_New_Delhi_virus/DNA_AC4.fasta
- File S1/Tomato_leaf_curl_New_Delhi_virus/DNA_AC2.fasta
- File S1/Tomato_leaf_curl_New_Delhi_virus/DNA_AC1.fasta
- File S1/Tomato_leaf_curl_New_Delhi_virus/DNA_AC3.fasta
