# Supplementary material for: Gene Overlapping as a Modulator of Begomovirus Evolution
Source: Microorganisms. 2022 Feb 4;10(2):366. doi: 10.3390/microorganisms10020366 (PMC8875319; doi:10.3390/microorganisms10020366)
Supplement: Supplementary file 1 [file microorganisms-10-00366-s001.zip › File S1/East_African_cassava_mosaic_Zanzibar_virus/DNA_AV2.fasta]

>NC_004655
ATGTGGGATCCATTGTTAAACGATTTCCCTGAAACCGTTCACGGTTTCCGTTCCATGCTT
GCTGTTAAATACCTGTTACATCTTGAACAGGAATACGATCGCGGTACTGTCGGGGCTGAG
TATATACGGGATCTAATAGGGGTTCTACGGTGTAAGAGTTATGTCGAAGCGACCAGGAGA
TATAATAATCTCAACACCCGTATCCAAGGTGCGGAGGAGGCTGAACTTCGACAGCCCATA
CACGAACCGTGTTGTTGCCCCCACTGTCCGCGTCACCAGAAGCAAAATATGGGCCAACAG
GCCCATGTATCGGAAGCCCAAGATGTACAGACTGTATCGAAGCCCAGATGTTCCTAA
>AF422174
ATGTGGGATCCATTGTTAAACGATTTCCCTGAAACCGTTCACGGTTTCCGTTCCATGCTT
GCTGTTAAATACCTGTTACATCTTGAACAGGAATACGATCGCGGTACTGTCGGGGCTGAG
TATATACGGGATCTAATAGGGGTTCTACGGTGTAAGAGTTATGTCGAAGCGACCAGGAGA
TATAATAATCTCAACACCCGTATCCAAGGTGCGGAGGAGGCTGAACTTCGACAGCCCATA
CACGAACCGTGTTGTTGCCCCCACTGTCCGCGTCACCAGAAGCAAAATATGGGCCAACAG
GCCCATGTATCGGAAGCCCAAGATGTACAGACTGTATCGAAGCCCAGATGTTCCTAA
>AJ717568
ATGTGGGATCCATTGTTAAACGATTTCCCTGAAACCGTTCACGGTTTCCGTTCCATGCTT
GCTGTTAAATACCTGTTACATCTTGAACAGGAATACGATCGCGGTACTGTCGGGGCTGAG
TATATACGGGATCTAATAGGGGTTCTACGGTGTAAGAGTTATGTCGAAGCGACCAGGAGA
TATAATAATCTCAACACCCGTATCCAAGGTGCGGAGGAGGCTGAACTTCGACAGCCCATA
CACGAACCGTGTTGTTGCCCCCACTGTCCGCGTCACCAGAAGCAAAATATGGGCCAACAG
GCCCATGTATCGGAAGCCCAAGATGTACAGAATGTATCGAAGCCCAGATGTTCCTAA
>AJ717567
ATGTGGGATCCATTGTTAAACGATTTCCCTGAAACCGTTCACGGTTTCCGTTCCATGCTT
GCTGTTAAATACCTGTTACATCTTGAACAGGAATACGATCGCGGGACTGTCGGGGCTGAG
TATATACGGGATCTAATAGGGGTTCTACGGTGTAAGAGTTATGTCCAAGCGACCAGGAGA
TATAATAATCTCAACATCCGTATCCAAGGTGCGGAGGAGGCTGAACTTCGACAGCCCATA
CACGAACCGTGTTGTTGCCCCCACTGTCCGCGTCACCAGAAGCAAAATATGGGCCAACAG
GCCCATGTATCGGAAGCCCAAGATGTACAGAATGTATCGAAGCCCAGATGTTCCTAA
>AJ717565
ATGTGGGATCCATTGTTGAACGATTTCCCTGAAACCGTTCACGGTTTCCGTTCCATGCTT
GCTGTTAAATACCTGTTACATCTTGAACAGGAATACGATCGCGGTACTGTTGGGGCTGAG
TATATACGGGATCTAATAGGGGTTCTACGGTGTAAGAGTTATGTCGAAGCGACCAGGAGA
TATAATAATCTCAACACCCGTATCCAAGGTGCGGAGGAGGCTGAACTTCGACAGCCCATA
CACGAACCGTGTTGTTGCCCCCACTGTCCGCGTCACCAGAAGCAAAATATGGGCCAACAG
GCCCATGTACCGGAAGCCCAAGATGTACAGAATGTATCGAAGCCCAGATGTCCCTAA
>AJ717559
ATGTGGGATCCATTGTTAAACGATTTCCCTGAAACCGTTCACGGTTTCCGTTCCATGCTT
GCTGTTAAATACCTGTTACATCTTGAACAGGAATACGATCGCGGTACTGTTGGGGCTGAG
TATATACGGGATCTAATAGGGGTTCTACGGTGTAAGAGTTATGTCGAAGCGACCAGGAGA
TATAATAATCTCAACACCCGTATCCAAGGTGCGGAGGAGGCTGAACTTCGACAGCCCATA
CACGAACCGTGTTGTTGCCCCCACTGTCCGCGTCACCAGAAGCAAACTATGGGCCAACAG
GCCCATGTACCGGAAGCCCAAGATGTACAGAATGTATCGAAGCCCAGATGTCCCTAA
>HE806428
ATGTGGGATCCATTGTTAAACGATTTCCCTGAAACCGTTCACGGTTTCCGTTCCATGCTT
GCTGTTAAATACCTGTTACATCTTGAACAGGAATACGATCGCGGTACTGTCGGGGCTGAG
TATATACGGGATCTAATAGGGGTGCTACGGTGTAAGAGTTATGTCGAAGCGACCAGGAGA
TATAATAATCTCAACACCCGTATCCAAGGTGCGGAGGAGGCTGAACTTCGACAGCCCATA
CACGAACCCTGTTGTTGCCCCCACTGTCCGCGTCACCACAAGCAAAATATGGGCCAACAG
GCCCATGTACCGGAAGCCCAAGATGTACAGAATGTATCGAAGCCCAGATGTCCCTAA
>HE806427
ATGTGGGATCCATTGTTAAACGATTTCCTTGAAACCGTTCACGGTTTCCGTTCCATGCTT
GCTGTTAAATACCTGTTACATCTTGAACAGGAATACGATCGCGGTACTGTCGGGGCTGAG
TATATACGGGATCTAATAGGGGTGCTACGGTGTAAGAGTTATGTCGAAGCGACCAGGAGA
TATAATAATCTCAACACCCGTATCCAAGGTGCGGAGGAGGCTGAACTTCGACAGCCCATA
CACGAACCCTGTTGTTGCCCCCACTGTCCGCGTCACCACAAGCAAAATATGGGCCAACAG
GCCCATGTACCGGAAGCCCAAGATGTACAGAATGTATCGAAGCCCAGATGTCCCTAA
>AJ717564
ATGTGGGATCCATTGTTAAACGATTTCCCTGAAACCGTTCACGGTTTCCGTTCCATGCTT
GCTGTTAAATACCTGTTACATCTTGAACAGGAATACGATCGCGGTACTGTCGGGGCTGAG
TATATACGGGATCTAATAGGGGTTCTACGGTGTAAGAGTTATGTCGAAGCGACCAGGAGA
TATAATAATCTCATCACCCGTATCCAAGGTGCGGAGGAGGCTGAACTTCGACAGCCCATA
CACGAACCGTGTTGTTGCCCCCACTGTCCGCGTCACCAGAAGCAAAATATGGGCCAACAG
GCCCATGTACCGGAAGCCCAAGATGTACAGAATGTATCGAAGCCCAGATGTCCCTAA
>AJ717566
ATGTGGGATCCATTGTTAAACGATTTCCCTGAAACCGTTCACGGTTTCCGTTCCATGCTT
GCTGTTAAATACCTGTTACATCTTGAACAGGAATACGATCGCGGTACTGTCGGGGCTGAG
TATATACGGGATCTAATAGGGGTTCTACGGTGTAAGAGTTATGTCGAAGCGACCAGGAGA
TATAATAATCTCAACACCCGTATCCAAGGTGCGGAGGAGGCTGAACTTCGACAGCCCATA
CACGAACCGTGTTGTTGCCCCCACTGTCCGCGTCACCAGAAGCAAAATATGGGCCAACAG
GCCCATGTACCGGAAGCCCAAGATGTACAGAATGTATCGAAGCCCAGATGTCCCTAA
>AJ717561
ATGTGGGATCCATTGTTAAACGATTTCCCTGAAACCGTTCACGGTTTCCGTTCCATGCTT
GCTGTTAAATACCTGTTGCATCTTGAACAGGAATACGATCGCGGTACTGTCGGGGCGGAG
TATATACGGGATCTAATAGGGGTTCTACGGTGTAAGAGTTATGTCGAAGCGACCAGGAGA
TATAATAATCTCAACACCCGTATCCAAGGTGCGGAGGAGGCTGAACTTCGACAGCCCATA
CACGAACCGTGTGGTTGCCCCCACTGTCCGCGTCACCAGAAGCAAAATATGGGCCAACAG
GCCCATGTACCGGAAGCCCAAGATGTACAGAGTGTATCGAAGCCCAGATGTCCCTAA
>AJ717560
ATGTGGGATCCATTGTTAAACGATTTCCCTGAAACCGTTCACGGTTTCCGTTCCATGCTT
GCTGTTAAATACCTGTTACATCTTGAACAGGAATACGATCGCGGTACTGTCGGGGCAGAG
TACATACGGGATCTAATAGGGGTTCTACGGTGTAAGAGTTATGTCGAAGCGACCAGGAGA
TATAATAATCTCAACACCCGTATCCAAGGTGCGGAGGAGGCTGAACTTCGACAGCCCATA
CACGAACCGTGTTGTTGCCCCCACTGTCCGCGTCACCAGAAGCAAAATATGGGCCAACAG
GCCCATGTACCGGAAGCCCAAGATGTACAGAATGTATCGAAGCCCAGATGTCCCTAA
>AJ717562
ATGTGGGACCCATTGTTAAACGATTTCCCTGAAACCGTTCACGGTTTCCGTTCCATGCTT
GCTGTGAAATACCTGTTACATCTTGAACAGGAATACGAGCGCGGTACTGTCGGGGCTGAG
TATATACGGGATCTAATAGGGGTTCTACGGTGTAAGAGTTATGTCGAAGCGACCAGGAGA
TATAATAATCTCAACACTCGTATCCAAGGTGCGGAGGAGGCTGAACTTCGACAGCCCGTA
CACGAACCGTGTTGTTGCCCCCACTGTCCGCGTCACCAGAAGCAAAATATGGGCCAACAG
GCCCATGTATCGGAAGCCCAAGATGTACAGAATGTATCGAAGCCCAGATGTCCCTAA
