# Supplementary material for: Gene Overlapping as a Modulator of Begomovirus Evolution
Source: Microorganisms. 2022 Feb 4;10(2):366. doi: 10.3390/microorganisms10020366 (PMC8875319; doi:10.3390/microorganisms10020366)
Supplement: Supplementary file 1 [file microorganisms-10-00366-s001.zip › File S1/East_African_cassava_mosaic_Zanzibar_virus/DNA_AV1.fasta]

>AJ717562
ATGTCGAAGCGACCAGGAGATATAATAATCTCAACACTCGTATCCAAGGTGCGGAGGAGG
CTGAACTTCGACAGCCCGTACACGAACCGTGTTGTTGCCCCCACTGTCCGCGTCACCAGA
AGCAAAATATGGGCCAACAGGCCCATGTATCGGAAGCCCAAGATGTACAGAATGTATCGA
AGCCCAGATGTCCCTAAGGGCTGTGAAGGCCCATGTAAGGTTCAGTCGTATGAACAGAGG
GATGATGTGAAGCACACTGGTATGGTTCGATGTGTCAGTGATGTTACTCGTGGGTCAGGC
ATTACCCATAGAGTCGGGAAGAGGTTCTGTGTGAAGTCCATATATATATTGGGCAAGATC
TGGATGGATGAGAATATCAAGAAGCAAAACCATACGAACCATGTTATGTTTTTCCTCGTG
CGAGATAGAAGGCCGTATGGTCCGAGTCCGCAAGATTTTGGACAAGTGTTCAACATGTTT
GATAATGAACCTACAACTGCAACTGTGAAGAATGATCTTAGGGACCGGTATCAGGTGTTA
CGTAAATTCTATGCGACTGTTGTTGGTGGACCCTCTGGAATGAAGGAACAAGCGCTGGTT
AAGAGGTTTTTTAGGATCAATAATCATGTAGTGTATAATCATCAGGAACAGGCCAAGTAT
GAGAATCATACTGAGAATGCGTTGTTATTGTATATGGCATGTACACATGCCTCAAATCCT
GTGTACGCTACACTGAAAATACGCATCTATTTCTATGATGCAGTGACAAATTAA
>AJ717561
ATGTCGAAGCGACCAGGAGATATAATAATCTCAACACCCGTATCCAAGGTGCGGAGGAGG
CTGAACTTCGACAGCCCATACACGAACCGTGTGGTTGCCCCCACTGTCCGCGTCACCAGA
AGCAAAATATGGGCCAACAGGCCCATGTACCGGAAGCCCAAGATGTACAGAGTGTATCGA
AGCCCAGATGTCCCTAAGGGCTGTGAAGGCCCATGTAAGGTTCAGTCGTATGAACAGAGG
GATGATGTGAAGCACACTGGTATGGTCCGATGTGTCAGTGATGTTACTCGTGGGTCAGGC
ATTACCCATAGAGTCGGGAAGAGGTTCTGTGTGAAGTCCATATATATATTGGGCAAGATC
TGGATGGATGAGAATATCAAGAAGCAAAACCATACGAACCATGTTATGTTTTTCCTCGTG
CGAGATAGAAGGCCTTATGGTCCGAGTCCGCAAGATTTTGGACAAGTGTTCAACATGTTT
GATAATGAACCTACTACTGCAACTGTGAAGAATGATCTTAGGGACCGGTATCAGGTGTTA
CGTAAATTCTATGCGACTGTTGTTGGTGGACCCTCGGGGATGAAGGAACAAGCGCTGGTT
AAGAGGTTTTTTAGGATCAATAATCATGTAGTGTATAATCATCAGGAACAGGCCAAGTAT
GAGAATCATACTGAGAATGCGTTGTTATTGTATATGGCATGTACACATGCCTCAAACCCT
GTGTATGCTACTCTGAAAATACGCATCTATTTCTATGATGCAGTGACAAATTAA
>HE806428
ATGTCGAAGCGACCAGGAGATATAATAATCTCAACACCCGTATCCAAGGTGCGGAGGAGG
CTGAACTTCGACAGCCCATACACGAACCCTGTTGTTGCCCCCACTGTCCGCGTCACCACA
AGCAAAATATGGGCCAACAGGCCCATGTACCGGAAGCCCAAGATGTACAGAATGTATCGA
AGCCCAGATGTCCCTAAGGGCTGTGAAGGCCCATGTAAGGTTCAGTCGTATGAACAGAGG
GATGATGTTAAGCACACGGGTATGGTCCGATGTGTCAGTGATGTTACTCGTGGGTCAGGC
ATTACCCATAGAGTCGGGAAGAGGTTCTGTGTGAAGTCCATATATATATTGTGCAAGATT
TGGATGGATGAGAATATCAAGAAGCAAAACCATACGAACCATGTTATGTTTTTCCTCGTG
CGAGATAGAAGGCCTTATGGTCTGAGTCCGCAAGATTTTGGACAAGTGTTCAACATGTTC
GACAATGAACCTACTACTGCAACTGTGAATAATGATCTTAGGGACCGGTATCAGGTGTTA
CGTAAATTCTATGCGACTGTTGTTGGTGGACCCTCTGGGATGAAGGAACAAGCTCTGGTT
AATAGGTTTTTTAGGATCAATAATCATGTAGTGTATAATCATCAGGAACAGGCCAGGTAT
GAGAATCATACTGAGAATGCGTTGTTATTGTATATGGCATGTACACATGCCTCAAATCCT
GTGTATGCGACTCTGAAAATACGCATCTATGTCTATGATGCAGTGACGAATTAA
>HE806427
ATGTCGAAGCGACCAGGAGATATAATAATCTCAACACCCGTATCCAAGGTGCGGAGGAGG
CTGAACTTCGACAGCCCATACACGAACCCTGTTGTTGCCCCCACTGTCCGCGTCACCACA
AGCAAAATATGGGCCAACAGGCCCATGTACCGGAAGCCCAAGATGTACAGAATGTATCGA
AGCCCAGATGTCCCTAAGGGCTGTGAAGGCCCATGTAAGGTTCAGTCGTATGAACAGAGG
GATGATGTTAAGCACACGGGTATGGTCCGATGTGTCAGTGATGTTACTCGTGGGTCAGGC
ATTACCCATAGAGTCGGGAAGAGGTTCTGTGTGAAGTCCATATATATATTGTGCAAGTTC
TGGATGGATGAGAATATCAAGAAGCAAAACCATACGAACCATGTTATGTTTTTCCTCGTG
CGAGATAGAAGGCCTTATGGTCTGAGTCCGCAAGATTTTGGACAAGTGTTCAACATGTAT
GACAATGAACCTACTACTGCAACTGTGAATAATGATCTTAGGGACCGGTATCAGGTGTTA
CGTAAATTCTATGCGACTGTTGTTGGTGGACCCTCTGGGATGAAGGAACAAGCTCTGGTT
AATAGGTTTTTTAGGATCAATAATCATGTAGTGTATAATCATCAGGAACAGGCCAAGTAT
GAGAATCATACTGAGAATGCGTTGTTATTGTATATGGCATGTACACATGCCTCAAATCCT
GTGTATGCGACTCTGAAAATACCCATCTATGTCTATGATGCAGTGACGAATTAA
>AJ717559
ATGTCGAAGCGACCAGGAGATATAATAATCTCAACACCCGTATCCAAGGTGCGGAGGAGG
CTGAACTTCGACAGCCCATACACGAACCGTGTTGTTGCCCCCACTGTCCGCGTCACCAGA
AGCAAACTATGGGCCAACAGGCCCATGTACCGGAAGCCCAAGATGTACAGAATGTATCGA
AGCCCAGATGTCCCTAAGGGCTGTGAAGGCCCATGTAAGGTTCAGTCGTATGAACAGAGG
GATGATGTTAAGCACACTGGTATGGTCCGATGTGTCAGTGGTGTTACTCGTGGGTCAGGC
ATTACCCATAGAGTCGGGAAGAGGTTCTGTGTGAAGTCCATATATATATTGGGCAAGGTT
TGGATGGATGAGAATATCAAGAAGCAGAACCATACGAACCATGTTATGTTTTTCCTCGTG
CGAGATAGAAGGCCGTATGGTCCGAGTCCGCAAGATTTTGGACAAGTGTTCAACATGTTT
GATAATGAACCTACTACGGCAACTGTGAAGAATGATCTTAGGGACCGGTATCAGGTGTTA
CGTAAATTCTATGCGACTGTTGTTGGTGGACCCTCTGGGATGAAGGAACAAGCTCTGGTT
AAGAGGTTTTTTAGGATCAATAATCATGTAGTGTATAATCATCAGGAACAGGCCAAGTAT
GAGAATCATACTGAGAATGCGTTGTTATTGTATATGGCATGTACACATGCCTCAAATCCT
GTGTATGCGACTCTGAAAATACGCATCTATTTCTATGATGCAGTGACAAATTAA
>AJ717560
ATGTCGAAGCGACCAGGAGATATAATAATCTCAACACCCGTATCCAAGGTGCGGAGGAGG
CTGAACTTCGACAGCCCATACACGAACCGTGTTGTTGCCCCCACTGTCCGCGTCACCAGA
AGCAAAATATGGGCCAACAGGCCCATGTACCGGAAGCCCAAGATGTACAGAATGTATCGA
AGCCCAGATGTCCCTAAGGGCTGTGAAGGCCCATGTAAGGTTCAGTCGTATGAACAGAGG
GATGATGTTAAGCACATTGGTATGGTCCGATGTGTCAGTGATGTTACTCGTGGGTCAGGC
ATTACCCATAGAGTCGGGAAGAGGTTCTGTGTGAAGTCCATATATATATTGGGCAAGATC
TGGATGGATGAGAATATAAAGAAGCAGAACCATACGAACCAGGTTATGTTCTTCCTCGTG
CGAGATAGAAGGCCGTATGGTCCTAGTCCGCAAGAGTTTGGACAAGTGTTCAACATGTTT
GATAATGAACCTACAACTGCAACGGTGAAGAATGATCTTAGGGACCGGTATCAGGTGTTA
CGTAAATTCTATGCGACTGTTGTTGGTGGACCCTCTGGGATGAAGGAACAAGCTCTGGTT
AAGAGGTTTTTTAGGATCAATAATCATGTAGTGTATAATCATCAGGAACAGGCCAAGTAT
GAGAATCATACGGAGAATGCGTTGTTATTGTATATGGCATGTACACATGCCTCAAATCCT
GTGTATGCTACTCTGAAAATACGCATCTATTTCTATGATGCAGTGACAAATTAA
>AJ717564
ATGTCGAAGCGACCAGGAGATATAATAATCTCATCACCCGTATCCAAGGTGCGGAGGAGG
CTGAACTTCGACAGCCCATACACGAACCGTGTTGTTGCCCCCACTGTCCGCGTCACCAGA
AGCAAAATATGGGCCAACAGGCCCATGTACCGGAAGCCCAAGATGTACAGAATGTATCGA
AGCCCAGATGTCCCTAAGGGCTGTGAAGGCCCATGTAAGGTTCAGTCGTATGAACAGAGG
GATGATGTTAAGCACACTGGTATGGTCCGATGTGTCAGTGAGGTTACTCGTGGGTCAGGC
ATTACCCATAGAGTCGGGAAGAGGTTCTGTGTGAAGTCCATATATATATTGGGCAAGATT
TGGATGGATGAGAATATTAAGAAGCAAAACCATACGAACCATGTTATGTTCTTCCTCGTG
CGAGATAGAAGGCCTTATGGTCCGAGTCCGCAAGATTTTGGACAAGTGTTCAACATGTTT
GATAATGAACCTACGACTGCAACTGTGAAGAATGATCTTAGGGACCGGTATCAAGTGTTG
CGGAAATTCTATGCGACTGTTGTTGGTGGACCCTCTGGGATGAAGGAACAAGCGCTGGTT
AAGAGGTTTTTTAAGATTAATAATCATGTAGTGTATAATCATCAGGAACAGGCCAAGTAT
GAGAATCATACTGAGAATGCGTTGTTATTGTATATGGCATGTACACATGCCTCAAATCCT
GTGTATGCGACTCTGAAAATACGCATCTATTTCTATGATGCAGTGACAAATTAA
>AJ717563
ATGTCGAAGCGACCAGGAGATATAATAATCTCATCACCCGTATCCAAGGTGCGGAGGAGG
CTGAACTTCGACAGCCCATACACGAACCGTGTTGTTGCCCCCACTGTCCGCGTCACCAGA
AGCAAAATATGGGCTAACAGGCCCATGTACCGGAAGCCCAAGATGTACAGAATGTATCGA
AGCCCAGATGTCCCTAAGGGCTGTGAAGGCCCATGTAAGGTTCAGTCGTATGAACAGAGG
GATGATGTTAAGCACACTGGTATGGTCCGATGTGTCAGTGAGGTTACTCGTGGGTCAGGC
ATTACCCATAGAGTCGGGAAGAGGTTCTGTGTGAAGTCCATATATATATTGGGCAAGATT
TGGATGGATGAGAATATTAAGAAGCAAAACCATACGAACCATGTTATGTTCTTCCTCGTG
CGAGATAGAAGGCCTTATGGTCCGAGTCCGCAAGATTTTGGACAAGTGTTCAACATGTTT
GATAATGAACCTACGACTGCAACTGTGAAGAATGATCTTAGGGACCGGTATCAAGTGTTG
CGTAAATTCTATGCGACTGTTGTTGGTGGACCCTCTGGGATGAAGGAACAAGCGCTGGTT
AAGAGGTTTTTTAAGATTAATAATCATGTAGTGTATAATCATCAGGAACAGGCCAAGTAT
GAGAATCATACTGAGAATGCGTTGTTATTGTATATGGCATGTACACATGCCTCAAATCCT
GTGTATGCGACTCTGAAAATACGCATCTATTTCTATGATGCAGTGACAAATTAA
>AJ717583
ATGTCGAAGCGACCAGGAGATATAATAATCTCAACACCCGTATCCAAGGTGCGGAGGAGG
CTGAACTTCGACAGCCCATACACGAACCGTGTTGTTGCCCCCACTGTCCGCGTCACCAGA
AGCAAAATATGGGCTAACAGGCCCATGTACCGGAAGCCCAAGATGTACAGAATGTATCGA
AGCCCAGATGTTCCTAAGGGCTGTGAAGGCCCATGTAAGGTTCAGTCGTATGAACAGAGG
GATGATGTTAAGCACACTGGTAGGGTCCGATGTGTCAGTGAGGTTACTCGTGGGTCAGGC
ATTACCCATAGAGTCGGGAAGAGGTTCTGTGTGAAGTCCATATATATATTGGGCAAGATT
TGGATGGATGAGAATATTAAGAAGCAAAACCATACGAACCATGTTATGTTCTTCCTCGTG
CGAGATAGAAGGCCTTATGGTCCGAGTCCGCAAGATTTTGGACAAGTGTTCAACATGTTT
GATAATGAACCTACGACTGCAACTGTGAAGAATGATCTTAGGGACCGGTATCAAGTGCTG
CGTAAATTCTATGCGACTGTTGTTGGTGGACCCTCTGGGATGAAGGAACAAGCGCTGGTT
AAGAGGTTTTTTAAGATTAATAATCATGTAGTGTATAATCATCAGGAACAGGCCAAGTAT
GAGAATCATACTGAGAATGCGTTGTTATTGTATATGGCATGTACACATGCCTCAAATCCT
GTGTATGCGACTCTGAAAATACGCATCTATTTCTATGATGCAGTGACAAATTAA
>AJ717565
ATGTCGAAGCGACCAGGAGATATAATAATCTCAACACCCGTATCCAAGGTGCGGAGGAGG
CTGAACTTCGACAGCCCATACACGAACCGTGTTGTTGCCCCCACTGTCCGCGTCACCAGA
AGCAAAATATGGGCCAACAGGCCCATGTACCGGAAGCCCAAGATGTACAGAATGTATCGA
AGCCCAGATGTCCCTAAGGGCTGTGAAGGCCCATGTAAGGTTCAGTCGTATGAACAGAGG
GATGATGTTAAGCACACTGGTATGGTTCGATGTGTCAGTGAGGTGACTCGTGGGTCAGGC
ATTACCCATAGAGTCGGGAAGAGGTTCTGTGTGAAGTCCATATATATATTGGGCAAGATC
TGGATGGATGAGAATATTAAAAAGCAAAACCATACGAACCATGTTATGTTCTTCCTCGTT
CGAGATAGAAGGCCTTATGGTCCGAGTCCGCAAGATTTTGGACAAGTGTTCAACATGTTT
GATAATGAACCTACGACTGCAACTGTGAAGAATGATCTTAGGGACCGGTATCAAGTGTTA
CGTAAATTCTACGCGACTGTTGTTGGTGGACCCTCTGGGATGAAGGAACAAGCGCTGGTT
AAGAGGTTTTTTAAGATCAATAATCATGTAGTGTATAATCATCAGGAACAGGCCAAGTAT
GAGAATCATACTGAGAATGCGTTGTTATTGTATATGGCATGTACACATGCCTCAAATCCT
GTGTATGCTACTCTGAAAATACGCATCTATTTCTATGATGCAGTGACAAATTAA
>NC_004655
ATGTCGAAGCGACCAGGAGATATAATAATCTCAACACCCGTATCCAAGGTGCGGAGGAGG
CTGAACTTCGACAGCCCATACACGAACCGTGTTGTTGCCCCCACTGTCCGCGTCACCAGA
AGCAAAATATGGGCCAACAGGCCCATGTATCGGAAGCCCAAGATGTACAGACTGTATCGA
AGCCCAGATGTTCCTAAGGGCTGTGAAGGCCCATGTAAGGTTCAGTCGTATGAACAGAGG
GATGATGTTAAGCACACTGGTATGGTTCGATGTGTCAGTGATGTTACGCGTGGGCCAGGC
ATTACCCATAGAGTCGGGAAGAGGTTCTGTGTGAAGTCCATATATATATTGGGCAAGATC
TGGATGGATGAGAATATCAAGAAGCAAAATCATACGAACCATGTTATGTTCTTCCTCGTT
CGAGATAGAAGGCCTTATGGGCCGAGTCCTCAAGATTTTGGACAAGTGTTCAACATGTTT
GATAATGAACCGACTACGGCAACCGTGAAGAATGATCTTAGGGACCGGTATCAGGTGTTA
CGTAAATTCTATGCAACTGTTGTTGGTGGACCCTCTGGGATGAAGGAACAAGCGCTGGTT
AAGAGGTTTTTTAAGATCAATAATCATGTAGTGTATAATCATCAGGAACAGGCCAAGTAT
GAGAATCATACTGAGAATGCGTTGTTATTGTATATGGCATGTACACATGCCTCGAATCCT
GTGTACGCTACGCTGAAAATACGCATCTATTTCTATGATGCAGTGACAAATTAA
>AF422174
ATGTCGAAGCGACCAGGAGATATAATAATCTCAACACCCGTATCCAAGGTGCGGAGGAGG
CTGAACTTCGACAGCCCATACACGAACCGTGTTGTTGCCCCCACTGTCCGCGTCACCAGA
AGCAAAATATGGGCCAACAGGCCCATGTATCGGAAGCCCAAGATGTACAGACTGTATCGA
AGCCCAGATGTTCCTAAGGGCTGTGAAGGCCCATGTAAGGTTCAGTCGTATGAACAGAGG
GATGATGTTAAGCACACTGGTATGGTTCGATGTGTCAGTGATGTTACGCGTGGGCCAGGC
ATTACCCATAGAGTCGGGAAGAGGTTCTGTGTGAAGTCCATATATATATTGGGCAAGATC
TGGATGGATGAGAATATCAAGAAGCAAAATCATACGAACCATGTTATGTTCTTCCTCGTT
CGAGATAGAAGGCCTTATGGGCCGAGTCCTCAAGATTTTGGACAAGTGTTCAACATGTTT
GATAATGAACCGACTACGGCAACCGTGAAGAATGATCTTAGGGACCGGTATCAGGTGTTA
CGTAAATTCTATGCAACTGTTGTTGGTGGACCCTCTGGGATGAAGGAACAAGCGCTGGTT
AAGAGGTTTTTTAAGATCAATAATCATGTAGTGTATAATCATCAGGAACAGGCCAAGTAT
GAGAATCATACTGAGAATGCGTTGTTATTGTATATGGCATGTACACATGCCTCGAATCCT
GTGTACGCTACGCTGAAAATACGCATCTATTTCTATGATGCAGTGACAAATTAA
>AJ717567
ATGTCCAAGCGACCAGGAGATATAATAATCTCAACATCCGTATCCAAGGTGCGGAGGAGG
CTGAACTTCGACAGCCCATACACGAACCGTGTTGTTGCCCCCACTGTCCGCGTCACCAGA
AGCAAAATATGGGCCAACAGGCCCATGTATCGGAAGCCCAAGATGTACAGAATGTATCGA
AGCCCAGATGTTCCTAAGGGCTGTGAAGGCCCATGTAAGGTTCAGTCGTATGAACAGAGG
GATGATGTTAAGCACACTGGTATGGTTCGATGTGTCAGTGATGTTACGCGTGGGCCAGGC
ATTACCCATAGAGTCGGGAAGAGGTTCTGTGTGAAGTCCATATATATATTGGGCAAGATC
TGGATGGATGAGAATATCAAGAAGCAAAATCATACGAACCATGTTATGTTCTTCCTCGTT
CGAGATAGAAGGCCTTATGGGCCGAGTCCGCAAGATTTTGGACAAGTGTTCAACATGTTT
GATAATGAACCGACTACGGCAACCGTGAAGAATGATCTTAGGGACCGGTATCAGGTGTTA
CGTAAATTCTATGCGACTGTTGTTGGTGGACCCTCTGGGATGAAGGAACAAGCGCTGGTT
AAGAGGTTTTTTAAGATCAATAATCATGTAGTGTGTAATCATCAGGAACAGGCCAAGTAT
GAGAATCATACTGAGAATGCGTTGTTATTGTATATGGCATGTACACATGCCTCGAATCTT
GTGTACGCTACGCTGAAAATACGCATCTATTTTTATGATGCAGTGACAAATTAA
>AJ717568
ATGTCGAAGCGACCAGGAGATATAATAATCTCAACACCCGTATCCAAGGTGCGGAGGAGG
CTGAACTTCGACAGCCCATACACGAACCGTGTTGTTGCCCCCACTGTCCGCGTCACCAGA
AGCAAAATATGGGCCAACAGGCCCATGTATCGGAAGCCCAAGATGTACAGAATGTATCGA
AGCCCAGATGTTCCTAAGGGCTGTGAAGGCCCATGTAAGGTGCAGTCGTATGAACAGAGG
GATGATGTTAAGCACACTGGTATGGTTCGATGTGTCAGTGATGTTACGCGTGGGCCAGGC
ATTACCCATAGAGTCGGGAAGAGGTTCTGTGTGAAGTCCATATATATATTGGGCAAGATC
TGGATGGATGAGAATATCAAGAAGCAAAATCATACGAACCATGTTATGTTCTTCCTCGTT
CGAGATAGAAGGCCTTATGGGCCGAGTCCTCAAGATTTTGGACAAGTGTTCAACATGTTT
GATAATGAACCGACTACTGCAACCGTGAAGAATGATCTTAGGGACCGGTATCAGGTGTTA
CGTAAATTCTATGCGACTGTTGTTGGTGGACCCTCTGGGATGAAGGAACAAGCGCTAGTT
AAGAGGTTTTTTAAGATCAATAATCATATAGTGTATAATCATCAGGAACAGGCCAAGTAT
GAGAATCATACTGAGAATGCGTTGTTATTGTATATGGCATGTACACATGCCTCGAATCCT
GTGTATGCTACGCTGAAAATACGCATCTATTTCTATGATGCAGTGACAAATTAA
>AJ717566
ATGTCGAAGCGACCAGGAGATATAATAATCTCAACACCCGTATCCAAGGTGCGGAGGAGG
CTGAACTTCGACAGCCCATACACGAACCGTGTTGTTGCCCCCACTGTCCGCGTCACCAGA
AGCAAAATATGGGCCAACAGGCCCATGTACCGGAAGCCCAAGATGTACAGAATGTATCGA
AGCCCAGATGTCCCTAAGGGCTGTGAAGGCCCATGTAAGGTGCAGTCGTATGAACAGAGG
GATGATGTCAAGCACACGGGTATGGTCCGATGTGTCAGTGATGTTACTCGTGGGTCAGGC
ATTACCCATAGAGTCGGGAAGAGGTTCTGTGTGAAGTCCATATATATATTGGGCAAGATC
TGGATGGATGAGAATATCAAGAAGCAAAATCATACGAACCATGTTATGTTCTTCCTCGTT
CGAGATAGAAGGCCGTATGGGCCGAGTCCTCAAGATTTTGGACAAGTGTTCAACATGTTT
GATAATGAACCTACTACTGCAACTGTGAAGAATGATCTTAGGGACCGGTATCAGGTGTTA
CGTAAATTCCATGCGACTGTTGTTGGTGGACCCTCAGGGATGAAGGAACAAGCTCTGGTT
AAGAGGTTTTTTAGGATCAATAATCATGTTGTGTATAATCATCAGGAACAGGCCAAGTAT
GAGAATCATACTGAGAATGCGTTGTTATTGTATATGGCATGTACACATGCCTCAAATCCT
GTGTACGCTACGCTGAAAATACGCATCTATTTCTATGATGCAGTGACAAATTAA
