# Supplementary material for: Gene Overlapping as a Modulator of Begomovirus Evolution
Source: Microorganisms. 2022 Feb 4;10(2):366. doi: 10.3390/microorganisms10020366 (PMC8875319; doi:10.3390/microorganisms10020366)
Supplement: Supplementary file 1 [file microorganisms-10-00366-s001.zip › File S1/East_African_cassava_mosaic_Zanzibar_virus/DNA_AC4.fasta]

>AJ717583
TTAATGCTTCGGCACATGCGTCATTAGCATTGTGGCAGCCGCCTCTAGCCGATCTGGCGT
CGATCTGGAATTCGCCCCACTCAGTGGTATCCCCATCTTTGTCGATGTAGGACTTGACGT
CGGAGCTGGATTTAGCTCCTTGAATGTTCGGATGGAAATGTGTTGATCGTGTGGGGGATA
CCAGGTCGAAGAATCGCTTATTTGTGCATGAGAATTTGCCTTCGAACTGAATAAGCATGT
GGAGATGAGGTTGCCCAT
>AJ717565
TTAATGCTTCGGCACATGCGTCATTAGCATTGTGGCAGCCGCCTCTAGCCGATCTGGCGT
CGATCTGGAATTCGCCCCACTCAGTGGTATCCCCATCTTTGTCGATGTAGGACTTGACGT
CGGAGCTGGATTTAGCTCCTTGAATGTTCGGATGGAAATGTGTTGATCGTGTGGGGGATA
CCAGGTCGAAGAATCGCTTATTTGTGCATGAGAATTTGCCTTCGAACTGAATAAGCATGT
GGAGATGAGGTTGCCCAT
>AJ717560
TTAATGCTTCGGCACATGCGTCATTAGCAGTGTGGCAGCTGCCTCTAGCCGATCTGGCGT
CGATCTGGAATTCGCCCCACTCAGTGGTATCCCCATCTTTGTCGATGTAGGACTTGACGT
CGGAGCTGGATTTAGCTCCTTGAATGTTCGGATGGAAATGTGTGGATCGTGTGGGGGATA
CCAGGTCGAAGAATCGCTTATTTGTGCATGAGAATTTGCCTTCGAACTGAATAAGCATGT
GGAGATGAGGTTGCCCAT
>AJ717567
TTAATGCTTCGGCACATGCGTCATTAGCATTATGGCAGCCGCCTCTAGCCGATCTGGCGT
CGATCTGGAATTCGCCCCACTCAGTGGTATCCCCATCTTTGTCGATGTAGGACTTGACGT
CGGAGCTGGATTTAGCTCCTTGAATGTTCGGATGGAAATGTGTTGATCGTGTTGGGGATA
CCAGGTCGAAGAATCGCTTATTTGTGCATGAGAATTTGCCTTCGAACTGAATAAGCATGT
GGAGATGAGGTTGCCCAT
>AJ717561
TTAATGCTTCGGCACATGCGTCATTAGCATTGTGGCAGCCGCCTCTAGCCGATCTGGCGT
CGATCTGGAATTCGCCCCACTCAGTGGTATCCCCATCTTTGTCGATGTAGGACTTGACGT
CGGAGCTGGATTTAGCTCCTTGAATGTTCGGATGGAAATGGGTTGATCGTGTTGGGGATA
CCAGGTCGAAGAATCGCTTATTTGTGCATGAGAATTTGCCTTCGAATTGAATAAGCATGT
GGAGATGAGGTTGCCCAT
>HE806428
TTAATGCTTCGGCACATGCGTCATTAGCATTGTGGCTGCCGCCTCTAGCCGATCTGGCGT
CGATCTGGAATTCGCCCCACTCAGTGGTATCCCCATCTTTGTCGATGTAGGACTTGACGT
CGGAGCTGGATTTAGCTCCTTGAATGTTCGGATGGAAATGTGTTGATCGTGTTGGGGATA
CCAGGTCGAAGAATCGCTTATTTGTGCATGAGAATTTGCCTTCGAACTGAATAAGCATGT
GGAGATGAGGTTGCCCAT
>HE806427
TTAATGCTTCGGCACATGCGTCATTAGCATTGTGGCTGCCGCCTCTAGCCGATCTGGCGT
CGATCTGGAATTCGCCCCACTCAGTGGTATCCCCATCTTTGTCGATGTAGGACTTGACGT
CGGAGCTGGATTTAGCTCCTTGAATGTTCGGATGGAAATGTGTTGATCGTGTTGGGGATA
CCAGGTCGAAGAATCGCTTATTTGTGCATGAGAATTTGCCTTCGAACTGAATAAGCATGT
GGAGATGAGGTTGCCCAT
>AJ717559
TTAAGGCTTCGGCACATGCGTCATTAGCATTGTGGCAGCCGCCTCTAGCCGATCTGGCGT
CGATCTGGAATTCGCCCCACTCAGTGGTATCCCCATCTTTGTCGATGTAGGACTTGACGT
CGGAGCTGGATTTAGCTCCTTGAATGTTCGGATGGAAATGTGTTGATCGTGTTGGGGATA
CCAGGTCGAAGAATCGCTTATTTGTGCATGAGAATTTGCCTTCGAACTGAATAAGCATGT
GGAGATGAGGTTGCCCAT
>NC_004655
TTAATGCTTCGGCACATGCGTCATTAGCATTGTGGCAGCCGCCTCTAGCCGATCTGGCGT
CGATCTGGAATTCGCCCCACTCAGTGGTATCCCCATCTTTGTCGATGTAGGACTTGACGT
CGGAGCTGGATTTAGCTCCTTGAATGTTCGGATGGAAATGTGTTGATCGTGTTGGGGATA
CCAGGTCGAAGAATCGCTTATTTGTGCATGAGAATTTGCCTTCGAACTGAATAAGCATGT
GGAGATGAGGTTGCCCAT
>AF422174
TTAATGCTTCGGCACATGCGTCATTAGCATTGTGGCAGCCGCCTCTAGCCGATCTGGCGT
CGATCTGGAATTCGCCCCACTCAGTGGTATCCCCATCTTTGTCGATGTAGGACTTGACGT
CGGAGCTGGATTTAGCTCCTTGAATGTTCGGATGGAAATGTGTTGATCGTGTTGGGGATA
CCAGGTCGAAGAATCGCTTATTTGTGCATGAGAATTTGCCTTCGAACTGAATAAGCATGT
GGAGATGAGGTTGCCCAT
>AJ717564
TTAATGCTTCGGCACATGCGTCATTAGCATTGTGGCAGCCGCCTCTAGCCGATCTGGCGT
CGATCTGGAATTCGCCCCACTCAGTGGTATCCCCATCTTTGTCGATGTAGGACTTGACGT
CGGAGCTGGATTTAGCTCCTTGAATGTTCGGATGGAAATGTGTTGATCGTGTTGGGGATA
CCAGGTCGAAGAATCGCTTATTTGTGCATGAGAATTTGCCTTCGAACTGAATAAGCATGT
GGAGATGAGGTTGCCCAT
>AJ717563
TTAATGCTTCGGCACATGCGTCATTAGCATTGTGGCAGCCGCCTCTAGCCGATCTGGCGT
CGATCTGGAATTCGCCCCACTCAGTGGTATCCCCATCTTTGTCGATGTAGGACTTGACGT
CGGAGCTGGATTTAGCTCCTTGAATGTTCGGATGGAAATGTGTTGATCGTGTTGGGGATA
CCAGGTCGAAGAATCGCTTATTTGTGCATGAGAATTTGCCTTCGAACTGAATAAGCATGT
GGAGATGAGGTTGCCCAT
>AJ717562
TTAATGCTTCGGCACATGCGTCATTAGCATTGTGGCAGCCGCCTCTAGCCGATCTGGCGT
CGATCTGGAATTCGCCCCACTCAGTGGTATCCCCATCTTTGTCGATATAGGACTTGACGT
CGGAGCTGGATTTAGCTCCTTGAATGTTCGGATGGAAATGTGTCGATCGTGTTGGGGATA
CCAGGTCGAAGAATCGCTTATTTGTGCATGAGAATTTGCCTTCGAACTGAATAAGCATGT
GGAGATGAGGTTGCCCAT
>AJ717568
TTAATGCTTCGGCACATGCGTCATTAGCATTGTGGCAGCCGCCTCTAGCCGATCTGGCGT
CGATCTGGAATTCGCCCCACTCAGTGGTATCCCCATCTTTGTCGAGGTAGTACTTGACGT
CGGAGCTGGATTTAGCTCCTTGAATGTTCGGATGGAAATGTGTGGATTGTGTTGGGGATA
CCAGGTCGAAGAATCGCTTATTTGTGCATGAGAATTTGCCTTCGAACTGAATAAGCATGT
GGAGATGAGGTTGCCCAT
>AJ717566
TTAATGCTTCGGCACATGCGTCATTAGCATTGTGGCAGCCGCCTCTAGCCGATCTGGCGT
CGATCTGGAATTCGCCCCACTCAGTGGTATCCCCATCTTTGTCGATGTAGGACTTGACGT
CGGAGCTGGATTTAGCTCCTTGAATGTTCGGATGGAAATGTGTGGATCGTGTTGGGGATA
CCAGGTCGAAGAATCGCTTATTTGTGCATGAGAATTTGCCTTCGAACTGAATAAGCATGT
GGAGATGAGGTTGCCCAT
