# Supplementary material for: Gene Overlapping as a Modulator of Begomovirus Evolution
Source: Microorganisms. 2022 Feb 4;10(2):366. doi: 10.3390/microorganisms10020366 (PMC8875319; doi:10.3390/microorganisms10020366)
Supplement: Supplementary file 1 [file microorganisms-10-00366-s001.zip › File S1/East_African_cassava_mosaic_Zanzibar_virus/DNA_AC2.fasta]

>AJ717561
CTAAATACTCTTAAGAAAAGACCAGTCTGAGGCCGTAAGGTCGTCCAGACCTTGAAGTTG
AGAAAACACTTGTGAATCCCCAATGCCTTCCGGATGTTGTGGTTGAACCGTATCTGGATT
GTGATGATGTCGTGGTTCATGTTCCCTGGCCTCTTGTCGTGGTTGGTGATTGCGAAATAT
AGGGGATTTGTTATTTCCCAGGTAAAAACGCCATTCGTTGCTTGAGGCGCAGTGATGAGT
TCCCCTGTGCGAGAATCCATGGTTGATGCAGTTAATATGGATATAGAACGAGCAGCCGCA
TTCGAGGTCTACCCGCCTACGTCTGATGGCCCTGGTCTTCGCTGTGCGGTGTAGGACTTT
GATGGGCACTTGAGAACAATGGCTCGTGGAGGGTGACGAAGGTGGCAT
>AJ717559
CTAAATACTCTTAAGAAAAGACCAGTCTGAGGCTGTAAGGTCGTCCAGACCTGGAAGTTG
AGAAAACACTTGTGAATCCCCAATGCCTTCCGGATGTTGTGGTTGAACCGTATCTGGATT
GTGATGATGTCGTGGTTCATGTTCCCTGGCCTCTTGTCGTGGTTGGTGATTGCGAAATAT
AGGGGATTTGTTATTTCCCAGGTAAAAACGCCATTCGTTGCTTGAGGCGCAGTGATGAGT
TCCCCTGTGCGAGAATCCATGGTTGATGCAGTTAATATGGATATAGAACGAGCAGCCGCA
TTCGAGGTCTACCCGCCTACGTCTGATGGCCCTGGTCTTCGCTGTGCGGTGTTGGACTTT
GATGGGCACTTGAGAACAATGGCTCGTGGATGGTGACGAAGGTGGCAT
>AJ717564
CTAAATACTCTTAAGAAAAGACCAGTCGGAGGCCGTAAGGTCGTCCAGACCTTGAAGTTG
AGAAAACACTTGTGAATCCCCAATGCCTTCCGGATGTTGTGGTTGAACCGTATCTGGATT
GTGATGATGTCGTGGTTCATGTTCCCTGGTCTCTTGTCGTGGGTGGTGATTGCGAAATAT
AGGGGATTTGTTATTTCCCAGGTAAAAACGCCATTCGTTGCTTGAGGCGCAGTGATGAGT
TCCCCTGTGCGAGAATCCATGGTTGATGCAGTTAATATGGATATAAAACGAGCAGCCGCA
GTCGAGGTCTACTCGCCTACGTCTGATGGCCCTGGTCTTCGCTGTGCGGTGTTGGACTTT
GATGGGCACTTGAGAACAATGGCTCGTGGAGGGTGACGAAGGTGGCAT
>AJ717563
CTAAATACTCTTAAGAAAAGACCAGTCGGAGGCCGTAAGGTCGTCCAGACCTTGAAGTTG
AGAAAACACTTGTGAATCCCCAATGCCTTCCGGATGTTGTGGTTGAACCGTATCTGGATT
GTGATGATGTCGTGGTTCATGTTCCCTGGTCTCTTGTCGTGGGTGGTGATTGCGAAATAT
AGGGGATTTGTTATTTCCCAGGTAAAAACGCCATTCGTTGCTTGAGGCGCAGTGATGAGT
TCCCCTGTGCGAGAATCCATGGTTGATGCAGTTAATATGGATATAAAACGAGCAGCCGCA
GTCGAGGTCTACTCGCCTACGTCTGATGGCCCTGGTCTTCGCTGTGCGGTGTTGGACTTT
GATGGGCACTTGAGAACAATGGCTCGTGGAGGGTGACGAAGGTGGCAT
>AJ717583
CTAAATACTCTTAAGAAAAGACCAGTCGGAGGCCGTAAGGTCGTCCAGATCTTGAAGTTG
AGAAAACACTTGTGAATCCCCAATGCCTTCCGGATGTTGTGGTTGAACCGTATCTGGATT
GTGATGATGTCGTGGTTCATGTTCCCGGGTCTCTTGTCGTGGGTGGTGATTGCGAAATAT
AGGGGATTTGTTATTTCCCAGGTAAAAACGCCATTCGTTGCTTGAGGCGCAGTGATGAGT
TCCCCTGTGCGAGAATCCATGGTTGATGCAGTTAATATGGATATAAAACGAGCAGCCGCA
TTCGAGGTCTACGCGCCTACGTCTGATGGCCCTGGTCTTCGCTGTGCGGTGTTGGACTTT
GATGGGCACTTGAGAACAATGGCTCGTGGAGGGTGACGAAGGTGGCAT
>AJ717565
CTAAATACTCTTAAGAAAAGACCAGTCTGAGGCCGTAAGGTCGTCCAGACCTTGAAGTTG
AGAAAACACTTGTGAATCCCCAATGCCTTCCGGATGTTGTGGTTGAACCGTATCTGGATT
GTGATGATGTCGTGGTTCATGTTCCCTGGTCTCTTGTCGTGGGTGGTGATTGCGAAATAT
AGGGGATTTGTTATTTCCCAGGTAAAAACGCCATTCGTTGCTTGAGGCGCAGTGATGAGT
TCCCCTGTGCGAGAATCCATGGTTGATGCAGTTAATATGGATATAAAACGAGCAGCCGCA
TTCGAGGTCTACTCGCCTACGTCTGATGGCCCTGGTCTTCGCTGTGCGGTGTTGGACTTT
GATGGGCACTTGAGAACAATGGCTCGTGGAGGGTGACGAAGGTGGCAT
>AJ717560
CTAAATACTCTTAAGAAAAGACCAGTCTGAGGCCGTAAGGTCGTCCAGACCTTGAAGTTG
AGAAAACACTTGTGAATCCCCAATGCCTTCCGTATGTTGTGGTTGAACCGTATCTGGATT
GTGATGATGTCGTGGTTCATGTTCCCTGGCCTCTTGTCGTGGTTGGTGATTGCGAAATAT
AGGGGATTTGTTATTTCCCAGGTAAAAACGCCATTCGTTGCTTGAGGCGCAGTGATGAGT
TCCCCTGTGCGAGAATCCATGGTTGATGCAGTTAATATGGATATAGAACGAGCAGCCGCA
CTCGAGGTCTACTCGCCTACGTCTGATGGCCCTGGTCTTCGCTGTGCGGTGTTGGACTTT
GATGGGCACTTGAGAACAATGGCTCGTGGAGGGTGACGAAGGTGGCAT
>HE806428
CTAAATACTCTTAAGAAAAGACCAGTCTGAGGCCGTAAGGTCGTCCAGACCTTGAAGTTG
AGAAAACACTTGTGAATCCCCAATGCCTTCCGGATGTTGTGGTTGAACCGTATCTGGATT
GTGATGATGTCGTGGTTCATGTTCCCTGGCCTCCTGTCGTGGTTGGTGATTGCGAAATAT
AGGGGATTTGTTATTGCCCAGGTAAAAACGCCATTCCTTGCTTGAGGCGCAGTGATGAGT
TCCCCTGTGCGAGAATCCATGGTTGATGCAGTTAATATGGATATAGAACGAGCAGCCGCA
TTCGAGGTCTACCCGCCTACGTCTGATGGCCCTGGTCTTCGCTGTGCGGTGTTGGACTTT
GATGGGCATTTGAGAACAATGGCTCGTGGAGGGTGACGAAGGTGGCAT
>HE806427
CTAAATACTCTTAAGAAAAGACCAGTCTGAGGCCGTAAGGTCGTCCAGACCTTGAAGTTG
AGAAAACACTTGTGAATCCCCAATGCCTTCCGGATGTTGTGGTTGAACCGTATCTGGATT
GTGATGATGTCGTGGTTCATGTTCCCTGGCCTCCTGTCGTGGTTGGTGATTGCGAAATAT
AGGGGATTTGTTATTGCCCAGGTAAAAACGCCATTCCTTGCTTGAGGCGCAGTGATGAGT
TCCCCTGTGCGAGAATCCATGGTTGATGCAGTTAATATGGATATAGAACGAGCAGCCGCA
TTCGAGGTCTACCCGCCTACGTCTGATGGCCCTGGTCTTCGCTGTGCGGTGTTGGACTTT
GATGGGCATTTGAGAACAATGGCTCGTGGAGGGTGACGAAGGTGGCAT
>AJ717562
CTAAATACTCTTAAGAAAAGACCAGTCTGAGGCCGTAAGGTCGTCCAGACCTTGAAGTTG
AGAAAACACTTGTGAATCCCCAATGTCCTCCGGATGTTGTGGTTGAACCGTATTTGGATT
GTGATGATGTCGTGGTTCATGTTCGCTGGCCTCTTGTCGTGGTTGGTGATTGCGAAATAC
AGGGGATTTGTTATTTCCCAGGTAAAAACGCCATTCGTTGCTTGAGGCGCAGTGATGAGT
TCCCCTGTGCGAGAATCCATGGTTGATGCAGTTAATATGGATATAGAACGAGCAGCCGCA
TTCGAGGTCTACCCGCCTACGTCTGATGGCCCTGGTTTTCGCTGTGCGGTGTTGGACTTT
GATGGGCACGTGAGAACAATGGCTCGTGGAGGGTGACGAAGGTGGCAT
>NC_004655
TTAAATACTCTTAAGAAAAGACCAGTCTGAGGCCGTAAGGTCGTCCAGACCTTGAAGTTG
AGAAAACATTTGTGAATCCCCAGCGCCTTCCTCAGGTTGTGGTTGAACCGTATCTGGAGT
GTGATGATGTCGTGGTTCATGTTCCCTGGCCTCCTGTCGTGGTTGGTGATTTCGAAATAG
AGGGGATTTGTTATTTCCCAGGTAAAAACGCCATTCTTGGCTTGAGGCGCAGTGATGAGT
TCCCCTGTGCGAGAATCCATGGTTGATGCAGTCGATATGGAGATAGAACGAGCAGCCGCA
TTCGAGGTCTACCCGCCTACGTCTGACGGCCCTGGTCTTCGCTGTGCGGTGTTGGACTTT
GATGGGCACTAGAGAACAATGGCTCGTGGAGGGTGATGAAGGTGGCAT
>AF422174
TTAAATACTCTTAAGAAAAGACCAGTCTGAGGCCGTAAGGTCGTCCAGACCTTGAAGTTG
AGAAAACATTTGTGAATCCCCAGCGCCTTCCTCAGGTTGTGGTTGAACCGTATCTGGAGT
GTGATGATGTCGTGGTTCATGTTCCCTGGCCTCCTGTCGTGGTTGGTGATTTCGAAATAG
AGGGGATTTGTTATTTCCCAGGTAAAAACGCCATTCTTGGCTTGAGGCGCAGTGATGAGT
TCCCCTGTGCGAGAATCCATGGTTGATGCAGTCGATATGGAGATAGAACGAGCAGCCGCA
TTCGAGGTCTACCCGCCTACGTCTGACGGCCCTGGTCTTCGCTGTGCGGTGTTGGACTTT
GATGGGCACTAGAGAACAATGGCTCGTGGAGGGTGATGAAGGTGGCAT
>AJ717568
TTAAATACTCTTAAGAAACGACCAGTCTGAGGCCGTAAGGTCGTCCAGACCTTGAAGTTG
AGAAAACACTTGTGAATCCCCAATGCCTTCCTCAGGTTGTGGTTGAACCGTATCTGGAGT
GTGATGATGTCGTGGTTCATGTTCCCTGGCCTCCTGTCGTGGTTGGTGATTTCGAAATAG
AGGGGATTTGTTATTTCCCAGGTAAAAACGCCATTCTTGGCTTGAGGCGCAGTGATGAGT
TCCCCTGTGCGAGAATCCATGGTTGATGCAGTCGATATGGAGATAGAACGAGCAGCCGCA
TTCGAGGTCTACCCGCCTACGTCTGACGGCCCTGGTCTTCGCTGTGCGGTGTTGGACTTT
GATGGGCACTAGAGAACAATGGCTCGTGGAGGGTGATGAAGGTGGCAT
>AJ717567
CTAAATACTTTTAAGAAAAGACCAGTCTGAGGCCGTAAGGTCGTCCAGACCTTGAAGTTG
AGAAAACACTTGTGAATCCCCAATGCCTTCCTCAGGTTGTGGTTGAACCGTATCTGGAGT
GTGATGATGTCGTGGTTCATGTTCCCGGGCCTCCTGTCGTGGTTGGTGATTTCGAAATAT
AGGGGATTTGTTATTTCCCAGGTAAAAACGCCATTCTTGGCTTGATGCGCAGTGATGAGT
TCCCCTGTGCGAGAATCCATGGTTGATGCAGTCGATATGGAGATAGAACGAGCAGCCGCA
TTCGAGGTCTACCCGCCTACGTCTGACGGCCCTGTTCTTCGCTGTGCGGTGTTGGACTTT
GATGGGCACTAGAGAACAATGGCTCGTGGAGGGTGATGAAGGTGGCAT
>AJ717566
CTAAATACTCTTAAGAAAAGACCAGTCTGAGGCCGTAAGGTCGTCCAGATCTTGAAGTTG
AGAAAACACTTGTGAATCCCCAATGTCTTCCGGAGGTTGTGGTTGAACCGTATCTGGAGT
GTGATGATGTCGTGGTTCATATTCCCTGGCCGCTTGTCGTGGTTGGTGATTTCGAAATAG
AGGGGATTTGTTATTTCCCAGATAAAAACGCCATTCGTTGCTTGAGGCGCAGTGATGAGT
TCCCCTGTGCGAGAATCCATGGTTGATGCAGTCGATATGGAGATAGAACGAGCAGCCGCA
TTCGAGGTCTACTCGCCTACGTCTGACGGCCCTGGTCTTCGCTGTGCGGTGTTGGACTTT
GATGGGCACTAGAGAACAATGGCTCGTGGAGGGTGATGAAGGTGGCAT
