# Supplementary material for: Gene Overlapping as a Modulator of Begomovirus Evolution
Source: Microorganisms. 2022 Feb 4;10(2):366. doi: 10.3390/microorganisms10020366 (PMC8875319; doi:10.3390/microorganisms10020366)
Supplement: Supplementary file 1 [file microorganisms-10-00366-s001.zip › File S1/East_African_cassava_mosaic_Zanzibar_virus/DNA_AC1.fasta]

>AJ717560
CTACGTCTGATGGCCCTGGTCTTCGCTGTGCGGTGTTGGACTTTGATGGGCACTTGAGAA
CAATGGCTCGTGGAGGGTGACGAAGGTGGCATTCTTTAAAGCCCAGGCTTTAAGGGACTG
GTTCTTTTCCTCATCCAGAAACTCTTTATATGATGATGTTGGTCCTGGATTGCAGAGGAA
GATAGTGGGAATGCCGCCTTTAATTTGAATCGGCTTCCCGTACTTTGTATTGCTTTGCCA
GTCCCGTTGGGCCCCCATGAATTCTTTGAAGTGTTTGAGGTAGTGGGGGTCGACGTCATC
AATGACGTTGTACCAGGCGTCGTTGCTGTAGACCTTTGGACTGAGATCCAGGTGTCCACA
CAAATAATTATGTGGTCCCAATGACCTGGCCCACATTGTCTTCCCTGTACGACTATCACC
CTCAATAACAATACTGTTGGGTCTCCAAGGCCGCGCAGCGGAACCCATCACGTTTTCGGA
AACCCAGACTTCAAGTTCCTCAGGAACGTTAGTAAAAGAAGAAGACAGAAAAGGAGAAAC
ATAAGGAGCTGGTGGCTCTTGAAAAATCTTATCTAAATTACTGCTTAAGTTATGATATTG
AAAAATGAATTCTTTTGGGAGTTTCTCCTTAATAATTAGAAGTGCTGCTGCCTTTGAACC
TGAGTTTAATGCTTCGGCACATGCGTCATTAGCAGTGTGGCAGCTGCCTCTAGCCGATCT
GGCGTCGATCTGGAATTCGCCCCACTCAGTGGTATCCCCATCTTTGTCGATGTAGGACTT
GACGTCGGAGCTGGATTTAGCTCCTTGAATGTTCGGATGGAAATGTGTGGATCGTGTGGG
GGATACCAGGTCGAAGAATCGCTTATTTGTGCATGAGAATTTGCCTTCGAACTGAATAAG
CATGTGGAGATGAGGTTGCCCATCGTCGTGAATTTCTCTGCACACTTTGATGTATTTCTT
GTTTGTGGGAGTTGGGAGGTTTAATATTTGGGATAATGCTTCGTGTTTAGAGAGAGAACA
TTTGGGATATGTGAGAAAATAGTTTTTGGCCTGTATCTTAAAACGCTTGGGGGGAGTCAT
>AJ717559
CTACGTCTGATGGCCCTGGTCTTCGCTGTGCGGTGTTGGACTTTGATGGGCACTTGAGAA
CAATGGCTCGTGGATGGTGACGAAGGTGGCATTCTTTAAAGCCCAGGCTTTAAGGGACTG
GTTCTTTTCCTCATCCAGAAACTCTTTATATGATGATGTTGGTCCTGGATTGCAGAGGAA
GATAGTGGGAATGCCGCCTTTAATTTGAATTGGCTTCCCGTATTTTGTATTGCTTTGCCA
GTCCCGTTGGGCCCCCATGAATTCTTTGAAGTGTTTGAGGTAGTGGGGGTCGACGTCATC
AATGACGTTGTACCAGGCGTCGTTGCTGTAGACCTTTGGACTGAGATCCAGGTGTCCACA
CAAATAATTATGTGGTCCCAATGACCTGGCCCACATTGTCTTCCCTGTACGACTATCACC
CTCAATAACAATACTGTTGGGTCTCCAAGGCCGCGCAGCGGAACCCATCACGTTCTCGGA
AACCCAGACTTCAAGTTCCTCAGGAACGTTAGTAAAAGAAGAAGACAGAAAAGGAGAAAC
ATAAGGAGCTGGTGGCTCTTGAAAAATCTTATCTAAATTACTACTTAAGTTATGATATTG
AAAAATAAATTCTTTTGGGAGTTTCTCCTTAATAATGAGAAGTGCTGCTGCCTTGGAACC
GGAGTTTAAGGCTTCGGCACATGCGTCATTAGCATTGTGGCAGCCGCCTCTAGCCGATCT
GGCGTCGATCTGGAATTCGCCCCACTCAGTGGTATCCCCATCTTTGTCGATGTAGGACTT
GACGTCGGAGCTGGATTTAGCTCCTTGAATGTTCGGATGGAAATGTGTTGATCGTGTTGG
GGATACCAGGTCGAAGAATCGCTTATTTGTGCATGAGAATTTGCCTTCGAACTGAATAAG
CATGTGGAGATGAGGTTGCCCATCGTCGTGAAGTTCTCTGCACACTTTGATGTATTTCTT
GTTTGTGGGAGTTGGGATGTTTAATATTTGGGATAATGCTTCGTGTTTAGATAGAGAACA
TTTGGGATATGTGAGAAAATAGTTTTTGGCCTGTATTTTAAAACGCCTGGGGGGAGTCAT
>AJ717562
CTACGTCTGATGGCCCTGGTTTTCGCTGTGCGGTGTTGGACTTTGATGGGCACGTGAGAA
CAATGGCTCGTGGAGGGTGACGAAGGTGGCATTCTTTAAAGCCCAGGCTTTAAGGGACTG
GTTCTTTTCCTCAGCCAGAAACTCTTTATATGATGATGTTGGTCCTGGATTGCAGAGGAA
GATAGTGGGAATGCCGCCTTTAATTTGAATTGGCTTCCCGTACTTTGTATTGCTTTGCCA
GTCCCGTTGGGCCCCCATGAATTCTTTGAAGTGTTTGAGGTAGTGGGGGTCGACGTCATC
AATGACGTTGTACCAGGCGTCGTTGCTGTAGACCTTTGGACTGAGATCCAGGTGTCCACA
CAAATAATTATGTGGTCCCAAGGACCTGGCCCACATTGTCTTCCCTGTACGACTATCACC
CTCAATAACAATACTACTGGGTCTCCAAGGCCGCGCAGCGGAACCCATCACGTTCTCGGA
AACCCAGACTTCAAGTTCCTCGGGAACGTTAGTAAAAGAAGAAGACAGAAAAGGAGAAAC
ATAAGGAGCTGGTGGCTCTTGAAAAATCCTATCTAAATTACTACTTAAGTTATGATATTG
AAAAATAAATTCTTTTGGGAGTTTCTCCTTAATAATTAGAAGTGCTGCTGCCTTGGAACC
TGAGTTTAATGCTTCGGCACATGCGTCATTAGCATTGTGGCAGCCGCCTCTAGCCGATCT
GGCGTCGATCTGGAATTCGCCCCACTCAGTGGTATCCCCATCTTTGTCGATATAGGACTT
GACGTCGGAGCTGGATTTAGCTCCTTGAATGTTCGGATGGAAATGTGTCGATCGTGTTGG
GGATACCAGGTCGAAGAATCGCTTATTTGTGCATGAGAATTTGCCTTCGAACTGAATAAG
CATGTGGAGATGAGGTTGCCCATCGTCGTGAAGTTCTCTGCACACTTTGATGTATTTCTT
GTTCGTGGGAGTTGGGATGTTTAATATTTGGGATAATGCTTCGTGTTTAGATAGAGAACA
TTTGGGATATGTGAGAAAATAGTTTTTGGCCTGTATTTTAAAACGCTTGGGGGGAGTCAT
>AJ717583
CTACGTCTGATGGCCCTGGTCTTCGCTGTGCGGTGTTGGACTTTGATGGGCACTTGAGAA
CAATGGCTCGTGGAGGGTGACGAAGGTGGCATTCTTTAAAGCCCAGGCTTTAAGGGATTG
GTGCTTTTCCTCTTCCAGAAACTCTTTATATGATGATGTTGGTCCTGGATTGCATAGGAA
GATAGTGGGAATGCCGCCTTTAATTTGAATTGGCTTCCCGTACTTTGTATTGCTTTGCCA
GTCCCGTTGGGCCCCCATGAATTCTTTGAAGTGTTTGAGGTAGTGGGGGTCGACGTCATC
AATGACGTTGTACCAGGCGTCGTTGCTGTAGACCTTTGGACTGAGATCCAGGTGTCCACA
CAAATAATTATGTGGTCCCAATGATCTGGCCCACATTGTCTTCCCTGTACGACTATCACC
CTCAATAACAATACTATTAGGTCTCCAAGGCCGCGCAGCGGAACCCATCACGTTCTCGGA
AACCCAGACTTCAAGTTCCTCAGGAACGTTAGTAAAAGAAGAAGACAGAAATGGAGAAAC
ATAAGGAGCTGGTGGCTCTTGAAAAATCCTATCTAAATTACTACTTAAATTATGATATTG
AAAAATAAATTCTTTTGGGAGTTTCTCCTTAATAATTAGAAGTGCTGCTGCCTTGGAACC
GGAGTTTAATGCTTCGGCACATGCGTCATTAGCATTGTGGCAGCCGCCTCTAGCCGATCT
GGCGTCGATCTGGAATTCGCCCCACTCAGTGGTATCCCCATCTTTGTCGATGTAGGACTT
GACGTCGGAGCTGGATTTAGCTCCTTGAATGTTCGGATGGAAATGTGTTGATCGTGTGGG
GGATACCAGGTCGAAGAATCGCTTATTTGTGCATGAGAATTTGCCTTCGAACTGAATAAG
CATGTGGAGATGAGGTTGCCCATCGTCGTGAAGTTCTCTGCACACTTTGATGTATTTCTT
GTTTGTGGGAGTTGGGAGGTTTAATATTTGGGATAATGCGTCGTGTTTAGATAGAGAACA
TTTGGGATATGTGAGAAAATAGTTTTTGGCCTGTATTTTAAAACGCTTGGGGGGAGTCAT
>AJ717564
CTACGTCTGATGGCCCTGGTCTTCGCTGTGCGGTGTTGGACTTTGATGGGCACTTGAGAA
CAATGGCTCGTGGAGGGTGACGAAGGTGGCATTCTTTAAAGCCCAGGCTTTAAGGGATTG
GTTCTTTTCCTCTTCCAGAAACTCTTTATATGATGATGTTGGTCCTGGATTGCAGAGGAA
GATAGTGGGAATGCCGCCTTTAATTTGAATTGGCTTCCCGTACTTTGTATTGCTTTGCCA
GTCCCGTTGGGCCCCCATGAATTCTTTGAAGTGTTTGAGGTAGTGGGGGTCGACGTCATC
AATGACGTTGTACCAGGCGTCGTTGCTGTAGACCTTTGGACTGAGATCCAGGTGTCCACA
CAAATAATTATGTGGTCCCAATGATCTGGCCCACATTGTCTTCCCTGTACGACTATCACC
TTCAAGAACAATACTATTAGGTCTCCAAGGCCGCGCAGCGGAACCCATCACGTTCTCGGA
AACCCAGACTTCAAGTTCCTCAGGAACGTTAGTAAAAGAAGAAGACAGAAATGGAGAAAC
ATAACGAGCTGGTGGCTCTTGAAAAATCCGATCTAAATTACTACTTAAATTATGATATTG
AAAAATAAATTCTTTTGGGAGTTTCTCCTTAATAATTAGAAGTGCTGCTGCCTTGGAACC
GGAGTTTAATGCTTCGGCACATGCGTCATTAGCATTGTGGCAGCCGCCTCTAGCCGATCT
GGCGTCGATCTGGAATTCGCCCCACTCAGTGGTATCCCCATCTTTGTCGATGTAGGACTT
GACGTCGGAGCTGGATTTAGCTCCTTGAATGTTCGGATGGAAATGTGTTGATCGTGTTGG
GGATACCAGGTCGAAGAATCGCTTATTTGTGCATGAGAATTTGCCTTCGAACTGAATAAG
CATGTGGAGATGAGGTTGCCCATCGTCGTGAAGTTCTCTGCACACTTTGATGTATTTTTT
GTTTGTGGGAGTTGGGAGGTTTAATATTTGGGATAATGCGTCGTGTTTAGATAGAGAACA
TTTGGGATATGTGAGAAAATAGTTTTTGGCTTGTATTTTAAAACGCTTGGGGGGAGTCAT
>AJ717565
CTACGTCTGATGGCCCTGGTCTTCGCTGTGCGGTGTTGGACTTTGATGGGCACTTGAGAA
CAATGGCTCGTGGAGGGTGACGAAGGTGGCATTCTTTAAAGCCCAGGCTTTAAGGGACTG
GTTCTTTTCCTCGTCTAGAAACTCTTTATATGATGATGTTGGTCCTGGATTGCAGAGGAA
GATAGTGGGAATGCCGCCTTTAATTTGAATTGGCTTCCCGTACTTTGTATTGCTTTGCCA
GTCCCGTTGGGCCCCCATGAATTCTTTGAAGTGTTTGAGGTAGTGGGGGTCGACGTCATC
AATGACGTTGTACCAGGCGTCGTTGCTGTAGACCTTTGGACTGAGATCCAGGTGTCCACA
CAAATAATTATGTGGTCCCAATGATCTGGCCCACATTGTCTTCCCTGTACGACTATCACC
CTCAATAACAATACTATTAGGTCTCCAAGGCCGCGCAGCGGAACCCATCACGTTATCGGA
AACCCAGACTTCAAGTTCCTCATGAACGTTAGTAAAAGAAGAAGACAGAAATGGAGAAAC
ATAAGGAGCTGGTGGCTCTTGAAAAATCCTATCTAAATTACTACTTAAATTATGATATTG
AAAAATAAATTCTTTTGGGAGTTTCTCCTTAATAATAAGAAGTGCTGCTGCCTTGGAACC
GGAGTTTAATGCTTCGGCACATGCGTCATTAGCATTGTGGCAGCCGCCTCTAGCCGATCT
GGCGTCGATCTGGAATTCGCCCCACTCAGTGGTATCCCCATCTTTGTCGATGTAGGACTT
GACGTCGGAGCTGGATTTAGCTCCTTGAATGTTCGGATGGAAATGTGTTGATCGTGTGGG
GGATACCAGGTCGAAGAATCGCTTATTTGTGCATGAGAATTTGCCTTCGAACTGAATAAG
CATGTGGAGATGAGGTTGCCCATCGTCGTGAAGTTCTCTGCACACTTTGATGTATTTCTT
GTTTGTGGGAGTTGGGAGGTTTAATATTTGGGATAATGCGTCGTGCTTAGATAGAGAACA
TTTGGGATATGTGAGAAAATAGTTTTTGGCCTGTATTTTAAAACGCTTGGGGGGAGTCAT
>HE806428
CTACGTCTGATGGCCCTGGTCTTCGCTGTGCGGTGTTGGACTTTGATGGGCATTTGAGAA
CAATGGCTCGTGGAGGGTGACGAAGGTGGCATTCTTTAAAGCCCAGGCTTTAAGAGACTG
GTTCTTTTCTTCATCCAGAAACTCTTTATATGATGATGTTGGTCCTGGATTGCAGAGGAA
GATAGTGGGAATGCCGCCTTTAATTTGAATTGGCTTCCCGTACTTCGTATTGCTTTGCCA
GTCCCGTTGGGCCCCCATGAATTCTTTGAAGTGCTTTAGATAGTGGGGGTCGACGTCATC
AATGACGTTGTACCAGGCGTCGTTGCTGTAGACCTTTGGACTGAGATCCAGGTGTCCACA
CAAATAATTATGTGGGCCCAATGACCTGGCCCATAGTGTCTTCCCTGTACGACTATCACC
TTCAATAACAATACTAGTGGGTCTCCAAGGCCGCGCAGCGGAACCCATCACGTTCTCGGA
AACCCAGACTTCAAGTTCCTCAGGAACGTTAGTAAAAGAAGAAGACATAAAAGGAGAAAC
ATAAGGAGCTGGTGGCTCTTGAAAAATCCTATCTAAATTACTACTTAAGTTATGATATTG
AAAAATAAATTCTTTTGGGAGTTTCTCCTTAATAATTAGAAGTGCTGCTGCCTTGGAACC
TGAGTTTAATGCTTCGGCACATGCGTCATTAGCATTGTGGCTGCCGCCTCTAGCCGATCT
GGCGTCGATCTGGAATTCGCCCCACTCAGTGGTATCCCCATCTTTGTCGATGTAGGACTT
GACGTCGGAGCTGGATTTAGCTCCTTGAATGTTCGGATGGAAATGTGTTGATCGTGTTGG
GGATACCAGGTCGAAGAATCGCTTATTTGTGCATGAGAATTTGCCTTCGAACTGAATAAG
CATGTGGAGATGAGGTTGCCCATCCTCGTGAAGTTCTCTGCACACTTTGATGTATTTCTT
GTTTGTGGGAGTTGGGATGTTTAATATTTGGGATAATGCGTCGTGTTTAGATAGAGAACA
TTTGGGATATGTGAGAAAATAGTTTTTGGCCTGTATTTTAAAACGCTTGGGGGGAGTCAT
>HE806427
CTACGTCTGATGGCCCTGGTCTTCGCTGTGCGGTGTTGGACTTTGATGGGCATTTGAGAA
CAATGGCTCGTGGAGGGTGACGAAGGTGGCATTCTTTAAAGCCCAGGCTTTAAGAGACTG
GTTCTTTTCTTCATCCAGAAACTCTTTATATGATGATGTTGGTCCTGGATTGCAGAGGAA
GATAGTGGGAATGCCGCCTTTAATTTGAATTGGCTTCCCGTACTTCGTATTGCTGTGCCA
GTCCCGTTGGGCCCCCATGAATTCTTTGAAGTGCTTTAGATAGTGGGGGTCGACGTCATC
AATGACGTTGTACCAGGCGTCGTTGCTGTAGACCTTTGGACTGAGATCCAGGTGTCCACA
CAAATAATTATGTGGGCCCAATGACCTGGCCCATAGTGTCTTCCCTGTACGACTATCACC
TTCAATAACAATACTAGTGGGTCTCCAAGGCCGCGCAGCGGAACCCATCACGTTCTCGGA
AACCCAGACTTCAAGTTCCTCAGGAACGTTAGTAAAAGAAGAAGACATAAAAGGAGAAAC
ATAAGGAGCTGGTGGCTCTTGAAAAATCCTATCTAAATTACTACTTAAGTTATGATATTG
AAAAATAAATTCTTTTGGGAGTTTCTCCTTAATAATTAGAAGTGCTGCTGCCTTGGAACC
TGAGTTTAATGCTTCGGCACATGCGTCATTAGCATTGTGGCTGCCGCCTCTAGCCGATCT
GGCGTCGATCTGGAATTCGCCCCACTCAGTGGTATCCCCATCTTTGTCGATGTAGGACTT
GACGTCGGAGCTGGATTTAGCTCCTTGAATGTTCGGATGGAAATGTGTTGATCGTGTTGG
GGATACCAGGTCGAAGAATCGCTTATTTGTGCATGAGAATTTGCCTTCGAACTGAATAAG
CATGTGGAGATGAGGTTGCCCATCCTCGTGAAGTTCTCTGCACACTTTGATGTATTTCTT
GTTTGTGGGAGTTGGGATGTTTAATATTTGGGATAATGCGTCGTGTTTAGATAGAGAACA
TTTGGGATATGTGAGAAAATAGTTTTTGGCCTGTATTTTAAAACGCTTGGGGGGAGTCAT
>AJ717561
CTACGTCTGATGGCCCTGGTCTTCGCTGTGCGGTGTAGGACTTTGATGGGCACTTGAGAA
CAATGGCTCGTGGAGGGTGACGAAGGTGGCATTCTTTAAAGCCCAGGCTTTAAGAGACTG
GTTCTTTTCCTCATCCAGAAACTCTTTATATGATGATGTTGGTCCTGGATTGCAGAGGAA
GATAGTGGGAATGCCGCCTTTAATTTGAATTGGCTTCCCGTACTTTGTATTGCTTTGCCA
GTCCCGTTGGGCCCCCATGAATTCTTTGAAGTGTTTGAGGTAGTGGGGGTCGACGTCATC
AATGACGTTGTACCAGGCGTCGTTGCTGTAGACCTTTGGACTGAGATCCAGGTGTCCACA
CAAATAATTATGTGGTCCCAATGACCTGGCCCACATTGTCTTCCCTGTACGACTATCACC
CTCAATAACAATACTATTGGGTCTCCAAGGCCGCGCAGCGGAACCCATCACGTTCTCGGA
AACCCAGACTTCAAGTTCCTCAGGAACGTTAGTAAAAGAAGAAGACAAAAAAGGAGAAAC
ATAAGGAGATAGTGGCTCTTGAAAAATTCTATCCAAATTACTACTTAAGTTATGATATTG
AAAAATAAATTCTTTTGGGAGTTTCTCCTTAATAATTAGAAGTGCTGCTGCCTTGGAACC
GGAGTTTAATGCTTCGGCACATGCGTCATTAGCATTGTGGCAGCCGCCTCTAGCCGATCT
GGCGTCGATCTGGAATTCGCCCCACTCAGTGGTATCCCCATCTTTGTCGATGTAGGACTT
GACGTCGGAGCTGGATTTAGCTCCTTGAATGTTCGGATGGAAATGGGTTGATCGTGTTGG
GGATACCAGGTCGAAGAATCGCTTATTTGTGCATGAGAATTTGCCTTCGAATTGAATAAG
CATGTGGAGATGAGGTTGCCCATCGTCGTGAAGTTCTCTGCACACTTTGATGTATTTCTT
GTTTGTGGGATTTGGGATGTTTAATATTTGGGATAATGCGTCGTGTTTAGATAGAGAACA
TTTGGGATATGTGAGAAAATAGTTTTTGGCCTGTATTTTAAAGCGCTTGGGGGGAGTCAT
>AJ717566
CTACGTCTGACGGCCCTGGTCTTCGCTGTGCGGTGTTGGACTTTGATGGGCACTAGAGAA
CAATGGCTCGTGGAGGGTGATGAAGGTGGCATTCTTTAAAGCCCAGGCTTTAAGGGATTG
GTTCTTTTCCTCTTCCAGAAACTCTTTATATGATGATGTTGGTCCTGGATTGCAGAGGAA
GATAGTGGGAATGCCGCCTTTAATTTGAATTGGCTTCCCGTACTTTGTATTGCTTTGCCA
GTCCCGTTGGGCCCCCATGAATTCTTTGAAGTGTTTGAGGTAGTGGGGGTCGACGTCATC
AATGACGTTGTACCAGGCGTCGTTGCTGTAGACCTTTGGACTGAGATCCAGGTGTCCACA
CAAATAATTATGTGGTCCCAATGACCTGGCCCACATTGTCTTCCCTGTACGACTATCACC
CTCAATAACAATACTGTTGGGTCTCCAAGGCCGCGCAGCGGAACCCATCACGTTCTCGGA
AACCCAGACTTCAAGTTCCTCAGGAACGTTAGTAAAAGAAGAAGACAGAAAAGGAGAAAC
ATAAGGAGCTGGTGGCTCTTGAAAAATCTTATCTAAATTACTACTTAAGTTATGATATTG
AAAAATAAATTCTTTTGGGAGTTTCTCCTTAATAATTAGAAGTGCTGCTGCCTTGGAACC
TGAGTTTAATGCTTCGGCACATGCGTCATTAGCATTGTGGCAGCCGCCTCTAGCCGATCT
GGCGTCGATCTGGAATTCGCCCCACTCAGTGGTATCCCCATCTTTGTCGATGTAGGACTT
GACGTCGGAGCTGGATTTAGCTCCTTGAATGTTCGGATGGAAATGTGTGGATCGTGTTGG
GGATACCAGGTCGAAGAATCGCTTATTTGTGCATGAGAATTTGCCTTCGAACTGAATAAG
CATGTGGAGATGAGGTTGCCCATCGTCGTGAAGCTCTCTGCACACTTTGATGTATTTCTT
GTTTGTGGGAGTGGGGATGTTTAATATTTGGGATAATGCTTCGTGTGTAGATAGAGAACA
TTTGGGATATGTGAGAAAATAGTTTTTAGCCTGTATTTTAAAACGCTTGGGGGGAGTCAT
>NC_004655
CTACGTCTGACGGCCCTGGTCTTCGCTGTGCGGTGTTGGACTTTGATGGGCACTAGAGAA
CAATGGCTCGTGGAGGGTGATGAAGGTGGCATTCTTTAAAGCCCAGGCTTTAAGGGACTG
GTTCTTTTCCTCGTCCAGAAACTCTTTATATGATGATGTTGGTCCTGGATTGCAGAGGAA
GATAGTGGGAATGCCACCTTTAATTTGAATTGGCTTCCCGTACTTTGTATTGCTTTGCCA
GTCTCTTTGGGCCCCCATGAATTCTTTGAAGTGCTTTAGATAGTGGGGATCGACGTCATC
AATGACGTTGTACCAGGCGTCGTTGCTGTAGACCTTTGGACTGAGATCCAGGTGTCCACA
TAAGTAGTTGTGTGGACCCAGAGAGCGGGCCCACATTGTCTTTCCGGTCCTACTATCGCC
CTCGATGACGATACTATTAGGTCTCCATGGCCGCGCAGCGGAACCCATCACGTTCTCGGA
AACCCAGACTTCAAGTTCCTCAGGAACGTTAGTAAAAGAAGAAGACAGAAAAGGAGAAAC
ATAAGGAGCTGGTGGCTCTTGAAAAATCCTATCTAAATTACTACTTAAGTTATGATATTG
AAAAATAAATTCTTTTGGGAGTTTCTCCTTAATAATTAGAAGTGCTGCTGCCTTGGAACC
TGAGTTTAATGCTTCGGCACATGCGTCATTAGCATTGTGGCAGCCGCCTCTAGCCGATCT
GGCGTCGATCTGGAATTCGCCCCACTCAGTGGTATCCCCATCTTTGTCGATGTAGGACTT
GACGTCGGAGCTGGATTTAGCTCCTTGAATGTTCGGATGGAAATGTGTTGATCGTGTTGG
GGATACCAGGTCGAAGAATCGCTTATTTGTGCATGAGAATTTGCCTTCGAACTGAATAAG
CATGTGGAGATGAGGTTGCCCATCATCGTGAAGTTCTCGGCAAACTTTGATGTATTTCTT
GTTTGTGGGAGTTGGGATGTTTAATATTTGGGATAATGCTTCGTGTTTAGATAGAGAACA
TTTGGGATATGTGAGAAAATAGTTTTTGGCCTGTATTTTAAAACGCTTGGGGGGAGTCAT
>AF422174
CTACGTCTGACGGCCCTGGTCTTCGCTGTGCGGTGTTGGACTTTGATGGGCACTAGAGAA
CAATGGCTCGTGGAGGGTGATGAAGGTGGCATTCTTTAAAGCCCAGGCTTTAAGGGACTG
GTTCTTTTCCTCGTCCAGAAACTCTTTATATGATGATGTTGGTCCTGGATTGCAGAGGAA
GATAGTGGGAATGCCACCTTTAATTTGAATTGGCTTCCCGTACTTTGTATTGCTTTGCCA
GTCTCTTTGGGCCCCCATGAATTCTTTGAAGTGCTTTAGATAGTGGGGATCGACGTCATC
AATGACGTTGTACCAGGCGTCGTTGCTGTAGACCTTTGGACTGAGATCCAGGTGTCCACA
TAAGTAGTTGTGTGGACCCAGAGAGCGGGCCCACATTGTCTTTCCGGTCCTACTATCGCC
CTCGATGACGATACTATTAGGTCTCCATGGCCGCGCAGCGGAACCCATCACGTTCTCGGA
AACCCAGACTTCAAGTTCCTCAGGAACGTTAGTAAAAGAAGAAGACAGAAAAGGAGAAAC
ATAAGGAGCTGGTGGCTCTTGAAAAATCCTATCTAAATTACTACTTAAGTTATGATATTG
AAAAATAAATTCTTTTGGGAGTTTCTCCTTAATAATTAGAAGTGCTGCTGCCTTGGAACC
TGAGTTTAATGCTTCGGCACATGCGTCATTAGCATTGTGGCAGCCGCCTCTAGCCGATCT
GGCGTCGATCTGGAATTCGCCCCACTCAGTGGTATCCCCATCTTTGTCGATGTAGGACTT
GACGTCGGAGCTGGATTTAGCTCCTTGAATGTTCGGATGGAAATGTGTTGATCGTGTTGG
GGATACCAGGTCGAAGAATCGCTTATTTGTGCATGAGAATTTGCCTTCGAACTGAATAAG
CATGTGGAGATGAGGTTGCCCATCATCGTGAAGTTCTCGGCAAACTTTGATGTATTTCTT
GTTTGTGGGAGTTGGGATGTTTAATATTTGGGATAATGCTTCGTGTTTAGATAGAGAACA
TTTGGGATATGTGAGAAAATAGTTTTTGGCCTGTATTTTAAAACGCTTGGGGGGAGTCAT
>AJ717567
CTACGTCTGACGGCCCTGTTCTTCGCTGTGCGGTGTTGGACTTTGATGGGCACTAGAGAA
CAATGGCTCGTGGAGGGTGATGAAGGTGGCATTCTTTAAAGCCCAGGCTTTAAGGGACTG
GTTCTTTTCCTCGTCCAGAAACTCTTTATATGATGATGTGGATCCTGGATTGCAGAGGAA
GATAGTGGGAATGCCACCTTTAATTTGAATTGGCTTCCCGTACTTTGTATTGCTTTGCCA
GTCTCTTTGGGCCCCCATGAATTCTTTGAAGTGTTTGAGGTAGTGGGGGTCGACGTCATC
AATGACGTTGTACCAGGCGTCGTTGCTGTAGACCTTTGGACTGAGATCCAGGTGTCCACA
TAAGTAGTTGTGTGGACCCAGAGAGCGGGCCCACATTGTCTTCCCCGTCCTACTATCGCC
CTCGATGACGATACTATTAGGTCTCCATGGCCGCGCAGCGGAACCCATCACGTTCTCGGA
AACCCAGACTTCAAGATCCTCAGGAATGTTAGTAAAAGAAGAAGACAGAAAAGGAGAAAC
ATAAGGAGCTGGTGGCTCTTGAAAAATCCTATCTAAATTACTACTTAAGTTATGATACTG
AAAAATAAATTCTTTTGGGAGTTTCTCCTTAATAATTAGAAGTGCTGCTGCCTTGGAACC
TGAGTTTAATGCTTCGGCACATGCGTCATTAGCATTATGGCAGCCGCCTCTAGCCGATCT
GGCGTCGATCTGGAATTCGCCCCACTCAGTGGTATCCCCATCTTTGTCGATGTAGGACTT
GACGTCGGAGCTGGATTTAGCTCCTTGAATGTTCGGATGGAAATGTGTTGATCGTGTTGG
GGATACCAGGTCGAAGAATCGCTTATTTGTGCATGAGAATTTGCCTTCGAACTGAATAAG
CATGTGGAGATGAGGTTGCCCATCGTCGTGAAGTTCTCTGCACACTTTGATGTATTTCTT
GTTTGTGGGAGTTGGGATGTTTAATATTTGGGATAATGCTTCGTGTTTAGATAGAGAACA
TTTGGGATATGTGAGAAAATAGTTTTTGGCCTGTATTTTAAAACGCTTGGGGGGAGTCAT
>AJ717568
CTACGTCTGACGGCCCTGGTCTTCGCTGTGCGGTGTTGGACTTTGATGGGCACTAGAGAA
CAATGGCTCGTGGAGGGTGATGAAGGTGGCATTCTTTGAAGCCCAGGCTTTAAGGGACTG
ATTCTTTTCCTCGTCCAGAAACTCTTTATATGATGATGTTGGTCCTGGATTGCAGAGGAA
GATAGTGGGAATGCCACCTTTAATTTGAATGGGCTTCCCGTACTTTGTATTGCTTTGCCA
GTCTCTTTGGGCCCCCATGAATTCTTTGAAGTGTTTGAGGTAGTGGGGGTCGACGTCATC
AATGACGTTGTACCAGGCGTCGTTGCTGTAGACCTTTGGACCGAGATCCAGGTGTCCACA
TAAGTAGTTGTGTGGACCCAAAGAGCGGGCCCACAGTGTCTTCCCCGTCCTACTATCGCC
CTCGATGACGATACTATTAGGTCTCCATGGTCGCGCAGCGGAACCCATCACGTTCTCGGA
AACCCAGACTTCAAGTTCCTCAGGAACGTTAGTAAAAGAAGAAGACAGAAAAGGAGAAAC
ATAAGGAGCTGGTGGCTCTTGAAAAATCCTATCTAAATTACTACTTAAGTTATGATATTG
AAAAATAAATTCTTTTGGGAGTTTCTCCTTAATAATTAGAAGTGCGGCTGCCTTGGAACC
TGAGTTTAATGCTTCGGCACATGCGTCATTAGCATTGTGGCAGCCGCCTCTAGCCGATCT
GGCGTCGATCTGGAATTCGCCCCACTCAGTGGTATCCCCATCTTTGTCGAGGTAGTACTT
GACGTCGGAGCTGGATTTAGCTCCTTGAATGTTCGGATGGAAATGTGTGGATTGTGTTGG
GGATACCAGGTCGAAGAATCGCTTATTTGTGCATGAGAATTTGCCTTCGAACTGAATAAG
CATGTGGAGATGAGGTTGCCCATCGTCGTGAAGTTCTCGGCACACTTTGATGTATTTCTT
GTTTGTGGGAGTTGGGATGTTTAATATTTGGGATAATGCGTCGTGTTTAGATAGAGAACA
TTTGGGATATGTGAGAAAATAGTTTTTGGCCTGTATTTTAAAACGCTTGGGGGGAGTCAT
