# Supplementary material for: Gene Overlapping as a Modulator of Begomovirus Evolution
Source: Microorganisms. 2022 Feb 4;10(2):366. doi: 10.3390/microorganisms10020366 (PMC8875319; doi:10.3390/microorganisms10020366)
Supplement: Supplementary file 1 [file microorganisms-10-00366-s001.zip › File S1/East_African_cassava_mosaic_Zanzibar_virus/DNA_AC3.fasta]

>HE806428
TTAATAAAGGTTGAATTTTATTGCATGTTGCTCCGTAACTTGGAGCGTGTTTAGTAATAC
ATCGTACATAACATGATCAACAGATCGAAGTACAGTGTTAATGGAAATAACGCCTATCAT
ATCTAAATACTTGAGCACTTGAGATCTAAATACTCTTAAGAAAAGACCAGTCTGAGGCCG
TAAGGTCGTCCAGACCTTGAAGTTGAGAAAACACTTGTGAATCCCCAATGCCTTCCGGAT
GTTGTGGTTGAACCGTATCTGGATTGTGATGATGTCGTGGTTCATGTTCCCTGGCCTCCT
GTCGTGGTTGGTGATTGCGAAATATAGGGGATTTGTTATTGCCCAGGTAAAAACGCCATT
CCTTGCTTGAGGCGCAGTGATGAGTTCCCCTGTGCGAGAATCCAT
>HE806427
TTAATAAAGGTTGAATTTTATTGCATGTTGCTCCGTAACTTGGAGCGTGTTTAGTAATAC
ATCGTACATAACATGATCAACAGATCGAAGTACAGTGTTAATGGAAATAACGCCTATCAT
ATCTAAATACTTGAGCACTTGAGATCTAAATACTCTTAAGAAAAGACCAGTCTGAGGCCG
TAAGGTCGTCCAGACCTTGAAGTTGAGAAAACACTTGTGAATCCCCAATGCCTTCCGGAT
GTTGTGGTTGAACCGTATCTGGATTGTGATGATGTCGTGGTTCATGTTCCCTGGCCTCCT
GTCGTGGTTGGTGATTGCGAAATATAGGGGATTTGTTATTGCCCAGGTAAAAACGCCATT
CCTTGCTTGAGGCGCAGTGATGAGTTCCCCTGTGCGAGAATCCAT
>AJ717559
TTAATAAAGGTTGAATTTTATTGCATGGTGCTCCGCAACTTGGAGCGTGTTGAGTAATAC
ATCGTACAGAACATGATCAACAGATCGAAGTACAGTGGTAATGGAAATAACGCCTATCAT
ATCTAAATACTTGAGCACTTGGGATCTAAATACTCTTAAGAAAAGACCAGTCTGAGGCTG
TAAGGTCGTCCAGACCTGGAAGTTGAGAAAACACTTGTGAATCCCCAATGCCTTCCGGAT
GTTGTGGTTGAACCGTATCTGGATTGTGATGATGTCGTGGTTCATGTTCCCTGGCCTCTT
GTCGTGGTTGGTGATTGCGAAATATAGGGGATTTGTTATTTCCCAGGTAAAAACGCCATT
CGTTGCTTGAGGCGCAGTGATGAGTTCCCCTGTGCGAGAATCCAT
>AJ717564
TTAATAAAGGTTGAATTTTATTGCATGTTGCTCCGTAACTTGGAGCGTGTTTAGTAATAC
ATCGTACAGAACATGATCAACAGATCGAAGTACAGTGTTTATGGAAATAACGCCTATCAT
GTCTAAATACGTGAGCACTTGAGATCTAAATACTCTTAAGAAAAGACCAGTCGGAGGCCG
TAAGGTCGTCCAGACCTTGAAGTTGAGAAAACACTTGTGAATCCCCAATGCCTTCCGGAT
GTTGTGGTTGAACCGTATCTGGATTGTGATGATGTCGTGGTTCATGTTCCCTGGTCTCTT
GTCGTGGGTGGTGATTGCGAAATATAGGGGATTTGTTATTTCCCAGGTAAAAACGCCATT
CGTTGCTTGAGGCGCAGTGATGAGTTCCCCTGTGCGAGAATCCAT
>AJ717563
TTAATAAAGGTTGAATTTTATTGCATGTTGCTCCGTAACTTGGAGCGTGTTTAGTAATAC
ATCGTACAGAACATGATCAACAGATCGAAGTACAGTGTTTATGGAAATAACGCCTATCAT
GTCTAAATACTTGAGCACTTGAGATCTAAATACTCTTAAGAAAAGACCAGTCGGAGGCCG
TAAGGTCGTCCAGACCTTGAAGTTGAGAAAACACTTGTGAATCCCCAATGCCTTCCGGAT
GTTGTGGTTGAACCGTATCTGGATTGTGATGATGTCGTGGTTCATGTTCCCTGGTCTCTT
GTCGTGGGTGGTGATTGCGAAATATAGGGGATTTGTTATTTCCCAGGTAAAAACGCCATT
CGTTGCTTGAGGCGCAGTGATGAGTTCCCCTGTGCGAGAATCCAT
>AJ717583
TTAATAAAGGTTGAATTTTATTGCATGTTGCTCCGTAACTTGGAGCGTGTTTAGTAATAC
ATCGTACAGAACATGATCAACAGATCGAAGTACAGTGTTAATGGAAATAACGCCTATCAT
GTCTAAATACTTGAGCACTTGAGATCTAAATACTCTTAAGAAAAGACCAGTCGGAGGCCG
TAAGGTCGTCCAGATCTTGAAGTTGAGAAAACACTTGTGAATCCCCAATGCCTTCCGGAT
GTTGTGGTTGAACCGTATCTGGATTGTGATGATGTCGTGGTTCATGTTCCCGGGTCTCTT
GTCGTGGGTGGTGATTGCGAAATATAGGGGATTTGTTATTTCCCAGGTAAAAACGCCATT
CGTTGCTTGAGGCGCAGTGATGAGTTCCCCTGTGCGAGAATCCAT
>AJ717565
TTAATAAAGGTTGAATTTTATTGCATGTTGCTCCGTAACTTGGAGCGTGTTTAGTAATAC
ATCGTACAGAACATGAGCAACAGATTGAAGTACAGTGTTAATGGAAATAACGCCTATCAT
GTCTAAATACTTGAGCACTTGAGATCTAAATACTCTTAAGAAAAGACCAGTCTGAGGCCG
TAAGGTCGTCCAGACCTTGAAGTTGAGAAAACACTTGTGAATCCCCAATGCCTTCCGGAT
GTTGTGGTTGAACCGTATCTGGATTGTGATGATGTCGTGGTTCATGTTCCCTGGTCTCTT
GTCGTGGGTGGTGATTGCGAAATATAGGGGATTTGTTATTTCCCAGGTAAAAACGCCATT
CGTTGCTTGAGGCGCAGTGATGAGTTCCCCTGTGCGAGAATCCAT
>AJ717561
TTAATAAAGGTTGAATTTTATTGCATGTTGCTCCGTAACCTGGAGCGTGTTTAGTAATAC
ATCGTACAGAACATGATCAACAGATTGAAGTACAGTGTTAATGGAAATAACGCCTATCAT
ATCTAAATACTTGAGCACTTGAGATCTAAATACTCTTAAGAAAAGACCAGTCTGAGGCCG
TAAGGTCGTCCAGACCTTGAAGTTGAGAAAACACTTGTGAATCCCCAATGCCTTCCGGAT
GTTGTGGTTGAACCGTATCTGGATTGTGATGATGTCGTGGTTCATGTTCCCTGGCCTCTT
GTCGTGGTTGGTGATTGCGAAATATAGGGGATTTGTTATTTCCCAGGTAAAAACGCCATT
CGTTGCTTGAGGCGCAGTGATGAGTTCCCCTGTGCGAGAATCCAT
>AJ717560
TTAATAAAGGTTGAATTTTATTGCATGTTGCTCCGTAACCTGGAGCGTGTTTAGTAATAC
ATCGTACAGAACATGATCAACAGATTGAAGTACAGTGTTAATGGAAATAACGCCTATCAT
ATTTAAATACTTGAGCACTTGAGATCTAAATACTCTTAAGAAAAGACCAGTCTGAGGCCG
TAAGGTCGTCCAGACCTTGAAGTTGAGAAAACACTTGTGAATCCCCAATGCCTTCCGTAT
GTTGTGGTTGAACCGTATCTGGATTGTGATGATGTCGTGGTTCATGTTCCCTGGCCTCTT
GTCGTGGTTGGTGATTGCGAAATATAGGGGATTTGTTATTTCCCAGGTAAAAACGCCATT
CGTTGCTTGAGGCGCAGTGATGAGTTCCCCTGTGCGAGAATCCAT
>AJ717562
TTAATAAAGGTTGAATTTTATTGCATGTTGCTCCGTAACTTGGAGCGTGTTTAGTAATAC
ATCGTACAGAACATGATCAACAGATTGAAGTACAGTGTTAATGGAAATAACGCCTATCAT
ATCTAAATACTTGAGCACTTGAGATCTAAATACTCTTAAGAAAAGACCAGTCTGAGGCCG
TAAGGTCGTCCAGACCTTGAAGTTGAGAAAACACTTGTGAATCCCCAATGTCCTCCGGAT
GTTGTGGTTGAACCGTATTTGGATTGTGATGATGTCGTGGTTCATGTTCGCTGGCCTCTT
GTCGTGGTTGGTGATTGCGAAATACAGGGGATTTGTTATTTCCCAGGTAAAAACGCCATT
CGTTGCTTGAGGCGCAGTGATGAGTTCCCCTGTGCGAGAATCCAT
>AJ717566
TTAATAAAGGTTGAATTTTATTGCATGTTGCTCCGTAACTTGTAGCGTGTTTAGTAATAC
ATCGTACAGAACATGATCAACAGATTGAAGTACAGTGTTAATGGAAATAACGCCTATCAT
ATCTAAATACTTGAGCACTTGATATCTAAATACTCTTAAGAAAAGACCAGTCTGAGGCCG
TAAGGTCGTCCAGATCTTGAAGTTGAGAAAACACTTGTGAATCCCCAATGTCTTCCGGAG
GTTGTGGTTGAACCGTATCTGGAGTGTGATGATGTCGTGGTTCATATTCCCTGGCCGCTT
GTCGTGGTTGGTGATTTCGAAATAGAGGGGATTTGTTATTTCCCAGATAAAAACGCCATT
CGTTGCTTGAGGCGCAGTGATGAGTTCCCCTGTGCGAGAATCCAT
>NC_004655
TTAATAAAGGTTGAATTTTATTGCATGTTGCTCCGTAACTTGGAGTGTGTTTAGTAATAC
ATTGTACAGAACATGAGCAACAGCTTGAAGTACAGTGTTAATGGAAATAACGCCTATCAT
ATCTAAATACTTGAGCACCTGATATTTAAATACTCTTAAGAAAAGACCAGTCTGAGGCCG
TAAGGTCGTCCAGACCTTGAAGTTGAGAAAACATTTGTGAATCCCCAGCGCCTTCCTCAG
GTTGTGGTTGAACCGTATCTGGAGTGTGATGATGTCGTGGTTCATGTTCCCTGGCCTCCT
GTCGTGGTTGGTGATTTCGAAATAGAGGGGATTTGTTATTTCCCAGGTAAAAACGCCATT
CTTGGCTTGAGGCGCAGTGATGAGTTCCCCTGTGCGAGAATCCAT
>AF422174
TTAATAAAGGTTGAATTTTATTGCATGTTGCTCCGTAACTTGGAGTGTGTTTAGTAATAC
ATTGTACAGAACATGAGCAACAGCTTGAAGTACAGTGTTAATGGAAATAACGCCTATCAT
ATCTAAATACTTGAGCACCTGATATTTAAATACTCTTAAGAAAAGACCAGTCTGAGGCCG
TAAGGTCGTCCAGACCTTGAAGTTGAGAAAACATTTGTGAATCCCCAGCGCCTTCCTCAG
GTTGTGGTTGAACCGTATCTGGAGTGTGATGATGTCGTGGTTCATGTTCCCTGGCCTCCT
GTCGTGGTTGGTGATTTCGAAATAGAGGGGATTTGTTATTTCCCAGGTAAAAACGCCATT
CTTGGCTTGAGGCGCAGTGATGAGTTCCCCTGTGCGAGAATCCAT
>AJ717568
TTAATAAAGGTTGAATTTTATTGCATGTTGCTCCGTAACTTGGAGTGTGTTTAGTAATAC
ATCGTACAGAACATGATCAACAGCTTGAAGTACAGTGTTAATGGAAATAACGCCTATCAT
ATCTAAATACTTGAGCACCTGATATTTAAATACTCTTAAGAAACGACCAGTCTGAGGCCG
TAAGGTCGTCCAGACCTTGAAGTTGAGAAAACACTTGTGAATCCCCAATGCCTTCCTCAG
GTTGTGGTTGAACCGTATCTGGAGTGTGATGATGTCGTGGTTCATGTTCCCTGGCCTCCT
GTCGTGGTTGGTGATTTCGAAATAGAGGGGATTTGTTATTTCCCAGGTAAAAACGCCATT
CTTGGCTTGAGGCGCAGTGATGAGTTCCCCTGTGCGAGAATCCAT
>AJ717567
TTAATAAAGGTTGAATTTTATTGCATGTTGCTCCGTAACTTGGAGTGTGTTTAGTAATAC
ATCGTACAGAACATGAGCAACAGCTTGAAGTACAGTGTTAATGGAAATAACGCCTATCAT
ATCTAAATACTTGAGCACCTGATATCTAAATACTTTTAAGAAAAGACCAGTCTGAGGCCG
TAAGGTCGTCCAGACCTTGAAGTTGAGAAAACACTTGTGAATCCCCAATGCCTTCCTCAG
GTTGTGGTTGAACCGTATCTGGAGTGTGATGATGTCGTGGTTCATGTTCCCGGGCCTCCT
GTCGTGGTTGGTGATTTCGAAATATAGGGGATTTGTTATTTCCCAGGTAAAAACGCCATT
CTTGGCTTGATGCGCAGTGATGAGTTCCCCTGTGCGAGAATCCAT
