# Supplementary material for: Gene Overlapping as a Modulator of Begomovirus Evolution
Source: Microorganisms. 2022 Feb 4;10(2):366. doi: 10.3390/microorganisms10020366 (PMC8875319; doi:10.3390/microorganisms10020366)
Supplement: Supplementary file 1 [file microorganisms-10-00366-s001.zip › File S1/Pepper_golden_mosaic_virus/DNA_AC2.fasta]

>EF210556
CTACTTAAATATGTCGTCCCAGAAGCTGTCATCGAAGTCGTCCAGACTTGGAAATGGAGG
AATGCCTTGTGGAGAGCTAATGCTCGACGTAGGTTGTGGTTGAACCGGACTTCGATGTGG
TATATCCTGGTTCTGGTGAACAACGGGTCCTCCACGTGATGTATCCTGAAAAATAGGGGA
TTTGGAACCTCCCAAATAAAAACGGAATTCTCGACCTGATGCACAGTGATGCTCTCCCCG
GTGCGTGAATCCATTATTAGCGCAGTTGATGTGGAGAAAGATAGAGCAGCCGCAGTTTAG
GTCTATGCGTCGTCTGCGAATAGGGCGCTTCTTAGCTATCCTGTGCTGTGCTTTTATAGA
GGGGAGCGTGGAGGATGACGAATTGAGCAT
>LN848776
CTACTTAAATATGTCGTCCCAGAAGCTGTCATCGAAGTCGTCCAGACTTGGAAATGGAGG
AATGCCTTGTGGAGAGCTAATGCTCGACGTAGGTTGTGGTTGAACCGGACTTCGATGTGG
TATATCCTGGTTCTGGTGAACAACGGGTCCTCCACGTGATGTATCCTGAAAAATAGGGGA
TTTGGAACCTCCCAAATAAAAACGGAATTCTCGACCTGATGCACAGTGATGCTCTCCCCG
GTGCGTGAATCCATTATTAGCGCAGTTGATGTGGAGAAAGATAGAGCAGCCGCAGTTTAG
GTCTATGCGTCGTCTGCGAATAGGGCGCTTCTTAGCTATCCTGTGCTGTGCTTTTATAGA
GGGGAGCGTGGAGGATGACGAATTGAGCAT
>LN848764
CTACTTAAATATGTCGTCCCAGAAGCTGTCATCGAAGTCGTCCATACTTGGAAATGGAGG
AAGGCCTTGTGGAGAGCTAATGCTCGACGTAGGTTGTGGTTGAACCGGACTTCGATGTGG
TATATCCTGGTTCTGGTGAACAACGGGTCCTCCACGTGATGTATCCTGAAAAATAGGGGA
TTTGGAACCTCCCAAATAAAAACGGAATTCTCTGCCTGATGCACAGTGATGCTCTCCCCG
GTGCGTGAATCCATTATTAGCGCAGTTGATGTGGAGAAAGATAGAGCAGCCGCAGTTTAG
GTCTATGCGACGTCTGCGAATAGGGCGCTTCTTAGCTATCCTGTGCTGTGCTTTTATAGA
GGGGAGCGTGGAGGATGACGAATTGAGCAT
>LN848763
CTAATTAAATATGTCGTCCCAGAAGCTGTCACCGAAGTCGTCCATACTTGGAAATGAAGG
CACTCCTTGTGGAGAGCTAATGCTCGACGTAGGTTGTGGTTGACCCGGACTACGATGTGG
TATATCCTGGTTGTGGTGAACAACGGGTCCTCCACGTGATGTATCCTGAAAAATAGGGGA
TTGGGAACCTCCCAAATAAAACCGGAATTCTCGGCCTGATGCACAGTGAGGCTCTCCCCG
GTGCGTGAATCCATTATTAGCGCAGTTGATGTGGAGAAAGATAGAGCAGCCGCAGTTTAG
GTCTATGCGTCGTATTCGAATAGCACGCGTCTTAGCTATCCTGTGCTGTGCTTTTATAGA
GGGGAGCGTGGAGGATGACGAATTGAGCAT
>LN848796
CTACTTAAATATGTCGTCCCAGAAGCTGTCATCGAAGTCGTCCAGACTTGGAAATGGAGG
AATGCCTTGTGGAGAGCTAATGCTCGACGTAGGTTGTGGTTGAGCCGGACTTCGATGTGG
TATATCCTGGTTCTGGTGAACAACGGGTCCTCCACGTGATGTATCCTGAAAAATAGGGGA
TTTGGAACCTCCCAAATAAAAACGGAATTCTCTGCCTGATGCACAGTGATGCTCTCCCCG
GTGCGTGAATCCATTATTAGCGCAGTTGATGTGGAGAAAGATAGAGCAGCCGCAGTTTAG
GTCTATGCGTCGTCTGCGAATAGGGCGCTTCTTAGCTATCCTGTGCTGTGCTTTTATAGA
GGGGAGCGTGGAGGATGACGAATTGAGCAT
>GU128149
CTACTTAAATATGTCGTCCCAGAAGCTGTCATCGAAGTCGTCCAGATTTGGAAATGAAGG
TATGCCTTGTGGAGAGCCAATGCTCGGCGTAGGTTGTGGTTGAACCGGACTTCGATGTGG
TATATTCTGGTCCTGGTGAACAACGGGTCCTCCACATGGTGTACCCTGAAAAATAGTGGA
TTTGGAACCTCCCAAATAAAAACGGAATTCTCTGCCTGACGCACAGTGATGCTGTCCCCG
GTGCGTGAATCCATTATTTGCGCAGTTGATGTGGAGGAATATAGAGCAGCCGCAGTTTAG
GTCTATGCGTCGTCGCCGAATAGGTCTCTTCTTAGCTATCCTGTGCTGTGCTTTTATAGA
GGGGAGCGTGGAGGATGACGAATTGAGCAT
>LN848774
CTACTTAAATATGTCGTCCCAGAAGCTGTCATCGAAGTCGTCCAGATTTGGAAATGAAGG
TATGCCTTGTGGAGAGCCAATGCTCGGCGTAGGTTGTGGTTGAACCGGACTTCGATGTGA
TATATCCTGGTCCTGGTGAACAACTGGTCCTCTACATGGTGTATCCTGAAAAATAGGGGA
TTTGGAACCTCCCAAATAAAAACGGAATTCTCTGCCTGACGCACAGTGATGCTGTCCCCG
GTGCGTGAATCCATTATTTGCGCAGTTGATGTGGAGGAATATAGAGCAGCCGCAGTTTAG
GTCTATGCGTCTTCGTCGAATAGGTCTCTTCTTAGCTATCCTGTGCTGTGCTTTTATAGA
GGGGAGCGTGGAGGATGACGAATTGAGCAT
>LN848792
CTATTTAAATATGTCGTCCCAGAAGCTGTCATCGAAGTCGTCCAGATTTGGAAATGGAGG
TATGCCTTGTGGAGAGCCAATGCTCGGCGTAGGTTGTGGTTGAACCGGACTTCGATGTGG
TATATCCTGCTCCTGGTGAACAACGGGTCCTCCACAAGGTGTATCTTGAAAAATAGGGGA
TTTGGAACCTCCCAAATAAAAACGGAACTCTCTGCCTGACGCACAGTGATGCTGTCCCCG
GTGCGTGAATCCATTATTTGCGCAGTTGATGTGGAGGAATATAGAGCAGCCGCAGTTTAG
GTCTATGCGTCGTCGCCGAATAGGTCTCTTCTTAGCTATCCTGTGCTGTGCTTTTATAGA
GGGGAGCGTGGAGGATGACGAATTGAGCAT
>AY928514
CTACTTAAATATGTCGTCCCAGAAGCTGTCATCGAAGTCGTCCAGATTTGGAAATGAAGG
TATGCCTTGTGGAGAGCCAATGCTCGGCGTAGGTTGTGGTTGAACCGGACTTGGATGTGG
TATATCCTGGTCCTGGTGAACAACGGGTCCTCTACATGTTGTATCCTGAAAAATAGGGGA
TTTGGAACCTCCCAAATAAAAACGGAATTCTCTGCCTGACGCACAGTGATGCTGTCCCCG
GTGCGTGAATCCATGATTTGCGCAGTTGATGTGGAGGAATATAGAGCAGCCGCAGTTTAG
GTCTATGCGTCGTCTGCGAATAGTTCTCTTCTTAGCAATCCTGTGCTGTGCTTTTATAGA
GGGGAGCGTGGAGGATGACGAATTGAGCAT
>LN848797
CTACTTAAATATGTCGTCCCAGAAGCTGTCAACGAAGTCGTCCAGATTTGGAAATGAAGG
TATGCCTTGTGGAGAGCCAATGCTCGGCGTAGGTTGTGGTTGAACCGGACTTCGATGTGG
TATATCCTGGTTCCTGTGAACAACGGGTCCTCCACGTGGTGTATCCTGAAAAATAGGGAA
TTTGGAATCTCCCAAATAAAAACGGAATTCTCTGCCTGACGCACAGTGATGCTGTCCCCG
GTGCGTGAATCCATTATTGGCGCAGTTGATGTGGAGGAATATAGAGCAGCCGCAGTTTGG
GTCTATGCGTCGTCGTCGAATAGGTCTCTTCTTAGCTATCCTGTGCTGTGCTTTTATAGA
GGGGAGCGTGGAGGATGACGAATTGAGCAT
>LN848781
CTACTTAAATATGTCGTCCCAGAAACTGTCATCGAAGTCGTCCAGACTTGGAAATGAAGG
TATGCCTTGTGGAGAGCCAATGCTCGGCGTAGGTTGTGGTTGAACCGGACTTCGATGTGG
TATATCCTGGTTCGGGTGAACAACGGGTCCTCCACGTGTTGTATCTTGAAAAATAGGGGA
TTTGGAACCTCCCAAATAAAAACGGAATTCTCTGCCTGATGCGCAGTGATGCTGTCCCCG
GTGCGTGAATCCATTATTAGCGCAGTTGATGTGGAGGAAGATAGAGCAGCCGCAGTTTAG
GTCTATGCGACGTCTGCGAATAGGTCTCCCTTTAGCAATCCTGTGCTGTGCTTTTATAGA
GGGGAGCGTGGAGGATGACGAATTGAGCAT
>LN848779
CTACTTAAATATGTCGTCCCAGAAACTGTCATCGAAGTCGTCCAGACTTGGAAATGAAGG
TATGCCTTGTGGAGAGCCAATGCTCGGCGTAGGTTGTGGTTGAACCGGACTTCGATGTGG
TATATCCTGGTTCGGGTGAACAACGGGTCCTCCACGTGTTGTATCTTGAAAAATAGGGGA
TTTGGAACCTCCCAAATAAAAACGGAATTCTCTGCCTGATGCGCAGTGATGCTGTCCCCG
GTGCGTGAATCCATTATTAGCGCAGTTGATGTGGAGGAAGATAGAGCAGCCGCAGTTTAG
GTCTATGCGACGTCTGCGAATAGGTCTCCTTTTAGCTATCCTGTGCTGTGCTTTTATAGA
GGGGAGCGTGGAGGATGACGAATTGAGCAT
>LN848780
CTACTTAAATATGTCGTCCCAGAAACTGTCATCGAAGTCGTCCAGACTTGGAAATGAAGG
TATGCCTTGTGGAGAGCCAATGCTCGGCGTAGGTTGTGGTTGAACCGGACTTCGATGTGG
TATATCCTGGTTCGGGTGAACAACGGGTCCTCCACGTGTTGTATCTTGGAAAATAGGGGA
TTTGGAACCTCCCAAATAAAAACGGAATTCTCTGCCTGATGCGCAGTGATGCTGTCCCCG
GTGCGTGAATCCATTATTAGCGCAGTTGATGTGGAGGAAGATAGAGCAGCCGCAGTTTAG
GTCTATGCGACGTCTGCGAATAGGTCTCGTCTTAGCAATCCTGTGCTGTGCTTTTATAGA
GGGGAGCGTGGAGGATGACGAATTGAGCAT
>LN848789
CTACTTAAATATGTCGTCCCAGAAGCTGTCATCGAAGTCGTCCAGACTTGGAAATGAAGG
TATGCCTTGTGGAGAGCCAATGCTCGGCGTAGGTTGTGGTTGAACCGGACTTCGATGTGG
TATATCCTGGTCCTGGTGAACAACGGGTCCTCCACGTGATGTATCTTGAAAAATAGGGGA
TTTGGAACCTCCCAAATAAAAACGGAATTCTCTGCCTGATGCACAGTGATGCTCTCCCCG
GTGCGTGAATCCATTATTTGCGCAGTTGATGTGGAGGAAGATAGAGCAGCCGCAGTTTAG
GTCTATGCGTCGTCTGCGAATAGGGCGCTTCTTAGCAATCCTGTGCTGTGCTTTTATAGA
GGGGAGCGTGGAGGATGACGAATTGAGCAT
>LN848787
CTACTTAAATATGTCGTCCCAGAAGCTGTCATCGAAGTCGTCCAGACTTGGAAATGAAGG
TATGCCTTGTGGAGAGTCAATGCTCGGCGTAGGTTGTGGTTGAACCGGACTTCGATGTGG
TATATCCTGGTCCTGGTGAACAACGGGTCCTCCACGTGATGTATCTTGAAAAATAGGGGA
TTTGGAACCTCCCAAATAAAAACGGAATTCTCTGCCTGATGCACAGTGATGCTCTCCCCG
GTGCGTGAATCCATTATTTGCGCAGTTGATGTGGAGGAAGATAGAGCAGCCGCAGTTTAG
GTCTATGCGTCGTCTGCGAATAGGCCGCTTCTTAGCAATCCTGTGCTGTGCTTTTATAGA
GGGGAGCGTGGAGGATGACGAATTGAGCAT
>LN848761
CTACTTAAATATGTCGTCCCAGAAGCTGTCATCGAAGTCGTCCAGACTTGGAAATGAAGG
TATGCCTTGTGGAGAGCCAATGCTCGGCGTAGGTTGTGGTTGAACCGGACTTCGATGTGG
TATATCCTGGTCCTGGTGAACAACGGGTCCTCCACGTGATGTATCTTGAAAAATAGGGGA
TTTGGAACCTCCCAAATAAAAACGGAATTCTCTGCCTGATGCACAGTGATGCTCTCCCCG
GTGCGTGAATCCATTATTTGCGCAGTTGATGTGGAGGAAGATAGAGCAGCCGCAGTTTAG
GTCTATGCGTCGTCTGCGAATAGTTTGCTTTTTAGCAATCCTGTGCTGTGCTTTTATAGA
GGGGAGCGTGGAGGATGACGAAGTGAACAT
>LN848759
CTACTTAAATATGTCGTCCCAGAAGCTGTCATCGAAGTCGTCCAGACTTGGAAATGAAGG
TATGCCTTGTGGAGAGCCAATGCTCGGCGTAGGTTGTGGTTGAACCGGACTTCGATGTGG
TATATCCTGGTCCTGGTGAACAACGGGTCCTCCACGTGATGTATCTTGAAAAATAGGGGA
TTTGGAACCTCCCAAATAAAAACGGAATTCTCTGCCTGATGCACAGTGATGCTCTCCCCG
GTGCGTGAATCCATTATTTGCGCAGTTGATGTGGAGGAAGATAGAGCAGCCGCAGTTTAG
GTCTATGCGTCGTCTGCGAATAGGGCGCTTTTTAGCAATCCTGTGCTGTGCTTTTATAGG
GGGGAGCGTGGAGGATGACGAAATGAACAT
>LN848760
CTACTTAAATATGTCGTCCCAGAAGCTGTCATCGAAGTCGTCCAGACTTGGAAATGAAGG
TATGCCTTGTGGAGAGCCAATGCTCGGCGTAGGTTGTGGTTGAACCGGACTTCGATGTGG
TATATCCTGGTCCTGGTGAACAACGGGTCCTCCACGTGATGTATCTTGAAAAATAGGGGA
TTTGGAACCTCCCAAATAAAAACGGAATTCTCTGCCTGATGCACAGTGATGCTCTCCCCG
GTGCGTGAATCCATTATTTGCGCAGTTGATGTGGAGGAAGATAGAGCAGCCGCAGTTTAG
GTCTATGCGTCGTCTGCGAATAGGGCGCTTTTTAGCAATCCTGTGCTGTGCTTTTATAGA
GGGGAGCGTGGAGGATGACGAATTGAACAT
>LN848762
CTACTTAAATATGTCGTCCCAGAAGCTGTCATCGAAGTCGTCCAGACTTGGAAATGAAGG
TATGCCTTGTGGAGAGCCAATGCTCGGCGTAGGTTGTGGTTGAACCGGACTTCGATGTGG
TATATCCTGGTCCTGGTGAACAACGGGTCCTCCACGTGATGTATCTTGAAAAATAGGGGA
TTTGGAACCTCCCAAATAAAAACGGAATTCTCTGCCTGATGCACAGTGATGCTCTCCCCG
GTGCGTGAATCCATTATTTGCGCAGTTGATGTGGAGGAAGATAGAGCAGCCGCAGTTTAG
GTCTATGCGTCGTCTGCGAATAGGGCGCTTTTTAGCAATCCTGTGCTGTGCTTTTATAGA
GGGGAGCGTGGAGGATGACGAAATGAGCAT
>AY928516
CTATTTAAATATGTCGTCCCAGAAGCTGTCATCGAAGTCGTCCAGACTTGGAAATGGAGG
AATGCCTTGTGGAGAGCCAATGCTCTGCGTAGGTTGTGGTTGAACCGTACTTCGATGTGG
TAAATCCTGGTTCTGGTGTACAACGGCGTCTCTACTCGTTGTATCCTGAAAAATAGGGGA
TTTGGAACCTCCCAAATAAAAACGGAATTCTCTGCCTGACGCACAGTGATGCTCTCCCCG
GTGCGTGAATCCATTATTTGCGCAGTTGATATGGAGGAAAATAGAGCAGCCGCAGTTTAG
GTCTATTCGTCGTCTTCGAATAACTCGTTTTTTAGCTATCCTGTGCTGTGCTTTTATAGA
GGGGAGCGTGGAGGATGACGAATTGAGCAT
>GU564594
CTATTTAAATATGTCGTCCCAGAAGCTGTCATCGAAGTCGTCCAGACTTGGAAACGGAGG
TATGCTTTTTGGAGAGCCAATGCTCGGCGTAAGTTGTGGTTGAACCGGACTTCGATGTGG
TATATCCTGGTTCTGGTGAACAACGGGTCCTCCACGTGGTGTATCCTGAAAAATAGGGGA
TTTGGAACCTCCCAAATAAAAACGGAATTCTCTGCCTGATCCACAGTGATGCTCTCCCCG
GTGCGTGAATCCATTATTAGCGCAGTTGATGTGGAGGAAGATAGAGCAGCCGCAGTTTAG
GTCTATGCGTCGTCTGCGAATAGGGCGCTTTTTAGCTATCCTGTGCTGTGCTTTTATAGA
GGGGAGCGTGGAGGATGACGAATTGAGCAT
>LN848793
CTATTTAAATATGTCGTCCCAGAAGCTGTCATCGAAGTCGTCCAGACTTGGAAACGGAGG
TATGCTTTGTGGAGAGCCAATGCTCGGCGTAAGTTGTGGTTGAACCGGACTTCGATGTGG
TATATCCTGGTTCTGGTGAACAACGGGTCCTCCACGTGGTGTATCCTGAAAAATAGGGGA
TTTGGAACCTCCCAAATAAAAACGGAATTCTCTGCCTGATCCACAGTGATGCTCTCCCCG
GTGCGTGAATCCATTATTAGCGCAGTTGATGTGGAGGAAGATAGAGCAGCCGCAGTTTAG
GTCTATGCGTCGTCTGCGAATAGGGCGCTTTTTAGCTATCCTGTGCTGTGCTTTTATAGA
GGGGAGCGTGGAGGATGACGAATTGAGCAT
>LN848788
CTATGTAAATATGTCGTCCCAGAAGCTGTCATCGTGGTCTTTTGGCCTTGGAAACGGAGG
TATGCTTTGTGGAGAGCCAATGCTCGGCGTAAGTTGTGGTTGAACCGGACTTCGATGTGG
TATATCCTGGTTCTGGTGAACAACGGGTCCTCCACGTGGTGTATCCTGAAAAATAGGGGA
TTTGGAACCTCCCAAATAAAAACGGAACTCTCTGCCTGATCCACAGTGATGCTCTCCCCG
GTGCGTGAATCCATTATTAGCGCAGTTGATGTGGAGGAAGATAGAGCAGCCGCAGTTTAG
GTCTATGCGTCGTCTGCGAATAGGGCGCTTTTTAGCTATCCTGTGCTGTGCTTTTATAGA
GGGGAGCGTGGAGGATGACGAATTGAGCAT
>LN848790
CTATTTAAATATGTCGTCCCAGAAGCTGTCATCGAAGTCGTCCAGACTTGGAAACGGAGG
TATGCTTTGTGGAGAGCCAATGCTCGGCGTAAGTTGTGGTTGAACCGGACTTCGATGTGG
TATATCCTGGTTCTGGTGAACAACGGGTCCTCCACTTGGTGTATCCTGAAAAATAGGGGA
TTTGGAACCTCCCAAATAAAAACGGAATTCTCTGCCTGATCCACAGTGATGCTGTCCCCG
GTGCGTGAATCCATTATTAGCGCAGTTGATGTGGAGGAAGATTGAGCAGCCGCAGTTTAG
GTCTATGCGTCGTCTGCGAATAGGGCGCTTCTTAGCTATCCTGTGCTGTGCTTTTATAGA
GGGGAGCGTGGAGGATGACGAATTGAGCAT
>AY928512
CTACTTAAATATGTCGTCCCAGAAGCTGTCATCGAAGTCGTCCAGATTTGGAAACGGAGG
TATGCCTTGTGGAGAGCCAATGCTCGACGTAGGTTGTGGTTGAACCGGACTTCGATGTGG
TATATCCTGGTTCTGGTGAATAACGGGTCCTCCACGTGATGTATCCTGAAAAATAGGGGA
TTTGGAACCTCCCAAATAAAAACGGAATTCTCTGCCTGATGCGCAGTGATGCTCTCCCCG
GTGCGTGAATCCATTATTAGCGCAGTTGATGTGGAGAAAGATAGAGCAGCCGCAGTTTAG
GTCTATGCGTCGTCTGCGAATAGGTCGCTTCTTAGCTATCCTGTGCTGTGCCTTTATAGA
GGGGAGCGTGGAGGATGACGAATTGAGCAT
>LN848791
CTACTTAAATATGTCGTCCCAGAAGCTGTCATCGAAGTCGTCCAGATTTGGAAATGGAGG
TATGCCTTGTGGAGAGCCAATGCTCGGCGTAGGTTGTGGTTGAACCGGACTTCGATGTGG
TATATCCTGGTCCTGGTGAACAACGGGTCCTCCACGTGCTGTATCCTGAAAAATAGGGGA
TTTGGAACCTCCCAAATAAAAACGGAATTCTCTGCCTGATGCACAGTGATGCTCTCCCCG
GTGCGTGAATCCATTATTAGCGCAGTTGATGTGGAGAAAGATAGAGCAGCCGCAGTTTAG
GTCTATGCGTCGTCTCCGGATAGGTCGCTTCTTAGCTATCCTGTGCTGTGCTTTTATAGA
GGGGAGCGTGGAGGATGACGAATTGAGCAT
>LN848795
CTACTTAAATATGTCGTCCCAGAAGCTGTCATCGAAGTCGTCCAGACTTGGAAATGGAGG
AATGCCTTGTGGAGAGCTAATGCTCGACGTAGGTTGTGGTTGAACCGGACTTCGATGTGG
TATATCCTGGTTCTGGTGAACAACGGGTCCTCCACGTGCTGTATCCTGAAAAATAGGGGA
TTTGGAACCTCCCAAATAAAAACGGAATTCTCTGCCTGATGCACAGTGATGCTCTCCCCG
GTGCGTGAATCCATTATTAGCGCAGTTGATGTGGAGAAAGATAGAGCAGCCGCAGTTTAG
GTCTATGCGTCGTCTGCGAATAGGTCCCTTCTTAGCTATCCTGTGCTGTGCTTTTATAGA
GGGGAGCGTGGAGGATGACGAATTGAGCAT
>NC_004101
CTACTTAAATATGTCGTCCCAGAAGCTGTCATCGAAGTCGTCCAGACTTGGAAATGGAGG
AATGCCTTGTGGAGAGCTAATGCTCGACGTAGGTTGTGGTTGAACCGGACTACGATGTGG
TATATCCTGGTTCTGGTGAACAACGGGTCCTCCACGTGCTGTATCCTGAAAAATAGGGGA
TTTGGAACCTCCCAAATAAAAACGGAATTCTCTGCCTGATGCACAGTGATGCTCTCCCCT
GTGCGTGAATCCATTATTAGCGCAGTTGATGTGGAGAAAGATAGAGCAGCCGCAGTTTAG
GTCTATGCGTCGTCTGCGAATAGGTCGCTTCTTAGCTATCCTGTGCTGTGCTTTTATAGA
GGGGAGCGTGGAGGATGACGAATTGAGCAT
>LN848775
CTACTTAAAAATGTCGTCCCAGAAGCTCTCATCGAAGTCGTCCAGACTTGGAAATGGAGG
AATGCCTTGTGGAGAGCTAATGCTCGACGTAGGTTGTGGTTGAACCGGACTTCGATGTGG
TATATCCTGGTTCTGGTGAACAACTGGTCCTCCACGTGATGTATCCTGAAAAATAGGGGA
TTTGGAACCTCCCAAATAAAAACGGAATTCTCTGCCTGAAGCACAGTGATGCTCTCCCCG
GTGCGTGAATCCATTATTAGCGCAGTTGATGTGGAGAAAGATAGAGCAGCCGCAGTTTAG
GTCTATGCGTCGTCTGCGAATAGGGCGCTTCTTAGCTATCCTGTGCTGTGCTTTTATAGA
GGGGAGCGTGGAGGATGACGAATTGAGCAT
>LN848769
CTACTTAAAAATGTCGTCCCAGAAGCTCTCATCGAAGTCGTCCAGACTTGGAAATGGAGG
AATGCCTTGTGGAGAGCTAATGCTCGACGTAGGTTGTGGTTGAACCGGACTTCGATGTGG
TATATCCTGGTTCTGGTGAACAACTGGTCCTCCACGTGATGTATCCTGAAAAATAGGGGA
TTTGGAACCTCCCAAATAAAAACGGAATTCTCTGCCTGAAGCACAGTGATGCTCTCCCCG
GTGCGTGAATCCATTATTAGCGCAGTTGATGTGGAGAAAGATAGAGCAGCCGCAGTTTAG
GTCTATGCGTCGTCTGCGAATAGGGCGCTTCTTAGCTATCCTGTGCTGTGCTTTTATAGA
GGGGAGCGTGGAGGATGACGAATTGAGCAT
>LN848768
CTACTTAAATATGTCGTCCCAGAAGCTCTCATCGAAGTCGTCCAGACTTGGAAATGGAGG
AATGCCTTGTGGAGAGCTAATGCTCGACGTAGGTTGTGGTTGAACCGGACTTCGATGTGG
TATATCCTGGTTCTGGTGAACAACTGGTCCTCCACGTGATGTATCCTGAAAAATAGGGGA
TTTGGAACCTCCCAAATAAAAACGGAATTCTCTGCCTGAAGTACAGTGATGCTCTCCCCG
GTGCGTGAATCCATTATTAGCGCAGTTGATGTGGATAAAGATAGAGCAGCCGCAGTTTAG
GTCTATGCGTCGTCTTCGAATAGGGCGCTTCTTAGCTATCCTGTGCTGTGCTTTTATAGG
GGGGAGCGTGGAGGATGACGAATTTAACAT
>LN848767
CTACTTAAATATGTCGTCCCAGAAGCTCTCATCGAAGTCGTCCAGACTTGGAAATGGAGG
AATGCCTTGTGGAGAGCTAATGCTCGACGTAGGTTGTGGTTGAACCGGACTTCGATGTGG
TATATCCTGGTTCTGGTGAACAACTGGTCCTCCACGTGATGTATCCTGAAAAATAGGGGA
TTTGGAACCTCCCAAATAAAAACGGAATTCTCTGCCTGAAGCACAGTGATGCTCTCCCCG
GTGCGTGAATCCATTATTAGCGCAGTTGATGTGGAGAAAGATAGAGCAGCCGCAGTTTAG
GTCTATGCGTCGTCTGCGAATAGGGCGCTTCTTAGCTATCCTGTGCTGTGCTTTTATAGA
GGGGAGCGTGGAGGATGACGAATTTAGCAT
>LN848766
CTACTTAAATATGTCGTCCCAGAAGCTGTCATCGAAGTCGTCCAGACTTGGAAATGGAGG
AATGCCTTGTGGAGAGCTAATGCTCGACGTAGGTTGTGGTTGAACCGGACTTCGATGTGG
TATATCCTGGTTCTGGTGAACAACTGGTCCTCCACGTGATGTATCCTGAAAAATAGGGGA
TTTGGAACCTCCCAAATAAAAACGGAATTCTCTGCCTGAAGCACAGTGATGCTCTCCCCG
GTGCGTGAATCCATTATTAGCGCAGTTGATGTGGAGAAAGATAGAGCAGCCGCAGTTTAG
GTCTATGCGTCGTCTTCGAATAGGGCGCTTCTTAGCTATCCTGTGCTGTGCTTTTATAGA
GGGGAGCGTGGAGGATGACGAATTGAGCAT
>LN848765
CTACTTAAATATGTCGTCCCAGAAGCTGTCATCGAAGTCGTCCAGACTTGGAAATGGAGG
AATGCCTTGTGGAGAGCTAATGCTCGACGTAGGTTGTGGTTGAACCGGACTTCGATGTGG
TATATCCTGGTTCTGGTGAACAACTGGCCCTCCACGTGATGTATCCTGAAAAATAGGGGA
TTTGGAACCTCCCAAATAAAAACGGAATTCTCTGCCTGAAGCACAGTGATGCTCTCCCCG
GTGCGTGAATCCATTATTAGCGCAGTTGATGTGGAGAAAGATAGAGCAGCCGCAGTTTAG
GTCTATGCGTCGTCTTCGAATAGGGCGCTTCTTAGCTATCCTGTGCTGTGCTTTTATAGA
GGGGAGCGTGGAGGATGACGAATTGAGCAT
>LN848770
CTACTTAAATATGTCGTCCCAGAAGCTCTCATCGAAGTCGTCCAGACTTGGAAATGGAGG
AATGCCTTGTGGAGAGCTAATGCGCGACGTAGGTTGTGGTTGAACCGGACTTCGATGTGG
TATATCCTGGTTCTGGTGAACAACGGGTCCTCCACGTGATGTATCCTGAAAAATAGGGGA
TTTGGAACCTCCCAAATAAAAACGGAATTCTCTGCCTGAAGCACAGTGATGCTCTCCCCG
GTGCGTGAATCCATTATTAGCGCAGTTGATGTGGAGAAAGATAGAGCAGCCGCAGTTTAG
GTCTATGCGTCGTCTGCGAATAGGTCGCTTCTTAGCTATCCTGTGCTGTGCTTTTATAGA
GGGGAGCGTGGAGGATGACGAATTGAGCAT
>LN848752
CTACTTAAATATGTCGTCCCAGAAGCTGTCATCGAAGTCGTCCAGACCTGGAAATGGAGG
AATGCCTTGTGGAGAGCTAACGCTCGACGTAGGTTGTGGTTGAACCGGACGTCGATGTGG
TATATCCTGGTTCTGGTGAACAACGGGTCCTCCACGTGATGTATCCTGAAAAATAGGGGA
TTTGGAACCTCCCAAATAAAAACGGAATTCTCTGTCTGATGCACAGTGATGCTCTCCCCG
GTGCGTGAATCCATTATTAGCGCAGTTGATGTGGAGAAAGATAGAGCAGCCGCAGTTTAG
GTCTATGCGTCGTCTGCGAATATGGCGCTTCTTAGCCATGCTGTGCTGTGCTTTTATAGA
GGGGAGCGTGGAGGATGACGAATTGAACAT
>LN848783
CTACTTAAATATGTCGTCCCAGAAGCTGTCATCGAAGTCGTCCAGACTTGGAAATGGAGG
AATGCCTTGTGGAGAGCTAATGCTCGACGTAGGTTGTGGTTGAACCGGACTTCGATGTGG
TATATCCGGGTTCTGGTGAACAACGGGTCCTCCACGTGATGTATCCTGAAAAATAGGGGA
TTTGGAACCTCCCAAATAAAAACGGAATTCTCTGCCTGATGCACAGTGATGCTCTCCCCG
GTGCGTGAATCCATTATTAGCGCAGTTGATGTGGAGAAAGATAGAGCAGCCGCAGTTTAG
GTCTATGCGTCGTCTGCGAATAGGGCGCTTCTTAGCTATCCTGTGCTGTGCTTTTATAGA
GGGGAGCGTGGAGGATGACGAATTGAGCAT
>LN848782
CTACTTAAATATGTCGTCCCAGAAGCTGTCATCGAAGTCGTCCAGACTTGGAAATGGAGG
AATGCCTTGTGGAGAGCTAATGCTCGACGTAGGTTGTGCTTGAACCGGACTTCGATGTGG
TATATCCGGGTTCTGGTGAACAACGGGTCCTCCACGTGATGTATCCTGAAAAATAGGGGA
TTTGGAACCTCCCAAATAAAAACGGAATTCTCTGCCTGATGCACAGTGATGCTCTCCCCG
GTGCGTGAATCCATTATTAGCGCAGTTGATGTGGAGAAAGATAGAGCAGCCGCAGTTTAG
GTCTATGCGTCGTCTGCGAATAGGGCGCTTCTTAGCTATCCTGTGCTGTGCTTTTATAGA
GGGGAGCGTGGAGGATGACGAATTGAGCAT
>LN848778
CTACTTAAATATGTCGTCCCAGAAGCTGTCATCGAAGTCGTCCAGACTTGGAAATGGAGG
AATGCCTTGTGGAGAGCTAATGCTCGACGTAGGTTGTGGTTGAACCGGACTTCGATGTGG
TATATCCGGGTTCTGGTGAACAACGGGTCCTCCACGTGATGTATCCTGAAAAATAGGGGA
TTTGGAACCTCCCAAATAAAAACGGAATTCTCTGCCTGATGCACAGTGATGCTCTCCCCG
GTGCGTGAATCCATTATTAGCGCAGTTGATGTGGAGAAAGATAGAGCAGCCGCAGTTTAG
GTCTATGCGTCGTCTGCGAATAGGGCGCTTCTTAGCTATCCTGTGCTGTGCTTTTATAGA
GGGGAGCGTGGAGGATGACGAATTGAGCAT
>LN848784
CTACTTAAATATGTCGTCCCAGAAGCTGTCATCGAAGTCGTCCAGACTTGGAAATGGAGG
AATGCCTTGTGGAGAGCTAATGCTCGACGTAGGTTGTGGTTGAACCGGACTTCGATGTGG
TATATCCGGGTTCTGGTGAACAACGGGTCCTCCACGTGATGTATCCTGAAAAATAGGGGA
TTTGGAACCTCCCAAATAAAAACGGAATTCTCTGCCTGATGCACAGTGATGCTCTCCCCG
GTGCGTGAATCCATTATTAGCGCAGTTGATGTGGATAAAGATAGAGCAGCCGCAGTTTAG
GTCTATGCGTCGTCTGCGAATAGGGCGCTTCTTAGCTATCCTGTGCTGTGCTTTTATAGA
GGGGAGCGTGGAGGATGACGAATTGAGCAT
>LN848785
CTACTTAAATATGTCGTCCCAGAAGCTGTCATCGAAGTCGTCCAGACTTGGAAATGGAGG
AATGCCTTGTGGAGAGCTAATGCTCGACGTAGGTTGTGGTTGAACCGGACTTCGATGTGG
TATATCCGGGTTCTGGTGAACAACGGGTCCTCCACGTGATGTATCCTGAAAAATAGGGGA
TTTGGAACCTCCCAAATAAAAACGGAATTCTCTGCCTGATGCACAGTGATGCTCTCCCCG
GTGCGTGAATCCATTATTAGCGCAGTTGATGTGGATAAAGATAGAGCAGCCGCAGTTTAG
GTCTATGCGTCGTCTGCGAATAGGGCGCTTCTTAGCTATCCTGTGCTGTGCTTTTATAGA
GGGGAGCGTGGAGGATGACGAATTGAGCAT
>LN848758
CTACTTAAATATGTCGTCCCAGAAGCTGTCATCGAAGTCGTCCAGACTTGGAAATGGAGG
AATGCCTTGTGGAGAGCTAATGCTCGTCGTAGGTTGTGGTTGAACCGGGCTTCGATGTGG
TATATTCGGGTTCTGGTGAACAACGGGTCCTCCACGTGATGTATCCTGAAAAATAGGGGA
TTTGGAACCTCCCAAATAAAAACGGAATTCTCTGCCTGATGCACAGTGATGCTCTCCCCG
GTGCGTGAATCCATTATTAGCGCAGTTGATGTGGAGAAAGATCGAACAGCCGCAGTTTAG
GTCTATGCGTCGTCTGCGAATAGGGCGCTCCTTAGCTATCCTGTGCTGTGCTTTTATAGA
GGGGAGCGTGGAGGATGACGAATTGAGCAT
>LN848786
CTACTTAAATATGTCGTCCCAGAAGCTGTCATCGAAGTCGTCCAGATTTGGAAATGAAGG
AATGCCTTGTGGAGAGCTAATGCTCGACGTAGGTTGTGGTTGAACCGGACTTCGATGTGG
TATATCCGGGTTCTGGTGAACAACGGCTCCTCCACGTGATGTATCCTGAAAAATAGGGGA
TTTGGAACCTCCCAAATAAAAACGGAATTCTCTGCCTGATGCACAGTGATGCTCTCCCCG
GTGCGTGAATCCATGATTAGCGCAATTGATGCGGAGGAAGATAGAGCAGCCGCAGTTTAG
GTCTATGCGTCGTCTGCGAATAGGGTGCTTCTTAGCTATCCTGTGCTGTGCTTTTATAGA
GGGGAGCGTGGAGGATGACGAATTGAGCAT
>LN848756
CTACTTAAATATGTCGTCCCAGAAGCTGTCATCGAAGTCGTCCAGACTTGGAAATGAAGG
AATGCCTTGTGGAGAGCTAATGCTCGACGTAGGTTGTGGTTGAACCGGACTTCGATGTGG
TATATCCGGGTTCTGGTGAACAACGGCTCCTCCACGTGATGTATCCTGAAAAATAGGGGA
TTTGGAACCTCCCAAATAAAAACGGAATTCTCTGCCTGATCCACAGTGATGCTCTCCCCG
GTGCGTGAATCCATTATTAGCGCAGTTGATGTGGAGGAAGATAGAGCAGCCGCAGTTTAG
GTCTATGCGTCGTCTGCGAATAGGGCGCTTTTTAGCTATCCTGTGCTGTGCTTTTATAGA
GGGGAGCGTGGAGGATGACGAATTGAGCAT
>LN848771
CTACTTAAATATGTCGTCCCAGAAGCTGTCATCGAAGTCGTCCAGACTTGGAAATGGAGG
AATGCCTTGTGGAGAGCTAATGCTCGACGTAGGTTGTGGTTGAACCGGACTTTGATGTGG
TATATCCGGGTTCTGGTGAACAACGGGTCCTCCACGTGATGTATCCTGAAAAATAGGGGA
TTTGGAACCTCCCAAATAAAAACGGAATTCTCTGCCTGATGCACAGTGATGCTCTCCCCG
GTGCGTGAATCCATTATTAGCGCAGTTGATGTGGAGAAAGATAGAGCAGCCGCAGTTTAG
GTCTATGCGTCGTCTGCGAATAGCTCGCTTCTTAGCTATCCTGTGCTGTGCTTTTATAGA
GGGGAGCGTGGAGGATGACGAATTGAGCAT
>LN848751
CTACTTAAATATGTCGTCCCAGAAGCTGTCATCGAAGTCGTCCAGACTTGGAAACGGAGG
AATGCCTTGTGGAGAGCTAATGCTCGACGTAGGTTGTGGTTGAACCGGACTTCTATGTGG
TATATCCGGGTTCTGGTGAACAACGGGTCCTCCACGTGATGTATCCTGAAAAATAGGGGA
TTTTGAACCTCCCAAATAAAAACGGAATTCTCTGCCTGATGCACAGTGATGCTCTCCCCG
GTGCGTGAATCCATTATTAGCGCAGTTGATGTGGAGAAAGATAGAGCAGCCGCAGTTTAG
GTCTATGCGTCGTCTGCGAATAGGTCGCTTCTTAGCTATCCTGTGCTGTGCTTTTATAGA
GGGGAGCGTGGAGGATGACGAATTGAGCAT
>LN848777
CTACTTAAATATGTCGTCCCAGAAGCTGTCATTGAAGTCGTCCAGACTTGGAAATGGAGG
AATGCCTTGTGGAGAGCTAATGCTCGACGTAGGTTGTGGTTGAACCGGACTTCGATGTGG
TATATCCGGGTTCTGGTGAACAACGGGTCCTCCACGTGATGTATCCTGAAAAATAGGGGA
TTTGGAACCTCCCAAATAAAAACGGAATTCTCTGCCTGATGCACAGTGATGCTCTCCCCG
GTGCGTGAATCCATTATTAGCGCAGTTGATGTGGAGAAAGATAGAGCAGCCGCAGTTTAG
GTCTATGCGTCGTTTGCGAATAAGGCGCTTCTCAGCTATCCTGTGCTGTGCTTTTATAGA
GGGGAGCGTGGAGGATGACGAATTGAGCAT
>LN848794
CTACTTAAATATGTCGTCCCAGAAGCTGTCATCGAAGTCGTCCAGACTTGGAAATGGAGG
AATGCTTTGTGGAGAGCTAATGCTCGACGTAGGTTGTAGTTGAACCGGACTTCGATGTGG
TATATCCTGGTTCTGGTGAACAACGGGTCCTCCACGTGATGTATCCTGAAAAATAGGGGA
TTTGGAACCTCCCAAATAAAAACGGAATTCTCTGCCTGATGCACAGTGATGCTCTCCCCG
GTGCGTGAATCCATTATTAGCGCAGTTGATGTGGAGAAAGATAGAGCAGCCGCAGTTTAG
GTCTATGCGTCGTCTGCGAATAGGGCGCTTCTTAGCTATCCTGTGCTGTGCTTTTATAGA
GGGGAGCGTGGAGGATGACGAATTGAGCAT
>LN848772
CTACTTAAATATGTCGTCCCAGAAGCTGTCATCGAAGTCGTCCAGACTTGGAAATGGAGG
AATGCTTTGTGGAGAGCTAATGCTCGACGTAGGTTGTGGTTGAACCGGACTTCGATGTGG
TATATCCGGGTTCTGGTGAACAACGGGTCCTCCACGTGATGTATCCTGAAAAATAGGGGA
TTTGGAACCTCCCAAATAAAAACGGAATTCTCTGCCTGATGCACAGTGATGCTCTCCCCG
GTGCGTGAATCCATTATTAGCGCAGTTAATGTGGAGAAAGATAGAGCAGCCGCAGTTTAG
GTCTATGCGTCGTCTCCGAATAGGGCGCTTCTTAGCTATCCTGTGCTGTGCTTTTATAGA
GGGGAGCGTGGAGGATGACGAATTGAGCAT
>LN848757
CTACTTAAATATGTCGTCCCAGAAGCTGTCATCGAAGTCGTCCAGACTTGGAAATGGAGG
AATGCTTTGTGGAGAGCTAATGCTCGACGTAGGTTGTGGTTGAACCGGACTTCGATGTGG
TATATCCGGGTTCTGGTGAACAACGGGTCCTCCACGTGATGTATCCTGAAAAATAGGTGA
TTTGGAACCTCCCAAATAAAAACGGAATTCTCTGCCTGATGCACAGTGATGCTCTCCCCG
GTGCGTGAATCCATTATTAGCGGAATTGATGTGGAGAAAGATAGAGCAGCCGCAGTTTAG
GTCTATGCGTCGTCTGCGAATAGGGCGCTTCTTAGCTATCCTGTGCTGTGCTTTTATAGA
GGGGAGCGTGGAGGTTGACGAATTGAGCAT
>LN848754
CTACTTAAATATGTCGTCCCAGAAGCTGTCATCGAAGTCGTCCAGACTTGGAAATGGAGG
AATGCTTTGTGGAGAGCTAATGCTCGACGTAGGTTGTGGTTGAACCGGACTTCGATGTGG
TATATCCGGGTTCTGGTGAACAACGGGTCCTCCACGTGATGTATCCTGAAAAATAGGGGA
TTTGGAACCTCCCAAATAAAAACGGAATTCTCTGCCTGATGCACAGTGATGCTCTCCCCG
GTGCGTGAATCCATTATTAGCGCAGTTGATGTGGAAAAAGATAGAGCAGCCGCAGATTAG
GTCTATGCGTCGTCTGCGAATAGGGCGCTTCTTACCTATTCTGTGCTGTGCTTTTATAGA
GGGGAGCGTGGAGGCAGACGAATTGAGCAT
>LN848753
CTACTTAAATATGTCGTCCCAGAAGCTGTCATCGAAGTCGTCCAGACTTGGAAATGGAGG
AATGCTTTGTGGAGAGCTAATGCTCGACGTAGGTTGTGGTTGAACCGGACTTCGATGTGG
TATATCCGGGTTCTGGTGAACAACGGGTCCTCCACGTGATGTATCCTGAAAAATAGGGGA
TTTGGAACCTCCCAAATAAAAACGGAATTCTCTGCCTGATGCACAGTGATGCTCTCCCCG
GTGCGTGAATCCATTATTAGCGCAGTTGATGTGGAAAAAGATAGAGCAGCCGCAGATTAG
GTCTATGCGTCGTCTGCGAATAGGGCGCTTCTTAGCTATTCTGTGCTGTGCTTTTATAGA
GGGGAGCGTGGAGGCAGACGAATTGAGCAT
>LN848755
CTACTTAAATATGTCGTCCCAGAAGCTGTCATCGAAGTCGTCCAGACTTGGAAATGGAGG
AATGCTTTGTGGAGAGCTAATGCTCGACGTAGGTTGTGGTTGAACCGGACTTCGATGTGG
TATATCCGGGTTCTGTTGAACAACGGGTCCTCCACGTGATGTATCCTGAAAAATAGGGGA
TTTGGAACCTCCCAAATAAAAACGGAATTCTCTGCCTGATGCACAGTGATGCTCTCCCCG
GTGCGTGAATCCATTATTAGCGCAGTTAATGTGGAGAAAGATAGAGCAGCCGCAGTTTAG
GTCTATGCGTCGTCTGCGAATAGGGCGCTTCTTAGCTATTCTGTGCTGTGCTTTTATAGA
GGGGAGCGTGGAGGCAGACGAATTGAGCAT
>LN848773
CTACTTAAATATGTAGTGACGGAAGCTATGATTGACGTACTCCAGACTCGGAAATGGAGG
AATGCTTTGAGGAGAGCTAATGCTCGACTTAGGTTGTGGTTGATCCGAGATTCGATGTGG
TAGATCCGGAGTTTGGTGATCAGCAGTTCCTCCACGTGATGTATCCTGAAAAATAGGTGA
TTTGGAACCTCCCAAATAAAAACGGAATTCTCTGCATGATGCACAGTAATGCTCTGCCCG
GTGCGTGAATCCATTATTAGCGCAGTTAATGTGGAAAAAGATAGAGCAGCCGCAGTTTAG
GTCTATGCGTCGTCTGCGAATAGGGCGCTTCTTAGCTATTCTGTGCTGTGCTTTTATAGA
GGGGAGCGTGGAGGCAGACGAATTGAGCAT
