# Supplementary material for: Gene Overlapping as a Modulator of Begomovirus Evolution
Source: Microorganisms. 2022 Feb 4;10(2):366. doi: 10.3390/microorganisms10020366 (PMC8875319; doi:10.3390/microorganisms10020366)
Supplement: Supplementary file 1 [file microorganisms-10-00366-s001.zip › File S1/Pepper_golden_mosaic_virus/DNA_AC1.fasta]

>GU128149
TTAGCTATCCTGTGCTGTGCTTTTATAGAGGGGAGCGTGGAGGATGACGAATTGAGCATT
TTTGTGTGTCCACGCTCTCAATGATGCATTTTCCTCTTTGTTGAGGAAAGCTATATAGCT
GCTACCTTCCCCTGGATTGCACAGCACAATTGATGGTATCCCGCCTTTAATTTGAACTGG
CTTTCCGTATTTACAGTTGGACTGCCAGTCCTTTTGGGCCCCAATAAGCTCTTTCCAGTG
TTTCAGCTTTAGATATTGGGGCGTGATATCATCAATGACGTTATACTCCACATCGTTTGA
ATAGACCTTTGCATTGAAATCAAGATGACCGCTCAAATAATTATGTGGGCCTAAAGCACG
TGCCCACATTGTCTTGCCGCTTCGCGAATCACCTTCAATGACAATACTAATCGGTCTATC
TGGCCGCGCAGCGGAACTCCGACCAAAATATTCAGCAACCCAATGTTGCATATCCTCAGG
AACGTTATTAAACGAGGATAATGGATAAGGAGGAATCCATGGCATAGGAGGAGTTGTAAA
TAGGCGCTCGATGTTAGCCTTTATGTTATGATAACTAACAATGAACGTTTTCGGGTCACC
AGCTTTGATTATGTCGAGCGCCTCGACCGCACTTGCAGCATTGACTGCGTTATAGTAGAC
GTCGTCTTTATTTGCTTTGGAACCCCCGGAAACTTTGTACTGCCCAGATTCACAATAATC
ACCCTCTTTTGTGATGTAATTTTTAACGGCATTTGCGTCTTTAGCTGCCTGAACGTTTGG
ATGAAACTGGGCAGATCTCCGGGGGTGAGTAATGTCGAAGAATCGTGCATCTTTGATGTT
GCATTTGCCGGTCAATTGGATTAGACAGTGCAAGTGCGGGAACCCATCGGAATGCTCCTC
TCGTGCTACCCGGATGTAGCTGGGTTTGACCACTGACCATTTTAGAGAACGGAGCATTTC
GAGAGCTTCATCCTTTGGGATATCGCATTGAGGATATGTTAAGAAAATGTTTTTACATTG
TAAGCGAAATGATTTTGGAAGTAGTGGCAT
>LN848792
TTAGCTATCCTGTGCTGTGCTTTTATAGAGGGGAGCGTGGAGGATGACGAATTGAGCATT
TTTTTGTGTCCACGCTCTCAATGATGCATTTTCCTCTTTGTTGAGGAAAGCTATATAGCT
GCTACCTTCCCCTGGATTGCACAGCACAATTGATGGTATCCCGCCTTTAATTTGAACTGG
CTTTCCGTATTTACAGTTGGACTGCCAGTCTTTTTGGGCCCCAATAAGCTCTTTCCAGTG
TTTCAGCTTTAGATATTGGGGCGTGATATCATCAATGACGTTATACTCCACATCGTTTGA
ATAGACCTTTGCATTGAAATCAAGATGACCGCTCAAATAATTATGTGGGCCTAATGCACG
TGCCCACATTGTCTTGCCGCTTCGTGAATCACCCTCAATGACAATACTAATCGGTCTATC
TGGCCGCGCAGCGGAACTCCGACCAAAATATTCAGCAACCCAATGTTGCATATCCTCAGG
AACGTTGTTAAACGAGGATAATGGATAAGGAGGAGTCCATGGCATAGGAGGAGTTGTAAA
TAGGCGCTCGATGTTAGCCTTTATGTTATGATAACTAACAATGAACGTTTTCGGGTCACC
AGCTTTGATTATGTCGAGCGCCTCGACCGCACTTGCAGCATTGACCGCGTTATAGTAGAC
GTCGTCTTTATTTGCTTTGGACCCCCCGGAAACTTTGTACTGCCCAGATTCACAATAATC
ACCCTCTTTCGTGATGTAATTTTTAACGGCATTTGCGTCTTTAGCTGCCTGAACGTTTGG
ATGAAACTGGGCAGATCTCCGGGGGTGAGTAATGTCGAAGAATCGTGCATCTTTGATGTT
GCATTTGCCGGTCAATTGGATTAGACAGTGCAAGTGCGGGAACCCATCGGAATGCTCCTC
TCGTGCTACCCGGATGTAGCTGGGTTTGACCACTGACCATTTTAGAGAACGGAGCATTTC
GAGAGCTTCATCCTTTGGGATATCGCATTGTGGATATGTTAAGAAAATGTTTTTACATTG
TAAGCGAAATGATTTTGGAAGTAGTGGCAT
>AY928514
TTAGCAATCCTGTGCTGTGCTTTTATAGAGGGGAGCGTGGAGGATGACGAATTGAGCATT
TTTTTGTGTCCACGCTCTCAATGATGCATTTTCTTCTTTGTTGAGGAAAGCTATATAGCT
GCTACCTTCCCCTGGATTGCACAGCACAATTGATGGTATCCCGCCTTTAATTTGAACTGG
CTTTCCGTATTTACAGTTGGACTGCCAGTCTTTTTGGGCCCCAATTAGCTCTTTCCAGTG
CTTTAGCTTTAGATATTGGGGCGTGATATCATCAATGACGTTATACTCCACATTGTTTGA
ATAGACCTTTGCATTGAAATCAAGATGACCGCTCAAATAATTATGTGGGCCTAATGCACG
TGCCCACATTGTCTTGCCGCTTCGCGAATCACCCTCAATGACAATACTAATCGGTCTATC
TGGCCGCGCAGCGGAACTCCGACCAAAATATTCAGCAACCCAATGTTGCATATCCTCAGG
AACGTTGTTAAACGAGGATAATGGATATGGAGGATTCCATGGCGTAGGAGGAGTTGTAAA
GAGGCGCTCGATGTTAGCCTTTATGTTATGATAACTAACAATGAACGTTTTGGGATCACC
AGCTTTGATTATGTCGAGCGCCTCGTCCGCACTTGCAGCATTTACAGCGTTATAGTAGAC
GTCGTCTTTATTTGCTTTGGACCCCCCGGAAACTTTGTACTGCCCAGATTCACAATAATC
ACCCTCTTTTGTTATGTAATTTTTAACGGCATTTGCGTCTTTGGCTGCCTGAACGTTTGG
ATGAAACTGGGCAGACCTCCGGGGGTGAGTAATGTCGAAGAATCGTGCATCTTTGATGTT
GCATTTCCCGGTCAATTGGATTAGACAGTGCAAGTGCGGGAACCCATCGGAATGCTCCTC
TCGTGCTACCCGGATGTAGATAGGTTTAACCACTGACCATTTTAAAGAACGGAGCATTTC
GATAGCTTCATCCTTTGGGATATCGCATTTTGGATATGTTAAGAAAATGTTTTTACATTG
TAAGCGAAATGATTTTGTAGGTAGTGGCAT
>LN848797
TTAGCTATCCTGTGCTGTGCTTTTATAGAGGGGAGCGTGGAGGATGACGAATTGAGCATT
TTCTTGTGTCCACGCTCTCAAAGATGCATTTTCCTCTTTGTTGAGGAGAGCTATATAGCT
GCTACCTTCCCCTGGATTGCACAGCACAATTGATGGTATCCCGCCTTTAATTTGAACTGG
CTTTCCGTATTTACAGTTGGACTGCCAGTCTTTTTGGGCCCCAATAAGCTCTTTCCAGTG
TTTTAGCTTTAGATATTGGGGCGTGATATCATCAATGACGTTATACTCCACATCGTTTGA
ATAGACCTTGGCATTGAAATCAAGATGACCGCTCAAATAATTATGTGGGCCTAATGCACG
TGCCCACATTGTCTTGCCGCTTCGCGAATCACCCTCAATGACAATACTAATAGGTCTATC
TGGCCGCGCAGCGGAACTCCGACCAAAATATTCAGCAACCCAATGTTGCATATCCTCAGG
AACGTTATTAAACGAGGATAATGGATAAGGAGGAGTCCATGGCATGGGAGGAGTTGTAAA
TAGGCGCTCGATGTTAGCTTTTATGTTATGATAACTAACAATGAACGTTTTCGGATCACC
AGCTTTGATTATGTCGAGCGCCTCGACCGCACTTGCAGCATTTACGGCGTTATAGTAGAC
GTCGTCTTTATTTGCTTTGGAACCCCCGCAAACTTTGTACTGCCCAGATTCACAATAATC
ACCCTCTTTTGTGATGTAATTTTTAACGGCATTTGCATCTTTGGCCGCCTGAACGCTTGG
ATGAAACTGGGCAGATCTCCGGGGGTGAGTAATGTCGAAGAATCGTGCATCTTTGATGTT
GCATTTTCCGGTCAACTGGATTAGACAGTGCGAGTGCGGGAATCCATCGGAATGCTCCTC
TCGTGCTACCCGGATGTAGATGGGTTTTACCACTGACCATTTCAAAGAACGGAGCATTCC
AAGAGCTTCATCCTTTGGGATATCGCATTGTGGATATGTTAAGAAAATGTTTTTACATTG
TAAACGAAATGATTTTGGAGGTAGTGGCAT
>LN848768
TTAGCTATCCTGTGCTGTGCTTTTATAGGGGGGAGCGTGGAGGATGACGAATTTAACATT
TTTTAATGTCCACGCTCTTAGTGATGCATTTTCCTCTTTGTTGAGGAAAGCTATATACCT
GCTACCTTCCCCTGGATTGCACAGCACAATTGATGGTATCCCCCCTTTAATTTGAACTGG
CTTTCCGTATTTACAGTTGGACTGCCAGTCTCTTTGGGCCCCAATAAGCTCTTTCCAGTG
TTTCAGCTTTAGATATTGGGGCGTGATATCATCAATGACGTTATACTCCACATCGTTTGA
ATAGACCTTTCCATTGAAATCAAGATGACCGCTTAAATAATTATGTGGGCCTAATGCACG
TGCCCACATTGTCTTGCCGCTTCGCGAATCACCCTCAATGACAATACTAATCGGTCTATC
TGGCCGCGCAGCGGAACTCCGACCAAAATAGTCAGCAACCCAATGTTGCATATCCTCAGG
AACGTTGTTAAACGAGGATAATGGATAAGGAGGAGTCCATGGTTGAGGAGGAGTTCTAAA
TATGCGCTCGATGTTGGCCTTGACGTTATGATATCTAACAATGAACGTTTTCGGATCACC
AGCTTTGATTATGTCGAGCGCTTCCACCGCACTTGCTGCATTTACAGCGTTGTGGTAGAC
GTCGTCTTTATTGGCCTTGCAACCCCCAGCAACTTTGTACTGCCCATGTACACAATCATC
ATCATCTGTAGTGATATCATTTTTAACGGCATTTGCGTCCTTGGCTGCCTGGACATTTGG
ATGAAATTGGGCAGATCTCCGGGGGTGAGTAATGTCGAAGAACCGAGCATCTTTTATGTT
GCACTTTCCAGACAGCTGGATTAGACAGTGCAAGTGCGGGAACCCATCGGAATGCTCCTC
TCGTGAAACACGGATGTATATGGGTTTTACCACTGACCATTTTAATGAACGAAGCATTCC
GAGAGCTTCATCCTTTGTGATATCGCATTGTGGATATGTTAAGAAAATGTTTTTACATTG
CAGGCGAAATGATTTTGGAGGTAGTGGCAT
>LN848767
TTAGCTATCCTGTGCTGTGCTTTTATAGAGGGGAGCGTGGAGGATGACGAATTTAGCATT
TTTTAATGTCCACGCTCTTAGTGATGCATTTTCCTCTTTGTTGAGGAAAGCTATATAGCT
GCTACCTTCCCCTGGATTGCACAGCACAATTGATGGTATCCCCCCTTTAATTTGAACTGG
CTTTCCGTATTTACAGTTGGACTGCCAGTCTCTTTGGGCCCCAATAAGCTCTTTCCAGTG
TTTCAGCTTTAGATATTGGGGCGTGATATCATCAATGACGTTATACTCCACATCGTTTGA
ATAGACCTTTCCATTGAAATCAAGATGACCGCTTAAATAATTATGTGGGCCTAATGCACG
TGCCCACATTGTCTTGCCGCTTCGCGAATCACCCTCAATGACAATACTAATCGGTCTATC
TGGCCGCGCAGCGGAACTCCGACCAAAATAGTCAGCAACCCAATGTTGCATATCCTCAGG
AACGTTGTTAAACGAGGATAATGGATAAGGAGGAGTCCATGGTTGAGGAGGAGTTCTAAA
TATGCGCTCGATGTTGGCCTTGACGTTATGATAACTAACAATGAACGTTTTCGGATCACC
AGCTTTGATTATGTCGAGCGCTTCCACCGCACTTGCTGCATTTACAGCGTTGTGGTAGAC
GTCGTCTTTATTGGCCTTGGAACCCCCGGAAACTTTGTACTGCCCATGTTCACAATAATC
ACCATCTTTGGTGATATAATTTTTAACGGCATTTGCGTCCTTGGCTGCCTGGACATTTGG
ATGAAATTGGGCAGATCTCCGGGGGTGAGTAATGTCGAAGAACCGAGCATCTTTTATGTT
GCACTTTCCAGACAGCTGGATTAGACAGTGCAAGTGCGGGAACCCATCGGAATGCTCCTC
TCGTGAAACACGGATGTATATGGGTTTTACCACTGACCATTTTAATGAACGAAGCATTCC
GAGAGCTTCATCCTTTGTGATATCGCATTGTGGATATGTTAAGAAAATGTTTTTACATTG
CAGGCGAAATGATTTTGGAGGTAGTGGCAT
>LN848769
TTAGCTATCCTGTGCTGTGCTTTTATAGAGGGGAGCGTGGAGGATGACGAATTGAGCATT
TTTTAATGTCCACGCTCTTAGTGATGCATTTTCCTCTTTGTTGAGGAAAGCTATATAGCT
GCTACCTTCCCCTGGATTGCACAGCACAATTGATGGTATCCCCCCTTTAATTTGAACTGG
CTTTCCGTATTTACAGTTGGACTGCCAGTCTTTTTGGGCCCCAATAAGCTCTTTCCAGTG
TTTCAGCTTTAGATATTGGGGCGTGATATCATCAATGACGTTATACTCCACATCGTTTGA
ATAGACCTTTCCATTGAAATCAAGATGACCGCTCAAATAATTATGTGCGCCTAATGCACG
TGCCCACATTGTCTTGCCGCTTCGCGAATCACCCTCAATGACAATACTAATCGGTCTATC
TGGCCGCGCAGCGGAACTCCGACCAAAATAGTCAGCTACCCAATGTTGCATATCCTCAGG
AACGTTGTTAAACGAGGATAATGGATAAGGAGGAGTCCATGGTTGAGGAGGAGTTCTAAA
TATGCGCTCGATGTTGGCCTTTACGTTATGATAACTAACAATGAACGTTTTCGGATCACC
AGCTTTGATTATGTCGAGCGCTTCCACCGCACTTGCTGAATTTACAGCGTTGTGGTAGAC
GTCGTCCTTATTGGCCTTGGAACCCCCGGAAACTTTGTACTGCCCATGTTCACAATAATC
ACCATCTTTGGTGATATAATTTTTAACGGCATTTGTGTCCTTGGCTGCCTGGACATTTGG
ATGAAATTGGGCAGATCTCCGGGGGTGAGTAATGTCGAAGAACCGAGCATCTTTTATGTT
GCACTTTCCAGACAGCTGGATTAGACAGTGCAAGTGCGGGAACCCATCGGAATGCTCCTC
TCGTGAAACACGGATGTATATGGGTTTTACCACTGACCATTTTAATGAACGAAGCATTCC
GAGAGCTTCATCCTTTGTGATATCGCATTGTGGATATGTTAAGAAAATGTTTTTACATTG
CAGGCGAAATGATTTTGGAGGTAGTGGCAT
>LN848766
TTAGCTATCCTGTGCTGTGCTTTTATAGAGGGGAGCGTGGAGGATGACGAATTGAGCATT
TTTTAATGTCCACGCTCGTAGTGATGCATTTTCCTCTTTGTTGAGGAAAGCTATATAGCT
GCTACCTTCCCCTGGATTGCACAGCACAATTGATGGTATCCCGCCTTTAATTTGAACTGG
CTTTCCGTATTTACAGTTGGACTGCCAGTCTTTTTGGGCCCCAATAAGCTCTTTCCAGTG
TTTCAGCTTTAGATATTGGGGCGTGATATCATCAATGACGTTATACTCCACATCGTTTGA
ATAGACCTTTGCATTGAAATCAAGATGACCGCTTAAATAATTATGTGGGCCTAATGCACG
TGCCCACATTGTTTTGCCGCTTCGCGAATCACCCTCAATGACAATACTAATCGGTCTATC
TGGCCGCGCAGCGGAACTCCGACCAAAATAGTCAGCTACCCAATGTTGCATATCCTCAGG
AACGTTGTTAAACGAGGATAATGGATATGGAGGAGTCCATGGTTGAGGAGGAGTTCTAAA
TATGCGCTCGATGTTGGCCTTTACGTTATGATAACTAACAATGAACGTTTTCGGATCACC
AGCTTTGATTATGTCGAGCGCATCCACCGCACTTGCTGCATTTACAGCGTTGTGGTAGAC
GTCGTCCTTATTGGCCTTGGAACCCCCGGAAACTTTGTACTGCCCATGTTCACAATAATC
ACCATCTTTGGTGATATAATTTTTAACGGCATTTGCGTCCTTTGCTGCCTGAACATTTGG
ATGAAATTGGGCAGATCTCCGGGGGTGAGTAATGTCGAAGAACCGAGCATCTTTTATGTT
GCACTTTCCAGTCAGCTGGATTAGACAATGCAAGTGCGGGAACCCATCGGAATGCTCCTC
TCGTGAAACACGGATGTATATGGGTTTTACCACTGACCATTTTAATGAACGAAGCATTCC
GAGAGCTTCATCCTTTGTGATATCGCATTGTGGATATGTTAAGAAAATGTTTTTACATTG
CAGGCGAAATGATTTTGGAGGGAGTGGCAT
>LN848765
TTAGCTATCCTGTGCTGTGCTTTTATAGAGGGGAGCGTGGAGGATGACGAATTGAGCATT
TTTTAATGTCCACGCTCGTAGTGATGCATTTTCCTCTTTGTTGAGGAAAGCTATATAGCT
GCTACCTTCCCCTGGATTGCACAGCACAATTGATGGTATCCCGCCTTTAATTTGAACTGG
CTTTCCGTATTTACAGTTGGACTGCCAGTCTTTTTGGGCCCCAATAAGCTCTTTCCAGTG
TTTCAGCTTTAGATATTGGGGCGTGATATCATCAATGACGTTATACTCCACATCGTTTGA
ATAGACCTTTGCATTGAAATCAAGATGACCGCTTAAATAATTATGTGGGCCTAATGCACG
TGCCCACATTGTTTTGCCGCTTCGCGAATCACCCTCAATGACAATACTAATCGGTCTATC
TGGCCGCGCAGCGGTACTCCGACCAAAATAGTCAGCTACCCAATGTTGCATATCCTCAGG
AACGTTGTTAAACGAGGATAATGGATATGGAGGAGTCCATGGTTGAGGAGGAGTTCTAAA
TATGCGCTCGATGTTGGCCTTTACGTTATGATAACTAACAATGAACGTTTTCGGATCACC
AGCTTTGATTATGTCGAGCGCATCCACCGCACTTGCTGCATTTACAGCGTTGTGGTAGAC
GTCGTCCTTATTGGCCTTGGAACCCCCGGAAACTTTGTACTGCCCATGTTCACAATAATC
ACCATCTTTGGTGATATAATTTTTAACGGCATTTGCGTCCTTTGCTGCCTGAACATTTGG
ATGAAATTGGGCAGATCTCCGGGGGTGAGTAATGTCGAAGAACCGAGCATCTTTTATGTT
GCACTTTCCAGTTAGCTGGATTAGACAATGCAAGTGCGGGAACCCATCGGAATGCTCCTC
TCGTGAAACACGGATGTATATGGGTTTTACCACTGACCATTTTAATGAACGAAGCATTCC
GAGAGCTTCATCCTTTGTGATATCGCATTGTGGATATGTTAAGAAAATGTTTTTACATTG
GAGGCGAAATGATTTTGGAGGTAGTGGCAT
>EF210556
TTAGCTATCCTGTGCTGTGCTTTTATAGAGGGGAGCGTGGAGGATGACGAATTGAGCATT
TTTTAATGTCCACGCTCTTAGTGATGCATTTTCCTCTTTGTTGAGGAAAGCTATATAGCT
ACTACCTTCCCCTGGATTGCACAGCACAATTGTTGGTATCCCGCCTTTAATTTGAACTGG
CTTTCCGTATTTACAGTTGGACTGCCAGTCTTTTTGGGCCCCAATAAGCTCTTTCCAGTG
TTTCAGCTTTAGATATTGGGGCGTGATATCATCAATGACGTTATACTCCACATCGTTTGA
ATAGACCTTTGCATTGAAATCAAGATGACCGCTTAAATAATTATGTGGGCCTAATGCACG
TGCCCACATTGTCTTGCCGCTTCGCGAATCACCCTCAATGACAATACTAATCGGTCTATC
TGGCCGCGCAGCGGAACTCCGACCAAAATATTCAGCTACCCAATGTTGCATATCCTCAGG
AACGTTGTTAAACGAGGATAATGGATAAGGAGGAGTCCATGGTTGTGGAGGAGTTCTAAA
TATGCGCTCGATGTTGGCCTTTACGTTATGATAACTAACAATGAACGTTTTCGGATCACC
AGCTTTGATTATGTCGAGCGCTTCCACCGCACTTGCTGCATTTACAGCGTTGTGGTAGAC
GTCGTCTTTATTTGCCTTGGAACCCCCAGAAACTTTGTACTGCCCATGTTCACAATAATC
ACCATCTTTGGTGATGTAATTTTTAACGGCATTTGCGTCCTTCGCTGCTTGAACATTTGG
ATGAAATTGGGCAGATCTCCGGGGGTGAGTAATGTCGAAGAACCGAGCGTCTTTTATGTT
GCACTTTCCAGTCAGCTGGATTAGACAGTGCAAGTGCGGGAACCCATCGGAATGCTCCTC
TCGTGAAACACGGATGTATAAGGGTTTTACCACTGACCATTTTAACGAACGAAGCATTCC
GAGAGCTTCATCCTTTGTGATATCGCATTGTGGATATGTTAAGAAAATGTTTTTACATTG
CAGGCGAAATGATTTGGGAGGTAGTGGCAT
>LN848795
TTAGCTATCCTGTGCTGTGCTTTTATAGAGGGGAGCGTGGAGGATGACGAATTGAGCATT
TTTTAATGTCCACGCTCTTAATGCCGCATTTTCCTCTTTGTTGAGGAAAGATATATAGCT
GCTACCTTCCCCTGGATTGCACAGCACAATTGATGGTATCCCGCCTTTAATTTGAACTGG
CTTTCCGTATTTACAGTTGGACTGCCAGTCTTTTTGGGCCCCAATAAGCTCTTTCCAGTG
TTTCAGCTTTAGATATTGGGGCGTGATTTCATCAATGACGTTATACTCCACATCGTTTGA
ATAGACCTTTGCATTGAAATCAAGATGACCGCTTAAATAATTATGTGGGCCTAATGCACG
CGCCCACATTGTCTTGCCGCTTCGCGAATCACCCTCACTGACAATACTAATCGGTCTATC
TGGCCGCGCAGCGGAACTCCGACCAAAATATTCAGCAACCCAATGTTGCATATCCTCAGG
AACGTTGTTAAACGAGGATAATGGATAAGGAGGAGTCCATGGTTGAGGAGGAGTTCTAAA
TATGCGCTCGATGTTGGCCTTTACGTTATGATAACTAACAATGAACGTTTTCGGATCACC
AGCTTTGATTATGTCGAGCGCTTCCACCGCACTTGCTGCATTTACGGCGTTGTGGTAGAC
GTCGTCTTTATTTGCCTTGGAACCCCCGGAAACTTTGTAATGCCCATGTTCACAATAATC
ACCATCTTTGGTGATGTAATTTTTAACGGCATTTGTGTCCTTGGCTGCCTGAACGTTTGG
ATGAAATTGGGCAGATCTCCGGGGGTGAGTAATGTCGAAGAACCTAGCATCTTTAATGTT
GCACTTTCCAGTCAGCTGTATTAGACAATGCAAGTGCGGGAACCCATCGGAATGCTCCTC
TCGTGAAACACGGATGTATATGGGTTTTACCACTGCCCATTTTAAATTACGGAGCATTTC
GAGAGCTTCATCCTTTGGGATATCGCATTGTGGATATGTTAAGAAAATGTTTTTACATTG
TAAACGAAAGGATTTTGGTGGTAGTGGCAT
>LN848778
TTAGCTATCCTGTGCTGTGCTTTTATAGAGGGGAGCGTGGAGGATGACGAATTGAGCATT
TTTTAATGTCCACGCTCTTAGTGATGCATTTTCCTCTTTGTTGAGGAAAGCTATATAGCT
ACTACCTTCCCCTGGATTGCACAGCACAATTGTTGGTATCCCGCCTTTAATTTGAACTGG
CTTTCCGTATTTACAGTTGGACTGCCAGTCTTTTTGGGCCCCAATAAGCTCTTTCCAGTG
TTTCAGCTTTAGATATTGGGGCGTGATATCATCAATGACGTTATACTCCACATCGTTTGA
ATAGACCTTTGCATTGAAATCAAGATGACCGCTTAAATAATTATGTGGGCCTAATGCACG
TGCCCACATTGTCTTGCCGCTTCGCGAATCACCCTCAATGACAATACTAATCGGTCTATC
TGGCCGCGCAGCGGAACTCCGACCAAAATATTCAGCTACCCAATGTTGCATATCCTCAGG
AACGTTGTTAAACGAGGATAATGGATAAGGAGGAGTCCATGGTTGTGGAGGAGTTCTAAA
TATGCGCTCGATGTTGGCCTTTACGTTATGATAACTAACAATGAACGTTTTCGGATCACC
AGCTTTGATTATGTCGAGCGCTTCCACCGCACTTGCTGCATTTACAGCGTTGTGGTAGAC
GTCGTCTTTATTTGCCTTGGAACCCCCAGAAACTTTGTACTGCCCAGATTCACAATAATC
ACCATCTTTTGTGATGTAATTTTTAACGGCATTTGCGTCCTTGGCTGCCTGAACGTTTGG
ATGAAACTGGGCAGATCTCCGGGGGTGAGTAATGTCGAAGAACCGTGCATCTTTGATGTT
GCACTTTCCAGTCAACTGGATTAGACAGTGCAAGTGCGGGAACCCATCGGAATGCTCCTC
TCGTGATACCCGGAGATAGATGGGTTTTACCACTGCCCATTTTAAATTACGGAGCATTTC
GAGAGCTTCATCCTTTGGGATATCGCATTGTGGATATGTTAAGAAAATGTTTTTACATTG
TAAACGAAAGGATTTTGGTGGTAGTGGCAT
>LN848776
TTAGCTATCCTGTGCTGTGCTTTTATAGAGGGGAGCGTGGAGGATGACGAATTGAGCATT
TTTTAATGTCCACGCTCTTAGTGATGCATTTTCCTCTTTGTTGAGGAAAGCTATATAGCT
ACTACCTTCCCCTGGATTGCACAGCACAATTGTTGGTATCCCGCCTTTAATTTGAACTGG
CTTTCCGTATTTACAGTTGGACTGCCAGTCTTTTTGGGCCCCAATAAGCTCTTTCCAGTG
TTTCAGCTTTAGATATTGGGGCGTGATATCATCAATGACGTTATACTCCACATCGTTTGA
ATAGACCTTTGCATTGAAATCAAGATGACCGCTTAAATAATTATGTGGGCCTAATGCACG
TGCCCACATTGTCTTGCCGCTTCGCGAATCACCCTCAATGACAATACTAATCGGTCTATC
TGGCCGCGCAGCGGAACTCCGACCAAAATATTCAGCTACCCAATGTTGCATATCCTCAGG
AACGTTGTTAAACGAGGATAATGGATAAGGAGGAGTCCATGGTTGTGGAGGAGTTCTAAA
TATGCGCTCGATGTTGGCCTTTACGTTATGATAACTAACAATGAACGTTTTCGGATCACC
AGCTTTGATTATGTCGAGCGCTTCCACCGCACTTGCTGCATTTACAGCGTTGTGGTAGAC
GTCGTCTTTATTTGCCTTGGAACCCCCAGAAACTTTGTACTGCCCAGATTCACAATAATC
ACCATCTTTTGTGATGTAATTTTTAACGGCATTTGCGTCCTTGGCTGCCTGAACGTTTGG
ATGAAACTGGGCAGATCTCCGGGGGTGAGTAATGTCGAAGAACCGTGCATCTTTGATGTT
GCACTTTCCAGTCAACTGGATTAGACAGTGCAAGTGCGGGAACCCATCGGAATGCTCCTC
TCGTGATACCCGGAGATAGATGGGTTTTACCACTGCCCATTTTAAATTACGGAGCATTTC
GAGAGCTTCATCCTTTGGGATATCGCATTGTGGATATGTTAAGAAAATGTTTTTACATTG
TAAACGAAAGGATTTTGGTGGTAGTGGCAT
>LN848777
TCAGCTATCCTGTGCTGTGCTTTTATAGAGGGGAGCGTGGAGGATGACGAATTGAGCATT
TTTTAATGTCCACGCTCTTAGTGATGCATTTTCCTCTTTGTTGAGGAAAGCTATATAGCT
ACTACCTTCCCCTGGATTGCACAGCACAATTGTTGGTATCCCGCCTTTAATTTGAACTGG
CTTTCCGTATTTACAGTTGGACTGCCAGTCTTTTTGGGCCCCAATAAGCTCTTTCCAGTG
TTTCAGCTTTAGATATTGGGGCGTGATATCATCAATGACGTTATACTCCACATCGTTTGA
ATAGACCTTTGCATTGAAATCAAGATGACCGCTTAAATAATTATGTGGGCCTAATGCACG
TGCCCACATTGTCTTGCCGCTTCGCGAATCACCCTCAATGACAATACTAATCGGTCTATC
TGGCCGCGCAGCGGAACTCCGACCAAAATATTCAGCTACCCAATGTTGCATATCCTCAGG
AACGTTGTTAAACGAGGATAATGGATAAGGAGGAGTCCATGGTTGTGGAGGAGTTCTAAA
TATGCGCTCGATGTTGGCCTTTACGTTATGATAACTAACAATGAACGTTTTCGGATCACC
AGCTTTGATTATGTCGAGCGCTTCCACCGCACTTGCTGCATTTACAGCGTTGTGGTAGAC
GTCGTCTTTATTTGCCTTGGAACCCCCAGAAACTTTGTACTGCCCAGATTCACAATAATC
ACCATCTTTTGTGATGTAATTTTTAACGGCATTTGCGTCCTTGGCTGCCTGAACGTTTGG
ATGAAACTGGGCAGATCTCCGGGGGTGAGTAATGTCGAAGAACCGTGCATCTTTGATGTT
GCACTTTCCAGTCAACTGGATTAGACAGTGCAAGTGCGGGAACCCATCGGAATGCTCCTC
TCGTGATACCCGGAGATAGATGGGTTTTACCACTGCCCATTTTAAATTACGGAGCATTTC
GAGAGCTTCATCCTTTGGGATATCGCATTGTGGATATGTTAAGAAAATGTTTTTACATTG
TAAACGAAATGATTTTGGTGGTAGTGGCAT
>LN848784
TTAGCTATCCTGTGCTGTGCTTTTATAGAGGGGAGCGTGGAGGATGACGAATTGAGCATT
TTTTAATGTCCACGCTCTTAGTGATGCATTTTCCTCTTTGTTGAGGAAAGCTATATAGCT
GCTACCTTCCCCTGGATTGCACAGCACAATTGATGGTATCCCGCCTTTAATTTGAACTGG
CTTTCCGTATTTACAGTTGGACTGCCAGTCTTTTTGGGCCCCAATAAGCTCTTTCCAGTG
TTTCAGCTTTAGATATTGGGGCGTGATATCATCAATGACGTTATACTCCACATCGTTTGA
ATAGACCTTTGCATTGAAATCAAGATGACCGCTCAAATAATTATGTGGGCCTAGTGCACG
TGCCCACATTGTCTTGCCGCTTCGCGAATCACCCTCAATGACAATACTAATCGGTCTATC
TGGCCGCGCAGCGGAACTCCGACCAAAATATTCAGCAACCCAATGTTGCATATCCTCAGG
AACGTTGTTAAACGAGGATAATGGATAAGGAGCAGTCCATGGCATAGGAGGAGTTGTAAA
TAGGCGCTCGATGTTAGCCTTTATGTTATGATAACTAACAATGAACGTTTTCGGATCACC
AGCTTTGATTATGTCGAGCGCCTCCCCCGCACTTGCAGCATTTACAGCGTTATGATAGAC
GTCGTCTTTATTTGCTTTTGACCCCCCGGAAACTTTGTACTGCCCAGATTCACAATAATC
ACCATCTTTTGTGATGTAATTTTTAACGGCATTTGCGTCCTTGGCTGCCTGAACGTTTGG
ATGAAACTGGGCAGATCTCCGGGGGTGAGTAATGTCGAAGAACCGTGCATCTTTGATGTT
GCACTTTCCAGTCAACTGGATTAGACAGTGCAAGTGCGGGAACCCATCGGAATGCTCCTC
TCGTGATACCCGGAGATAGATGGGTTTTACCACTGCCCATTTTAAATTACGGAGCATTTC
GAGAGCTTGATCCTTTGGGATATCGCATTGTGGATATGTTAAGAAAATGTTTTTACATTG
TAAACGAAATGATTTTGGTGGTAGTGGCAT
>LN848783
TTAGCTATCCTGTGCTGTGCTTTTATAGAGGGGAGCGTGGAGGATGACGAATTGAGCATT
TTTTAATGTCCACGCTCTTAGTGATGCATTTTCCTCTTTGTTGAGGAAAGCTATATAGCT
GCTACCTTCCCCTGGATTGCACAGCACAATTGATGGTATCCCGCCTTTAATTTGAACTGG
CTTTCCGTATTTACAGTTGGACTGCCAGTCTTTTTGGGCCCCAATAAGCTCTTTCCAGTG
TTTCAGCTTTAGATATTGGGGCGTGATATCATCAATGACGTTATACTCCACATCGTTTGA
ATAGACCTTTGCATTGAAATCAAGATGACCGCTCAAATAATTATGTGGGCCTAGTGCACG
TGCCCACATTGTCTTGCCGCTTCGCGAATCACCCTCAATGACAATACTAATCGGTCTATC
TGGCCGCGCAGCGGAACTCCGACCAAAATATTCAGCAACCCAATGTTGCATATCCTCAGG
AACGTTGTTAAACGAGGATAATGGATAAGGAGCAGTCCATGGCATAGGAGGAGTTGTAAA
TAGGCGCTCGATGTTAGCCTTTATGTTATGATAACTAACAATGAACGTTTTCGGATCACC
AGCTTTGATTATGTCGAGCGCCTCCCCCGCACTTGCAGCATTTACAGCGTTATGATAGAC
GTCGTCTTTATTTGCTTTTGACCCCCCGGAAACTTTGTACTGCCCAGATTCACAATAATC
ACCATCTTTTGTGATGTAATTTTTAACGGCATTTGCGTCCTTGGCTGCCTGAACGTTTGG
ATGAAACTGGGCAGATCTCCGGGGGTGAGTAATGTCGAAGAACCGTGCATCTTTGATGTT
GCACTTTCCAGTCAACTGGATTAGACAGTGCAAGTGCGGGAACCCATCGGAATGCTCCTC
TCGTGATACCCGGAGATAGATGGGTTTTACCACTGCCCATTTTAAATTACGGAGCATTTC
GAGAGCTTGATCCTTTGGGATATCGCATTGTGGATATGTTAAGAAAATGTTTTTACATTG
TAAACGAAATGATTTTGGTGGTAGTGGCAT
>LN848785
TTAGCTATCCTGTGCTGTGCTTTTATAGAGGGGAGCGTGGAGGATGACGAATTGAGCATT
TTTTAATGTCCACGCTCTTAGTGATGCATTTTCCTCTTTGTTGAGGAAAGCTATATAGCT
GCTACCTTCCCCTGGATTGCACAGCACAATTGATGGTATCCCGCCTTTAATTTGAACTGG
CTTTCCGTATTTACAGTTGGACTGCCAGTCTTTTTGGGCCCCAATAAGCTCTTTCCAGTG
TTTCAGCTTTAGATATTGGGGCGTGATATCATCAATGACGTTATACTCCACATCGTTTGA
ATAGACCTTTGCATTGAAATCAAGATGACCGCTCAAATAATTATGTGGGCCTAGTGCACG
TGCCCACATTGTCTTGCCGCTTCGCGAATCACCCTCAATGACAATACTAATCGGTCTATC
TGGCCGCGCAGCGGAACTCCGACCAAAATATTCAGCAACCCAATGTTGCATATCCTCAGG
AACGTTGTTAAACGAGGATAATGGATAAGGAGCAGTCCATGGCATAGGAGGAGTTGTAAA
TAGGCGCTCGATGTTAGCCTTTATGTTATGATAACTAACAATGAACGTTTTCGGATCACC
AGCTTTGATTATGTCGAGCGCCTCCCCCGCACTTGCAGCATTTACAGCGTTATGATAGAC
GTCGTCTTTATTTGCTTTTGACCCCCCGGAAACTTTGTACTGCCCAGATTCACAATAATC
ACCATCTTTTGTGATGTAATTTTTAACGGCATTTGCGTCCTTGGCTGCCTGAACGTTTGG
ATGAAACTGGGCAGATCTCCGGGGGTGAGTAATGTCGAAGAACCGTGCATCTTTGATGTT
GCACTTTCCAGTCAACTGGATTAGACAGTGCAAGTGCGGGAACCCATCGGAATGCTCCTC
TCGTGATACCCGGAGATAGATGGGTTTTACCACTGCCCATTTTAAATTACGGAGCATTTC
GAGAGCTTGATCCTTTGGGATATCGCATTGTGGATATGTTAAGAAAATGTTTTTACATTG
TAAACGAAATGATTTTGGTGGTAGTGGCAT
>LN848782
TTAGCTATCCTGTGCTGTGCTTTTATAGAGGGGAGCGTGGAGGATGACGAATTGAGCATT
TTTTAATGTCCACGCTCTTAGTGATGCATTTTCCTCTTTGTTGAGGAAAGCTATATAGCT
GCTACCTTCCCCTGGATTGCACAGCACAATTGATGGTATCCCGCCTTTAATTTGAACTGG
CTTTCCGTATTTACAGTTGGACTGCCAGTCTTTTTGGGCCCCAATAAGCTCTTTCCAGTG
TTTCAGCTTTAGATATTGGGGCGTGATATCATCAATGACGTTATACTCCACATCGTTTGA
ATAGACCTTTGCATTGAAATCAAGATGACCGCTCAAATAATTATGTGGGCCTAGTGCACG
CGCCCACATTGTCTTGCCGCTTCGCGAATCACCCTCAATGACAATACTAATCGGTCTATC
TGGCCGCGCAGCGGAACTCCGACCAAAATATTCAGCAACCCAATGTTGCATATCCTCAGG
AACGTTGTTAAACGAGGATAATGGATAAGGAGCAGTCCATGGCATAGGAGGAGTTGTAAA
TAGGCGCTCGATGTTAGCCTTTATGTTATGATAACTAACAATGAACGTTTTCGGATCACC
AGCTTTGATTATGTCGAGCGCCTCCCCCGCACTTGCAGCATTTACAGCGTTATGATAGAC
GTCGTCTTTATTTGCTTTTGACCCCCCGGAAACTTTGTACTGCCCAGATTCACAATAATC
ACCATCTTTTGTGATGTAATTTTTAACGGCATTTGCGTCCTTGGCTGCCTGAACGTTTGG
ATGAAACTGGGCAGATCTCCGGGGGTGAGTAATGTCGAAGAACCGTGCATCTTTGATGTT
GCACTTTCCAGTCAACTGGATTAGACAGTGCAAGTGCGGGAACCCATCGGAATGCTCCTC
TCGTGATACCCGGAGATAGATGGGTTTTACCACTGCCCATTTTAAATTACGGAGCATTTC
GAGAGCTTGATCCTTTGGGATATCGCATTGTGGATATGTTAAGAAAATGTTTTTACATTG
TAAACGAAATGATTTTGGTGGTAGTGGCAT
>LN848771
TTAGCTATCCTGTGCTGTGCTTTTATAGAGGGGAGCGTGGAGGATGACGAATTGAGCATT
TTTTAATGTCCACGCTCTTAGTGATGCATTTTCCTCTTTGTTGAGGAAAGCTATATAGCT
GCTACCTTCCCCTGGATTGCACAGCACAATTGATGGTATCCCGCCTTTAATTTGAACTGG
CTTTCCGTATTTACAGTTGGACTGCCAGTCTTTTTGGGCCCCAATAAGCTCTTTCCAGTG
TTTCAGCTTTAGATATTGGGGCGTGATATCATCAATGACGTTATACTCCACATCGTTTGA
ATAGACTTTCGCATTGAAATCAAGATGACCGCTCAAATAATTATGTGGGCCTAGTGCACG
TGCCCACATTGTCTTGCCGCTTCGCGAATCACCCTCAATGACAATACTAATCGGTCTATC
TGGCCGCGCAGCGGAACTCCGACCAAAATATTCAGCAACCCAATGTTGCATATCCTCAGG
AACGTTGTTAAACGAGGATAATGGATAAGGAGCAGTCCATGGCATAGGAGGAGTTGTAAA
TAGGCGCTCGATGTTAGCCTTTATGTTATGATAACTAACAATGAACGTTTTAGGATCACC
AGCTTTGATTATGTCGAGCGCCTCGCCCGCACTTGCAGCATTTACAGCGTTATGATAGAC
GTCGTCTTTATTTGCTTTTGACCCCCCGGAAACTTTGTACTGCCCAGATTCACAATAATC
ACCATCTTTTGTGATGTAATTTTTAACGGCATTTGCGTCCTTGGCTGCCTGAACGTTTGG
ATGAAACTGGGCAGATCTCCGGGGGTGAGTAATGTCGAAGAACCGTGCATCTTTGATGTT
GCACTTTCCAGTCAACTGGATTAGACAATGCAAGTGCGGGAATCCATCGGAATGCTCCTC
TCGTGATACCCGGAGATAGATGGGTTTTACCACTGCCCATTTTAAATTACGGAGCATTTC
GAGAGCTTCATCTTTTGGGATATCGCATTGTGGATATGTTAAGAAAATGTTTTTACATTG
CAAACGAAATGATTTTGGTGGTAGTGGCAT
>LN848773
TTAGCTATTCTGTGCTGTGCTTTTATAGAGGGGAGCGTGGAGGCAGACGAATTGAGCATT
TTTTAATGTCCACGCTCTTAGTGATGCATTTTCCTCTTTGTTGAGGAAAGCTATATAGCT
GCTACCTTCCCCTGGATTGCACAGCACAATTGATGGTATCCCGCCTTTAATTTGAACTGG
CTTTCCGTATTTACAGTTGGACTGCCAGTCTCTTTGGGCCCCAATAAGCTCTTTCCAGTG
TTTCAGCTTTAGATATTGGGGCGTGATATCATCAATGACGTTATACTGCACATCGTTTGA
ATAGACCTTTGCATTGAAATCAAGATGACCGCTCAAATAATTATGTGGGCCTAGTGCACG
TGCCCACATTGTCTTGCCGCTTCGCGAATCACCCTCAATGACAATACTAATCGGTCTATC
TGGCCGCGCAGCTGAACTCCGACCAAAATATTCAGCAACCCAATGTTGCATATCCTCAGG
AACGTTGTTAAACGAGGATAATGGATAAGGAGCAGTCCATGGCATAGGAGGAGTTGTAAA
TAGGCGCTCGATGTTAGCCTTTATGTTATGATAACTAACAATGAACGTTTTCGGATCACC
AGCTTTGATTATGTCGAGCGCCTCCCCCGCACTTGCAGCATTTACAGCGTTATGATAGAC
GTCGTCTTTATTTGCTTTTGACCCCCCGGAAACTTTGTACTGCCCAGATTCACAATAATC
ACCATCTTTTGAAATGTAATTTTTAACGGCATTTGCGTCCTTGGCTGCCTGAACGTTTGG
ATGAAACTGGGCAGATCTCCGGGGGTGAGTAATGTCGAAGAACCGTGCATCTTTGATGTT
GCACTTTCCAGTCAACTGGATTAGACAGTGCAAGTGCGGGAACCCATCGGAATGCTCCTC
TCGTGATACCCGGAGATAGATGGGTTTTACCACTGCCCATTTTAAATTACGGAGCATTTC
CAGAGCTTCCTCCTTTGGGATATCGCACTGTGGATATGTTAAGAAAATGTTTTTACATTG
TAAGCGAAATGATTTTGGTGGTAGTGGCAT
>LN848755
TTAGCTATTCTGTGCTGTGCTTTTATAGAGGGGAGCGTGGAGGCAGACGAATTGAGCATT
TTTTAATGTCCACGCTCTTAGTGATGCATTTTCCTCTTTGTTGAGGAAAGCTATATAGCT
GCTACCTTCCCCTGGATTGCACAGCACAATTGATGGTATCCCGCCTTTAATTTGAACTGG
CTTTCCGTATTTACAGTTGGACTGCCAGTCTCTTTGGGCCCCAATAAGCTCTTTCCAGTG
TTTCAGCTTTAGATATTGGGGCGTGATATCATCAATGACGTTATACTGCACATCGTTTGA
ATAGACCTTTGCATTGAAATCAAGATGACCGCTCAAATAATTATGTGGGCCTAGTGCACG
TGCCCACATTGTCTTGCCGCTTCGCGAATCACCCTCAATGACAATACTAATCGGTCTATC
TGGCCGCGCAGCTGAACTCCGACCAAAATATTCAGCAACCCAATGTTGCATATCCTCAGG
AACGTTGTTAAACGAGGATAATGGATAAGGAGCAGTCCATGGCATAGGAGGAGTTGTAAA
TAGGCGCTCGATGTTAGCCTTTATGTTATGATAACTAACAATGAACGTTTTCGGATCACC
AGCTTTGATTATGTCGAGCGCCTCCCCCGCACTTGCAGCATTTACAGCGTTATGATAGAC
GTCGTCTTTATTTGCTTTTGACCCCCCGGAAACTTTGTACTGCCCAGATTCACAATAATC
ACCATCTTTTGAAATGTAATTTTTAACGGCATTTGCGTCCTTGGCTGCCTGAACGTTTGG
ATGAAACTGGGCAGATCTCCGGGGGTGAGTAATGTCGAAGAACCGTGCATCTTTGATGTT
GCACTTTCCAGTCAACTGGATTAGACAGTGCAAGTGCGGGAACCCATCGGAATGCTCCTC
TCGTGATACACGGAGATAGATGGGTTTTACCACTGCCCATTTTAAATTACGGAGCATTTC
GAGAGCTTCATCCTTTGGGATATCGCATTGTGGATATGTTAAGAAAATGTTTTTACATTG
TAAACGAAATGATTTTGGTGGTAGTGGCAT
>LN848754
TTACCTATTCTGTGCTGTGCTTTTATAGAGGGGAGCGTGGAGGCAGACGAATTGAGCATT
TTTTAATGTCCACGCTCTTAGTGATGCATTTTCCTCTTTGTTGAGGAAAGCTATATAGCT
GCTACCTTCCCCTGGATTGCACAGCACAATTGATGGTATCCCGCCTTTAATTTGAACTGG
CTTTCCGTATTTACAGTTGGACTGCCAGTCTCTTTGGGCCCCAATAAGCTCTTTCCAGTG
TTTCAGCTTTAGATATTGGGGCGTGATATCATCAATGACGTTATACTGCACATCGTTTGA
ATAGACCTTTGCATTGAAATCAAGATGACCGCTCAAATAATTATGTGGGCCTAGTGCACG
TGCCCACATTGTCTTGCCGCTTCGCGAATCACCCTCAATGACAATACTAATCGGTCTATC
TGGCCGCGCAGCTGAACTCCGACCAAAATATTCAGCAACCCAATGTTGCATATCCTCAGG
AACGTTGTTAAACGAGGATAATGGATAAGGAGCAGTCCATGGCATAGGAGGAGTTGTAAA
TAGGCGCTCGATGTTAGCCTTTATGTTATGATAACTAACAATGAACGTTTTCGGATCACC
AGCTTTGATTATGTCGAGCGCCTCCCCCGCACTTGCAGCATTTACAGCGTTATGATAGAC
GTCGTCTTTATTTGCTTTTGACCCCCCGGAAACTTTGTACTGCCCAGATTCACAATAATC
ACCATCTTTTGAGATGTAATTTTTAACGGCATTTGCGTCCTTGGCTGCCTGAACGTTTGG
ATGAAACTGGGCAGATCTCCGGGGGTGAGTAATGTCGAAGAAGCGTGCATCTTTGATGTT
GCACTTTCCAGTCAACTGGATTAGACAGTGCAAGTGCGGGAACCCATCGGAATGCTCCTC
TCGTGATACACGGAGATAGATGGGTTTTACCACTGCCCATTTTAAATTACGGAGCATTTC
GAGAGCTTCATCCTTTGGGATATCGCATTGTGGATATGTTAAGAAAATGTTTTTACATTG
TAAACGAAATGATTTTGGTGGTAGTGGCAT
>LN848753
TTAGCTATTCTGTGCTGTGCTTTTATAGAGGGGAGCGTGGAGGCAGACGAATTGAGCATT
TTTTAATGTCCACGCTCTTAGTGATGCATTTTCCTCTTTGTTGAGGAAAGCTATATAGCT
GCTACCTTCCCCTGGATTGCACAGCACAATTGATGGTATCCCGCCTTTAATTTGAACTGG
CTTTCCGTATTTACAGTTGGACTGCCAGTCTCTTTGGGCCCCAATAAGCTCTTTCCAGTG
TTTCAGCTTTAGATATTGGGGCGTGATATCATCAATGACGTTATACTGCACATCGTTTGA
ATAGACCTTTGCATTGAAATCAAGATGACCGCTCAAATAATTATGTGGGCCTAGTGCACG
TGCCCACATTGTCTTGCCGCTTCGCGAATCACCCTCAATGACAATACTAATCGGTCTATC
TGGCCGCGCAGCTGAACTCCGACCAAAATATTCAGCAACCCAATGTTGCATATCCTCAGG
AACGTTGTTAAACGAGGATAATGGATAAGGAGCAGTCCATGGCATAGGAGGAGTTGTAAA
TAGGCGCTCGATGTTAGCCTTTATGTTATGATAACTAACAATGAACGTTTTCGGATCACC
AGCTTTGATTATGTCGAGCGCCTCCCCCGCACTTGCAGCATTTACAGCGTTATGATAGAC
GTCGTCTTTATTTGCTTTTGACCCCCCGGAAACTTTGTACTGCCCAGATTCACAATAATC
ACCATCTTTTGAGATGTAATTTTTAACGGCATTTGCGTCCTTGGCTGCCTGAACGTTTGG
ATGAAACTGGGCAGATCTCCGGGGGTGAGTAATGTCGAAGAAGCGTGCATCTTTGATGTT
GCACTTTCCAGTCAACTGGATTAGACAGTGCAAGTGCGGGAACCCATCGGAATGCTCCTC
TCGTGATACACGGAGATAGATGGGTTTTACCACTGCCCATTTTAAATTACGGAGCATTTC
GAGAGCTTCATCCTTTGGGATATCGCATTGTGGATATGTTAAGAAAATGTTTTTACATTG
TAAACGAAATGATTTTGGTGGTAGTGGCAT
>LN848757
TTAGCTATCCTGTGCTGTGCTTTTATAGAGGGGAGCGTGGAGGTTGACGAATTGAGCATT
TTTTAATGTCCACGCTCTTATGGATGCATTTTCCTCTTTGTTGAGGAAAGCTATATAGCT
GCTCCCGTCCCCTGGATTGCACAGCACAATTGATGGTATCCCGCCTTTAATTTGAACTGG
CTTTCCGTATTTACCGTTGGACTGCCAATCTCTTTGGTCCCCAATAAACTCTTTCCAGTG
TTTCACCTTTAGATATTGGGGCGTGATATCATCAATGACGTTATACTCCACATCGTTTGA
ATAGACCTTTGCATTGAAATCAAGATGACCGCTCAAATAATTATGTGGGCCTAATGCACG
TGCCCACATTGTCTTGCCGCTTCGCGAATCACCCTCCATGACAATACTAATCGGTCTATC
TGGCCGCGCAGCTGAACTCCGACAAAAATATTCAGCCAACCATTGTTGCATATCCTCACG
AACGTTGTTAAACGAGGATAGTGTATAAGGAGCAGTCCATGGCATAGGAGGAGTTGTAAA
TAGTCGCTCGATGTTAGCCTTTATGTTATGATAACTAACAATGAACGCTTTCGGATCACC
TGCTTTGATTATGTCCAGCGCCTCCCCCGCACTCGCAGCATTTACAGCGTTATGATAGAC
GTCGTCTTTATATGCTTTTGACCCCCCGGAAACTTTGTACTGCCCAGATTCACAATAATC
ACCATCTTTTGTGATGTAATTTTTAACGGCATTTGCGTCCTTGGCTGCCTGAACGTTTGG
ATGAAACTGGGCAGATCTCCGGGGGTGAGTAATGTCGAAGAACCGTGCATCTTTGATGTT
GCACTTTCCAGTCAACTGGATTAGACAGTGCAAGTGCGGGAACCCATCGGAATGCTCCTC
TCGTGATACCCGGAGATAGATGGGTTTTACCACTGCCCATTTTAAATTACGGAGCATTTC
GAGAGCTTCATCCTTTGGGATATCGCATTGTGGATATGTTAAGAAAATGTTTTTACATTG
TAAACGAAATGATTTTGGTGGTAGTGGCAT
>LN848758
TTAGCTATCCTGTGCTGTGCTTTTATAGAGGGGAGCGTGGAGGATGACGAATTGAGCATT
TTTTAATGTCCTCTCTCTTAGTGATGCATTTTCCTCTTTGTTGAGGAAAGCTATATACCT
GCTACCTTCCCCTGGATTGCCCAGCACAATTGATGGTATCCCGCCTTTAATTTGAACTGG
TTTTCCGGATTTACCGTTGGACTGCCAGTCTTTTTGGGCCCCAATAACCTCTTTCCAGTG
TTTCATCTTGAGATATTGGGGCGTGATATCATCAATGACGTTATACTCCACATCGTTTGA
ATAGACCTTTGCATTGAAATCAAGATGACCGCTCAAATAATTATGTGGGCCTAGTGCACG
TGCCCACATTGTCTTGCCGCTTCGCGAATCACCCTCAATGACAATACTAATCGGTCTATC
TGGCCGCGCAGCGGAACTCCGACCAAAATATTCAGCAACCCAATGTTGCATATCCTCAGG
AACGTTGTTAAATGAGGATAATGGATAAGGAGCAGTCCATGGCATAGGAGGAGTTGTAAA
TAGGCGCTCGATGTTAGCCTTTATGTTATGATAACTAACAATGAACGTTTTCGGATCACC
ATCTTTGATTATGTCGAGCGCCTCCCGCGCACTTGCAGCATTTACAGCGTTATGATAGAC
GTCGTCTTTATTTGCTTTTGACCCTCCGGAAACTTTGTACTGCCCAGATTCACAATAATC
ACCATCTTTTGTGATGTAATTTTTAACGGCATTTGCGTCCTTGGCTGCCTGAACGTTTGG
ATGAAACTGGGCAGATCTCCGTGGGTGAGTAATGTCGAAGAACCGTGCATCTTTGATGTT
GCACTTTCCAGTCAACTGGATTAGACAGTGCAAGTGCGGGAACCCATCGGAATGCTCCTC
TCGTGATACCCGGAGATAGATGGGTTTTACCACTGCCCATTTTAAATTACGGAGCATTTC
GAGAGCTTCATCCTTTGGGATATCGCATTGTGGATATGTTAAGAAAATGTTTTTACATTG
TAAACGAAATGATTTTGGTGGTAGTGGCAT
>LN848772
TTAGCTATCCTGTGCTGTGCTTTTATAGAGGGGAGCGTGGAGGATGACGAATTGAGCATT
TTTAACTGTCCACGCTCTTAGTGATGCATTTTCCTCTTTGTTGAGGAAAGCTATATAGCT
GCTACCTTCCCCTGGATTGCACAGCACAATTGATGGTATCCCGCCTTTAATTTGAACTGG
CTTTCCGTATTTACAGTTGGACTGCCAGTCTTTTTGGGCCCCAATAAGCTCTTTCCAATG
TTTCAACTTTAGATATTGGGGCGTGATATCATCAATGACGTTATACTCCACATCGTTTGA
ATAGACCTTTGAATTGAAATCAAGATGACCGCTCAAATAATTATGTGGGCCTAGTGCACG
TGCCCACATTGTCTTGCCGCTTCGCGAATCACCCTCAATGACAATACTAATCGGTCTATC
TGGCCGCGCAGCGCAACTCCGACAAAAATATTCAGCAACCCAATGTTGCATATCCTCAGG
AACGTTGTTAAACGAGGATAATGGATAAGGAGCAGTCCATGGCATAGGAGGAGTTGTAAA
TAGGCGCTCGATGTTAGCCTTTATGTTATGATAACTAACAATGAACGTTTTCGGATCACC
AGCTTTGATTATGTCGAGCGCCTCCCCCGCACTTGCAGCATTTACAGCGTTATGATAGAC
GTCGTCTTTATTTGCTTTTGACCCCCCGGAAACTTTGTACTGCCCATATTCACAATAATC
ACCATCTTTGGTGATGTAATTTTTAACGGCATTTGCGTCCTTGGCTGCCTGAACGTTTGG
ATGAAACTGGGCAGATCTCCGGGGGTGAGTAATGTCGAAGAACCGTGCGTCTTTGATGTT
GCACTTTCCAGTCAACTGGATTAGACAGTGCAAGTGCGGGAAACCATCGGAATGCTCCTC
CCGTGATACCCGTAGATAGATGGGTTTTACCACTGCCCATTTTAAATTACGGAGCATTTC
GAGAGCTTCATCCTTTGGGATATCGCATTGTGGATATGTTAAGAAAATGTTTTTACATTG
TAAACGAAATGATTTTGGTGGTAGTGGCAT
>LN848786
TTAGCTATCCTGTGCTGTGCTTTTATAGAGGGGAGCGTGGAGGATGACGAATTGAGCATT
TCTTAATGTCCACGCTCTTAGTGATGCATTTTCCTCTTTGTTGAGGAAAGCTATATAGCT
GCTACCTTCCCCTGGATTGCACAGCACAATTGATGGTATCCCGCCTTTAATTTGAACCGG
CTTTCCGTATTTACAGTTGGACTGCCAGTCTTTTTGGGCCCCAATAAGCTCTTTCCAGTG
TTTCAACTTTAGATATTGGGGCGTGATATCATCAATGACGTTATACTCCACATCGTTTGA
ATAGACCTTTGCATTGAAATCAAGATGACCGCTCAAATAATTATGTGGGCCTAGTGCACG
TGCCCACATTGTCTTGCCGCTTCGCGAATCACCCTCAATGACAATACTAATCGGTCTATC
TGGCCGCGCAGCGGAACTCCGACCAAAATATTCAGCAACCCAATGTTGCATATCATCAGG
GACGTTGTTAAACGAGGATAATGGATAAGGAGGAGTCCATGGCATAGGAGGAGTTGTAAA
TAGGCGCTCGATGTTAGCCTTTATGTTATGATAACTAACAATGAACGTTTTCGGATCACC
AGCTTTGATTATGTCGAGCGCCTCCCCCGCACTTGCAGCATTTACAGCGTTATGATAGAC
GTCGTCTTTATTTGATTTTGACCCCCCGGAAACTTTGTACTGCCCAGATTCACAATAATC
ACCATCTTTTGTGATGTAATTTTTAACGGCATTTGCGTCCTTGGCTGCCTGAACGTTTGG
ATGAAACTGGGCAGATCTCCGGGGGTGAGTAATGTCGAAGAACCGTGCATCTTTGATGTT
GCACTTGCCGGTTAACTGGATAAGACAGTGCAAGTGCGGGAACCCATCGGAATGCTCCTC
TCGTGATACCCGGAGATAGATGGGTTTTACCACTGCCCATTTTAAATTACGGAGCATTTC
GAGAGCTTCATCCTTTGGGATATCGCATTGTGGATATGTTAAGAAAATGTTTTTACATTG
TAAACGAAATGATTTTGGTGGTAGTGGCAT
>LN848796
TTAGCTATCCTGTGCTGTGCTTTTATAGAGGGGAGCGTGGAGGATGACGAATTGAGCATT
TTTTAATGTCCACGCTCTTAGTGATGCATTTTCCTCTTTGTTGAGGAAAGCTATATAGCT
GCTACCTTCCCCTGGATTGCACAGCACAATTGATGGTACTCCGCCTTTAATTTGAACTGG
CTTTCCGTATTTACAGTTGGACTGCCAGTCTTTTTGGGCCCCAATAAGCTCTTTCCAGTG
TTTCAGCTTTAGATATTGGGGCGTGATATCATCAATGACGTTATACTCCACATCGTTTGA
ATAGACCTTTGCATTGAAATCAAGATGACCGCTTAAATAATTATGTGGGCCTAGTGCACG
TGCCCACATTGTCTTTCCGCTTCGCGAATCACCCTCAATGACAATACTAATCGGTCTATC
TGGCCGCGCAGCGGAACTCCGACCAAAATATTCAGCAACCCAATGTTTCATATCCTCAGG
AACGTTGTTAAACGAGGATAATGGATAAGGAGGAGTCCATGGCATAGGAGGAGTTGTAAA
TAGGCGCTCGATGTTAGCCTTTATGTTATGATAACTAACAATGAACGTTTTAGGATCACC
AGCTTTTATTATGTCGAGCGCCTCTCCCGCACTTGCAGCATTTACAGCGTTATGATATAC
GTCGTCTTTATTTGCTTTTGACCCCCCGGAAACTTTGTACTGCCCAGATTCACAATAATC
ACCATCTTTTGTGATGTAATTTTTAACGGCATTTGCGTCCTTGGCTGCCTGAACGTTTGG
ATGAAAGTGGGCAGATCTCCGGGGGTGAGTAATGTCGAAGAACCGTGCATCTTTGATGTT
GCACTTTCCAGTCAACTGGATTAGACAGTGCAAGTGCGGGAACCCATCGGAATGCTCCTC
TCGTGAAACCCGGAGATAGATGGGTTTTACCACTGCCCATTTTAAATTACGGAGCATTTC
GAGAGCTTCATCCTTTGGGATATCGCATTGTGGATATGTTAAGAAAATGTTTTTACATTG
TAAACGAAATGATTTTGGTGGTAGTGGCAT
>LN848752
TTAGCCATGCTGTGCTGTGCTTTTATAGAGGGGAGCGTGGAGGATGACGAATTGAACATT
TTTAAATGTCCACGCTCTTAGTGATGCATTTTCCTCTTTGTTGAGGAAAGCTATATAGCT
GCTACCTTCCTCTGGATTGCACAGCTCAATTGATGGTATTCCGCCTTTAATTTGAACTGG
CTTTCCGTATTTACAGTTGGACTGCCAGTCTTTTTGGGCCCCAATAAGCTCTTTCCAGTG
TTTCAGCTTTAGATATTGGGGCGTGATATCATCAATGACGTTATACTCCACATCGTTTGA
ATAGACCTTTGCATTGAAATCAAGATGACCGCTTAAATAATTATGTGGGCCTAGTGCACG
TGCCCACATTGTCTTTCCGCTTCGCGAATCACCCTCAATGACAATACTAATCGGTCTATC
TGGCCGCGCAGCGGAACTCCGACCAAAATATTCAGCAACCCAATGTTGCATATCCTCAGG
AACGTTGTTAAACGAGGATAATGGATAAGGAGGAGTCCATGGCATAGGAGGAGTTGTAAA
TAGGCGCTCGATGTTAGCCTTTATGTTATGATAACTAACAATGAACGTTTTAGGATCACC
AGCTTTTATTATGTCGAGCGCCTCCCCTGCACTTGCAGCATTTACAGCGTTATGATAGAC
GTCGTCTTTATCTGCTTTTGACCCCCCGGAAACTTTGTACTGCCCAGATTCACAATAATC
ACCATCTTTAGTGATGTAATTTTTAACGGCATTTGCGTCCTTGGCTGCCTGAACGTTTGG
ATGTAACTGGGCAGATCTCCGGGGGTGAGTAATGTCGAAGAACCGTGCATCTTTGATGTT
GCACTTTCCAGTCAGATGGATTAGACAGTGCAAGTGCGGGAACCCATCGGAATGCTCCTC
TCGTGATACCCGGAGATAGATGGGTTTTACCACTGCCCATTTTAAATTACGGAGCATTTC
GAGAGCTTCATCCTTTGGGATATCGCATTGTGGATATGTTAAGAAAATGTTTTTACATTG
TAAACGAAATGATTTTGGTGGTAGTGGCAT
>LN848764
TTAGCTATCCTGTGCTGTGCTTTTATAGAGGGGAGCGTGGAGGATGACGAATTGAGCATT
TTTTAATGTCCACGCTCTTAATTCTGCATTTTCCTCTTTGTTGAGGAAAGCTATATAGCT
GCTACCTTCCCCTGGATTGCACAGCACGATTGATGGTATCCCGCCTTTAATTTGAACTGG
CTTTCCGTATTTACAGTTGGACTGCCAGTCTTTTTGGGCCCCAATAAGCTCTTTCCAGTG
TTTCATCTTTAGATATTGGGGCGTGATATCATCAATGACGTTATACTCCACATCGTTTGA
ATAGACCTTTGCATTGAAATCAAGATGACCGCTTAAATAATTATGTGGGCCTAGTGCACG
TGCCCACATTGTCTTTCCGCTTCGCGAATCACCCTCAATGACAATACTAATCGGTCTATC
TGGCCGCGCAGCGGAACTCCGACCAAAATATTCAGCAACCCAATGTTGCATATCCTCAGG
AACGTTGTTAAACGAGGATAATGGATAAGGAGGAGTCCATGGCATAGGAGGAGTTGTAAA
TAGGCGCTCGATGTTAGCCTTTATGTTATGATAACTAACAATGAACGTTTTAGGATCACC
AGCTTTTATTATGTCGAGCGCCTCCCCCGCACTTGCAGCATTTACAGCGTTATGATAGAC
GTCGTCTTTATTTGCTTTTGACCCCCCGGAAACTTTGTACTGCCCAGATTCACAATAATC
ACCATCTTTTGTGATGTAATTTTTAACGGCATTTGCGTCCTTGGCTGCCTGAACATTTGG
ATGAAACTGGGCAGATCTCCGGGGGTGAGTAATGTCGAAGAACCGTGCATCTTTGATGTT
GCACTTTCCAGTCAACTGGATTAGACAGTGCAAGTGCGGGAACCCATCGGAATGCTCCTC
TCGTGATACGCGGAGATAGATGGGTTTTACCACTGCCCATTTTAAATTACGGAGCATTTC
GAGAGCTTCATCCTTTGGGATATCGCATTGTGGATATGTTAAGAAAATGTTTTTACATTG
TAAACGAAAGGATTTTGGTGGTAGTGGCAT
>LN848763
TTAGCTATCCTGTGCTGTGCTTTTATAGAGGGGAGCGTGGAGGATGACGAATTGAGCATT
TTTTAATGTCCACGCTCTTAGTGATGCATTTTCCTCTTTGTTGAGGAAAGCTATATAGCT
GCTACCTTCCCCTGGATTGCACAGCACAATTGATGGTATTCCGCCTTTAATTTGAACTGG
CTTTCCGTATTTACAGTTGGACTGCCAGTCTTTTTGGGCCCCAATAAGCTCTTTCCAGTG
TTTCAGCTTTAGATATTGGGGCGTGATATCATCAATGACGTTATACTCCACATCGTTTGA
ATAGACCTTTGCATTGAAATCAAGATGACCGCTTAAATAATTATGTGGGCCTAGTGCACG
TGCCCACATTGTCTTTCCGCTTCGCGAATCACCCTCAATGACAATACTAATCGGTCTATC
TGGCCGCGCAGCGAAACTCCGACCAAAATATTCAGCAACCCAATGTTGCATATCCTCAGG
AACGTTGTTAAACGAGGATAATGGATAAGGAGGAGTCCATGGCATAGGAGGAGTTGTAAA
TAGGCGCTCGATGTTAGCCTTTATGTTATGATAACTAACAATGAACGTTTTAGGATCACC
AGCTTTTATTATGTCGAGCGCCTCCCCCGCACTTGCAGCATTTACAGCGTTATGATAGAC
GTCGTCTTTATTTGCTTTTGACCCCCCGGAAACTTTGTACTGCCCAGATTCACAATAATC
ACCATCTTTTGTGATGTACGTTTTAACGGCCTTTGCGTCCTTGGCTGCCTGAACATTTGG
ATGAAACTGGGCAGATCTCCGGGGGGGAGTAATGTCGAAGAACCGTGCATCTTTGATGTT
GCACTTTCCAGCCAACTGGATTAGACAGTGCAAGTGCGGGAACCCATCGGAATGCTCCTC
TCGTGATACGCGGAGATAGATGGGTTTTACCACTGCCCATTTTAAATTACGGAGCATTTC
GAGAGCTTCATCCTTTGGGATATCGCATTGTGGATATGTTAAGAAAATGTTTTTACATTG
TAAACGAAATGATTTTGGAGGAAGTGGCAT
>LN848794
TTAGCTATCCTGTGCTGTGCTTTTATAGAGGGGAGCGTGGAGGATGACGAATTGAGCATT
TTTTAATGTCCACGCTCTTAGTGATGCATTTTCCTCTTTGTTGAGGAAAGCTATATAGCT
GCTACCTTCCCCTGGATTGCACAGCACAATTGCTGGTATCCCGCCTTTAATTTGAACTGG
CTTTCCGTACTTACAGTTGGACTGCCAATCTTTTTGGGCCCCAATAAGCTCTTTCCAGTG
TTTCATCTTTAGATATTGGGGCGTGATATCATCAATGACGTTATACTCCACATAGTTTGA
ATAGACCTTTGCATTGAAATCAAGATGACCGCTCAAATAATTATGTGGGCCTAGTGCACG
TGCCCACATTGTCTTGCCGCATCGCGAATCACCCTCAATGACAATACTAATCGGTCTATC
TGGCCGCGCACCGGAACTCCGACCAAAATATTCAGCAACCCAATGTTGCATATCCTCAGG
AACGTTGTTAAACGAGGATAATGGATAAGGAGGAGTCCATGGCATAGGAGGAGTTGTAAA
TAGGCGCTCGATGTTAGCCTTTATGTTATGATAACTAACAATGAACGTTTTAGGATCACC
AGCTTTTATTATGTCGAGCGCCTCCCCCGCACTTGCAGCATTTACAGCGTTATGATAGAC
GTCGTCTTTATTTGCTTTTGACCCCCCGGAAACTTTGTACTGCCCAGACTCACAATAATC
ACCATCTTTTGTGATGTAATTTTTAACGGCATTTGCGTCCTTGGCTGCCTGAACGTTTGG
ATGAAACTGGGCAGATCTCCGGGGGTGAGTAATGTCGAAGAACCGTGCATCTTTGATGTT
GCACTTTCCAGTCAACTGGATTAGACAGTGCAAGTGCGGGAACCCATCGGAATGCTCCTC
TCGTGATACCCGGAGATAGATGGGTTTTACCACTGCCCATTTTAAATTACGGAGCATTTC
GAGAGCTTCATCCTTTGGGATATCGCATTGTGGATATGTTAAGAAAATGTTTTTACATTG
TAAACGAAATGATTTTGGTGGTAGTGGCAT
>LN848751
TTAGCTATCCTGTGCTGTGCTTTTATAGAGGGGAGCGTGGAGGATGACGAATTGAGCATT
TTTTAATGTCCACGCTCTTAATGATGCATTTTCCTCTTTGTTGAGGAAAGCTATATAGCT
GCTACCTTCCCCTGGATTGCACAGCACAATTGATGGTATCCCGCCTTTAATTTGAACTGG
CTTTCCGTATTTACAGTTGGACTGCCAGTCCTTTTGGGCCCCAATAAGCTCTTTCCAGTG
TTTCATCTTTAGATATTGGGGCGTGATATCATCAATGACGTTATACTCCACATCGTTTGA
ATAGACCTTTGCATTGAAATCAAGATGACCGCTCAAATAATTATGTGGGCCTAGTGCACG
TGCCCACATTGTCTTGCCGCTACGCGAATCACCCTCAATTACAATACTAATCGGTCTTTC
TGGCCGCGCAGCGGAACTCCGACCAAAATATTCAGCAACCCAATGTTGCATATCCTCAGG
AACGTTGTTAAACGAGGATAATGGATAAGGCGGAGTCCATGGCATAGGAGGAGTTGTAAA
GAGGCGCTCGATGTTAGCCTTTATGTTATGATAACTAACAATGAACGTTTTCGGATCACC
CGCTTTTATTATGTCGAGCGCCTCCCCCGCACTTGCAGCATTTACAGCGTTATGGTAGAC
GTCGTCTTTATTTGCTTTAGACCCTCCGGAAACTTTGTACTGCCCAGATTCACAATAATC
TCCATCTTTTGTGATGTAATTTTTAACGGCATTTGCGTCCTTGGCTGCCTGAACGTTTGG
ATGAAACTGGGCAGATCTCCGGGGGTGAGTAATGTCGAAGAAACGTGCATCTTTGATGTT
GCACTTTCCAGTCAACTGGATTAGACAGTGCAAGTGCGGGAACCCATCGGAATGCTCCTC
TCGTGAAACCCGGAGATAGATGGGCTTTACCACTGCCCATTTTAAATTACGGAGCATTTC
GAGAGCTTCATCCTTTGGGATATCGCATTGTGGATATGTTAAGAAAATGTTTTTACATTG
TAAGCGAAATGATTTTGGTGGTAGTGGCAT
>GU128148
TTAGCTATCCTGTGCTGTGCTTTTATAGAGGGGAGCGTGGAGGATGACGAATTGAGCATT
TTTTTGTGTCCACGCTCTCAATGATGCATTTTCCTCTTTGTTGAGGAAAGCTATATAGCT
GCTACCTTCCCCTGGATTGCACAGCACAATTGATGGTATCCCGCCTTTAATTTGAACTGG
CTTTCCGTATTTACAGTTGGACTGCCAGTCCTTTTGGGCCCCAATAAGCTCTTTCCAGTG
TTTCAGCTTTAGATATTGGGGCGTGATATCATCAATGACGTTATACTCCACATCGTTTGA
ATATACCTTTGCATTGAAATCAAGATGACCGCTTAAATAATTATGTGGGCCTAATGCACG
TGCCCACATTGTCTTGCCGCTTCGCGAATCACCCTCAATGACAATACTAATCGGYCTATC
TGGCCGCGCAGCGGAACTCCGACCAAAATATTCAGCAACCCAATGTTGCATATCCTCAGG
AACGTTGTTAAACGAGGATAATGGATAAGGAGGAGTCCATGGCATAGGAGGAGTTGTAAA
TAGGCGCTCGATGTTAGCCTTTATGTTATGATAACTAACAATGAACGTTTTCGGATCACC
AGCTTTAATTATGTCGAGCGCCTCCCCCGCACTTGCAGCATTTACAGCGTTATGATAGAC
GTCGTCTTTATTAGCTTTTGACCCACCGGAAACTTTGTACTGCCCAGATTCACAATAATC
ACCATCTTTTGTGATGTAATTTTTTACGGCATTTGCGTCCTTGGCTGCCTGCACGTTTGG
ATGAAACTGGGCTGATCTCCGGGGGTGAGTAATGTCGAAGAACCGTGCATCTTTGATGTT
GCACTTTCCAGTCAACTGGATTAGACAGTGCAAGTGCGGGAACCCATCGGAATGCTCCTC
TCGTGATACCCGAATGTAGCTTGGTTTTACCACTGACCATTTTAGTGAACGCAGCATTCC
GAGAGCTTCATCTTTTGGGATATCGCATTGTGGATATGTTAAGAAAATGTTTTTACATTG
TAAACGAAATGACTTTGGAGGTAGTGGCAT
>LN848770
TTAGCTATCCTGTGCTGTGCTTTTATAGAGGGGAGCGTGGAGGATGACGAATTGAGCATT
TTTTTGTGTCCACGCTCTTAATGATGCATTTTCCTCTTTGTTGAGGAAAGCTATATAGCT
GCTACCTTCCCCTGGATTGCACAGCACAATTGATGGTATCCCGCCTTTAATTTGAACTGG
CTTTCCGTATTTACAGTTGGACTGCCAGTCTTTTTGGGCCCCAATTAGCTCTTTCCAGTG
TTTCAGCTTTAGATATTGGGGCGTGATATCATCAATGACGTTATACTCCACATCGTTTGA
ATAGACCTTTGCATTGAAATCAAGATGACCGCTCAAATAATTATGTGGGCCTAATGCACG
TGCCCACATTGTCTTGCCGCTTCGCGAATCACCCTCAATGACAATACTAATCGGTCTATC
TGGCCGCGCAGCGGAACTCCGACCAAAATATTCAGCAACCCAATGTTGCATATCCTCAGG
AACGTTGTTAAACGAGGATAATGGATAAGGAGGAGTCCATGGCATAGGAGGAGTTGTAAA
TAGGCGCTCGATGTTAGCCTTTATGTTATGATAACTAACAATGAACGTTTTCGGATCACC
AGCTTTGATTATGTCGAGCGCCTCCACCGCACTTGCAGCATTAACCGCGTTATAGTAGAC
GTCGTCTTTATTGGCTTTTGTTCCCCCGGAAACTTTGTACTGCCCATGTTCACAATAATC
ACCATCTTTGGTGATATAATTTTTAACGGCATTTGCGTCCTTGGCTGCCTGAACATTTGG
ATGAAATTGGGCAGATCTCCGGGGGTGAGTAATGTCGAAGAACCGTGCATCTTTTATGTT
GCACTTTCCAGACAGCTGGATTAGACAGTGCAAGTGCGGGAACCCATCGGAATGCTCCTC
TCGTGAAACACGGATGTATATGGGTTTTACCACTGACCATTTTAATGAACGAAGCATTCC
GAGAGCTTCATCCTTTGGGATATCGCATTGTGGATATGTTAAGAAAATGTTTTTACATTG
CAGGCGAAATGATTTTGGAGGTAGTGGCAT
>LN848788
TTAGCTATCCTGTGCTGTGCTTTTATAGAGGGGAGCGTGGAGGATGACGAATTGAGCATT
TTTTTGTGTCCACGCTCTCAATGATGCATTTTCCTCTTTGTTGAGGAAAGCTATATAGCT
GCTACCTTCCCCTGGATTGCACAGCACAATTGATGGTATCCCGCCTTTAATTTGAACTGG
CTTTCCGTATTTACAGTTGGACTGCCAGTCTTTTTGGGCCCCAATAAGCTCTTTCCAGTG
TTTCAGCTTTAGATATTGGGGCGTGATATCATCAATGACGTTATACTCCACATCGTTTGA
ATAGACCTTTGCATTGAAATCAAGATGACCGCTCAAATAATTATGTGGGCCTAATGCACG
TGCCCACATTGTCTTGCCGCTTCGCGAATCACCCTCAATGACAATACTAATCGGTCTATC
TGGCCGCGCAGCGGAACTCCGACCAAAATATTCAGCAACCCAATGTTGCATATCCTCAGG
AACGTTGTTAAACGAGGATAATGGATAAGGAGGAGTCCATGGCATAGGAGGAGTTGTAAA
TAGGCGCTCGATGTTAGCCTTTATGTTATGATAACTAACAATGAACGTTTTCGGATCACC
AGCTTTGATTATGTCGAGCGCCTCCACCGCACTTGCAGCATTTACCGCGTTATAGTAGAC
GTCGTCTTTATTTGCTTTGGAACCCCCGGAAACTTTGTACTCCCCAGTTTCACAATAGTC
ACCTTCTTTCGTGATGTAATTCTTTACGGCATTTGCGTCTTTAGCTGCCTGAACGTTTGG
ATGAAACTGGGCTGATCTCCGGGGGTGAGTAATGTCAAAGAAACGTGCATCTTTGATGTT
GCACTTTCCAGTTAGCTGGATTAGACAATGCAAGTGCGGTAACCCATCGGAATGCTCCTC
TCGTGATACCCGAATGTAGCTGGGTCTTACCACTGACCACTTTAATGAACGGAGCATTCC
GAGAGCTTCATCCTTTGGGATATCGCACTGTGGATATGTTAAGAAAATGTTTTTACATTG
TAAACGAAATGATTTTGGAGGTAGTGGCAT
>LN848756
TTAGCTATCCTGTGCTGTGCTTTTATAGAGGGGAGCGTGGAGGATGACGAATTGAGCATT
TTTTTGTGTCCACGCTCTCAATGATGCATTTTCCTCTTTGTTGAGGAAAGCTATATAGCT
GCTACCTTCCCCTGGATTGCACAGCACAATTGATGGTATCCCGCCTTTAATTTGAACTGG
CTTTCCGTATTTACAGTTGGACTGCCAGTCTTTTTGGGCCCCAATAAGCTCTTTCCAGTG
TTTCAGCTTTAGATATTGGGGCGTGATATCATCAATGACGTTATACTCCACATCGTTTGA
ATAGACCTTTGCATTGAAATCAAGATGACCGCTCAAATAATTATGTGGGCCTAATGCACG
TGCCCACATTGTCTTGCCGCTTCGCGAATCACCCTCAATGACAATACTAATCGGTCTATC
TGGCCGCGCAGCGGAACTCCGACCAAAATATTCAGCAACCCAATGTTGCATATCCTCAGG
AACGTTGTTAAACGAGGATAATGGATAAGGAGGAGTCCATGGCATAGGAGGAGTTGTAAA
TAGGCGCTCGATGTTAGCCTTTATGTTATGATAACTAACAATGAACGTTTTCGGATCACC
AGCTTTGATTATGTCGAGCGCCTCCACCGCACTTGCAGCATTTACCGCGTTATAGTAGAC
GTCGTCTTTATTTGCTTTGGAACCCCCGGAAACTTTGTACTGTCCAGTTTCACAATAGTC
ACCATCTTTCGTGATGTAATTCTTTACGGCATTTGCGTCTTTAGCAGCCTGAACGTTTGG
ATGAAACTGGGCTGATCTCCGGGGGTGAGTAATGTCGAAGAAACGTGCATCCTTGATGTT
GCACTTTCCAGTTAGTTGGATTAGACAATGCAAGTGCGGGAACCCATCGGAATGCTCTTC
TCGTGATACCCGAATGTAGCTGGGTCTTACCACTGACCACTTTAATGAACGGAGCATTCC
GAGAGCTTCATCCTTTGGGATATCGCACTGTGGATATGTTAAGAAAATGTTTTTACATTG
TAAACGAAATGATTTTGGAGGTAGTGGCAT
>LN848793
TTAGCTATCCTGTGCTGTGCTTTTATAGAGGGGAGCGTGGAGGATGACGAATTGAGCATT
TTTTTGTGTCCACGCTCTCAATGATGCATTTTCCTCTTTGTTGAGGAAAGCTATATAGCT
GCTACCTTCCCCTGGATTGCACAGCACAATTGATGGTATCCCGCCTTTAATTTGAACTGG
CTTTCCGTATTTACAGTTGGACTGCCAGTCTTTTTGGGCCCCAATAAGCTCTTTCCAGTG
TTTCAGCTTTAGATATTGGGGCGTGATATCATCAATGACGTTATACTCCACATCGTTTGA
ATAGACCTTTGCATTGAAATCAAGATGACCGCTCAAATAATTATGTGGGCCTAATGCACG
TGCCCACATTGTCTTGCCGCTTCGCGAATCACCCTCAATGACAATACTAATCGGTCTATC
TGGCCGCGCAGCGGAACTCCGACCAAAATATTCAGCAACCCAATGTTGCATATCCTCAGG
AACGTTGTTAAACGAGGATAACGGATAAGGAGGAGTCCATGGCATAGGAGGAGTTGTAAA
TAGGCGCTCGATGTTAGCCTTTATGTTATGATAACTAACAATGAACGTTTTCGGATCACC
AGCTTTGATTATGTCGAGCGCCTCCACCGCACTTGCAGCATTTACCGCGTTATAGTAGAC
GTCGTCTTTATTTGCTTTGGAACCCCCGGAAACTTTGTACTGCCCAGTTTCACAATAGTC
ACCATCTTTCGTGATGTAATTCTTTACGGCGTTTGCGTCTTTAGCTGCCTGAACGTTTGG
ATGAAACTGGGCTGATCTCCGGGGGTGAGTAATGTCGAAGAAACGTGCATCTTTGATGTT
GCACTTTCCAGTTAGTTGGATTAGACAATGCAAGTGCGGGAACCCATCGGAATGCTCCTC
TCGTGATACCCGAATGTAGCTGGGTCTTACCACTGACCATTTTAATGAACGGAGCATTCC
GAGAGCTTCATCCTTTGGGATATCGCATTTTGGATATGTTAAGAAAATGTTTTTACATTG
TAAACGAAATGATTTTGGAGGTAGTGGCAT
>LN848791
TTAGCTATCCTGTGCTGTGCTTTTATAGAGGGGAGCGTGGAGGATGACGAATTGAGCATT
TTTTTGTGTCCACGCTCTCAATGATGCATTTTCCTCTTTGTTGAGGAAAGCTATATAGCT
GCTACCTTCCCCTGGACTGCACAGCACAATTGATGGTATCCCGCCTTTAATTTGAACTGG
CTTTCCGTATTTACAGTTGGACTGCCAGTCTTTTTGGCCCCCAATAAGCTCTTTCCAGTG
TTTCAGCTTTAGATATTGGGGCGTGATATCATCAATGACGTTATACTCCACATCGTTGGA
ATAGACCTTTGCATTGAAATCAAGATGACCGCTCAAATAATTATGTGGGCCTAATGCACG
TGCCCACATTGTCTTGCCGCTTCGCGAATCACCCTCAATGACAATACTAATCGGTCTATC
TGGCCGCGCAGCGGAACTCCGACCAAAATATTCAGCAACCCAATGTTGCATATCCTCAGG
AACGTTATTAAACGAGGATAATGGATAAGGGGGAGTCCATGGCGTAGGAGGAGTTGTAAA
TAGGCGCTCGATGTTAGCCGATATGTTATGATAACTAACAATGAACGTTTTAGGATCACC
AGCCTTGATTATGTCCAGCGCCTCCACCGCACTTGCAGCATTTACTGCGTTATAGTAGAC
GTCGTCTTTATTTGCTTTGGAACCCCCGGAAACTTTGTACTTCCCAGTTTCACAATAATC
ACCATCTTTCGTGATGTAATTCTTTACGGCATTTGCGTCTTTGGCTGCCTGAACGTTTGG
GTGAAACTGGGCTGATCTCCGGGGGTGAGTAATGTCAAAGAAACGTGCATCTTTGATGTT
GCACTTTCCACTTAGTTGGATTAGACAGTGCAAGTGCGGGAACCCATCGGAATGCTCCTC
TCGTGATACCCGAATATAGCTGGGTTTTACCACTGACCATTTTAAAGAACGGAGCATTTC
GAGAGCTTCATCTTTTGGGATATCACATTGTGGATATGTTAAGAAAATGTTTTTACATTG
TAAACGAAATGATTTAGGAGGTAGTGGCAT
>LN848775
TTAGCTATCCTGTGCTGTGCTTTTATAGAGGGGAGCGTGGAGGATGACGAATTGAGCATT
TTTTAATGTCCACGCTCTTAAGGATGCATTTTCCTCTTTGTTGAGGAAAGCTATATAGCT
GCTACCTTCCCCTGGATTGCACAGCACAATTGATGGTATCCCGCCTTTAATTTGAACTGG
CTTTCCGTATTTACAGTTGGACTGCCAGTCTTTTTGGGCCCCAATAAGCTCTTTCCAGTG
TTTCAGCTTTAGATATTGGGGCGTGATATCATCAATGACGTTATACTCCACATCGTTCGA
ATAGACCTTTGCATTGAAATCAAGATGACCGCTCAAATAATTATGTGGGCCTAATGCACG
TGCCCACATTGTCTTGCCGCTTCGCGAATCACCCTCAATGACAATACTAATCGGTCTATC
TGGCCGCGCAGCGGAACTCCGACCAAAATATTCAGCAACCCAATGTTGCATATCCTCAGG
AACGTTGTTAAACGAGGATAATGGATAAGGAGGAGTCCATGGCATAGGAGGAGTTGTAAA
TAGGCGCTCGATGTTAGCCTTTATATTATGATAACTAACAATGAACGTTTTTGGATCACC
AGCTTTGATTATGTCGAGCGCCTCCACCGCACTTGCAGCATTTACCGCGTTATAGTAGAC
GTCGTCTTTATTTGCTTTGGATCCCCCGGAAACTTTGTACTGCCCAGTTTCACAATTATC
ACCATCTTTGGTGATGTACTGTTTAACGGCATTTGCGTCTTTGGCCGCCTGAACGTTTGG
ATGAAACTGGGCTGATCTCCGGGGGTGAGTAATGTCGAAGAAACGTGCATCCTTGATGTT
GCACTTTCCAGTTAGTTGGATTAGACAGTGCAAGTGCGGGAACCCATCGGAATGCTCCTC
TCGTGATACCCTAATGTAGCTGGGTTTAACTACTGACCATTTTAATGAACGGAGCATTCC
GAGAGCTTCATCCTTTGGGATATCGCATTGTGGATATGTTAAGAAAATGTTTTTACATTG
TAAACGAAAAGATTTTGGTGGTAGTGGCAT
>LN848774
TTAGCTATCCTGTGCTGTGCTTTTATAGAGGGGAGCGTGGAGGATGACGAATTGAGCATT
TTTTTGTGTCCACGCTCTCAATGATGCATTTTCCTCTTTGTTGAGGAAAGCTATATAGCT
GCTACCTTCCCCTGGATTGCACAGCACAATTGATGGTATCCCGCCTTTAATTTGAACTGG
CTTTCCGTATTTACAGTTGGATTGCCAGTCTTTTTGGGCCCCAATAAGCTCTTTCCAGTG
TTTCAGCTTTAGATATTGGGGCGTGATATCATCAATGACGTTATACTCCACATCGTTTGA
ATAGACCTTTGCATTGAAATCAAGATGACCGCTCAAATAATTATGTGGGCCTAATGCACG
TGCCCACATTGTTTTGCCGCTTCGCGAATCACCCTCAATGACAATACTAATCGGTCTATC
TGGCCGCGCAGCGGAACTCCGACCAAAATATTCAGCAACCCAATGTTGCATATCCTCAGG
AACGTTATTAAACGAGGATAATGGGTAAGGAGGAATCCATGGCATAGGAGGAGTTCTAAA
CAGGCGCTCGATGTTAGCCTTTATGTTATGATAACTAACAATGAACGTCTTCGGATCACC
AGCTTTGATTATGTCGAGCGCCTCCCCCGCACTTGCAGCATTTACAGCGTTATGGTACAC
GTCGTCTTTATTTGCCTTTGAACCCCCGGAAACTTTGTACTGCCCAGTTTCACAATAATC
ACCATCTTTCGTGATGTAATTCTTTACGGCATTTGCGTCTTTGGCCGCCTGAACGTTTGG
ATGAAACTGGGCTGATCTCCGGGGGTGAGTAATGTCGAAGAAACGTGCATCCTTGATGTT
GCACTTTCCAGTTAGTTGGATTAGACAGTGCAAGTGCGGGAACCCATCGGAATGCTCCTC
TCGTGATACCCTAATGTAGCTGGGTTTAACTACTGACCATTTTAATGAACGGAGCATTCC
GAGAGCTTCATCCTTTGGGATATCGCATTGTGGATATGTTAAGAAAATGTTTTTACATTG
TAAACGAAAAGATTTTGGTGGTAGTGGCAT
>AY928512
TTAGCTATCCTGTGCTGTGCCTTTATAGAGGGGAGCGTGGAGGATGACGAATTGAGCATT
TTTTAAGGTCCACGCTCTTAATGATGCATTTTCCTCTTTGTTAAGGAAAGCTATATAGCT
GCTACCTTCCCCTGGATTGCACAGCACAATTGATGGTATCCCGCCTTTAATTTGAACTGG
CTTTCCGTATTTACAGTTGGACTGCCAGTCTTTTTGGGACCCAATAAGCTCTTTCCAGTG
TTTCAACTTTAGATATTGGGGCGTGATATCATCAATGACGTTATACTCCACATCGTTTGA
ATAGACCTTTGCATTGAAATCAAGATGACCGCTCAAATAATTATGTGGGCCTAGTGCACG
TGCCCACATTGTCTTGCCGCTTCGCGAATCACCCTCAATGACAATACTAATCGGTCTATC
TGGCCGCGCAGCGGAACTCCGACCAAAATATTCAGCAACCCAATGTTGCATATCATCAGG
GACGTTGTTAAACGAGGATAATGGATAAGGAGGAGTCCATGGCATAGGAGGAGTTGTAAA
TAGGCGCTCGATGTTAGCCTTTATGTTATGATAACTAACAATGAACGTTTTTGGATCACC
AGCTTTGATTATGTCGAGCGCCTCCACTGCACTTGCTGCATTTACCGCGTTATAGTAGAC
GTCGTCTTTATTTGCCTTTGTCACCCCGGAAACTTTGTAGTGCCCAGTTTCACAATAATC
ACCTTCTTTTGTGATGTAATTCTTCACTGCATTTGCATCTTTGGCTGCCTGAACATTTGG
ATGAAACTGGGCAGATCTCCGGGGGTGAGTAATGTCAAAGAAACGTGCATCTTTGATGTT
GCACTTTCCAGTTAGTTGGATTAGACAGTGCAAGTGCGGAAACCCATCGGAATGCTCCTC
TCGTGATACCCGAATGTAGCTGGGTTTTACTACTGACCATTTTAATGAACGGAGCATTTC
GAGAGCTTCATCTTTCGGGATATCGCATTGTGGATATGTTAAGAAAATGTTTTTACATTG
TAAACGAAATGATTTTGGAGGTAGTGGCAT
>LN848780
TTAGCAATCCTGTGCTGTGCTTTTATAGAGGGGAGCGTGGAGGATGACGAATTGAGCATT
TTTTTGTGTCCACGCTCTCAATGATGCATTTTCCTCTTTGTTGAGGAAAGCTATATAGCT
GCTACCTTCCCCTGGATTGCACAGCACAATTGATGGTATCCCGCCTTTAATTTGAACTGG
CTTTCCGTATTTACAGTTGGACTGCCAGTCTTTTTGGGCCCCAATAAGCTCTTTCCAGTG
TTTCAGCTTTAGATATTGGGGCGTGATATCATCAATGACGTTATACTCCACATCGTTTGA
ATAGACCTTTGCATTGAAATCAAGATGACCGCTCAAATAATTATGTGGGCCTAATGCACG
TGCCCACATTGTCTTGCCGCTTCGCGAATCACCCTCAATTACAATACTAATCGGTCTATC
TGGCCGCGCAGCGGAACTCCGACCAAAATATTCAGCAACCCAATGTTGCATATCCTCAGG
AACGTTGTTAAACGAGGATAATGGATAAGGAGGAGTCCATGGCATAGGAGGAGTTGTAAA
TAGGCGCTCGATGTTAGCCTTTATGTTATGATAACTAACAATGAACGTTTTCGGATCACC
AGCTTTGATTATGTCGAGCGCCTCCACCGCACTTGCAGCATTTACCGCGTTATAGTAGAC
GTCGTCTTTATTTGCTTTGGAACCCCCGGAAACTTTGTACTGCCCAGATTCACAATAATC
ACCATCTTTAGTTATGTAATTCTTTACGGCATTTGTGTCTTTTGCCGCTTGAACGTTAGG
ATGAAACTGGGCAGCTCTCCGGTGGTGAGTAATGTCGAAGAAACGAGCATCTTTGATGTT
GCATTTCCCAGACAGCTGGATGAGACAGTGCAAGTGCGGGAAGCCATCGGAATGCTCCTC
TCGTGACACCCGTATGTATGTGGGTTTGACAACTGCCCATTTAAGTGATAGAAGCATTCC
GAGAGCTTCCTCTTTGGGGATATCGCATTGTGGATATGTTAAGAAAATGTTTTTACATTG
TAAACGAAAAGATTTTGGTGGTAGTGGCAT
>LN848779
TTAGCTATCCTGTGCTGTGCTTTTATAGAGGGGAGCGTGGAGGATGACGAATTGAGCATT
TTTTTGTGTCCACGCTCTCAATGATGCATTTTCCTCTTTGTTGAGGAAAGCTATATAGCT
GCTACCTTCCCCTGGATTGCACAGCACAATTGATGGTATCCCGCCTTTAATTTGAACTGG
CTTTCCGTATTTACAGTTGGACTGCCAGTCTTTTTGGGCCCCAATAAGCTCTTTCCAGTG
TTTCAGCTTTAGATATTGGGGCGTGATATCATCAATGACGTTATACTCCACATCGTTTGA
ATAGACCTTTGCATTGAAATCAAGATGACCGCTCAAATAATTATGTGGGCCTAATGCACG
TGCCCACATTGTCTTGCCGCTTCGCGAATCACCCTCAATTACAATACTAATCGGTCTATC
TGGCCGCGCAGCGGAACTCCGACCAAAATATTCAGCAACCCAATGTTGCATATCCTCAGG
AACGTTGTTAAACGAGGATAATGGATAAGGAGGAGTCCATGGCATAGGAGGAGTTGTAAA
TAGGCGCTCGATGTTAGCCTTTATGTTATGATAACTAACAATGAACGTTTTCGGATCACC
AGCTTTGATTATGTCGAGCGCCTCCACCGCACTTGCAGCATTTACCGCGTTATAGTAGAC
GTCGTCTTTATTTGCTTTGGAACCCCCGGAAACTTTGTACTGCCCAGATTCACAATAATC
ACCATCTTTAGTTATGTAATTCTTTACGGCATTTGTGTCTTTTGCCGCTTGAACGTTAGG
ATGAAACTGGGCAGCTCTCCGGTGGTGAGTAATGTCGAAGAAACGAGCATCTTTGATGTT
GCATTTCCCAGACAGCTGGATGAGACAGTGCAAGTGCGGGAAGCCATCGGAATGCTCCTC
TCGTGACACCCGTATGTATGTGGGTTTGACAACTGCCCATTTAAGTGATAGAAGCATTCC
GAGAGCTTCCTCTTTGGGGATATCGCATTGTGGATATGTTAAGAAAATGTTTTTACATTG
TAAACGAAAAGATTTTGGTGGTAGTGGCAT
>LN848781
TTAGCAATCCTGTGCTGTGCTTTTATAGAGGGGAGCGTGGAGGATGACGAATTGAGCATT
TTTTTGTGTCCACGCTCTCAATGATGCATTTTCCTCTTTGTTGAGGAAAGCTATATAGCT
GCTACCTTCCCCTGGATTGCACAGCACAATTGATGGTATCCCGCCTTTAATTTGAACTGG
CTTTCCGTATTTACAGTTGGACTGCCAGTCTTTTTGGGCCCCAATAAGCTCTTTCCAGTG
TTTCAGCTTTAGATATTGGGGCGTGATATCATCAATGACGTTATACTCCACATCGTTTGA
ATAGACCTTTGCATTGAAATCAAGATGACCGCTCAAATAATTATGTGGGCCTAATGCACG
TGCCCACATTGTCTTGCCGCTTCGCGAATCACCCTCAATTACAATACTAATCGGTCTATC
TGGCCGCGCAGCGGAACTCCGACCAAAATATTCAGCAACCCAATGTTGCATATCCTCAGG
AACGTTGTTAAACGAGGATAATGGATAAGGAGGAGTCCATGGCATAGGAGGAGTTGTAAA
TAGGCGCTCGATGTTAGCCTTTATGTTATGATAACTAACAATGAACGTTTTCGGATCACC
AGCTTTGATTATGTCGAGCGCCTCCACCGCACTTGCAGCATTTACCGCGTTATAGTAGAC
GTCGTCTTTATTTGCTTTGGAACCCCCGGAAAAGTTGTACTGCCCATATTCACAATAATC
ACCATCTTTAGTTGTGGTATTCTTTACGGCATTTGTGTCTTTTGCTGCTTGAACGTTAGG
ATGAAACTGGGCAGCTCTCCGGTGGTGAGTAATGTCGAAGAAACGAGCATCTTTGATGTT
GCACTTCCCAGACAGCTGGATGAGACAGTGCAAGTGCGGGAACCCATCGGAATGCTCCTC
TCGTGACACCCGTATGTATGTGGGTTTGACAACTGCCCATTTAAGTGATAGAAGCATTCC
GAGAGCTTCATCTTTGGGGATATCGCATTGTGGATATGTTAAGAAAATGTTTTTACATTG
TAAACGAAAAGAATTTGGTGGTAGTGGCAT
>AY928516
TTAGCTATCCTGTGCTGTGCTTTTATAGAGGGGAGCGTGGAGGATGACGAATTGAGCATT
TTTTTGTGTCCACGCTCTCAATGGTGCATTTTCCTCTTTGTTGAGGAAAGCTATATAGCT
GCTACCTTCCCCTGGATTGCACAGCACAATTGATGGTATCCCGCCTTTAATTTGAACTGG
CTTTCCGTATTTACAGTTGGACTGCCAGTCTCTTTGGGCCCCAATTAGCTCTTTCCAGTG
TTTCAACTTTAGATAATGGGGCGTGATATCATCAATGACGTTATACTCCACATCGTTTGA
ATAGACTTTTGAATTGAAATCAAGGTGACCGCTCAAATAATTATGTGGGCCTAATGCACG
TGCCCACATTGTCTTGCCGCTTCGCGAATCGCCCTCAATGACAATACTAATCGGTCTATC
TGGCCGCGCAGCGGAACTCCGACCAAAATATTCAGCAACCCAATGTTGCATATCCTCAGG
AACGTTATTAAACGAGGAAATTGGATAAGGAGGAGTCCATTGTTTAGGAGGAGGTTTGAA
CAGGCGCTCGATGTTAGACTTAACGTTATGATAGCTGACAATGAACGTTCTTGGATCTCC
AGCTTTTATAATGTCGAGCGCCTCTGTCGCACTTGCTGCATTTACAGCGTTATGGTAGAC
GTCGTCTTTATTTGCTTTGGAACCCCCGGAAACTTTGTACTTTCCAGTTTCACAATAATC
GCCATCTTTAGTGATATAATTCTTTACGGCATTTGTGTCTTTAGCCGCCTGAACGTTTGG
ATGAAACTGGGCAGATCTCCGGGGGTGAGTAATGTCGAAGAACCGAGCGTCTTTGATGTT
GCACTTTCCAGTTAGCTGGATTAGACAGTGCAAGTGCGGAAACCCATCGGAATGCTCCTC
CCGTGAAACCCGTATGTATATGGGTTTTACGACAGACCATTTTAACGACTGTAGCATTTC
GAGAGTTTCATCCTTTGGGATATCGCATTGTGGATATGTTAAGAAAATGTTTTTACATTG
TAAACGAAATGATTTTGGTGGTAGTGGCAT
>LN848790
TTAGCTATCCTGTGCTGTGCTTTTATAGAGGGGAGCGTGGAGGATGACGAATTGAGCATT
TTTTTGTGTCCACGCTCTCAATGGTGCATTTTCCTCTTTGTTGAGGAAAGCTATATAGCT
GCTACCTTCCCCTGGATTGCACAGCACAATTGATGGTATCCCGCCTTTAATTTGAACTGG
CTTTCCGTATTTACAGTTGGACTGCCAGTCCCTTTGGGCCCCAATGAGCTCTTTCCAGTG
CTTCAGCTTTAGATATTGGGGCGTGATATCATCAATGACGTTATACTCCACATCGTTTGA
ATAGACCTTCGAATTGAAATCAAGGTGACCGCTCAAATAATTATGTGGGCCTAATGCACG
TGCCCACATTGTCTTGCCGCTCCGCGAATCGCCCTCAATGACAATACTAACAGGTCTATC
TGGCCGCGCAGCGGCACTCCGACCAAAATATTCCGCAACCCAATGTTGCATATCATCAGG
AACATTATTAAACGAGCATAGTGGATAAGGAGGAGTCCATGGTTTAGGAGGAGTGTGAAA
GAGGCGCTCGATGTTAGCCTTTATGTTATGATAACTAACAATGAACGTTTTAGGATCACC
AGCTTTGATTATGTCGAGCGCCTCCACCGCACTTGCTGCATTTACAGCGTTATAGTACAC
GTCGTCTTTATTTGCTTTGGAACCCCCGGAAACTCTGTACTGCCCAGATTCGCAATAATC
ACCCTCTTTAGTGATGTAATTCTTCACGGCATTTGTGTCTTTGGCTGCCTGAACGTTGGG
ATGAAACTGGGCAGATCTCCGGGGGTGAGTAATGTCGAAGAACCGTGCATCTTTGATGTT
GCACTTTCCGGTCAACTGAATTAGACAGTGCAAGTGCGGGAACCCATCGGAATGCTCCTC
CCGTGATACCCTGATGTAGGTTGGTCTTACCACTGACCATTTTAAAGAACGGAGCATTTC
GAGAGCTTCATCCTTCGGGATATCGCATTGTGGATATGTCAAGAAAATGTTTTTACATTG
TAAACGAAATGATTTTGGAGGTAGTGGCAT
>LN848760
TTAGCAATCCTGTGCTGTGCTTTTATAGAGGGGAGCGTGGAGGATGACGAATTGAACATT
TATTGGTGTCCTCTCTCTCAATGCTGCATTTTCCTCTTTGTTGACGACAGCTATATAGCT
GCTACCCTCCCCTGGATTGCCCAGCACTGTTGATGGTATCCCGCCTTTCATTTGAACTGG
TTTTCCGGATTTGCCGTTGGACTGCCTTGCCCGTTGGGCCCCAATGACCTCTTTCCACTG
TTTCAACTGTAGATATTGGGGCGTGAGATCGTCAATGACGTTGTACTCCACATCGTTTGA
ATAGACCTTTGAAGTGAAATCAAGGTGACCGCTCCAATAATTATGTGGGCCTAATGCACG
TGCCCACATTGTTTTGCCGCTTCGCGAATCACCCTCCATGACAATACTAATAGGTCTATC
TGGCCGCGCAGCGGAACTCCCACCAAAATATTCAGAAACCCATTGTTGCATATCCTCAGG
AACGTTATTAAACGAGGATAGTGGATAAGGAGGAATCCATGGCATAGGAGGAGTTGTAAA
TATGCGCTCGATGTTAGCCTTTATGTTATGATAACTAACAATGAACGGTTTCGGATCACC
TTCTTTGATTATGTCGAGCGCCTCCTCCGCACTTGCTGCATTAACCGCGTTATAGTATAC
GTCGTCTTTATAATGTTTGGTCCCCCCGGAAACTTTGTACTGCCCATATTCACAGTACTC
ACCATCTTTCGTGACGTAATTCTTTACGGCATTTGAGTCTTTAGCTGCCTGAACGTTAGG
ATGAAACTGGGCAGATCTCCGGGGGTGTGTAATGTCGAAGAATCGTGCATCTTTGATGTT
GCACTTTCCACTCAACTGGATTAAACAGTGCAAGTGCGGGAACCCATCGGAATGCTCCTC
CCGTGATACCCGTATGTACATGGGTTTTACCACTGACCATTTTAATGAACGGAGCATTTC
GAGAGCTTCATCCTTTGGGATATCGCATTGTGGATATGTTAAGAAAATGTTTTTACATTG
TAAGCGAAATGATTTTGGAGGCAGTGGCAT
>LN848759
TTAGCAATCCTGTGCTGTGCTTTTATAGGGGGGAGCGTGGAGGATGACGAAATGAACATT
TTTTTGTGTCCACGCTATCCATGATGCGTTTTCCTCTTTGTTGACGAAAGCTATATACCT
GCTACCCTCCCCTGGATTGCACAGCACAGTTGATGGTATCCCGCCTTTAATTTGAACTGG
TTTTCCGTATTTACAGTTGGACTGCCAGTCCCTTTGGGCCCCAATGAGCTCTTTCCAGTG
TTTCAACTTTAGATATTGGGGCGTGAGGTCGTCAATGACGTTGTACTCCACATCGTTTGA
GTAGACCTTATAATTGAAATCAAGGTGACCACTCAAATAATTATGGGGTCCTAATGCACG
TGCCCACATTGTTTTGCCGCTTCTTGAATCACCCTCCATGACAATACTAATAGGTCTATC
TGGCCGCGCAGCGGAACTCCCACCAAAATATTCAGCAACCCATTGTTGCATATCCTCAGG
AACGTTATTAAACGAGGATAGTGGATAAGGAGGAGTCCATGGTTTAGGAGGAGTTGTAAA
TATGCGCTCGATGTTAGCCTTTATGTTATGATAACTAACAATGAAAGGTTTCGGATCATC
TTCTTTGATTATGTCGAGCGCCTCTTCCGCACTTGCTGCATTAACCGCCTTATAATATAC
GTCGTCTTTATTATGTTTGGCCCCCCCAGAAAATTTGCACTGCCCATATTCATAGTAATC
ACCATCTTTCGTGACGTAATTCTTTACGGCATTTGAGTCTTTAGCTGCCTGAACGTTAGG
ATGAAACTGGGCAGATCTCCGGGGGTGTGTAATGTCGAAGAATCGTGCATCTTTGATGTT
GCACTTTCCACTCAACTGGATTAAACAGTGCAAGTGCGGGAACCCATCGGAATGCTCCTC
CCGTGATACCCGTATGTACATGGGTTTTACCACTGACCATTTTAATGAACGGAGCATTTC
GAGAGCTTCATCCTTTGGGATATCGCATTGTGGATATGTTAAGAAAATGTTTTTACATTG
TAAGCGAAATGATTTTGGAGGCAGTGGCAT
>LN848761
TTAGCAATCCTGTGCTGTGCTTTTATAGAGGGGAGCGTGGAGGATGACGAAGTGAACATT
TTTTTGTGTCCTCGCTCTCCATGATGCGTTTTCCTCTTTGTTGACGAAAGCTATATACCT
GCTACCCTCCCCTGGATTGCACAGCACAGTTGATGGTATCCCGCCTTTAATTTGAACTGG
CTTTCCGTATTTACAGTTGGACTGCCAGTCCCTTTGGGCCCCAATGAGCTCTTTCCAGTG
TTTCAACTTTAGATATTGGGGCGTGATATCATCAATGACGTTATACTCCACATCGTTTGA
GTAGACCTTATAATTGAAATCAAGGTGACCGCTCAAATAATTATGTGGTCCTAATGCACG
TGCCCACATTGTTTTGCCGCTTCGTGAATCACCCTCAATGACAATACTAATAGGTCTATC
TGGCCGCGCAGCGGAACTCCGACCAAAATATTCAGCAACCCAATGTTGCATATCCTCAGG
AACGTTATTAAACGAGGATAGTGGATAAGGAGGAGTCCATGGCATAGGAGGAGTTGTAAA
TAGGCGCTCGATGTTAGCCTTTATGTTATGATAACTAACAATGAACGTTTTCGGATCACC
AGCTTTGATTATGTCGAGCGCCTCCACCGCACTTGCTGCATTAACCGCGTTATAGTAGAC
GTCGTCTTTATTAGCTTTGGTCCCCCCGGAAACTTTGTACTGCCCAGATTCACAGTAATC
ACCATCTTTCGTGATGTAATTCTTTACGGCATTTGAGTCTTTAGCTGCCTGAACGTTAGG
ATGAAACTGGGCAGATCTCCGGGGGTGTGTAATGTCGAAGAATCGTGCATCTTTGATGTT
GCACTTTCCACTCAACTGGATTAAACAGTGCAAGTGCGGGAACCCATCGGAATGCTCCTC
CCGTGATACCCGTATGTACATGGGTTTTACCACTGACCATTTTAATGAACGGAGCATTTC
GAGAGCTTCATCCTTTGGGATATCGCATTGTGGATATGTTAAGAAAATGTTTTTACATTG
TAAGCGAAATGATTTTGGAGGCAGTGGCAT
>LN848762
TTAGCAATCCTGTGCTGTGCTTTTATAGAGGGGAGCGTGGAGGATGACGAAATGAGCATT
TTTTTGTGTCCACGCTCTCAATGATGCATTTTCCTCTTTGTTGAGGAAAGCTATATAGCT
GCTACCCTCCCCTGGATTGCACAGCACAATTGATGGTATCCCGCCTTTAATTTGAACTGG
CTTTCCGTATTTACAGTTGGACTGCCAGTCCCTTTGGGCCCCAATGAGCTCTTTCCAGTG
TTTCAACTTTAGATATTGGGGCGTGATATCATCAATGACGTTATACTCCACATCGTTTGA
ATAGACCTTAGAATTGAAATCAAGGTGACCGCTCAAATAATTATGTGGTCCTAATGCACG
TGCCCACATTGTTTTGCCGCTTCGTGAATCACCCTCAATGACAATACTAATAGGTCTATC
TGGCCGCGCAGCGGAACTCCGACCAAAATATTCAGCAACCCAATGTTGCATATCCTCAGG
AACGTTATTAAACGAGGATAGTGGATAAGGAGGAGTCCATGGCATAGGAGGAGTTGTAAA
TAGGCGCTCGATGTTAGCCTTTATGTTATGATAACTAACAATGAACGTTTTCGGATCACC
AGCTTTGATTATGTCGAGCGCCTCCACCGCACTTGCTGCATTAACCGCGTTATAGTAGAC
GTCGTCTTTATTAGCTTTGGTCCCCCCGGAAACTTTGTACTGCCCAGATTCACAGTAATC
ACCATCTTTCGTGATGTAATTCTTTACGGCATTTGAGTCTTTAGCTGCCTGAACGTTAGG
ATGAAACTGGGCAGATCTCCGGGGGTGTGTAATGTCGAAGAATCGTGCATCTTTGATGTT
GCACTTTCCACTCAACTGGATTAAACAGTGCAAGTGCGGGAACCCATCGGAATGCTCCTC
CCGTGATACCCGTATGTACATGGGTTTTACCACTGACCATTTTAATGAACGGAGCATTTC
GAGAGCTTCATCCTTTGGGATATCGCATTGTGGATATGTTAAGAAAATGTTTTTACATTG
TAAGCGAAATGATTTTGGAGGCAGTGGCAT
>LN848789
TTAGCAATCCTGTGCTGTGCTTTTATAGAGGGGAGCGTGGAGGATGACGAATTGAGCATT
TTTTTGTGTCCACGCTCTCAATGATGCATTTTCCTCTTTGTTGAGGAAAGCTATATAGCT
GCTACCCTCCCCTGGATTGCACAGCACAATTGATGGTATCCCGCCTTTAATTTGAACTGG
CTTTCCGTATTTACAGTTGGACTGCCAGTCCCTTTGGGCCCCAATGAGCTCTTTCCAGTG
TTTCAACTTTAGATATTGGGGCGTGATATCATCAATGACGTTATACTCCACATCGTTTGA
ATAGACCTTAGAATTGAAATCAAGGTGACCGCTCAAATAATTATGTGGTCCTAATGCACG
TGCCCACATTGTTTTGCCGCTTCGCGAATCACCCTCAATGACAATACTAATAGGTCTATC
TGGCCGCGCAGCGGAACTCCGACCAAAATATTCAGCAACCCAATGTTGCATATCCTCAGG
AACGTTATTAAACGAGGATAGTGGATAAGGAGGAGTCCATGGCATAGGAGGAGTTGTAAA
TAGGCGCTCGATGTTAGCCTTTATGTTATGATAACTAACAATGAACGTTTTCGGATCACC
AGCTTTGATTATGTCGAGCGCCTCCACCGCACTTGCTGCATTAACAGCGTTATAGTAGAC
GTCGTCTTTATTAGCTTTGGTCCCCCCGGAAACTTTGTACTGCCCAGATTCACAATAATC
ACCATCTTTCGTGATGTAATTCTTTACGGCATTTGAGTCTTTAGCTGCCTGAACGTTAGG
ATGAAACTGGGCAGATCTCCGGGGGTGTGTAATGTCGAAGAACCGTGCATCTTTGATGTT
GCACTTTCCACTCAACTGGATTAAACAGTGCAAGTGCGGGAACCCATCGGAATGCTCCTC
CCGTGATACCCGTATGTACATGGGTGTTACCACTGACCATTTTAATGAACGGAGCATTTC
GAGAGCTTCATCCTTTGGGATATCGCATTGTGGATATGTTAAGAAAATGTTTTTACATTG
TAAGCGAAATGATTTTGGAGGCAGTGGCAT
>LN848787
TTAGCAATCCTGTGCTGTGCTTTTATAGAGGGGAGCGTGGAGGATGACGAATTGAGCATT
TTTTTGTGTCCACGCTCTCAATGATGCATTTTCCTCTTTGTTGAGGAAAGCTATATAGCT
GCTACCCTCCCCTGGATTGCACAGCACAATTGATGGTATCCCGCCTTTAATTTGAACTGG
CTTTCCGTATTTACAGTTGGACTGCCAGTCCCTTTGGGCCCCAATGAGCTCTTTCCAGTG
CTTCAACTTTAGATATTGGGGCGTGATATCATCAATGACGTTATACTCCACATCGTTTGA
ATAGACCTTTGAATTGAAATCAAGGTGACCGCTTAAATAATTATGTGGACCTAATGCACG
TGCCCACATTGTTTTGCCGCTTCGCGAATCACCCTCAATGACAATACTAATAGGTCTATC
TGGCCGCGCAGCGGAACTCCGACCAAAATATTCAGCAACCCAATGTTGCATATCCTCAGG
AACGTTATTAAACGAGGATAGTGGATAAGGAGGAGTCCATGGAATAGGAGGAGTTGTAAA
TAGGCGCTCGATGTTAGCCTTTATGTTATGATAACTAACAATGAACGTTTTCGGATCACC
AGCTTTGATTATGTCGAGCGCCTCCACCGCACTTGCTGCATTAACAGCGTTATAGTAGAC
GTCGTCTTTATTAGCTTTGGTCCCCCCGGAAACTTTGTACTGCCCCGATTCACAATAATC
ACCATCTTTCGTGATGTAATTCTTTACGGCATTTGAGTCTTTAGCTGCCTGAACGTTAGG
ATGAAACTGGGCAGATCTCCGGGGGTGTGTAATGTCGAAGAATCGTGCATCTTTGATGTT
GCACTTTCCACTCAACTGGATTAGACAGTGCAAGTGCGGGAACCCATCGGAATGCTCCTC
CCGTGATACCCGTATGTACATGGGTTTTACCACTGACCATTTTAATGAACGGAGCATTTC
GAGAGCTTCATCCTTTGGGATATCGCATTGTGGATATGTTAAGAAAATGTTTTTACATTG
TAAACGAAATGATTTTGGAGGCAGTGGCAT
>GU564594
TTAGCTATCCTGTGCTGTGCTTTTATAGAGGGGAGCGTGGAGGATGACGAATTGAGCATT
TTTTTGTGTCCACGCTCTCAATGATGCATTTTCCTCTTTGTTGAGGAAAGCTATATAGCT
GCTACCTTCCCCTGGATTGCACAGCACAATTGATGGTATCCCGCCTTTAATTTGAACTGG
CTTTCCGTATTTACAGTTGGACTGCCAGTCTTTTTGGGCCCCAATAAGCTCTTTCCAGTG
TTTCAGCTTTAGATATTGGGGCGTGATATCATCAATGACGTTATACTCCACATCGTTTGA
ATAGACCTTTGCATTGAAATCAAGATGACCGCTCAAATAATTATGTGGGCCTAATGCACG
TGCCCACATTGTCTTGCCGCTTCGCGAATCACCCTCAATTACAATACTAATCGGTCTATC
TGGCCGCGCAGCGGAACTCCGACCAAAATATTCAGCAACCCAATGTTGCATATCCTCAGG
AACGTTGTTAAACGAGGATAATGGATAAGGAGGAGTCCATGGCATAGGAGGAGTTGTAAA
TAGGCGCTCGATGTTAGCCTTTATGTTATGATAACTAACAATGAACGTTTTCGGATCACC
AGCTTTGATTATGTCGAGCGCCTCCACCGCACTTGCAGCATTTACCGCGTTATAGTAGAC
GTCGTCTTTATTTGCTTTGGAACCCCCGGAAACTTTGTACTCCCCAGTTTCACAATAGTC
ACCATCTCTCGTGATGTAATTCTTTACGGCATTTGCGTCTTTAGCTGCCTGAACGTTTGG
ATGAAACTGGGCTGATCTCCGGGGGTGTGTAATGTCGAAGAACCGTGCATCTTTGATGTT
GCACTTTCCACTCAACTGGATTAAACAGTGCAAGTGCGGGAACCCATCGGAATGCTCCTC
CCGTGATACCCGTATGTACATGGGTTTTACCACTGACCATTTTAATGAACGGAGCATTTC
GAGAGCTTCATCCTTTGGGATATCGCATTGTGGATATGTTAAGAAAATGTTTTTACATTG
TAAGCGAAATGATTTTGGAGGCAGTGGCAT
