# Supplementary material for: Gene Overlapping as a Modulator of Begomovirus Evolution
Source: Microorganisms. 2022 Feb 4;10(2):366. doi: 10.3390/microorganisms10020366 (PMC8875319; doi:10.3390/microorganisms10020366)
Supplement: Supplementary file 1 [file microorganisms-10-00366-s001.zip › File S1/Pepper_golden_mosaic_virus/DNA_AC3.fasta]

>EF210556
TTAATAAAGTTTGCATTTTATTTCATGATTCTGAAGTACATAATTTACATAGGATTTGTC
CGTTGCAAAACGAACAGCTCTGATTACATTGTTTATGCCTATGGCCCCTAGCCTATGTAA
ATACAACATGACGCGAAATTTGAATCTACTTAAATATGTCGTCCCAGAAGCTGTCATCGA
AGTCGTCCAGACTTGGAAATGGAGGAATGCCTTGTGGAGAGCTAATGCTCGACGTAGGTT
GTGGTTGAACCGGACTTCGATGTGGTATATCCTGGTTCTGGTGAACAACGGGTCCTCCAC
GTGATGTATCCTGAAAAATAGGGGATTTGGAACCTCCCAAATAAAAACGGAATTCTCGAC
CTGATGCACAGTGATGCTCTCCCCGGTGCGTGAATCCAT
>LN848776
TTAATAAAGTTTGCATTTTATTTCATGATTCTGAAGTACATAATTTACATAGGATTTGTC
CGTTGCAAAACGAACAGCTCTGATTACATTGTTTATGCCTATGGCCCCTAGCCTATGTAA
ATACAACATGACGCGAAATTTGAATCTACTTAAATATGTCGTCCCAGAAGCTGTCATCGA
AGTCGTCCAGACTTGGAAATGGAGGAATGCCTTGTGGAGAGCTAATGCTCGACGTAGGTT
GTGGTTGAACCGGACTTCGATGTGGTATATCCTGGTTCTGGTGAACAACGGGTCCTCCAC
GTGATGTATCCTGAAAAATAGGGGATTTGGAACCTCCCAAATAAAAACGGAATTCTCGAC
CTGATGCACAGTGATGCTCTCCCCGGTGCGTGAATCCAT
>LN848763
TTAATAAAGTATGCATTTTATTTCATGATTCTGAAGTACATAATTTACATAGGATTTGTC
CGTCGCAAAACGAACAGCTCGGATTACATTGTTTATGCCTATGGCCCCTAGCGTATGTAA
ATTCAATACGACGCGAAATTTGAATCTAATTAAATATGTCGTCCCAGAAGCTGTCACCGA
AGTCGTCCATACTTGGAAATGAAGGCACTCCTTGTGGAGAGCTAATGCTCGACGTAGGTT
GTGGTTGACCCGGACTACGATGTGGTATATCCTGGTTGTGGTGAACAACGGGTCCTCCAC
GTGATGTATCCTGAAAAATAGGGGATTGGGAACCTCCCAAATAAAACCGGAATTCTCGGC
CTGATGCACAGTGAGGCTCTCCCCGGTGCGTGAATCCAT
>LN848764
TTAATAAAGTTTGCATTTTATTTCATGATTCTCAAGTACATAATTTACATAGGATTTGTC
CGTTGCAAAACGAACAGCTCTGATTACATTGTTTATGCCTATGGCCCCTAGCCTATGTAA
ATACAACATGACGCGAAATTGGAATCTACTTAAATATGTCGTCCCAGAAGCTGTCATCGA
AGTCGTCCATACTTGGAAATGGAGGAAGGCCTTGTGGAGAGCTAATGCTCGACGTAGGTT
GTGGTTGAACCGGACTTCGATGTGGTATATCCTGGTTCTGGTGAACAACGGGTCCTCCAC
GTGATGTATCCTGAAAAATAGGGGATTTGGAACCTCCCAAATAAAAACGGAATTCTCTGC
CTGATGCACAGTGATGCTCTCCCCGGTGCGTGAATCCAT
>LN848796
TTAATAAAGTCTGCATTTTATTTCATGATTCTCAAGTACATAATTTACATAGGATTTGTC
CGTTGCAAAACGAACAGCTCTGATTACATTGTTTATGCCTATGGCCCCTAGCCTATGTAA
ATACAACATGACGCGAAATTTGAATCTACTTAAATATGTCGTCCCAGAAGCTGTCATCGA
AGTCGTCCAGACTTGGAAATGGAGGAATGCCTTGTGGAGAGCTAATGCTCGACGTAGGTT
GTGGTTGAGCCGGACTTCGATGTGGTATATCCTGGTTCTGGTGAACAACGGGTCCTCCAC
GTGATGTATCCTGAAAAATAGGGGATTTGGAACCTCCCAAATAAAAACGGAATTCTCTGC
CTGATGCACAGTGATGCTCTCCCCGGTGCGTGAATCCAT
>GU128149
TTAATAAAGTTTGAATTTTATTTCATGATTCTCAAGTACAGCATTTACATAGGATTTGTC
CGTCGCAAAACGAACAGCTCGTATTACATTGTTTATGCATATGGCCCCTAGCCTATGTAA
ATACAACATGACGCGAAATTTAAATCTACTTAAATATGTCGTCCCAGAAGCTGTCATCGA
AGTCGTCCAGATTTGGAAATGAAGGTATGCCTTGTGGAGAGCCAATGCTCGGCGTAGGTT
GTGGTTGAACCGGACTTCGATGTGGTATATTCTGGTCCTGGTGAACAACGGGTCCTCCAC
ATGGTGTACCCTGAAAAATAGTGGATTTGGAACCTCCCAAATAAAAACGGAATTCTCTGC
CTGACGCACAGTGATGCTGTCCCCGGTGCGTGAATCCAT
>GU128148
TTAATAAAGTTTGAATTTTATTTCATGATTCTCAAGTACAGCATTTACATAGGATTTGTC
CGTCGCAAAACGAACAGCTCGTATTACATTGTTTATGCCTATGGCCCCTAGCCTATGTAA
AAAAAACATGACGCAATATTTGAATCTACTTAAATATGTCGTCCCAGAAGCTGTCATCGA
AGTCGTCCAGATTTGGAAATGAAGGTATGCCTTGTGGAGATCCAATGCTCGGCGTAGGTT
GTGGTTGAACCGGACTTCGATGTGGTATATCCTGGTCCTGGTGAACAACGGGTCCTCCAC
ATGGTGTACCCTGAAAAATAGGGGATTTGGAACCTCCCAAATAAAAACGGAATTCTCTGC
CTGACGCACAGTGATGCTGTCCCCGGTGCGTGAATCCAT
>LN848792
TTAATAAAGTTTGAATTTTATTTCATGATTCTCAAGTACAGCATTTACATAGGATTTGTC
CGTCGCAAAACGAACAGCTCGTATTACATTGTTTATGCCTATGGCCCCTAGCCTATGTAA
ATACAACATGACGCGAAATTTGAATCTATTTAAATATGTCGTCCCAGAAGCTGTCATCGA
AGTCGTCCAGATTTGGAAATGGAGGTATGCCTTGTGGAGAGCCAATGCTCGGCGTAGGTT
GTGGTTGAACCGGACTTCGATGTGGTATATCCTGCTCCTGGTGAACAACGGGTCCTCCAC
AAGGTGTATCTTGAAAAATAGGGGATTTGGAACCTCCCAAATAAAAACGGAACTCTCTGC
CTGACGCACAGTGATGCTGTCCCCGGTGCGTGAATCCAT
>AY928514
TTAATAAAGTTTGAATTTTATTTCATGATTCTCAAGTACAGCATTTACATAGGATTTGTC
CGTCGCAAAACGAACAGCTCTAATTACATTGTTTATGCCTATGGCCCCTAGCCTATGTAA
ATATAACATGACGCGAAATTTGAATCTACTTAAATATGTCGTCCCAGAAGCTGTCATCGA
AGTCGTCCAGATTTGGAAATGAAGGTATGCCTTGTGGAGAGCCAATGCTCGGCGTAGGTT
GTGGTTGAACCGGACTTGGATGTGGTATATCCTGGTCCTGGTGAACAACGGGTCCTCTAC
ATGTTGTATCCTGAAAAATAGGGGATTTGGAACCTCCCAAATAAAAACGGAATTCTCTGC
CTGACGCACAGTGATGCTGTCCCCGGTGCGTGAATCCAT
>LN848774
TTAATAAAGTTTGAATTTTATTTCATGATTCTCAAGTACATAATTTACATAGGATTTGTC
CGTTGCAGAGCGAACAGCTCTAATTACATTGTTCAAGCCTATGGCCCCTAGCCTATGTAA
ATACAACATGACGCGAAATTTGAATCTACTTAAATATGTCGTCCCAGAAGCTGTCATCGA
AGTCGTCCAGATTTGGAAATGAAGGTATGCCTTGTGGAGAGCCAATGCTCGGCGTAGGTT
GTGGTTGAACCGGACTTCGATGTGATATATCCTGGTCCTGGTGAACAACTGGTCCTCTAC
ATGGTGTATCCTGAAAAATAGGGGATTTGGAACCTCCCAAATAAAAACGGAATTCTCTGC
CTGACGCACAGTGATGCTGTCCCCGGTGCGTGAATCCAT
>LN848797
TTAATAAAGTTTGAATTTTATTTCATGATTCTCAAGAACATAATTTACATAGGATTTGTC
CGTCGCAAAGCGAACAGCTCTGATTACATTGTTTATGCCTATGGCCCCTAGCCTATGTAA
ATACAACATGACGCGAAATTTGAATCTACTTAAATATGTCGTCCCAGAAGCTGTCAACGA
AGTCGTCCAGATTTGGAAATGAAGGTATGCCTTGTGGAGAGCCAATGCTCGGCGTAGGTT
GTGGTTGAACCGGACTTCGATGTGGTATATCCTGGTTCCTGTGAACAACGGGTCCTCCAC
GTGGTGTATCCTGAAAAATAGGGAATTTGGAATCTCCCAAATAAAAACGGAATTCTCTGC
CTGACGCACAGTGATGCTGTCCCCGGTGCGTGAATCCAT
>LN848762
TTAATAAAATTTGAATTTTATTTCATGATTCTCCAGTACATAATTTACATAGGACTTGTC
AGTCGCAAAGCGAACAGCTCTAATTACATTGTTTATGCCTATGGCCCCTAGCCTATGTAA
ATACAACATGACGCGAAATTTGAATCTACTTAAATATGTCGTCCCAGAAGCTGTCATCGA
AGTCGTCCAGACTTGGAAATGAAGGTATGCCTTGTGGAGAGCCAATGCTCGGCGTAGGTT
GTGGTTGAACCGGACTTCGATGTGGTATATCCTGGTCCTGGTGAACAACGGGTCCTCCAC
GTGATGTATCTTGAAAAATAGGGGATTTGGAACCTCCCAAATAAAAACGGAATTCTCTGC
CTGATGCACAGTGATGCTCTCCCCGGTGCGTGAATCCAT
>LN848761
TTAATAAAATTTGAATTTTATTTCATGATTCTCCAGTACATAATTTACATAGGACTTGTC
AGTCGCAAAGCGAACAGCTCTAATTACATTGTTTATGCCTATGGCCCCTAGCCTATGTAA
ATACAACATGACGCGAAATTTGAATCTACTTAAATATGTCGTCCCAGAAGCTGTCATCGA
AGTCGTCCAGACTTGGAAATGAAGGTATGCCTTGTGGAGAGCCAATGCTCGGCGTAGGTT
GTGGTTGAACCGGACTTCGATGTGGTATATCCTGGTCCTGGTGAACAACGGGTCCTCCAC
GTGATGTATCTTGAAAAATAGGGGATTTGGAACCTCCCAAATAAAAACGGAATTCTCTGC
CTGATGCACAGTGATGCTCTCCCCGGTGCGTGAATCCAT
>LN848760
TTAATAAAATTTGAATTTTATTTCATGATTCTCCAGTACATAATTTACATAGGACTTGTC
AGTCGCAAAGCGAACAGCTCTAATTACATTGTTTATGCCTATGGCCCCTAGCCTATGTAA
ATACAACATGACGCGAAATTTGAATCTACTTAAATATGTCGTCCCAGAAGCTGTCATCGA
AGTCGTCCAGACTTGGAAATGAAGGTATGCCTTGTGGAGAGCCAATGCTCGGCGTAGGTT
GTGGTTGAACCGGACTTCGATGTGGTATATCCTGGTCCTGGTGAACAACGGGTCCTCCAC
GTGATGTATCTTGAAAAATAGGGGATTTGGAACCTCCCAAATAAAAACGGAATTCTCTGC
CTGATGCACAGTGATGCTCTCCCCGGTGCGTGAATCCAT
>LN848759
TTAATAAAATTTGAATTTTATTTCATGATTCTCCAGTACATAATTTACATAGGACTTGTC
AGTCGCAAAGCGAACAGCTCTAATTACATTGTTTATGCCTATGGCCCCTAGCCTATGTAA
ATACAACATGACGCGAAATTTGAATCTACTTAAATATGTCGTCCCAGAAGCTGTCATCGA
AGTCGTCCAGACTTGGAAATGAAGGTATGCCTTGTGGAGAGCCAATGCTCGGCGTAGGTT
GTGGTTGAACCGGACTTCGATGTGGTATATCCTGGTCCTGGTGAACAACGGGTCCTCCAC
GTGATGTATCTTGAAAAATAGGGGATTTGGAACCTCCCAAATAAAAACGGAATTCTCTGC
CTGATGCACAGTGATGCTCTCCCCGGTGCGTGAATCCAT
>LN848789
TTAATAAAATGTGAATTTTATTTCATGATTCTCCAGTACATAATTTACATAGGACTTGTC
AGTCGCAAAGCGAACAGCTCTAATTACATTGTTTATGCCTATGGCCCCTAGCCTATGTAA
ATACAACATGACGCGAAATTTGAATCTACTTAAATATGTCGTCCCAGAAGCTGTCATCGA
AGTCGTCCAGACTTGGAAATGAAGGTATGCCTTGTGGAGAGCCAATGCTCGGCGTAGGTT
GTGGTTGAACCGGACTTCGATGTGGTATATCCTGGTCCTGGTGAACAACGGGTCCTCCAC
GTGATGTATCTTGAAAAATAGGGGATTTGGAACCTCCCAAATAAAAACGGAATTCTCTGC
CTGATGCACAGTGATGCTCTCCCCGGTGCGTGAATCCAT
>LN848787
TTAATAAAAATTGAATTTTATTTCATGATTCTCAAGTACATAATTTACATAGGACTTGTC
AGTCGCAAAGCGAACAGCTCTAATTACATTGTTTATGCCTATGGCCCCTAGCCTATGTAA
ATACAACATGACGCGAAATTTGAATCTACTTAAATATGTCGTCCCAGAAGCTGTCATCGA
AGTCGTCCAGACTTGGAAATGAAGGTATGCCTTGTGGAGAGTCAATGCTCGGCGTAGGTT
GTGGTTGAACCGGACTTCGATGTGGTATATCCTGGTCCTGGTGAACAACGGGTCCTCCAC
GTGATGTATCTTGAAAAATAGGGGATTTGGAACCTCCCAAATAAAAACGGAATTCTCTGC
CTGATGCACAGTGATGCTCTCCCCGGTGCGTGAATCCAT
>LN848780
TTAATAAAGTTTGAATTTTATTTCATGATTCTCAAGTACATAATTTACATAGGATTTGTC
CGTCGCAAAGCGAACAGCTCTAATTACATTGTTTATGCCTATGGCCCCTAGCCTATGTAA
ATACAACATGACGCGAAATTTGAATCTACTTAAATATGTCGTCCCAGAAACTGTCATCGA
AGTCGTCCAGACTTGGAAATGAAGGTATGCCTTGTGGAGAGCCAATGCTCGGCGTAGGTT
GTGGTTGAACCGGACTTCGATGTGGTATATCCTGGTTCGGGTGAACAACGGGTCCTCCAC
GTGTTGTATCTTGGAAAATAGGGGATTTGGAACCTCCCAAATAAAAACGGAATTCTCTGC
CTGATGCGCAGTGATGCTGTCCCCGGTGCGTGAATCCAT
>LN848779
TTAATAAAGTTTGAATTTTATTTCATGATTCTCAAGTACATAATTTACATAGGATTTGTC
CGTCGCAAAGCGAACAGCTCTAATTACATTGTTTATGCCTATGGCCCCTAGCCTATGTAA
ATACAACATGACGCGAAATTTGAATCTACTTAAATATGTCGTCCCAGAAACTGTCATCGA
AGTCGTCCAGACTTGGAAATGAAGGTATGCCTTGTGGAGAGCCAATGCTCGGCGTAGGTT
GTGGTTGAACCGGACTTCGATGTGGTATATCCTGGTTCGGGTGAACAACGGGTCCTCCAC
GTGTTGTATCTTGAAAAATAGGGGATTTGGAACCTCCCAAATAAAAACGGAATTCTCTGC
CTGATGCGCAGTGATGCTGTCCCCGGTGCGTGAATCCAT
>LN848781
TTAATAAAGTTTGAATTTTATTTCATGATTCTCAAGTACATAATTTACATAGGATTTGTC
CGTCGCAAAGCGAACAGCTCTAATTACATTGTTTATGCCTATGGCCCCTAGCCTATGTAA
ATACAACATGACGCGAAATTTGAATCTACTTAAATATGTCGTCCCAGAAACTGTCATCGA
AGTCGTCCAGACTTGGAAATGAAGGTATGCCTTGTGGAGAGCCAATGCTCGGCGTAGGTT
GTGGTTGAACCGGACTTCGATGTGGTATATCCTGGTTCGGGTGAACAACGGGTCCTCCAC
GTGTTGTATCTTGAAAAATAGGGGATTTGGAACCTCCCAAATAAAAACGGAATTCTCTGC
CTGATGCGCAGTGATGCTGTCCCCGGTGCGTGAATCCAT
>LN848791
TTAATAAAGTTTGAATTTTATTTCATGATTTTCAAGTACAGCATTTACATAGGATTTGTC
CGTCGCAAAACGAACAGCTCGTATTACATTGTTTATGCCTATGGCCCCTAGCCTATGTAA
ATACAACATGACGCGAAATTTGAATCTACTTAAATATGTCGTCCCAGAAGCTGTCATCGA
AGTCGTCCAGATTTGGAAATGGAGGTATGCCTTGTGGAGAGCCAATGCTCGGCGTAGGTT
GTGGTTGAACCGGACTTCGATGTGGTATATCCTGGTCCTGGTGAACAACGGGTCCTCCAC
GTGCTGTATCCTGAAAAATAGGGGATTTGGAACCTCCCAAATAAAAACGGAATTCTCTGC
CTGATGCACAGTGATGCTCTCCCCGGTGCGTGAATCCAT
>GU564594
TTAATAAAGTTTGAATTGTATTTCATGATTCTCAAGTACATAATTTACATAGTAACCGTC
CGTCGCAAAACGCACAGCTCTAATTACATTGTTTAAGCCTATGGCCCCTAGCCTATGTAA
ATACAACATGACGCGAAATTTGAATCTATTTAAATATGTCGTCCCAGAAGCTGTCATCGA
AGTCGTCCAGACTTGGAAACGGAGGTATGCTTTTTGGAGAGCCAATGCTCGGCGTAAGTT
GTGGTTGAACCGGACTTCGATGTGGTATATCCTGGTTCTGGTGAACAACGGGTCCTCCAC
GTGGTGTATCCTGAAAAATAGGGGATTTGGAACCTCCCAAATAAAAACGGAATTCTCTGC
CTGATCCACAGTGATGCTCTCCCCGGTGCGTGAATCCAT
>LN848793
TTAATAAAGTTTGATTTTTATTTCATGATTCTCAAGTACATAATTTACATAGGAACCGTC
CGTCGCAAAACGCACAGCTCTAATTACATTGTTTATGCCTATGGCCCCTAGCCTATGTAA
ATACAACATGACGCGAAATTTGAATCTATTTAAATATGTCGTCCCAGAAGCTGTCATCGA
AGTCGTCCAGACTTGGAAACGGAGGTATGCTTTGTGGAGAGCCAATGCTCGGCGTAAGTT
GTGGTTGAACCGGACTTCGATGTGGTATATCCTGGTTCTGGTGAACAACGGGTCCTCCAC
GTGGTGTATCCTGAAAAATAGGGGATTTGGAACCTCCCAAATAAAAACGGAATTCTCTGC
CTGATCCACAGTGATGCTCTCCCCGGTGCGTGAATCCAT
>LN848788
TTAATAAAGTTTGAATTTTATTTCATGATTCTCAAGTACATAATTTACATAGGAACCGTC
CGTCGCAAAACGCACAGCTCTAATTACATTGTTTATGCCTATGGCCCCTAGCCTATGTAA
ATACAACATGACGCGAAATTTGAATCTATGTAAATATGTCGTCCCAGAAGCTGTCATCGT
GGTCTTTTGGCCTTGGAAACGGAGGTATGCTTTGTGGAGAGCCAATGCTCGGCGTAAGTT
GTGGTTGAACCGGACTTCGATGTGGTATATCCTGGTTCTGGTGAACAACGGGTCCTCCAC
GTGGTGTATCCTGAAAAATAGGGGATTTGGAACCTCCCAAATAAAAACGGAACTCTCTGC
CTGATCCACAGTGATGCTCTCCCCGGTGCGTGAATCCAT
>LN848790
TTAATAAAGTCTGAATTTTATTACATGATTCTCAAGTACATAATTTACATAGGAACCGTC
CGTCGCGAAACGCACAGCTCTGATTACATTGTTTATGCCTATGGCCCCTAGCCTATGTAA
ATACAATATGACGCGATATTTCAATCTATTTAAATATGTCGTCCCAGAAGCTGTCATCGA
AGTCGTCCAGACTTGGAAACGGAGGTATGCTTTGTGGAGAGCCAATGCTCGGCGTAAGTT
GTGGTTGAACCGGACTTCGATGTGGTATATCCTGGTTCTGGTGAACAACGGGTCCTCCAC
TTGGTGTATCCTGAAAAATAGGGGATTTGGAACCTCCCAAATAAAAACGGAATTCTCTGC
CTGATCCACAGTGATGCTGTCCCCGGTGCGTGAATCCAT
>AY928516
TTAATAAAGTTTGTATTTTATTTCATGATTCTCAAGTACATAATTTACATAGGATTTGTC
CGTCGCAAAACGAACAGCTCGAATTACATTGTTTATGCCTATGGCCCCTAGCCTATGTAA
ATACAACATGACGCGAAATTTGAATCTATTTAAATATGTCGTCCCAGAAGCTGTCATCGA
AGTCGTCCAGACTTGGAAATGGAGGAATGCCTTGTGGAGAGCCAATGCTCTGCGTAGGTT
GTGGTTGAACCGTACTTCGATGTGGTAAATCCTGGTTCTGGTGTACAACGGCGTCTCTAC
TCGTTGTATCCTGAAAAATAGGGGATTTGGAACCTCCCAAATAAAAACGGAATTCTCTGC
CTGACGCACAGTGATGCTCTCCCCGGTGCGTGAATCCAT
>AY928512
TTAATAAAGTTTGAATTTTATTTCATGATTCTCAAGTACATAATTTACATAGGATTTGTC
CGTCGCAAAACGAACAGCTGTGATTACATTGTTTATGCCTATGGCCCCTAGCCTATGTAA
ATATAACATGACGCGAAATTTGAATCTACTTAAATATGTCGTCCCAGAAGCTGTCATCGA
AGTCGTCCAGATTTGGAAACGGAGGTATGCCTTGTGGAGAGCCAATGCTCGACGTAGGTT
GTGGTTGAACCGGACTTCGATGTGGTATATCCTGGTTCTGGTGAATAACGGGTCCTCCAC
GTGATGTATCCTGAAAAATAGGGGATTTGGAACCTCCCAAATAAAAACGGAATTCTCTGC
CTGATGCGCAGTGATGCTCTCCCCGGTGCGTGAATCCAT
>LN848752
TTAATAAAGTTTGAATTTTATTTCATGATTCTCAAGTACATAATTTACATAGGATTTGTC
CGTCGCAAAACGAACAGCTGTGATTACATTGTTTATGCCTATGGCCCCTAGCCTATGTAA
ATATAACATGACGCGAAATGTGAATCTACTTAAATATGTCGTCCCAGAAGCTGTCATCGA
AGTCGTCCAGACCTGGAAATGGAGGAATGCCTTGTGGAGAGCTAACGCTCGACGTAGGTT
GTGGTTGAACCGGACGTCGATGTGGTATATCCTGGTTCTGGTGAACAACGGGTCCTCCAC
GTGATGTATCCTGAAAAATAGGGGATTTGGAACCTCCCAAATAAAAACGGAATTCTCTGT
CTGATGCACAGTGATGCTCTCCCCGGTGCGTGAATCCAT
>LN848795
TTAATAAAGTTTGCATTTTATTTCATGATTCTCAAGTACATAATTTACATAGGATTTGTC
TGTCGCAAAACGAACAGCTCTGATTACATGGTTTATGCCAATGGCCCCTAGCCTATGTAA
ATACAACATGACGCGAAATTTGAATCTACTTAAATATGTCGTCCCAGAAGCTGTCATCGA
AGTCGTCCAGACTTGGAAATGGAGGAATGCCTTGTGGAGAGCTAATGCTCGACGTAGGTT
GTGGTTGAACCGGACTTCGATGTGGTATATCCTGGTTCTGGTGAACAACGGGTCCTCCAC
GTGCTGTATCCTGAAAAATAGGGGATTTGGAACCTCCCAAATAAAAACGGAATTCTCTGC
CTGATGCACAGTGATGCTCTCCCCGGTGCGTGAATCCAT
>LN848775
TTAATAAAGTTTGCATTTTATTTCATGATTCTCAAGTACATAATTTACATAGGATTTGTC
TGTTGCAAAACGAACAGCTCTGATTACATTGTTTATGCCTATGGCCCCTAGCCTATGTAA
ATACAACATGACGCGAAATCTGAATCTACTTAAAAATGTCGTCCCAGAAGCTCTCATCGA
AGTCGTCCAGACTTGGAAATGGAGGAATGCCTTGTGGAGAGCTAATGCTCGACGTAGGTT
GTGGTTGAACCGGACTTCGATGTGGTATATCCTGGTTCTGGTGAACAACTGGTCCTCCAC
GTGATGTATCCTGAAAAATAGGGGATTTGGAACCTCCCAAATAAAAACGGAATTCTCTGC
CTGAAGCACAGTGATGCTCTCCCCGGTGCGTGAATCCAT
>LN848769
TTAATAAAGTTTGCATTTTATTTCATGATTCTCAAGTACATAATTTACATAGGATTTGTC
TGTTGCAAAACGAACAGCTCTGATTACATTGTTTATGCCTATGGCCCCTAGCCTATGTAA
ATACAACATGACGCGAAATCTGAATCTACTTAAAAATGTCGTCCCAGAAGCTCTCATCGA
AGTCGTCCAGACTTGGAAATGGAGGAATGCCTTGTGGAGAGCTAATGCTCGACGTAGGTT
GTGGTTGAACCGGACTTCGATGTGGTATATCCTGGTTCTGGTGAACAACTGGTCCTCCAC
GTGATGTATCCTGAAAAATAGGGGATTTGGAACCTCCCAAATAAAAACGGAATTCTCTGC
CTGAAGCACAGTGATGCTCTCCCCGGTGCGTGAATCCAT
>LN848768
TTAATAAAGTTTGCATTTTATTTCATGATTCTCAAGTACATAATTTACATAGGATTTGTC
TGTTGCAAAACGAACAGCTCTGATTACATTGTTTATGCCTATGGCCCCTAGCCTATGTAA
ATACAACATGACGCGAAATCTGAATCTACTTAAATATGTCGTCCCAGAAGCTCTCATCGA
AGTCGTCCAGACTTGGAAATGGAGGAATGCCTTGTGGAGAGCTAATGCTCGACGTAGGTT
GTGGTTGAACCGGACTTCGATGTGGTATATCCTGGTTCTGGTGAACAACTGGTCCTCCAC
GTGATGTATCCTGAAAAATAGGGGATTTGGAACCTCCCAAATAAAAACGGAATTCTCTGC
CTGAAGTACAGTGATGCTCTCCCCGGTGCGTGAATCCAT
>LN848767
TTAATAAAGTTTGCATTTTATTTCATGATTCTCAAGTACATAATTTACATAGGATTTGTC
TGTTGCAAAACGAACAGCTCTGATTACATTGTTTATGCCTATGGCCCCTAGCCTATGTAA
ATACAACATGACGCGAAATCTGAATCTACTTAAATATGTCGTCCCAGAAGCTCTCATCGA
AGTCGTCCAGACTTGGAAATGGAGGAATGCCTTGTGGAGAGCTAATGCTCGACGTAGGTT
GTGGTTGAACCGGACTTCGATGTGGTATATCCTGGTTCTGGTGAACAACTGGTCCTCCAC
GTGATGTATCCTGAAAAATAGGGGATTTGGAACCTCCCAAATAAAAACGGAATTCTCTGC
CTGAAGCACAGTGATGCTCTCCCCGGTGCGTGAATCCAT
>LN848770
TTAATAAAGTTTGCATTTTATTTCATGATTCTCAAGTACATAATTTACATAGGATTTGTC
TGTTGCAAAACGAACAGCTCTGATTACATTGTTTATGCCTATGGCCCCTAGCCTATGTAA
ATACAACATGACGCGAAATCTGAATCTACTTAAATATGTCGTCCCAGAAGCTCTCATCGA
AGTCGTCCAGACTTGGAAATGGAGGAATGCCTTGTGGAGAGCTAATGCGCGACGTAGGTT
GTGGTTGAACCGGACTTCGATGTGGTATATCCTGGTTCTGGTGAACAACGGGTCCTCCAC
GTGATGTATCCTGAAAAATAGGGGATTTGGAACCTCCCAAATAAAAACGGAATTCTCTGC
CTGAAGCACAGTGATGCTCTCCCCGGTGCGTGAATCCAT
>LN848766
TTAATAAAGTTTGCATTTTATTTCATGATTCTCAAGTACATAATTTACATAGGATTTGTC
CGTTGCAAAACGAACAGCTCTGATTACATTGTTTATGCCTATGGCCCCTAGCCTATGTAA
ATACAACATGACGCGAAATTTGAATCTACTTAAATATGTCGTCCCAGAAGCTGTCATCGA
AGTCGTCCAGACTTGGAAATGGAGGAATGCCTTGTGGAGAGCTAATGCTCGACGTAGGTT
GTGGTTGAACCGGACTTCGATGTGGTATATCCTGGTTCTGGTGAACAACTGGTCCTCCAC
GTGATGTATCCTGAAAAATAGGGGATTTGGAACCTCCCAAATAAAAACGGAATTCTCTGC
CTGAAGCACAGTGATGCTCTCCCCGGTGCGTGAATCCAT
>LN848765
TTAATAAAGTTTGCATTTTATTTCATGATTCTCAAGTACATAATTTACATAGGATTTGTC
CGTTGCAAAACGAACAGCTCTGATTACATTGTTTATGCCTATGGCCCCTAGCCTATGTAA
ATACAACATGACGCGAAATTTGAATCTACTTAAATATGTCGTCCCAGAAGCTGTCATCGA
AGTCGTCCAGACTTGGAAATGGAGGAATGCCTTGTGGAGAGCTAATGCTCGACGTAGGTT
GTGGTTGAACCGGACTTCGATGTGGTATATCCTGGTTCTGGTGAACAACTGGCCCTCCAC
GTGATGTATCCTGAAAAATAGGGGATTTGGAACCTCCCAAATAAAAACGGAATTCTCTGC
CTGAAGCACAGTGATGCTCTCCCCGGTGCGTGAATCCAT
>LN848794
TTAATAAAGTTTGCATTTTATTTCATGATTCTCAAGTACATAATTTACATAGGATTTGTC
CGTTGCAAAACGAACAGCTCTGATTACATTGTTTATGCCTATGGCCCCTAGCCTATGTAA
ATACAACATGACGCGAAATTTGAATCTACTTAAATATGTCGTCCCAGAAGCTGTCATCGA
AGTCGTCCAGACTTGGAAATGGAGGAATGCTTTGTGGAGAGCTAATGCTCGACGTAGGTT
GTAGTTGAACCGGACTTCGATGTGGTATATCCTGGTTCTGGTGAACAACGGGTCCTCCAC
GTGATGTATCCTGAAAAATAGGGGATTTGGAACCTCCCAAATAAAAACGGAATTCTCTGC
CTGATGCACAGTGATGCTCTCCCCGGTGCGTGAATCCAT
>LN848783
TTAATAAAGTTTGCATTTTATTTCATGATTCTCAAGTACATAATTTACATAGGATTTGTC
CGTTGCAAAACGAACAGCTCTGATTACATTGTTTATGCCTATGGCCCCTAGCCTATGTAA
ATACAACATGACGCGAAATTTGAATCTACTTAAATATGTCGTCCCAGAAGCTGTCATCGA
AGTCGTCCAGACTTGGAAATGGAGGAATGCCTTGTGGAGAGCTAATGCTCGACGTAGGTT
GTGGTTGAACCGGACTTCGATGTGGTATATCCGGGTTCTGGTGAACAACGGGTCCTCCAC
GTGATGTATCCTGAAAAATAGGGGATTTGGAACCTCCCAAATAAAAACGGAATTCTCTGC
CTGATGCACAGTGATGCTCTCCCCGGTGCGTGAATCCAT
>LN848771
TTAATAAAGTTTGCATTTTATTTCATGATTCTCAAGTACATAATTTACATAGGATTTGTC
CGTTGCAAAACGAACAGCTCTGATTACATTGTTTATGCCTATGGCCCCTAGCCTATGTAA
ATACAACATGACGCGAAATTTGAATCTACTTAAATATGTCGTCCCAGAAGCTGTCATCGA
AGTCGTCCAGACTTGGAAATGGAGGAATGCCTTGTGGAGAGCTAATGCTCGACGTAGGTT
GTGGTTGAACCGGACTTTGATGTGGTATATCCGGGTTCTGGTGAACAACGGGTCCTCCAC
GTGATGTATCCTGAAAAATAGGGGATTTGGAACCTCCCAAATAAAAACGGAATTCTCTGC
CTGATGCACAGTGATGCTCTCCCCGGTGCGTGAATCCAT
>LN848784
TTAATAAAGTTTGCATTTTATTTCATGATTCTCAAGTACATAATTTACATAGGATTTGTC
CGTTGCAAAACGAACAGCTCTGATTACATTGTTTATGCCTATGGCCCCTAGCCTATGTAA
ATACAACATGACGCGAAATTTGAATCTACTTAAATATGTCGTCCCAGAAGCTGTCATCGA
AGTCGTCCAGACTTGGAAATGGAGGAATGCCTTGTGGAGAGCTAATGCTCGACGTAGGTT
GTGGTTGAACCGGACTTCGATGTGGTATATCCGGGTTCTGGTGAACAACGGGTCCTCCAC
GTGATGTATCCTGAAAAATAGGGGATTTGGAACCTCCCAAATAAAAACGGAATTCTCTGC
CTGATGCACAGTGATGCTCTCCCCGGTGCGTGAATCCAT
>LN848785
TTAATAAAGTTTGCATTTTATTTCATGATTCTCAAGTACATAATTTACATAGGATTTGTC
CGTTGCAAAACGAACAGCTCTGATTACATTGTTTATGCCTATGGCCCCTAGCCTATGTAA
ATACAACATGACGCGAAATTTGAATCTACTTAAATATGTCGTCCCAGAAGCTGTCATCGA
AGTCGTCCAGACTTGGAAATGGAGGAATGCCTTGTGGAGAGCTAATGCTCGACGTAGGTT
GTGGTTGAACCGGACTTCGATGTGGTATATCCGGGTTCTGGTGAACAACGGGTCCTCCAC
GTGATGTATCCTGAAAAATAGGGGATTTGGAACCTCCCAAATAAAAACGGAATTCTCTGC
CTGATGCACAGTGATGCTCTCCCCGGTGCGTGAATCCAT
>LN848751
TTAATAAAGTTTGCATTTTATTTCATGATTCTCAAGTACATAATTTACATAGGATTTGTC
CGTTGCAAAACGAACAGCTCTGATTACATTGTTTATGCCTATGGCCCCTAGCCTATGTAA
ATACAACATGACGCGAAATTTGAATCTACTTAAATATGTCGTCCCAGAAGCTGTCATCGA
AGTCGTCCAGACTTGGAAACGGAGGAATGCCTTGTGGAGAGCTAATGCTCGACGTAGGTT
GTGGTTGAACCGGACTTCTATGTGGTATATCCGGGTTCTGGTGAACAACGGGTCCTCCAC
GTGATGTATCCTGAAAAATAGGGGATTTTGAACCTCCCAAATAAAAACGGAATTCTCTGC
CTGATGCACAGTGATGCTCTCCCCGGTGCGTGAATCCAT
>LN848782
TTAATAAAGTTTGCATTTTATTTCATGATTCTGAAGTACATAATTTACATAGGATTTGTC
CGTTGCAAAACGAACAGCTCTGATTACATTGTTTATGCCTATGGCCCCTAGCCTATGTAA
ATACAACATGACGCGAAATTTGAATCTACTTAAATATGTCGTCCCAGAAGCTGTCATCGA
AGTCGTCCAGACTTGGAAATGGAGGAATGCCTTGTGGAGAGCTAATGCTCGACGTAGGTT
GTGCTTGAACCGGACTTCGATGTGGTATATCCGGGTTCTGGTGAACAACGGGTCCTCCAC
GTGATGTATCCTGAAAAATAGGGGATTTGGAACCTCCCAAATAAAAACGGAATTCTCTGC
CTGATGCACAGTGATGCTCTCCCCGGTGCGTGAATCCAT
>LN848778
TTAATAAAGTTTGCATTTTATTTCATGATGCTCAAGTACATAATTTACATAGGATTTATC
CGTTGCAAAACGAACAGCTCTGAGTACATTGTTTATGCCTATGGCCCCTAGCCTATGTAA
ATACAACATGACGCGAAATTTGAATCTACTTAAATATGTCGTCCCAGAAGCTGTCATCGA
AGTCGTCCAGACTTGGAAATGGAGGAATGCCTTGTGGAGAGCTAATGCTCGACGTAGGTT
GTGGTTGAACCGGACTTCGATGTGGTATATCCGGGTTCTGGTGAACAACGGGTCCTCCAC
GTGATGTATCCTGAAAAATAGGGGATTTGGAACCTCCCAAATAAAAACGGAATTCTCTGC
CTGATGCACAGTGATGCTCTCCCCGGTGCGTGAATCCAT
>LN848777
TTAATAAAGTTTGCATTTTATTTCATGATGCTCAAGTACATAATTTACATAGGATTTATC
CGTTGCAAAACGAACAGCTCTGAGTACATTGTTTATGCCTATGGCCCCTAGCCTATGTAA
ATACAACATGACGCGAAATTTGAATCTACTTAAATATGTCGTCCCAGAAGCTGTCATTGA
AGTCGTCCAGACTTGGAAATGGAGGAATGCCTTGTGGAGAGCTAATGCTCGACGTAGGTT
GTGGTTGAACCGGACTTCGATGTGGTATATCCGGGTTCTGGTGAACAACGGGTCCTCCAC
GTGATGTATCCTGAAAAATAGGGGATTTGGAACCTCCCAAATAAAAACGGAATTCTCTGC
CTGATGCACAGTGATGCTCTCCCCGGTGCGTGAATCCAT
>LN848758
TTAATAAAGTTTGCATTTTATTTCATGATGCTCAAGTACATAATTTACATAGGATTTGTC
CGTTGCAAAGCGAACAGCTCTGATTACATTGTTTATGCCTATGGCCCCTAGCCTATGTAA
ATACAACATGACGCGAAATTTGAATCTACTTAAATATGTCGTCCCAGAAGCTGTCATCGA
AGTCGTCCAGACTTGGAAATGGAGGAATGCCTTGTGGAGAGCTAATGCTCGTCGTAGGTT
GTGGTTGAACCGGGCTTCGATGTGGTATATTCGGGTTCTGGTGAACAACGGGTCCTCCAC
GTGATGTATCCTGAAAAATAGGGGATTTGGAACCTCCCAAATAAAAACGGAATTCTCTGC
CTGATGCACAGTGATGCTCTCCCCGGTGCGTGAATCCAT
>LN848786
TTAATAAAGTTTGCATTTTATTTCATGATTCTCAAGTACATAATTTACATAGGATTTGTC
CGTTTCAAAACGAACAGCTCTGATTACATTGTTTATGCCTATGGCCCCTAGCCTATGTAA
ATACAACATGACGCGAAATTTGAATCTACTTAAATATGTCGTCCCAGAAGCTGTCATCGA
AGTCGTCCAGATTTGGAAATGAAGGAATGCCTTGTGGAGAGCTAATGCTCGACGTAGGTT
GTGGTTGAACCGGACTTCGATGTGGTATATCCGGGTTCTGGTGAACAACGGCTCCTCCAC
GTGATGTATCCTGAAAAATAGGGGATTTGGAACCTCCCAAATAAAAACGGAATTCTCTGC
CTGATGCACAGTGATGCTCTCCCCGGTGCGTGAATCCAT
>LN848756
TTAATAAAGCTTGCATTTTATTTCATGATTCTCAAGTACATAATTTACATAGGTTTTGTC
CGTTGCAAAACGAACAGCTCTGATTACATTGTTTATGCCTATGGTCCCTAGCCTATGTAA
ATACAACATGACGCGAAATTTGAATCTACTTAAATATGTCGTCCCAGAAGCTGTCATCGA
AGTCGTCCAGACTTGGAAATGAAGGAATGCCTTGTGGAGAGCTAATGCTCGACGTAGGTT
GTGGTTGAACCGGACTTCGATGTGGTATATCCGGGTTCTGGTGAACAACGGCTCCTCCAC
GTGATGTATCCTGAAAAATAGGGGATTTGGAACCTCCCAAATAAAAACGGAATTCTCTGC
CTGATCCACAGTGATGCTCTCCCCGGTGCGTGAATCCAT
>LN848755
TTAATAAAGTTTGCATTTTATTTCATGATTCTCAAGTACATAATTTACATAGGATTTGTC
CGTTGCAAAACGAACAGCTCTGATTACATTGTTTATGCCTATGGCCCCTAGCCTATGTAA
ATACAACATGACGCGAAATTTGAATCTACTTAAATATGTCGTCCCAGAAGCTGTCATCGA
AGTCGTCCAGACTTGGAAATGGAGGAATGCTTTGTGGAGAGCTAATGCTCGACGTAGGTT
GTGGTTGAACCGGACTTCGATGTGGTATATCCGGGTTCTGTTGAACAACGGGTCCTCCAC
GTGATGTATCCTGAAAAATAGGGGATTTGGAACCTCCCAAATAAAAACGGAATTCTCTGC
CTGATGCACAGTGATGCTCTCCCCGGTGCGTGAATCCAT
>LN848754
TTAATAAAGTTTGCATTTTATTTCATGATTCTCAAGTACATAATTTACATAGGATTTGTC
CGTTGCAAAACGAACAGCTCTGATTACATTGTTTATGCCTATGGCCCCTAGCCTATGTAA
ATACAACATGACGCGAAATTTGAATCTACTTAAATATGTCGTCCCAGAAGCTGTCATCGA
AGTCGTCCAGACTTGGAAATGGAGGAATGCTTTGTGGAGAGCTAATGCTCGACGTAGGTT
GTGGTTGAACCGGACTTCGATGTGGTATATCCGGGTTCTGGTGAACAACGGGTCCTCCAC
GTGATGTATCCTGAAAAATAGGGGATTTGGAACCTCCCAAATAAAAACGGAATTCTCTGC
CTGATGCACAGTGATGCTCTCCCCGGTGCGTGAATCCAT
>LN848753
TTAATAAAGTTTGCATTTTATTTCATGATTCTCAAGTACATAATTTACATAGGATTTGTC
CGTTGCAAAACGAACAGCTCTGATTACATTGTTTATGCCTATGGCCCCTAGCCTATGTAA
ATACAACATGACGCGAAATTTGAATCTACTTAAATATGTCGTCCCAGAAGCTGTCATCGA
AGTCGTCCAGACTTGGAAATGGAGGAATGCTTTGTGGAGAGCTAATGCTCGACGTAGGTT
GTGGTTGAACCGGACTTCGATGTGGTATATCCGGGTTCTGGTGAACAACGGGTCCTCCAC
GTGATGTATCCTGAAAAATAGGGGATTTGGAACCTCCCAAATAAAAACGGAATTCTCTGC
CTGATGCACAGTGATGCTCTCCCCGGTGCGTGAATCCAT
>LN848772
TTAATAAAGTTTGCATTTTATTTCATGATTCTCAAGTACATAATTTACATAGGATTTGTC
CGTTGCAAAACGAACAGCTCTGATTACATTGTTTATGCCTATGGCCCCTAGCCTATGTAA
ATACAACATGACGCGAAATTTGAATCTACTTAAATATGTCGTCCCAGAAGCTGTCATCGA
AGTCGTCCAGACTTGGAAATGGAGGAATGCTTTGTGGAGAGCTAATGCTCGACGTAGGTT
GTGGTTGAACCGGACTTCGATGTGGTATATCCGGGTTCTGGTGAACAACGGGTCCTCCAC
GTGATGTATCCTGAAAAATAGGGGATTTGGAACCTCCCAAATAAAAACGGAATTCTCTGC
CTGATGCACAGTGATGCTCTCCCCGGTGCGTGAATCCAT
>LN848757
TTAATAAAGTTTGCATTTTATTTCATGATTCTCAAGTACATAATTTACATAGGATTTGTC
CGTTGCAAAACGAACAGCTCTGATTACATTGTTTATGCCTATGGCCCCTAGCCTATGTAA
ATACAACATGACGCGAAATTTGAATCTACTTAAATATGTCGTCCCAGAAGCTGTCATCGA
AGTCGTCCAGACTTGGAAATGGAGGAATGCTTTGTGGAGAGCTAATGCTCGACGTAGGTT
GTGGTTGAACCGGACTTCGATGTGGTATATCCGGGTTCTGGTGAACAACGGGTCCTCCAC
GTGATGTATCCTGAAAAATAGGTGATTTGGAACCTCCCAAATAAAAACGGAATTCTCTGC
CTGATGCACAGTGATGCTCTCCCCGGTGCGTGAATCCAT
>LN848773
TTAATAAAGTTCGCATTTTATTTCAGGAGTTTCAAGTACATAATTAACATAGGATTTGTC
CGACGCAAAACGAACAGCTCTGATTTCATTGTTGACATCTACGGAACCTAGCCTATGTAA
AAACAACAGGTCTCGAAATACGAATCTACTTAAATATGTAGTGACGGAAGCTATGATTGA
CGTACTCCAGACTCGGAAATGGAGGAATGCTTTGAGGAGAGCTAATGCTCGACTTAGGTT
GTGGTTGATCCGAGATTCGATGTGGTAGATCCGGAGTTTGGTGATCAGCAGTTCCTCCAC
GTGATGTATCCTGAAAAATAGGTGATTTGGAACCTCCCAAATAAAAACGGAATTCTCTGC
ATGATGCACAGTAATGCTCTGCCCGGTGCGTGAATCCAT
