# Supplementary material for: Gene Overlapping as a Modulator of Begomovirus Evolution
Source: Microorganisms. 2022 Feb 4;10(2):366. doi: 10.3390/microorganisms10020366 (PMC8875319; doi:10.3390/microorganisms10020366)
Supplement: Supplementary file 1 [file microorganisms-10-00366-s001.zip › File S1/Sweet_potato_leaf_curl_virus/DNA_AC4.dnd]

(
(
(
(
NC_004650:0.00000,
AF104036:0.00000)
:0.02114,
JF768740:0.00599)
:0.02584,
(
DQ644563:0.00000,
DQ644562:0.00000)
:0.02067)
:0.00145,
(
JQ349087:0.00969,
(
(
JX286654:0.01114,
(
EU267799:0.01024,
EU253456:0.00914)
:0.01017)
:0.00436,
(
AB433788:0.00988,
AB433787:0.00174)
:0.00339)
:0.00339)
:0.00097,
(
(
JX286655:0.00000,
JX286653:0.00000)
:0.00775,
AB433786:0.10465)
:0.01405);
