# Supplementary material for: Gene Overlapping as a Modulator of Begomovirus Evolution
Source: Microorganisms. 2022 Feb 4;10(2):366. doi: 10.3390/microorganisms10020366 (PMC8875319; doi:10.3390/microorganisms10020366)
Supplement: Supplementary file 1 [file microorganisms-10-00366-s001.zip › File S1/Sweet_potato_leaf_curl_virus/DNA_AV2.fasta]

>JX050197
ATGGCTGAATTGTGGGACCCTCTCCAGAACCCACTACCAGATACTTTATACGGTTTCAGG
TGTATGCTCTCCGTAAAATACCTACAAGGTATTTTGAAGAAATACGAGCCAGGAACCCTA
GGGTTCGAGCCTCGTTCGGAGTTAATCCGTATATTCAGGGTCAGGCAGTATGACCGGGCG
AATTCGCGTTTCGCCGAGATATCATCCCTATGGGGGGAGACCGGTAAGACGGAGGCTGAA
CTTCGAGACAGCTATCGTGCCCTACACTGGGAATGCTGTCCCAATTGCTGCCCGAAGCTA
TGTCCCGGTTTCAAGAGGCGTCCGGATGAAGAGAAAGAGGGGTGA
>JX050195
ATGGCTGAATTGTGGGACCCTCTCCAGAACCCACTACCAGATACTTTATACGGTTTCAGG
TGTATGCTCTCCGTAAAATACCTACAAGGTATTTTGAAGAAATACGAGCCAGGAACCCTA
GGGTTCGAGCTCGGTCCGGAGTTGATCCGTATATTCAGGGTCAGGCAGTATGACCGGGCG
AATTCGCGTTTCGCCGAGATATCATCCCTATGGGGGGAGACCGGTAAGACGGAGGCTGAA
CTTCGAGACAGCTATCGTGCCCTACACTGGGAATGCTGTCCCAATTGCTGCCCGAAGCTA
TGTCCCGGTTTCAAGAGGCGTCCGGATGAAGAGAAAGAGGGGTGA
>JX050196
ATGGCTGAATTGTGGGACCCTCTCCAGAACCCACTACCAGATACTTTATACGGTTTCAGG
TGTATGCTCTCCGTAAAATACCTACAAGGTATTTTGAAGAAATACGAGCCAGGAACCCTA
GGGTTCGAGCTCTGTACGGAGTTAATCCGTATATTCAGGGTCAGGCAGTATGACCGGGCG
AATTCGCGTTTCGCCGAGATATCATCCCTATGGGGGGAGACCGGTAAGACGGAGGCTGAA
CTTCGAGACAGCTATCGTGCCCTACACTGGGAATGCTGTCCCAATTGCTGCCCGAAGCTA
TGTCCCGGTTTCAAGAGGCGTCCGGATGAAGAGAAAGAGGGGTGA
>EU267799
ATGGCTGAATTGTGGGACCCTCTTCAGAACCCACTACCAGATACTTTATACGGTTTCAGG
TGTATGCTCTCCGTAAAATACCTACAAGGTATTTTGAAGAAATACGAGCCAGGAACCCTA
GGGTTCGAGCTCTGTTCGGAGTTAATCCGTATATTCAGGGTCAGGCAGTATGACAGGGCG
AATTCGCGTTTCGCCGAGATATCATCCCTATGGGGGGAGACCGGTAAGACGGAGGCTGAA
CTTCGAGACAGCTATCGTGCCCTACACTGGGAATGCTGTCCCAATTGCTGCCCGAAGTTA
TGTCCCGGTTTCAAGAGGCGTCCGGATGAAGAGAAAGAGGGGTGA
>EU253456
ATGGCTGAATTGTGGGACCCTCTTCAGAACCCACTACCAGATACTTTATACGGCTTCAGG
TGTATGCTCTCCGTAAAATACCTACAAGGTATTTTGAAGAAATACGAGCCAGGAACCCTA
GGGTTCGAGCTCTGTTCGGAGTTAATCCGTATATTCAGGGTCAGGCAGTATGACAGGGCG
AATTCGCGTTTCGCCGAGATATCATCCCTATGGGGGGAGACCGGTAAGACGGAGGCTGAA
CTTCGAGACAGCTATCGTGCCCTACACTGGGAATGCTGTCCCAATTGCTGCCCGAAGCTA
TGTCCCGGTTTCAAGAGGCGTTCGGATGAAGAGAAAGAGGGGTGA
>JX286655
ATGGCTGAATTGTGGGACCCTTTGCAAAACCCACTGCCAGATACTTTATACGGTTTTAGG
TGTATGCTATCCGTAAAATACCTGCAGGGTATTTTGAAGAAATACGAGCCAGGAACCCTA
GGGTTCGAGCTCTGCTCGGAGCTCATCCGCATCTTCAGGGTGAGGCAGTATGACAGGGCG
AATGCGCGTTACGCAGAGATTTCATCCGTATGGGGGGAGACCGGTAAGACGGAGGCTGAA
CTTCGAGACAGCTATCGTGCCCTACACTGGGAATGCTGTCCCAATTGCTGCCCGAAGCTA
TGTCCCGGTTTCAAGAGGCGTCCGGATGAAGAGAAAGAGGGGTGA
>JX286653
ATGGCTGAATTGTGGGACCCTTTGCAAAACCCACTGCCAGATACTTTATACGGTTTTAGG
TGTATGCTATCCGTAAAATACCTGCAGGGTATTTTGAAGAAATACGAGCCAGGAACCCTA
GGGTTCGAGCTCTGCTCGGAGCTCATCCGCATCTTCAGGGTGAGGCAGTATGACAGGGCG
AATGCGCGTTTCGCAGAGATTTCATCCGTATGGGGGGAGACCGGTAAGACGGAGGCTGAA
CTTCGAGACAGCTATCGTGCCTTACACTGGGAATGCTGTCCCAATTGCTGCCCGAAGCTA
TGTCCCGGTTTCAAGAGGCGTCCGGATGAAGAGAAAGAGGGGTGA
>JX286654
ATGGCTGAATTGTGGGACCCTATGCAAAACCCACTGCCAGATACGTTATACGGTTTTAGG
TGTATGCTATCCGTAAAATACCTGCAGGGTATTTTGAAGAAATACGAGCCAGGAACCCTA
GGGTTCGAGCTCTGCTCGGAGCTCATCCGCATATTCAGGGTGAGGCAGTATGACAGGGCG
AATGCGCGTTTCGCAGAGATTTCATCCGTATGGGGGGAGACCGGTAAGACGGAGGCTGAA
CTTCGAGACAGCTATCGTGCCTTACACTGGGAATGCTGTCCCAATTGCTGCCCGAAGCTA
TGTCCCGGTTTCAAGAGGCGTCCGGATGAAGAGAAAGAGGGGTGA
>NC_004650
ATGGCTGAATTGTGGGACCCTTTGCAGAACCCACTACCAGATACTTTATACGGTTTTAGG
TGTATGCTATCCGTAAAATACTTGCAAAGTATTTTGAAGAAATACGAGCCAGGAACCTTA
GGGTTCGAGCTCTGTTCGGAGTTAATCCGTATATTCAGAGTCAGGCAGTATGACAGGGCG
AATGCGCGTTTCGCCGAGATTTCATCCATATGGGGGGAGACCGGTAAGACGGAGGCTGAA
CTTCGAGACAGCTATCGTGCCCTACACTGGGAATGCTGTCCCAATTGCTGCCCGAAGCTA
TGTCCCGGTTTCAAGAGGCGTCCGGATGAAGAGAAGGAGGGGTGA
>AF104036
ATGGCTGAATTGTGGGACCCTTTGCAGAACCCACTACCAGATACTTTATACGGTTTTAGG
TGTATGCTATCCGTAAAATACTTGCAAAGTATTTTGAAGAAATACGAGCCAGGAACCTTA
GGGTTCGAGCTCTGTTCGGAGTTAATCCGTATATTCAGAGTCAGGCAGTATGACAGGGCG
AATGCGCGTTTCGCCGAGATTTCATCCATATGGGGGGAGACCGGTAAGACGGAGGCTGAA
CTTCGAGACAGCTATCGTGCCCTACACTGGGAATGCTGTCCCAATTGCTGCCCGAAGCTA
TGTCCCGGTTTCAAGAGGCGTCCGGATGAAGAGAAGGAGGGGTGA
>AB433788
ATGGCTGAATTGTGGGACCCTTTGCAGAACCCACTACCAGATACTTTATACGGTTTTAGG
TGTATGCTATCCATAAAATACTTGCAGAGTATTTTGAAGAAATACGAGCCAGGAACCTTA
GGGTTCGAGCTCTGTTCGGAGTTAATCCGTATATTCAGAGTCCGGCAGTATGACAGGGCG
AATTCCCGTTTCGCGGAGATTTCATCCCTATGGGGGGAGACCGGTAAGACGGAGGCTGAA
CTTCGAGACAGCTATCGTGCCCTACACTGGGAATGCTGTCCCAATTGCTGCCCGAAGCTA
TGTCCCGGTTTCAAGAGGCGTTCGGATGAAGAGAAGGAGGGGTGA
>JF768740
ATGGCTGAATTGTGGGATCCTTTGCAGAACCCACTCCCAGATACTTTATACGGTTTTAGG
TGTATGCTATCCGTAAAATACTTGCAGGGTATTTTGAAGAAATACGAGCCAGGAACCTTA
GGGTTCGAGCTCTGTTCGGAGTTAATCCGTATATTCAGAGTCAGGCAGTATGACAGGGCG
AATTCCCGTTTCGCGGAGATTTCATCCCTATGGGGGGAGACCGGTAAGACGGAGGCTGAA
CTTCGAGACAGCTATCGTGCCCTACACTGGGAATGCTGTCCCAATTGCTGCCCGAAGCTA
TGTCCCGGTTTCAAGAGGCGTCCGGATGAAGAGAAGGAGGGGTGA
>AB433787
ATGGCTGAATTGTGGGACCCTTTGCAGAACCCACTCCCAGATACTTTATACGGTTTTAGG
TGTATGCTATCCGTAAAATACTTGCAGAGTATTTTGAAGAAATACGAGCCAGGAACCTTA
GGGTTCGAGCTCTGTTCGGAGTTAATCCGTATATTCAGGGTCAGGCAGTATGACAGGGCG
AATTCCCGTTTCGCGGAGATTTCATCCATATGGGGGGAGACCGGTAAGACGGAGGCTGAA
CTTCGAGACAGCTATCGTGCCCTACACTTGGAATGCTGTCCCAATTGCTGCCCGAAGCTA
TGTCCCGGTTTCAAGAGGCGTCCGGATGAAGAGAAAGAGGGGTGA
>AB433786
ATGGCTGAATTGTGGGACCCTTTGCAGAACCCACTCCCAGATACTTTATACGGTTTTAGG
TGTATGCTATCCGTAAAATACTTGCAGAGTATTTTGAAGAAATACGAGCCAGGAACCTTA
GGGTTCGAGCTCTGTTCGGAGTTAATCCGTATATTCAGGGTCAGGCAGTATGACAGGGCG
AATTCCCGTTTCGCGGAGATTTCATCCATATGGGGGGAGACCGGTAAGACGGAGGCTGAA
CTTCGAGACAGCTATCGTGCCCTACACTGGGAATGCTGTCCCAATTGCTGCCCGAAGCTA
TGTCCCGGTTTCAAGAGGCGTCCGGATGAAGAGAAAGAGGGGTGA
>JQ349087
ATGGCTGAATTGTGGGACCCTTTGCAGAACCCACTACCAGATACTTTATACGGTTTTAGG
TGTATGCTATCCGTAAAATACTTGCAAAGTATTTTGAAAAAATACGAGCCAGGAACCCTA
GGGTTCGAGCTCTGTTCGGAGTTAATCCGTATCTTCAGGGTCAGGCAGTATGACAGGGCG
AATGCGCGTTACGCAGAGATTTCATCCGTATGGGGGGAGACCGGTAAGACGGAGGCTGAA
CTTCGAGACAGCTATCGTGCCCTACACTGGGAATGCTGTCCCAATTGCTGCCCGAAGCTA
TGTCCCGGTTTCAAGAGGCGTCCGGATGAAGAGAAAGAGGGGTGA
>DQ644563
ATGGCTGAATTGTGGGATCCTTTGCAGAACCCACTACCAGATACTTTATACGGTTTTCGT
TGTATGCTTTCTGTAAAATACCTGCAAGGTATTTTGAAGAAATACGAGCCAGGAACCCTA
GGGTTCGAGCTCTGTTCGGAGTTAATCCGTATATTCAGGGTTCGTCATTATGACAGGGCG
AATTCGCGTTACGCGGAGATTTCATCCGTATGGGGGGACTCCGGCAAGACGGAGGCTGAA
CTTCGAGACAGCTATCGTGCCTTACACTGGGAATGCTGTCCCAATTGCTGCCCGAAGCTA
TGTCCCGGTTTCAAGAGGCGTCCGGATGAAGAGAAAGAGGGGTGA
>DQ644562
ATGGCTGAATTGTGGGATCCTTTGCAGAACCCACTACCAGATACTTTATACGGTTTTCGT
TGTATGCTTTCTGTAAAATACCTGCAAGGTATTTTGAAGAAATACGAGCCAGGAACCCTA
GGGTTCGAGCTCTGTTCGGAGTTAATCCGTATATTCAGGGTTCGTCATTATGACAGGGCG
AATTCGCGTTACGCGGAGATTTCATCCGTATGGGGGGACTCCGGCAAGACGGAGGCTGAA
CTTCGAGACAGCTATCGTGCCTTACACTGGGAATGCTGTCCCAATTGCTGCCCGAAGCTA
TGTCCCGGTTTCAAGAGGCGTCCGGATGAAGAGAAAGAGGGGTGA
>DQ644561
ATGGCTGAATTGTGGGACCCTTTGCAGAACCCACTACCAGATACTTTATACGGTTTCCGT
TGTATGCTATCCGTAAAATACCTGCAAGGTATTTTGAAGAAATACGAGCCAGGAACCCTA
GGGTTCGAGCTCTGTTCGGAGTTAATCCGTATATTCAGGGTTCGTCATTATGACAGGGCG
AATTCGCGTTACGCGGAGATTTCATCCGTATGGGGGGACTCCGGCAAGACGGAGGCTGAA
CTTCGAGACAGCTATCGTGCCCTACACTGGGAATGCTGTCCCAATTGCTGCCCGAAGCTA
TGTCCCGGTTTCAAGGGGCGTCCGGATGAAGAGAAAGAGGGGTGA
