# Supplementary material for: Gene Overlapping as a Modulator of Begomovirus Evolution
Source: Microorganisms. 2022 Feb 4;10(2):366. doi: 10.3390/microorganisms10020366 (PMC8875319; doi:10.3390/microorganisms10020366)
Supplement: Supplementary file 1 [file microorganisms-10-00366-s001.zip › File S1/Sweet_potato_leaf_curl_virus/DNA_AV1.fasta]

>JX050197
ATGACCGGGCGAATTCGCGTTTCGCCGAGATATCATCCCTATGGGGGGAGACCGGTAAGA
CGGAGGCTGAACTTCGAGACAGCTATCGTGCCCTACACTGGGAATGCTGTCCCAATTGCT
GCCCGAAGCTATGTCCCGGTTTCAAGAGGCGTCCGGATGAAGAGAAAGAGGGGTGACCGC
ATCCCGAAGGGATGTGTCGGTCCATGTAAGATCCAGGACTATGAGTTCAAGATGGACGTT
CCCCACACGGGAACGTTTGTCTGTGTCTCGGATTTTACAAGGGGGACTGGGCTTACCCAT
CGCCTGGGTAAGCGTGTTTGTATTAAGTCCATGGGTATAGATGGGAAGGTATGGATGGAT
GACAATGTGGCCAAGAGAGATCACACCAACATCATCACGTATTGGTTGCTTCGTGATCGA
CGGCCCAATAAGGACCCGCTGAACTTTGGTCAGGTTTTCACTATGTACGACAACGAGCCC
ACTACTGCTAAGATCCGAATGGATCTGAGGGATAGAATGCAGGTGTTGAAGAAGTTCTCT
GTTACAGTTTCAGGTGGTCCATACAGCCACAAGGAACAGGCTTTAGTTAGGAAGTTCTTT
AAGGGTTTGTATAATCATGTTACTTACAATCACAAGGAAGAAGCTAAGTATGAGAATCAG
TTAGAGAATGCTTTGATGTTGTATAGTGCTAGTAGTCATGCTAGTAATCCTGTGTATCAG
ACCCTGCGTTGCAGGGCTTATTTCTATGATTCGCATAATAATTAA
>JX050195
ATGACCGGGCGAATTCGCGTTTCGCCGAGATATCATCCCTATGGGGGGAGACCGGTAAGA
CGGAGGCTGAACTTCGAGACAGCTATCGTGCCCTACACTGGGAATGCTGTCCCAATTGCT
GCCCGAAGCTATGTCCCGGTTTCAAGAGGCGTCCGGATGAAGAGAAAGAGGGGTGACCGC
ATCCCGAAGGGATGTGTCGGTCCATGTAAGATCCAGGACTATGAGTTCAAGATGGACGTT
CCCCACACGGGAACGTTTGTCTGTGTCTCGGATTTTACAAGGGGGACTGGGCTTACCCAT
CGCCTGGGTAAGCGTGTTTGTATTAAGTCCATGGGTATAGATGGGAAGGTATGGATGGAT
GACAATGTGGCCAAGAGAGATCACACCAACATCATCACGTATTGGTTGCTTCGTGATCGA
CGGCCCAATAAGGACCCGCTGAACTTTGGTCAGGTTTTCACTATGTACGACAACGAGCCC
ACTACTGCTAAGATCCGAATGGATCTGAGGGATAGAATGCAGGTGTTGAAGAAGTTCTCT
GTTACAGTTTCAGGTGGTCCATACAGCCACAAGGAACAGGCTTTAGTTAGGAAGTTCTTT
AAGGGTTTGTATAATCATGTTACTTACAATCACAAGGAAGAAGCTAAGTATGAGAATCAG
TTAGAGAATGCTTTGATGTTGTATAGTGCTAGTAGTCATGCTAGTAATCCTGTGTATCAG
ACCCTGCGTTGCAGGGCTTATTTCTATGATTCGCATAATAATTAA
>JX050196
ATGACCGGGCGAATTCGCGTTTCGCCGAGATATCATCCCTATGGGGGGAGACCGGTAAGA
CGGAGGCTGAACTTCGAGACAGCTATCGTGCCCTACACTGGGAATGCTGTCCCAATTGCT
GCCCGAAGCTATGTCCCGGTTTCAAGAGGCGTCCGGATGAAGAGAAAGAGGGGTGACCGC
ATCCCGAAGGGATGTGTCGGTCCATGTAAGATCCAGGACTATGAGTTCAAGATGGACGTT
CCCCACACGGGAACGTTTGTCTGTGTCTCGGATTTTACAAGGGGGACTGGGCTTACCCAT
CGCCTGGGTAAGCGTGTTTGTATTAAGTCCATGGGTATAGATGGGAAGGTATGGATGGAT
GACAATGTGGCCAAGAGAGATCACACCAACATCATCACGTATTGGTTGCTTCGTGATCGA
CGGCCCAATAAGGACCCGCTGAACTTTGGTCAGGTTTTCACTATGTACGACAACGAGCCC
ACTACTGCTAAGATCCGAATGGATCTGAGGGATAGAAATGCAGTGTTGAAGAAGTTCTCT
GTTACAGTTTCAGGTGGTCCATACAGCCACACGGAAAGTTCTTTAGTTAAGGGTTTGTAT
AAGGGTCCATGTTACCTTACCAATTACCACCACAGGGAAGAAGCTAAGTATGAGAATCAG
TTAGAGAATGCTTTGATGTTGTATAGTGCTAGTAGTCATGCTAGTAATCCTGTGTATCAG
ACCCTGCGTTGCAGGGCTTATTTCTATGATTCGCATAATAATTAA
>EU267799
ATGACAGGGCGAATTCGCGTTTCGCCGAGATATCATCCCTATGGGGGGAGACCGGTAAGA
CGGAGGCTGAACTTCGAGACAGCTATCGTGCCCTACACTGGGAATGCTGTCCCAATTGCT
GCCCGAAGTTATGTCCCGGTTTCAAGAGGCGTCCGGATGAAGAGAAAGAGGGGTGACCGC
ATTCCGAAGGGATGTGTGGGTCCGTGTAAAATCCAGGACTATGAGTTCAAGATGGACGTT
CCCCACACGGGAACGTTTGTCTGTGTCTCGGATTTTACAAGGGGTACTGGTCTTACCCAT
CGCCTGGGTAAGCGTGTTTGTATTAAGTCCATGGGTATAGATGGTAAGGTATGGATGGAT
GACAATGTGGCCAAGAGAGATCACACGAACATCATCACGTATTGGTTGCTTCGTGATAGA
AGGCCCAATAAGGATCCGCTGAACTTTGGTCAGGTTTTCACTATGTACGACAATGAGCCC
ACTACTGCTAAGATCCGAATGGATCTGAGGGATAGAATGCAGGTGTTGAAGAAGTTCTCT
GTTACAGTTTCAGGTGGTCCATACAGCCACAAGGAACAGGCTTTAGTTAGGAAGTTCTTT
AAGGGTTTGTATAATCATGTTACTTACAATCACAAGGAAGAAGCTAAGTATGAGAATCAG
TTAGAGAATGCGTTGATGTTGTATAGTGCTAGCAGTCATGCTAGTAATCCTGTGTATCAG
ACCCTGCGTTGCAGGGCTTATTTCTATGACTCGCACAATAATTAA
>EU253456
ATGACAGGGCGAATTCGCGTTTCGCCGAGATATCATCCCTATGGGGGGAGACCGGTAAGA
CGGAGGCTGAACTTCGAGACAGCTATCGTGCCCTACACTGGGAATGCTGTCCCAATTGCT
GCCCGAAGCTATGTCCCGGTTTCAAGAGGCGTTCGGATGAAGAGAAAGAGGGGTGACCGC
ATCCCGAAGGGATGTGTGGGTCCCTGTAAGATCCAGGACTATGAGTTCAAGATGGACGTT
CCCCACACGGGAACGTTTGTCTGTGTCTCGGATTTTACAAGGGGTACTGGTCTTACTCAT
CGCCTGGGTAAGCGTGTTTGTATTAAGTCCATGGGTATAGATGGTAAGGTATGGATGGAT
GACAATGTGGCCAAGAGAGATCACACCAACATCATCACGTATTGGTTGCTTCGTGATAGA
AGGCCCAATAAGGATCCGCTTAACTTTGGTCAGGTTTTCACTATGTACGACAATGAGCCC
ACTACTGCTAAGATCCGAATGGATCTGAGGGATAGAATGCAGGTGTTGAAGAAGTTCTCT
GTTACAGTTTCAGGTGGTCCATACAGCCACAAGGAACAGGCTTTAGTTAGGAAGTTCTTT
AAGGGTTTGTATAATCATGTTACTTACAATCACAAGGAAGAAGCTAAGTATGAGAATCAG
TTAGAGAATGCGTTGATGTTGTATAGTGCTAGCAGTCATGCTAGTAATCCTGTGTATCAG
ACCCTGCGTTGCAGGGCTTATTTCTATGACTCGCACAATAATTAA
>NC_004650
ATGACAGGGCGAATGCGCGTTTCGCCGAGATTTCATCCATATGGGGGGAGACCGGTAAGA
CGGAGGCTGAACTTCGAGACAGCTATCGTGCCCTACACTGGGAATGCTGTCCCAATTGCT
GCCCGAAGCTATGTCCCGGTTTCAAGAGGCGTCCGGATGAAGAGAAGGAGGGGTGACCGC
ATCCCGAAGGGATGTGTGGGTCCCTGTAAGGTCCAGGACTATGAGTTCAAGATGGACGTT
CCCCACACGGGAACGTTTGTCTGTGTCTCGGATTTTACAAGGGGTACTGGGCTTACCCAT
CGCCTGGGTAAGCGTGTTTGTGTGAAGTCCATGGGTATAGATGGGAAGGTCTGGATGGAT
GATAATGTGGCCAAGAGAGATCACACCAATATCATCACGTATTGGTTGATTCGTGACAGA
AGGCCCAATAAGGATCCGCTGAACTTTGGCCAGATCTTCACCATGTACGACAATGAGCCC
ACTACTGCTAAGATCCGAATGGATCTGAGGGATAGAATGCAGGTCTTGAAGAAGTTTTCT
GTTACAGTTTCAGGAGGTCCATACAGCCACAAGGAGCAGGCATTAATTAGGAAGTTTTTT
AAGGGTTTGTATAATCATGTTACTTACAATCACAAGGAAGAAGCTAAGTATGAGAATCAA
TTAGAGAATGCACTTATGCTGTATAGTGCTAGCAGTCATGCTAGTAATCCTGTGTATCAG
ACCCTGCGTTGCAGGGCTTATTTCTATGATTCGCATAATAATTAA
>AF104036
ATGACAGGGCGAATGCGCGTTTCGCCGAGATTTCATCCATATGGGGGGAGACCGGTAAGA
CGGAGGCTGAACTTCGAGACAGCTATCGTGCCCTACACTGGGAATGCTGTCCCAATTGCT
GCCCGAAGCTATGTCCCGGTTTCAAGAGGCGTCCGGATGAAGAGAAGGAGGGGTGACCGC
ATCCCGAAGGGATGTGTGGGTCCCTGTAAGGTCCAGGACTATGAGTTCAAGATGGACGTT
CCCCACACGGGAACGTTTGTCTGTGTCTCGGATTTTACAAGGGGTACTGGGCTTACCCAT
CGCCTGGGTAAGCGTGTTTGTGTGAAGTCCATGGGTATAGATGGGAAGGTCTGGATGGAT
GATAATGTGGCCAAGAGAGATCACACCAATATCATCACGTATTGGTTGATTCGTGACAGA
AGGCCCAATAAGGATCCGCTGAACTTTGGCCAGATCTTCACCATGTACGACAATGAGCCC
ACTACTGCTAAGATCCGAATGGATCTGAGGGATAGAATGCAGGTCTTGAAGAAGTTTTCT
GTTACAGTTTCAGGAGGTCCATACAGCCACAAGGAGCAGGCATTAATTAGGAAGTTTTTT
AAGGGTTTGTATAATCATGTTACTTACAATCACAAGGAAGAAGCTAAGTATGAGAATCAA
TTAGAGAATGCACTTATGCTGTATAGTGCTAGCAGTCATGCTAGTAATCCTGTGTATCAG
ACCCTGCGTTGCAGGGCTTATTTCTATGATTCGCATAATAATTAA
>JF768740
ATGACAGGGCGAATTCCCGTTTCGCGGAGATTTCATCCCTATGGGGGGAGACCGGTAAGA
CGGAGGCTGAACTTCGAGACAGCTATCGTGCCCTACACTGGGAATGCTGTCCCAATTGCT
GCCCGAAGCTATGTCCCGGTTTCAAGAGGCGTCCGGATGAAGAGAAGGAGGGGTGACCGC
ATCCCGAAGGGATGTGTGGGTCCCTGTAAGGTCCAGGACTATGAGTTCAAGATGGACGTT
CCCCACACGGGAACGTTTGTCTGTGTCTCGGATTTTACAAGGGGTACTGGGCTTACCCAT
CGCCTGGGTAAGCGTGTTTGTGTGAAGTCCATGGGTATAGATGGGAAGGTCTGGATGGAT
GACAATGTGGCCAAGAGAGATCACACCAATATCATCACGTATTGGTTGATTCGTGACAGG
AGGCCCAATAAGGATCCGCTGAACTTTGGCCAGATCTTTACCATGTACGACAATGAGCCC
ACTACTGCTAAGATCCGAATGGATCTGAGGGATAGAATGCAGGTCTTGAAGAAGTTTTCT
GTTACAGTTTCAGGAGGTCCATACAGCCACAAGGAGCAGGCCTTAATTAGGAAGTTTTTT
AAGGGTTTGTATAATCATGTTACTTACAATCACAAGGAAGAAGCTAAGTATGAGAATCAA
TTAGAGAATGCACTTATGTTGTATAGTGCTAGTAGTCATGCTAGTAATCCTGTGTATCAG
ACCCTGCGTTGCAGGGCTTATTTCTATGATTCGCACAATAATTAA
>AB433788
ATGACAGGGCGAATTCCCGTTTCGCGGAGATTTCATCCCTATGGGGGGAGACCGGTAAGA
CGGAGGCTGAACTTCGAGACAGCTATCGTGCCCTACACTGGGAATGCTGTCCCAATTGCT
GCCCGAAGCTATGTCCCGGTTTCAAGAGGCGTTCGGATGAAGAGAAGGAGGGGTGACCGC
ATCCCGAAGGGATGCGTTGGTCCCTGTAAGGTCCAGGACTATGAGTTCAAGATGGACGTT
CCTCACACGGGAACGTTTGTGTGTGTCTCGGACTTTACAAGGGGAACTGGGCTTACCCAT
CGCCTGGGAAAGCGTGTTTGTGTGAAGTCCATGGGTATAGATGGGAAGGTCTGGATGGAC
GACAATGTGGCCAAGAGAGATCACACCAATATCATCACATATTGGTTGATTCGTGACAGA
AGGCCCAATAAGGATCCGCTGAACTTTGGGCAGATCTTCACCATGTACGACAATGAGCCC
ACTACTGCTAAGATCCGAATGGATCTGAGGGATAGAATGCAGGTCTTGAAGAAGTTCTCT
GTTACAGTTTCAGGAGGTCCATACAGCCACAAGGAGCAGGCCTTAATTAGGAAGTTTTTT
AAGGGTTTGTATAACCATGTTACTTACAATCATAAGGAAGAAGCTAAGTATGAGAATCAG
TTAGAAAATGCTTTGATGTTGTATAGTGCTAGCAGTCATGCGAGTAATCCTGTGTATCAG
ACCCTGCGTTGCAGGGCTTATTTCTATGATTCGCACAATAATTAA
>JX286654
ATGACAGGGCGAATGCGCGTTTCGCAGAGATTTCATCCGTATGGGGGGAGACCGGTAAGA
CGGAGGCTGAACTTCGAGACAGCTATCGTGCCTTACACTGGGAATGCTGTCCCAATTGCT
GCCCGAAGCTATGTCCCGGTTTCAAGAGGCGTCCGGATGAAGAGAAAGAGGGGTGACCGC
ATCCCGAAGGGATGTGTTGGTCCCTGTAAGGTCCAGGACTATGAGTTCAAGATGGATGTT
CCTCACACGGGAACGTTTGTCTGTGTCTCGGATTTTACAAGGGGTACTGGGCTTACCCAT
CGCCTGGGTAAGCGTGTTTGTGTTAAGTCGATGGGTATAGATGGGAAGGTCTGGATGGAT
GACAATGTTGCCAAGAGAGATCACACCAATATCATCACGTATTGGTTGATTCGTGATAGA
AGGCCCAATAAGGATCCGCTGAACTTTGGGCAAGTTTTCACCATGTACGACAATGAGCCC
ACTACTGCTAAGATCCGAATGGATCTGCGGGATAGAATGCAGGTCTTGAAGAAGTTTTCT
GTTACAGTTTCAGGAGGTCCATACAGCCACAAGGAACAGGCTTTGGTTAGGAAGTTTTTT
AAGGGTTTGTATAACCATGTAACTTACAATCACAAGGAAGAAGCTAAGTACGAGAATCAC
TTAGAGAATGCTCTCATGCTGTATAGTGCTAGTAGTCATGCCAGTAATCCTGTGTATCAG
ACCCTGCGTTGCAGGGCTTATTTCTATGATTCGCACAATAATTAA
>JX286653
ATGACAGGGCGAATGCGCGTTTCGCAGAGATTTCATCCGTATGGGGGGAGACCGGTAAGA
CGGAGGCTGAACTTCGAGACAGCTATCGTGCCTTACACTGGGAATGCTGTCCCAATTGCT
GCCCGAAGCTATGTCCCGGTTTCAAGAGGCGTCCGGATGAAGAGAAAGAGGGGTGACCGC
ATCCCGAAGGGATGTGTTGGTCCCTGTAAGGTCCAGGACTATGAGTTCAAGATGGATGTT
CCTCACACGGGAACGTTTGTCTGTGTCTCGGATTTTACAAGGGGTACTGGGCTTACCCAT
CGCCTGGGTAAGCGTGTTTGTGTTAAGTCGATGGGTATAGATGGGAAGGTCTGGATGGAT
GACAATGTTGCCAAGAGAGATCACACCAATATCATCACGTATTGGTTGATTCGTGATAGA
AGGCCCAATAAGGATCCGCTGAACTTTGGGCAAGTTTTCACCATGTACGACAATGAGCCC
ACTACTGCTAAGATCCGAATGGATCTGCGGGATAGAATGCAGGTCTTGAAGAAGTTTTCT
GTTACAGTTTCAGGAGGTCCATACAGCCACAAGGAACAGGCTTTGGTTAGGAAGTTTTTT
AAGGGTTTGTATAACCATGTAACTTACAATCACAAGGAAGAAGCTAAGTACGAGAATCAC
TTAGAGAATGCTCTCATGCTGTATAGTGCTAGTAGTCATGCCAGTAATCCTGTGTATCAG
ACCCTGCGTTGCAGGGCTTATTTCTATGATTCGCATAATAATTAA
>JX286655
ATGACAGGGCGAATGCGCGTTACGCAGAGATTTCATCCGTATGGGGGGAGACCGGTAAGA
CGGAGGCTGAACTTCGAGACAGCTATCGTGCCCTACACTGGGAATGCTGTCCCAATTGCT
GCCCGAAGCTATGTCCCGGTTTCAAGAGGCGTCCGGATGAAGAGAAAGAGGGGTGATCGC
ATCCCGAAGGGATGTGTTGGTCCCTGTAAGGTCCAGGACTATGAGTTCAAGATGGACGTT
CCCCACACGGGAACGTTTGTCTGTGTCTCGGATTTTACAAGGGGTACTGGGCTTACCCAT
CGTCTGGGTAAGCGTGTTTGTGTGAAGTCTATGGGAATAGATGGGAAGGTCTGGATGGAT
GACAATGTTGCCAAGAGAGACCACACCAATATCATCACGTATTGGTTGATTCGGGACAGA
AGGCCCAATAAGGATCCGCTGAACTTTGGTCAAGTATTCACTATGTACGACAATGAGCCC
ACTACTGCTAAGATCCGAATGGATCTGAGGGATAGAATGCAGGTCTTGAAGAAGTTTTCT
GTTACAGTTTCAGGAGGTCCATATTCCCACAAGGAACAGGCTTTGGTTAGGAAGTTTTTT
AAGGGTCTGTATAACCATGTAACTTACAATCACAAGGAAGAAGCTAAGTACGAGAATCAT
TTAGAGAATGCTCTCATGCTGTATAGTGCTAGTAGTCATGCTAGTAATCCTGTATATCAG
ACCCTGCGTTGCAGGGCTTATTTCTATGATTCGCATAATAATTAA
>AB433787
ATGACAGGGCGAATTCCCGTTTCGCGGAGATTTCATCCATATGGGGGGAGACCGGTAAGA
CGGAGGCTGAACTTCGAGACAGCTATCGTGCCCTACACTTGGAATGCTGTCCCAATTGCT
GCCCGAAGCTATGTCCCGGTTTCAAGAGGCGTCCGGATGAAGAGAAAGAGGGGTGACCGC
ATCCCGAAGGGATGTGTTGGTCCCTGTAAGGTCCAGGACTATGAGTTCAAGATGGACGTT
CCCCACACGGGAACGTTTGTCTGTGTCTCGGATTTTACTAGGGGGACTGGGCTTACCCAT
CGCCTGGGTAAGCGTGTTTGTGTGAAGTCAATGGGTATAGATGGGAAGGTCTGGATGGAT
GACAATGTGGCCAAGAGAGATCACACCAATATCATCACGTATTGGTTGATTCGTGACAGA
AGGCCCAATAAGGATCCGCTGAACTTTGGCCAAGTCTTCACTATGTATGACAATGAGCCC
ACTACTGCTAAGATCCGAATGGATCTGAGGGATAGAATGCAGGTATTGAAGAAGTTCTCT
GTTACAGTTTCAGGAGGCCCATACAGTCACAAGGAGCAGGCTTTGGTTAGAAAGTTTTTT
AAGGGTTTGTATAACCATGTTACTTACAATCACAAGGAGGAAGCTAAGTACGAGAATCAT
TTAGAGAATGCTTTGATGTTGTATTCTGCTAGTAGTCATGCTAGTAATCCTGTATATCAG
ACCTTGCGTTGCAGGGCTTATTTCTATGATTCGCACAATAATTAA
>AB433786
ATGACAGGGCGAATTCCCGTTTCGCGGAGATTTCATCCATATGGGGGGAGACCGGTAAGA
CGGAGGCTGAACTTCGAGACAGCTATCGTGCCCTACACTGGGAATGCTGTCCCAATTGCT
GCCCGAAGCTATGTCCCGGTTTCAAGAGGCGTCCGGATGAAGAGAAAGAGGGGTGACCGC
ATCCCGAAGGGATGTGTTGGTCCCTGTAAGGTCCAGGACTATGAGTTCAAGATGGACGTT
CCCCACACGGGAACGTTTGTCTGTGTCTCGGATTTTACTAGGGGGACTGGGCTTACCCAT
CGCCTGGGTAAGCGTGTTTGTGTGAAGTCAATGGGTATAGATGGGAAGGTCTGGATGGAT
GACAATGTGGCCAAGAGAGATCACACCAATATCATCACGTATTGGTTGATTCGTGACAGA
AGGCCCAATAAGGATCCGCTGAACTTTGGCCAAGTCTTCACTATGTATGACAATGAGCCC
ACTACTGCTAAGATCCGAATGGATCTGAGGGATAGAATGCAGGTATTGAAGAAGTTCTCT
GTTACAGTTTCAGGAGGCCCATACAGTCACAAGGAGCAGGCTTTGGTTAGAAAGTTTTTT
AAGGGTTTGTATAACCATGTTACTTACAATCACAAGGAGGAAGCTAAGTACGAGAATCAT
TTAGAGAATGCTTTGATGTTGTATTCTGCTAGTAGTCATGCTAGTAATCCTGTATATCAG
ACCTTGCGTTGCAGGGCTTATTTCTATGATTCGCACAATAATTAA
>DQ644563
ATGACAGGGCGAATTCGCGTTACGCGGAGATTTCATCCGTATGGGGGGACTCCGGCAAGA
CGGAGGCTGAACTTCGAGACAGCTATCGTGCCTTACACTGGGAATGCTGTCCCAATTGCT
GCCCGAAGCTATGTCCCGGTTTCAAGAGGCGTCCGGATGAAGAGAAAGAGGGGTGACCGC
ATCCCGAAGGGATGTGTTGGTCCCTGTAAGGTCCAGGACTATGAGTTCAAGATGGACGTT
CCCCACACGGGAACGTTTGTCTGTGTCTCGGATTTTACAAGGGGGACTGGGCTTACCCAT
CGTTTGGGTAAGAGGGTGTGTATTAAGTCCATGGGTATTGATGGTAAGGTTTGGATGGAT
GACAACGTCGCCAAGAGGGACCACACCAACATCATTACTTACTGGTTGATCCGAGATAGG
AGGCCCAATAAGGATCCATTGACGTTTTTCCAGGCGTTTACAATGTATGATAACGAGCCC
ACTACTGCTAAGATCCGAATGGATCTGAGAGATAGAATGCAGGTGTTGAAGAAATTTTCA
GTTACTGTTTCTGGTGGCCCTTATAACCACAAGGAGCAGGCTTTAGTTAGGAAGTTTTTT
AAGGGTTTGTATAATCATGTTACTTATAATCATAAGGAGGAGGCCAAGTATGAGAATCAT
TTAGAGAATGCGTTAATGTTGTATTCTGCTAGCAGTCATGCTAGCAATCCTGTGTATCAG
ACCCTGCGTTGCAGGGCTTATTTCTATGATTCGCACAACAATTAA
>DQ644562
ATGACAGGGCGAATTCGCGTTACGCGGAGATTTCATCCGTATGGGGGGACTCCGGCAAGA
CGGAGGCTGAACTTCGAGACAGCTATCGTGCCTTACACTGGGAATGCTGTCCCAATTGCT
GCCCGAAGCTATGTCCCGGTTTCAAGAGGCGTCCGGATGAAGAGAAAGAGGGGTGACCGC
ATCCCGAAGGGATGTGTTGGTCCCTGTAAGGTCCAGGACTATGAGTTCAAGATGGACGTT
CCCCACACGGGAACGTTTGTCTGTGTCTCGGATTTTACAAGGGGGACTGGGCTTACCCAT
CGTTTGGGTAAGAGGGTGTGTATTAAGTCCATGGGTATTGATGGTAAGGTTTGGATGGAT
GACAACGTCGCCAAGAGGGACCACACCAACATCATTACTTACTGGTTGATCCGAGATAGG
AGGCCCAATAAGGATCCATTGACGTTTTTCCAGGCGTTTACAATGTATGATAACGAGCCC
ACTACTGCTAAGATCCGAATGGATCTGAGAGATAGAATGCAGGTGTTGAAGAAATTTTCA
GTTACTGTTTCTGGTGGCCCTTATAACCACAAGGAGCAGGCTTTAGTTAGGAAGTTTTTT
AAGGGTTTGTATAATCATGTTACTTATAATCATAAGGAGGAGGCCAAGTATGAGAATCAT
TTAGAGAATGCGTTAATGTTGTATTCTGCTAGCAGTCATGCTAGCAATCCTGTGTATCAG
ACCCTGCGTTGCAGGGCTTATTTCTATGATTCGCACAACAATTAA
>DQ644561
ATGACAGGGCGAATTCGCGTTACGCGGAGATTTCATCCGTATGGGGGGACTCCGGCAAGA
CGGAGGCTGAACTTCGAGACAGCTATCGTGCCCTACACTGGGAATGCTGTCCCAATTGCT
GCCCGAAGCTATGTCCCGGTTTCAAGGGGCGTCCGGATGAAGAGAAAGAGGGGTGACCGC
ATCCCGAAGGGGTGTGTTGGTCCCTGTAAGGTCCAGGACTATGAGTTCAAGATGGACGTT
CCCCACACGGGAACGTTTGTCTGTGTCTCGGATTTTACAAGGGGGACTGGGCTTACCCAT
CGTTTGGGTAAGAGGGTGTGTATTAAGTCCATGGGTATTGATGGTAAGGTTTGGATGGAT
GACAACGTCGCCAAGAGGGACCACACCAACATCATTACTTACTGGTTGATCCGAGATAGG
AGGCCCAATAAGGATCCATTGACGTTTTTTCAGGCGTTTACAATGTATGATAACGAGCCC
ACTACTGCTAAGATTCGAATGGATCTGAGAGATAGAATGCAGGTGTTGAAGAAATTTTCT
GTTACTGTTTCTGGTGGCCCTTATAACCACAAAGAGCAGGCTTTAGTTAGGAAGTTTTTT
AAGGGATTGTATAATCATGTTACTTATAATCATAAGGAGGAAGCTAAGTATGAGAATCAT
TTAGAAAATGCTCTTATGTTGTATAGTGCTAGCAGTCATGCTAGCAATCCTGTGTATCAG
ACCCTGCGTTGCAGGGCTTATTTCTATGATTCGCACAATAATTAA
>JQ349087
ATGACAGGGCGAATGCGCGTTACGCAGAGATTTCATCCGTATGGGGGGAGACCGGTAAGA
CGGAGGCTGAACTTCGAGACAGCTATCGTGCCCTACACTGGGAATGCTGTCCCAATTGCT
GCCCGAAGCTATGTCCCGGTTTCAAGAGGCGTCCGGATGAAGAGAAAGAGGGGTGACCGC
ATCCCGAAGGGATGTGTTGGTCCCTGCAAGGTACAGGACTATGAGTTCAAGATGGATGTC
CCACATAGTGGGACCTTTGTTTGTGTTTCTGATTTTACTAGAGGTACTGGGCTTACTCAT
CGTTTGGGTAAGAGGGTGTGTATTAAGTCAATGGGTATAGATGGGAAGGTCTGGATGGAT
GACAACGTGGCCAAGAGGGACCACACTAACATCATTACTTACTGGTTGATCCGAGATAGG
AGGCCCAATAAGGATCCATTGACGTTTTCCCAGGCGTTTACAATGTATGATAACGAGCCC
ACTACTGCTAAGATCCGAATGGATCTGCGAGATAGAATGCAGGTGTTGAAGAAGTTTTCT
GTTACTGTTTCTGGTGGTCCTTATAACCACAAAGAGCAGGCTTTAGTTCGGAAGTTTTTT
AAGGATTTGTATAATCATGTTACTTATAATCATAAGGATGAAGCTAAGTATGAGAATCAT
TTAGAGAATGCATTAATGTTGTATAGTGCTAGCAGTCATGCTAGCAATCCTGTGTATCAG
ACCCTGCGTTGCAGGGCTTATTTCTATGATTCGCACAAAAATTAA
