# Supplementary material for: Gene Overlapping as a Modulator of Begomovirus Evolution
Source: Microorganisms. 2022 Feb 4;10(2):366. doi: 10.3390/microorganisms10020366 (PMC8875319; doi:10.3390/microorganisms10020366)
Supplement: Supplementary file 1 [file microorganisms-10-00366-s001.zip › File S1/Sweet_potato_leaf_curl_virus/DNA_AC4.fasta]

>JX286655
TTAGAGCCTCTGCGGCTGCGTCGTTAGCAGTCTGCTGACCTCCTCTAGCAGATCTGCCGT
CGACCTGGAATTCACCCCATGTGAGGGTATCTCCGTCCTTGTCAACGTAGGACTTGACAT
CGGACGAGGATTTAGCTCCCTGGATGTTGGGGTGAAAGTGAGCCGACCTTGATGGGGAAA
CAAGGTCGAAGAATCTGCTATTTGTGCAGACGAATTTGCCTTCGAACTGCACCAGCACAT
GGAGGTGAGGTTCCCCAT------
>JX286653
TTAGAGCCTCTGCGGCTGCGTCGTTAGCAGTCTGCTGACCTCCTCTAGCAGATCTGCCGT
CGACCTGGAATTCACCCCATGTGAGGGTATCTCCGTCCTTGTCAACGTAGGACTTGACAT
CGGACGAGGATTTAGCTCCCTGGATGTTGGGGTGAAAGTGAGCCGACCTTGATGGGGAAA
CAAGGTCGAAGAATCTGCTATTTGTGCAGACGAATTTGCCTTCGAACTGCACCAGCACAT
GGAGGTGAGGTTCCCCAT------
>NC_004650
TTAGAGCCTCTGCGGCTGCGTCGTTAGCAGTCTGCTGGCCTCCTCTAGCAGATCTGCCGT
CGACCTGGAATTCACCCCAGGTGATGGTATCCCCGTCCTTATCGACGTAGGACTTGACAT
CGGAGCTGGATTTAGCTCCCTGGATGTTGGGGTGAAAGTGATTCGATCTGTTCGGTGAGA
CCAGATCGAAGAATCTGCTATTTGTGCAGACGAATTTGCCTTCGAACTGCACCAACACAT
GGAGGTGAGGTTCCCCAT------
>AF104036
TTAGAGCCTCTGCGGCTGCGTCGTTAGCAGTCTGCTGGCCTCCTCTAGCAGATCTGCCGT
CGACCTGGAATTCACCCCAGGTGATGGTATCCCCGTCCTTATCGACGTAGGACTTGACAT
CGGAGCTGGATTTAGCTCCCTGGATGTTGGGGTGAAAGTGATTCGATCTGTTCGGTGAGA
CCAGATCGAAGAATCTGCTATTTGTGCAGACGAATTTGCCTTCGAACTGCACCAACACAT
GGAGGTGAGGTTCCCCAT------
>JF768740
TTAGAGCCTCTGCGGCTGCGTCATTAGCAGTCTGCTGGCCTCCTCTAGCAGATCTGCCGT
CGACCTGGAATTCACCCCAGGTGATGGTATCCCCGTCCTTGTCAACGTAGGACTTGACAT
CGGACGAGGATTTAGCTCCCTGGATGTTGGGGTGAAAGTGATTCGATCTGTTCGGTGAGA
CCAGATCGAAGAATCTGCTATTTGTGCAGACGAATTTGCCTTCGAACTGCACCAGCACAT
GGAGGTGAGGTTCCCCAT------
>DQ644563
TTAGAGCCTCTGCGGCTGCGTCATTAGCAGTCTGCTGGCCTCCTCTAGCAGATCTGCCGT
CGATCTGGAATTCACCCCATGTGAGTGTATCCCCGTCCTTATCGACGTAGGACTTGACAT
CGGACGAGGATTTAGCTCCCTGGATGTTGGGGTGAAAGTGATTCGACCTTGTGGGTGATA
CAAGGTCGAAGAATCTGCTATTTGTGCAGACGAATTTACCTTCGAACTGCACCAGCACAT
GGAGGTGAGGTTCCCCAT------
>DQ644562
TTAGAGCCTCTGCGGCTGCGTCATTAGCAGTCTGCTGGCCTCCTCTAGCAGATCTGCCGT
CGATCTGGAATTCACCCCATGTGAGTGTATCCCCGTCCTTATCGACGTAGGACTTGACAT
CGGACGAGGATTTAGCTCCCTGGATGTTGGGGTGAAAGTGATTCGACCTTGTGGGTGATA
CAAGGTCGAAGAATCTGCTATTTGTGCAGACGAATTTACCTTCGAACTGCACCAGCACAT
GGAGGTGAGGTTCCCCAT------
>EU267799
TTAATGCCTCTGCGGCAGCGTCATTAGCAGTCTGCTGACCTCCTCTAGCAGATCTGCCGT
CGATCTGGAATTCACCCCAGGTGAGGGTATCTCCGTCCTTGTCAACGTAGGACTTGACAT
CGGACGAGGATTTAGCTCCCTGGATGTTGGGGTGAAAGTGAGCCGACCTTGTGGGTGACA
CAAGGTCGAAGAATCTGCTATTTGTGCAGACGAATTTGCCTTCGAACTGCACCAGCACAT
GGAGGTGAGGTTCCCCAT------
>EU253456
TTAATGCCTCTGCGGCAGCGTCGTTAGCAGTCTGCTGACCTCCTCTAGCAGATCTGCCGT
CGATCTGGAATTCACCCCAGGTGAGGGTATCTCCGTCCTTGTCAACGTAGGACTTGACAT
CGGACGAGGATTTAGCTCCCTGGATGTTGGGGTGAAAGTGATTCGACCTTGTGGGTGATA
CAAGGTCGAAGAATCTGCTATTTGTGCAGACGAACTTGCCTTCGAACTGCACCAGCACAT
GGAGGTGAGGTTCCCCAT------
>JX286654
TTAGAGCCTCTGCGGCTGCGTCATTAGCAGTCTGCTGACCTCCTCTAGCAGATCTGCCGT
CGACCTGGAATTCACCCCAGGTGAGGGTATCTCCGTCCTTGTCAACGTAGGACTTGACAT
CGGACGAGGATTTAGCTCCCTGGATGTTGGGGTGAAAGTGAGCCGACCTCGTGGGTGAGA
CAAGGTCGAAGAATCTGCTATTTGTGCAGACGAATTTGCCTTCGAACTGCACCAGCACAT
GGAGGTGAGGTTCCCCAT------
>AB433788
TTAAAGCCTCTGCGGCTGCGTCGTTAGCAGTCTGCTGACCTCCTCTAGCAGATCTGCCGT
CGACCTGGAATTCACCCCAGGTGAGGGTATCTCCGTCCTTGTCAACGTAGGACTTGACGT
CGGACGAGGATTTAGCTCCCTGGATGTTGGGGTGAAAGTGATTCGACCTTGTGGGTGAGA
CAAGGTCGAAGAATCTGCTATTTGTGCAGACGAATTTACCTTCGAACTGCACCAGCACAT
GGAGGTGAGGTTCCCCAT------
>AB433787
TTAGAGCCTCTGCGGCTGCGTCGTTAGCAGTCTGCTGACCTCCTCTAGCAGATCTGCCGT
CGACCTGGAATTCACCCCAGGTGAGGGTATCCCCGTCCTTGTCAACGTAGGACTTGACAT
CGGACGAGGATTTAGCTCCCTGGATGTTGGGGTGAAAGTGATTCGACCTTGTGGGTGAGA
CAAGGTCGAAGAATCTGCTATTTGTGCAGACGAATTTACCTTCGAACTGCACCAGCACAT
GGAGGTGAGGTTCCCCAT------
>JQ349087
TTAGAGCCTCTGCGGCTGCGTCGTTAGCAGTCTGCTGACCTCCTCTAGCAGATCTGCCGT
CGACCTGGAATTCACCCCAGGTGAGGGTATCCCCGTCCTTATCAACGTAGGACTTGACAT
CGGACGAGGATTTAGCTCCCTGGATGTTGGGGTGAAAGTGATTCGACCTTGTTGGTGACA
CAAGGTCGAAGAATCTGCTATTTGTGCAGACGAATTTACCTTCGAACTGCACCAGCACAT
GGAGGTGAGGTTCCCCAT------
>AB433786
TTAGCGCCTCTGCGGCTGCGTCGTTAGCAGTCTGCTGACCTCCTCTAGCAGATCTGCCGT
CGACCTGGAACTCACCCCATTCGATTGTGTCGCCGTCCTTATCGACGTAGGACTTGACAT
CGGAGCTGGATTTAGCTCTCTGGATGTTGGGGTGAAAGTGAGACGACCTTGATGGGGAAA
CAAGGTCGAAGAATCTCTGATTCGTGCATTGGTAGTTCCCTTCGAACTGCAATAGCACGT
GGAGATGAGGTTCCCCATTTTCAT
