# Supplementary material for: Gene Overlapping as a Modulator of Begomovirus Evolution
Source: Microorganisms. 2022 Feb 4;10(2):366. doi: 10.3390/microorganisms10020366 (PMC8875319; doi:10.3390/microorganisms10020366)
Supplement: Supplementary file 1 [file microorganisms-10-00366-s001.zip › File S1/Sweet_potato_leaf_curl_virus/DNA_AC2.fasta]

>JX286654
TTAAGGCGTTCCAAAATACCAGTCCAACTGTGAATAGCACCAGTTAGACGGGTCGTCGAT
ATCCGGAATTGCAGGAAGATCTTGTGGAATCCCAGTGCTCTTCTCTCCCTGTAGTTGACC
CTCATTTGGAATTTGAGGATGGTTCTCCCCTGTGCGCTCTC---GTGGACATATATCAGT
CTGAGGTAGAATGGTGCAGTCCGACCCACAGACATGGGGTTGGTGTC--GAATTCTAGTG
CTCTCATAGTCTGAGCACGACTTAGTGATTCCCCTGTGCGTGAATCCATGCTGGTACTTG
CAGGTTGGGGTGATGAAGGCTGAACAGCCGCAGCCCTTCCACACTATCCTCGTCCTTTGT
TCAGGAACTTTCCTCTTGGCCTTCTTCGCCTCCGCGTGTGATGGCTCCTGAATGGGACAC
TTCCTCTTGTACCCAGAAGGGAGATTGGACAT
>JX286653
TTAAGGCGTTCCAAAATACCAGTCCAACTGTGAATAGCACCAGTTAGACGGGTCGTCGAT
ATCCGGAATTGCAGGAAGATCTTGTGGAATCCCAGTGCTCTTCTCTCCCTGTAGTTGACC
CTCATTTGGAATTTGAGGATGGTTCTCCCCTGTGCGCTCTC---GTGGACATATATCAGT
CTGAGGTAGAATGGTGCAGTCCGACCCACAGACATGGGGTTGGTGTC--GAATTCTAGTG
CTCTCATAGTCTGAGCACGACTTAGTGATTCCCCTGTGCGTGAATCCATGCTGGTACTTG
CAGGTTGGGGTGATGAAGGCTGAACAGCCGCAGCCCTTCCACACTATCCTCGTCCTTTGT
TCAGGAACTTTCCTCTTGGCCTTCTTCGCCTCCGCGTGTGATGGCTCCTGAATGGGACAC
TTCCTCTTGTACCCAGAAGGGAGATTGGACAT
>JX286655
TTAAGGCGTTCCAAAATACCAGTCCAACTGTGAATAGCACCAGTTAGACGGATCGTCGAT
ATCCGGAATTGCAGGAAGATCTTGTGGAATCCCAGTGCTCTTCTCTCCCTGTAATTGACC
CTCATTTGGAATTTGAGGATGGTTCTCCCCTGTGCGCTCTC---GTGGACATACATCAGT
CTGAGGAAGAATGGTGCAGTCCGACCCACAGACATGGGGTTGGTGTC--GAATTCTAGTG
CTCTCATAGTCTGAGCACGACTTAGTGATTCCCCTGTGCGTGAATCCATGCTGGTACTTG
CAGGTTGGTGTTATGAAGGCTGAACAGCCGCAGCCCTTCCACACTATCCTCGTCCTTTGT
TCAGGAACTTTCCTCTTGGCCTTCTTCGCCTCTGCGTGTGATGGCTCCTGAATGGGACAC
TTCCTCTTGTACCCAGAAGGGAGATTGGACAT
>NC_004650
TTAAGGCGTTCCAAAATACCAGTCCAACTGTGAATAGCACCAGTTAGACGGGTCGTCAAG
ATCCGGAATTGGAGGAAGATCTTGTGGAATCCCAGTTGCCTCCTTTCCCTGTAGTTCACC
CTCAGCTGGAATTTGAGGATGGTTCTCCCCTGTGTGCTCTC---GTGGACATACATTATT
CTGAGATGGAACGGTGCAGTCCGACCCACAGACATGGGGTTGGTGTC--GAATTCGACTG
CTCTCGTAGTCTGAGCATGACTTATTGATTCCCCTGTGCGTGAATCCATGCTGGTACTTG
CAGGTTGTTGTTATGAAGGCTGAACAGCCGCAACCCTTCCACACTATCCTCGTCCTCTGT
TCAGGAACTTTCCTCTTGGCCTTCTTCGCCTCTGTGTGCAGTGGCTCCTGAATGGGACAC
TTCCTCTTGTACCCAGAAAGGGGATTGGACAT
>AF104036
TTAAGGCGTTCCAAAATACCAGTCCAACTGTGAATAGCACCAGTTAGACGGGTCGTCAAG
ATCCGGAATTGGAGGAAGATCTTGTGGAATCCCAGTTGCCTCCTTTCCCTGTAGTTCACC
CTCAGCTGGAATTTGAGGATGGTTCTCCCCTGTGTGCTCTC---GTGGACATACATTATT
CTGAGATGGAACGGTGCAGTCCGACCCACAGACATGGGGTTGGTGTC--GAATTCGACTG
CTCTCGTAGTCTGAGCATGACTTATTGATTCCCCTGTGCGTGAATCCATGCTGGTACTTG
CAGGTTGTTGTTATGAAGGCTGAACAGCCGCAACCCTTCCACACTATCCTCGTCCTCTGT
TCAGGAACTTTCCTCTTGGCCTTCTTCGCCTCTGTGTGCAGTGGCTCCTGAATGGGACAC
TTCCTCTTGTACCCAGAAAGGGGATTGGACAT
>JX050197
TTAAGGCGTTCCAAAATACCAGTCCAACTGTGAAAAGCACCAGTTAAAGGGGTCGTCAAT
ATCCGGAATTGGAGGAAAATTTTGTGAAATCCCAGTTGCCTCCTTTCCTTGTAATTGACC
ATCACCTGGAATTTGAGGATTGTTTCCCCCGTTGTGCTCTTT--GTGG-CAAATACTATT
ATAAAAAGAAACCGTGCAGTTCGGCCCACGGACATGGGGTTGGTGTG--GAATTCCTGGG
CTTTCGTAGTCTGAGCACGACTTAGTGATTCCTCTGTGCGTGAACCCATGCTGGTACTTG
CAGGTTGGGGTGATGAAGGCTGAACAGCCCCCACCTTTCCACACTATTCTCGTCCTCTGT
TCAGGAACTTTCCTCTTGGCCTTCTTCGCCTCTGTGTGCAGTGGCTCCTGAATGGGACAC
TTCCTCTTGTACCCAAAAAGGGGATTGGACAT
>JX050195
TTAGAGCGTTCCAAAATACCCGTTCCACTGTGAAAAGCACCAGTTAGACGGGTCGTCAAT
ATCCGGGATTGGAGGAACATCTTGTGGAATCCCAGTTGCTTCCTTTCCTTGTAATTGACC
ATCACCTGGAATTTGAGGATGGTTTTCCCCTGTG-GCTTTCC--GTGGACATACATTATT
CTGAGATGGAACGGTGCAGTCCGACCCACAGACATGGGGTTGGTGTC--GAATTCTAGTG
CTCTCGTAGTCTGAGCACGACTTAGTGATTCCCCTGTGCGTGAATCCATGCTGGTACTTG
CAGGTTGTGGTGATGAAGGCTGAACAGCCGCAACCCTTCCACACTATTCTCGTCCTCTGT
TCAGGAACTTTCCTCTTGGCCTTCTTCGCCTCTGTGTGCAGTGGCTCCTGAATGGGACAC
TTCCTCTTGTACCCAAAAAGGGGATTGGACAT
>JX050196
TTAAGGCGTTCCAAAATACCAGTCCAACTGTGAAAAGCACCAGTTAGACGGGTCGTCAAT
ATCCGGAATTGGAGGAACATCTTGTGGAATCCCAGTTGCCTCCTTTCCTTGTAGTTGACC
ATCAGCTGGAATTTGAGGATTGTTTTCCCCTGTGTGCTCTC---GTGGACATACATTATT
CTGACCGGTG--TGCACAGTTCCGAACCCACACAGAACATGGGTGTGTCGAATTCTAGTG
CTCTCGTAGTCTGAGCACGACTTAGTGATTCCCCTGTGCGTGAAATCATGCTGGTACTTG
CAGGTTGTGGTGATGAAGGCTGAACAGCCGCAAACCTTCCACACTATTCTCGTCCTCTGT
TCAGGAACTTTCCTCTTGGCGTTCTTCGCCTCTGTGTGCAGTGGCTCCTGAATGGGACAC
TTCCTCTTGTACCCAAAAAGGGGATTGGACAT
>EU267799
TTAAGGCGTTCCAAAATACCAGTCCAACTGTGAAAAGCACCAGTTAGACGGGTCGTCAAG
ATCCGGAATTGGAGGAAGATTTTGTGGAATCCCAGTTGCCTCCTTTCCCTGTAGTTGACC
ATCAGCTGGAATTTGAGGATGGTTTTCCCCTGTGTGCTCTC---GTGGACATACAGTATT
CTGAGATGGAACGGTGCAGTCCGACCCACAGACATGGGGTTGGTGCC--GAATTCTAGTG
CTCTCGTAGTCTGAGCATGACTTAGTGATTCCCCTGTGCGTGAATCCATGCTGGTGCTTG
CAGGTTGTGGTGATGAAGGCTGAACAGCCGCAACCCTTCCACACTATCCTCGTCCTCTGT
TCAGGAACTTTCCTCTTGCCCTTCTTCGCCTCCGTGTGCAGTGGCTCCTGAATGGGACAC
TTCCTCTTGTACCCAGAAAGGGGATTGGACAT
>EU253456
TTAAGGCGTTCCAAAATACCAGTCCAACTGTGAAAAGCACCAGTTAGACGGGTCGTCAAG
ATCCGGAATTGGAGGAAGATTTTGTGGAATCCCAGTTGCATCCTTTCCCTGTAGTTGACC
ATCAGCTGGAATTTGAGGATGGTTTTCCCCTGTGTGCTCTC---GTGGACATACATTATT
CTGAGATGGAACGGTGCAGTCCGACCCACAGACATGGGGTTGGTGCC--GAATTCTAGTG
CTCTCGTAGTCTGAGCATGACTTAGTGATTCCCCTGTGCGTGAATCCATGCTGGTACTTG
CAGGTTGTGGTGATGAAGGCTGAACAGCCGCAACCCTTCCACACTATTCTCGTCCTCTGT
TCAGGAACTTTCCTCTTGCCCTTCTTCGCCTCTGTGTGCAGTGGCTCCTGAATGGGACAC
TTCCTCTTGTACCCAGAAAGGGGATTGGACAT
>AB433788
TTAAGGCGTTCCAAAATACCAGTCCAACTGTGAATAGCACCAGTTAGACGGGTCGTCAAG
ATCCGGAATTGGAGGAAGATCTTGCGGAATCCCAGTTGCCTCCTTTCCCTGTAGTTGACC
CTCATCTGGAATTTGAGGATGGTTCTCCCCTGTGTGCTCTC---GTGGACATACAGGATT
CTGAGATGGAACGGTGCAGTCCGACCCACAGACATGGGGTTGGTGTC--GAATTCGAGTG
CTCTCGTAGTCTGAGCATGACTTAGTGATTCCCCTGTGCGTGAATCCATGCTGGTACTTG
CAGTTTGGGGTGATGAAGGCTGAACAGCCGCAACCCTTCCACACTATCCTCGTCCTCTGT
TCAGGAACTTTCCTCTTGGCCTTCTTCGCCTCTGCGTGCAGTGGCTCCTGTATGGGACAC
TTCCTCTTGTACCCAGAAAGGGGATTGGACAT
>JF768740
TTAAGGCGTTCCAAAATACCAGTCCAACTGTGAATAGCACCAGTTAGACGGGTCGTCAAG
ATCCGGAATTGGAGGAAGATCTTGTGGAATCCCAGTTGCCTCCTTTCCCTGTAGTTGACC
CTCAGCTTGAATTTGAGGATAGTTCTCCCCTGTGCGCTCTC---GTGGACATACATCATT
CTGAGGTGGAATGGTGCAGTCCGACCCACAGACATGGGGTTGGTGTC--GAATTCGAGTG
CTCTCGTAGTCTGAGCATGACTTAGTGATTCCCCTGTGCGTGAATCCATGCTGGTACTTG
CAGGCTGTGGTGATGAAGGCTGAACAGCCGCAACCCTTCCACACTATCCTTGTCCTCTGT
TCAGGAACTTTCCTCTTGGCCTTCTTCGCCTCTGTGTGCAGTGGCTCCTGAATGGGACAC
TTCCTCTTGTACCCAGAAAGGGGATTGGACAT
>DQ644561
TTAAGGCGTTCCAAAATACCAGTCGAATTGTGAATAGCACCAGTTAGACGGGTCGTCGAG
ATCCGGAATTGGAGGAAGATCTTGTGGTATCCCAGTTGCCTCCTTTCCCTGTAATTGACC
CTCAGCTGGAATTTGAGGATGGTTCCCTCCTGTGTGCTGTC---GTGGACATACATTATT
CTGAGATGGAATGGTGCAGTCCGACCCACAGACATGGGGTTGGTGTC--GAATTCGAGTG
CTCTCGTAGTCTGAGCATGACTTAGTGATTCCCCTGTGCGTGAATCCATGCTGGTACTTG
CAGTTTGTGGTTATGAAGGCTGAACAGCCGCAACCCTTCCACACTATCCTCGTCCTCTGT
TCAGGAGCTTTCCTCTTGGCCTTCTTCGCTGCTGCGTGTAATGGCTCCTGCTCCGGACAC
TTCCTCTTGTACCCAGAAAGGGGATTGGACAT
>DQ644563
TTAAGGCGTTCCGAAATACCAGTCCCACTGTGAATAGCACCAGTTAGACGGGTCGTCAAG
ATCCGGAATTGGAGGAAGATCTTGTGGTATCCCAGTTGCCTCCTTTCCCTGTAGTTGACT
CTCAGTTGGAACTTGAGTATGGTTCCCCCCTGTGTGCTGTC---GTGGACATACATTATT
CTGAGATGGAATGGTGCAGTCCGACCCACAGACATGGGGTTGGTGTC--GAATTCGAGTG
CTCTCGTAGTCTGAGCATGACTTAGTGATTCCCCTGTGCGTGAATCCATGCTGGTACTTG
CAGGTTGTGGTTATGAAGGCTGAACAGCCGCAACCCTTCCACACTATCCTCGTCCTTGTT
TCAGGAACTTTCCTCTTGGCCTTCTTCGCCTCTGCGTGCAGTGGCTCCTGAATGGGACAC
TTCCTCTTGATTCCAGAAGGGAGATTGGACAT
>DQ644562
TTAAGGCGTTCCGAAATACCAGTCCCACTGTGAATAGCACCAGTTAGACGGGTCGTCAAG
ATCCGGAATTGGAGGAAGATCTTGTGGTATCCCAGTTGCCTCCTTTCCCTGTAGTTGACT
CTCAGTTGGAACTTGAGTATGGTTCCCCCCTGTGTGCTGTC---GTGGACATACATTATT
CTGAGATGGAATGGTGCAGTCCGACCCACAGACATGGGGTTGGTGTC--GAATTCGAGTG
CTCTCGTAGTCTGAGCATGACTTAGTGATTCCCCTGTGCGTGAATCCATGCTGGTACTTG
CAGGTTGTGGTTATGAAGGCTGAACAGCCGCAACCCTTCCACACTATCCTCGTCCTTGTT
TCAGGAACTTTCCTCTTGGCCTTCTTCGCCTCTGCGTGCAGTGGCTCCTGAATGGGACAC
TTCCTCTTGATTCCAGAAGGGAGATTGGACAT
>JQ349087
TTAAGGCGTTCCGAAATACCAGTCCAACTGTGAATAGCACCAGTTAGACGGGTCGTCAGG
ATCCGGAATTGGAGGAAGATCTTGTGGAATCCCAGTTGCCTCCTTTCCCTGTGGTTGACC
CTCAGCTGGAATTTGAGGATGGTTCTCCCCTGTGTGTTCTC---GTGGACATACATTATT
CGGAGATGGAATGGTGCAGTCCGACCCACAGACATGGGGTTGGTTTC--GAATTCGAGTG
CTCTCGTAGTCTGAGCATGACTTAGTGATTCCCCTGTGCGTGAATCCATGCTGGAACTTG
CAGGTTGTGGTTATGAAGGCTGAACAGCCACAACCCTTCCACACTATCCTCGTCCTCTGT
TCAGGAACTTTCCTCTTGGTCTTCTTCGCTGCTGCGTGCAGTGGCTCCTGAATGGGACAC
TTCCTCTTGAGTCCAGAAGGGAGATTGGACAT
>AB433787
TTAAGGCGTTCCAAAATACCAGTCCAACTGTGAATAGCACCAGTTAGACGGGTCGTCAAG
ATCCGGAATTGGAGGTAGATCTTCTGGAATCCAATTTCCCTCCTGTTCCTGTAGTTGACT
TGAAGCTGCAGCTTGATGATCTTCTTTGTGTTTAGGTTGTTGGTATGGACATACAACAAC
CGTAGATGGAATGGAGCAGTCTGACCCACAGACATGGGGTTGATGGA--GAATTCTGCTG
CTCTCGTAGTCTGTGCATGACTTAGTGATTCCCCTGTGCGTGAATCCATGCTGGTACTTA
CAGTCGTTGGTGATGAAGGCTGAACAGCCGCAACCCTTCCACACTATCCTAGTCCTCGGC
TCAGGAGCTTTCCTCTT---CCTCTTGGCCGCTGTGTGCAGAGGCTCCTGGTTGGGACAC
TTCCTCTTGAATCCAGAAGGGACTGTCGACAT
>AB433786
TTAAGGCGTTCCAAAATACCAGTCCAACTGTGAATAGCACCAGTTAGACGGGTCGTCAAG
ATCCGGAATTGGAGGTAGATCTTCTGGAATCCAATTTCCCTCCTGTTCCTGTAGTTGACT
TGAAGCTGCAGCTTGATGATCTTCTTTGTGTTTAGGTTGTTGGTATGGACATACAACAAC
CGTAGATGGAATGGAGCAGTCTGACCCACAGACATGGGGTTGATGGA--GAATTCTGCTG
CTCTCGTAGTCTGTGCATGACTTAGTGAATCCCCTGTGCGTGAATCCATGCTGGTACTTA
CAGTCGTTGGTGATGAAGGCTGAACAGCCGCAACCCTTCCACACTATCCTAGTCCTCGGC
TCAGGAGCTTTCCTCTT---CCTCTTGGCCGCTGTGTGCAGAGGCTCCTGGTTGGGACAC
TTCCTCTTGAATCCAGAAGGGACTGTCGACAT
