# Supplementary material for: Gene Overlapping as a Modulator of Begomovirus Evolution
Source: Microorganisms. 2022 Feb 4;10(2):366. doi: 10.3390/microorganisms10020366 (PMC8875319; doi:10.3390/microorganisms10020366)
Supplement: Supplementary file 1 [file microorganisms-10-00366-s001.zip › File S1/Sweet_potato_leaf_curl_virus/DNA_AC1.fasta]

>JX286655
TCAGGAACTTTCCTCTTGGCCTTCTTCGCCTCTGCGTGTGATGGCTCCTGAATGGGACAC
TTCCTCTTGTACCCAGAAGGGAGATTGGACATCGCAGAATATTGCGTTCTTTAATGCCCA
ATTCTTGAGTGCTTCTTGCTCTGGTTTGTCCAACCAGAGTTTAAATGAGGATCCCTCTCC
TGGATTGCAGAGGAAGATAGTGGGAATTCCGCCTTTAATTTGAACTGGCTTTCCGTATTT
ACAGTTGGATTGCCAGTCCTTCTGGCCCCCCATGAATTCCTTAAAGTGCTTTAAGTATTG
AGGATTGACGTCATCAATGACGTTATACCAAGCACTGTTGCTGTACACTTTAGGACTTAG
ATCTAAATGCCCACACAAATAATTGTGAGGGCCCAAAGACCTGGCCCATACTGTTTTGCC
TATTCTGCTTGGGCCTTCAATAACAATGGATATGGGTCTATCTGGCCGCGCAGCGGAATC
CATGACATTTTCAGCGGCCCAGTCGCTGATAATGTCAGGAACGGCATTGAAAGAAGAAGA
AGAAAAAGGAGAACAATATACGGAAGGTGGAGGAGAAAAAATCCTATCTAAATTTGAAAC
TAAATTATGATATTGAAATAAATATTTTTCAGGGAGTTTCTCCCTGATTATTTGCAACGC
AGCTTCTTTAGAACCTGCGTTTAGAGCCTCTGCGGCTGCGTCGTTAGCAGTCTGCTGACC
TCCTCTAGCAGATCTGCCGTCGACCTGGAATTCACCCCATGTGAGGGTATCTCCGTCCTT
GTCAACGTAGGACTTGACATCGGACGAGGATTTAGCTCCCTGGATGTTGGGGTGAAAGTG
AGCCGACCTTGATGGGGAAACAAGGTCGAAGAATCTGCTATTTGTGCAGACGAATTTGCC
TTCGAACTGCACCAGCACATGGAGGTGAGGTTCCCCATCCTCGTGCAGTTCTTTGGCGAT
GTGTATGTATTTTTTGTTTGTAGGGGTTTGGATGTTAAGAAGTTGGGATAGGCAGTCCTC
TTTAGAGAGAGAACAGCGTGGGTAAGTAATAAAATAGTTTTTTGAAGAAATTCTAAAACG
TCTAGGCGGAGCCAT
>JX286653
TCAGGAACTTTCCTCTTGGCCTTCTTCGCCTCCGCGTGTGATGGCTCCTGAATGGGACAC
TTCCTCTTGTACCCAGAAGGGAGATTGGACATCGCAGAATATTGCGTTCTTTAATGCCCA
ATTCTTGAGTGCTTCTTGCTCTGGTTTGTCCAACCAGAGTTTAAATGAGGATCCCTCTCC
TGGATTGCAGAGGAAGATAGTGGGAATTCCGCCTTTAATTTGAACTGGCTTTCCGTATTT
ACAGTTGGATTGCCAGTCCTTCTGGGCCCCCATGAATTCCTTAAAGTGCTTTAAGTATTG
AGGATTGACGTCATCAATGACGTTATACCAAGCACTGTTGCTGTACACTTTAGGGCTTAG
ATCTAAATGCCCACACAAATAATTGTGAGGGCCCAAAGACCTGGCCCATACTGTTTTGCC
TATTCTGCTTGGGCCTTCAATAACAATGGATATGGGTCTATCTGGCCGCGCAGCGGAATC
CATGACATTTTCAGCGGCCCAGTCGCTGATAATGTCAGGAACGGCATTGAAAGAAGAAGA
AGAAAAAGGAGAACAATATACGGAAGGTGGAGGAGAAAAAATCCTATCTAAATTTGAAAC
TAAATTATGATATTGAAATAAGTATTTTTCAGGGAGTTTCTCCCTGATTATTTGCAACGC
AGCTTCTTTAGAACCTGCGTTTAGAGCCTCTGCGGCTGCGTCGTTAGCAGTCTGCTGACC
TCCTCTAGCAGATCTGCCGTCGACCTGGAATTCACCCCATGTGAGGGTATCTCCGTCCTT
GTCAACGTAGGACTTGACATCGGACGAGGATTTAGCTCCCTGGATGTTGGGGTGAAAGTG
AGCCGACCTTGATGGGGAAACAAGGTCGAAGAATCTGCTATTTGTGCAGACGAATTTGCC
TTCGAACTGCACCAGCACATGGAGGTGAGGTTCCCCATCCTCGTGCAGTTCTTTGGCGAT
GTGTATGTATTTTTTGTTTGTAGGGGTTTGGATGTTAAGAAGTTGGGAGAGGCAGTCCTC
TTTAGAGAGAGAACAGCGTGGGTAAGTAATAAAATAGTTTTTTGAAGAAATTCTAAAACG
TCTAGGCGGAGCCAT
>JX286654
TCAGGAACTTTCCTCTTGGCCTTCTTCGCCTCCGCGTGTGATGGCTCCTGAATGGGACAC
TTCCTCTTGTACCCAGAAGGGAGATTGGACATCGCAGAATATTGCGTTCTTTAATGCCCA
ATTCTTGAGTGCTTCTTGCTCTGATTTGTCCAACCAGAGTTTAAATGAGGAGCCCTCTCC
TGGATTGCAGAGGAAGATAGTGGGAATTCCGCCTTTAATTTGAACTGGCTTCCCGTATTT
ACAGTTGGATTGCCAGTCCTTCTGGGCCCCCATGAATTCCTTAAAGTGCTTTAGGTATTG
GGGGTTGACGTCATCAATGACGTTATACCAAGCACTATTGCTGTACACTTTTGGACTAAG
ATCTAAATGCCCACACAAATAATTGTGAGGGCCCAAAGACCTGGCCCATACTGTTTTGCC
TATTCTGCTTGGGCCTTCAATAACAATGGATATGGGTCTATCCGGCCGCGCAGCGGAATC
CATGACATTTTCAGCGGCCCAGTCGCTGATAATGTCAGGAACGGCATTGAATGAAGATGA
AGAAAAAGGTGAAGAATATACCGAAGGTGGAGGAGAAAAAATCCTATCTAAATTAGAAAC
TAAATTATGAAATTGAAATAAATATTTTTCAGGGAGTTTTTCCCTGATTATTTGCAACGC
AGCTTCTTTAGAACCTGCGTTTAGAGCCTCTGCGGCTGCGTCATTAGCAGTCTGCTGACC
TCCTCTAGCAGATCTGCCGTCGACCTGGAATTCACCCCAGGTGAGGGTATCTCCGTCCTT
GTCAACGTAGGACTTGACATCGGACGAGGATTTAGCTCCCTGGATGTTGGGGTGAAAGTG
AGCCGACCTCGTGGGTGAGACAAGGTCGAAGAATCTGCTATTTGTGCAGACGAATTTGCC
TTCGAACTGCACCAGCACATGGAGGTGAGGTTCCCCATCCTCGTGCAGTTCCTTGGCGAT
GTGTATGTATTTTTTATTTGTTGGGGTTTGGATATGTAGTAATTGGGCTAGGCAGTCCTC
TTTAGAGAGAGAACAGCGTGGATAAGTAATGAAATAATTTCTGGCTTGTATTTTAAAGCG
CTTTGGAGGAGCCAT
>JX050197
TCAGGAACTTTCCTCTTGGCCTTCTTCGCCTCTGTGTGCAGTGGCTCCTGAATGGGACAC
TTCCTCTTGTACCCAAAAAGGGGATTGGACATCGCAGAATATAGCGTTTGCTGTTGCCCA
ATTTTTGAGTGCTTCCTGCTCTGGTTTGTCCAACCAGAGTTTAAATGAGGAGCCCTCTCC
TGGATTGCAGAGGAAGATAGTGGGAATTCCACCTTTAATTTGAACTGGCTTCCCGTACTT
ACAGTTGGATTGCCAGTCCTTCTGGGCCCCCATGAATTCCTTAAAGTGCTTTAGGTATTG
GGGGTTGACGTCATCAATGACGTTATACCAAGCACTGTTGCTGTACACTTTAGGGCTTAG
ATCCAAATGCCCACACAAATAATTGTGAGGGCCCAAAGACCTAGCCCATACTGTTTTGCC
TATTCTGCTTGGGCCTTCAATAACAATGGATATGGGTCTATCCGGCCGCGCAGCGGAATC
CATGACATTTTCAGCGGCCCAGTCGCTGATAATGTCAGGAACGGCATTGAAAGAAGAAGA
AGAAAAAGGAGAAGAATATACTGAAGGAGGAGGAGAAAAAATCCTATCTAAATTACTAAC
TAAATTATGATATTGAAATAAATATTTTTCAGGGAGTTTCTCCCTGATTATTTGTAACGC
AGCTTCTTTAGAACCTGCGTTTAGAGCCTCTGCGGCTGCGTCGTTAGCAGTCTGCTGACC
TCCTCTAGCAGATCTGCCGTCGACCTGGAATTCACCCCAGATGAGGGTATCCCCGTCCTT
ATCAACGTAGGACTTGACATCGGACGAGGATTTAGCTCCCTGGATGTTGGGGTGAAAGTG
AGTCGACCTTGTGGGTGATACAAGGTCGAAGAATCTGCTATTTGTGCAGACGAATTTGCC
TTCGAACTGCACCAGCACATGGAGGTGAGGTTCCCCATCTTCGTGCAATTCTTTGGCGAT
GTGTATGTATTTTTTGTTTGTTGGGGTTTGGATGTTAAGTAGTTGGGAGAGGCAGTCCTC
TTTAGAGAGAGAACAGCGTGGATAAGTAATGAAATAATTTTTGGCTTGGATTTTAAAGCG
CTTCGGAGGAGCCAT
>JX050195
TCAGGAACTTTCCTCTTGGCCTTCTTCGCCTCTGTGTGCAGTGGCTCCTGAATGGGACAC
TTCCTCTTGTACCCAAAAAGGGGATTGGACATCGCAGAATATAGCGTTTGCTGTTGCCCA
ATTTTTGAGTGCTTCCTGCTCTGGTTTGTCCAACCAGAGTTTAAATGAGGAGCCCTCTCC
TGGATTGCAGAGGAAGATAGTGGGAATTCCACCTTTAATTTGAACTGGCTTCCCGTACTT
ACAGTTGGATTGCCAGTCCTTCTGGGCCCCCATGAATTCCTTAAAGTGCTTTAGGTATTG
GGGGTTGACGTCATCAATGACGTTATACCAAGCACTGTTGCTGTACACTTTAGGGCTTAG
ATCCAAATGCCCACACAAATAATTGTGAGGGCCCAAAGACCTAGCCCATACTGTTTTGCC
TATTCTGCTTGGGCCTTCAATAACAATGGATATGGGTCTATCCGGCCGCGCAGCGGAATC
CATGACATTTTCAGCGGCCCAGTCGCTGATAATGTCAGGAACGGCATTGAAAGAAGAAGA
AGAAAAAGGAGAAGAATATACTGAAGGAGGAGGAGAAAAAATCCTATCTAAATTACTAAC
TAAATTATGATATTGAAATAAATATTTTTCAGGGAGTTTCTCCCTGATTATTTGTAACGC
AGCTTCTTTAGAACCTGCGTTTAGAGCCTCTGCGGCTGCGTCGTTAGCAGTCTGCTGACC
TCCTCTAGCAGATCTGCCGTCGACCTGGAATTCACCCCAGATGAGGGTATCCCCGTCCTT
ATCAACGTAGGACTTGACATCGGACGAGGATTTAGCTCCCTGGATGTTGGGGTGAAAGTG
AGTCGACCTTGTGGGTGATACAAGGTCGAAGAATCTGCTATTTGTGCAGACGAATTTGCC
TTCGAACTGCACCAGCACATGGAGGTGAGGTTCCCCATCTTCGTGCAATTCTTTGGCGAT
GTGTATGTATTTTTTGTTTGTTGGGGTTTGGATGTTAAGTAGTTGGGAGAGGCAGTCCTC
TTTAGAGAGAGAACAGCGTGGATAAGTAATGAAATAATTTTTGGCTTGGATTTTAAAGCG
CTTCGGAGGAGCCAT
>JX050196
TCAGGAACTTTCCTCTTGGCGTTCTTCGCCTCTGTGTGCAGTGGCTCCTGAATGGGACAC
TTCCTCTTGTACCCAAAAAGGGGATTGGACATCGCAGAATATAGCGTTTGCTGTTGCCCA
ATTTTTGAGTGCTTCCTGCTCTGGTTTGTCCAACCAGAGTTTAAATGAGGAGCCCTCTCC
TGGATTGCAGAGGAAGATAGTGGGAATTCCACCTTTAATTTGAACTGGCTTCCCGTACTT
ACAGTTGGATTGCCAGTCCTTCTGGGCCCCCATGAATTCCTTAAAGTGCTTTAGGTATTG
GGGGTTGACGTCATCAATGACGTTATACCAAGCACTGTTGCTGTACACTTTAGGGCTTAG
ATCCAAATGCCCACACAAATAATTGTGAGGGCCCAAAGACCTAGCCCATACTGTTTTGCC
TATTCTGCTTGGGCCTTCAATAACAATGGATATGGGTCTATCCGGCCGCGCAGCGGAATC
CATGACATTTTCAGCGGCCCAGTCGCTGATAATGTCAGGAACGGCATTGAAAGAAGAAGA
AGAAAAAGGAGAAGAATATACTGAAGGAGGAGGAGAAAAAATCCTATCTAAATTACTAAC
TAAATTATGATATTGAAATAAATATTTTTCAGGGAGTTTCTCCCTGATTATTTGTAACGC
AGCTTCTTTAGAACCTGCGTTTAGAGCCTCTGCGGCTGCGTCGTTAGCAGTCTGCTGACC
TCCTCTAGCAGATCTGCCGTCGATCTGGAATTCACCCCATATGAGGGTATCCCCGTCCTT
ATCAACGTAGGACTTGACATCGGACGAGGATTTAGCTCCCTGGATGTTGGGGTGAAAGTG
ATTCGACCTTGTGGGTGATACAAGGTCGAAGAATCTGCTATTTGTGCAGACGAATTTGCC
TTCGAACTGCACCAGCACATGGAGGTGAGGTTCCCCATCTTCGTGCAATTCTTTGGCGAT
GTGTATGTATTTTTTGTTTGTTGGGGTTTGGATGTTAAGTAGTTGGGAGAGGCAGTCCTC
TTTAGAGAGAGAACAGCGTGGATAAGTAATGAAATAATTTTTGGCTTGGATTTTAAAGCG
CTTCGGAGGAGCCAT
>EU267799
TCAGGAACTTTCCTCTTGCCCTTCTTCGCCTCCGTGTGCAGTGGCTCCTGAATGGGACAC
TTCCTCTTGTACCCAGAAAGGGGATTGGACATCGCAGAATATAGCGTTTGCTGTTGCCCA
ATTCTTGAGTGCTTCCTGCTCTGGTTTGTTCAACCAGAGTTTAAATGAGGAGCCCTCTCC
TGGATTGCAGAGGAAGATAGTGGGAATTCCACCTTTAATTTGAACTGGCTTCCCGTACTT
ACAGTTGGATTGCCAGTCTTTCTGGGCCCCCATGAATTCCTTAAAGTGCTTTAGGTATTG
GGGGTTGACGTCATCAATGACGTTATACCAAGCACTGTTGCTGTAAACTTTTGGGCTTAG
ATCCAAATGCCCACACAAATAATTGTGAGGGCCCAAAGACCTGGCCCATATTGTCTTGCC
TATTCTGCTTGGGCCTTCAATAACAATTGATATGGGTCTATCCGGCCGCGCAGCGGAATC
CATGACATTTTCAGCGGCCCAGTCGCTGATAATGTCAGGAACGGCATTGAAAGAAGAAGA
AGAAAAAGGGGAAGAATATACAGAAGGTGGAGGAGAAAAAATCCTATCTAAATTAGAAAC
TAAATTATGAAATTGAAATAAATATTTTTCAGGGAGTTTCTCCCTAATTATTTGCAACGC
AGCTTCTTTAGAACCTGCGTTTAATGCCTCTGCGGCAGCGTCATTAGCAGTCTGCTGACC
TCCTCTAGCAGATCTGCCGTCGATCTGGAATTCACCCCAGGTGAGGGTATCTCCGTCCTT
GTCAACGTAGGACTTGACATCGGACGAGGATTTAGCTCCCTGGATGTTGGGGTGAAAGTG
AGCCGACCTTGTGGGTGACACAAGGTCGAAGAATCTGCTATTTGTGCAGACGAATTTGCC
TTCGAACTGCACCAGCACATGGAGGTGAGGTTCCCCATCCTCGTGCAATTCTCTGGCGAT
ATGTATATATTTTTTGTTTGTTGGGGTTTGGATGTTAAGAAGTTGGGAGAGGCAGTCCTC
TTTAGAGAGAGAACAGCGTGGATAAGTAATGAAAAAGTTTTTGGCTTGGATTTTAAAACG
TTTCGGAGGAGCCAT
>EU253456
TCAGGAACTTTCCTCTTGCCCTTCTTCGCCTCTGTGTGCAGTGGCTCCTGAATGGGACAC
TTCCTCTTGTACCCAGAAAGGGGATTGGACATCGCAGAATATAGCGTTTGCTGTTGCCCA
ATTCTTGAGTGCTTCCTGCTCTGGTTTGTCCAACCAGAGTTTAAATGAGGAGCCCTCTCC
TGGATTGCAGAGGAAGATAGTGGGAATTCCACCTTTAATTTGAACTGGCTTCCCGTACTT
ACAGTTGGATTGCCAGTCTTTCTGGGCCCCCATGAATTCCTTAAAGTGCTTTAGGTATTG
GGGGTTGACGTCATCAATGACATTATACCAAGCACTGTTGCTGTAAACTTTTGGGCTTAG
ATCTAAATGCCCACACAAATAATTGTGAGGGCCCAAAGACCTGGCCCATACTGTCTTGCC
TATTCTGCTTGGGCCTTCAATAACAATTGATATGGGTCTATCCGGCCGCGCAGCGGAATC
CATGACATTTTCAGCGGCCCAGTCGCTGATAATGTCAGGAACGGCATTGAAAGAAGAAGA
AGAAAAAGGGGAAGAATATACAGAAGGTGGAGGAGAAAAAATCCTATCTAAATTAGAAAC
TAAATTATGAAATTGAAATAAATATTTTTCAGGGAGTTTCTCCCTGATTATTTGCAACGC
AGCTTCTTTAGAACCTGCGTTTAATGCCTCTGCGGCAGCGTCGTTAGCAGTCTGCTGACC
TCCTCTAGCAGATCTGCCGTCGATCTGGAATTCACCCCAGGTGAGGGTATCTCCGTCCTT
GTCAACGTAGGACTTGACATCGGACGAGGATTTAGCTCCCTGGATGTTGGGGTGAAAGTG
ATTCGACCTTGTGGGTGATACAAGGTCGAAGAATCTGCTATTTGTGCAGACGAACTTGCC
TTCGAACTGCACCAGCACATGGAGGTGAGGTTCCCCATCCTCGTGCAATTCTCTGGCTAT
GTGTATGTATTTTTTATTTGTTGGTGTTTGGATATTTAGGAATTGTGCTAGGCAGTCCTC
TTTAGAGAGAGAACAGCGTGGATACGTTATAAAATAATTTTTTGAAGAAATTCGAAAACG
TTTGGGCGGAGCCAT
>DQ644563
TCAGGAACTTTCCTCTTGGCCTTCTTCGCCTCTGCGTGCAGTGGCTCCTGAATGGGACAC
TTCCTCTTGATTCCAGAAGGGAGATTGGACATCGCAGAATATAGCGTTTGCTGTTGCCCA
ATTCTTGAGTGCTCCTTGCTCTGGTTTGTCTAGCCAGAGTTTAAATGAGGAACCCTCTCC
TGGATTGCAGAGGAAGATAGTGGGAATTCCGCCTTTAATTTGAACTGGCTTTCCGTATTT
ACAGTTGGATTGCCAGTCCTTCTGGGCCCCCATGAATTCTTTAAAGTGCTTTAGGTATTG
GGGGTTGACGTCATCAATGACGTTATACCACGCACTGTTGCTGTAAACTTTTGGGCTTAG
ATCTAAATGCCCACACAAATAATTGTGAGGGCCCAAAGACCTGGCCCATACTGTTTTGCC
TATTCTGCTTGGGCCTTCTATAACAATGGATATAGGTCTATCCGGCCGCGCAGCGGAATC
CATGACATTTTCAGCGGCCCAGTCGCTGATAATGTCAGGAACGGCATTAAAAGAAGAAGA
TAAAAAAGGAGAAGAATAAACAGAAGGAGGAGGAGAAAATATCCTATCTAAATTAGAAAC
TAAATTATGAAATTGAAATAAATATTTTTCAGGGAGTTTTTCCCTGATTATTTGCAACGC
AGCTTCTTTAGAACCTGCGTTTAGAGCCTCTGCGGCTGCGTCATTAGCAGTCTGCTGGCC
TCCTCTAGCAGATCTGCCGTCGATCTGGAATTCACCCCATGTGAGTGTATCCCCGTCCTT
ATCGACGTAGGACTTGACATCGGACGAGGATTTAGCTCCCTGGATGTTGGGGTGAAAGTG
ATTCGACCTTGTGGGTGATACAAGGTCGAAGAATCTGCTATTTGTGCAGACGAATTTACC
TTCGAACTGCACCAGCACATGGAGGTGAGGTTCCCCATCCTCGTGCAGTTCTTTGGCTAT
GTGTATGTATTTTTTGTTTGTTGGGGTTTGGATATTTAATAGTTGGGCTAGGCAGTCCTC
TTTAGAGAGAGAACATCGTGGATAAGTAATAAAATAGTTTTTAGAAGAAATTCTAAAACG
TTTGGGCGGAGCCAT
>DQ644562
TCAGGAACTTTCCTCTTGGCCTTCTTCGCCTCTGCGTGCAGTGGCTCCTGAATGGGACAC
TTCCTCTTGATTCCAGAAGGGAGATTGGACATCGCAGAATATAGCGTTTGCTGTTACCCA
ATTCTTGAGTGCTCCTTGCTCTGGTTTGTCTAGCCAGAGTTTAAATGAGGAACCCTCTCC
TGGATTGCAGAGGAAGATAGTGGGAATTCCGCCTTTAATTTGAACTGGCTTTCCGTATTT
ACAGTTGGATTGCCAGTCCTTCTGGGCCCCCATGAATTCTTTAAAGTGCTTTAGGTATTG
GGGGTTGACGTCATCAATGACGTTATACCACGCACTGTTGCTGTAAACTTTTGGGCTTAG
ATCTAAATGCCCACACAAATAATTGTGAGGGCCCAAAGACCTGGCCCATACTGTTTTGCC
TATTCTGCTTGGGCCTTCTATAACAATGGATATAGGTCTATCCGGCCGCGCAGCGGAATC
CATGACATTTTCAGCGGCCCAGTCGCTGATAATGTCAGGAACGGCATTAAAAGAAGAAGA
TAAAAAAGGAGAAGAATAAACAGAAGGAGGAGGAGAAAATATCCTATCTAAATTAGAAAC
TAAATTATGAAATTGAAATAAATATTTTTCAGGGAGTTTTTCCCTGATTATTTGCAACGC
AGCTTCTTTAGAACCTGCGTTTAGAGCCTCTGCGGCTGCGTCATTAGCAGTCTGCTGGCC
TCCTCTAGCAGATCTGCCGTCGATCTGGAATTCACCCCATGTGAGTGTATCCCCGTCCTT
ATCGACGTAGGACTTGACATCGGACGAGGATTTAGCTCCCTGGATGTTGGGGTGAAAGTG
ATTCGACCTTGTGGGTGATACAAGGTCGAAGAATCTGCTATTTGTGCAGACGAATTTACC
TTCGAACTGCACCAGCACATGGAGGTGAGGTTCCCCATCCTCGTGCAGTTCTTTGGCTAT
GTGTATGTATTTTTTGTTTGTTGGGGTTTGGATATTTAATAGTTGGGCTAGGCAGTCCTC
TTTAGAGAGAGAACATCGTGGATAAGTAATAAAATAGTTTTTAGAAGAAATTCTAAAACG
TTTGGGCGGAGCCAT
>JQ349087
TCAGGAACTTTCCTCTTGGTCTTCTTCGCTGCTGCGTGCAGTGGCTCCTGAATGGGACAC
TTCCTCTTGAGTCCAGAAGGGAGATTGGACATCGCAGAATATAGCGTTTGCTGTTGCCCA
ATTCTTGAGTGCTCCTTGCTCTGGCTTGTCCAGCCAGAGTTTAAATGAGGAACCCTCTCC
TGGATTGCAGAGGAAGATAGTGGGAATTCCACCTTTAATTTGAACTGGCTTTCCGTATTT
ACAGTTGCTTTGCCAGTCCTTCTGGGCCCCCATGAACTCTTTAAAGTGTTTTAGATATTG
GGGGTTGACGTCATCAATGACGTTATACCAAGCACTGTTGCTGTATACTTTTGGGCTTAG
ATCTAAATGCCCACACAAATAATTGTGAGGGCCCAAAGACCTGGCCCATACTGTTTTGCC
TATTCTGCTTGGGCCTTCAATAACAATGGATATGGGTCTATCCGGCCGCGCAGCGGAATC
CATGACATTTTCAGCGGCCCAGTCGCTGATAATGTCAGGAACGGCATTGAAAGAAGATGA
AGAAAAAGGTGAAGAATATACAGAAGGTGGAGGAGAAAAAATCCTATCTAAATTAGAAAC
TAAATTATGATATTGAAATAAATATTTTTCAGGGAGTTTCTCCCTGATTATTTGCAACGC
AGCTTCTTTAGAACCTGCGTTTAGAGCCTCTGCGGCTGCGTCGTTAGCAGTCTGCTGACC
TCCTCTAGCAGATCTGCCGTCGACCTGGAATTCACCCCAGGTGAGGGTATCCCCGTCCTT
ATCAACGTAGGACTTGACATCGGACGAGGATTTAGCTCCCTGGATGTTGGGGTGAAAGTG
ATTCGACCTTGTTGGTGACACAAGGTCGAAGAATCTGCTATTTGTGCAGACGAATTTACC
TTCGAACTGCACCAGCACATGGAGGTGAGGTTCCCCATCCTCGTGCAGTTCTTTGGCTAT
GTGTATGTATTTTTTGTTGGTTGGGGTTTGGATATTTAGGATTTGGGCTAGGCAGTCCTC
TTTAGAGAGAGAACAGCGTGGATAAGTAATGAAGTAATTTTTTGCTTGGATTTTAAAACG
TTTGGGAGGAGCCAT
>NC_004650
TCAGGAACTTTCCTCTTGGCCTTCTTCGCCTCTGTGTGCAGTGGCTCCTGAATGGGACAC
TTCCTCTTGTACCCAGAAAGGGGATTGGACATCGCAGAATATAGCGTTTGCTGTTGCCCA
ATTCTTGAGTGCTCCTTGCTCTGGTTTGTCCAACCAGAGTTTAAATGAGGATCCCTCTCC
TGGATTGCAGAGGAAGATAGTGGGAATTCCACCTTTAATTCGAACTGGCTTTCCGTATTT
ACAGTTGGATTGCCAGTCCTTCTGGGCCCCCATGAATTCCTTAAAGTGCTTTAGGTATTG
GGGGTTGACGTCATCAATGACGTTATACCAAGCACTGTTGCTGTATACTTTTGGGCTTAG
ATCTAAATGCCCACACAAATAATTGTGAGGGCCCAAAGACCTGGCCCATACTGTTTTGCC
TATTCTGCTTGGGCCTTCAATAACAATGGAAATGGGTCTATCCGGCCGCGCAGCGGAATC
CATGACATTTTCAGCGGCCCAGTCGCTGATAATGTCAGGAACGGCATTGAAAGAAGAAGA
CGAAAAAGGGGAAGAATATACAGAAGGTGGAGGAGAAAAAATCCTATCTAAATTACTAAC
TAAATTATGAAATTGAAATAAATATTTTTCAGGGAGTTTCTCCCTGATTATTTGCAACGC
AGCTTCTTTAGAACCTGCGTTTAGAGCCTCTGCGGCTGCGTCGTTAGCAGTCTGCTGGCC
TCCTCTAGCAGATCTGCCGTCGACCTGGAATTCACCCCAGGTGATGGTATCCCCGTCCTT
ATCGACGTAGGACTTGACATCGGAGCTGGATTTAGCTCCCTGGATGTTGGGGTGAAAGTG
ATTCGATCTGTTCGGTGAGACCAGATCGAAGAATCTGCTATTTGTGCAGACGAATTTGCC
TTCGAACTGCACCAACACATGGAGGTGAGGTTCCCCATCCTCGTGCAGTTCTCTTGCTAC
GTGTATATATTTTTTGTTGCTGGGTGTTTGTATATTTAGGAGTTGGGCTAGGCAGTCCTC
TTTTGAGAGAGAACAGCGTGGATAAGTAATAAAATAATTTTTGGCCTGAATTTTAAAACG
TTTTGGAGGAGCCAT
>AF104036
TCAGGAACTTTCCTCTTGGCCTTCTTCGCCTCTGTGTGCAGTGGCTCCTGAATGGGACAC
TTCCTCTTGTACCCAGAAAGGGGATTGGACATCGCAGAATATAGCGTTTGCTGTTGCCCA
ATTCTTGAGTGCTCCTTGCTCTGGTTTGTCCAACCAGAGTTTAAATGAGGATCCCTCTCC
TGGATTGCAGAGGAAGATAGTGGGAATTCCACCTTTAATTCGAACTGGCTTTCCGTATTT
ACAGTTGGATTGCCAGTCCTTCTGGGCCCCCATGAATTCCTTAAAGTGCTTTAGGTATTG
GGGGTTGACGTCATCAATGACGTTATACCAAGCACTGTTGCTGTATACTTTTGGGCTTAG
ATCTAAATGCCCACACAAATAATTGTGAGGGCCCAAAGACCTGGCCCATACTGTTTTGCC
TATTCTGCTTGGGCCTTCAATAACAATGGAAATGGGTCTATCCGGCCGCGCAGCGGAATC
CATGACATTTTCAGCGGCCCAGTCGCTGATAATGTCAGGAACGGCATTGAAAGAAGAAGA
CGAAAAAGGGGAAGAATATACAGAAGGTGGAGGAGAAAAAATCCTATCTAAATTACTAAC
TAAATTATGAAATTGAAATAAATATTTTTCAGGGAGTTTCTCCCTGATTATTTGCAACGC
AGCTTCTTTAGAACCTGCGTTTAGAGCCTCTGCGGCTGCGTCGTTAGCAGTCTGCTGGCC
TCCTCTAGCAGATCTGCCGTCGACCTGGAATTCACCCCAGGTGATGGTATCCCCGTCCTT
ATCGACGTAGGACTTGACATCGGAGCTGGATTTAGCTCCCTGGATGTTGGGGTGAAAGTG
ATTCGATCTGTTCGGTGAGACCAGATCGAAGAATCTGCTATTTGTGCAGACGAATTTGCC
TTCGAACTGCACCAACACATGGAGGTGAGGTTCCCCATCCTCGTGCAGTTCTCTTGCTAC
GTGTATATATTTTTTGTTGCTGGGTGTTTGTATATTTAGGAGTTGGGCTAGGCAGTCCTC
TTTTGAGAGAGAACAGCGTGGATAAGTAATAAAATAATTTTTGGCCTGAATTTTAAAACG
TTTTGGAGGAGCCAT
>JF768740
TCAGGAACTTTCCTCTTGGCCTTCTTCGCCTCTGTGTGCAGTGGCTCCTGAATGGGACAC
TTCCTCTTGTACCCAGAAAGGGGATTGGACATCGCAGAATATAGCGTTTGCTGTTGCCCA
ATTCTTTAGTGCTCCTTGCTCTGGTTTGTCCAACCAGAGTTTAAATGAGGAGCCCTCTCC
TGGATTGCAGAGGAAGATTGTGGGAATTCCACCTTTAATTTGAACTGGCTTTCCGTATTT
ACAGTTGGATTGCCAGTCCTTCTGGGCCCCCATGAATTCCTTAAAGTGCTTTAGGTATTG
GGGATTGACGTCATCAATGACGTTATACCAAGCACTGTTGCTGTATACTTTTGGGCTTAG
ATCTAAATGCCCACACAAATAATTGTGAGGGCCCAAAGACCTGGCCCATACTGTTTTGCC
TATTCTGCTTGGGCCTTCAATAACAATGGATATGGGTCTATCCGGCCGCGCAGCGGCATC
CATGACATTTTCAGCGGCCCAGTCGCTGATAATGTCAGGAACAGCATTGAAAGAAGAAGA
AGAAAAAGGGGAAGAATATACAGAAGGAGGAGGAGTAAAAATCCTATCTAAATTAGAAAC
TAAATTATGAAATTGAAATAGATATTTTTCAGGGAGTTTCTCCCTGATTATTTGCAACGC
AGCTTCTTTAGAACCTGCGTTTAGAGCCTCTGCGGCTGCGTCATTAGCAGTCTGCTGGCC
TCCTCTAGCAGATCTGCCGTCGACCTGGAATTCACCCCAGGTGATGGTATCCCCGTCCTT
GTCAACGTAGGACTTGACATCGGACGAGGATTTAGCTCCCTGGATGTTGGGGTGAAAGTG
ATTCGATCTGTTCGGTGAGACCAGATCGAAGAATCTGCTATTTGTGCAGACGAATTTGCC
TTCGAACTGCACCAGCACATGGAGGTGAGGTTCCCCATCCTCGTGCAGTTCTCTTGCTAC
GTGTATGTATTTTTTATTGGTGGGTGTTTGGATATTTAGGAGTTGGGCTAGGCAGTCCTC
TTTTGAGAGAGAACAGCGTGGATAAGTAATAAAATAATTTTTGGCCTGAATTTTAAAACG
TTTTGGAGGAGCCAT
>AB433788
TCAGGAACTTTCCTCTTGGCCTTCTTCGCCTCTGCGTGCAGTGGCTCCTGTATGGGACAC
TTCCTCTTGTACCCAGAAAGGGGATTGGACATCGCAGAATATAGCGTTTGCTGTTGCCCA
ATTTTTGAGTGCTCCTTGCTCTGGTTTGTCCAACCAGAGTTTAAATGAGGAGCCCTCTCC
TGGATTGCAGAGGAAGATAGTGGGAATTCCGCCTTTAATTTGAACTGGCTTTCCGTATTT
ACAGTTGGATTGCCAGTCCCTCTGGGCCCCCATGAATTCCTTAAAGTGCTTTAGGTATTG
GGGGTTGACGTCATCAATTACGTTATACCAAGCACTGTTGCTGTACACTTTAGGGCTTAG
ATCTAAATGCCCACACAAATAATTGTGAGGGCCCAAAGACCTGGCCCATACTGTTTTGCC
TATTCTGCTTGGGCCTTCAATAACAATGGATATGGGTCTATCCGGCCGCGCAGCGGAATC
CATGACATTTTCAGCGGCCCAGTCGCTGATAATGTCAGGAACGGCATTGAAAGAAGAAGA
AGAAAAAGGGGAAGAATATACAGAAGGAGGAGGAGAAAAAATCCTATCTAAATTACTAAC
TAAATTATGAAATTGAAATAAATATTTTTCAGGGAGTTTCTCCCTGATTATTTGCAACGC
AGCTTCCTTAGAACCTGCGTTTAAAGCCTCTGCGGCTGCGTCGTTAGCAGTCTGCTGACC
TCCTCTAGCAGATCTGCCGTCGACCTGGAATTCACCCCAGGTGAGGGTATCTCCGTCCTT
GTCAACGTAGGACTTGACGTCGGACGAGGATTTAGCTCCCTGGATGTTGGGGTGAAAGTG
ATTCGACCTTGTGGGTGAGACAAGGTCGAAGAATCTGCTATTTGTGCAGACGAATTTACC
TTCGAACTGCACCAGCACATGGAGGTGAGGTTCCCCATCCTCGTGCAGTTCTTTGGCTAT
GTGAATGTATTTTTTGTTGGTCGGTGTTTGGATATTTAGAAGTTGGGCTAGGCAGTCCTC
TTTAGAGAGAGAACAGCGTGGGTAAGTAATAAAATAATTTTTGGCCTGAATTTTAAAACG
TTTGGGAGGAGCCAT
>AB433787
TCAGGAGCTTTCCTCTT---CCTCTTGGCCGCTGTGTGCAGAGGCTCCTGGTTGGGACAC
TTCCTCTTGAATCCAGAAGGGACTGTCGACATCACAGAAGATGGCGTTTGCTGTTGACCA
ATTTTTGAGTGCTCCTTGCTCTGGTTTGTCTAACCAGAGTTTAAATGAAGAGCCCTCTCC
TGGATTGCAGAGGAAGATAGTGGGAATTCCGCCTTTAATTTGAACTGGCTTTCCGTATTT
ACAGTTGGATTGCCAGTCCTTCTGGGCCCCCATGAATTCCTTAAAGTGCTTTAGGTATTG
GGGGTTGACGTCATCAATGACGTTATACCAAGCACTGTTGCTGTATACTTTAGGGCTTAG
ATCTAAATGCCCACACAAATAATTGTAAGGGCCCAAAGACCTGGCCCATACTGTTTTGCC
TATTCTGCTTGGGCCTTCAATAACAATGGATATGGGTCTATCCGGCCGCGCAGCGGAATC
CATGACATTTTCAGCGGCCCAGTCGCTGATAATGTCAGGAACGGCATTGAAAGAAGAAGA
AGAAAAAGGGGAAGAATATACAGAAGGAGGAGGAGAAAAAATCCTATCTAAATTACTAAC
TAAATTATGAAATTGAAATAAATATTTTTCAGGGAGTTTCTCCCTGATTATTTGCAACGC
AGCTTCCTTAGAACCTGCGTTTAGAGCCTCTGCGGCTGCGTCGTTAGCAGTCTGCTGACC
TCCTCTAGCAGATCTGCCGTCGACCTGGAATTCACCCCAGGTGAGGGTATCCCCGTCCTT
GTCAACGTAGGACTTGACATCGGACGAGGATTTAGCTCCCTGGATGTTGGGGTGAAAGTG
ATTCGACCTTGTGGGTGAGACAAGGTCGAAGAATCTGCTATTTGTGCAGACGAATTTACC
TTCGAACTGCACCAGCACATGGAGGTGAGGTTCCCCATCCTCGTGCAGTTCTTTGGCGAT
GTGTATGTATTTTTTGTTGGTGGGTGTTTGGATATTTAGGAGTTGGGCTAGGCAGTCCTC
TTTTGAGAGAGAACAGCGTGGATAAGTAATAAAATAATTTTTTGCCTGAATTTTAAAACG
TTTTGGAGGAGCCAT
>AB433786
TCAGGAGCTTTCCTCTT---CCTCTTGGCCGCTGTGTGCAGAGGCTCCTGGTTGGGACAC
TTCCTCTTGAATCCAGAAGGGACTGTCGACATCACAGAAGATGGCGTTTGCTGTTGACCA
ATTTTTGAGTGCTCCTTGCTCTGGTTTGTCTAACCAGAGTTTAAATGAAGAGCCCTCTCC
TGGATTGCAGAGGAAGATAGTGGGAATTCCGCCTTTAATTTGAACTGGCTTTCCGTATTT
ACAGTTGGATTGCCAGTCCTTCTGGGCCCCCATGTATTCCTTAAAGTGCTTTAGGTATTG
GGGGTTGACGTCATCAATGACGTTATACCAAGCACTGTTGCTGTACACTTTAGGGCTTAG
ATCTAAATGCCCACACAAATAATTGTGAGGGCCCAAAGACCTGGCCCATACTGTTTTGCC
TATTCTGCTTGGGCCTTCAATAACAATGGATATGGGTCTATCCGGCCGCGCAGCGGAATC
CATGACATTTTCAGCGGCCCAGTCGCTGATAATGTCAGGAACGGCATTGAAAGAAGAAGA
AGAAAAAGGGGAAGAATATACAGAAGGAGGAGGAGAAAAAATCCTATCTAAATTACTAAC
TAAATTATGATATTGAAATAAATATTTTTCAGGGAGTTTCTCCCTGATTATTTGCAACGC
AGCTTCTTTAGAACCTGCGTTTAGCGCCTCTGCGGCTGCGTCGTTAGCAGTCTGCTGACC
TCCTCTAGCAGATCTGCCGTCGACCTGGAACTCACCCCATTCGATTGTGTCGCCGTCCTT
ATCGACGTAGGACTTGACATCGGAGCTGGATTTAGCTCTCTGGATGTTGGGGTGAAAGTG
AGACGACCTTGATGGGGAAACAAGGTCGAAGAATCTCTGATTCGTGCATTGGTAGTTCCC
TTCGAACTGCAATAGCACGTGGAGATGAGGTTCCCCATTTTCATGCAGCTCTCTGCATAT
TTTAATGAATTTTTTGTTGGTGGGGGTGTTGAGATTAATAAGCTGGTCGAGAGCTTCTTC
TTTGGTTAGAGAGCATTGGGGATACGTAAGAAAATAGTTTTTGGCTTTTATATTAAAACG
CCCTGCTCTGGGCAT
