# Supplementary material for: Gene Overlapping as a Modulator of Begomovirus Evolution
Source: Microorganisms. 2022 Feb 4;10(2):366. doi: 10.3390/microorganisms10020366 (PMC8875319; doi:10.3390/microorganisms10020366)
Supplement: Supplementary file 1 [file microorganisms-10-00366-s001.zip › File S1/Sweet_potato_leaf_curl_virus/DNA_AC3.fasta]

>JX286654
TTAATACAGTAATACCTTCACATCATCATTACAATCTATTGTGTCTACTTCGTCTATCCA
AGGACATGTTCTTGGTAGACTCCTAATTACAGAAACTAAATTAAGTAAACTAAAAAATCC
TAAATTTGCTAATTCATTACATATGCGCCATTTAAGGCGTTCCAAAATACCAGTCCAACT
GTGAATAGCACCAGTTAGACGGGTCGTCGATATCCGGAATTGCAGGAAGATCTTGTGGAA
TCCCAGTGCTCTTCTCTCCCTGTAGTTGACCCTCATTTGGAATTTGAGGATGGTTCTCCC
CTGTGCGCTCTCGTGGACATATATCAGTCTGAGGTAGAATGGTGCAGTCCGACCCACAGA
CATGGGGTTGGTGTCGAATTCTAGTGCTCTCATAGTCTGAGCACGACTTAGTGATTCCCC
TGTGCGTGAATCCAT
>JX286653
TTAATACAGTAATACCTTCACATCATCATTACAATCTATTGTGTCTACTTCGTCTATCCA
AGGACATGTTCTTGGTAGACTCCTAATTACAGAAACTAAATTAAGTAAACTAAAAAATCC
TAAATTTGCTAATTCATTACATATGCGCCATTTAAGGCGTTCCAAAATACCAGTCCAACT
GTGAATAGCACCAGTTAGACGGGTCGTCGATATCCGGAATTGCAGGAAGATCTTGTGGAA
TCCCAGTGCTCTTCTCTCCCTGTAGTTGACCCTCATTTGGAATTTGAGGATGGTTCTCCC
CTGTGCGCTCTCGTGGACATATATCAGTCTGAGGTAGAATGGTGCAGTCCGACCCACAGA
CATGGGGTTGGTGTCGAATTCTAGTGCTCTCATAGTCTGAGCACGACTTAGTGATTCCCC
TGTGCGTGAATCCAT
>JX286655
TTAATACAGTAATACCTTCACATCATCATTACAATCTATTGTGTCTACTTCGTCAATCCA
AGGACATGATCTTGGTAGACTCCTAATTACAAAAACTAAATTAATTAAACTAAAAAAACC
TAAATTTGCTAATTCATTACAGATGCGCCATTTAAGGCGTTCCAAAATACCAGTCCAACT
GTGAATAGCACCAGTTAGACGGATCGTCGATATCCGGAATTGCAGGAAGATCTTGTGGAA
TCCCAGTGCTCTTCTCTCCCTGTAATTGACCCTCATTTGGAATTTGAGGATGGTTCTCCC
CTGTGCGCTCTCGTGGACATACATCAGTCTGAGGAAGAATGGTGCAGTCCGACCCACAGA
CATGGGGTTGGTGTCGAATTCTAGTGCTCTCATAGTCTGAGCACGACTTAGTGATTCCCC
TGTGCGTGAATCCAT
>NC_004650
TTAATAGAGTAATACCTTTACATCATCATTACAATCTACAGTATCTAATTCATCTATCCA
AGAACATACTCTTGGAAGATATCTAATAACAAAAACTAAATTAACTAAACTAAAAAACCC
TAAATTTGCTAATTCATTACATATGCGCCATTTAAGGCGTTCCAAAATACCAGTCCAACT
GTGAATAGCACCAGTTAGACGGGTCGTCAAGATCCGGAATTGGAGGAAGATCTTGTGGAA
TCCCAGTTGCCTCCTTTCCCTGTAGTTCACCCTCAGCTGGAATTTGAGGATGGTTCTCCC
CTGTGTGCTCTCGTGGACATACATTATTCTGAGATGGAACGGTGCAGTCCGACCCACAGA
CATGGGGTTGGTGTCGAATTCGACTGCTCTCGTAGTCTGAGCATGACTTATTGATTCCCC
TGTGCGTGAATCCAT
>AF104036
TTAATAGAGTAATACCTTTACATCATCATTACAATCTACAGTATCTAATTCATCTATCCA
AGAACATACTCTTGGAAGATATCTAATAACAAAAACTAAATTAACTAAACTAAAAAACCC
TAAATTTGCTAATTCATTACATATGCGCCATTTAAGGCGTTCCAAAATACCAGTCCAACT
GTGAATAGCACCAGTTAGACGGGTCGTCAAGATCCGGAATTGGAGGAAGATCTTGTGGAA
TCCCAGTTGCCTCCTTTCCCTGTAGTTCACCCTCAGCTGGAATTTGAGGATGGTTCTCCC
CTGTGTGCTCTCGTGGACATACATTATTCTGAGATGGAACGGTGCAGTCCGACCCACAGA
CATGGGGTTGGTGTCGAATTCGACTGCTCTCGTAGTCTGAGCATGACTTATTGATTCCCC
TGTGCGTGAATCCAT
>AB433788
TTAATACAATAATATCTTTACATCATCATTACAATCTACAGTATCTACTTCATCTATCCA
AGAACATACTCTTGGAAGATATCTAATAACAAAAACTAAATTAACTAAACTAAAAAAACC
TAAATTTGCTAATTCATTACAGATGCGCCATTTAAGGCGTTCCAAAATACCAGTCCAACT
GTGAATAGCACCAGTTAGACGGGTCGTCAAGATCCGGAATTGGAGGAAGATCTTGCGGAA
TCCCAGTTGCCTCCTTTCCCTGTAGTTGACCCTCATCTGGAATTTGAGGATGGTTCTCCC
CTGTGTGCTCTCGTGGACATACAGGATTCTGAGATGGAACGGTGCAGTCCGACCCACAGA
CATGGGGTTGGTGTCGAATTCGAGTGCTCTCGTAGTCTGAGCATGACTTAGTGATTCCCC
TGTGCGTGAATCCAT
>JF768740
TTAATAGAGTAATACCTTTACATCATCATTACAATCTACAGTATCTACTTCATCTATCCA
AGAACACACTCTTGGAAGATATCTAATAACAAAAACTAAATTAACTAAACTAAAAAAACC
TAAATTTGCTAATTCATTACATATACGCCATTTAAGGCGTTCCAAAATACCAGTCCAACT
GTGAATAGCACCAGTTAGACGGGTCGTCAAGATCCGGAATTGGAGGAAGATCTTGTGGAA
TCCCAGTTGCCTCCTTTCCCTGTAGTTGACCCTCAGCTTGAATTTGAGGATAGTTCTCCC
CTGTGCGCTCTCGTGGACATACATCATTCTGAGGTGGAATGGTGCAGTCCGACCCACAGA
CATGGGGTTGGTGTCGAATTCGAGTGCTCTCGTAGTCTGAGCATGACTTAGTGATTCCCC
TGTGCGTGAATCCAT
>DQ644563
TTAATACAGTAATACCTTTACATCATCAGTACAATCTACCGTATCTACTTCATCTATCCA
AGAACATACTCTTGGAAGATATCTAATAACAAAAACTAAATTAAATAGACTAAGAAACCC
TATATTTGCTAATTCATTACATATGCGCCATTTAAGGCGTTCCGAAATACCAGTCCCACT
GTGAATAGCACCAGTTAGACGGGTCGTCAAGATCCGGAATTGGAGGAAGATCTTGTGGTA
TCCCAGTTGCCTCCTTTCCCTGTAGTTGACTCTCAGTTGGAACTTGAGTATGGTTCCCCC
CTGTGTGCTGTCGTGGACATACATTATTCTGAGATGGAATGGTGCAGTCCGACCCACAGA
CATGGGGTTGGTGTCGAATTCGAGTGCTCTCGTAGTCTGAGCATGACTTAGTGATTCCCC
TGTGCGTGAATCCAT
>DQ644562
TTAATACAGTAATACCTTTACATCATCAGTACAATCTACCGTATCTACTTCATCTATCCA
AGAACATACTCTTGGAAGATATCTAATAACAAAAACTAAATTAAATAGACTAAGAAACCC
TATATTTGCTAATTCATTACATATGCGCCATTTAAGGCGTTCCGAAATACCAGTCCCACT
GTGAATAGCACCAGTTAGACGGGTCGTCAAGATCCGGAATTGGAGGAAGATCTTGTGGTA
TCCCAGTTGCCTCCTTTCCCTGTAGTTGACTCTCAGTTGGAACTTGAGTATGGTTCCCCC
CTGTGTGCTGTCGTGGACATACATTATTCTGAGATGGAATGGTGCAGTCCGACCCACAGA
CATGGGGTTGGTGTCGAATTCGAGTGCTCTCGTAGTCTGAGCATGACTTAGTGATTCCCC
TGTGCGTGAATCCAT
>JQ349087
TTAATACAGTAATACCTTTACATCATCAATACAATCTACCGTATCTACTTCATCTATCCA
AGAACATACTCTTGGAAGATATCTAATAACAAACACTAAATTAACTAGACTAAGAAACCC
TATATTTGCTAATTCATTACATATGCGCCATTTAAGGCGTTCCGAAATACCAGTCCAACT
GTGAATAGCACCAGTTAGACGGGTCGTCAGGATCCGGAATTGGAGGAAGATCTTGTGGAA
TCCCAGTTGCCTCCTTTCCCTGTGGTTGACCCTCAGCTGGAATTTGAGGATGGTTCTCCC
CTGTGTGTTCTCGTGGACATACATTATTCGGAGATGGAATGGTGCAGTCCGACCCACAGA
CATGGGGTTGGTTTCGAATTCGAGTGCTCTCGTAGTCTGAGCATGACTTAGTGATTCCCC
TGTGCGTGAATCCAT
>EU267799
TTAATACAGTAATACCTTTACATCATCATTACAGTCTATTGTATCTACTTCATCGATCCA
AAAACACACTCTTGGAAGATATCTAATAACAAAAACTAAATTAATTAAACTAAATAACCC
TAAATTTGCTAATTCATTACATATGCGCCATTTAAGGCGTTCCAAAATACCAGTCCAACT
GTGAAAAGCACCAGTTAGACGGGTCGTCAAGATCCGGAATTGGAGGAAGATTTTGTGGAA
TCCCAGTTGCCTCCTTTCCCTGTAGTTGACCATCAGCTGGAATTTGAGGATGGTTTTCCC
CTGTGTGCTCTCGTGGACATACAGTATTCTGAGATGGAACGGTGCAGTCCGACCCACAGA
CATGGGGTTGGTGCCGAATTCTAGTGCTCTCGTAGTCTGAGCATGACTTAGTGATTCCCC
TGTGCGTGAATCCAT
>EU253456
TTAATACAGTAATACCTTTACATCATCATTGCAGTCTACAGTATCTATTTCATCTATCCA
AAAACACACTCTTGGAAGATATCTAATAACAAAAACTAAATTAACTAAACTAAATAACCC
TAAATTTGCTAATTCATTACATATGCGCCATTTAAGGCGTTCCAAAATACCAGTCCAACT
GTGAAAAGCACCAGTTAGACGGGTCGTCAAGATCCGGAATTGGAGGAAGATTTTGTGGAA
TCCCAGTTGCATCCTTTCCCTGTAGTTGACCATCAGCTGGAATTTGAGGATGGTTTTCCC
CTGTGTGCTCTCGTGGACATACATTATTCTGAGATGGAACGGTGCAGTCCGACCCACAGA
CATGGGGTTGGTGCCGAATTCTAGTGCTCTCGTAGTCTGAGCATGACTTAGTGATTCCCC
TGTGCGTGAATCCAT
>JX050197
TTAATACAGTAATACCTTTACATCATCATTGCAATCTACAGTATCTATTACATCTATCCA
TTTAACTGATTCAGGCAAATGCCTAATTACATAAACTAAATTAACTAAGAGAAAAAAACC
TAAATTTGCTAATTCATTTCCTATTCGCCGTTTAAGGCGTTCCAAAATACCAGTCCAACT
GTGAAAAGCACCAGTTAAAGGGGTCGTCAATATCCGGAATTGGAGGAAAATTTTGTGAAA
TCCCAGTTGCCTCCTTTCCTTGTAATTGACCATCACCTGGAATTTGAGGATTGTTTCCCC
CGTTGTGCTCTTTGTGGCAAATACTATTATAAAAAGAAACCGTGCAGTTCGGCCCACGGA
CATGGGGTTGGTGTGGAATTCCTGGGCTTTCGTAGTCTGAGCACGACTTAGTGATTCCTC
TGTGCGTGAACCCAT
>JX050195
TTAATACAGTAATACCTTTACATCATCATTGCAATCTACAGTATCTATTACATCTATCCA
TTTAACTGATTCAGGCAAATGCCTGATTACATAAACTAAATTAATAAGAGAAAAAAAACC
TAAATTTGCTAATTCATTACATATTCGCCATTTAGAGCGTTCCAAAATACCCGTTCCACT
GTGAAAAGCACCAGTTAGACGGGTCGTCAATATCCGGGATTGGAGGAACATCTTGTGGAA
TCCCAGTTGCTTCCTTTCCTTGTAATTGACCATCACCTGGAATTTGAGGATGGTTTTCCC
CTGTGGCTTTCCGTGGACATACATTATTCTGAGATGGAACGGTGCAGTCCGACCCACAGA
CATGGGGTTGGTGTCGAATTCTAGTGCTCTCGTAGTCTGAGCACGACTTAGTGATTCCCC
TGTGCGTGAATCCAT
