# Supplementary material for: Gene Overlapping as a Modulator of Begomovirus Evolution
Source: Microorganisms. 2022 Feb 4;10(2):366. doi: 10.3390/microorganisms10020366 (PMC8875319; doi:10.3390/microorganisms10020366)
Supplement: Supplementary file 1 [file microorganisms-10-00366-s001.zip › File S1/Bhendi_yellow_vein_mosaic_virus/DNA/DNA_AV2.fasta]

>KT390324
ATGTGGGATCCACTATTAAACGAATTTCCGGATACGGTTCACGGGTTTCGTTGTATGCTA
TCTGTAAAATATTTGCAACTTTTGTCGCAGGATTATTCTCCAGATACGCTTGGGTACGAG
CTATTACGGGATTTAATTTGTATTTTACGCTCCCGTAATTATGTCGAAGCGAGCTGCCGA
TATCGTCATTTCTACGCCCGCGTCGAAAGTACGCCGGCGTCTGAACTTCGCCAGCCCATA
CACCAGCCGTGCTGCTGCCCCCATTGTCCGCGTCACAAAACAACAGGCATGGACAAACAG
GCCTATGAACAGGAAACCCAGAATGTACCGGATGTACAGAAGTCCGGATGTTCCAAGGGG
ATGTGA
>KT390323
ATGTGGGATCCACTATTAAACGAATTTCCGGATACGGTTCACGGGTTTCGTTGTATGCTA
TCTGTAAAATATTTGCAACTTTTGTCGCAGGATTATTCTCCAGATACGCTTGGGTACGAG
CTATTACGGGATTTAATTTGTATTTTACGCTCCCGTAATTATGTCGAAGCGAGCTGCCGA
TATCGTCATTTCTACGCCCGCGTCGAAAGTACGCCGGCGTCTGAACTTCGCCAGCCCATA
CACCAGCCGTGCTGCTGCCCCCATTGTCCGCGTCACAAAACAACAGGCATGGACAAACAG
GCCTATGAACAGGAAACCCAGAATGTACCGGATGTACAGAAGTCCGGATGTTCCAAGGGG
ATGTGA
>GU112065
ATGTGGGATCCACTATTAAACGAATTTCCGGATACGGTTCACGGGTTTCGTTGTATGCTA
TCTGTAAAATATTTGCAACTTTTGTCGCAGGATTATTCTCCAGATACGCTTGGGTACGAG
CTATTACGGGATTTAATTTGTATTTTACGCTCCCGTAATTATGTCGAAGCGAGCTGCCGA
TATCGTCATTTCTACGCCCGCGTCGAAAGTACGCCGGCGTCTGAACTTCGGCAGCCCATA
CACCAGCCGTGCTGCTGCCCCCATTGTCCGCGTCACAAAACAACAGGCATGGACAAACAG
GCCTATGAACAGGAAACCCAGAATGTACCGGATGTACAGAAGTCCGGATGTTCCAAGGGG
ATGTGA
>KT390321
ATGTGGGATCCACTATTAAACGAATTTCCGGATACGGTTCACGGGTTTCGTTGTATGCTA
TCTGTAAAATATTTGCAACTTTTGTCGCAGGATTATTCTCCAGATACGCTTGGGTACGAG
CTATTACGGGATTTAATTTGTATTTTACGCTCCCGTAATTATGTCGAAGCGAGCTGCCGA
TATCGTCATTTCTACGCCCGCGTCGAAAGTACGCCGGCGTCTGAACTTCGGCAGCCCATA
CACCAGCCGTGCTGCTGCCCCCATTGTCCGCGTCACAAAACAACAGGCATGGACAAACAG
GCCTATGAACAGGAAACCCAGAATGTACCGGATGTACAGAAGTCCGGATGTTCCAAGGGG
ATGTGA
>KT390325
ATGTGGGATCCACTATTAAACGAATTTCCTGATACGGTTCACGGGTTTCGTTGTATGCTA
TCTGTAAAATATTTGCAACTTTTGTCGCAGGATTATTCTCCAGATACGCTTGGGTACGAG
CTATTACGGGATTTAATTTGTATTTTACGCTCCCGTAATTATGTCGAAGCGAGCTGCCGA
TATCGTCATTTCTACGCCCGCGTCGAAAGTACGCCGGCGTCTGAACTTCGGCAGCCCATA
CACCAGCCGTGCTGCTGCCCCCATTGTCCGCGTCACAAAACAACAGGCATGGACAAACAG
GCCTATGAACAGGAAACCCAGAATGTACCGGATGTACAGAAGTCCGGATGTTCCAAGGGG
ATGTGA
>GU112064
ATGTGGGATCCACTATTAAACGAATTTCCGGATACGGTTCACGGGTTTCGTTGTATGCTA
TCTGTAAAATATTTGCAACTTTTGTCGCAGGATTATTCTCCAGATACGCTTGGGTACGAG
TTATTACGGGATTTAATTTGTATTTTACGCTCTCGTAATTATGTCGAAGCGAGCTGCCGA
TATCGTCATTTCTACGCCCGCGTCGAAAGTACGCCGGCGTCTGAATTTCGGCAGCCCATA
CACCAGCCGTGCTGCTGCCCCCATTGTCCGCGTCACAAAACAACAGGCATGGACAAACAG
GCCTATGAACAGGAAACCCAGAATGTACCGGATGTACAGAAGTCCGGATGTTCCAAGGGG
ATGTGA
>GU112062
ATGTGGGATCCACTATTAAACGAATTTCCGGATACGGTTCACGGGTTTCGTTGTATGCTA
TCTGTAAAATATTTGCAACTTTTGTCGCAGGATTATTCTCCAGATACGCTTGGGTACGAG
TTAATACGGGATTTAATTTGTATTTTACGCTCCCGTAATTATGTCGAAGCGAGCTGCCGA
TATCGTCATTTCTACGCCCGCGTCGAAAGTACGCCGGCGTCTGAACTTCGGCAGCCCATA
CACCAGCCGTGCTGCTGCCCCCATTGTCCGCGTCACAAAACAACAGGCATGGACAAACAG
GCCTATGAACAGGAAACCCAGAATGTACCGGATGTACAGAAGTCCGGATGTTCCAAGGGG
ATGTGA
>GU112061
ATGTGGGATCCACTATTAAACGAATTTCCGGATACGGTTCACGGGTTTCGTTGTATGCTA
TCTGTAAAATATTTGCAACTTTTGTCGCAGGATTATTCTCCAGATACGCTTGGGTACGAG
TTAATACGGGATTTAATTTGTATTTTACGCTCCCGTAATTATGTCGAAGCGAGCTGCCGA
TATCGTCATTTCTACGCCCGCGTCGAAAGTACGCCGGCGTCTGAACTTCGGCAGCCCATA
CACCAGCCGTGCTGCTGCCCCCATTGTCCGCGTCACAAAACAACAGGCATGGACAAACAG
GCCTATGAACAGGAAACCCAGAATGTACCGGATGTACAGAAGTCCGGATGTTCCAAGGGG
ATGTGA
>GU112073
ATGTGGGATCCACTATTAAACGAATTTCCGGATACGGTTCACGGGTTTCGTTGTATGCTA
TCTGTAAAATATTTGCAACTTTTGTCGCAGGATTATTCTCCAGATACGCTTGGGTACGAG
TTAATACGGGATTTAATTTGTATTTTACGCTCCCGTAATTATGTCGAAGCGAGCTGCCGA
TATCGTCATTTCTACGCCCGCGTCGAAAGTACGCCGGCGTCTGAACTTCGGCAGCCCATA
CACCAGCCGTGCTGCTGCCCCCATTGTCCGCGTCACAAAACAACAGGCATGGACAAACAG
GCCTATGAACAGGAAACCCAGAATGTACCGGATGTACAGAAGTCCGGATGTTCCAAGGGG
ATGTGA
>GU112072
ATGTGGGATCCACTATTAAACGAATTTCCGGATACGGTTCACGGGTTTCGTTGTATGCTA
TCTGTAAAATATTTGCAACTTTTGTCGCAGGATTATTCTCCAGATACGCTTGGGTACGAG
TTAATACGGGATTTAATTTGTATTTTACGCTCCCGTAATTATGTCGAAGCGAGCTGCCGA
TATCGTCATTTCTACGCCCGCGTCGAAAGTACGCCGGCGTCTGAACTTCGGCAGCCCATA
CACCAGCCGTGCTGCTGCCCCCATTGTCCGCGTCACAAAACAACAGGCATGGACAAACAG
GCCTATGAACAGGAAACCCAGAATGTACCGGATGTACAGAAGTCCGGATGTTCCAAGGGG
ATGTGA
>GU112056
ATGTGGGATCCACTATTAAACGAATTTCCGGATACTGTTCACGGGTTTCGTTGTATGCTA
TCTGTAAAATATTTGCAACTTTTGTCGCAGGATTATTCTCCAGATACGCTTGGGTACGAG
TTAATACGGGATTTAATTTGTATTTTACGCTCCCGTAATTATGTCGAAGCGAGCTGCCGA
TATCGTCATTTCTACGCCCGCGTCGAAAGTACGCCGGCGTCTGAACTTCGGCAGCCCATA
CACCAGCCGTGCTGCTGCCCCCATTGTCCGCGTCACAAAACAACAGGCATGGACAAACAG
GCCTATGAACAGGAAACCCAGAATGTACCGGATGTACAGAAGTCCGGATGTTCCAAGGGG
ATGTGA
>GU112058
ATGTGGGATCCACTATTAAACGAATTTCCGGATACGGTTCACGGGTTTCGTTGTATGCTA
TCTGTAAAATATTTGCAACTTTTGTCGCAGGATTATTCTCCAGATACGCTTGGGTACGAG
TTAATACGGGATTTAATTTGTATTTTACGCTCCCGTAATTATGTCGAAGCGAGCTGCCGA
TATCGTCATTTCTACGCCCGCGTCGAAAGTACGCCGGCGTCTGAACTTCGGCAGCCCATA
CACCAGCCGTGCTGCTGCCCCCATTGTCCGCGTCACAAAACAACAGGCATGGACAAACAG
GCCTATGAACAGGAAACCCAGAATGTACCGGATGTACAGAAGTCCGGATGTTCCAAGGGG
ATGTGA
>GU112057
ATGTGGGATCCACTATTAAACGAATTTCCGGATACGGTTCACGGGTTTCGTTGTATGCTA
TCTGTAAAATATTTGCAACTTTTGTCGCAGGATTATTCTCCAGATACGCTTGGGTACGAG
TTAATACGGGATTTAATTTGTATTTTACGCTCCCGTAATTATGTCGAAGCGAGCTGCCGA
TATCGTCATTTCTACGCCCGCGTCGAAAGTACGCCGGCGTCTGAACTTCGGCAGCCCATA
CACCAGCCGTGCTGCTGCCCCCATTGTCCGCGTCACAAAACAACAGGCATGGACAAACAG
GCCTATGAACAGGAAACCCAGAATGTACCGGATGTACAGAAGTCCGGATGTTCCAAGGGG
ATGTGA
>GU112055
ATGTGGGATCCACTATTAAACGAATTTCCGGATACGGTTCACGGGTTTCGTTGTATGCTA
TCTGTAAAATATTTGCAACTTTTGTCGCAGGATTATTCTCCAGATACGCTTGGGTACGAG
TTAATACGGGATTTAATTCGTATTTTACGCTCCCGTAATTATGTCGAAGCGAGCTGCCGA
TATCGTCATTTCTACGCCCACGTCGAAAGTACGCCGGCGTCTGAACTTCGGCAGCCCATA
CACCAGCCGTGCTGCTGCCCCCATTGTCCGCGTCACAAAACAACAGGCATGGACAAACAG
GCCTATGAACAGGAAACCCAGAATGTACCGGATGTACAGAAGTCCGGATGTTCCAAGGGG
ATGTGA
>FJ176235
ATGTGGGATCCACTATTAAACGAATTTCCGGATACGGTTCACGGGTTTCGTTGTATGCTA
TCTGTAAAATATTTGCAACTTTTGTCGCAGGATTATTCTCCAGATACGCTTGGGTACGAG
TTAATACGGGATTTAATTTGTATTTTACGCTCCCGTAATTATGTCGAAGCGAGCTGCCGA
TATCGTCATTTCTACGCCCGCGTCGAAAGTACGCCGGCGTCTGAACTTCGGCAGCCCATA
CACCAGCCGTGCTGCTGCCCCCATTGTCCGCGTCACAAAACAACAGGCATGGACAAACAG
GCCTATGAACAGGAAACCCAGAATGTACCGGATGTACAGAAGTCCGGATGTTCCAAGGGG
ATGTGA
>KJ462082
ATGTGGGATCCACTATTAAACGAATTTCCGGATACGGTTCACGGGTTTCGTTGTATGCTA
TCTGTAAAATATTTGCAACTTTTGTCGCAGGATTATTCTCCAGATACGCTTGGGTACGAG
TTAATACGGGATTTAATTTGTATTTTACGCTCCCGTAATTATGTCGAAGCGAGCTGCCGA
TATCGTCATTTCTACGCCCGCGTCGAAAGTACGCCGGCGTCTGAACTTCGGCAGCCCATA
CACCAGCCGTGCTGCTGCCCCCATTGTCCGCGTCACAAAACAACAGGCATGGACAAACAG
GCCTATGAACAGGAAACCCAGAATGTACCGGATGTACAGAAGTCCGGATGTTCCAAGGGG
ATGTGA
>KC501922
ATGTGGGATCCACTATTAAACGAATTTCCGGATACGGTTCACGGGTTTCGTTGTATGCTA
TCTGTAAAATATTTGCAACTTTTGTCGCAGGATTATTCTCCAGATACGCTTGGTTACGAT
TTAATACGGGATTTAATTTGTATTTTACGCTCCCGTAATTATGTCGAAGCGAGCTGCCGA
TATCGTCATTTCTACGCCCGCGTCGAAAGTACGTCGGCGTCTGAACTTCGGCAGCCCATA
CACCAGCCGTGTTGCTGCGCCCATTGTCCGCGTCACAAAACAACAGGCATGGACAAACAG
GCCTATGAACAGGAAGCCCAGAATGTATCGGATGTACAGAAGTCCGGATGTTCCAAGGGG
TTGTGA
>GU112006
ATGTGGGATCCACTATTAAACGAATTTCCGGATACGGTTCACGGGTTTCGTTGTATGCTA
TCTGTAAAATATTTGCAACTTTTGTCGCAGGATTATTCTCCAGATACGCTTGGTTACGAT
TTAATACGGGATTTAATTTGTATTTTACGCTCCCGTAATTATGTCGAAGCGAGCTGCCGA
TATCGTCATTTCTACGCCCGCGTCGAAAGTACGTCGGCGTCTGAACTTCGGCAGCCCATA
CACCAGCCGTGTTGCTGCGCCCATTGTCCGCGTCACAAAACAACAGGCATGGACAAACAG
GCCTATGAACAGGAAGCCCAGAATGTATCGGATGTACAGAAGTCCGGATGTTCCAAGGGG
TTGTGA
>GU112080
ATGTGGGATCCGCTATTAAACGAATTTCCGGATACGGTTCACGGGTTTCGTTGTATGCTA
TCTGTAAAATATTTGCAACTTTTGTCGCAGGATTATTCTCCAGATACGCTTGGTTACGAT
TTAATACGGGATTTAATTTGTATTTTACGCTCCCGTAATTATGTCGAAGCGAGCTGCCGA
TATCGTCATTTCTACGCCCGCGTCGAAAGTACGTCGGCGTCTGAACTTCGGCAGCCCATA
CACCAGCCGTGTTGCTGCCCCCATTGTCCGCGTCACAAAACAACAGGCATGGACAAACAG
GCCTATGAACAGGAAACCCAGAATGTACCGGATGTACAGAAGTCCGGATGTTCCAAGGGG
TTGTGA
>GU112007
ATGTGGGATCACTTATTAAACGAATTTCCGGATACGGTTCACGGGTTTCGTTGTATGCTA
TCTGTAAAATATTTGCAACTTTTGTCGCAGGATTATTCTCCAGATACGCTGGGGTACGAT
TTAATACGGGATTTAATTTGTATTTTACGCTCCCGTAATTATGTCGAAGCGAGCTGCCGA
TATCGTCATTTCTACGCCCGCGTCGAAAGTACGTCGGCGTCTGAACTTCGGCAGCCCATA
CACCACCCGTGTTGCTGCGCCCATTGTCCGCGTCACAAACCAACAGGCATGGACAAACAG
GCCTATGAACAGGAAACCCAGAATGTACCGGATGTACAGAAGTCCGGATGTTCCAAGGGG
ATGTGA
>KC501921
ATGTGGGATCCACTATTAAACGAGTTTCCGGATACGGTTCACGGGTTTCGTTGTATGCTA
TCTGTAAAATATTTGCAACTTTTGTCGCAGGATTATTCTCCGGATACGCTTGGGTACGAG
TTAATACGGGATTTAATTTGTATTTTACGCTCCCGTAATTATGTCGAAGCGAGCTGCCGA
TATCGTCATTTCTACGCCCGCGTCGAAGGTACGTCGGCGTCTGAACTTCGGCAGCCCATA
CACCAGCCGTGCTGTTGCTCCCATTGTCCGCGTCACAAAACAACAGGCATGGACAAACAG
GCCTATGAACAGGAAACCCAGAATGTACGGGATGTACAGAAGTCCGGATGTTCCAAGGGG
ATGTGA
>GU112079
ATGTGGGATCCACTATTAAACGAATTTCCGGATACGATTCACGGGTTTCGTTGTATGCTA
TCTGTAAAATATTTGCAACTTTTGTCGCAGGATTATTCTCCGGATACGCTTGGGTACGAG
TTAATACGGGATTTAATTTGTATTTTACGCTCCCGTAATTATGTCGAAGCGAGCTGCCGA
TATCGTCATTTCTACGCCCGCGTCGAAAGTACGCCGGCGTCTGAACTTCGGCAGCCCATA
CACCAGCCGTGCTGCTGCTCCCATTGTCCGCGTCACAAAACAACAGGCATGGACAAACAG
GCCTATGAACAGGAAACCCAGAATGTACCGGATGTACAGAAGTCCGGATGTTCCAAGGGG
ATGTGA
>GU112005
ATGTGGGATCCACTATTAAACGAATTTCCGGATACGGTTCACGGGTTTCGTTGTATGCTA
TCTGTAAAATATTTGCAACTTTTGTCGCAGGATTATTCTCCAGATACGCTTGGGTACGAG
TTAATACGGGATTTAATTTGTATTTTACGCTCTCGTAATTATGTCGAAGCGAGCTGCCGA
TATCGTCATTTCTACGCCCGCGTCGAAAGTACGCCGGCGTCTGAACTTCGGCAGCCCATA
CACCAGCCGTGCTGCTGCTCCCATTGTCCGCGTCACAAAACAACAGGCATGGACAAACAG
GCCTATGAACAGGAAACCCAGAATGTACCGGATGTACAGAAGTCCGGATGTTCCAAGGGG
ATGTGA
>JQ326270
ATGTGGGATCCACTATTAAATGAATTTCCGGATACGGTTCACGGGTTTCGTTGTATGCTA
TCTGTAAAATATTTGCAACTTTTGTCGCAGGATTATTCTCCAGATACACTTGGGTACGAG
TTAATACGGGATTTAATTTGTATTTTACGCTCCCGTAATTATGTCGAAGCGAGCTGCCGA
TATCGTCATTTCTACGCCCGCGTCGAAAGTACGCCGGCGTCTGAACTTCGGCAGCCCATA
CACCAGCCGTGCTGCTGCCCCCATTGTCCGCGTCACAAAACAACAGGCATGGACAAACAG
GCCTATGAACAGGAAACCCAGAATGTACCGGATGTACAGAAGTCCGGATGTTCCAAGGGG
ATGTGA
>GU112070
ATGTGGGATCCACTATTAAATGAATTTCCGGATACGGTTCACGGGTTTCGTTGTATGCTA
TCTGTAAAATATTTGCAACTTTTGTCGCAGGATTATTCTCCAGATACACTTGGGTACGAG
TTAATACGGGATTTAATTTGTATTTTACGCTCCCGTAATTATGTGGAAGCGAGCTGCCGA
TATCGTCATTTCTACGCCCGCGTCGAAAGTACGCCGGCGTCTGAATTTCGGCAGCCCATA
CACCAGCCGTGCTGCTGCCCCCATTGTCCGCGTCACAAAACAACAGGCATGGACAAACAG
GCCTATGAACAGGAAACCCAGAATGTACCGGATGTACAGAAGTCCGGATGTTCCAAGGGG
ATGTGA
>JQ359504
ATGTGGGATCCACTATTAAATGAATTTCCGGATACGGTTCACGGGTTTCGTTGTATGCTA
TCTGTAAAATATTTGCAACTTTTGTCGCAGGATTATTCTCCAGATACACTTGGGTACGAG
TTAATACGGGATTTAATTTGTATTTTACGCTCCCGTAATTATGTCGAAGCGAGCTGCAGA
TATCGTCATTTCTACGCCCGCGTCGAAAGTACGCCGGCGTCTGAACTTCGGCAGCCCTTA
CACCAGCCGTGCTGCTGCCCCCATTGTCCGCGTCACAAAACAACAGGCATGGACAAACAG
GCCTATGAACAGGAAACCCAGAATGTACCGGATGTACAGAAGTCCGGATGTTCCAAGGGG
ATGTGA
>JQ326268
ATGTGGGATCCACTATTAAATGAATTTCCGGATACGGTTCACGGGTTTCGTTGTATGCTA
TCTGTAAAATATTTGCAACTTTTGTCGCAGGATTATTCTCCAGATACGCTTGGGTACGAG
TTAATACGGGATTTAATTTGTATTTTACGCTCCCGTAATTATGTCGAAGCGAGCTGCAGA
TCTCGTCATTTCTACGCCCGCGTCGAAAGTACGCCGGCGTCTGAACTTCGGCAGCCCATA
CACCAGCCGTGCTGCTGCTCCCATTGTCCGCGTCACAAAACAACAGGCATGGACAAACAG
GCCTATGAACAGGAAACCCAGAATGTACCGGATGTACAGAAGTCCGGATGTTCCAAGGGG
ATGTGA
>GU112075
ATGTGGGATCCACTATTAAATGAATTTCCGGATACGGTTCACGGGTTTCGTTGTATGCTA
TCTGTAAAATATTTGCAACTTTTGTCGCAGGATTATTCTCCAGATACGCTTGGGTACGAG
TTAATACGGGATTTAATTTGTATTTTACGCTCCCGTAATTATGTCGAAGCGAGCTGCCGA
TATCGTCATTTCTACGCCCGCGTCGAAAGTACGCCGGCGTCTGAACTTCGGCAGCCCATA
CACCAGCCGTGCTGCTGCCCCCATTGTCCGCGTCACAAAACAACAGGCATGGACAAACAG
GCCTATGAACAGGAAACCCAGAATGTACCGGATGTACAGAAGTCCGGATGTTCCAAGGGG
ATGTGA
>GU112074
ATGTGGGATCCACTATTAAATGAATTTCCGGATACGGTTCACGGGTTTCGTTGTATGCTA
TCTGTAAAATATTTGCAACTTTTGTCGCAGGATTATTCTCCAGATACGCTTGGGTACGAG
TTAATACGGGATTTAATTTGTATTTTACGCTCCCGTAATTATGTCGAAGCGAGCTGCCGA
TATCGTCATTTCTACGCCCGCGTCGAAAGTACGCCGGCGTCTGAACTTCGGCAGCCCATA
CACCAGCCGTGCTGCTGCCCCCATTGTCCGCGTCACAAAACAACAGGCATGGACAAACAG
GCCTATGAACAGGAAACCCAGAATGTACCGGATGTACAGAAGTCCGGATGTTCCAAGGGG
ATGTGA
>JQ326264
ATGTGGGATCCACTATTAAATGAATTTCCGGATACGGTTCACGGGTTTCGTTGTATGCTA
TCTGTAAAATATTTGCAACTTTTGTCGCAGGATTATTCTCCAGATACGCTTGGGTACGAG
TTAATACGGGATTTAATTTGTATTTTACGCTCCCGTAATTATGTCGAAGCGAGCTGCCGA
TATCGTCATTTCTACGCCCGCGTCGAAAGTACGCCGGCGTCTGAACTTCGGCAGCCCATA
CACCAGCCGTGCTGCTGCCCCCATTGTCCGCGTCACAAAACAACAGGCATGGACAAACAG
GCCTATGAACAGGAAACCCAGAATGTACCGGATGTACAGAAGTCCGGATGTTCCAAGGGG
ATGTGA
>GU112069
ATGTGGGATCCACTATTAAATGAATTTCCGGATACGGTTCACGGGTTTCGTTGTATGCTA
TCTGTAAAATATTTGCAACTTTTGTCGCAGGATTATTCTCCAGATACGCTTGGGTACGAG
TTAATACGGGATTTAATTTGTATTTTACGCTCCCGTAATTATGTCGAAGCGAGCTGCCGA
TATCGTCATTTCTACGCCCGCGTCGAAAGTACGCCGGCGTCTGAACTTCGGCAGCCCATA
CACCAGCCGTGCTGCTGCCCCCATTGTCCGCGTCACAAAACAACAGGCATGGACAAACAG
GCCTATGAACAGGAAACCCAGAATGTACCGGATGTACAGAAGTCCGGATGTTCCAAGGGG
ATGTGA
>GU112068
ATGTGGGATCCACTATTAAATGAATTTCCGGATACGGTTCACGGGTTTCGTTGTATGCTA
TCTGTAAAATATTTGCAACTTTTGTCGCAGGATTATTCTCCAGATACGCTTGGGTACGAG
TTAATACGGGATTTAATTTGTATTTTACGCTCCCGTAATTATGTCGAAGCGAGCTGCCGA
TATCGTCATTTCTACGCCCGCGTCGAAAGTACGCCGGCGTCTGAACTTCGGCAGCCCATA
CACCAGCCGTGCTGCTGCCCCCATTGTCCGCGTCACAAAACAACAGGCATGGACAAACAG
GCCTATGAACAGGAAACCCAGAATGTACCGGATGTACAGAAGTCCGGATGTTCCAAGGGG
ATGTGA
>GU112067
ATGTGGGATCCACTATTAAATGAATTTCCGGATACGGTTCACGGGTTTCGTTGTATGCTA
TCTGTAAAATATTTGCAACTTTTGTCGCAGGATTATTCTCCAGATACGCTTGGGTACGAG
TTAATACGGGATTTAATTTGTATTTTACGCTCCCGTAATTATGTCGAAGCGAGCTGCCGA
TATCGTCATTTCTACGCCCGCGTCGAAAGTACGCCGGCGTCTGAACTTCGGCAGCCCATA
CACCAGCCGTGCTGCTGCCCCCATTGTCCGCGTCACAAAACAACAGGCATGGACAAACAG
GCCTATGAACAGGAAACCCAGAATGTACCGGATGTACAGAAGTCCGGATGTTCCAAGGGG
ATGTGA
>GU112066
ATGTGGGATCCACTATTAAATGAATTTCCGGATACGGTTCACGGGTTTCGTTGTATGCTA
TCTGTAAAATATTTGCAACTTTTGTCGCAGGATTATTCTCCAGATACGCTTGGGTACGAG
TTAATACGGGATTTAATTTGTATTTTACGCTCCCGTAATTATGTCGAAGCGAGCTGCCGA
TATCGTCATTTCTACGCCCGCGTCGAAAGTACGCCGGCGTCTGAACTTCGGCAGCCCATA
CACCAGCCGTGCTGCTGCCCCCATTGTCCGCGTCACAAAACAACAGGCATGGACAAACAG
GCCTATGAACAGGAAACCCAGAATGTACCGGATGTACAGAAGTCCGGATGTTCCAAGGGG
ATGTGA
>GU112071
ATGTGGGATCCAGTATTAAATGAATTTCCGGATACGGTTCACGGGTTTCGTTGTATGCTA
TCTGTAAAATATTTGCAACTTTTGTCGCAGGATTATTCTCCAGATACGCTTGGGTACGAG
TTAATACGGGATTTAATTTGTATTTTACGCTCCCGTAATTATGTCGAAGCGAGCTGCCGA
TATCGTCATTTCTACGCCCGCGTCGAAAGTACGCCGGCGTTTGAACTTCGGCAGCCCATA
CACCAGCCGTGCTGCTGCCCCCATTGTCCGCGTCACAAAACAACAGGCATGGACAAACAG
GCCTATGAACAGGAAACCCAGAATGTACCGGATGTACAGAAGTCCGGATGTTCCAAGGGG
ATGTGA
>KF471063
ATGTGGGATCCACTATTAAACGAATTTCCGGATACGGTTCACGGGTTTCGTTGTATGCTA
TCTGTAAAATATTTGCAACTTTTGTCGCAGGATTATTCTCCAGATACGCTTGGGTACGAG
TTAATACGGGATTTAATTTGTATTTTACGCTCCCGTAATTATGTCGAAGCGAGCTGCCGA
TATCGTCATTTCTACGCCCGCGTCGAAAGTACGCCGGCGTCTGAACTTCGGCAGCCCTTA
CACCAGCCGTGCTGCTGCCCCCATTGTCCGCGTCACAAAACAACAGGCATGGACAAACAG
GCCTATGAACAGGAAACCCAGAATGTACCGGATGTACAGAAGTCCGGATGTTCCAAGGGG
ATGTGA
>JQ359505
ATGTGGGATCCACTGTTAAACGAGTTCCCGGATACGGTTCACGGGTTTCGTTGTATGCTA
TCTGTAAAATATTTGCAACTTTTGTCGCAGGATTATTCTCCAGATACGCTTGGGTACGAG
TTAATACGGGATTTAATTTGTATTTTACGCTCCCGTAATTATGTCGAAGCGAGCTGCCGA
TATCGTCATTTCTACGCCCGCGTCGAAAGTACGCCGGCGTCTGAACTTCGGCAGCCCATA
CACCAGCCGTGCTGCTGCCCCCATTGTCCGCGTCACAAAACAACAGGCATGGACAAACAG
GCCTATGAACAGGAAACCCAGAATGTACCGGATGTACAGAAGTCCGGATGTTCCAAGGGG
ATGTGA
>FJ176236
ATGTGGGATCCACTAGTAAACGAATTCCCGGATACGGTGCACAGGTTTCGTTGTATGCTA
TCTGTCAAATATTTGCAACTTTTGTCGCAGGATTATTCTCCAGATACTCTTGGGTACGAG
TTAATACGGGATTTAATTTGTATTTTACGCTCCCGTAATTATGTCGAAGCGAGCTGCCGA
TATCGTCATTTCTACGCCCGCGTCGAAAGTACGCCGGCGTCTGAACTTCGGCAGCCCTTA
CACCAGCCGTGCTGCTGCCCCCATTGTCCGCGTCACAAAACAACAGGCATGGACAAACAG
GCCTATGAACAGGAAACCCAGAATGTACCGGATGTACAGAAGTCCGGATGTCCCAAGGGG
ATGTGA
>AJ002453
ATGTGGGATCCACTAGTAAACGAATTCCCGGATACGGTGCACAGGTTTCGTTGTATGCTA
TCTGTCAAATATTTGCAACTTTTGTCGCAGGATTATTCTCCAGATACTCTTGGGTACGAG
TTAATACGGGATTTAATTTGTATTTTACGCTCCCGTAATTATGTCGAAGCGAGCTGCCGA
TATCGTCATTTCTACGCCCGCGTCGAAAGTACGCCGGCGTCTGAACTTCGGCAGCCCTTA
CACCAGCCGTGCTGCTGCCCCCATTGTCCGCGTCACAAAACAACAGGCATGGACAAACAG
GCCTATGAACAGGAAACCCAGAATGTACCGGATGTACAGAAGTCCGGATGTTCCAAGGGG
ATGTGA
>GU112076
ATGTGGGATCCACTATTAAACGAGTTCCCGGATACGGTTCACGGGTTTCGTTGTATGCTA
TCTGTAAAATATTTGCAACTTTTGTCGCAGGATTATTCTCCAGATACCCTTGGTTACGAG
TTAATACGGGATTTAATTTGTATTTTACGCTCCCGTAATTATGTCGAAGCGAGCTGCCGA
TATCGTCATTTCTACCCCCGCGTCGAAAGTACGCCGGCGTCTGAACTTCGGCAGCCCATA
CACCAGCCGTGCTGCTGCCCCCATTGTCCGCGTCACAAAACAACAGGCATGGACAAACAG
GCCTATGAACAGGAAACCCAGAATGTACCGGATGTACAGAAGTCCGGATGTTCCAAGGGG
ATGTGA
>GU112077
ATGTGGGATCCACTGTTAAACGAATTCCCTGATACGGTGCACGGGTTTCGTTGTATGCTT
TCTGTAAAATATTTGCAACTTTTGTCGCAGGATTATTCACCGGATACCCTTGGTTACGAG
TTAATACGGGATTTAATCTGTATTTTACGCTCTCGTAATTATGTCGAAGCGAGCTGCAGA
TATCGTCATTTCTACGCCCGCGTCGAAAGTACGTCGGCGTCTGAACTTCGGCAGCCCATA
CACCAGCCGTGCTGCTGCCCCCATTGTCCGCGTCACAAAGCAACAGGCATGGACAAACAG
GCCTATGAACAGGAAACCCAGAATGTACCGGATGTACAGAAGTCCGGATGTTCCAAGGGG
TTGTGA
>GU112063
ATGTGGGATCCACTATTAAACGAATTTCCGGATACGGTGCACGGGTTTCGTTGTATGCTT
TCTGTCAAATATTTGCAACTTTTGTCGCAGGATTATTCTCCAGATACCCTTGGTTACGAG
TTAATACGTGATTTAATCTGTATTCTACGCTCCCGTAATTATGTCGAAGCGAGCTGCCGA
TATCGTCATTTCTACGCCCGCGTCGAAAGTACGCCGGCGTCTGAACTTCGGCAGCCCATA
CACCAGCCGTGCTGCTGCCCCCATTGTCCGCGTCACAAAACAACAGGCATGGACAAACAG
GCCTATGAACAGGAAACCCAGAATGTACCGGATGTACAGAAGTCCGGATGTTCCAAGGGG
ATGTGA
>KC501919
ATGTGGGATCCACTATTAAACGAGTTCCCGGATACGGTTCACAGTTTTCGTTGTATGCTT
TCTGTGAAATATTTGCAACTCTTGTCGCAGGATTATTCTCCAGATACGCTTGGGTACGAG
TTATTACGGGATTTAATTTGTATTTTACGCTCTCGTAATTATGTCGAAGCGAGCTGCCGA
TATCGTCATTTCTACGCCCGCGTCGAAAGTACGCCGGCGTCTGAACTTCGGCAGCCCATA
CACCAGCCGTGCTGCTGCCCCCATTGTCCGCGTCACAAAACAACAGGCATGGACAAACAG
GCCTATGAACAGGAAACCCAGAATGTACCGGATGTACAGAAGTCCGGATGTTCCAAGGGG
ATGTGA
>KC501920
ATGTGGGATCCACTATTAAACGAGTTCCCGGATACGGTTCACGGTTTTCGTTGTATGCTT
TCTGTGAAATATTTGCAACTTTTGTCGCAGGAGTATTCACCAGATACGCTTGGTTACGAT
TTAATACGGGATTTAATTTGTATTGTCCGTTCTCGTAATTATGTCGAAGCGAGCTGCAGA
TATCGTCATTTCTACGCCCGCGTCGAAAGTACGCCGGCGTCTGAACTTCGGCAGCCCTTA
CACCAGCCGTGCTGCTGCCCCCATTGTCCGCGTCACAAAACAACAGGCATGGACAAACAG
GCCTATGAACAGGAAACCCAGAATGTACCGGATGTACAGAAGTCCGGATGTTCCAAGGGG
ATGTGA
>GU112060
ATGTGGGATCCACTATTAAACGAGTTCCCGGATACGGTTCACGGTTTTCGTTGTATGCTT
TCTGTGAAATATTTGCAACTTTTGTCGCAGGAGTATTCACCAGATACGCTTGGTTACGAT
TTAATACGGGATTTAATTTGTATTGTCCGTTCTCGTAATTATGTCGAAGCGAGCTGCAGA
TATCGTCATTTCTACGCCCGCGTCGAAAGTACGCCGGCGTCTGAACTTCGGCAGCCCTTA
CACCAGCCGTGCTGCTGCCCCCATTGTCCGCGTCACAAAACAACAGGCATGGACAAACAG
GCCTATGAACAGGAAACCCAGAATGTACCGGATGTACAGAAGTCCGGATGTTCCAAGGGG
ATGTGA
>KF471062
ATGTGGGATCCACTATTAAACGAGTTCCCGGATACGGTTCACGGTTTTCGTTGTATGCTT
TCTGTGAAATATTTGCAACTTTTGTCGCAGGAGTATTCACCAGATACGCTTGGTTACGAT
TTAATACGGGATTTAATTTGTATTGTCCGTTCTCGTAATTATGTCGAAGCGAGCTGCAGA
TATCGTCATTTCTACGCCCGCGTCGAAAGTACGCCGGCGTCTGAACTTCGGCAGCCCTTA
CACCAGCCGTGCTGCTGCCCCCATTGTCCGCGTCACAAAACAACAGGCATGGACAAACAG
GCCTATGAACAGGAAACCCAGAATGTACCGGATGTACAGAAGTCCGGATGTTCCAAGGGG
ATGTGA
>KJ462081
ATGTGGGATCCACTATTAAACGAGTTCCCTGATACGGTTCACGGTTTTCGTTGTATGCTT
TCTGTGAAATATTTGCAACTTTTGTCGCAGGAGTATTCACCAGATACGCTTGGTTACGAT
TTAATACGGGATTTAATTTGTATTGTCCGTTCTCGTAATTATGTCGAAGCGAGCTGCAGA
TATCGTCATTTCTACGCCCGCGTCGAAAGTACGCCGGCGTCTGAACTTCGGCAGCCCTTA
CACCAGCCGTGCTGCTGCCCCCATTGTCCGCGTCACAAAACAACAGGCATGGACAAACAG
GCCTATGAACAGGAAACCCAGAATGTACCGGATGTACAGAAGTCCGGATGTTCCAAGGGG
ATGTGA
>KF471064
ATGTGGGATCCACTATTAAACGAGTTCCCGGATACGGTTCACGGTTTTCGTTGTATGCTT
TCTGTGAAATATTTGCAACTTTTGTCGCAGGAGTATTCACCAGATACGCTTGGTTACGAT
TTAATACGGGATTTAATTTGTATTGTCCGTTCTCGTAATTATGTCGAAGCGAGCTGCAGA
TATCGTCATTTCTACGCCCGCGTCGAAAGTACGCCGGCGTCTGAACTTCGGCAGCCCTTA
CACCAGCCGTGTTGCTGCCCCCATTGTCCGCGTCACAAAACAACAGGCATGGACAAACAG
GCCTATGAACAGGAAACCCAGAATGTACCGGATGTACAGAAGTCCGGATGTTCCAAGGGG
ATGTGA
>JQ326263
ATGTGGGATCCACTATTAAACGAGTGCGCGGATACGGTTCACGGTTTTCGTTGTATGCTT
TCTGTGAAATATTTGCAACTTTTGTCGCAGGAGTATTCACCAGATACGCTTGGTTACGAT
TTAATACGGGATTTAATTTGTATTGTCCGTTCTCGTAATTATGTCGAAGCGAGCTGCAGA
TATCGTCATTTCTACGCCCGCGTCGAAAGTACGCCGGCGTCTGAACTTCGGCAGCCCATA
CACCAGCCGTGCTGCTGCTCCCATTGTCCGCGTCACAAAACAACAGGCATGGACAAACAG
GCCTATGAACAGGAAACCCAGAATGTACCGGATGTACAGAAGTCCGGATGTTCCAAGGGG
ATGTGA
>EU589392
ATGTGGGATCCACTATTAAACGAGTTCCCGGATACGGTTCACGGTTTTCGTTGTATGCTT
TCTGTGAAATATTTGCAACTTTTGTCGCAGGAGTATTCACCAGATACGCTTGGTTACGAT
TTAATACGGGATTTAATTTGTATTGTCCGTTCTCGTAATTATGTCGAAGCGAGCTGCAGA
TATCGTCATTTCTACGCCCGCGTCGAAAGTACGCCGGCGTCTGAACTTCGGCAGCCCTTA
CACCAGCCGTGCTGCTGCTCCCATTGTCCGCGTCACAAAACAACAGGCATGGACAAACAG
GCCTATGAACAGGAAACCCAGAATGTACCGGATGTACAGAAGTCCGGATGTTCCAAGGGG
ATGTGA
>JQ326269
ATGTGGGATCCACTATTAAACGAGTTCCCGGATACGGTTCACGGTTTTCGTTGTATGCTT
TCTGTGAAATATTTGCAACTTTTGTCGCAGGAGTATTCACCAGATACGCTTGGTTACGAT
TTAATACGGGATTTAATTTGTATTGTCCGTTCTCGTAATTATGTCGAAGCGAGCTGCAGA
TATCGTCATTTCTACGCCCGCGTCGAAAGTACGCCGGCGTCTGAACTTCGGCAGCCCATA
CACCAGCCGTGCTGCTGCCCCCATTGTCCGCGTCACAAAACAACAGGCATGGACAAACAG
GCCTATGAACAGGAAACCCAGAATGTACCGGATGTACAGAAGTCCGGATGTTCCAAGGGG
ATGTGA
>EU482411
ATGTGGGATCCACTATTAAACGAGTTCCTGGATACGGTTCACGGTTTTCGTTGTATGCTT
TCTGTGAAATATTTGCAACTTTTGTCGCAGGAGTATTCACCAGATACGCTTGGTTACGAT
TTAATACGGGATTTAATTTGTATTGTCCGTTCTCGTAATTATGTCGAAGCGAGCTGCCGA
TATCGTCATTTCTACGCCCGCGTCGAAAGTACGCCGGCGTCTGAACTTCGGCAGCCCATA
CACCAGCCGTGCTGCTGCCCCCATTGTCCGCGTCACAAAACAACAGGCATGGACAAACAG
GCCTATGAACAGGAAGCCCAGGATGTACAGGATGTACAGAAGTCCAGATGTTCCAAGAGG
ATGTGA
>GU112078
ATGTGGGATCCACTATTAAACGAGTTTCCGGATACGGTTCACGGTTTTCGTTGTATGCTA
TCTGTGAAATATTTGCAACTTATGTCGCAGGAGTATTCACCAGATACGCTTGGTTACGAT
TTAATACGGGATTTAATTTGTATTGTCCGTTCTCGTAATTATGTCGAAGCGAGCTGCAGA
TATCGTCATTTCTACGCCCGCGTCGAAAGTACGCCGGCGTCTGAACTTCGGCAGCCCTTA
CACCAGCCGTGCTGCTGCCCCCATTGTCCGCGTCACAAAACAACAGGCATGGACAAACAG
GCCTATGAACAGGAAACCCAGAATGTACCGGATGTACAGAAGTCCGGATGTTCCAAGGGG
ATGTGA
>GU112059
ATGTGGGATCCACTATTAAACGAGTTCCCGGATACGGTTCACGGTTTTCGTTGTATGCTA
TCTGTGAAATATTTGCAACTTTTGTCGCAGGAGTATTCTCCAGATACGCTTGGTTACGAG
TTAATACGGGATTTAATTTGTATTGTCCGTTCTCGTAATTATGTCGAAGCGAGCTGCAGA
TATCGTCATTTCTACGCCCGCGTCGAAAGTACGCCGGCGTCTGAACTTCGGCAGCCCATA
CACCAGCCGTGCTGCTGCCCCCATTGTCCGCGTCACAAAACAACAGGCATGGACAAACAG
GCCTATGAACAGGAAACCCAGAATGTACCGGATGTACAGAAGTCCGGATGTTCCAAGGGG
ATGTGA
>KC501923
ATGTGGGATCCACTATTAAACGAGTTCCCGGATACGGTTCACGGGTTTCGTTGTATGCTT
TCTGTGAAATATTTGCAACTTTTGTCGCAGGAGTATTCACCAGATACGCTTGGGTACGAT
TTAATACGGGATTTAATTTGTATTGTCCGTTCTCGTAATTATGTCGAAGCGAGCTGCCGA
TATCGTCATTTCTACCCCCGAATCGAAAGTACGCCGGCGTCTGAACTTCGGCAGCCCATA
CACCAGCCGTGCTGCTGCCCCCATTGTCCGCGTCACAAAACAACAGGCATGGACAAACAG
GCCTATGAACAGGAAACCCAGAATGTACCGGATGTACAGAAGTCCGGATGTTCCAAGGGG
ATGTGA
