# Supplementary material for: Gene Overlapping as a Modulator of Begomovirus Evolution
Source: Microorganisms. 2022 Feb 4;10(2):366. doi: 10.3390/microorganisms10020366 (PMC8875319; doi:10.3390/microorganisms10020366)
Supplement: Supplementary file 1 [file microorganisms-10-00366-s001.zip › File S1/Bhendi_yellow_vein_mosaic_virus/DNA/DNA_AV1.fasta]

>GU112068
ATGTCGAAGCGAGCTGCCGATATCGTCATTTCTACGCCCGCGTCGAAAGTACGCCGGCGT
CTGAACTTCGGCAGCCCATACACCAGCCGTGCTGCTGCCCCCATTGTCCGCGTCACAAAA
CAACAGGCATGGACAAACAGGCCTATGAACAGGAAACCCAGAATGTACCGGATGTACAGA
AGTCCGGATGTTCCAAGGGGATGTGAGGGTCCCTGTAAGGTACAGTCGTTTGAATCTCGA
CACGATATCGTTCATATTGGTAAGGTAATGTGTATTTCGGATGTTACGCGTGGAGTCGGT
TTGACCCATCGTATAGGTAAGCGTTTTTGTGTCAAGTCAGTTTATGTTTTAGGTAAGATA
TGGATGGACGAGAACATCAAGACCAAGAACCATACGAATTCGGTGATGTTTTTCCTTGTT
CGTGATCGACGACCGACAGATAAACCACAAGATTTTGGTGAAGTATTTAATATGTTTGAT
AACGAGCCCAGTACGGCGACCGTGAAGAACATGCATAGGGATCGGTACCAGGTGTTGAGG
AAATGGCATGCAACCGTTACTGGTGGACAATATGCGAGTAAGGAACAGGCGTTGGTTAAG
AAATTTGTTAGGGTTAACAATTATGTTGTTTACAACCAGCAGGAGGCAGGAAAATATGAG
AATCATACGGAGAATGCGTTGATGCTTTATATGGCTTGTACCCATGCTAGCAACCCAGTT
TATGCTACGCTGAAGATTAGGATATATTTTTATGACTCTGTAACGAATTGA
>GU112067
ATGTCGAAGCGAGCTGCCGATATCGTCATTTCTACGCCCGCGTCGAAAGTACGCCGGCGT
CTGAACTTCGGCAGCCCATACACCAGCCGTGCTGCTGCCCCCATTGTCCGCGTCACAAAA
CAACAGGCATGGACAAACAGGCCTATGAACAGGAAACCCAGAATGTACCGGATGTACAGA
AGTCCGGATGTTCCAAGGGGATGTGAGGGTCCCTGTAAGGTACAGTCGTTTGAATCTCGA
CACGATATCGTTCATATTGGTAAGGTAATGTGTATTTCGGATGTTACGCGTGGAGTCGGT
TTGACCCATCGTATAGGTAAGCGTTTTTGTGTCAAGTCAGTTTATGTTTTAGGTAAGATA
TGGATGGACGAGAACATCAAGACCAAGAACCATACGAATTCGGTGATGTTTTTCCTTGTT
CGTGATCGACGACCGACAGATAAACCACAAGATTTTGGTGAAGTATTTAATATGTTTGAT
AACGAGCCCAGTACGGCGACCGTGAAGAACATGCATAGGGATCGGTACCAGGTGTTGAGG
AAATGGCATGCAACCGTTACTGGTGGACAATATGCGAGTAAGGAACAGGCGTTGGTTAAG
AAATTTGTTAGGGTTAACAATTATGTTGTTTACAACCAGCAGGAGGCAGGAAAATATGAG
AATCATACGGAGAATGCGTTGATGCTTTATATGGCTTGTACCCATGCTAGCAACCCAGTT
TATGCTACGCTGAAGATTAGGATATATTTTTATGACTCTGTAACGAATTGA
>GU112074
ATGTCGAAGCGAGCTGCCGATATCGTCATTTCTACGCCCGCGTCGAAAGTACGCCGGCGT
CTGAACTTCGGCAGCCCATACACCAGCCGTGCTGCTGCCCCCATTGTCCGCGTCACAAAA
CAACAGGCATGGACAAACAGGCCTATGAACAGGAAACCCAGAATGTACCGGATGTACAGA
AGTCCGGATGTTCCAAGGGGATGTGAGGGTCCCTGTAAGGTACAGTCGTTTGAATCTCGA
CACGATATCGTTCATATTGGTAAGGTAATGTGTATTTCGGATGTTACGCGTGGAGTCGGT
TTGACCCATCGTATAGGTAAGCGTTTTTGTGTCAAGTCAGTTTATGTTTTAGGTAAGATA
TGGATGGACGAGAACATCAAGACCAAGAACCATACGAATTCGGTGATGTTTTTCCTTGTT
CGTGATCGACGACCGACAGATAAACCACAAGATTTTGGTGAAGTATTTAATATGTTTGAT
AACGAGCCCAGTACGGCGACCGTGAAGAACATGCATAGGGATCGGTACCAGGTGTTGAGG
AAATGGCATGCAACCGTTACTGGTGGACAATATGCGAGTAAGGAACAGGCGTTGGTTAAG
AAATTTGTTAGGGTTAACAATTATGTTGTTTACAACCAGCAGGAGGCAGGAAAATATGAG
AATCATACGGAGAATGCGTTGATGCTTTATATGGCTTGTACCCATGCTAGCAACCCAGTT
TATGCTACGCTGAAGATTAGGATATATTTTTATGACTCTGTAACGAATTGA
>JQ359505
ATGTCGAAGCGAGCTGCCGATATCGTCATTTCTACGCCCGCGTCGAAAGTACGCCGGCGT
CTGAACTTCGGCAGCCCATACACCAGCCGTGCTGCTGCCCCCATTGTCCGCGTCACAAAA
CAACAGGCATGGACAAACAGGCCTATGAACAGGAAACCCAGAATGTACCGGATGTACAGA
AGTCCGGATGTTCCAAGGGGATGTGAGGGTCCCTGTAAGGTACAGTCGTTTGAATCTCGA
CACGATATCGTTCATATTGGTAAGGTAATGTGTATTTCGGATGTTACGCGTGGAGTCGGT
TTGACCCATCGTATAGGTAAGCGTTTTTGTGTCAAGTCAGTTTATGTTTTAGGTAAGATA
TGGATGGACGAGAACATCAAGACCAAGAACCATACGAATTCGGTGATGTTTTTCCTTGTT
CGTGATCGACGACCGACAGATAAACCACAAGATTTTGGTGAAGTATTTAATATGTTTGAT
AACGAGCCCAGTACGGCGACCGTGAAGAACATGCATAGGGATCGGTACCAGGTGTTGAGG
AAATGGCATGCAACCGTTACTGGTGGACAATATGCGAGTAAGGAACAGGCGTTGGTTAAG
AAATTTGTTAGGGTTAACAATTATGTTGTTTACAACCAGCAGGAGGCAGGAAAATATGAG
AATCATACGGAGAATGCGTTGATGCTTTATATGGCTTGTACCCATGCTAGCAACCCAGTT
TATGCTACGCTGAAGATTAGGATATATTTTTATGACTCTGTAACGAATTGA
>GU112066
ATGTCGAAGCGAGCTGCCGATATCGTCATTTCTACGCCCGCGTCGAAAGTACGCCGGCGT
CTGAACTTCGGCAGCCCATACACCAGCCGTGCTGCTGCCCCCATTGTCCGCGTCACAAAA
CAACAGGCATGGACAAACAGGCCTATGAACAGGAAACCCAGAATGTACCGGATGTACAGA
AGTCCGGATGTTCCAAGGGGATGTGAGGGTCCCTGTAAGGTACAGTCGTTTGAATCTCGA
CACGATATCGTTCATATTGGTAAGGTAATGTGTATTTCGGATGTTACGCGTGGAGTCGGT
TTGACCCATCGTATAGGTAAGCGTTTTTGTGTCAAGTCAGTTTATGTTTTAGGTAAGATA
TGGATGGACGAGAACATCAAGACCAAGAACCATACGAATTCGGTGATGTTTTTCCTTGTT
CGTGATCGACGACCGACAGATAAACCACAAGATTTTGGTGAAGTATTTAATATGTTTGAT
AACGAGCCCAGTACGGCGACCGTGAAGAACATGCATAGGGATCGGTACCAGGTGTTGAGG
AAATGGCATGCAACCGTTACTGGTGGACAATATGCGAGTAAGGAACAGGCGTTGGTTAAG
AAATTTGTTAGGGTTAACAATTATGTTGTTTACAACCAGCAGGAGGCAGGAAAATATGAG
AATCATACGGAGAATGCGTTGATGCTTTATATGGCTTGTACCCATGCTAGCAACCCAGTT
TATGCTACGCTGAAGATTAGGATATATTTTTATGACTCTGTAACGAATTGA
>GU112070
ATGTGGAAGCGAGCTGCCGATATCGTCATTTCTACGCCCGCGTCGAAAGTACGCCGGCGT
CTGAATTTCGGCAGCCCATACACCAGCCGTGCTGCTGCCCCCATTGTCCGCGTCACAAAA
CAACAGGCATGGACAAACAGGCCTATGAACAGGAAACCCAGAATGTACCGGATGTACAGA
AGTCCGGATGTTCCAAGGGGATGTGAGGGTCCCTGTAAGGTACAGTCGTTTGAATCTCGA
CACGATATCGTTCATATTGGTAAGGTAATGTGTATTTCGGATGTTACGGGTGGAGTCGGT
TTACCCCATCGTATAGGTAAGCGTTTTTGTGTCAAGTCAGTTTATGTTTTAGGTAAGATA
TGGATGGACGAGAACATCAAGACCAAGAACCATACGAATTCGGTGATGTTTTTCCTTGTT
CGTGATCGACGACCGACAGATAAACCACAAGATTTTGGTGAAGTATTTAATATGTTTGAT
AACGAGCCCAGTACGGCGACCGTGAAGAACATGCATAGGGATCGGTACCAGGTGTTGAGG
AAATGGCATGCAACCGTTACTGGTGGACAATATGCGAGTAAGGAACAGGCGTTGGTTAAG
AAATTTGTTAGGGTTAACAATTATGTTGTTTACAACCAGCAGGAGGCAGGAAAATATGAG
AATCATACGGAGAATGCGTTGATGCTTTATATGGCTTGTACCCATGCTAGCAACCCAGTT
TATGCTACGCTGAAGATTAGGATATATTTTTATGACTCTGTAACGAATTGA
>GU112075
ATGTCGAAGCGAGCTGCCGATATCGTCATTTCTACGCCCGCGTCGAAAGTACGCCGGCGT
CTGAACTTCGGCAGCCCATACACCAGCCGTGCTGCTGCCCCCATTGTCCGCGTCACAAAA
CAACAGGCATGGACAAACAGGCCTATGAACAGGAAACCCAGAATGTACCGGATGTACAGA
AGTCCGGATGTTCCAAGGGGATGTGAGGGTCCCTGTAAGGTACAGTCGTTTGAATCTCGA
CACGATATCGTTCATATTGGTAAGGTAATGTGTATTTCGGATGTTACGCGTGGAGTCGGT
TTGACCCATCGTATAGGTAAGCGTTTTTGTGTCAAGTCAGTTTATGTTTTAGGTAAGATA
TGGATGGACGAGAACATCAAGACCAAGAACCATACGAATTCGGTGATGTTTTTCCTTGTT
CGTGATCGAAGACCGACAGATAAACCACAAGATTTTGGTGAAGTATTTAATATGTTTGAT
AACGAGCCCAGTACGGCGACCGTGAAGAACATGCATAGGGATCGGTACCAGGTGTTGAGG
AAATGGCATGCAACCGTTACTGGTGGACAATATGCGAGTAAGGAACAGGCGTTGGTTAAG
AAATTTGTTAGGGTTAACAATTATGTTGTTTACAACCAGCAGGAGGCAGGAAAATACGAG
AATCATACGGAGAATGCGTTGATGCTTTATATGGCTTGTACCCATGCTAGCAACCCAGTT
TATGCTACGCTGAAGATTAGGATATATTTTTATGACTCTGTAACGAATTGA
>GU112071
ATGTCGAAGCGAGCTGCCGATATCGTCATTTCTACGCCCGCGTCGAAAGTACGCCGGCGT
TTGAACTTCGGCAGCCCATACACCAGCCGTGCTGCTGCCCCCATTGTCCGCGTCACAAAA
CAACAGGCATGGACAAACAGGCCTATGAACAGGAAACCCAGAATGTACCGGATGTACAGA
AGTCCGGATGTTCCAAGGGGATGTGAGGGTCCCTGTAAGGTACAGTCGTTTGAATCTCGA
CACGATATCGTTCATATTGGTAAGGTAATGTGTATTTCGGATGTTACGCGTGGAGTCGGT
TTGACCCATCGTATAGGTAAGCGTTTTTGTGTCAAGTCAGTTTATGTTTTAGGTAAGATA
TGGATGGACGAGAACATCAAGACCAAGAACCATACGAATTCGGTGATGTTTTTCCTTGTT
CGTGATCGAAGACCGACAGATAAACCACAAGATTTTGGTGAAGTATTTAATATGTTTGAT
AACGAGCCCAGTACGGCGACCGTGAAGAACATGCATAGGGATCGGTACCAGGTGTTGAGG
AAATGGCATGCAACCGTTACTGGTGGACAATATGCGAGTAAGGAACAGGCGTTGGTTAAG
AAATTTGTTAGGGTTAACAATTATGTTGTTTACAACCAGCAGGAGGCAGGAAAATACGAG
AATCATACGGAGAATGCGTTGATGCTTTATATGGCTTGTACCCATGCTAGCAACCCAGTT
TATGCTACGCTGAAGATTAGGATATATTTTTATGACTCTGTAACGAATTGA
>GU112073
ATGTCGAAGCGAGCTGCCGATATCGTCATTTCTACGCCCGCGTCGAAAGTACGCCGGCGT
CTGAACTTCGGCAGCCCATACACCAGCCGTGCTGCTGCCCCCATTGTCCGCGTCACAAAA
CAACAGGCATGGACAAACAGGCCTATGAACAGGAAACCCAGAATGTACCGGATGTACAGA
AGTCCGGATGTTCCAAGGGGATGTGAGGGTCCCTGTAAGGTACAGTCGTTTGAATCTCGA
CACGATATCGTTCATATTGGTAAGGTAATGTGTATTTCGGATGTTACGCGTGGAGTCGGT
TTGACCCATCGTATAGGTAAGCGTTTTTGTGTCAAGTCAGTTTATGTTTTAGGTAAGATA
TGGATGGACGAGAACATCAAGACCAAGAACCATACGAATTCGGTGATGTTTTTCCTTGTT
CGTGATCGACGACCGACAGATAAACCACAAGATTTTGGTGAAGTATTTAATATGTTTGAT
AACGAGCCCAGTATGGCGACCGTGAAGAACGTGCATAGGGATCGGTACCAGGTGTTGAGG
AAATGGCATGCAACCGTTACTGGTGGACAATATGCGAGTAAGGAACAGGCGTTGGTTAAG
AAATTTGTTAGGGTTAACAATTATGTTGTTTACAACCAGCAGGAGGCAGGAAAATACGAG
AATCATACGGAGAATGCGTTGATGCTTTATATGGCTTGTACCCATGCTAGCAACCCAGTT
TATGCTACGCTGAAGATTAGGATATATTTTTATGACTCTGTAACGAATTGA
>FJ176236
ATGTCGAAGCGAGCTGCCGATATCGTCATTTCTACGCCCGCGTCGAAAGTACGCCGGCGT
CTGAACTTCGGCAGCCCTTACACCAGCCGTGCTGCTGCCCCCATTGTCCGCGTCACAAAA
CAACAGGCATGGACAAACAGGCCTATGAACAGGAAACCCAGAATGTACCGGATGTACAGA
AGTCCGGATGTCCCAAGGGGATGTGAGGGTCCCTGTAAGGTACAGTCGTTTGAATCTCGA
CATGATTTCGTTTCCTTTGGTAAGGTAATGTGTATCTCGGATGTTACGCGTGGAGTCGGT
TTGACCCATCGTATAGGTAAGCGTTTTTGTGTCAAGTCAGTTTATGTTTTAGGTAAGATA
TGGATGGACGAGAACATCAAGACCAAGAACCATACGAATTCGGTGATGTTTTTCCTTGTT
CGTGATCGACGACCGACAGATAAACCACAAGATTTTGGTGAAGTATTTAATATGTTTGAT
AACGAGCCCAGTACAGCGACCGTGAAGAACATGCATAGGGATCGGTACCAGGTGTTGAGG
AAATGGCATGCAACCGTTACTGGTGGACAATATGCGAGTAAGGAACAGGCGTTGGTTAAG
AAATTTGTTAGGGTTAACAATTATGTTGTTTACAACCAGCAGGAGGCAGGAAAATACGAG
AATCATACGGAGAATGCGTTGATGCTTTATATGGCTTGTACCCATGCTAGCAACCCAGTT
TATGCTACGCTGAAGATTAGGATATATTTTTATGACTCTGTAACGAATTGA
>KC501923
ATGTCGAAGCGAGCTGCCGATATCGTCATTTCTACCCCCGAATCGAAAGTACGCCGGCGT
CTGAACTTCGGCAGCCCATACACCAGCCGTGCTGCTGCCCCCATTGTCCGCGTCACAAAA
CAACAGGCATGGACAAACAGGCCTATGAACAGGAAACCCAGAATGTACCGGATGTACAGA
AGTCCGGATGTTCCAAGGGGATGTGAGGGTCCCTGTAAGGTACAGTCGTTTGAGTCTCGA
CACGATGTCGTTCATATTGGTAAGGTAATGTGTATTTCGGATGTTACGCGTGGAGTCGGT
TTGACCCATCGTATAGGTAAGCGTTTTTGTGTCAAGTCAGTTTATGTTTTAGGTAAGATA
TGGATGGACGAGAACATCAAGACCAAGAACCATACGAATTCGGTGATGTTTTTCCTTGTT
CGTGACCGACGACCGACAGATAAACCACAAGATTTTGGTGAAGTATTTAATATGTTTGAT
AACGAGCCCAGTACGGCGACCGTGAAGAACATGCATAGGGATCGGTACCAGGTGTTGAGG
AAATGGCATGCAACCGTTACTGGTGGACAATATGCGAGTAAGGAACAGGCGTTGGTTAAG
AAATTTGTTAGGGTTAACAATTATGTTGTTTACAACCAGCAGGAGGCAGGAAAATACGAG
AATCACACCGAGAATGCGTTGATGCTTTATATGGCTTGTACCCATGCTAGCAACCCAGTT
TATGCTACGCTGAAGATTAGGATATATTTTTATGACTCTGTAACGAATTGA
>GU112056
ATGTCGAAGCGAGCTGCCGATATCGTCATTTCTACGCCCGCGTCGAAAGTACGCCGGCGT
CTGAACTTCGGCAGCCCATACACCAGCCGTGCTGCTGCCCCCATTGTCCGCGTCACAAAA
CAACAGGCATGGACAAACAGGCCTATGAACAGGAAACCCAGAATGTACCGGATGTACAGA
AGTCCGGATGTTCCAAGGGGATGTGAGGGTCCCTGTAAGGTACAGTCGTTTGAATCTCGA
CACGATGTCGTTCATATTGGTAAGGTAATGTGTATTTCCGATGTTACGCGTGGAGTCGGT
TTGACCCATCGTATAGGTAAGCGTTTTTGTGCCAAGTCAGTTTATGTTTTAGGTAAGATA
TGGATGGACGAGAACATCAAGACCAAGAACCATACGAATTCGGTGATGTTTTTCCTTGTT
CGTGACCGACGACCGACAGATAAACCACAAGATTTTGGTGAAGTATTTAATATGTTTGAT
AACGAGCCCAGTACGGCGACCGTGAAGAACATGCATAGGGATCGGTACCAGGTGTTGAGG
AAATGGCATGCAACCGTTACTGGTGGACAATATGCGAGTAAGGAACAGGCGTTGGTTAAG
AAATTTGTTAGGGTTAACAATTATGTTGTTTACAACCAGCAGGAGGCAGGAAAATACGAG
AATCACACCGAGAATGCGTTGATGCTTTATATGGCTTGTACCCATGCTAGCAACCCAGTT
TATGCTACGCTTAAGATTAGGATATATTTTTATGACTCTGTAACGAATTGA
>GU112072
ATGTCGAAGCGAGCTGCCGATATCGTCATTTCTACGCCCGCGTCGAAAGTACGCCGGCGT
CTGAACTTCGGCAGCCCATACACCAGCCGTGCTGCTGCCCCCATTGTCCGCGTCACAAAA
CAACAGGCATGGACAAACAGGCCTATGAACAGGAAACCCAGAATGTACCGGATGTACAGA
AGTCCGGATGTTCCAAGGGGATGTGAGGGTCCCTGTAAGGTACAGTCGCTTGAATCTCGA
CACGATATCGTTCATATTGGTAAGGTAATGTGTATTTCGGATGTTACGCGTGGAGTCGGT
TTGACCCATCGTATAGGTAAGCGTTTTTGTGTCAAGTCAGTTTATGTTTTAGGTAAGATA
TGGATGGACGAGAACATCAAGACCAAGAACCATACGAATTCGGTGATGTTTTTCCTTGTT
CGTGATCGACGACCGACAGATAAACCACAAGATTTTGGTGAAGTATTTAATATGTTTGAT
AACGAGCCCAGTACGGCGACCGTGAAGAACATGCATAGGGATCGGTACCAGGTGTTGAGG
AAATGGCATGCAACCGTTACTGGTGGACAATATGCGAGTAAGGAACAGGCGTTGGTTAAG
AAATTTGTTAGGGTTAACAATTATGTTGTTTACAACCAGCAGGAGGCAGGAAAATACGAG
AATCACACCGAGAATGCGTTGATGCTTTATATGGCTTGTACCCATGCTAGCAACCCAGTT
TATGCTACGCTGAAGATTAGGATATATTTTTATGACTCTGTAACGAATTGA
>KJ462082
ATGTCGAAGCGAGCTGCCGATATCGTCATTTCTACGCCCGCGTCGAAAGTACGCCGGCGT
CTGAACTTCGGCAGCCCATACACCAGCCGTGCTGCTGCCCCCATTGTCCGCGTCACAAAA
CAACAGGCATGGACAAACAGGCCTATGAACAGGAAACCCAGAATGTACCGGATGTACAGA
AGTCCGGATGTTCCAAGGGGATGTGAGGGTCCCTGTAAGGTACAGTCGTTTGAATCTCGA
CACGATGTCGTTCATATTGGTAAGGTAATGTGTATTTCGGATGTTACTCGTGGAACTGGG
CTGACCCACCGAGTGGGTAAAAGGTTCTGTGTCAAGTCAGTTTATGTTTTAGGTAAGATA
TGGATGGACGAGAACATCAAGACCAAGAACCATACGAATTCGGTGATGTTTTTCCTTGTT
CGTGATCGACGACCGACAGATAAACCACAAGATTTTGGTGAAGTATTTAATATGTTTGAT
AACGAGCCCAGTACGGCGACCGTGAAGAACATGCATAGGGATCGGTACCAGGTGTTGAGG
AAATGGCATGCAACCGTTACTGGTGGACAATATGCGAGTAAGGAACAGGCGTTGGTTAAG
AAATTTGTTAGGGTTAACAATTATGTTGTTTACAACCAGCAGGAGGCAGGAAAATACGAG
AATCATACGGAGAATGCGTTAATGCTTTATATGGCTTGTACCCACGCTAGCAACCCAGTT
TATGCTACGCTGAAGATTAGGATATATTTTTATGACTCTGTAACGAATTGA
>KC501921
ATGTCGAAGCGAGCTGCCGATATCGTCATTTCTACGCCCGCGTCGAAGGTACGTCGGCGT
CTGAACTTCGGCAGCCCATACACCAGCCGTGCTGTTGCTCCCATTGTCCGCGTCACAAAA
CAACAGGCATGGACAAACAGGCCTATGAACAGGAAACCCAGAATGTACGGGATGTACAGA
AGTCCGGATGTTCCAAGGGGATGTGAGGGTCCCTGTAAGGTACAATCATTTGAGTCCAGA
CACGATGTTGTCCATATGGGTAAGGTCATGTGTATTTCTGATGTTACGCGTGGAATCGGT
TTGACCCATCGAATAGGTAAGCGTTTTTGTGTCAAGTCAGTTTATGTTTTAGGTAAGATA
TGGATGGACGAGAACATCAAGACCAAGAACCATACGAATTCGGTGATGTTTTTCCTTGTT
CATGATCGACGACCGACAGATAAACCACAAGATTTTGGTGAAGTATTTAATATGTTTGAT
AACGAGCCCAGTACGGCGACCGTGAAGAACATGCATAGGGATCGGTACCAGGTGTTGAGG
AAATGGCATGCAACCGTTACTGGTGGACAATATGCGAGTAAGGAACAGGCGTTGGTTAAG
AAATTTGTTAGGGTTAACAATTATGTTGTTTACAACCAGCAGGAGGCAGGAAAATACGAG
AATCATACGGAGAATGCGTTAATGCTTTATATGGCTTGTACCCACGCTAGCAACCCAGTT
TATGCTACGCTGAAGATTAGGATATATTTTTATGACTCTGTAACGAATTGA
>GU112079
ATGTCGAAGCGAGCTGCCGATATCGTCATTTCTACGCCCGCGTCGAAAGTACGCCGGCGT
CTGAACTTCGGCAGCCCATACACCAGCCGTGCTGCTGCTCCCATTGTCCGCGTCACAAAA
CAACAGGCATGGACAAACAGGCCTATGAACAGGAAACCCAGAATGTACCGGATGTACAGA
AGTCCGGATGTTCCAAGGGGATGTGAGGGTCCCTGTAAGGTACAATCATTTGAGTCCAGA
CATGATGTTGTCCATATTGGTAAGGTGATGTGTATTTCTGATGTTACGCGTGGAGTCGGT
TTGACCCATCGTATTGGTAAGCGTTTTTGTGTCAAGTCAGTTTATGTTTTAGGTAAGATA
TGGATGGACGAGAACATCAAGACCAAGAACCATACGAATTCGGTGATGTTTTTCCTTGTT
CGTGATCGACGACCGACAGATAAACCACAAGATTTTGGTGAAGTATTTAATATGTTTGAT
AACGAGCCCAGTACGGCGACCGTGAAGAACATGCATAGGGATCGGTACCAGGTGTTGAGG
AAATGGCATGCAACCGTTACTGGTGGACAATATGCGAGTAAGGAACAGGCGTTGGTTAAG
AAATTTGTTAGGGTTAACAATTATGTTGTTTACAACCAGCAGGAGGCAGGAAAATACGAG
AATCATACGGAGAATGCGTTGATGCTTTATATGGCTTGTACCCATGCTAGCAACCCAGTT
TATGCTACGCTGAAGATCAGGATATATTTTTATGACTCTGTAACGAATTGA
>KF471063
ATGTCGAAGCGAGCTGCCGATATCGTCATTTCTACGCCCGCGTCGAAAGTACGCCGGCGT
CTGAACTTCGGCAGCCCTTACACCAGCCGTGCTGCTGCCCCCATTGTCCGCGTCACAAAA
CAACAGGCATGGACAAACAGGCCTATGAACAGGAAACCCAGAATGTACCGGATGTACAGA
AGTCCGGATGTTCCAAGGGGATGTGAGGGTCCCTGTAAGGTACAGTCGTTTGAATCTCGA
CACGATGTTGTCCATATTGGTAAGGTAATGTGTATTTCTGATGTTACGCGTGGAGTCGGT
TTGACCCATCGTATAGGTAAGCGTTTTTGTGTCAAGTCAGTTTATGTTTTAGGTAAGATA
TGGATGGACGAGAACATCAAGACCAAGAACCATACGAATTCGGTGATGTTTTTCCTTGTT
CGTGATCGACGACCGACAGATAAACCACAAGATTTTGGTGAAGTATTTAATATGTTTGAT
AACGAGCCCAGTACGGCGACCGTGAAGAACATGCATAGGGATCGGTACCAGGTGTTGAGG
AAATGGCATGCAACCGTTACTGGTGGACAATATGCGAGTAAGGAACAGGCGTTGGTTAAG
AAATTTGTTAGAGTTAATAATTATGTTGTTTACAACCAGCAGGAGGCAGGAAAATACGAG
AATCATACGGAGAATGCGTTAATGCTTTATATGGCTTGTACCCACGCTAGCAACCCAGTT
TATGCTACGCTGAAGATTAGGATATATTTTTATGACTCTGTAACGAATTGA
>JQ359504
ATGTCGAAGCGAGCTGCAGATATCGTCATTTCTACGCCCGCGTCGAAAGTACGCCGGCGT
CTGAACTTCGGCAGCCCTTACACCAGCCGTGCTGCTGCCCCCATTGTCCGCGTCACAAAA
CAACAGGCATGGACAAACAGGCCTATGAACAGGAAACCCAGAATGTACCGGATGTACAGA
AGTCCGGATGTTCCAAGGGGATGTGAGGGTCCCTGTAAGGTACAGTCGTTTGAATCTCGA
CACGATGTTGTCCATATTGGTAAGGTAATGTGTATTTCTGATGTTACGCGTGGAGTCGGT
TTGACCCATCGTATAGGTAAGCGTTTTTGTGTCAAGTCAGTTTATGTTTTAGGTAAGATA
TGGATGGACGAGAACATCAAGACCAAGAACCATACGAATTCGGTGATGTTTTTCCTTGTT
CGTGATCGACGACCGACAGATAAACCACAAGATTTTGGTGAAGTATTTAATATGTTTGAT
AACGAGCCCAGTACGGCGACCGTGAAGAACATGCATAGGGATCGGTACCAGGTGTTGAGG
AAATGGCATGCAACCGTTACTGGTGGACAATATGCGATTAAGGAACAGGCGTTGGTTAAG
AAATTTGTTAGGGTTAACAATTACGTTGTTTACAACCAGCAGGAAGCAGGAAAATACGAG
AATCACACCGAGAATGCGTTGATGCTTTACATGGCTTGTACTCATGCTAGCAACCCAGTT
TATGCTACGCTGAAGATTAGGATATATTTTTATGACTCTGTAACGAATTGA
>GU112078
ATGTCGAAGCGAGCTGCAGATATCGTCATTTCTACGCCCGCGTCGAAAGTACGCCGGCGT
CTGAACTTCGGCAGCCCTTACACCAGCCGTGCTGCTGCCCCCATTGTCCGCGTCACAAAA
CAACAGGCATGGACAAACAGGCCTATGAACAGGAAACCCAGAATGTACCGGATGTACAGA
AGTCCGGATGTTCCAAGGGGATGTGAGGGTCCCTGTAAGGTACAGTCGTTTGAATCTCGA
CACGATGTCGTCCATATTGGTAAGGTAATGTGTATTTCTGATGTTACGCGTGGAGTCGGT
TTGACCCATCGTATAGGTAAGCGTTTTTGTGTCAAGTCAGTTTATGTTTTAGGTAAGATA
TGGATGGACGAGAACATCAAGACCAAGAACCATACGAATTCGGTGATGTTTTTCCTTGTT
CGTGATCGACGACCGACAGATAAACCACAAGATTTTGGTGAAGTATTTAATATGTTTGAT
AACGAGCCCAGTACGGCGACCGTGAAGAACATGCATAGGGATCGGTACCAGGTGTTGAGG
AAATGGCATGCAACCGTTACTGGTGGACAATATGCGAGTAAGGAACAGGCGTTGGTTAAG
AAATTTGTTAGGGTTAACAATTATGTTGTTTACAACCAGCAGGAGGCAGGAAAATACGAG
AATCATACGGAGAATGCGTTGATGCTTTATATGGCTTGTACCCATGCTAGCAACCCAGTT
TATGCTACGCTGAAGATCAGGATATATTTTTATGACTCTGTAACGAATTGA
>JQ326269
ATGTCGAAGCGAGCTGCAGATATCGTCATTTCTACGCCCGCGTCGAAAGTACGCCGGCGT
CTGAACTTCGGCAGCCCATACACCAGCCGTGCTGCTGCCCCCATTGTCCGCGTCACAAAA
CAACAGGCATGGACAAACAGGCCTATGAACAGGAAACCCAGAATGTACCGGATGTACAGA
AGTCCGGATGTTCCAAGGGGATGTGAGGGTCCCTGTAAGGTACAGTCTTTTGAATCCCGA
CACGATGTCGTTCATATTGGGAAGGTAATGTGTATTTCTGATGTTACGCGTGGAGTCGGT
TTGACCCATCGTATAGGTAAGCGTTTTTGTGTCAAGTCAGTTTATGTTTTAGGTAAGATA
TGGATGGACGAGAACATCAAGACCAAGAACCATACGAATTCGGTGATGTTTTTCCTTGTT
CGTGATCGACGACCGACAGATAAACCACAAGATTTTGGTGAAGTATTTAATATGTTTGAT
AACGAGCCCAGTACAGCCACCGTTAAGAACATGCATAGGGATCGGTACCAGGTGTTGAGG
AAATGGCATGCAACCGTTACTGGTGGACAATATGCGTCTAAGGAACAGGCGTTGGTTAAG
AAATTTGTTAGGGTTAACAATTATGTTGTTTACAACCAGCAGGAGGCAGGAAAATACGAG
AATCATACCGAGAATGCATTGATGCTTTATATGGCTTGTACCCATGCTAGCAACCCAGTT
TATGCTACGCTGAAGATTAGGATATATTTTTATGACTCTGTAACGAATTGA
>FJ176235
ATGTCGAAGCGAGCTGCCGATATCGTCATTTCTACGCCCGCGTCGAAAGTACGCCGGCGT
CTGAACTTCGGCAGCCCATACACCAGCCGTGCTGCTGCCCCCATTGTCCGCGTCACAAAA
CAACAGGCATGGACAAACAGGCCTATGAACAGGAAACCCAGAATGTACCGGATGTACAGA
AGTCCGGATGTTCCAAGGGGATGTGAGGGTCCCTGTAAGGTACAGTCTTTTGAATCCCGA
CACGATGTCGTTCATATTGGGAAGGTAATGTGTATTTCTGATGTTACGCGTGGAGTCGGT
TTGACCCATCGTATAGGTAAGCGTTTTTGTGTCAAGTCAGTTTATGTTTTAGGTAAGATA
TGGATGGACGAGAACAACAAGACCAAGAACCATACGAATTCGGTGATGTTTTTCCTTGTT
CGTGATCGACGACCGACAGATAAACCACAAGATTTTGGTGAAGTATTTAATATGTTTGAT
AACGAGCCCAGTACGGCGACCGTGAAGAACATGCATAGGGATCGGTACCAGGTGTTGAGG
AAATGGCATGCAACCGTTACTGGTGGACAATATGCGAGTAAGGAACAGGCGTTGGTTAAG
AAATTTGTTAGGGTTAACAATTATGTTGTTTACAACCAGCAGGAGGCAGGAAAATACGAG
AATCATACGGAGAATGCGTTGATGCTTTATATGGCTTGTACCCATGCTAGCAACCCAGTT
TATGCTACGCTGAAGATTAGGATATATTTTTATGACTCTGTAACGAATTGA
>JQ326268
ATGTCGAAGCGAGCTGCAGATCTCGTCATTTCTACGCCCGCGTCGAAAGTACGCCGGCGT
CTGAACTTCGGCAGCCCATACACCAGCCGTGCTGCTGCTCCCATTGTCCGCGTCACAAAA
CAACAGGCATGGACAAACAGGCCTATGAACAGGAAACCCAGAATGTACCGGATGTACAGA
AGTCCGGATGTTCCAAGGGGATGTGAGGGTCCCTGTAAGGTACAGTCGTTTGAATCTCGA
CACGATGTCGTTCATATTGGTAAGGTAATGTGTATTTCGGATGTTACGCGTGGAGTCGGT
TTGACCCATCGTATAGGTAAGCGTTTTTGTGTCAAGTCAGTTTATGTTTTAGGTAAGATA
TGGATGGACGAGAACATCAAGACCAAGAACCATACGAATTCGGTGATGTTTTTCCTTGTT
CGTGATCGACGACCGACAGATAAACCACAAGATTTTGGTGAAGTATTTAATATGTTTGAT
AACGAGCCCAGTACGGCGACCGTGAAGAACATGCATAGGGATCGGTACCAGGTGTTGAGG
AAATGGCATGCAACCGTTACTGGTGGACAATATGCGAGTAAGGAACAGGCGTTGGTTAAG
AAGTTTGTTAGGGTTAACAATTATGTTGTTTACAACCAGCAGGAGGCAGGAAAATACGAG
AATCATACCGAGAATGCGTTGATGCTTTATATGGCTTGTACCCATGCTAGCAATCCAGTT
TATGCTACGCTGAAGATTAGGATATATTTTTATGACTCTGTAACGAATTGA
>JQ326264
ATGTCGAAGCGAGCTGCCGATATCGTCATTTCTACGCCCGCGTCGAAAGTACGCCGGCGT
CTGAACTTCGGCAGCCCATACACCAGCCGTGCTGCTGCCCCCATTGTCCGCGTCACAAAA
CAACAGGCATGGACAAACAGGCCTATGAACAGGAAACCCAGAATGTACCGGATGTACAGA
AGTCCGGATGTTCCAAGGGGATGTGAGGGTCCCTGTAAGGTACAGTCGTTTGAATCTCGA
CACGATGTCGTTCATATTGGTAAGGTAATGTGTATTTCGGATGTTACGCGTGGAGTCGGT
TTGACCCATCGTATAGGTAAGCGTTTTTGTGTCAAGTCAGTTTATGTTTTAGGTAAGATA
TGGATGGACGAGAACATCAAGACCAAGAACCATACGAATTCGGTGATGTTTTTCCTTGTT
CGTGATCGACGACCGGTAGATAAACCACAGGATTTTGGTGAGGTATTTAATATGTTTGAT
AACGAGCCCAGTACGGCGACCGTGAAGAACATGCATAGGGATCGGTACCAGGTGTTGAGG
AAATGGCATGCAACCGTTACTGGTGGACAATATGCGATTAAGGAACAGGCGTTGGTTAAG
AAATTTGTTAGGGTTAACAATTACGTTGTTTACAACCAGCAGGAGGCAGGAAAATACGAG
AATCATACCGAGAATGCGTTGATGCTTTATATGGCTTGTACTCATGCTAGCAATCCAGTT
TATGCTACGCTGAAGATTAGGATATATTTTTATGACTCTGTAACGAATTGA
>GU112080
ATGTCGAAGCGAGCTGCCGATATCGTCATTTCTACGCCCGCGTCGAAAGTACGTCGGCGT
CTGAACTTCGGCAGCCCATACACCAGCCGTGTTGCTGCCCCCATTGTCCGCGTCACAAAA
CAACAGGCATGGACAAACAGGCCTATGAACAGGAAACCCAGAATGTACCGGATGTACAGA
AGTCCGGATGTTCCAAGGGGTTGTGAGGGTCCCTGTAAGGTACAATCTTTTGAGTCTAGA
CACGATGTTGTTCATATTGGTAAGGTAATGTGTATTTCTGATGTTACGCGTGGAGTCGGT
TTGACCCATCGTATAGGTAAGCGTTTTTGTGTCAAGTCAGTTTATGTTTTAGGTAAGATA
TGGATGGACGAGAACATCAAGACCAAGAACCATACGAATTCGGTGATGTTTTTCCTTGTT
CGTGATCGACGACCGGTAGATAAACCCCAGGATTTTGGTGAGGTATTTAACATGTTTGAC
AACGAACCCAGTACGGCGACCGTGAAGAATAGTCATAGGGATCGTTACCAGGTGTTGAGG
AAATGGCATGCAACCGTCACGGGTGGTCAATATGCGAGTAAGGAACAGGCGTTGGTCAAG
AAGTTTGTCAAGGTTAACAATTATGTTGTTTACAATCAACAGGAAGCAGGAAAATACGAG
AATCATACGGAGAATGCGTTGATGCTTTATATGGCTTGTACCCATGCTAGCAACCCAGTT
TATGCTACGCTGAAGATTAGGATATATTTTTATGACTCTGTAACGAATTGA
>GU112063
ATGTCGAAGCGAGCTGCCGATATCGTCATTTCTACGCCCGCGTCGAAAGTACGCCGGCGT
CTGAACTTCGGCAGCCCATACACCAGCCGTGCTGCTGCCCCCATTGTCCGCGTCACAAAA
CAACAGGCATGGACAAACAGGCCTATGAACAGGAAACCCAGAATGTACCGGATGTACAGA
AGTCCGGATGTTCCAAGGGGATGTGAGGGTCCCTGTAAGGTACAGTCGTTTGAATCTCGA
CACGATGTCGATCATATTGGTAAGGTAATGTGTATTTCGGATGTTACGCGTGGAGTCGGT
TTGACCCATCGTATAGGTAAGCGTTTTTGTGTCAAGTCAGTTTATGTTTTAGGTAAGATA
TGGATGGACGAGAACATCAAGACCAAGAACCATACGAATTCGGTGATGTTTTTCCTTGTT
CGTGATCGACGACCGGTAGATAAACCACAGGATTTTGGTGAGGTATTTAACATGTTTGAC
AACGAACCCAGTACGGCTACCGTGAAGAATAGTCATAGGGATCGTTACCAGGTGTTGAGG
AAATGGCATGCAACCGTCACGGGTGGTCAATATGCGAGTAAGGAACAGGCGTTGGTCAAG
AAGTTTGTCAAGGTTAACAATTATGTTGTTTACAATCAACAGGAAGCAGGAAAATACGAG
AATCATACGGAGAATGCGTTGATGCTTTATATGGCTTGTACCCATGCTAGTAACCCAGTG
TATGCTACGCTTAAGATTCGTATTTATTTTTATGACTCTGTAACGAATTGA
>GU112077
ATGTCGAAGCGAGCTGCAGATATCGTCATTTCTACGCCCGCGTCGAAAGTACGTCGGCGT
CTGAACTTCGGCAGCCCATACACCAGCCGTGCTGCTGCCCCCATTGTCCGCGTCACAAAG
CAACAGGCATGGACAAACAGGCCTATGAACAGGAAACCCAGAATGTACCGGATGTACAGA
AGTCCGGATGTTCCAAGGGGTTGTGAAGGCCCATGTAAGGTACAATCGTTTGAGTCCAGA
CATGATGTTGTCCATATTGGTAAGGTAATGTGTATTTCTGATGTTACGCGTGGAGTCGGT
TTGACCCATCGTATTGGTAAACGTTTTTGTGTCAAGTCAGTTTATGTTTTAGGTAAGATA
TGGATGGATGAAAATATAAAGACCAAGAATCACACGAATTCGGTGATGTTTTTCCTTGTT
CGTGATCGACGACCGGCAGATAAACCCCAGGATTTTGGTGAGGTATTTAATATGTTTGAC
AACGAGCCCAGTACGGCGACCGTGAAGAACATGCATAGGGATCGGTACCAGGTGTTGAGG
AAATGGCATGCAACCGTTACTGGTGGACAATATGCGAGTAAGGAACAGGCGTTGGTCAAG
AAGTTTGTCAGGGTTAACAATTATGTTGTTTACAACCAGCAGGAAGCAGGAAAATACGAG
AATCATACGGAGAATGCGTTGATGCTTTATATGGCTTGTACCCATGCTAGCAACCCAGTG
TATGCTACGCTTAAGATTCGGATTTATTTTTATGACTCTGTAACGAATTGA
>EU482411
ATGTCGAAGCGAGCTGCCGATATCGTCATTTCTACGCCCGCGTCGAAAGTACGCCGGCGT
CTGAACTTCGGCAGCCCATACACCAGCCGTGCTGCTGCCCCCATTGTCCGCGTCACAAAA
CAACAGGCATGGACAAACAGGCCTATGAACAGGAAGCCCAGGATGTACAGGATGTACAGA
AGTCCAGATGTTCCAAGAGGATGTGAAGGTCCATGTAAGGTTCAGTCGTTTGAGTCCAGA
CATGATATTCAGCATATAGGTAAAGTAATGTGTATTAGTGATGTTACTCGTGGTACTGGG
CTGACCCATAGAGTTGGTAAGAGATTTTGTGTCAAGTCTGTTTATGTGTTGGGTAAGATA
TGGATGGATGAGAACATTAAGACGAAGAATCACACGAATAGTGTGATGTTTTTCTTGGTT
AGAGATCGTAGACCTGTTGATAAACCTCAAGATTTTGGAGAGGTATTTAATATGTTTGAT
AATGAGCCCAGTACGGCGACTGTGAAGAATGTTCATCGTGATAGGTATCAAGTTCTGCGC
AAATGGTATGCAACTGTCACCGGTGGACAATACGCTTCAAAGGAACAGGCTTTGGTCAAG
AAGTTTGTCAGAGTTAACAATTATGTTGTTTACAATCAACAGGAAGCAGGAAAATACGAG
AATCATACGGAAAATGCGTTAATGCTTTATATGGCTTGTACTCACGCTAGCAACCCTGTT
TATGCTACGTTGAAGATTAGGATATATTTTTATGACTCTGTAACGAATTGA
>GU112076
ATGTCGAAGCGAGCTGCCGATATCGTCATTTCTACCCCCGCGTCGAAAGTACGCCGGCGT
CTGAACTTCGGCAGCCCATACACCAGCCGTGCTGCTGCCCCCATTGTCCGCGTCACAAAA
CAACAGGCATGGACAAACAGGCCTATGAACAGGAAACCCAGAATGTACCGGATGTACAGA
AGTCCGGATGTTCCAAGGGGATGTGAGGGTCCCTGTAAGGTACAGTCGTTTGAATCTCGA
CACGATGTCGTTCATATTGGTAAGGTAATGTGTATTTCGGATGTTACGCGTGGAGTCGGT
TTGACCCATCGTATAGGTAAGCGTTTTTGTGTCAAGTCAGTTTATGTTTTAGGTAAGATA
TGGATGGACGAGAACATCAAGACCAAGAACCATACGAATTCGGTGATGTTTTTCCTTGTT
CGTGATCGACGACCGGTAGATAAACCACAGGATTTTGGTGAGGTATTTAATATGTTTGAT
AACGAGCCCAGTACGGCGACCGTGAAGAACATGCATAGGGATCGGTACCAGGTGTTGAGG
AAATGGCATGCAACCGTTACTGGTGGACAATATGCGAGTAAGGAACAGGCGTTGGTCAAG
AAGTTTGTTAGGGTTAACAATTATGTTGTTTACAACCAACAGGAAGCAGGAAAATACGAG
AATCATACGGAGAATGCGTTGATGCTTTATATGGCTTGTACCCATGCTAGCAACCCAGTG
TATGCTACGCTGAAGATTCGGATTTATTTTTATGACTCTGTAACGAATTGA
>JQ326270
ATGTCGAAGCGAGCTGCCGATATCGTCATTTCTACGCCCGCGTCGAAAGTACGCCGGCGT
CTGAACTTCGGCAGCCCATACACCAGCCGTGCTGCTGCCCCCATTGTCCGCGTCACAAAA
CAACAGGCATGGACAAACAGGCCTATGAACAGGAAACCCAGAATGTACCGGATGTACAGA
AGTCCGGATGTTCCAAGGGGATGTGAGGGTCCCTGTAAGGTACAGTCGTTTGAATCTCGA
CACGATGTCGTTCATATTGGTAAGGTAATGTGTATTTCGGATGTTACGCGTGGAGTCGGT
TTGACCCATCGTATAGGTAAGCGTTTTTGTGTCAAGTCAGTTTATGTTTTAGGTAAGATA
TGGATGGACGAGAACATCAAGACCAAGAACCATACGAATTCGGTGATGTTTTTCCTTGTT
CGTGATCGACGACCGACAGATAAACCACAAGATTTTGGTGAAGTATTTAATATGTTTGAT
AACGAGCCCAGTACGGCCACCGTTAAGAACATGCATAGGGATCGGTACCAGGTGTTGAGG
AAATGGCATGCAACCGTTACTGGTGGTCAATATGCGAGTAAGGAACAGGCGTTGGTCAAG
AAGTTTGTCAGGGTTAACAATTATGTTGTTTACAACCAACAGGAGGCAGGAAAATACGAG
AATCATACGGAGAATGCGTTGATGCTTTATATGGCTTGTACCCATGCTAGTAACCCAGTT
TATGCTACTCTTAAGATTCGGATATATTTTTATGACTCTGTAACGAATTGA
>KF471062
ATGTCGAAGCGAGCTGCAGATATCGTCATTTCTACGCCCGCGTCGAAAGTACGCCGGCGT
CTGAACTTCGGCAGCCCTTACACCAGCCGTGCTGCTGCCCCCATTGTCCGCGTCACAAAA
CAACAGGCATGGACAAACAGGCCTATGAACAGGAAACCCAGAATGTACCGGATGTACAGA
AGTCCGGATGTTCCAAGGGGATGTGAGGGTCCCTGTAAGGTACAGTCGTTTGAATCTCGA
CACGATGTTGTCCATATTGGTAAGGTAATGTGTATTTCTGATGTTACGCGTGGAGTCGGT
TTGACCCATCGTATAGGTAAGCGTTTTTGTGCCAAGTCAGTTTATGTTTTAGGTAAGATA
TGGATGGACGAGAACATCAAGACCAAGAACCATACGAATTCGGTGATGTTTTTCCTTGTT
CGTGATCGACGACCGACAGATAAACCACAAGATTTTGGTGAAGTATTTAATATGTTTGAT
AACGAGCCCAGTACGGCCACCGTTAAGAACATGCATAGGGATCGGTACCAGGTGTTGAGG
AAATGGCATGCAACCGTTACTGGTGGTCAATATGCATCGAAGGAACAGGCGTTGGTTAAG
AAGTTTATCAGGGTTAACAATTATGTTGTTTACAACCAGCAGGAGGCAGGAAAATACGAG
AATCACACCGAGAATGCATTGATGCTTTATATGGCTTGTACCCATGCTAGTAACCCAGTT
TATGCTACGCTTAAGATTCGGATATATTTTTATGACTCTGTAACGAATTGA
>KJ462081
ATGTCGAAGCGAGCTGCAGATATCGTCATTTCTACGCCCGCGTCGAAAGTACGCCGGCGT
CTGAACTTCGGCAGCCCTTACACCAGCCGTGCTGCTGCCCCCATTGTCCGCGTCACAAAA
CAACAGGCATGGACAAACAGGCCTATGAACAGGAAACCCAGAATGTACCGGATGTACAGA
AGTCCGGATGTTCCAAGGGGATGTGAGGGTCCCTGTAAGGTACAGTCGTTTGAATCTCGA
CACGATGTTGTCCATATTGGTAAGGTAATGTGTATTTCTGATGTTACGCGTGGAGTCGGT
TTGACCCATCGTATAGGTAAGCGTTTTTGTGTCAAGTCAGTTTATGTTTTAGGTAAGATA
TGGATGGACGAGAACATCAAGACCAAGAACCATACGAATTCGGTGATGTTTTTTCTTGTT
CGTGATCGACGACCGACAGATAAACCACAAGATTTTGGTGAAGTATTTAATATGTTTGAT
AACGAGCCCAGTACGGCCACCGTTAAGAACATGCATAGGGATCGGTACCAGGTGTTGAGG
AAATGGCATGCAACCGTTACTGGTGGTCAATATGCATCGAAGGAACAGGCGTTGGTTAAG
AAGTTTATCAGGGTTAACAATTATGTTGTTTACAACCAGCAGGAGGCAGGAAAATACGAG
AATCACACCGAGAATGCATTGATGCTTTATATGGCTTGTACCCATGCTAGTAACCCAGTT
TATGCTACGCTTAAGATTCGGATATATTTTTATGACTCTGTAACGAATTGA
>KF471064
ATGTCGAAGCGAGCTGCAGATATCGTCATTTCTACGCCCGCGTCGAAAGTACGCCGGCGT
CTGAACTTCGGCAGCCCTTACACCAGCCGTGTTGCTGCCCCCATTGTCCGCGTCACAAAA
CAACAGGCATGGACAAACAGGCCTATGAACAGGAAACCCAGAATGTACCGGATGTACAGA
AGTCCGGATGTTCCAAGGGGATGTGAGGGTCCCTGTAAGGTACAGTCGTTTGAATCTCGA
CACGATGTTGTCCATATTGGTAAGGTAATGTGTATTTCTGATGTTACGCGTGGAGTCGGT
TTGACCCATCGTATAGGTAAGCGTTTTTGTGTCAAGTCAGTTTATGTTTTAGGTAAGATA
TGGATGGACGAGAACATCAAGACCAAGAACCATACGAATTCGGTGATGTTTTTCCTTGTT
CGTGATCGACGACCGACAGATAAACCACAAGATTTTGGTGAAGTATTTAATATGTTTGAT
AACGAGCCCAGTACGGCCACCGTTAAGAACATGCATAGGGATCGGTACCAGGTGTTGAGG
AAATGGCATGCAACCGTTACTGGTGGTCAATATGCATCGAAGGAACAGGCGTTGGTTAAG
AAGTTTATCAGGGTTAACAATTATGTTGTTTACAACCAGCAGGAGGCAGGAAAATACGAG
AATCACACCGAGAATGCATTGATGCTTTATATGGCTTGTACCCATGCTAGTAACCCAGTT
TATGCTACGCTTAAGATTCGGATATATTTTTATGACTCTGTAACGAATTGA
>GU112060
ATGTCGAAGCGAGCTGCAGATATCGTCATTTCTACGCCCGCGTCGAAAGTACGCCGGCGT
CTGAACTTCGGCAGCCCTTACACCAGCCGTGCTGCTGCCCCCATTGTCCGCGTCACAAAA
CAACAGGCATGGACAAACAGGCCTATGAACAGGAAACCCAGAATGTACCGGATGTACAGA
AGTCCGGATGTTCCAAGGGGATGTGAGGGTCCCTGTAAGGTACAGTCGTTTGAATCTCGA
CACGATGTTGTCCATATTGGTAAGGTAATGTGTATTTCTGATGTTACGCGTGGAGTCGGT
TTGACCCATCGTATAGGTAAGCGTTTTTGTGTCAAGTCAGTTTATGTTTTAGGTAAGATA
TGGATGGACGAGAACATCAAGACCAAGAACCATACGAATTCGGTGATGTTTTTCCTTGTT
CGTGATCGACGACCGACAGATAAACCACAAGATTTTGGTGAAGTATTTAATATGTTTGAT
AACGAGCCCAGTACGGCCACCGTTAAGAACATGCATAGGGATCGGTACCAGGTGTTGAGG
AAATGGCATGCAACCGTTACTGGTGGTCAATATGCATCGAAGGAACAGGCGTTGGTTAAG
AAGTTTATCAGGGTTAACAATTATGTTGTTTACAACCAGCAGGAGGCAGGAAAATACGAG
AATCACACCGAGAATGCATTGATGCTTTATATGGCTTGTACTCATGCTAGTAACCCAGTT
TATGCTACGCTTAAGATTCGGATATATTTTTATGACTCTGTAACGAATTGA
>EU589392
ATGTCGAAGCGAGCTGCAGATATCGTCATTTCTACGCCCGCGTCGAAAGTACGCCGGCGT
CTGAACTTCGGCAGCCCTTACACCAGCCGTGCTGCTGCTCCCATTGTCCGCGTCACAAAA
CAACAGGCATGGACAAACAGGCCTATGAACAGGAAACCCAGAATGTACCGGATGTACAGA
AGTCCGGATGTTCCAAGGGGATGTGAGGGTCCCTGTAAGGTACAGTCGTTTGAATCTCGA
CACGATGTTGTCCATATTGGTAAGGTAATGTGTATTTCTGATGTTACGCGTGGAGTCGGT
TTGACCCATCGTATAGGTAAGCGTTTTTGTGTCAAGTCAGTTTATGTTTTAGGTAAGATA
TGGATGGACGAGAACATCAAGACCAAGAACCATACGAATTCGGTGATGTTTTTCCTTGTT
CGTGATCGACGACCGACAGATAAACCACAAGATTTTGGTGAAGTATTTAATATGTTTGAT
AACGAGCCCAGTACGGCCACCGTTAAGAACATGCATAGGGATCGGTACCAGGTGTTGAGG
AAATGGCATGCAACCGTTACTGGTGGTCAATATGCATCGAAGGAACAGGCGTTGGTTAAG
AAGTTTATCAGGGTTAACAATTATGTTGTTTACAACCAGCAGGAGGCAGGAAAATACGAG
AATCACACCGAGAATGCATTGATGCTTTATATGGCTTGTACCCATGCTAGTAACCCAGTT
TATGCTACGCTTAAGATTCGGATATATTTTTATGACTCTGTAACGAATTGA
>AJ002453
ATGTCGAAGCGAGCTGCCGATATCGTCATTTCTACGCCCGCGTCGAAAGTACGCCGGCGT
CTGAACTTCGGCAGCCCTTACACCAGCCGTGCTGCTGCCCCCATTGTCCGCGTCACAAAA
CAACAGGCATGGACAAACAGGCCTATGAACAGGAAACCCAGAATGTACCGGATGTACAGA
AGTCCGGATGTTCCAAGGGGATGTGAGGGTCCCTGTAAGGTACAGTCGTTTGAATCTCGA
CACGATGTCGTTCATATTGGTAAGGTAATGTGTATTTCGGATGTTACGCGTGGAGTCGGT
TTGACTCATCGTATAGGTAAGCGTTTTTGTGTCAAGTCAGTTTATGTTTTAGGTAAGATA
TGGATGGACGAGAACATCAAGACCAAGAACCGTACGAATTCGGTGATGTTTTTCCTTGTT
CGTGATCGACGACCGACAGATAAACCACAAGATTTTGGTGAAGTATTTAATATGTTTGAT
AACGAGCCCAGTACGGCCACCGTTAAGAACATGCATAGGGATCGGTACCAGGTGTTGAGG
AAATGGCATGCAACCGTTACTGGTGGTCAATATGCATCGAAGGAACAGGCGTTGGTTAAG
AAGTTTATCAGGGTTAACAATTATGTCGTTTACAACCAGCAAGAGGCAGGAAAAAACGAG
AATCACACCGAGAATGCATTGATGCTTTACATGGCTTGTACTCATGCTAGCAACCCAGTT
TATGCTACGCTTAAGATTCGGATTTATTTTTATGACTCTGTAACGAATTGA
>GU112005
ATGTCGAAGCGAGCTGCCGATATCGTCATTTCTACGCCCGCGTCGAAAGTACGCCGGCGT
CTGAACTTCGGCAGCCCATACACCAGCCGTGCTGCTGCTCCCATTGTCCGCGTCACAAAA
CAACAGGCATGGACAAACAGGCCTATGAACAGGAAACCCAGAATGTACCGGATGTACAGA
AGTCCGGATGTTCCAAGGGGATGTGAGGGTCCGTGTAAGGTACAGTCGTTTGAATCTCGA
CACGATGTCGTTCATATTGGTAAGGTAATGTGTATTTCGGATGTTACGCGTGGAGTCGGT
TTGACCCATCGTATAGGTAAGCGTTTTTGTGTCAAGTCAGTTTATGTTTTAGGTAAGATA
TGGATGGACGAGAACATCAAGACCAAGAACCATACGAATTCGGTGATGTTTTTCCTTGTT
CGTGATCGACGACCGGTAGATAAACCACAAGATTTTGGTGAAGTATTTAATATGTTTGAT
AATGAGCCGAGTACGGCCACCGTTAAGAACATGCATAGGGATCGGTACCAGGTGTTGAGG
AAATGGCATGCAACCGTTACTGGTGGTCAATATGCATCGAAGGAACAGGCGTTGGTTAAG
AAGTTTATCAGGGTTAACAATTATGTTGTTTACAACCAGCAGGAGGCAGGAAAATACGAG
AATCACACCGAGAATGCATTGATGCTTTATATGGCTTGTACCCATGCTAGTAACCCAGTT
TATGCTACGCTTAAGATTCGGATATATTTTTATGACTCTGTAACGAATTGA
>GU112065
ATGTCGAAGCGAGCTGCCGATATCGTCATTTCTACGCCCGCGTCGAAAGTACGCCGGCGT
CTGAACTTCGGCAGCCCATACACCAGCCGTGCTGCTGCCCCCATTGTCCGCGTCACAAAA
CAACAGGCATGGACAAACAGGCCTATGAACAGGAAACCCAGAATGTACCGGATGTACAGA
AGTCCGGATGTTCCAAGGGGATGTGAGGGTCCCTGTAAGGTACAGTCGTTTGAATCTCGA
CACGATGTCGTTCATATTGGTAAGGTAATGTGTATTTCGGATGTTACGCGTGGAGTCGGT
TTGACCCATCGTATAGGTAAGCGTTTTTGTGTCAAGTCAGTTTATGTTTTAGGTAAGATA
TGGATGGACGAGAACATCAAGACCAAGAACCATACGAATTCGGTGATGTTCTTCCTTGTT
CGTGATCGACGACCGGTAGATAAACCACAAGATTTTGGTGAAGTATTTAATATGTTTGAT
AATGAGCCCAGTACGGCGACCGTGAAGAACATGCATAGGGATCGTTACCAGGTTTTGAGG
AAATGGCATGCAACCGTTACTGGTGGTCAATATGCAGCGAGGGAACAGGCGTTGGTTAAG
AAATTTGTCAGGGTTAACAATTATGTTGTTTACAACCAGCAGGAGGCAGGAAAATACGAG
AATCACACCGAGAATGCATTGATGCTTTATATGGCTTGTACCCATGCTAGTAACCCAGTG
TATGCTACGCTTAAGATTCGGATTTATTTTTATGACTCTGTAACGAATTGA
>GU112055
ATGTCGAAGCGAGCTGCCGATATCGTCATTTCTACGCCCACGTCGAAAGTACGCCGGCGT
CTGAACTTCGGCAGCCCATACACCAGCCGTGCTGCTGCCCCCATTGTCCGCGTCACAAAA
CAACAGGCATGGACAAACAGGCCTATGAACAGGAAACCCAGAATGTACCGGATGTACAGA
AGTCCGGATGTTCCAAGGGGATGTGAGGGTCCCTGTAAGGTACAGTCGTTTGAATCTCGA
CACGATGTCGTTCATATTGGTAAGGTAATGTGTATTTCGGATGTTACGCGTGGAGTCGGT
TTGACCCATCGGATAGGTAAGCGTTTTTGTGTCAAGTCAGTTTATGTTTTAGGTAAGATA
TGGATGGACGAGAACATCAGGACGAAGGACCATACGAATTCGGTGATGTTTTTCCTTGGT
CGTGATCGACGACCGGCAGATAAACCACAAGATTTTGGTGAAGTATTTAATATGTTTGAT
AATGAGCCCAGTACGGCGACTGTGAAGAACATGCATAGGGATCGTTATCAGGTTTTGAGG
AAATGGCATGCAACCGTTACTGGTGGTCAATATGCAGAGAGGGAACTGGCGTTGGTTAGG
AAATTTGTCAGGGTTAACAATTATGTTGTTTACAACCAGCAGGAGGCAGGGAAATACGAG
ACTCACACCGAGAATGCATTGATGCTTTATATGGCTTGTACCCATGCTAGTAACCCAGTG
TATGCTACGCTTAAGATTCGGATTTATTTTTATGACTCTGTGACGAACTAA
>GU112061
ATGTCGAAGCGAGCTGCCGATATCGTCATTTCTACGCCCGCGTCGAAAGTACGCCGGCGT
CTGAACTTCGGCAGCCCATACACCAGCCGTGCTGCTGCCCCCATTGTCCGCGTCACAAAA
CAACAGGCATGGACAAACAGGCCTATGAACAGGAAACCCAGAATGTACCGGATGTACAGA
AGTCCGGATGTTCCAAGGGGATGTGAGGGTCCCTGTAAGGTACAGTCGTTTGAATCTCGA
CACGATGTCGTTCATATTGGTAAGGTAATGTGTATTTCGGATGTTACGCGTGGAGTCGGT
TTGACCCATCGTATAGGTAAGCGTTTTTGTGTCAAGTCAGTTTATGTTTTAGGTAAGATA
TGGATGGACGAGAACATCAAGACCAAGAACCATACGAATTCGGTGATGTTTTTCCTTGTT
CGTGATCGACGACCGACAGATAAACCACAAGATTTTGGTGAAGTATTTAATATGTTTGAT
AACGAGCCCAGTACAGCGACCGTGAAGAACATGCATAGGGATCGGTACCAGGTGTTGAGG
AAATGGCATGCAACCGTTACTGGTGGTCAATATGCAGCTAGGGAACAGGCGTTGGACAAG
AAGTTTGTCAGGGTTAACAATTATGTTGTTTACAACCAGCAGGAGGCAGGAAAATACGAG
AATCACACCGAGAATGCATTGATGCTTTATATGGCTTGTACCCATGCTAGTAACCCAGTG
TATGCTACGCTTAAGATTCGTATTTATTTTTATGACTCTGTAACGAATTGA
>GU112057
ATGTCGAAGCGAGCTGCCGATATCGTCATTTCTACGCCCGCGTCGAAAGTACGCCGGCGT
CTGAACTTCGGCAGCCCATACACCAGCCGTGCTGCTGCCCCCATTGTCCGCGTCACAAAA
CAACAGGCATGGACAAACAGGCCTATGAACAGGAAACCCAGAATGTACCGGATGTACAGA
AGTCCGGATGTTCCAAGGGGATGTGAGGGTCCCTGTAAGGTACAGTCGTTTGAATCTCGA
CACGATGTCGTTCATATTGGTAAGGTAATGTGTATTTCGGATGTTACGCGTGGAGTCGGT
TTGACCCATCGTATAGGTAAGCGTTTTTGTGTCAAGTCAGTTTATGTTTTAGGTAAGATA
TGGATGGACGAGAACATCAAGACCAAGAACCATACGAATTCGGTGATGTTTTTCCTTGTT
CGTGATCGACGACCGACAGATAAACCACAAGATTTTGGTGAAGTATTTAATATGTTTGAT
AACGAGCCCAGTACAGCGACCGTGAAGAACATGCATAGGGATCGGTACCAGGTGTTGAGG
AAATGGCATGCAACCGTTACTGGTGGTCAATATGCAGCTAGGGAACAGGCGTTGGACAAG
AAGTTTGTCAGGGTTAACAATTATGTTGTTTACAACCAGCAGGAGGCAGGAAAATACGAG
AATCACACCGAGAATGCATTGATGCTTTATATGGCTTGTACCCATGCTAGTAACCCAGTG
TATGCTACGCTTAAGATTCGTATTTATTTTTATGACTCTGTAACGAATTGA
>GU112062
ATGTCGAAGCGAGCTGCCGATATCGTCATTTCTACGCCCGCGTCGAAAGTACGCCGGCGT
CTGAACTTCGGCAGCCCATACACCAGCCGTGCTGCTGCCCCCATTGTCCGCGTCACAAAA
CAACAGGCATGGACAAACAGGCCTATGAACAGGAAACCCAGAATGTACCGGATGTACAGA
AGTCCGGATGTTCCAAGGGGATGTGAGGGTCCCTGTAAGGTACAGTCGTTTGAATCTCGA
CACGATGTCGTTCATATTGGTAAGGTAATGTGTATTTCGGATGTTACGCGTGGAGTCGGT
TTGACCCATCGTATAGGTAAGCGTTTTTGTGTCAAGTCAGTTTATGTTTTAGGTAAGATA
TGGATGGACGAGAACATCAAGACCAAGAACCATACGAATTCGGTGATGTTTTTCCTTGTT
CGTGATCGACGACCGACAGATAAACCACAAGATTTTGGTGAAGTATTTAATATGTTTGAT
AACGAGCCCAGTACAGCGACCGTGAAGAACATGCATAGGGATCGGTACCAGGTGTTGAGG
AAATGGCATGCAACCGTTACTGGTGGTCAATATGCAGCTAGGGAACAGGCGTTGGACAAG
AAGTTTGTCAGGGTTAACAATTATGTTGTTTACAACCAGCAGGAGGCAGGAAAATACGAG
AATCACACCGAGAATGCATTGATGCTTTATATGGCTTGTACCCATGCTAGTAACCCAGTG
TATGCTACGCTTAAGATTCGTATTTATTTTTATGACTCTGTAACGAATTGA
>GU112058
ATGTCGAAGCGAGCTGCCGATATCGTCATTTCTACGCCCGCGTCGAAAGTACGCCGGCGT
CTGAACTTCGGCAGCCCATACACCAGCCGTGCTGCTGCCCCCATTGTCCGCGTCACAAAA
CAACAGGCATGGACAAACAGGCCTATGAACAGGAAACCCAGAATGTACCGGATGTACAGA
AGTCCGGATGTTCCAAGGGGATGTGAGGGTCCCTGTAAGGTACAGTCGTTTGAATCTCGA
CACGATGTCGATCATATTGGTAAGGTAATGTGTATTTCGGATGTTACGCGTGGAGTCGGT
TTGACCCATCGTATAGGTAAGCGTTTTTGTGTCAAGTCAGTTTATGTTTTAGGTAAGATA
TGGATGGACGAGAACATCAAGACCAAGAACCATACGAATTCGGTGATGTTTTTCCTTGTT
CGTGATCGACGACCGACAGATAAACCACAAGATTTTGGTGAAGTATTTAATATGTTTGAT
AACGAGCCCAGTACAGCGACCGTGAAGAACATGCATAGGGATCGGTACCAGGTGTTGAGG
AAATGGCATGCAACCGTTACTGGTGGTCAATATGCAGCTAGGGAACAGGCGTTGGACAAG
AAGTTTGTCAGGGTTAACAATTATGTTGTTTACAACCAGCAGGAGGCAGGAAAATACGAG
AATCACACCGAGAATGCATTGATGCTTTATATGGCTTGTACCCATGCTAGTAACCCAGTG
TATGCTACGCTTAAGATTCGTATTTATTTTTATGACTCTGTAACGAATTGA
>GU112064
ATGTCGAAGCGAGCTGCCGATATCGTCATTTCTACGCCCGCGTCGAAAGTACGCCGGCGT
CTGAATTTCGGCAGCCCATACACCAGCCGTGCTGCTGCCCCCATTGTCCGCGTCACAAAA
CAACAGGCATGGACAAACAGGCCTATGAACAGGAAACCCAGAATGTACCGGATGTACAGA
AGTCCGGATGTTCCAAGGGGATGTGAGGGTCCCTGTAAGGTACAGTCTTTTGAATCTCGA
CACGATGTCGTTCATATTGGTAAGGTAATGTGTATATCTGATGTTACGCGTGGAGTCGGT
TTGACCCATCGTATAGGTAAGCGTTTTTGTGTCAAGTCAGTTTATGTTTTAGGTAAGATA
TGGATGGACGAGAACATTAAGACCAAGAACCATACGAATTCGGTGATGTTTTTCCTTGTT
CGTGATCGACGACCGGTAGATAAACCACAAGATTTTGGTGAAGTATTTAATATGTTTGAT
AACGAGCCCAGTACGGCGACCGTGAAGAACATGCATAGGGATCGGTACCAGGTGTTGAGG
AAATGGCATGCAACCGTTACTGGTGGTCAATATGCAGCTAGGGAACAGGCGTTGGTCAAG
AAGTTTGTCAGGGTTAACAATTATGTTGTTTACAACCAGCAGGAGGCAGGAAAATACGAG
AATCACACCGAGAATGCATTGATGCTTTATATGGCTTGTACCCATGCTAGTAACCCAGTG
TATGCTACGCTTAAGATTCGTATTTATTTTTATGACTCTGTAACGAATTGA
>GU112059
ATGTCGAAGCGAGCTGCAGATATCGTCATTTCTACGCCCGCGTCGAAAGTACGCCGGCGT
CTGAACTTCGGCAGCCCATACACCAGCCGTGCTGCTGCCCCCATTGTCCGCGTCACAAAA
CAACAGGCATGGACAAACAGGCCTATGAACAGGAAACCCAGAATGTACCGGATGTACAGA
AGTCCGGATGTTCCAAGGGGATGTGAGGGTCCCTGTAAGGTACAGTCGTTTGAATCTCGA
CACGATGTTGTCCATATTGGTAAGGTAATGTGTATTTCTGATGTTACGCGTGGAGTCGGT
TTGACCCATCGTATAGGTAAGCGTTTTTGTGTCAAGTCAGTTTATGTTTTAGGTAAGATA
TGGATGGACGAGAACATCAAGACCAAGAACCATACGAATTCGGTGATGTTTTTCCTTGTT
CGTGATCGACGACCGGTAGATAAACCACAAGATTTTGGTGAAGTATTTAATATGTTTGAT
AATGAGCCCAGTACGGCGACCGTGAAGAACATGCATAGGGATCGTTACCAGGTGTTGAGG
AAATGGCATGCAACCGTTACTGGTGGGCAAGATGCAGCGAAGGAACAGGCGTTGGTTAAG
AAATTTGTTAGGGTTAACAATTATGTTGTTTACAACCAGCAGGAGGCAGGAAAATACGAG
AATCATACCGAGAATGCGTTGATGCTTTATATGGCTTGTACCCATGCTAGCAACCCAGTT
TATGCTACGCTTAAGATTCGGATATATTTTTATGACTCTGTAACGAATTGA
>KC501919
ATGTCGAAGCGAGCTGCCGATATCGTCATTTCTACGCCCGCGTCGAAAGTACGCCGGCGT
CTGAACTTCGGCAGCCCATACACCAGCCGTGCTGCTGCCCCCATTGTCCGCGTCACAAAA
CAACAGGCATGGACAAACAGGCCTATGAACAGGAAACCCAGAATGTACCGGATGTACAGA
AGTCCGGATGTTCCAAGGGGATGTGAGGGTCCCTGTAAGGTACAGTCGTTTGAATCTCGA
CACGATGTTGTCCATATTGGTAAGGTAATGTGTATTTCTGATGTTACGCGTGGAGTCGGT
TTGACCCATCGTATAGGTAAGCGTTTTTGTGTCAAGTCAGTTTATGTTTTAGGTAAGATA
TGGATGGACGAGAACATCAAGACCAAGAACCATACGAATTCGGTGATGTTTTTCCTTGTT
CGTGATCGACGACCGACAGATAAACCACAAGATTTTGGTGAAGTATTTAATATGTTTGAT
AACGAGCCCAGTACGGCGACCGTGAAGAACATGCATAGGGATCGGTACCAGGTGTTGAGG
AAATGGCATGCAACCGTTACTGGTGGACAATATGCGAGTAAGGAACAGGCGTTGGTTAGG
AAATTTGTTAAGGTTAACAATAATGTTGTTTACAACCAGCAGGAGGCAGGAAAATACGAG
AATCACACCGAGAATGCATTGATGCTTTATATGGCTTGTACCCATGCTAGTAACCCAGTG
TATGCTACGCTTAAGATTCGTATTTATTTTTATGACTCTGTAACGAATTGA
>KC501922
ATGTCGAAGCGAGCTGCCGATATCGTCATTTCTACGCCCGCGTCGAAAGTACGTCGGCGT
CTGAACTTCGGCAGCCCATACACCAGCCGTGTTGCTGCGCCCATTGTCCGCGTCACAAAA
CAACAGGCATGGACAAACAGGCCTATGAACAGGAAGCCCAGAATGTATCGGATGTACAGA
AGTCCGGATGTTCCAAGGGGTTGTGAGGGTCCCTGTAAGGTACAATCTTTTGAGTCTAGA
CACGATGTTGTTCATATTGGTAAGGTAATGTGTATTTCTGATGTTACGCGTGGAGTCGGT
TTGACCCATCGTATAGGTAAGCGTTTTTGTGTCAAGTCAGTTTATGTTTTAGGTAAGATA
TGGAGGGACGAGAACATCAAGACCAAGAACCATACGAATTCGGTGATGTTTTTCCTTGTT
CGTGATCGACGACCGGTAGATAAACCACAAGATTTTGGTGAAGTATTTAATATGTTTGAT
AACGAGCCCAGTACGGCGACCGTGAAGAACATGCATAGGGATCGGTACCAGGTGTTGAGG
AAATGGCATGCAACCGTTACTGGTGGTCAATATGCGAGTAAGGAGCAGGCATTGGTCAAG
AAGTTTGTTAGGGTTAACAACTACGTTGTTTACAACCAGCAGGAAGCAGGAAAATACGAG
AATCACACCGAGAATGCATTGATGCTTTATATGGCTTGTACCCATGCTAGTAACCCAGTT
TATGCTACGCTTAAGATTAGAATATATTTTTATGACTCTGTAACGAACTAA
>GU112006
ATGTCGAAGCGAGCTGCCGATATCGTCATTTCTACGCCCGCGTCGAAAGTACGTCGGCGT
CTGAACTTCGGCAGCCCATACACCAGCCGTGTTGCTGCGCCCATTGTCCGCGTCACAAAA
CAACAGGCATGGACAAACAGGCCTATGAACAGGAAGCCCAGAATGTATCGGATGTACAGA
AGTCCGGATGTTCCAAGGGGTTGTGAGGGTCCCTGTAAGGTACAATCTTTTGAGTCTAGA
CACGATGTTGTTCATATTGGTAAGGTAATGTGTATTTCTGATGTTACGCGTGGAGTCGGT
TTGACCCATCGTATAGGTAAGCGTTTTTGTGTCAAGTCAGTTTATGTTTTAGGTAAGATA
TGGAGGGACGAGAACATCAAGACCAAGAACCATACGAATTCGGTGATGTTTTTCCTTGTT
CGTGATCGACGACCGGTAGATAAACCACAAGATTTTGGTGAAGTATTTAATATGTTTGAT
AACGAGCCCAGTACGGCGACCGTGAAGAACATGCATAGGGATCGGTACCAGGTGTTGAGG
AAATGGCATGCAACCGTTACTGGTGGTCAATATGCGAGTAAGGAGCAGGCATTGGTCAAG
AAGTTTGTTAGGGTTAACAACTACGTTGTTTACAACCAGCAGGAAGCAGGAAAATACGAG
AATCACACCGAGAATGCATTGATGCTTTATATGGCTTGTACCCATGCTAGTAACCCAGTT
TATGCTACGCTTAAGATTAGAATATATTTTTATGACTCTGTAACGAACTAA
>JQ326263
ATGTCGAAGCGAGCTGCAGATATCGTCATTTCTACGCCCGCGTCGAAAGTACGCCGGCGT
CTGAACTTCGGCAGCCCATACACCAGCCGTGCTGCTGCTCCCATTGTCCGCGTCACAAAA
CAACAGGCATGGACAAACAGGCCTATGAACAGGAAACCCAGAATGTACCGGATGTACAGA
AGTCCGGATGTTCCAAGGGGATGTGAGGGTCCCTGTAAGGTACAGTCGTTTGAATCTCGA
CACGATGTCGTTCATATTGGTAAGGTAATGTGTATTTCGGATGTTACGCGTGGAGTCGGT
TTGACCCATCGTATAGGTAAGCGTTTTTGTGTCAAGTCAGTTTATGTTTTAGGTAAGATA
TGGATGGACGAGAACATCAAGACCAAGAACCATACGAATTCGGTGATGTTTTTCCTTGTT
CGTGATCGACGACCGGTAGATAAACCACAAGATTTTGGTGAAGTATTTAATATGTTTGAT
AACGAGCCCAGTACGGCGACCGTGAAGAACATGCATAGGGATCGGTACCAGGTGTTGAGG
AAATGGCATGCAACCGTTACTGGTGGACAATATGCGAGTAAGGAGCAGGCTTTGGTCAAG
AAGTTTGTTAGGGTTAATAACTACGTTGTTTACAACCAGCAGGAAGCAGGAAAATACGAG
AATCACACCGAGAATGCATTGATGCTTTACATGGCTTGTACTCATGCTAGCAACCCAGTG
TATGCTACGCTTAAGATTCGAATATATTTTTATGACTCTGTAACGAACTAA
>JX181785
ATGTCGAAGCGAGCTGCCGATATCGTCATTTCTACGCCCGCGTCGAAAGTACGCCGGCGT
CTGAACTTCGGCAGCCCATACACCAGCCGTGCTGCTGCCCCCATTGTCCGCGTCACAAAA
CAACAGGCCTGGACAAACAGGCCTATGAACAGGAAACCCAGAATGTACCGGATGTACAGA
AGTCCGGATGTTCCAAGGGGATGTGAGGGTCCCTGTAAGGTACAGTCGTTTGAATCTCGA
CACGATGTCGTTCATATTGGTAAGGTAATGTGTATTTCGGATGTTACGCGTGGAGTCGGT
TTGACCCATCGTATAGGTAAGCGTTTTTGTGTCAAGTCAGTTTATGTTTTAGGTAAAATA
TGGATGGACGAGAACATCAAGACCAAGAACCATACGAATTCGGTGATGTTTTTCCTTGTT
CGTGATAGACGACCGGTAGATAAACCACAAGATTTTGGTGAAGTATTTAATATGTTTGAT
AACGAGCCTAGTACGGCGACCGTGAAGAACATGCATAGGGACCGGTACCAGGTGTTGAGG
AAATGGCATGCAACCGTTACTGGTGGACAATATGCGAGTAAGGAGCAGGCTTTGGTCAAG
AAGTTTGTTAGGGTTAACAACTACGTTGTTTACAACCAGCAGGAAGCAGGAAAATACGAG
AATCACACCGAGAATGCATTGATGCTTTACATGGCTTGTACTCATGCTAGCAACCCAGTG
TATGCTACTCTTAAGATTAGAATATATTTTTATGACTCTGTAACGAACTAA
>KC501920
ATGTCGAAGCGAGCTGCAGATATCGTCATTTCTACGCCCGCGTCGAAAGTACGCCGGCGT
CTGAACTTCGGCAGCCCTTACACCAGCCGTGCTGCTGCCCCCATTGTCCGCGTCACAAAA
CAACAGGCATGGACAAACAGGCCTATGAACAGGAAACCCAGAATGTACCGGATGTACAGA
AGTCCGGATGTTCCAAGGGGATGTGAGGGTCCTTGTAAGGTACAATCCTTTGAGTCTAGA
CACGATGTTGTTCATATTGGTAAGGTAATGTGTATTTCTGATGTTACGCGTGGAGTCGGT
TTGACCCATCGTATAGGTAAGCGTTTTTGTGTCAAGTCAGTTTATGTTTTAGGTAAGATA
TGGATGGACGAGAACATCAAGACCAAGAACCATACGAATTCGGTGATGTTTTTCCTTGTT
CGTGATCGACGACCGACAGATAAACCACAAGATTTTGGTGAAGTATTTAATATGTTTGAT
AACGAGCCCAGTACGGCGACCGTGAAGAACATGCATAGGGATCGGTACCAGGTGTTGAGG
AAATGGCATGCAACCGTTACTGGTGGACAATATGCGAGTAAGGAACAGGCGTTGGTTAAG
AAATTTGTTAGGGTTAACAATTATGTTGTTTACAACCAGCAGGAGGCAGGAAAATACGAG
AATCACACCGAGAATGCATTGATGCTTTATATGGCTTGTACCCATGCTAGTAACCCAGTT
TATGCTACGCTTAAGATTAGAATATATTTTTATGACTCTGTAACGAACTAA
>KT390453
ATGTCGAAGCGAGCTGCCGATATCGTCATTTCTACGCCCGCGTCGAAAGTACGCCGGCGT
CTGAACTTCGGCAGCCCATACACCAGCCGTGCTGCTGCTCCCATTGTCCGCGTCACAAAA
CAACAGGCATGGACAAACAGGCCTATGAACAGGAAACCCAGAATGTACCGGATGTACAGA
AGTCCTGATGTTCCAAGGGGATGTGAGGGTCCCTGTAAGGTACAGTCGTTTGAATCTCGA
CACGATGTCGTTCATATTGGTAAGGTAATGTGTATTTCGGATGTTACGCGTGGAGTCGGT
TTGACCCATCGTATAGGTAAGCGTTTTTGTGTCAAGTCAGTTTATGTTTTACGTAAGATA
TACATAGATGAGAACATCAAGACCAAGAACCAAACGAATTCGGTGATGTTTTTCCTTGTT
CGTGATAGACGACCGACAGATAAACCACAAGATTTTGGTGAAGTATTTAATATGTTTGAT
AACGAGCCCAGTACGGCGACCGTAAAGAACATGCATAGGGATCGGTACCAGGTGTTGAAA
AGGTGGCATGCAACAGTTACTGGTGGACAGTATGCGAGTAAGGAACAGGCGTTGGTTAAG
AAATTCGTTCGTGTTAACAATTATGTTGTTTACCATCAGCAGGAGGCGGGGAAGTATGAA
AATCACACTGAGAATGCTTTGATGTTGTATATGGCATGTACTCATGCCTCTAACCCAGTG
TATGCTACTTTGAAAGTTAGGAGTTATTTCTACGATTTTGTAACGAATTAA
>KT390324
ATGTCGAAGCGAGCTGCCGATATCGTCATTTCTACGCCCGCGTCGAAAGTACGCCGGCGT
CTGAACTTCGCCAGCCCATACACCAGCCGTGCTGCTGCCCCCATTGTCCGCGTCACAAAA
CAACAGGCATGGACAAACAGGCCTATGAACAGGAAACCCAGAATGTACCGGATGTACAGA
AGTCCGGATGTTCCAAGGGGATGTGAGGGTCCCTGTAAGGTACAGTCGTTTGAATCTCGA
CACGATGTCGTTCATATTGGTAAGGTAATGTGTATTTCGGATGTTACGCGTGGAGTCGGT
TTGACCCATCGTATAGGTAAGCGTTTTTGCGTGAAGTCATTGTATTTTGTTGGCAAGATA
TGGATGGATGAGAATATTAAGACTAAGAACCATACGAACACCGTTATGTTTTGGATCGTG
AGAGACAGGCGTCCTACAGGCACCCCCTACGATTTCCAGCAAGTGTTCAATGTTTATGAC
AACGAGCCTTCTACGGCTACTGTAAAGAACGACCAGCGTGATCGATTCCAGGTTTTGAGG
AGGTTTCAGGCGACAGTTACAGGAGGACAGTATGCTTGTAAGGAACAAGTTCCAATTAGG
AAATTCTATCGTGTTAACAATTACGTGGTGTATAATCACCAGGAAGCTGGGAAGTATGAA
AATCACACTGAGAATGCTTTGTTGTTGTATATGGCATGTACTCATGCCTCTAACCCTGTG
TATGCTACTTTGAAAGTTAGGAGTTACTTCTACGATTCTGTAACGAATTAA
>KT390323
ATGTCGAAGCGAGCTGCCGATATCGTCATTTCTACGCCCGCGTCGAAAGTACGCCGGCGT
CTGAACTTCGCCAGCCCATACACCAGCCGTGCTGCTGCCCCCATTGTCCGCGTCACAAAA
CAACAGGCATGGACAAACAGGCCTATGAACAGGAAACCCAGAATGTACCGGATGTACAGA
AGTCCGGATGTTCCAAGGGGATGTGAGGGTCCCTGTAAGGTACAGTCGTTTGAATCTAGA
CACGATGTCGTTCATATTGGTAAGGTAATGTGTATTTCGGATGTTACGCGTGGAGTCGGT
TTGACCCATCGTATAGGTAAGCGTTTTTGTGTGAAGTCATTGTATTTTGTTGGCAAGATA
TGGATGGATGAGAATATTAAGACTAAGAACCATACGAACACCGTTATGTTTTGGATCGTG
AGAGACAGGCGTCCTACAGGCACCCCCTACGATTTCCAGCAAGTGTTCAATGTTTATGAC
AACGAGCCTTCTACGGCTACTGTAAAGAACGACCAGCGTGATCGATTCCAGGTTTTGAGG
AGGTTTCAGGCGACAGTTACAGGAGGACAGTATGCTTGTAAGGAACAAGTTCCAATTAGG
AAATTCTATCGTGTTAACAATTACGTGGTGTATAATCACCAGGAAGCTGGGAAGTATGAA
AATCACACTGAGAATGCTTTGTTGTTGTATATGGCATGTACTCATGCCTCTAACCCTGTG
TATGCTACTTTGAAAGTTAGGAGTTACTTCTACGATTCTGTAACGAATTAA
>KT390325
ATGTCGAAGCGAGCTGCCGATATCGTCATTTCTACGCCCGCGTCGAAAGTACGCCGGCGT
CTGAACTTCGGCAGCCCATACACCAGCCGTGCTGCTGCCCCCATTGTCCGCGTCACAAAA
CAACAGGCATGGACAAACAGGCCTATGAACAGGAAACCCAGAATGTACCGGATGTACAGA
AGTCCGGATGTTCCAAGGGGATGTGAGGGTCCCTGTAAGGTACAGTCGTTTGATTCTCGA
CACGATATTGGTCACATGGGTAAGGTTATCTGTCTATCTGATGTTACTAGGGGTATTGGG
CTGACCCATCGAGTAGGGAAACGTTTTTGCGTGAAGTCATTGTATTTTGTTGGCAAGATA
TGGATGGATGAGAATATTAAGACTAAGAACCATACGAACACCGTTATGTTTTGGATCGTG
AGAGACAGGCGTCCTACAGGCACCCCCTACGATTTCCAGCAAGTGTTCAATGTTTATGAC
AACGAGCCTTCTACGGCTACTGTAAAGAACGACCAGCGTGATCGATTCCAGGTTTTGAGG
AGGTTTCAGGCGACAGTTACAGGAGGACAGTATGCTTGTAAGGAACAAGTTCCAATTAGG
AAATTCTATCGTATTAACAATTACGTGGTGTATAATCACCAGGAAGCTGGGAAGTATGAA
AATCACACTGAGAATGCTTTGTTGTTGTATATGGCATGTACTCATGCCTCTAACCCTGTG
TACGCTACTTTGAAAGTTAGGAGTTACTTCTACGATTCTGTAACGAATTAA
>KT390451
ATGTCGAAGCGAGCTGCCGATATCGTCATTTCTACGCCCGCGTCGAAAGTACGCCGGCGT
CTGAACTTCGGCAGCCCATACACCAGCCGTGCTGCTGCTCCCATTGTCCGCGTCACAAAA
CAACAGGCATGGACAAACAGGCCTATGAACAGGAAACCCAGAATGTACCGGATGTACAGA
AGTCCTGATGTTCCAAGGGGATGTGAGGGTCCCTGTAAGGTACAGTCGTTTGAATCTCGA
CACGATGTCGTTCATATTGGTAAGGTAATGTGTCTTTCTGATGTTACGCGTGGAGTCGGT
TTGACCCATCGTATAGGTAAACGTTTTTGTGTCAAGTCATTGTATTTTGTTGACAAGATA
TGGATGGATGTGAATATTAAGACTAAGAACCATACGAACACCGTTATGTTTTGGATCGTG
AGAGACAGGCGTCGAACAGGCACCCCATATGATTTTCAGCAAGTGTTCAATGTTTATGAC
AACGAGCCTTCTACGGCTACAGTAAAGAACGACCAGCGTGATCGATTCCAGGTTTTGAGG
AGGTTTCAGGCGACAGTTACAGGAGGACAGTATGCTTGTAAGGAACAAGTTCCAATTAGG
AAATTCTATCGTGTTAACAATTACGTGGTTTATAATCACCAAGAAGCTGGGAAGTATGAA
AATCACACTGAGAATGCTTTGTTGTTGTATATGGCATGTACTCATGCCTCTAACCCTGTG
TACGCTACTTTGAAAGTTAGGAGTTACTTCTACGATTCTGTAACGAATTAA
>KT390321
ATGTCGAAGCGAGCTGCCGATATCGTCATTTCTACGCCCGCGTCGAAAGTACGCCGGCGT
CTGAACTTCGGCAGCCCATACACCAGCCGTGCTGCTGCCCCCATTGTCCGCGTCACAAAA
CAACAGGCATGGACAAACAGGCCTATGAACAGGAAACCCAGAATGTACCGGATGTACAGA
AGTCCGGATGTTCCAAGGGGATGTGAGGGTCCCTGTAAGGTACAGTCTTTTGAATCTCGA
CACGATGTCGTTCATATTGGTAAGGTAATGTGTATTTCGGATGTTACGCGTGGAGTCGGT
TTGACCCATCGTATAGGTAAGCGTTTTTGTGTGAAGTCATTGTATTTTGTTGGCAAGATA
TGGATGGATGAGAACATCAAGACCAAGAACCATACGAACACCGTTATGTTCTGGATCGTT
AGAGACAGGCGTCCTACAGGCACCCCCTACGATTTCCAGCAAGTGTTCAATGTTTATGAC
AACGAGCCTTCTACGGCTACTGTGAAGAACGACCAGCGTGATCGATTCCAGGTTTTGAGG
AGGTTTCAGGCGACAGTTACAGGAGGACAGTATGCTTGTAAGGAACAAGTTCCAATTAGG
AAATTCTATCGTGTTAACAATTACGTGGTGTATAATCACCAGGAAGCTGGGAAGTATGAA
AATCACACTGAGAATGCTTTGTTGTTGTATATGGCATGTACTCATGCCTCTAACCCTGTG
TATGCTACTTTGAAAGTTAGGAGTTACTTCTACGATTCTGTAACGAATTAA
