# Supplementary material for: Gene Overlapping as a Modulator of Begomovirus Evolution
Source: Microorganisms. 2022 Feb 4;10(2):366. doi: 10.3390/microorganisms10020366 (PMC8875319; doi:10.3390/microorganisms10020366)
Supplement: Supplementary file 1 [file microorganisms-10-00366-s001.zip › File S1/Bhendi_yellow_vein_mosaic_virus/DNA/DNA_AC4.fasta]

>KC501923
CTAGCTCCTTGATGACTCTAAGAGCCTCTGACTTACTTCCCGCGTTAAGTGCTGCGGCGT
AAGCGTCGTTGGCTGTTTGTTGCCCTCCTCTTGCTGATCTTCCGTCGATCTGAAATTCCC
CCCAGTCGAGAATGTCCCCGTCCTTGGCGATGTAGGACTTGACGTCGGAGCTGGATTTAA
CTCCCTGAATGTTCGGATGGAAATGTGCTGACCTGGTTGGGGATACGAGGTCGAAGAATC
TGTTATTTTTGCACTTGTATTTCCCTTCGAACTGGATGAGCACGTGAAGATGAGGTTCCC
CAT
>GU112080
CTAGCTCCTTGATGACTCTAAGAGCCTCTGACTTACTTCCCGCGTTAAGTGCTGCGGCGT
AAGCGTCGTTGGCTGTTTGTTGCCCTCCTCTTGCTGATCTTCCGTCGATCTGAAATTCCC
CCCAGTCGAGAATGTCCCCGTCCTTGGCGATGTAGGACTTGACGTCGGAGCTGGATTTAG
CTCCCTGAATGTTCGGATGGAAATGTACTGACCTGCTTGGGGAGGTGAGGTCGAAGAATC
GCTGATTCTGGCACTTGTATTTCCCCTCGAATTGGATGAGCACGTGAAGATGAGGTTCCC
CAT
>GU112007
CTAGTTCTTTAATGACTCTAAGAGCCTCTGACTTACTTCCTGCGTTAAGTGCTGCGGCGT
AAGCGTCGTTGGCTGTCTGTTGTCCTCCTCTAGCAGATCGTCCATCGATCTGAAATTCTC
CCCATTCGAGAATGTCTCCGTCCTTGTCGATGTAGGACTTGACATCGGAGCTGGATTTAG
CTCCCTGTATGTTCGGATGGAAATGTGCTGACCTGGTTGGGGATACGAGGTCGAAGAATC
GGTAATTTTGGCACTTGAATTTCCCCTCGAACTGGATGAGCACGTGAAGATGAGGTTCCC
CAT
>GU112068
CTAACTCCCTAATGACTCTAAGAGCCTCTGACTTACTGCCTGCGTTAAGTGCTGCGGCGT
AAGCGTCGTTGGCTGTCTGCTGTCCCCCTCTTGCAGATCGTCCATCGATCTGAAACTCTC
CCCATTCGAGGGTGTCTCCGTCCTTGTCGATGTAGGACTTGACATCTGAGCTTGATTTAG
CTCCCTGAATGTTCGGATGGAAATGTACTGACCTGCTTGGGGAGACCAGGTCGAAGAATC
GCTGATTCTGGCACTTGTATTTGCCCTCGAACTGGATGAGCACGTGAAGATGAGGTTCCC
CAT
>GU112065
CTAACTCCCTAATGACTCTAAGAGCCTCTGACTTACTGCCTGCGTTAAGTGCTGCGGCGT
AAGCGTCGTTGGCTGTCTGCTGTCCCCCTCTTGCAGATCGTCCATCGATCTGAAACTCTC
CCCATTCGAGGGTGTCTCCGTCCTTGTCGATGTAGGACTTGACATCTGAGCTTGATTTAG
CTCCCTGAATGTTCGGATGGAAATGTACTGACCTGCTTGGGGAGACCAGGTCGAAGAATC
GCTGATTCTGGCACTTGTATTTGCCCTCGAACTGGATGAGCACGTGAAGATGAGGTTCCC
CAT
>JQ326269
CTAACTCCCTAATGACTCTAAGAGCCTCTGACTTACTGCCTGCGTTAAGTGCTGCGGCGT
AAGCGTCGTTGGCTGTCTGCTGTCCCCCTCTTGCAGATCGTCCATCGATCTGAAACTCTC
CCCATTCGAGGGTGTCTCCGTCCTTGTCGATGTAGGACTTGACATCTGAGCTTGATTTAG
CTCCCTGAATGTTCGGATGGAAATGTACTGACCTGCTTGGGGAGACCAGGTCGAAGAATC
GCTGATTCTGGCACTTGTATTTGCCCTCGAACTGGATGAGCACGTGAAGATGAGGTTCCC
CAT
>JQ326268
CTAACTCCCTAATGACTCTAAGAGCCTCTGACTTACTGCCTGCGTTAAGTGCTGCGGCGT
AAGCGTCGTTGGCTGTCTGCTGTCCCCCTCTTGCAGATCGTCCATCGATCTGAAACTCTC
CCCATTCGAGGGTGTCTCCGTCCTTGTCGATGTAGGACTTGACATCTGAGCTTGATTTAG
CTCCCTGAATGTTCGGATGGAAATGTACTGACCTGCTTGGGGAGACCAGGTCGAAGAATC
GCTGATTCTGGCACTTGTATTTGCCCTCGAACTGGATGAGCACGTGAAGATGAGGTTCCC
CAT
>GU112067
CTAACTCCCTAATGACTCTAAGAGCCTCTGACTTACTGCCTGCGTTAAGTGCTGCGGCGT
AAGCGTCGTTGGCTGTCTGCTGTCCCCCTCTTGCAGATCGTCCATCGATCTGAAACTCTC
CCCATTCGAGGGTGTCTCCGTCCTTGTCGATGTAGGACTTGACATCTGAGCTTGATTTAG
CTCCCTGAATGTTCGGATGGAAATGTACTGACCTGCTTGGGGAGACCAGGTCGAAGAATC
GCTGATTCTGGCACTTGTATTTGCCCTCGAACTGGATGAGCACGTGAAGATGAGGTTCCC
CAT
>JQ326264
CTAACTCCCTAATGACTCTAAGAGCCTCTGACTTACTGCCTGCGTTAAGTGCTGCGGCGT
AAGCGTCGTTGGCTGTCTGCTGTCCCCCTCTTGCAGATCGTCCATCGATCTGAAACTCTC
CCCATTCGAGGGTGTCTCCGTCCTTGTCGATGTAGGACTTGACATCTGAGCCTGATTTAG
CTCCCTGAATGTTCGGATGGAAATGTACTGACCTGCTTGGGGAGACCAGGTCGAAGTATC
GCTGATTCTGGCACTTGTATTTGCCCTCGAACTGGATGAGCGCGTGCAGATGAGGTTCCC
CAT
>GU112070
CTAACTCCCTAATGACTCTAAGAGCCTCTGACTTACTGCCTGCGTTAAGTGCTGCGGCGT
AAGCGTCGTTGGCTGTCTGCTGTCCCCCTCTTGCAGATCGTCCATCGATCTGAAACTCTC
CCCATTCGAGGGTGTCTCCGTCCTTGTCGATGTAGGACTTGACATCTGAGCTTGATTTAG
CTCCCTGAATGTTCGGATGGAAATGTACTGACCTGCTTGGGGAGACCAGGTCGAAGTATC
GCTGATTCTGGCACTTGTATTTGCCCTCGAACTGGATGAGCACGTGAAGATGAGGTTCCC
CAT
>KC501921
CTAACTCCCTAATGACTCTAAGAGCCTCTGACTTACTGCCTGCGTCAAGTGCTGCTGCGT
AAGCGTCGTTGGCTGTATGCTGTCCCCCTCTTGCAGATCGTCCATCGATCTGAAACTCTC
CCCATTCGAGGGTGTCTCCGTCCTTGTCGATGTAGGACTTGACATCTGAGCTTGATTTAG
CTCCCTGAATGTTTGGATGGAAATGTACTGACCTGCTTGGGGAGACCAGGTCGAAGAATC
TCTTGTTCTTGCACTTGAATTTCCCCTCGAACTGGATGAGCACGTGCAGATGAGGTTCCC
CAT
>KC501919
CTAGTTCTTTAATGACTCTAAGAGCCTCTGACTTACTGCCTGCGTCAAGTGCTGCTGCGT
AAGCGTCGTTGGCTGTATGCTGTCCCCCTCTTGCAGATCGTCCATCGATCTGAAACTCTC
CCCATTCGAGGGTGTCTCCGTCCTTGTCGATGTAGGACTTGACATCTGAGCTTGATTTAG
CTCCCTGAATGTTTGGATGGAAATGTACTGACCTGCTTGGGGAGACCAGGTCGAAGAATC
GCTGATTCTGGCACTTGTATTTGCCCTCGAACTGGATGAGCACGTGCAGATGAGGTTCCC
CAT
>GU112064
CTAACTCCCTAATGACTCTAAGAGCCTCTGACTTACTGCCTGCGTTAAGTGCTGCTGCGT
AAGCGTCGTTGGCTGTTTGCTGTCCCCCTCTTGCAGATCGTCCATCGATCTGAAACTCTC
CCCATTCGAGGGTGTCTCCGTCCTTGTCGATGTAGGACTTGACATCTGAGCTTGATTTAG
CTCCCTGAATGTTTGGATGGAAATGTACTGACCTGCTTGGGGAGACCAGGTCGAAGAATC
GCTGATTCTGGCACTTGTATTTCCCCTCGAACTGGATGAGCACGTGAAGATGAGGTTCCC
CAT
>GU112079
CTAACTCCCTAATGACTCTAAGAGCCTCTGACTTACTGCCTGCGTTAAGTGCTGCTGCGT
AAGCGTCGTTGGCTGTTTGCTGTCCCCCTCTTGCAGATCGTCCATCGATCTGAAACTCTC
CCCATTCGAGGGTGTCTCCGTCCTTGTCGATGTAGGACTTGACATCTGAGCTTGATTTAG
CTCCCTGAATGTTCGGATGGAAATGTACTGACCTGCTTGGGGAGACCAGGTCGAAGAATC
GCTGATTCTGGCACTTGTATTTGCCCTCGAACTGGATGAGCACGTGCAGATGAGGTTCCC
CAT
>GU112063
CTAACTCCCTAATGACTCTAAGAGCCTCTGACTTACTGCCTGCGTTAAGTGCTGCTGCGT
AAGCGTCGTTGGCTGTTTGCTGTCCCCCTCTTGCAGATCGTCCATCGATCTGAAACTCTC
CCCATTCGAGGGTGTCTCCGTCCTTGTCGATGTAGGACTTGACATCTGAGCTTGATTTAG
CTCCCTGAATGTTCGGATGGAAATGTACTGACCTGCTTGGGGAGACCAGGTCGAAGAATC
GCTGATTCTGGCACTTGTATTTGCCCTCGAACTGGATGAGCACGTGCAGATGAGGTTCCC
CAT
>KC501920
CTAACTCCCTAATGACTCTAAGAGCCTCTGACTTACTGCCTGCGTTAAGTGCTGCTGCGT
AAGCGTCGTTGGCTGTTTGCTGTCCCCCCCTTGCAGATCGTCCATCGATCTGAAACTCTC
CCCATTCGAGGGTGTCTCCGTCCTTGTCGATGTAGGACTTGACATCTGAGCTTGATTTAG
CTCCCTGAATGTTCGGATGGAAATGTACTGACCTGCTTGGGGAGACCAGGTCGAAGAATC
GCTGATTCTGGCACTTGTATTTGCCCTCGAACTGGATGAGCACGTGCAGATGAGGTTCCC
CAT
>GU112078
CTAACTCCTTAATGACTCTAAGAGCCTCTGACTTACTGCCTGCGTTAAGTGCTGCTGCGT
AAGCGTCGTTGGCTGTTTGCTGTCCCCCTCTTGCAGATCGTCCATCGATCTGAAACTCTC
CCCATTCGAGGGTGTCTCCGTCCTTGTCGATGTAGGACTTGACATCTGAGCTTGATTTAG
CTCCCTGAATGTTCGGATGGAAATGTACTGACCTGCTTGGGGAGACCAGGTCGAAGAATC
GCTGATTCTGGCACTTGTATTTGTCCTCGAACTGGATGAGCACGTGCAGATGAGGTTCCC
CAT
>GU112066
CTAACTCCCTAATGACTCTAAGAGCCTCTGACTTACTGCCTGCGTTAAGTGCTGCGGCGT
AAGCGTCGTTGGCTGTTTGCTGTCCCCCTCTTGCAGATCGTCCATCGATCTGAAACTCTC
CCCATTCGAGGGTGTCTCCGTCCTTGTCGATGTAGGACTTGACATCTGAGCTTGATTTAG
CTCCCTGAATGTTCGGATGGAAATGTACTGACCTGCTTGGGGAGACCAGGTCGAAGAATC
GCTGATTCTGGCACTTGTATTTGCCCTCGAACTGGATGAGCACGTGCAGATGAGGTTCCC
CAT
>GU112060
CTAACTCCCTAATGACTCTAAGAGCCTCTGACTTACTGCCTGCGTTAAGTGCTGCGGCGT
AAGCGTCGTTGGCTGTTTGCTGTCCCCCTCTTGCAGATCGTCCATCGATCTGAAACTCTC
CCCATTCGAGGGTGTCTCCGTCCTTGTCGATGTAGGACTTGACATCTGAGCTTGATTTAG
CTCCCTGAATGTTCGGATGGAAATGTACTGACCTGCTTGGGGAAACCAGGTCGAAGAATC
GCTGATTCTGGCACTTGTATTTGCCCTCGAACTGGATGAGCACGTGCAGATGAGGTTCCC
CAT
>GU112062
CTAACTCCCTAATGACTCTAAGAGCCTTTGACTTACTGCCTGCGTTAAGTGCTGCGGCGT
AAGCGTCGTTGGCTGTTTGCTGTCCCCCTCTTGCAGATCGTCCATCGATCTGAAACTCTC
CCCATTCGAGGGTGTCTCCGTCCTTGTCGATGTAGGACTTGACATCTGAGCTTGATTTAG
CTCCCTGAATGTTCGGATGGAAATGTACTGACCTGCTTGGGGAGACCAGGTCGAAGAATC
GCTGATTCTGGCACTTGTATTTGCCCTCGAACTGGATGAGCACGTGCAGATGAGGTTCCC
CAT
>GU112061
CTAACTCCCTAATGACTCTAAGAGCCTTTGACTTACTGCCTGCGTTAAGTGCTGCGGCGT
AAGCGTCGTTGGCTGTTTGCTGTCCCCCTCTTGCAGATCGTCCATCGATCTGAAACTCTC
CCCATTCGAGGGTGTCTCCGTCCTTGTCGATGTAGGACTTGACATCTGAGCTTGATTTAG
CTCCCTGAATGTTCGGATGGAAATGTACTGACCTGCTTGGGGAGACCAGGTCGAAGAATC
GCTGATTCTGGCACTTGTATTTGCCCTCGAACTGGATGAGCACGTGCAGATGAGGTTCCC
CAT
>GU112057
CTAACTCCCTAATGACTCTAAGAGCCTTTGACTTACTGCCTGCGTTAAGTGCTGCGGCGT
AAGCGTCGTTGGCTGTTTGCTGTCCCCCTCTTGCAGATCGTCCATCGATCTGAAACTCTC
CCCATTCGAGGGTGTCTCCGTCCTTGTCGATGTAGGACTTGACATCTGAGCTTGATTTAG
CTCCCTGAATGTTCGGATGGAAATGTACTGACCTGCTTGGGGAGACCAGGTCGAAGAATC
GCTGATTCTGGCACTTGTATTTGCCCTCGAACTGGATGAGCACGTGCAGATGAGGTTCCC
CAT
>GU112076
CTAACTCCCTAATGACTTTAAGAGCCTCTGACTTACTGCCTGCGTTAAGTGCTGCGGCGT
AAGCGTCGTTGGCTGTTTGCTGTCCCCCTCTTGCAGATCGTCCATCGATCTGAAACTCTC
CCCATTCGAGGGTGTCTCCGTCCTTGTCGATGTAGGACTTGACATCTGAGCTTGATTTAG
CTCCCTGAATGTTCGGATGGAAATGTACTGACCTGCTTGGGGAGACCAGGTCGAAGAATC
GCTGATTCTGGCACTTGTATTTGCCCTCGAACTGGATGAGCACGTGAAGATGAGGTTCCC
CAT
>GU112059
CTAACTCCCTAATGACTCTAAGAGCCTCTGACTTACTGCCTGCGTTAAGTGCTGCGGCGT
AAGCGTCGTTGGCTGTTTGCTGTCCCCCTCTTGCAGATCGTCCATCGATCTGAAACTCTC
CCCATTCGAGGGTGTCTCCGTCCTTGTCGATGTAGGACTTGACATCTGAGCTTGATTTAG
CTCCCTGAATGTTCGGATGGAAATGTACTGACCTGCTTGGGGAGACCAGGTCGAAGAATC
GCTGATTCTGGCACTTGTATTTGCCCTCGAACTGGATGAGCACGTGGAGATGAGGTTCCC
CAT
>GU112005
CTAACTCCCTAATGACTCTAAGAGCCTCTGACTTACTGCCTGCGTTAAGTGCTGCGGCGT
AAGCGTCGTTGGCTGTCTGCTGTCCCCCTCTTGCAGATCGTCCATCGATCTGAAACTCTC
CCCATTCGAGGGTGTCTCCGTCCTTGTCGATGTAGGACTTGACATCTGAGCTTGATTTAG
CTCCCTGAATGTTCGGATGGAAATGTACTGACCTGCTTGGGGAGACCAGGTCGAAGAATC
GCTGATTCTGGCACTTGTATTTGCCCTCGAACTGGATGAGCACGTGGAGATGAGGTTCCC
CAT
>GU112077
CTAACTCCCTAATGACTCTAAGAGCCTCTGACTTACTGCCTGTGTTAATTGCTGTGGCGT
AAGCGTCGTTGGCTGTCTGCTGTCCCCCTCTTGCAGATCGTCCATCGATCTGAAACTCTC
CCCATTCGAGAGTGTCTCCGTCCTTGTCGATGTAGGACTTGACATCTGAGCTTGATTTAG
CTCCCTGAATGTTCGGATGGAAATGTACTGACCTGCTTGGGGAGACCAGGTCGAAGAATC
GCTGATTCTGGCACTTGTATTTCCCCTCGAACTGGATGAGCACGTGAAGATGAGGTTCCC
CAT
>GU112075
CTAACTCCGTAATGACTGTAAGAGCCTCTGACTTACTGCGTGCTTTAATTGGTGTGGCGT
AAGCGTCGTTGGCTGTGTGCTGTCCCCCTCTTGCAGATCGTCCATCGATCTGAAACTCTC
CCCATTTGAGGGTGTCTCCGTCCTTGTGGATGTAGGACTCGACATCTGAGCTTGATTTAG
CTCCCTGAATGTTCGGATGGAAATGTGCTGACCTGCTTGGGGAGACCAGGTCGAAGAATC
GCTGATTCTGGCACTTGTATTTGCCCTCGAACTGGATGAGCACGTGAAGATGAGGTTCCC
CAT
>KC501922
CTAACTCTCTAATGACTCTAAGAGCCTCTGACTTACTGCCTGCGTTAAGTGCTGCGGCGT
AAGCGTCGTTGGCTGTCTGCTGTCCCCCTCTTGCAGATCGTCCATCGATCTGAAACTCTC
CCCATTCGAGGGTGTCTCCGTCCTTGTCGATGTAGGACTTGACATCTGAGCTTGATTTAG
CTCCCTGAATGTTCGGATGGAAATGTGCTGACCTGCTTGGGGAGACCAGGTCGAAGAATC
GCTGATTCTGGCACTTGTATTTGCCCTCGAACTGGATGAGCACGTGCAGATGAGGTTCCC
CAT
>GU112006
CTAACTCTCTAATGACTCTAAGAGCCTCTGACTTACTGCCTGCGTTAAGTGCTGCGGCGT
AAGCGTCGTTGGCTGTCTGCTGTCCCCCTCTTGCAGATCGTCCATCGATCTGAAACTCTC
CCCATTCGAGGGTGTCTCCGTCCTTGTCGATGTAGGACTTGACATCTGAGCTTGATTTAG
CTCCCTGAATGTTCGGATGGAAATGTGCTGACCTGCTTGGGGAGACCAGGTCGAAGAATC
GCTGATTCTGGCACTTGTATTTGCCCTCGAACTGGATGAGCACGTGCAGATGAGGTTCCC
CAT
>JQ326263
CTAACTCCCTAATGACTCTAAGAGCCTCTGACTTACTGCCTGCGTTAAGTGCTGCGGCGT
AAGCGTCGTTGGCTGTCTGCTGTCCCCCTCTTGCAGATCGTCCATCGATCTGAAACTCTC
CCCATTCGAGGGTGTCTCCGTCCTTGTCGATGTAGGACTTGACATCTGAGCTTGATTTAG
CTCCCTGAATGTTCGGATGGAAATGTGCTGACCTGCTTGGGGAGACCAGGTCGAAGAATC
GCTGATTCTGGCACTTGTATTTGCCCTCGAACTGGATGAGCACGTGCAGATGAGGTTCCC
CAT
>GU112073
CTAACTCCCTAATGACTCTAAGAGCCTCTGACTTACTGCCTGCGTTAAGTGCTGCGGCGT
AAGCGTCGTTGGCTGTCTGCTGTCCCCCTCTTGCAGATCGTCCATCGATCTGAAACTCTC
CCCATTCGAGGGTGTCTCCGTCCTTGTCGATGTAGGACTTGACATCTGAGCTTGATTTAG
CTCCCTGAATGTTCGGATGGAAATGTGCTGACCTGCTTGGGGAGACCAGGTCGAAGAATC
GCTGATTCTGGCACTTGTATTTGCCCTCGAACTGGATGAGCACGTGCAGATGAGGTTCCC
CAT
>GU112072
CTAACTCCCTAATGACTCTAAGAGCCTCTGACTTACTGCCTGCGTTAAGTGCTGCGGCGT
AAGCGTCGTTGGCTGTCTGCTGTCCCCCTCTTGCAGATCGTCCATCGATCTGAAACTCTC
CCCATTCGAGGGTGTCTCCGTCCTTGTCGATGTAGGACTTGACATCTGAGCTTGATTTAG
CTCCCTGAATGTTCGGATGGAAATGTGCTGACCTGCTTGGGGAGACCAGGTCGAAGAATC
GCTGATTCTGGCACTTGTATTTGCCCTCGAACTGGATGAGCACGTGCAGATGAGGTTCCC
CAT
>GU112071
CTAACTCCCTAATGACTCTAAGAGCCTCTGACTTACTGCCTGCGTTAAGTGCTGCGGCGT
AAGCGTCGTTGGCTGTCTGCTGTCCCCCTCTTGCAGATCGTCCATCGATCTGAAACTCTC
CCCATTCGAGGGTGTCTCCGTCCTTGTCGATGTAGGACTTGACATCTGAGCTTGATTTAG
CTCCCTGAATGTTCGGATGGAAATGTGCTGACCTGCTTGGGGAGACCAGGTCGAAGAATC
GCTGATTCTGGCACTTGTATTTGCCCTCGAACTGGATGAGCACGTGCAGATGAGGTTCCC
CAT
>JQ359504
CTAACTCCCTAATGACTCTAAGAGCCTCTGACTTACTGCCTGCGTTAAGTGCTGCGGCGT
AAGCGTCGTTGGCTGTCTGCTGTCCCCCTCTTGCAGATCGTCCATCGATCTGAAACTCTC
CCCATTCGAGGGTGTCTCCGTCCTTGTCGATGTAGGACTTGACATCGGAGCTTGATTTAG
CTCCCTGAATGTTCGGATGGAAATGTGCTGACCTGCTTGGGGAGACCAGGTCGAAGAATC
GCTGATTCTGGCACTTGTATTTGCCCTCGAACTGGATGAGCACGTGCAGATGAGGTTCCC
CAT
>GU112074
CTAACTCCCTACAGACTGTAAGGGCCTTTGACTTACAGCCAACGATAAGTGCTGCGGCGT
AAGCGTCGTTGGCTGTCTGCTGTCCCCCTCTTGCAGATCGTCCATCGATCTGAAACTCTC
CCCATTCGAGGGTGTCTCCGTCCTTGTCGATGTAGGACTTGACATCTGAGCTTGATTTAG
CTCCCTGAATGTTCGGATGGAAATGTGCTGACCTGCTTGGGGAGGTGAGGTCGAAGAATC
GCTGATTCTGGCACTTGTATTTGCCCTCGAACTGGATGAGCACGTGAAGATGAGGTTCCC
CAT
>JQ359505
CTAACTCCCTAAGTACTCTAAGAGCCTCTGACTTACTGCCTGCGTTAAGTGCCTCGGCGT
AAGCGTCGTTGGCTGTCTGCTGTCCCCCTCTTGCAGATCGTCCATCGATCTGAAACTCTC
CCCATTCGAGGGTGTCTCCGTCCTTGTCGATGTAGGACTTGACATCGGAGCTTGATTTAG
CTCCCTGAATGTTTGGATGGAAATGTGCTGACCTGTTTGTGGCGACCAAGTCGAATAATC
TCTGATTCTGGCACTTGTATTTTCCTTCGAACTGGATGAGCACGTGAAGATGAGGTTCCC
CAT
>GU112056
CTAACTCCCTAATGACTCTAAGAGCCTCTGACTTACTGCCTGCGTTAAGTGCTGCTGCGT
AAGCGTCGTTGGCTGTTTGCTGTCCCCCTCTTGCAGATCGTCCATCGATCTGAAACTCTC
CCCATTCGAGGGTGTCTCCGTCCTTGTCGATGTAGGACTTGACATCTGAGCTTGATTTAG
CTCCCTGAATGTTTGGATGGAAATGTGCTGACCTAGTTGGGGAGGTGAGGTCGAAGAATC
TATTGTTCCTGCACTGGAACTTTCCTTCGAACTGGATGAGAACATGCAAGTGAGGATTCC
CAT
>GU112055
CTAACTCCCTAATGACTCTAAGAGCCTCTGACTTACTGCCTGCGTTAAGTGCTGCGGCGT
AAGCGTCGTTGGCTGTTTGCTGTCCCCCTCTTGCAGATCGTCCATCGATCTGAAACTCTC
CCCATTCGAGGGTGTCTCCGTCCTTGTCGATGTAGGACTTGACATCTGAGCTTGATTTAG
CTCCCTGAATGTTTGGATGGAAATGTGCTGACCTAGTTGGGGAGGTGAGGTCGAAGAATC
TATTGTTCCTGCACTGGAACTTTCCTTCGAACTGGATGAGAACATGCAAGTGAGGATTCC
CAT
>GU112058
CTAACTCCCTAATGACTCTAAGAGCCTTTGACTTACTGCCTGCGTTAAGTGCTGCGGCGT
AAGCGTCGTTGGCTGTTTGCTGTCCCCCTCTTGCAGATCGTCCATCGATCTGAAACTCTC
CCCATTCGAGGGTGTCTCCGTCCTTGTCGATGTAGGACTTGACATCTGAGCTTGATTTAG
CTCCCTGAATGTTCGGATGGAAATGTGCTGACCTAGTTGGGGAGGTGAGGTCGAAGAATC
TATTGTTCCTGCACTGGAACTTTCCTTCGAACTGGATGAGAACATGCAAGTGAGGATTCC
CAT
>JQ326270
CTAACTCCCTAATGACTCTAAGAGCCTCTGACTTACTGCCTGCGTTAAGTGCTGCGGCGT
AAGCGTCGTTGGCTGTCTGCTGTCCCCCTCTTGCAGATCGTCCATCGATCTGAAACTCTC
CCCATTCGAGGGTGTCTCCGTCCTTGTCGATGTAGGACTTGACATCTGAGCCTGATTTAG
CTCCCTGAATGTTCGGATGGAAATGTGCTGACCTACTTGGGGAGGTGAGGTCGAAGAATC
TATTGTTCCTGCACTGGTACTTTCCTTCGAACTGGATGAGAACATGCAGATGAGGATTCC
CAT
>GU112069
CTAACTCCCTAATGACTCTAAGAGCCTCTGACTTACCGCCTGCGTTAAGTGCTGCGGCGT
AAGCGTCGTTGGCTGTCTGCTGTCCCCCTCTTGCAGATCGTCCATCGATCTGAAACTCTC
CCCATTCGAGGGTGTCTCCGTCCTTGTCGATGTAGGACTTGACATCTGAGCTTGATTTAG
CTCCCTGAATGTTCGGATGGAAATGTGCTGACCTGGTTGGGGATACGAGGTCGAAGAATC
TGTTATTTTTGCACTTGTATTTCCCTTCGAACTGGATGAGCACGTGAAGATGAGGTTCCC
CAT
>FJ176235
CTATCTCCTTAATAACTCTAAGAGCCTCTGCCTTACTTCCTGTGTTAAGTGCTGCCGCGT
AAGCGTCATTGGCTGATTGTTGTCCTCCTCTAGCAGATCTTCCATCGATCTGGAATCCTC
CCCATTCAAGGGTGTCTCCGTCCTTGTCGATGTAGGACTTGACATCGCTTGAGCTTTCAG
CTCCCTGAATGTTCGGATGGAAATGTGCTGACCTGTTTGTGGCGACCAAGTCGAAGAATC
TCTGATTCTGGCACTTGTATTTTCCTTCGAACTGGATGAGCACGTGAAGATGAGGTTCCC
CAT
>FJ176236
CTAATTCTTTAAGAACTCTAAGAGCCTCTGCCTTACTTCCTGTGTTAAGTGCTGCCGCGT
AAGCGTCATTGGCTGATTGTTGTCCTCCCCTTGCAGATCTGCCGTCGATCTGGAATTCCC
CCCATTCAAGGGTATCTCCGTCCTTGTCGATATAGGACTTGACGTCGGAGCTGGATTTAG
CTCCCTGAATGTTTGGATGGAAATGTGCTGACCTGCTTGGGGGAGTGAGGTCGAAGAATC
TATTGTTCCGGCACTGGTACTTGCCCTCGAACTGGATGAGAACATGCAGATGAGGATCCC
CAT
