# Supplementary material for: Gene Overlapping as a Modulator of Begomovirus Evolution
Source: Microorganisms. 2022 Feb 4;10(2):366. doi: 10.3390/microorganisms10020366 (PMC8875319; doi:10.3390/microorganisms10020366)
Supplement: Supplementary file 1 [file microorganisms-10-00366-s001.zip › File S1/Bhendi_yellow_vein_mosaic_virus/DNA/DNA_AC2.fasta]

>EU589392
TTAAGTGAGATTACACCTAGATTGTTGAGATACTTGAGTATTTGGGTTTTGAATACCCTT
AAGAAAAGACCAGTCGGAGGGTGTAAGGTCGTCCAGATTCGGAAGGTTAGAAAACACTTG
TGCACTCCCAGAGCTTTCCGAAGGTTGTAGTTGAATTGGATCCTCATTGTTATGATGTCC
ATGTTCGTCGTGAATGGACGGTTGTCGTGGCTGAGGATTTTGAAATAAAGGGGATTTGGA
ACCTCCCAGATAAAGACGCCATTCGTTGAATGAGCTGCAGTGATGCGTTCCCCTGTGCGA
GAATCCATGGTTGTGGCAGTTGATACTTAGGTAATAGCTGCATCCACACTCAAGGTCCAC
TCGTTTCCTCCTGTGCGCTCTCTTCGCTTCCCTGTGTTGAACTTTGATTGGTACCGGAGT
AGAGCGGTTGGGTGAGAAAGACGAATGTTGCAT
>GU112005
TTAAGTGAGATTACACCTAGATTGTTGAGATACTTGAGGACTTGGGTTTTGAATACCCTT
AAGAAAAGACCAATCGGAGGGTGTAAGGTCGTCCAGATTCGGAAGGTTAGAAAACACTTG
TGCATTCCCAGAGCTTTCCGAAGGTTGTAGTTGAAATGGATCCTGAGTGTTATTATGTCC
ATGTTCGTCGTGAATGGACGGTTGTCGTGGCTGAGGATTTTGAAATAGAGGGGATTTGGA
ACCTCCCAGATATAGACGCCATTCGTTGAATGAGCTGCAGTGATGCGTTCCCCTGTGCGA
GAATCCATGGTTGTGGCAGTTGATACTTAGGTAATAGCTGCATCCACACTCAAGGTCCAC
TCGTTTCCTCCTGTGCGCTCTCTTCGCTTCCCTGTGTTGAACTTTGATTGGTACCGGAGT
AGAGCGGTTGGGTGAGAAAGACGAATGTTGCAT
>GU112066
TTAAGTGAGATTACACCTAGATTGTTGAGATATTTGAGGACTTGGTTTTTGAATACCCTT
AAGAAAAGACCAGTCGGAGGGTGTAAGGTCGTCCAGATTCGGAAGGTTAGAAAACACTTG
TGAATTCCCAGAGCTTTCCGTAGGTTGTAGTTGAAATGGATCCTGAGTGTTATTATGTCC
ATGTTCGTCGTGAATGGACGGTTGTCGTGGTTGAGGATCTTGAAATAGAGGGGATTTGGA
ACCTTCCAGATATAGACGCCATTCTTTGCTTGAGCTGCAGTGATGCGTTCCCCTGTGCGA
GAATCCATGGTTGTGGCAGTTGATAGAGAGATAATAAGAACACCCGCATTCAAGATCTAC
TCTCCTCCTCCTGATGCGTCTCTTCGCTTCCCTGTGCTGTACTTTGATTGGTACCCGAGT
ACAACGGTTCGGTGAGAAAGACGAATGCTGCAT
>JQ326268
TTAATTGAAACTACACCTAGATTGTTGAGATATTTGAGGACTTGGGTTTTGAATACCCTT
AAGAAAAGACCAGTCGGAGGGTGTAAGGTCGTCCAGATTCGGAAGGTTAGAAAACACTTG
TGTATTCCCAGAGCTTTCCGTAGGTTGTAGTTGAAATGGATCCTGAGTGTTATTATGTCC
ATGTTCGTCGTGAATGGACGGTTGTCGTGGTTGAGGATCTTGAAATAGAGGGGATTTGGA
ACCTTCCAGATATAGACGCCATTCTTTGCTTGAGCTGCAGTGATGCGTGCCCCTGTGCGA
GAATCCATGGTTGTGGCAGTTGATAGAGAGATAATAAGAACACCCGCATTCAAGATCTAC
TCTCCTCCTCCTGATGCGTCTCTTCGCTTCCCTGTGCTGTACTTTGATTGGTACCCGAGT
ACAACGGTTCGGTGAGAAAGACGAATGCTGCAT
>GU112060
TTAATTGAGATTACACCTAGATTGTTGAGATGTTTGAGGACTTGGTTTTTGAATACCCTT
AAGAAAAGACCAGTCGGAGGGTGTAAGGTCGTCCAGATTCGGAAGGTTAGAAAACACTTG
TGAATTCCCAGAGCTTTCCGTAGGTTGTAGTTGAAATGGATCCTGAGTGTTATTATGTCC
ATGTTCGTCGTGAATGGACGGTTGTCGTGGTTGAGGATCTTGAAATAGAGGGGATTTGGA
ACCTTCCAGATATAGACGCCATTCTTTGCTTGAGCTGCAGTGATGCGTTCCCCTGTGCGA
GAATCCATGGTTGTGGCAGTTGATAGAGAGATAATAAGAACACCCGCATTCAAGATCTAC
TCTCCTCCTCCTGATGCGTCTCTTCGCTTCCCTGTGCTGTACTTTGATTGGTACCCGAGT
ACAACGGTTCGGTGAGAAAGACGAATGCTGCAT
>GU112061
TTAATTGAAACTACACCGAGATTGTTGAGATATTTGAGGACTTGGGTTTTGAATACCCTT
AAGAAAAGACCAGTCGGAGGGTGTAAGGTCGTCCAGATTCGGAAGGTTAGAAAACACTTG
TGAATTCCCAGAGCTTTCCGTAGGTTGTAGTTGAAATGGATCCTGAGTGTTATTATGTCC
ATGTTCGTCGTGAATGGACGGTTGTCGTGGTTGAGGATCTTGAAATAGAGGGGATTTGGA
ACCTTCCAGATATAGACGCCATTCTTTGCTTGAGCTGCAGTGATGCGTACCCCTGTGCGA
GAATCCATGGTTGTGGCAGTTGATAGAGAGATAATAAGAACACCCGCATTCAAGATCTAC
TCTCCTCCTCCTGATGCGTCTCTTCGCTTCTCTGTGCTGTACTTTGATTGGTACCCGAGT
ACAACGGTTCGGTGAGAAAGACGAATGCTGCAT
>KC501923
TTAATTGAAACTACACCGAGATTGTTGAGATATTTGAGGACTTGGGTTTTGAATACCCTT
AAGAAAAGACCAGTCTGAGGGTGTAAGGTCGTCCAGATTCGGAAGGTTAGAAAACACTTG
TGTATTCCCAGAGCTTTCCGTAGGTTGTAGTTGAAATGGATCTCGAGTGTTATAATGTCC
ATGTTCGTCGTGAATGGACGGTTGTCGTGGTGGAGGATCTGGAAATAGAGGGGATTGGGA
CCCTTCCAGATATAGACGCCATTCTTTGCTTGAGCTGCAGTGATGGGTGCCCCTGTGCGA
GAATCCATGGTGGTGCCAGTTGATAGAGGGATAATAGGACCACCGGCATTCAAGATCTAC
TTTCCTCCTCCGGAGGGGTTTTTTGGTTTCCCTGTGCGGTACTTGGATGGGTACCGGAGT
ACAAGGGTTGGGTGAGAAAGAGGAATGCTGCAT
>GU112069
TTAATTGAAACTACACCGAGATTGTTGAGATATTTGAGGACTTGGGTTTTGAATACCCTT
AAGAAAAGACCAGTCTGAGGGTGTAAGGTCGCCCAGATTCGGAAGGTTAGAAAACACTTG
TGTATTCCCAGAGCTTTCCGTAGGTTGTAGTTGAAATGGATCCTGATTGTTATTATGTCC
ATGTTCGTCGTGAATGGACGGTTGTCGTGGTTGAGGATCTTGAAATAGAGGGGATTTGGA
ACCTTCCAGATATAGACGCCATTCTTTGCTTGAGCTGCAGTGATGCGTGCCCCTGTGCGA
GAATCCATGGTTGTGACAGTTGATAGAGAGATAATAAGAACACCCGCATTCAAGATCTAC
TCTCCTCCTCCTGATGCGTCTCTTCGCTTCCCTGTGCTGTACTTTGATTGGTACCCGAGT
ACAACGGTTCGGTGAGAAAGACGAATGCTGCAT
>GU112059
TTAATTGAAGCTACACCTAGATTGTTGAGATATTTGAGGACTTGGGTTTTGAATACCCTT
AAGAAAAGACCAGTCGGAGGGTGTAAGGTCGTCCAGATTCGGAAGGTTAGAAAACACTTG
TGTATTCCCAGAGCTTTCCGTAGGTTGTAGTTGAAACGGATCCTGAGTGTTATTATGTCC
ATGTTCGTCGTGAATGGACGGTTGTCGTGGTTTAGGATCTTGAAATAGAGGGGATTTGGA
ACCTTCCAGATATAGACGCCATTCTTTGCTTGAGCTGCAGTGATGCGTTCCCCTGTGCGA
GAATCCATGGTTGTGGCAGTTGATAGAGAGATAATAAGAACACCCGCATTCAAGATCTAC
TCTCCTCCTCCTGATGCGTCTCTTCGCTTCCCTGTGCTGTACTTTGATTGGTACCCGAGT
ACAACGGTTCGGTGAGAAAGACGAATGCTGCAT
>JQ326269
TTAAGTGAGATTACACCTAGATTGTTGAGATATTTGAGGACTTGGGTTTTGAATACCCTT
AAGAAAAGACCAGTCGGAGAGTGTAAGGTCGTCCAGATTCGGAAGGTTAGAAAACACTTG
TGTATTCCCAGAGCTTTCCGTAGGTTGTAGTTGAAATGGATCCTGAGTGTTATTATGTCC
ATGTTCGTCGTGAATGGACGGTTGTCGTGGTTGAGGATCTTGAGATAGAGGGGATTTGGA
ACCTTCCAGATATATACGCCATTCTTTGCTTGAGCTGCAGTGATGCGTGCCCCTGTGCGA
GAATCCATGGTTGTGGCAGTTGATAGAGAGATAATAAGAACACCCGCATTCAAGATCTAC
TCTCCTCCTCCTGATGCGTCTCTTCGCTTCCCTGTGCTGTACTTTGATTGGTACCCGAGT
ACAACGGTTCGGTGAGAAAGACGAATGCTGCAT
>GU112057
TTAATTGAAACTACACCGAGATTGTTGAGATATTTGAGGACTTGGGTTTTGAATACCCTT
AAGAAAAGACCAGTCGGAGGGTGTAAGGTCGTCCAGATTCGGAAGGTTAGAAAACACTTG
TGAATTCCCAGAGCTTTCCGTAGGTTGTAGTTGAAATGGATCCTGAGTGTTATTATGTCC
ATGTTCGTCGTGAATGGACGGTTGTCGTGGTTGAGGATCTTGAAATAGAGGGGATTTGGA
ACCTTCCAGATATAGACGCCATTCTTTGCTTGAGCTGCAGTGATGCGTACCCCTGTGCGA
GAATCCATGGTTGTGGCAGTTGATAGAGAGATAATAAGAACACCCGCATTCAAGATCTAC
TCTCCTCCTCCTGATGCGTCTCTTCGCTTCTCTGTGCTGTACTTTGATTGGTACCCGAGT
ACAACGGTTCGGTGAGAAAGACGAATGCTGCAT
>GU112064
TTAAGTGAGATTACACCTAGATTGTTGAGATATTTGAGGACTTGGGTTTTGAAGACCCTT
AAGAAAAGACCAGTCTGAGGGTGTAAGGTCGTCCAGATTCGGAAGGTTAGAAAACACTTG
TGTATTCCCAGAGCTTTCCGTAGGCTGTAGTTGAAATGGATCCTGAGTGTTATTATGTCC
ATGTTCGTCGTGAATGGACGGTTGTCGTGGTTGAGGATCTTGAAATAGAGGGGATTTGGA
ACCTTCCAGATATAGACGCCATTCTTTGCTTGAGCTGCAGTGATGCGTGCCCCTGTGCGA
GAATCCATGGTTGTGGCAGTTGATAGAGAGATAATAAGAACACCCGCATTCAAGATCTAC
TCTCCTCCTCCTGATGCGTCTCTTCGCTTCCCTGTGCTGTACTTTGATTGGTACCCGAGT
ACAACGGTTCGGTGAGAAAGACGAATGCTGCAT
>GU112065
TTAAGTGAGATTACACCTAGATTGTTGAGATATTTGAGGACTTGGGTTTTGAATACCCTT
AAGAAAAGACCAGTCGGAGGGTGTAAGGTCGTCCAGATTCGGAAGGTTAGAAAACACTTG
TGTATTCCCAGAGCTTTCCGTAGGTTGTAGTTGAAATGGATCCTGAGTGTTATTATGTCC
ATGTCGTCCGTGAATGGACGGTTGTCGTGGTTGAGGATCTTGAAATAGAGGGGATTTGGA
ACCTTCCAGATATAGACGCCATTCTTTGCTTGAGCTGCAGTGATGCGTTCCCCTGTGCGA
GAATCCATGGTTGTGGCAGTTGATAGAGAGATAATAAGAACACCCGCATTCAAGATCTAC
TCTCCTCCTCCTGATGCGTCTCTTCGCTTCTCTGTGCTGTACTTTGATTGGTACCCGAGT
ACAACGGTTCGGTGAGAAAGACGAATGCTGCAT
>GU112067
TTAATTGAGATTACACCTAGATTGTTGAGATGTTTGAGGACTTGGTTTTTGAATACCCTT
AAGAAAAGACCAGTCTGAGGGTGTAAGGTCGTCCAGATTCGGAAGGTTAGAAAACACTTG
TGTATTCCCAGAGCTTTCCGTAGGTTGTAGTTGAAATGGATCCTGAGTGTTATTATGTCC
ATGTTCGTCGTGAATGGACGGTTGTCGTGGTTGAGGATCTTGAAATAGAGGGGATTTGGA
ACCTTCCAGATATAGACGCCATTCTTTGCTTGAGCTGCAGTGATGCGTGCCCCTGTGCGA
GAATCCATGGTTGTGGCAGTTGATAGAGAGATAATAAGAACACCCGCATTCAAGATCTAC
TCTCCTCCTCCTGATGCGTCTCTTCGCTTCCCTGTGTTGTACTTTGATTGGTACCCGAGT
ACAACGGTTCGGTGAGAAAGACGAATGCTGCAT
>KT390324
TTAATTGAGATTACACCTAGATTGTTGAGATACTTGAGGACTTGGGTTTTGAATACCCTT
AAGAAAAGACCAGTCGGAGGGTGTAAGGTCGTCCAGACCCGGAAGGTCAGAAAACACTTG
TGCACTCCCAGAGCTCTCCGAAGGTTGTAGTTGAATTGGATCCTCATTTTTATTATGTCC
ATGTTCGTCGTGAATGGACGGTTGTCGTGGTTGAGGATCTTGAAATAGAGGGGATTTGGA
ACCTTCCAGATATAGACGCCATTCTTTGCTTGAGCTGCAGTGATGCGTGCCCCTGTGCGA
GAGTCCATGGTTGTGGCAGGTGATAGAGAGATAATAAGAACACCCGCATTCAAGATCTAC
TCTCCTCCTCCTGATTCCTCTCTTCGCTTCCCTGTGCTGTACTTTGATTGGTACCCGAGT
ACAACGGTTCGGTGAGAAAGACGAATGCTGCAT
>GU112055
TTAAGTGAGATTACACCTAGATTGTTGAGATACTTGAGTACTTGGTTTTTGAATACCCTT
AAGAAAAGACCAGTCGGAGGGTGTAAGGTCGTCCAGATTCGGAAGGTTAGAAAACACTTG
TGAATTCCCAGAGCTTTCCGTAGGTTGTAGTTGAAATGGATCCTGAGTGTTATTATGTCC
ATGTTCGTCGTGAATGGACGGTTGTCGTGGTTGAGGATCTTGAAATAGAGGGGATTTGGA
ACCTTCCAGATATAGACGCCATTCTTTGCTTGAGCTGCAGTGATGCGTTCCCCTGTGCGA
GAATCCATGGTTGTGGCAGTTGATAGAGAGATAATAAGAACACCCGCATTCAAGATCTAC
TCTCCTCCTCCTGATGCGTCTCTTCGCTTCCCTGTGCTGTACTTTGATTGGTACCCGAGT
ACAACGGTTCGGTGAGAAAGACGAATGCTGCAT
>AJ002453
TTAAGTGAGATTACACCTAGATTGTTGAGATATTTGAGGACTTGGGTTTTGAATACCCTT
AAGAAAAGACCAGTCGGAGGGTGTAAGGTCGTCCAGATTCGGAAGGTTAGAAAACACTTG
TGCACTCCCAGAGCTTTCCGAAGGTTGTAGTTGAATTGGATCCTCATTGTTATGATGTCC
ATGTTCGTCGTGAATGGACGGTTGTCGTGGCTGAGGATTTTGAAATAAAGGGGATTTGGA
ACCTCCCAGATAAAGACGCCATTCGTTGAATGAGCTGCAGTGATGCGTTCCCCTGTGCGA
GAATCCATGGTTGTGGCAGTTGATACTTAGGTAATAGCTGCATCCACACTCAAGGTCCAC
TCGTTTCCTCCTGTGCGCTCTCTTCGCTTCCCTGTGTTGAACTTTGATTGGTACCGGAGT
AGAGCGGTTGGGTGAGAAAGACGAATGTTGCAT
>JQ326264
TTAATCGAGATTACCCCTAGATTGTTGAGATATTTGAGGACTTGGGTTTTGAATACCCTT
AAGAAAAGACCAGTCGGAGGGTGTAAGGTCGTCCAGATTCGGAAGGTTAGAAAACACTTG
TGTATTCCCAGAGCTTTCCGAAGGTTGTAGTTGAAATGGATCCTCATTGTTATGATGTCC
ATGTTCGTCGTGAATGGACGGTTGTCGTGGTTGAGGATTTTGAAATAGAGGGGATTTGGA
ACCTTCCAGATATAGACGCCATTCTTTGAATGAGCTGCAGTGATGCGTTCCCCTGTGCGA
GAATCCATGGTTGTGGCAGTTGATAGATAGATAATAAGAGCATCCGCATTCAAGATCCAC
TCTCCTCCTCCTGATGCGTCTCTTCGCTTCCATGTGCTGAACTTTGATTGGTACCCGAGT
ACAACGGTTCGGTGAGGAAGACGAATGCTGCAT
>KT390453
TTAATTGGGATTACCCCCAGATTGTTGAGATACTTGAGGAGGTGGTTTTTGAATACCCTT
AAGAAAAGACCAGTCGGAGGGTGTAAGGTCGTCCAGACCCGGAAGGTTAGAAAGCATTTG
TGCACTCCCAGAGCTCTCCGAAGGTTGTAGTTTAATTGGATCCTCATTGTTATGATGTCC
ATGTTCGTCGTGAATGGACGGTTGTCGTGGCTGAGGATTTTGAAATAAAGGGGATTTGGA
ACCTCCCAGATAAAGACGCCATTCGTTGAATGAGCTGCAGTGATGCGTTCCCCTGTGCGA
GAATCCATGGTTGTGGCAGTTGATACTTAGGTAATAGCTGCATCCACACTCAAGGTCCAC
TCGTTTCCTCCTGTGCGCTCTCTTCGCTTCCCTGTGTTGAACTTTGATTGGTACCGGAGT
AGAGCGGTTGGGTGAGAAAGACGAATGTTGCAT
>KT390323
TTAATTGAGATTACACCTAGATTGTTGAGATACTTGAGGACTTGGGTTTTGAATACCCTT
AAGAAAAGACCAGTCGGAGGGTGTAAGGTCGTCCAGACCCGGAAGGTCAGAAAACACTTG
TGCACTCCCAGAGCTCTCCGAAGGTTGTAGTTGAATTGGATCCTCATTTTTATTATGTCC
ATGTTCGTCGTGAATGGACGGTCGTCGTGGCTGAGGATCTTGAAATAAAGGGGATTTGGA
ACCTCCCAGATAAAGACGCCATTCTTCGCTTGAGCTGCAGTGATGCGTTCCCGTGGGGGA
GAATCCATGGTTGTGGCAGTTGATGAGAAGATAATAAGAACCACCTGATTCAAGATCTAT
CCTCCTCCTCCTGTTCGCTCTCTTCGCTTCCCTGTGCTGTACTTTGATTGTTACCCGAGT
ACAAGAGCTCTGGGAGAAAGACGAAGACTGCAT
>KC501921
TTAATTGAAACTACACCGAGATTGTGGAGATATTTGAGGACTTGGGTTTTGAATACCCTT
AAGAAAAGACCAGTCTGAGGGTGTAAGGTCGTCCAGATTCGGAAGGTTAGAAAACACTTG
TGCACTCCCAGAGCTCTCCGAAGGTTGTAGTTGAATTGGATCCTGATTTTTATTATGTCC
ATGTTCGTCGTGAATGGACGGTCGTCGTGGCTGAGGATCTTGAAATAGAGGGGATTTGGA
ACCTCCCAGATAAAGACGCCATTCCTTGTATGAGCTGCAGTGATGCGTTCCCCTGTGCGA
GAATCCATGGTTGAAGCAGTTAATGGATAGATAATAAGAACACCCGCATTCAAGATCTAC
TCTCTTCCTCCTGTGCGCTCTCTTCGCTTCCCTGTGCTGTACTTTGATTGGTACCTGAGT
ACAATGGTCCTTCAAGGGTGACGAAGATCGCAT
>GU112072
TTAATTGAGACTACACCGAGATAGTTGAGATATTTGAGGACATGGGTTTTGAATACCCTT
AAGAAAAGACCAGTCTGAGGGTGTAAGGTCGTCCAGATTCGGAAGGTTAGAAAACACTTG
TGTATTCCCAGAGCTTTCCGTAGGTTGTAGTTGAAATGGATCCTGAGTGTTATTATGTCC
ATGTTCGTCGTGAATGGACGGTTGTCGTGGTTGAGGATCTTGAAATAGAGGGGATTTGGA
ACCTTCCAGATATAGACGCCATTCTTTGCTTGAGCTGCAGTGATGCGTGCCCCTGTGCGA
GGATCCATGGTTGTGGCAGTTGATAGAGAGATAATAAGAACACCCGCATTCAAGATCTAC
TCTCCTCCTCCTGATGCGTCTCTTCGCTTCCCTGTGCTGTACTTTGATTGGTACCCGAGT
ACAACGGTTCGGTGAGAAAGACGAATGCTGCAT
>GU112077
TTAATTGAGATTACACCTAGATTGTTGAGATATTTGAGGACTTGGGTTTTGAATACCCTT
AAGAAAAGACCAGTCTGAGGGTGTAAGGTCGTCCAGATTCGGAAGGTTAGAAAACACTTG
TGTACTCCCAGAGCTTTCCGAAGGTTGTAGTTGAAATGGATCCTCAGTGTTATGATGTCC
ATGTTCGTCGTGAATGGACGGTTGTCGTGGTTGAGGATCTTGAAATAAAGGGGATTGGGA
ACCTCCCAGATATAGACGCCATTCTTTGATTGAGCTGCAGTGATGCGTGCCCCTGTGCGA
GAATCCATGGTTGTGGCAGTTGATAGATAGGTAATAAGTGCATCCGCATTCAAGATCTAC
TCTCCTCCTCCTGATGCGTCTCTTCGCTTCCATGTGCTGAACTTTGATTGGTACCCGAGT
ACAACGGTTCGGTGAGGAAGACGAATGCTGCAT
>GU112068
TTAATTGAGACTACACCGAGATTGTTGAGATATTTGAGGACTTGGGTTTTGAATACCCTT
AAGAAAAGACCAGTCTGAGGGTGTAAGGTCGTCCAGATTCGGAAGGTTAGAAAACACTTG
TGTATTCCCAGAGCTTTCCGTAGGTGGTAGTTGAAATGGATCCTGAGTGTTATTATGTCC
ATGTTCGTCGTGAATGGACGGTTGTCGTGGTTGAGGATCTTGAAATAGAGGGGATTTGGA
ACCTTCCAGATATAGACGCCATTCTTTGCTTGAGCTGCAGTGATGCGTGCCCCTGTGCGA
GAATCCATGGTTGTGGCAGTTGATAGAGAGATAATAAGAACACCCGCATTCAAGATCTAC
TCTCCTCCTCCTGATGCGTCTCTTCGCTTCCCTGTGTTGTACTTTGATTGGTACCCGAGT
ACAACGGTTCGGTGAGAAAGACGAATGCTGCAT
>GU112070
TTAATTGAAACTACACCGAGATTGTTGAGATATTTGAGGACTTGGGTTTTGAATACCCTT
AAGAAAAGACCAGTCTGAGGGTGTAAGGTCGTCCAGATTCGGAAGGTTAGAAAACACTTG
TGTATTCCCAGAGCTTTCCGTAGGTTGTAGTTGAAATGGATCCTGAGTGTTATTATGTCC
ATGTTCGTCGTGAATGGACGGTTGTCGTGGTTGAGGATCTTGAAATAGAGGGGATTTGGA
ACCTTCCAGATATAGACGCCATTCTTTGCTTGAGCTGCAGTGATGCGTGCCCCTGTGCGA
GAATCCATGGTTGTGGCAGTTGATAGAGAGATAATAAGAACACCCGCATTCAAGATCTAC
TCTCCTCCTCCTGATGCGTCTCTTCGCTTCCCTGTGTTGTACTTTGATTGGTACCCGAGT
ACAACGGTTCGGTGAGAAAGACGAATGCTGCAT
>KT390451
TTAATTGAGATTACACCTAGATTGTTGAGATACTTGAGGACTTGGTTTTTGAATACCCTT
AAGAAAAGACCAGTCGGAGGGTGTAAGGTCGTCCAGACCCGGAAGGTTAGAAAACACTTG
TGCACTCCCAGAGCTCTCCGAAGGTTGTAGTTGAATGGGATCCTCATCGTTATTATGTCC
ATGTTCGTCGTGAATGGACGGTTGTCGTGGCTGAGGATTTTGAAATAAAGGGGATTTGGA
ACCTCCCAGATAAAGACGCCATTCGTTGAATGAGCTGCAGTGATGCGTTCCCCTGTGCGA
GAATCCATGGTTGTGGCAGTTGATACTTAGGTAATAGCTGCATCCACACTCAAGGTCCAC
TCGTTTCCTCCTGTGCGCTCTCTTCGCTTCCCTGTGTTGAACTTTGATTGGTACCGGAGT
AGAGCGGTTGGGTGAGAAAGACGAATGTTGCAT
>KT390325
TTAATTGAGATTACACCTAGATTGTTGAGATACTTGAGGACTTGGTTTTTGAATACCCTT
AAGAAAAGACCAGTCGGAGGGTGTAAGGTCGTCCAGACCCGGAAGGTTAGAAAACACTTG
TGCACTCCCAGAGCTCTCCGAAGGTTGTAGTTGAATTGGATCCTCATTGTTATTATGTCC
ATGTTCGTCGTGAATGGACGGTTGTCGTGGTTGAGGATCTTGAAATAGAGGGGATTTGGA
ACCTTCCAGATATAGACGCCATTCTTTGCTTGAGCTGCAGTGATGCGTGCCCCTGTGCGA
GAGTCCATGGTTGTGGCAGGTGATAGAGAGATAATAAGAACACCCGCATTCAAGATCTAC
TCTCCTCCTCCTGATTCCTCTCTTCGCTTCCCTGTGCTGTACTTTGATTGGTACCCGAGT
ACAACGGTTCGGTGAGAAAGACGAATGCTGCAT
>JQ326263
TTAAGTGAGATTACACCTAGATTGTTGAGATACTTGAGGACTTGGGTTTTGAATACCCTT
AAGAAAAGACCAGTCGGAGGGTGTAAGGTCGTCCAGATTCGGAAGGTTAGAAAACACTTG
TGTATTCCCAGAGCTTTCCGTAGGTTGTAGTTGAAATGGATCCTGAGTGTTATTATGTCC
ATGTTCGTCGTGAATGGACGGTTGTCGTGGTTGAGGATTTTGAAATAGAGGGGATTTGGA
ACCTTCCAGATATAGACGCCATTCTTTGCTTGAGCTGCAGTGATGAGTGCCCCTGTGCGA
GAATCCATGGTTGTGGCAGTTGATTGACAGATAATAAGAACACCCGCATTCAAGATCTAC
TCTCCTCCTCCTGATGCGCCTCTTCGCTTCCCTGTGCTGTACTTTGATTGGTACCTGAGT
ACAGGGGTCCTTCAAGTGTGATGAAGATCGCAT
>KF471064
TTAAGTGAGATTACACCTAGATTGTTGAGATACTTGAGTACTTGGGTTTTGAATACCCTT
AAGAAAAGACCAGTCGGAGGGTGTAAGGTCGTCCAGATTCGGAAGGTTAGAAAACACTTG
TGCACTCCCAGAGCTTTCCGAAGGTTGTAGTTGAATTGGATCCTCATTGTTATTATGTCC
ATGTTCGTCGTGAATTGACGGTTTTCGTGGCTGAGGATTTTGAAATAAAGGGGATTTGGA
ACCTTCCAGATAAAGACGCCATTCGTTGAATGAACTGCAGTGATGCGTTCCCCTGTGCGA
GAATCCATGGTTGTGGCAGTTGATACTTAGGTAATAGCTGCATCCACACTCAAGGTCCAC
TCGTTTCCTCCTGTGCGCTCTCTTCGCTTCCCTGTGTTGAACTTTGATTGGTACCGGAGT
AGAGCGGTTGGGTGAGAAAGACGAATGTTGCAT
>GU112075
TTAATTGAAACTACACCGAGATTGTTGAGATATTTGAGGACTTGGGTTTTGAATACCCTT
AAGAAAAGACCAGTCTGAGGGTGTAAGGTCGTCCAGATTCGGAAGGTTAGAAAACACTTG
TGCACTCCCAGAGCTTTCCGTAGGTTGTAGTTGAAATGGATCCTCATTGTTATTATGTCC
ATGTTCGTCGTGAATGGACGGTTGTCGCGGCTGAAGATCTTGAAATAGAGGGGATTTGGA
ACCTCCCAGATATAGACGCCATTCCTTGCTTGAGCTGCAACGATGCTTTCCCCTGTGCCA
GCTTCCATGGTTGTGGCAGTTGATACTTAGATAATAAGAACACCCGCACTCAAGGTCCAC
TCGTTTCCTCCTGAGCGCTCTCTTCTCTTCCCTGTGCTGCACTTTGATTGGTACCCGAGT
ACAGCGGTTCGGTGAGAAAGACGAATGTTGCAT
>JX181785
TTAATTGAGATTACACCTAGATTGTTGAGATATTTGAGGACTTGGGTTTTGAATACCCTT
AAGAAAAGACCAGTCGGAGGGTGTAAGGTCGTCCAGATTCGGAAGGTTAGAAAACACTTG
TGTATTCCCAGAGCTTTCCGTAGGTTGTAGTTGAAATGGATCCTGAGTGTTATTATGTCC
ATGTTCGTCGTGAATGGACGGTTGTCGTGGTTGAGGATCTTGAAATAGAGGGGATTTGGA
ACCTTCCAGATATAGACGCCATTCTTTGCTTGAGCTGCAGTGATGCGTTCCCCTGTGCGA
GAATCCATGGTTGTGGCAGTTAATTGAAAGATAATAAGAACACCCGCATTCAAGATCTAC
TCTCCTCCTCCTGTTGCGTCTCTTCGCTTCCCTGTGCTGTACTTTGATTGGTACCTGAGT
ACAGTGGTTCTTCGAGGGTGATGAAGATCGCAT
>GU112063
TTAATTGAAACTACACCTAGATTGTTGAGATATTTGAGGACTTGGGTTTTGAATACCCTT
AAGAAAAGACCAGTCTGAGGGTGTAAGGTCGTCCAGATTCGGAAGGTTAGAAAACACTTG
TGTATTCCCAGAGCTTTCCGTAGGTTGTAGTTGAAATGGATCCTGAGTGTTATTATGTCC
ATGTTCGTCGTGAATGGACGGTGGTCGTGGTTGAGGATCTTGAAATAGAGGGGATTTGGA
ACCTTCCAGATATAGACGCCATTCTTTGCTTGAGCTGCAGTGATGCGTGCCCCTGTGCGA
GAATCCATGGTTGTGGCAGTTGATAGAGAGATAATAAGAACACCCGCATTCAAGATCTAC
TCTCCTCCTCCTGATGCGTCTCTTCGCTTCCCTGTGCTGTACTTTGATTGGTACCCGAGT
ACAACGGTTCGGTGAGAAAGACGAATGCTGCAT
>JQ359504
TTAATTGAGATTACACCTAGATTGTTGAGATATTTGAGGACTTGGGTTTTGAATACCCTT
AAGAAAAGACCAGTCGGAGGGTGTAAGGTCGTCCAGATTCGGAAGGTTAGAAAACACTTG
TGTATTCCCAGAGCTTTCCGTAGGTTGTAGTTGAAATGGATCCTGAGTGTTATTATGTCC
ATGTTCGTCGTGAATGGACGGTTGTCGTGGTTTAGGATCTTGAAATAGAGGGGATTTGGA
ACCTTCCAGATATAGACGCCATTCTTTGCTTGAGCTGCAGTGATGCGTGCCCCTGTGCGA
GAATCCATGGTTGTGGCAGTTGATAGAGAGATAATAAGAACACCCGCATTCAAGATCTAC
TCTCCTCCTCCTGATGCGTCTCTTCGCTTCCCTGTGCTGTACTTTGATTGGTACCCGAGT
ACAACGGTTCGGTGAGAAAGACGAATGCTGCAT
>GU112062
TTAATTGAAACTACACCGAGATTGTTGAGATATTTGAGGACTTGGGTTTTGAATACCCTT
AAGAAAAGACCAGTCGGAGGGTGTAAGGTCGTCCAGATTCGGAAGGTTAGAAAACACTTG
TGAATTCCCAGAGCTTTCCGTAGGTTGTAGTTGAAATGGATCCTGAGTGTTATTATGTCC
ATGTTCGTCGTGAATGGACGGTTGTCGTGGTTGAGGATCTTGAAATAGAGGGGATTTGGA
ACCTTCCAGATATAGACGCCATTCTTTGCTTGAGCTGCAGTGATGCGTACCCCTGTGCGA
GAATCCATGGTTGTGGCAGTTGATAGAGAGATAATAAGAACACCCGCATTCAAGATCTAC
TCTCCTCCTCCTGATGCGTCTCTTCGCTTCTCTGTGCTGTACTTTGATTGGTACCCGAGT
ACAACGGTTCGGTGAGAAAGACGAATGCTGCAT
>GU112058
TTAATTGAAACTACACCGAGATTGTTGAGATATTTGAGGACTTGGGTTTTGAATACCCTT
AAGAAAAGACCAGTCGGAGGGTGTAAGGTCGTCCAGATTCGGAAGGTTAGAAAACACTTG
TGAATTCCCAGAGCTTTCCGTAGGTTGTAGTTGAAATGGATCCTGAGTGTTATTATGTCC
ATGTTCGTCGTGAATGGACGGTTGTCGTGGTTGAGGATCTTGAAATAGAGGGGATTTGGA
ACCTTCCAGATATAGACGCCATTCTTTGCTTGAGCTGCAGTGATGCGTACCCCTGTGCGA
GAATCCATGGTTGTGGCAGTTGATAGAGAGATAATAAGAACACCCGCATTCAAGATCTAC
TCTCCTCCTCCTGATGCGTCTCTTCGCTTCTCTGTGCTGTACTTTGATTGGTACCCGAGT
ACAACGGTTCGGTGAGAAAGACGAATGCTGCAT
>GU112076
TTAATTGAGATTACACCTAGATTGTTGAGATACTTGAGGACTTGGGTTTTGAATACCCTT
AAGAAAAGACCAGTCGGAGGGTGTAAGGTCGTCCAGATTCGGAAGGTTAGAAAACACTTG
TGCATTCCCAGAGCTTTCCGAAGGTTGTAGTTGAAATGGATCCTCATTGTTATGATGTCC
ATGTTCGTCGTGAATGGACGGTTGTCGTGGTTGAGGATATTGAAATAAAGGGGATTTGGA
ACCTCCCAGATAAAGACGCCATTCGTTGAATGAGTTGCAGTGATGCGTGCCCCTGTGAGA
GAATCCATGGTTGTGGCAGTTGATACATAGGTAATAGGTGCATCCGCATTCAAGATCCAC
TCTCCTCCTCCTGATGCGTCTCTTCGCTTCCCTGTGCTGAACTTTGATTGGTACCCGAGT
ACAACGGTTCGGTGAGGAAGACGAATGCTGCAT
>GU112073
TTAATTGAAACTACACCGAGATTGTTGAGATATTTGAGGACTTGGGTTTTGAATACCCTT
AAGAAAAGACCAGTCTGAGGGTGTAAGGTCGTCCAGATTCGGAAGGTTAGAAAACACTTG
TGTATTCCCAGAGCTTTCCGTAGGTTGTAGTTGAAATGGATCCTGAGTGTTATTATGTCC
ATGTTCGTCGTGAATGGACGGTTGTCGTGGTTGAGGATCTTGAAATAGAGGGGATTTGGA
ACCTTCCAGATATAGACGCCATTCTTTGCTTGAGCTGCAGTGATGCGTGCCCCTGTGCGA
GAATCCATGGTTGTGGCAGTTGATAGAGAGATAATAAGAACACCCGCATTCAAGATCTAC
TCTCCTCCTCCTGATGCGTCTCTTCGCTTCCCTGTGCTGTACTTTGATTGGTACCCGAGT
ACAACGGTTCGGTGAGAAAGACGAATGCTGCAT
>GU112079
TTAATTGAAACTACACCGAGATTGTTGAGATATTTGAGGACTTGGGTTTTGAATACCCTT
AAGAAAAGACCAGTCTGAGGGTGTAAGGTCGTCCAGATTCGGAAGGTTAGAAAACACTTG
TGTATTCCCAGAGCTTTCCGTAGGTTGTAGTTGAAATGGATCCTGAGTGTTATTATGTCC
ATGTTCGTCGTGAATGGACGGTTGTCGTGGTTGAGGATCTTGAAATAGAGGGGATTTGGA
ACCTTCCAGATATAGACGCCATTCTTTGCTTGAGCTGCAGTGATGCGTGCCCCTGTGCGA
GAATCCATGGTTGTGGCAGTTGATAGAGAGATAATAAGAACACCCGCATTCAAGATCTAC
TCTCCTCCTCCTGATGCGTCTCTTCGCTTCCCTGTGCTGTACTTTGATTGGTACCCGAGT
ACAACGGTTCGGTGAGAAAGACGAATGCTGCAT
>GU112071
TTAATTGAAACTACACCGAGATTGTTGAGATATTTGAGGACTTGGGTTTTGAATACCCTT
AAGAAAAGACCAGTCTGAGGGTGTAAGGTCGTCCAGATTCGGAAGGTTAGAAAACACTTG
TGTATTCCCAGAGCTTTCCGTAGGTTGTAGTTGAAATGGATCCTGAGTGTTATTATGTCC
ATGTTCGTCGTGAATGGACGGTTGTCGTGGTTGAGGATCTTGAAATAGAGGGGATTTGGA
ACCTTCCAGATATAGACGCCATTCTTTGCTTGAGCTGCAGGGATGCGTGCCCCTGTGCGA
GAATCCATGGTTGTGGCAGTTGATAGAGAGATAATAAGAACACCCGCATTCAAGATCTAC
TCTCCTCCTCCTGATGCGTCTCTTCGCTTCCCTGTGCTGTACTTTGATTGGTACCCGAGT
ACAACGGTTCGGTGAGAAAGACGAATGCTGCAT
>GU112074
TTAATTGAAACTACACCGAGATTGTTGAGATATTTGAGGACTTGGGTTTTGAATACCCTT
AAGAAAAGACCAGTCTGAGGGTGTAAGGTCGTCCAGATTCGGAAGGTTAGAAAACACTTG
TGTATTCCCAGAGCTTTCCGTAGGTTGTAGTTGAAATGGATCCTGAGTGTTATTATGTCC
ATGTTCGTCGTGAATGGACGGTTGTCGTGGTTGAGGATCTTGAAATAGAGGGGATTTGGA
ACCTTCCAGATATAGACGCCATTCTTTGCTTGAGCTGCAGTGATGCGTGCCCCTGTGCGA
GAATCCATGGTTGTGGCAGTTGATAGAGAGATAATAAGAACACCCGCATTCAAGATCTAC
TCTCCTCCTCCTGATGCGTCTCTTCGCTTCCCTGTGTTGTACTTTGATTGGTACCCGAGT
ACAACGGTTCGGTGAGAAAGACGAATGCTGCAT
>GU112056
TTAAGTGAGATTACACCTAGATTGTTGAGATATTTGAGGACTTGGTTCTTGAATACCCTT
AAGAAAAGACCAGTCTGAGGGTGTAAGGTCGTCCAGATTCGGAAGGTTAGAAAACACTTG
TGTATTCCCAGAGCTTTCCGTAGGTTGTAGTTGAAATGGATCCTGAGTGTTATTATGTCC
ATGTTCGTCGTGAATGGACGGTTGTCGTGGTTGAGGATCTTGAAATAGAGGGGATTTGGA
ACCTTCCAGATATAGACGCCATTCTTTGCTTGAGCTGCAGTGATGCGTGCCCCTGTGCGA
GAATCCATGGTTGTGGCAGTTGATAGAGAGATAATAAGAACACCCGCATTCAAGATCTAC
TCTCCTCCTCCTGTGCGCTCTCTTCGCTTCCCTGTGCTGTACTTTGATTGGTACCCGAGT
ACAACGGTTCGGTGAGAAAGACGAATGCTGCAT
>JQ326270
TTAATTGAGACTACACCTAGATTGTTGAGATATTTGAGGACTTGGGTTTTGAATACCCTT
AACAAAAGACCAGTCGGAGGGTGTAAGGTCCTCCAGATTCGGAAGGTTAGAAAACACTTG
TGTATTCCCAGAGCTTTCCGTAGGTTGTAGTTGAAATGGATCCTTACTGTTATTATGTCC
ATGTTCGTCGTGAATGGACGGTTGTCGTGGTTGAGGATCTTGAAATAGAGGGGATTTGGA
ACCTTCCAGATATAGACGCCATTCTTTGCTTGAGCTGCAGTGATGCGTGCCCCTGTGCGA
GAATCCATGGTTGTGGCAGTTGATAGAGAGATAATAAGAACACCCGCATTCAAGATCTAC
TCTCCTCCTCCTGATGGGTCTCTTCGCTTCCCTGTGCTGTACTTTGATTGGTACCCGAGT
ACAACGGTTCGGTGAGAAAGACGAATGCTGCAT
>FJ176235
TTAATTGAAACTACACCGAGATTGTTGAGATATTTGAGGACTTGGGTTTTGAACACCCTT
AAGAAAAGACCAGTCGGAGGGTGTAAGGTCGTCCAGATTCGGAAGGTTAGAAAACACTTG
TGTATTCCCAGAGCTTTCCGTAGGTTGTAGTTGAAATGGATCCTGAGTGTTATTATGTCC
ATGTTCGTCGTGAATGGACGGTTGTCGTGGTTGAGGATCTTGAAATAGAGGGGATTTGGA
ACCTTCCAGATATAGACGCCATTCTTTGCTTGAGCTGCAGTGATGCGTGCCCCTGTGCGA
GGATCCATGGTTGTGGCAGTTGATAGAGAGATAATAAGAACACCCGCATTCAAGATCTAC
TCTCCTCCTCCTGATGCGTCTCTTCGCTTCCCTGTGCTGTACTTTGATTGGTACCCGAGT
ACAACGGTTCGGTGAGAAAGACGAATGCTGCAT
>FJ176236
TTAATTGAAACTACACCGAGATTGTTGAGATATTTGAGGACTTGGGTTTTGAATACCCTT
AAGAAAAGACCAGTCTGAGGGTGTAAGGTCGTCCAGATTCGGAAGGTTAGAAAACACTTG
TGTATTCCCAGAGCTTTCCGTAGGTTGTAGTTGAAATGGATCCTGAGTGTTATTATGTCC
ATGTTCGTCGTGAATGGACGGTTGTCGTGGTTGAGGATCTTGAAATAGAGGGGATTTGGA
ACCTTCCAGATATAGACGCCATTCTTTGCTTGAGCTGCAGTGATGCGTGCCCCTGTGCGA
GAATCCATGGTTGTGGCAGTTGATAGAGAGATAATAAGAACACCCGCATTCAAGATCTAC
TCTCCTCCTCCTGATGCGTCTCTTCGCTTCCCTGTGCTGTACTTTGATTGGTACCCGAGT
ACAACGGTTCGGTGAGAAAGACGAATGCTGCAT
>KJ462082
TTAATTGAAACTACACCGAGATTGTTGAGATATTTGAGGACTTGGGTTTTGAATACCCTT
AAGAAAAGACCAGTCTGAGGGTGTAAGGTCGTCCAGATTCGGAAGGTTAGAAAACACTTG
TGTATTCCCAGAGCTTTCCGTAGGTTGTAGTTGAAATGGATCCTGAGTGTTATTATGTCC
ATGTTCGTCGTGAATGGACGGTTGTCGTGGTTGAGGATCTTGAAATAGAGGGGATTTGGA
ACCTTCCAGATATAGACGCCATTCTTTGCTTGAGCTGCAGTGATGCGTGCCCCTGTGCGA
GAATCCATGGTTGTGGCAGTTGATAGAGAGATAATAAGAACACCCGCATTCAAGATCTAC
TCTCCTCCTCCTGATGCGTCTCTTCGCTTCCCTGTGCTGTACTTTGATTGGTACCCGAGT
ACAACGGTTCGGTGAGAAAGACGAATGCTGCAT
>KF471063
TTAATTGAAACTACACCGAGATTGTTGAGATATTTGAGGACTTGGGTTTTGAATACCCTT
AAGAAAAGACCAGTCTGAGGGTGTAAGGTCGTCCAGATTCGGAAGGTTAGAAAACACTTG
TGTATTCCCAGAGCTTTCCGTAGGTTGTAGTTGAAATGGATCCTGAGTGTTATTATGTCC
ATGTTTGTCCTGAATGGACGGTTGTCGTGGTTGAGGATCTTGAAATAGAGGGGATTTGGA
ACCTTCCAGATATAGACGCCATTCTTTGCTTGAGCTGCAGTGATGCGTGCCCCTGTGCGA
GAATCCATGGTTGTGGCAGTTGATAGAGAGATAATAAGAACACCCGCATTCAAGATCTAC
TCTCCTCCTCCTGATGCGTCTCTTCGCTTCCCTGTGCTGTACTTTGATTGGTACCCGAGT
ACAACGGTTCGGTGATAAAGATGAATGCTGCAT
>GU112078
TTAATTGAAACTACACCGAGATTGTTGAGATATTTGAGGACTTGGGTTTTGAATACCCTT
AAGAAAAGACCAGTCTGAGGGTGTAAGGTCGTCCAGATTCGGAAGGTTAGAAAACACTTG
TGTATTCCCAGAGCTTTCCGTAGGTTGTAGTTGAAATGGATCCTCATTGTTATGATGTCC
ATGTTCGTCGTGAATGGACGGTTGTCGTGGTTGAGGATCTTGAAATACAGGGGATTTGGA
ACCTTCCAGATATAGACTCCATTCTTTGCTTGAGCTGCAGTGATGCGTGCCCCTGTGCGA
GAATCCATGGTTGTGGCATTTGATGGACAGATAATAAGAACACCCGCATTCAAGATCTAC
TCTCCTCCTCCTGATGCGTCTCTTCGCTTCCCTGTGCTGTACTTTGATTGGTACCCGAGT
ACAACGGTTCGTTGAGAAAGACGAATGCTGCAT
>GU112007
TTAATTGAGATTACACCTAGATTGTTGAGATATTTGAGGACTTGGGTTTTGAATACCCTT
AAGAAAAGACCAGTCGGAGGGTGTAAGGTCGTCCAGATTCGGAAGGTTAGAAAACACTTG
TGCACTCCCAGAGCTTTCCGAAGGTTGTAGTTGAATTGGATCCTCATTGTTATGATGTCC
ATGTTCGTCGTGAATGGACGGTTGTCGTGGTTGAGGATTTTGAAATAAAGGGGATTTGGA
ACCTCCCAGATAAAGACGCCATTCGTTGAATGAGCTGCAGTGATGCGTTCCCCTGTGCGA
GAATCCATGGTTGTGGCAGTTGATACTTAGGTAATAGCTGCATCCACACTCAAGGTCCAC
TCGTTTCCTCCTGTGCGCTCTCTTCGCTTCCCTGTGTTGAACTTTGATTGGTACCCGAGT
ACAACGGTTGGGTGAGGAAGACGAATGCTGCAT
>KC501922
TTAAGTGAGATTACACCTAGATTGTTGAGATACTTGAGTACTTGGGTTTTGAATACCCTT
AAGAAAAGACCAGTCGGAGGGTGTAAGGTCGTCCAGATTCGGAAGGTTAGAAAACACTTG
TGCACTCCCAGAGCTTTCCGAAGGTTGTAGTTGAATTGGATCCTCATTGTTATGATGTCC
ATGTTCGTCGTGAATGGACGGTTGTCGTGGCTGAGGATTTTGAAATAAAGGGGATTTGGA
ACCTCCCAGATAAAGACGCCATTCGTTGAATGAGCTGCAGTGATGCGTTCCCCTGTGCGA
GAATCCATGGTTGTGGCAGTTGATACTTAGGTAATAGGTGCATCCACATTCAAGATCCAC
TCTCCTCCTCCTGGTCCTCCTCTTGGCCTCCCTGTGCTGGACTTTGATGGGCAATTGAGT
ACAGTGGTTCCTCGAGGGTGATGAAGACTGCAT
>KT390321
TTAATTGAGATTACACCTAGATTGTTGAGATACTTGATGACTTGGGTTTTGAATACCCTT
AAGAAAAGACCAGTCGGAGGGTGTAAGGTCGTCCAGACCCGGAAGGTTAGAAAACACTTG
TGCACTCCCAGAGCTCTCCGAAGGTTGTAGTTGAATTGGATCCTCATTGTTATTATGTCC
ATGTTCGTCGTGAATGGACGGTTGTCGTGGCTGAGGATCTTGAAATAAAGGGGATTTGGA
ACCTCCCAGATAAAGACGCCATTCGTTGAATGAGCTGCAGTGATGCGTTCCCCTGTGCGA
GAATCCATGGTTGTGGCAGTTGATACTTAGGTAATAGCTGCATCCACACTCAAGGTCCAC
TCGTTTCCTCCTGTGCGCTCTCTTCGCTTCCCTGTGTTGAACTTTGATTGGTACCCGAGT
ACAACGGTTGGGTGAGGAAGACGAATGCTGCAT
>GU112006
TTAAGTGAGATTACACCTAGATTGTTGAGATACTTGAGTACTTGGGTTTTGAATACCCTT
AAGAAAAGACCAGTCGGAGGGTGTAAGGTCGTCCAGATTCGGAAGGTTAGAAAACACTTG
TGCACTCCCAGAGCTTTCCGAAGGTTGTAGTTGAATTGGATCCTCATTGTTATGATGTCC
ATGTTCGTCGTGAATGGACGGTTGTCGTGGTTGAGGATTTTGAAATAAAGGGGATTTGGA
ACCTCCCAGATAAAGACGCCATTCGTTGAATGAGCTGCAGTGATGCGTTCCCCTGTGCGA
GAATCCATGGTTGTGGCAGTTGATACTTAGGTAATAGCTGCATCCACACTCAAGGTCCAC
TCGTTTCCTCCTGTGCGCTCTCTTCGCTTCCCTGTGTTGAACTTTGATTGGTACCCGAGT
ACAACGGTTGGGTGAGGAAGACGAATGCTGCAT
>GU112080
TTAATTGAAACTACACCGAGATTGTTGAGATATTTGAGGACTTGGGTTTTGAATACCCTT
AAGAAAAGACCAGTCTGAGGGTGTAAGGTCGTCCAGATTCGGAAGGTTAGAAAACACTTG
TGTACTCCCAGAGCTTTCCGTAGGTTGTAGTTGAAATGGATCCTGAGTGTTATTATGTCC
ATGTTCGTCGTGAATGGACGGTTGTCGTGGTTGAGGATCTTGAAATAGAGGGGATTTGGA
ACCTTCCAGATATAGACGCCATTCTTTGCTTGAGCTGCAGTGATGCGTGCCCCTGTGCGA
GAATCCATGGTTGTGGCAGTTGATAGAGAGATAATAAGAACACCCGCATTCAAGATCTAC
TCTCCTCCTCCTGATGCGTCTCTTCGCTTCCCTGTGCTGTACTTTGATTGGTACCCGAGT
ACAACGGTTCGGTGAGAAAGACGAATGCTGCAT
>KF471062
TTAAGTGAGATTACACCTAGATTGTTGAGATACTTGAGTACTTGGGTTTTGAATACCCTT
AAGAAAAGACCAGTCGGAGGGTGTAAGGTCGTCCAGATTCGGAAGGTTAGAAAACACTTG
TGCACTCCCAGAGCTTTCCGAAGGTTGTAGTTGAATTGGATCCTCATTGTTATTATGTCC
ATGTTCGTCGTGAATTGACGGTTTTCGTGGCTGAGGATTTTGAAATAAAGGGGATTTGGA
ACCTTCCAGATAAAGACGCCATTCGTTGAATGAGCTGCAGTGATGCGTTCCCCTGTGCGA
GAATCCATGGTTGTGGCAGTTGATACTTAGGTAATAGCTGCATCCACACTCAAGGTCCAC
TCGTTTCCTCCTGTGCGCTCTCTTCGCTTCCCTGTGTTGAACTTTGATTGGTACCGGAGT
AGAGCGGTTGGGTGAGAAAGACGAATGTTGCAT
>EU482411
TTAAGTGAGATTACACTTAGATTGTTGAGATACTTGAGTACTTGGGTTTTGAATACCCTT
AAGAAAAGACCAGTCGGAGGGTGTAAGGTCGTCCAGATTCGGAAGGTTAGAAAACACTTG
TGCACTCCCAGAGCTTTCCGAAGGTTGTAGTTGAATTGGATCCTCATTGTTATGATGTCC
ATGTTCGTCGTGAATGGACGGTTGTCGTGGCTGAGGATTTTGAAATAAAGGGGATTTGGA
ACCTCCCAGATAAAGACGCCATTCGTTGAATGAGCTGCAGTGATGCGTTCCCCTGTGCGG
GAATCCATGGTTGTGGCAGTTGATACTTAGGTAATAGCTGCATCCACACTCAAGGTCCAC
TCGTTTCCTCCTGTGCGCTCTCTTCGCTTCCCTGTGTTGAACTTTGATTGGTACCGGAGT
AGAGCGGTTGGGTGAGAAAGACGAATGTTGCAT
>KJ462081
TTAAGTGAGATTACACTTAGATTGTTGAGATACTTGAGTACTTGGGTTTTGAATACCCTT
AAGAAAAGACCAGTCGGAGGGTGTAAGGTCGTCCAGATTCGGAAGGTTAGAAAACACTTG
TGCACTCCCAGAGCTTTCCGAAGGTTGTAGTTGAATTGGATCCTCATTGTTATGATGTCC
ATGTTCGTCGTGAATGGACGGTTGTCGTGGCTGAGGATTTTGAAATAAAGGGGATTTGGA
ACCTCCCAGATAAAGACGCCATTCGTTGAATGAGCTGCAGTGATGCGTTCCCCTGTGCGA
GAATCCATGGTTGTGGCAGTTGATACTTAGGTAATAGCTGCATCCACACTCAAGGTCCAC
TCGTTTCCTCCTGTGCGCTCTCTTCGCTTCCCTGTGTTGAACTTTGATTGGTACCGGAGT
AGAGCGGTTGGGTGAGAAAGACGAATGTTGCAT
>JQ359505
TTAATTGAAACTACACCGAGATTGTTGAGATATTTGAGGACTTGGGTTTTGAATACCCTT
AAGAAAAGACCAGTCTGAGGGTGTAAGGTCGTCCAGATTCGGAAGGTTAGAAAACACTTG
TGTATTCCCAGAGCTTTCCGTAGGTTGTAGTTGAAATGGATCCTGAGTGTTATTATGTCC
ATGTTCGTCGTGAATGGACGGTTGTCGTGGTTTAGGATCTTGAAATAGAGGGGATTTGGA
ACCTTCCAGATATAGACGCCATTCTTTGCTTGAGCTGCAGTGATGCGTGCCCCTGTGCGA
GAATCCATGGTTGTGGCAGTTGATAGAGAGATAATAAGAACACCCGCATTCAAGATCTAC
TCTCCTCCTCCTGATGCGTCTCTTCGCTTCCCTGTGCTGTACTTTGATTGGTACCCGAGT
ACAACGGTTCGGTGAGAAAGACGAATGCTGCAT
>KC501920
TTAAGTGAGATTACACCTAGATTGTTGAGATACTTGAGTACTTGGTTTTTGAATACCCTT
AAGAAAAGACCAGTCTGAGGGTGTAAGGTCGTCCAGATTCGGAAGGTTAGAAAACACTTG
TGTATTCCCAGAGCTTTCCGTAGGTTGTAGTTGAAATGGATCCTGAGTGTTATTATGTCC
ATGTTCGTCGTGAATGGACGGTTGTCGTGGTTGAGGATCTTGAAATAGAGGGGATTTGGA
ACCTTCCAGATATAGACGCCATTCTTTGCTTGAGCTGCAGTGATGCGTGCCCCTGTGCGA
GAATCCATGGTTGTGGCAGTTGATACAGAGATAATAAGAACACCCGCATTCAAGATCTAC
TCTCCTCCTCCTGATGCGTCTCTTCGCTTCCCTGTGCTGTACTTTGATTGGTACCCGAGT
ACAACGGTTCGGTGAGAAAGACGAATGCTGCAT
