# Supplementary material for: Gene Overlapping as a Modulator of Begomovirus Evolution
Source: Microorganisms. 2022 Feb 4;10(2):366. doi: 10.3390/microorganisms10020366 (PMC8875319; doi:10.3390/microorganisms10020366)
Supplement: Supplementary file 1 [file microorganisms-10-00366-s001.zip › File S1/Bhendi_yellow_vein_mosaic_virus/DNA/DNA_AC1.fasta]

>GU112064
TCAAGATCTACTCTCCTCCTCCTGATGCGTCTCTTCGCTTCCCTGTGCTGTACTTTGATT
GGTACCCGAGTACAACGGTTCGGTGAGAAAGACGAATGCTGCATTTTTTAAAGCCCACGC
TTTCAAAGCTGAGTTCTTTTCCTCGTCCAAGAATTCTTTATAGCTTGCGTTGGGGCCTGG
ATTGCATAGGAAGATTGGTGGAATGCCTCCTTTAATTTGAACTGGCCTCCCGTACTTTGT
GTTTGATTGCCAGTCCCTTTGGGCCCCCATGAATTCTTTAAAGTGTTTCAGATAATGCGG
GTCAACATCATCTATAATGTTGAACCACGCATCGTTTGAATACACTTTAGGGCTTAGATC
CAAGTGCCCACATAAATAATTATGTGGCCCCAAGGAACGGGCCCATTGTGTTTTCCCAGT
TCTAGACTCCCCCTCTAGAACTAAACTCAAAGAACGCAGAGGCCGCGCAGCGGCTTCCAC
GACGTTTTCCGATACCCATTCCTCAAGTTCTTCTGGAACTTGATCGAAAGAAGAAGATAA
AAAAGGAGAAACATAAACCTCCAAGGGAGGTGTAAAAATCCTATCTAAATTGGCATTTAA
ATTATGAAATTGTAATACATAATCCTTAGGTGCTAACTCCCTAATGACTCTAAGAGCCTC
TGACTTACTGCCTGCGTTAAGTGCTGCTGCGTAAGCGTCGTTGGCTGTTTGCTGTCCCCC
TCTTGCAGATCGTCCATCGATCTGAAACTCTCCCCATTCGAGGGTGTCTCCGTCCTTGTC
GATGTAGGACTTGACATCTGAGCTTGATTTAGCTCCCTGAATGTTTGGATGGAAATGTAC
TGACCTGCTTGGGGAGACCAGGTCGAAGAATCGCTGATTCTGGCACTTGTATTTCCCCTC
GAACTGGATGAGCACGTGAAGATGAGGTTCCCCATTCTCGTGAAGCTCTTTGCAGATTTT
GATGAATTTTTTATTTGTTGGGGTTTGTAGGTTTTGGATTTGGGAAAGTGCTTCCTCTTT
AGTAAGAGAGCATTTTGGATAAGTAAGGAAATAATTTTTGGAATATATTTGAAAGCGTTT
AGAAGGCAT---
>GU112077
TCAAGATCTACTCTCCTCCTCCTGATGCGTCTCTTCGCTTCCATGTGCTGAACTTTGATT
GGTACCCGAGTACAACGGTTCGGTGAGGAAGACGAATGCTGCATTTTTTAAAGCCCACGC
TTTCAAAGCTGAGTTCTTTTCCTCGTCCAAGAACTCTTTATAGCTTGCGTTGGGGCCTGG
ATTGCAGAGGAAGATTGTTGGAATGCCGCCTGTAATTTGAACTGGCTTCCCGTACTTGGT
GTTTGATTGCCAGTCCCTTTGGGCCCCCATGAATTCTTTAAAGTGTTTCAGATAATGCGG
GTCAACATCATCTATAATGTTGAACCACGCATCGTTTGAATACACTTTAGGGCTTAGATC
TAGATGACCACATAAATAGTTATGTGGGCCTAAAGACCTAGCCCATTTTTTATCGCCGGT
ACGAGTCTCACCCTCTGGAACTGAACTCTTAGGTCTTTCTGGCCGCGCAGCGGCGTCCAT
GACGTTTTCTGCCGCCCACTCTTCAAGTTCTTCTGGAACTTGATCAAAAGAGGAAGAAAG
ATACCTAGACTGAAAAACCTCAACTGGAGGTGTAAAAATCCTATCTAAATTGGAATTTAA
ATTATGAAATTGTAATACGTAATCCTTAGGTGCTAACTCCCTAATGACTCTAAGAGCCTC
TGACTTACTGCCTGTGTTAATTGCTGTGGCGTAAGCGTCGTTGGCTGTCTGCTGTCCCCC
TCTTGCAGATCGTCCATCGATCTGAAACTCTCCCCATTCGAGAGTGTCTCCGTCCTTGTC
GATGTAGGACTTGACATCTGAGCTTGATTTAGCTCCCTGAATGTTCGGATGGAAATGTAC
TGACCTGCTTGGGGAGACCAGGTCGAAGAATCGCTGATTCTGGCACTTGTATTTCCCCTC
GAACTGGATGAGCACGTGAAGATGAGGTTCCCCATTCTCGTGAAGCTCTTTGCAGATTTT
GATGAATTTTTTATTTGTTGGAGTTTGTAGGTTTTGTATTTGGGAAAGTGCTTCTTCTTT
AGTAAGAGAGCACTTGGGATAAGTGAGGAAATAATTTTTGGAATATATTTGAAAGCGTTT
AGAAGGCAT---
>JQ326270
TCAAGATCTACTCTCCTCCTCCTGATGGGTCTCTTCGCTTCCCTGTGCTGTACTTTGATT
GGTACCCGAGTACAACGGTTCGGTGAGAAAGACGAATGCTGCATTTTTTAAAGCCCACGC
TTTCAAAGCTGAGTTCTTTTCCTCGTCCAAGAACTCTTTATAGCTTGCGTTGGGGCCTGG
ATTGCAGAGGAAGATTGTTGGAATGCCGCCTTTAATTTGAACTGGCTTCCCGTACTTGGT
GTTTGATTGCCAGTCCCTTTGGGCCCCCATGAATTCTTTAAAGTGTTTCAGATAATGCGG
GTCAACGTCATCTATAATGTTGAACCACGCATCGTTTGAATACACTTTAGGGCTTAGATC
TAGGTGACCGCACAAATAGTTATGTGGGCCTAATGACCTAGCCCACATAGTTTTGCCCGT
ACGACTATCTCCCTCTAAGACTAAACTCAAAGGTCTCAGAGGCCGCGCAGCGGCGTCCAT
GACGTTTTCCGATACCCATTCCTCAAGTTCTTCTGGAACTTGATCGAAAGAAGAAGATAA
AAAAGGAGAAACGTAAACCTCCAAGGGAGGTGTAAAAATCCTATCTAAATTGGCATTTAA
ATTATGAAATTGTAAGACATAATCCTTAGGTGCTAACTCCCTAATGACTCTAAGAGCCTC
TGACTTACTGCCTGCGTTAAGTGCTGCGGCGTAAGCGTCGTTGGCTGTCTGCTGTCCCCC
TCTTGCAGATCGTCCATCGATCTGAAACTCTCCCCATTCGAGGGTGTCTCCGTCCTTGTC
GATGTAGGACTTGACATCTGAGCCTGATTTAGCTCCCTGAATGTTCGGATGGAAATGTGC
TGACCTACTTGGGGAGGTGAGGTCGAAGAATCTATTGTTCCTGCACTGGTACTTTCCTTC
GAACTGGATGAGAACATGCAGATGAGGATTCCCATCTTCATGAAGTTCTCTGCAGATTCT
AATGAATTTTTTGTTTACTGGGGTTTGGAGATTTAAGAATTGGGAAAGTGCTTCTTCTTT
AGTCAGGGAGCACTTGGGATAAGTAAGGAAATAATTTTTGGAATATATTTGAAAGCGTTT
AGAAGGCAT---
>FJ176236
TCAAGATCTACTCTCCTCCTCCTGATGCGTCTCTTCGCTTCCCTGTGCTGTACTTTGATT
GGTACCCGAGTACAACGGTTCGGTGAGAAAGACGAATGCTGCATTTTTTAAAGCCCACGC
TTTCAAAGCTGAGTTCTTTTCCTCGTCCAAGAATTCTTTATAGCTTGCGTTGGGGCCTGG
ATTGCAGAGGAAGATTGTTGGAATGCCGCCTTTAATTTGAACCGGCTTCCCGTATTTGGT
GTTTGATTGCCAGTCCCTTTGGGCCCCCATGAATTCTTTAAAGTGTTTCAGATAATGCGG
GTCAACATCATCTATAATGTTGAACCACGCATCGTTTGAATACACTTTAGGGCTTAGATC
TAGGTGACCACACAAATAGTTATGTGGGCCTAATGACCTAGCCCACATGGTCTTGCCCGT
ACGACTATCTCCCTCTAAGACTAAACTCAAAGGTCTCTGAGGCCGCGCAGCGGCGTCCAT
GACGTTCTTCGACGCCCACTCTTCAGGTTCTTCTGAAACTTGATCAAAAGAAGAAAATAA
AAATGGACAAACATAAACCTCCTGAGGAGGAGTAAAAATCCTATCTAAATTTGAATTTAA
ATTATGATATTGTAAGACATAATCTTTGGGGGCTAATTCTTTAAGAACTCTAAGAGCCTC
TGCCTTACTTCCTGTGTTAAGTGCTGCCGCGTAAGCGTCATTGGCTGATTGTTGTCCTCC
CCTTGCAGATCTGCCGTCGATCTGGAATTCCCCCCATTCAAGGGTATCTCCGTCCTTGTC
GATATAGGACTTGACGTCGGAGCTGGATTTAGCTCCCTGAATGTTTGGATGGAAATGTGC
TGACCTGCTTGGGGGAGTGAGGTCGAAGAATCTATTGTTCCGGCACTGGTACTTGCCCTC
GAACTGGATGAGAACATGCAGATGAGGATCCCCATCCTCATGAAGTTCTCTGCAGATCCT
GATGAATTTTTTGTTTGCTGGGGTTTGGAGGTTTTGGAGTTGGGAAAGTGCTTCTTCTTT
AGTCAGGGAGCACTTGGGATAAGTAAGGAAATAATTTTTGGAATATATTTGAAAGCGTTT
AGAAGGCAT---
>GU112063
TCAAGATCTACTCTCCTCCTCCTGATGCGTCTCTTCGCTTCCCTGTGCTGTACTTTGATT
GGTACCCGAGTACAACGGTTCGGTGAGAAAGACGAATGCTGCATTTTTTAAAGCCCACGC
TTTCAAAGCTGAGTTCTTTTCCTCGTCCAAGAATTCTTTATAGCTTGCGTTGGGGCCTGG
ATTGCAGAGGAAGATTGTTGGAATGCCGCCTTTAATTTGAACTGGCTTCCCGTACTTGGT
GTTTGATTGCCAGTCCCTTTGGGCCCCCATGAATTCTTTAAAGTGTTTCAGATAATGCGG
GTCAACATCATCTATAATGTTGAACCACGCATCGTTTGAATACACTTTAGGGCTTAGATC
TAGGTGACCACATAAATAGTTATGTGGGCCTAATAACCTAGCCCACATCGTTTTGCCCGT
ACGACTGTCTCCCTCTAAGACTAAACTCAAAGGACGCAGAGGCCGCGCAGCGGCGTCCAT
GACGTTTTCCGATACCCATTCCTCAAGTTCTTCTGGAACTTGATCGAAAGAAGAAGATAA
AAAAGGAGAAACATAAACCTCCAAGGGAGGTGTAAAAATCCTATCTAAATTGGCATTTAA
ATTATGAAATTGTAATACATAATCCTTAGGTGCTAACTCCCTAATGACTCTAAGAGCCTC
TGACTTACTGCCTGCGTTAAGTGCTGCTGCGTAAGCGTCGTTGGCTGTTTGCTGTCCCCC
TCTTGCAGATCGTCCATCGATCTGAAACTCTCCCCATTCGAGGGTGTCTCCGTCCTTGTC
GATGTAGGACTTGACATCTGAGCTTGATTTAGCTCCCTGAATGTTCGGATGGAAATGTAC
TGACCTGCTTGGGGAGACCAGGTCGAAGAATCGCTGATTCTGGCACTTGTATTTGCCCTC
GAACTGGATGAGCACGTGCAGATGAGGTTCCCCATTCTCGTGAAGCTCTCTGCAGATTCT
AATGAATTTTTTGTTTACTGGGGTTTGGAGATTTAAGAATTGGGAAAGTGCTTCTTCTTT
AGTCAGGGAGCACTTGGGATAAGTAAGGAAATAATTTTTGGAATATATTTGAAAGCGTTT
AGAAGGCAT---
>GU112061
TCAAGATCTACTCTCCTCCTCCTGATGCGTCTCTTCGCTTCTCTGTGCTGTACTTTGATT
GGTACCCGAGTACAACGGTTCGGTGAGAAAGACGAATGCTGCATTTTTTAAAGCCCACGC
TTTCAAAGCTGAGTTCTTTTCCTCGTCCAAGAATTCTTTATAGCTTGCGTTGGGGCCTGG
ATTGCAGAGGAAGATTGTTGGAATGCCGCCTTTAATTTGAACTGGCTTCCCGTATTTGGT
GTTTGATTGCCAATCCCTTTGGGCCCCCATGAATTCTTTAAAGTGTTTCAGATAATGCGG
GTCAACATCATCTATAATGTTGAACCACGCATCGTTTGAATACACTTTAGGGCTTAGATC
TAGGTGACCACATAAATAGTTATGTGGGCCTAATGACCTAGCCCACATCGTTTTGCCCGT
ACGACTGTCTCCCTCTAAGACTAAACTCAAAGGACGCAGAGGCCGCGCAGCGGCGTCCAT
GACGTTTTCCGATACCCATTCCTCAAGTTCTTCTGGAACTTGATCGAAAGAAGAAGATAA
AAAAGGAGAAACATAAACCTCCAAGGGAGGTGTAAAAATCCTATCTAAATTGGAATTTAA
ATTATGAAATTGTAATACATAATCCTTAGGTGCTAACTCCCTAATGACTCTAAGAGCCTT
TGACTTACTGCCTGCGTTAAGTGCTGCGGCGTAAGCGTCGTTGGCTGTTTGCTGTCCCCC
TCTTGCAGATCGTCCATCGATCTGAAACTCTCCCCATTCGAGGGTGTCTCCGTCCTTGTC
GATGTAGGACTTGACATCTGAGCTTGATTTAGCTCCCTGAATGTTCGGATGGAAATGTAC
TGACCTGCTTGGGGAGACCAGGTCGAAGAATCGCTGATTCTGGCACTTGTATTTGCCCTC
GAACTGGATGAGCACGTGCAGATGAGGTTCCCCATTCTCGTGAAGCTCTCTGCAGATCTT
GATGAATTTTTTATTTGTTGGAGTGTGTAGGTTTTGTATTTGGGAAAGTGCCTCTTCTTT
AGTAAGAGAGCATTTTGGATAAGTGAGGAAATAATTTTTGGAATATATTTGAAAGCGTTT
AGAAGGCAT---
>GU112057
TCAAGATCTACTCTCCTCCTCCTGATGCGTCTCTTCGCTTCTCTGTGCTGTACTTTGATT
GGTACCCGAGTACAACGGTTCGGTGAGAAAGACGAATGCTGCATTTTTTAAAGCCCACGC
TTTCAAAGCTGAGTTCTTTTCCTCGTCCAAGAATTCTTTATAGCTTGCGTTGGGGCCTGG
ATTGCAGAGGAAGATTGTTGGAATGCCGCCTTTAATTTGAACTGGCTTCCCGTATTTGGT
GTTTGATTGCCAATCCCTTTGGGCCCCCATGAATTCTTTAAAGTGTTTCAGATAATGCGG
GTCAACATCATCTATAATGTTGAACCACGCATCGTTTGAATACACTTTAGGGCTTAGATC
TAGGTGACCACATAAATAGTTATGTGGGCCTAATGACCTAGCCCACATCGTTTTGCCCGT
ACGACTGTCTCCCTCTAAGACTAAACTCAAAGGACGCAGAGGCCGCGCAGCGGCGTCCAT
GACGTTTTCCGATACCCATTCCTCAAGTTCTTCTGGAACTTGATCGAAAGAAGAAGATAA
AAAAGGAGAAACATAAACCTCCAAGGGAGGTGTAAAAATCCTATCTAAATTGGAATTTAA
ATTATGAAATTGTAATACATAATCCTTAGGTGCTAACTCCCTAATGACTCTAAGAGCCTT
TGACTTACTGCCTGCGTTAAGTGCTGCGGCGTAAGCGTCGTTGGCTGTTTGCTGTCCCCC
TCTTGCAGATCGTCCATCGATCTGAAACTCTCCCCATTCGAGGGTGTCTCCGTCCTTGTC
GATGTAGGACTTGACATCTGAGCTTGATTTAGCTCCCTGAATGTTCGGATGGAAATGTAC
TGACCTGCTTGGGGAGACCAGGTCGAAGAATCGCTGATTCTGGCACTTGTATTTGCCCTC
GAACTGGATGAGCACGTGCAGATGAGGTTCCCCATTCTCGTGAAGCTCTCTGCAGATCTT
GATGAATTTTTTATTTGTTGGAGTGTGTAGGTTTTGTATTTGGGAAAGTGCCTCTTCTTT
AGTAAGAGAGCATTTTGGATAAGTGAGGAAATAATTTTTGGAATATATTTGAAAGCGTTT
AGAAGGCAT---
>GU112062
TCAAGATCTACTCTCCTCCTCCTGATGCGTCTCTTCGCTTCTCTGTGCTGTACTTTGATT
GGTACCCGAGTACAACGGTTCGGTGAGAAAGACGAATGCTGCATTTTTTAAAGCCCACGC
TTTCAAAGCTGAGTTCTTTTCCTCGTCCAAGAATTCTTTATAGCTTGCGTTGGGGCCTGG
ATTGCAGAGGAAGATTGTTGGAATGCCGCCTTTAATTTGAACTGGCTTCCCGTATTTGGT
GTTTGATTGCCAATCCCTTTGGGCCCCCATGAATTCTTTAAAGTGTTTCAGATAATGCGG
GTCAACATCATCTATAATGTTGAACCACGCATCGTTTGAATACACTTTAGGGCTTAGATC
TAGGTGACCACATAAATAGTTATGTGGGCCTAATGACCTAGCCCACATCGTTTTGCCCGT
ACGACTGTCTCCCTCTAAGACTAAACTCAAAGGACGCAGAGGCCGCGCAGCGGCGTCCAT
GACGTTTTCCGATACCCATTCCTCAAGTTCTTCTGGAACTTGATCGAAAGAAGAAGATAA
AAAAGGAGAAACATAAACCTCCAAGGGAGGTGTAAAAATCCTATCTAAATTGGAATTTAA
ATTATGAAATTGTAATACATAATCCTTAGGTGCTAACTCCCTAATGACTCTAAGAGCCTT
TGACTTACTGCCTGCGTTAAGTGCTGCGGCGTAAGCGTCGTTGGCTGTTTGCTGTCCCCC
TCTTGCAGATCGTCCATCGATCTGAAACTCTCCCCATTCGAGGGTGTCTCCGTCCTTGTC
GATGTAGGACTTGACATCTGAGCTTGATTTAGCTCCCTGAATGTTCGGATGGAAATGTAC
TGACCTGCTTGGGGAGACCAGGTCGAAGAATCGCTGATTCTGGCACTTGTATTTGCCCTC
GAACTGGATGAGCACGTGCAGATGAGGTTCCCCATTCTCGTGAAGCTCTCTGCAGATCTT
GATGAATTTTTTATTTGTTGGAGTGTGTAGGTTTTGTATTTGGGAAAGTGCCTCTTCTTT
AGTAAGAGAGCATTTTGGATAAGTGAGGAAATAATTTTTGGAATATATTTGAAAGCGTTT
AGAAGGCAT---
>GU112066
TCAAGATCTACTCTCCTCCTCCTGATGCGTCTCTTCGCTTCCCTGTGCTGTACTTTGATT
GGTACCCGAGTACAACGGTTCGGTGAGAAAGACGAATGCTGCATTTTTTAAAGCCCACGC
TTTCAAAGCTGAGTTCTTTTCCTCGTCCAAGAACTCTTTATAGCTTGCGTTGGGGCCTGG
ATTGCAGAGGAAGATTGTTGGAATGCCGCCTTTAATTTGAACTGGCTTCCCGTACTTGGT
GTTTGATTGCCAGTCCCTTTGGGCCCCCATGAATTCTTTAAAGTGTTTCAGATAATGCGG
GTCAACATCATCTATAATGTTGAACCACGCATCGTTTGAATACACTTTAGGGCTTAGATC
TAGGTGACCACATAAATAGTTATGTGGCCTTAATGACCTAGCCCACATCGTTTTGCCCGT
ACGACTGTCTCCCTCTAATACTAAACTCAAAGAACGCAGAGGCCGCGCAGCGGCGTCCAT
GACGTTTTCCGATACCCATTCCTCTAGTTCTTCTGGAACTTGATCGAAAGAAGAAGATAA
AAAAGGAGAAACATAAACCTCCAAGGGAGGTGTAAAAATCCTATCTAAATTGGCATTTAA
ATTATGAAATTGTAATACATAATCCTTAGGTGCTAACTCCCTAATGACTCTAAGAGCCTC
TGACTTACTGCCTGCGTTAAGTGCTGCGGCGTAAGCGTCGTTGGCTGTTTGCTGTCCCCC
TCTTGCAGATCGTCCATCGATCTGAAACTCTCCCCATTCGAGGGTGTCTCCGTCCTTGTC
GATGTAGGACTTGACATCTGAGCTTGATTTAGCTCCCTGAATGTTCGGATGGAAATGTAC
TGACCTGCTTGGGGAGACCAGGTCGAAGAATCGCTGATTCTGGCACTTGTATTTGCCCTC
GAACTGGATGAGCACGTGCAGATGAGGTTCCCCATTCTCGTGAAGCTCTCTGCAGATCTT
GATGAATTTTTTATTTGTTGGAGTGTGTAGGTTTTGTATTTGGGAAAGTGCTTCTTCTTT
AGTAAGAGAGCATTTTGGATAAGTGATGAAATAATTTTTGGAATATATTTGAAAGCGTTT
AGAAGGCAT---
>JQ326268
TCAAGATCTACTCTCCTCCTCCTGATGCGTCTCTTCGCTTCCCTGTGCTGTACTTTGATT
GGTACCCGAGTACAACGGTTCGGTGAGAAAGACGAATGCTGCATTTTTTAAAGCCCACGC
TTTCAATGCTGAGTTCTTTTCCTCGTCCAAGAATTCTTTATAGCTTGCGTTGGGGCCTGG
ATTGCAGAGGAAGATTGTTGGAATGCCGCCTTTAATTTGAACCGGCTTCCCGTATTTGGT
GTTTGATTGCCAGTCCCTTTGGGCCCCCATGAATTCTTTAAAGTGTTTCAGATAATGCGG
GTCAACATCATCTATAATGTTGAACCACGCATCGTTTGAATACACTTTAGGGCTTAGATC
TAGGTGACCACACAAATAGTTATGTGGGCCTAATGACCTAGCCCACATAGTTTTGCCCGT
ACGACTATCTCCCTCTAAGACTAAACTCAAAGGTCTCAGAGGCCGCGCAGCGGCGTCCAT
GACGTTTTCCGATACCCATTCCTCAAGTTCTTCTGGAACTTGATCGAAAGAAGAAGATAA
AAAAGGAGAAACATAAACCTCCAAGGGAGGTGTAAAAATCCTATCTAAATTGGCATTTAA
ATTATGAAATTGTAAGACATAATCCTTAGGTGCTAACTCCCTAATGACTCTAAGAGCCTC
TGACTTACTGCCTGCGTTAAGTGCTGCGGCGTAAGCGTCGTTGGCTGTCTGCTGTCCCCC
TCTTGCAGATCGTCCATCGATCTGAAACTCTCCCCATTCGAGGGTGTCTCCGTCCTTGTC
GATGTAGGACTTGACATCTGAGCTTGATTTAGCTCCCTGAATGTTCGGATGGAAATGTAC
TGACCTGCTTGGGGAGACCAGGTCGAAGAATCGCTGATTCTGGCACTTGTATTTGCCCTC
GAACTGGATGAGCACGTGAAGATGAGGTTCCCCATCCTCGTGAAGCTCTCTGCAGATCTT
GATGAATTTTTTATTTGTTGGGGTTTGTAGGTTTTGGAGTTGGGAAAGTGCTTCCTCTTT
AGTAAGAGAGCATTTGGGATAAGTGAGGAAATAATTTTTGGAATATATTTGAAAGCGTTT
AGAAGGCAT---
>JQ326269
TCAAGATCTACTCTCCTCCTCCTGATGCGTCTCTTCGCTTCCCTGTGCTGTACTTTGATT
GGTACCCGAGTACAACGGTTCGGTGAGAAAGACGAATGCTGCATTTTTTAAAGCCCACGC
TTTCAAAGCTGAATTCTTTTCCTCGTCCAAGAATTCTTTATAGCTTGCGTTGGGGCCTGG
ATTGCAGAGGAAGATTGTTGGAATGCCGCCTTTAATTTGAACCGGCTTCCCGTATTTGGT
GTTCGATTGCCAGTCCCTTTGGGCCCCCATGAATTCTTTAAAGTGCTTCAGATAATGCGG
GTCAACATCATCTATAATGTTGAACCACGCATCGTTTGAATACACTTTAGGGCTTAGATC
TAGGTGACCACACAAATAGTTATGTGGTCCTAATGACCTAGCCCACATAGTTTTGCCCGT
ACGACTATCTCCCTCTAAGACTAAACTCAAAGGTCTCGGAGGCCGCGCAGCGGCGTCCAT
GACGTTTTCCGATACCCATTCCTCAAGTTCTTGTGGAACTTGATCGAAAGAAGAAGATAA
AAAAGGAGAAACATAAACCTCCAAGGGAGGTGTAAAAATCCTATCTAAATTGGCATTTAA
ATTATGAAATTGTAAGACATAATCCTTAGGTGCTAACTCCCTAATGACTCTAAGAGCCTC
TGACTTACTGCCTGCGTTAAGTGCTGCGGCGTAAGCGTCGTTGGCTGTCTGCTGTCCCCC
TCTTGCAGATCGTCCATCGATCTGAAACTCTCCCCATTCGAGGGTGTCTCCGTCCTTGTC
GATGTAGGACTTGACATCTGAGCTTGATTTAGCTCCCTGAATGTTCGGATGGAAATGTAC
TGACCTGCTTGGGGAGACCAGGTCGAAGAATCGCTGATTCTGGCACTTGTATTTGCCCTC
GAACTGGATGAGCACGTGAAGATGAGGTTCCCCATCCTCGTGAAGCTCTCTGCAGATCTT
GATGAATTTTTTATTTGTTGGGGTTTGTAGGTTTTGGAGTTGGGAAAGTGCTTCCTCTTT
AGTAAGAGAGCATTTGAGATATGTGAGGAAATAATTTTTGGAATTAATGACAAAACGCTT
TGGAGGCAT---
>GU112068
TCAAGATCTACTCTCCTCCTCCTGATGCGTCTCTTCGCTTCCCTGTGTTGTACTTTGATT
GGTACCCGAGTACAACGGTTCGGTGAGAAAGACGAATGCTGCATTTTTTAAAGCCCACGC
TTTCAAAGCTGAGTTCTTTTCCTCGTCCAAGAATTCTTTATAGCTTGCGTTGGGGCCTGG
ATTGCAGAGGAAGATTGTTGGAATGCCGCCTTTAATTTGAACCGGCTTCCCGTATTTGGT
GTTTGATTGCCAGTCCCTTTGGGCCCCCATGAATTCTTTAAAGTGTTTCAGATAATGCGG
GTCAACATCATCTATAATGTTGAACCACGCATCGTTTGAATACACTTTAGGGCTTAGATC
TAGGTGACCACACAAAAAGTTATGTGGGCCTAGTGACCTAGCCCACATAGTTTTGCCCGT
ACGACTATCTCCCTCTAAGACTAAACTCAAAGGTCTCAGAGGCCGCGCAGCGGCGTCCAT
GACGTTTTCCGATACCCATTCCTCAAGTTCTTCTGGAACTTGATCGAAAGAAGAAGATAA
AAAAGGAGAAACATAAACCTCCAAGGGAGGTGTAAAAATCCTATCTAAATTGGCATTTAA
ATTATGAAATTGTAAGACATAATCCTTAGGTGCTAACTCCCTAATGACTCTAAGAGCCTC
TGACTTACTGCCTGCGTTAAGTGCTGCGGCGTAAGCGTCGTTGGCTGTCTGCTGTCCCCC
TCTTGCAGATCGTCCATCGATCTGAAACTCTCCCCATTCGAGGGTGTCTCCGTCCTTGTC
GATGTAGGACTTGACATCTGAGCTTGATTTAGCTCCCTGAATGTTCGGATGGAAATGTAC
TGACCTGCTTGGGGAGACCAGGTCGAAGAATCGCTGATTCTGGCACTTGTATTTGCCCTC
GAACTGGATGAGCACGTGAAGATGAGGTTCCCCATCCTCGTGAAGCTCTCTGCAGATCTT
GATGAATTTTTTATTTGTTGGGGTTTGTAGGTTTTGGAGTTGGGAAAGTGCTTCCTCTTT
AGTAAGAGAGCATTTTGGATAAGTAAGGAAATAATTTTTGGAATATATTTGAAAGCGTTT
AGAAGGCAT---
>GU112067
TCAAGATCTACTCTCCTCCTCCTGATGCGTCTCTTCGCTTCCCTGTGTTGTACTTTGATT
GGTACCCGAGTACAACGGTTCGGTGAGAAAGACGAATGCTGCATTTTTTAAAGCCCACGC
TTTCAAAGCTGAGTTCTTTTCCTCGTCCAAGAATTCTTTATAGCTTGCGTTGGGGCCTGG
ATTGCAGAGGAAGATTGTTGGAATGCCGCCTTTAATTTGAACCGGCTTCCCGTATTTGGT
GTTTGATTGCCAGTCCCTTTGGGCCCCCATGAATTCTTTAAAGTGTTTCAGATAATGCGG
GTCAACATCATCTATAATGTTGAACCACGCATCGTTTGAATACACTTTAGGGCTTAGATC
TAGGTGACCACACAAAAAGTTATGTGGGCCTAGTGACCTAGCCCACATAGTTTTGCCCGT
ACGACTATCTCCCTCTAAGACTAAACTCAAAGGTCTCAGAGGCCGCGCAGCGGCGTCCAT
GACGTTTTCCGATACCCATTCCTCAAGTTCTTCTGGAACTTGATCGAAAGAAGAAGATAA
AAAAGGAGAAACATAAACCTCCAAGGGAGGTGTAAAAATCCTATCTAAATTGGCATTTAA
ATTATGAAATTGTAAGACATAATCCTTAGGTGCTAACTCCCTAATGACTCTAAGAGCCTC
TGACTTACTGCCTGCGTTAAGTGCTGCGGCGTAAGCGTCGTTGGCTGTCTGCTGTCCCCC
TCTTGCAGATCGTCCATCGATCTGAAACTCTCCCCATTCGAGGGTGTCTCCGTCCTTGTC
GATGTAGGACTTGACATCTGAGCTTGATTTAGCTCCCTGAATGTTCGGATGGAAATGTAC
TGACCTGCTTGGGGAGACCAGGTCGAAGAATCGCTGATTCTGGCACTTGTATTTGCCCTC
GAACTGGATGAGCACGTGAAGATGAGGTTCCCCATCCTCGTGAAGCTCTCTGCAGATCTT
GATGAATTTTTTATTTGTTGGGGTTTGTAGGTTTTGGAGTTGGGAAAGTGCTTCCTCTTT
AGTAAGAGAGCATTTTGGATAAGTAAGGAAATAATTTTTGGAATATATTTGAAAGCGTTT
AGAAGGCAT---
>GU112070
TCAAGATCTACTCTCCTCCTCCTGATGCGTCTCTTCGCTTCCCTGTGTTGTACTTTGATT
GGTACCCGAGTACAACGGTTCGGTGAGAAAGACGAATGCTGCATTTTTTAAAGCCCACGC
TTTCAAAGCTGAGTTCTTTTCCTCGTCCAAGAATTCTTTATAGCTTGCGTTGGGGCCTGG
ATTGCAGAGGAAGATTGTTGGAATGCCGCCTTTAATTTGAACCGGCTTCCCGTATTTGGT
GTTTGATTGCCAGTCCCTTTGGGCCCCCATGAATTCTTTAAAGTGTTTCAGATAATGCGG
GTCAACATCATCTATAATGTTGAACCACGCATCGTTTGAATACACTTTAGGGCTTAGATC
TAGGTGACCACACAAATAGTTATGTGGGCCTAATGACCTAGCCCACATAGTTTTGCCCGT
ACGACTATCTCCCTCTAAGACTAAACTCAAAGGTCTCAGAGGCCGCGCAGCGGCGTCCAT
GACGTTTTCCGATACCCATTCCTCAAGTTCTTCTGGAACTTGATCGAAAGAAGAAGATAA
AAAAGGAGAAACATAAACCTCCAAGGGAGGTGTAAAAATCCTATCTAAATTGGCATTTAA
ATTATGAAATTGTAAGACATAATCCTTAGGTGCTAACTCCCTAATGACTCTAAGAGCCTC
TGACTTACTGCCTGCGTTAAGTGCTGCGGCGTAAGCGTCGTTGGCTGTCTGCTGTCCCCC
TCTTGCAGATCGTCCATCGATCTGAAACTCTCCCCATTCGAGGGTGTCTCCGTCCTTGTC
GATGTAGGACTTGACATCTGAGCTTGATTTAGCTCCCTGAATGTTCGGATGGAAATGTAC
TGACCTGCTTGGGGAGACCAGGTCGAAGTATCGCTGATTCTGGCACTTGTATTTGCCCTC
GAACTGGATGAGCACGTGAAGATGAGGTTCCCCATCCTCGTGAAGCTCTCTGCAGATCTT
GATGAATTTTTTATTTGTTGGGGTTTGTAGGTTTTGGAGTTGGGAAAGTGCTTCCTCTTT
AGTAAGAGAGCATTTTGGATAAGTAAGGAAATAATTTTTGGAATATATTTGAAAGCGTTT
AGAAGGCAT---
>GU112069
TCAAGATCTACTCTCCTCCTCCTGATGCGTCTCTTCGCTTCCCTGTGCTGTACTTTGATT
GGTACCCGAGTACAACGGTTCGGTGAGAAAGACGAATGCTGCATTTTTAACAGCCCACGC
TTTCAAAGCTGAGTTCTTTTCCTCGTCCAAGAATTCTTTATAGCTTGCGTTGGGGCCTGG
ATTGCAGAGGAAGATTGTTGGAATGCCGCCTTTAATTTGAACCGGCTTCCCGTATTTGGT
GTTCGATTGCCAGTCCCTTTGGGCCCCCATGAATTCTTTAAAGTGTTTCAGATAATGCGG
GTCAACATCATCTATAATGTTGAACCACGCATCGTTTGAATACACTTTAGGGCTTAGATC
TAGGTGACCACACAAATAGTTATGTGGGCCTAATGACCTAGCCCACATAGTTTTGCCCGT
ACGACTATCTCCCTCTAAGACTAAACTCAAAGGTCTCAGAGGCCGCGCAGCGGCGTCCAT
GACGTTTTCCGATACCCATTCCTCAAGTTCTTCTGGAACTTGATCGAAAGAAGAAGATAA
AAAAGGAGAAACATAAACCTCCAAGGGAGGTGTAAAAATCCTATCTAAATTGGCATTTAG
ATTATGAAATTGTAAGACATAATCCTTAGGTGCTAACTCCCTAATGACTCTAAGAGCCTC
TGACTTACCGCCTGCGTTAAGTGCTGCGGCGTAAGCGTCGTTGGCTGTCTGCTGTCCCCC
TCTTGCAGATCGTCCATCGATCTGAAACTCTCCCCATTCGAGGGTGTCTCCGTCCTTGTC
GATGTAGGACTTGACATCTGAGCTTGATTTAGCTCCCTGAATGTTCGGATGGAAATGTGC
TGACCTGGTTGGGGATACGAGGTCGAAGAATCTGTTATTTTTGCACTTGTATTTCCCTTC
GAACTGGATGAGCACGTGAAGATGAGGTTCCCCATCTTCGTGAAGCTCTCTGCAGATCTT
GATGAATTTTTTATTTGTTGGGGTTTGTAGGTTTTGGAGTTGGGAAAGTGCTTCCTCTTT
AGTAAGAGAGCATTTTGGATAAGTAAGGAAATAATTTTTGGAATATATTTGAAAGCGTTT
AGAAGGCAT---
>GU112072
TCAAGATCTACTCTCCTCCTCCTGATGCGTCTCTTCGCTTCCCTGTGCTGTACTTTGATT
GGTACCCGAGTACAACGGTTCGGTGAGAAAGACGAATGCTGCATTTTTTAAAGCCCACGC
TTTCAAAGCTGAGTTCTTTTCCTCGTCCAAGAATTCTTTATAGCTTGCGTTGGGGCCTGG
ATTGCAGAGGAAGATTGTTGGAATGCCGCCTTTAATTTGAACCGGCTTCCCGTATTTGGT
GTTTGATTGCCAGTCCCTTTGGGCCCCCATGAATTCTTTAAAGTGCTTCAGATAATGCGG
GTCAACATCATCTATAATGTTGAACCACGCATCGTTTGAATACACTTTAGGGCTTAGATC
TAGGTGACCACACAAATAGTTATGTGGGCCTAATGACCTAGCCCACATCGTTTTGCCCGT
CCGACTATCTCCCTCTAAGACTAAACTCAAAGGTCTCAGAGGCCGCGCAGCGGCGTCCAT
GACGTTCTCCGATACCCATTCCTCAAGTTCTTCTGGAACTTGATCGAAAGAAGAAGATAA
AAAAGGAGAAACATAAACCTCCAAGGGAGGTGTAAAAATCCTATCTAAATTGGCATTTAA
ATTATGAAATTGTAAGACATAATCCTTAGGTGCTAACTCCCTAATGACTCTAAGAGCCTC
TGACTTACTGCCTGCGTTAAGTGCTGCGGCGTAAGCGTCGTTGGCTGTCTGCTGTCCCCC
TCTTGCAGATCGTCCATCGATCTGAAACTCTCCCCATTCGAGGGTGTCTCCGTCCTTGTC
GATGTAGGACTTGACATCTGAGCTTGATTTAGCTCCCTGAATGTTCGGATGGAAATGTGC
TGACCTGCTTGGGGAGACCAGGTCGAAGAATCGCTGATTCTGGCACTTGTATTTGCCCTC
GAACTGGATGAGCACGTGCAGATGAGGTTCCCCATCCTCGTGAAGCTCTCTGCAGATCTT
GATGAATTTTTTATTTGTTGGGGTTTGTAGGTTTTGGAGTTGGGAAAGTGCTTCCTCTTT
AGTAAGAGAGCATTTTGGATAAGTAAGGAAATAATTTTTGGAATATATTTGAAAGCGTTT
AGAAGGCAT---
>GU112071
TCAAGATCTACTCTCCTCCTCCTGATGCGTCTCTTCGCTTCCCTGTGCTGTACTTTGATT
GGTACCCGAGTACAACGGTTCGGTGAGAAAGACGAATGCTGCATTTTTTAAAGCCCACGC
TTTCAAAGCTGAGTTCTTTTCCTCGTCCAAGAATTCTTTATAGCTTGCGTTGGGGCCTGG
ATTGCAGAGGAAGATTGTTGGAATGCCGCCTTTAATTTGAACCGGCTTCCCGTATTTGGT
GTTTGATTGCCAGTCCCTTTGGGCCCCCATGAATTCTTTAAAGTGTTTCAGATAATGCGG
GTCAACATCATCTATAATGTTGAACCACGCATCGTTTGAATACACTTTAGGGCTTAGATC
TAGGTGACCACACAAATAGTTATGTGGGCCTAATGACCTAGCCCACATCGTTTTGCCCGT
ACGACTATCTCCCTCTAAGACTAAACTCAAAGGTCTCAGAGGCCGCGCAGCGGCGTCCAT
GACGTTTTCCGATACCCATTCCTCAAGTTCTTCTGGAACTTGATCGAAAGAAGAAGATAA
AAAAGGAGAAACATAAACCTCCAAGGGAGGTGTAAAAATCCTATCTAAATTGGCATTTAA
ATTATGAAATTGTAAGACATAATCCTTAGGTGCTAACTCCCTAATGACTCTAAGAGCCTC
TGACTTACTGCCTGCGTTAAGTGCTGCGGCGTAAGCGTCGTTGGCTGTCTGCTGTCCCCC
TCTTGCAGATCGTCCATCGATCTGAAACTCTCCCCATTCGAGGGTGTCTCCGTCCTTGTC
GATGTAGGACTTGACATCTGAGCTTGATTTAGCTCCCTGAATGTTCGGATGGAAATGTGC
TGACCTGCTTGGGGAGACCAGGTCGAAGAATCGCTGATTCTGGCACTTGTATTTGCCCTC
GAACTGGATGAGCACGTGCAGATGAGGTTCCCCATCCTCGTGAAGCTCTCTGCAGATCTT
GATGAATTTTTTATTTGTTGGGGTTTGTAGGTTTTGGAGTTGGGAAAGTGCTTCCTCTTT
AGTAAGAGAGCATTTTGGATAAGTAAGGAAATAATTTTTGGAATATATTTGAAAGCGTTT
AGAAGGCAT---
>GU112074
TCAAGATCTACTCTCCTCCTCCTGATGCGTCTCTTCGCTTCCCTGTGTTGTACTTTGATT
GGTACCCGAGTACAACGGTTCGGTGAGAAAGACGAATGCTGCATTTTTTAAAGCCCACGC
TTTCAAAGCTGAGTTCTTTTCCTCGTCCAAGAATTCTTTATAGCTTGCGTTGGGGCCTGG
ATTGCAGAGGAAGATTGTTGGAATGCCGCCTTTAATTTGAACCGGCTTCCCGTATTTGGT
GTTTGATTGCCAGTCCCTTTGGGCCCCCATGAATTCTTTAAAGTGTTTCAGATAATGCGG
GTCAACATCATCTATAATGTTGAACCACGCATCGTTTGAATACACTTTAGGGCTTAGATC
TAGATGACCACACAGATAGTTATGTGGCCCTAAAGACCTAGCCCACATCGTCTTCCCAGT
CCGACTATCTCCCTCAATTACTATACTTTGAGGTCTCAGGGGCCGCGCAGCGGCATCCAT
GACATTCTCGGACACCCACTCTTCAAGTTCTTCTGGAACTTGATCAAAAGAAGAAGATGA
AAAAGGACAAACATAAACCTCCTGAGGAGGAGTGAAAATCCTATCTAGATTTGAATTTAA
ATTATGATATTGTAAAATAAAATCTTTAGGAGCTAACTCCCTACAGACTGTAAGGGCCTT
TGACTTACAGCCAACGATAAGTGCTGCGGCGTAAGCGTCGTTGGCTGTCTGCTGTCCCCC
TCTTGCAGATCGTCCATCGATCTGAAACTCTCCCCATTCGAGGGTGTCTCCGTCCTTGTC
GATGTAGGACTTGACATCTGAGCTTGATTTAGCTCCCTGAATGTTCGGATGGAAATGTGC
TGACCTGCTTGGGGAGGTGAGGTCGAAGAATCGCTGATTCTGGCACTTGTATTTGCCCTC
GAACTGGATGAGCACGTGAAGATGAGGTTCCCCATCCTCGTGAAGCTCTCTGCAGATCTT
GATGAATTTTTTATTTGTTGGGGTTTGTAGGTTTTGGAGTTGGGAAAGTGCTTCCTCTTT
AGTAAGAGAGCATTTTGGATAAGTAAGGAAATAATTTTTGGAATATATTTGAAAGCGTTT
AGAAGGCAT---
>GU112080
TCAAGATCTACTCTCCTCCTCCTGATGCGTCTCTTCGCTTCCCTGTGCTGTACTTTGATT
GGTACCCGAGTACAACGGTTCGGTGAGAAAGACGAATGCTGCATTTTTTAAAGCCCACGC
TTTCAAAGCTGAGTTCTTTTCCTCGTCCAAGAATTCTTTATAGCTTGCGTTGGGGCCTGG
ATTGCAGAGGAAGATAGTTGGAATGCCGCCTTTAATTTGAACTGGCTTCCCGTACTTGGT
GTTTGATTGCCAGTCCCTTTGGGCCCCCATGAATTCTTTAAAGTGTTTCAGATAATGCGG
GTCAACATCATCTATAATGTTGAACCACGCATCGTTTGAATACACTTTAGGGCTTAGATC
TAGGTGACCACATAAATAGTTATGTGGGCCTAATGACCTAGCCCACATCGTTTTGCCCGT
ACGACTATCACCCTCAATTACTATACTTTGAGGTCTCAGGGGCCGCGCAGCGGCGTCGAC
AACATTCTCAGACACCCATTCTTCAAGTTCTTCTGGAACTTGATCGAAAGAAGAAGAGGA
AAAAGGAGAAACATAAGGAGCTGGTGGCTCCTGAAAGATTCTGTCTAGATTTGCATTTAA
ATTATGAAATTGTAGTACAAAATCTTTAGGAGCTAGCTCCTTGATGACTCTAAGAGCCTC
TGACTTACTTCCCGCGTTAAGTGCTGCGGCGTAAGCGTCGTTGGCTGTTTGTTGCCCTCC
TCTTGCTGATCTTCCGTCGATCTGAAATTCCCCCCAGTCGAGAATGTCCCCGTCCTTGGC
GATGTAGGACTTGACGTCGGAGCTGGATTTAGCTCCCTGAATGTTCGGATGGAAATGTAC
TGACCTGCTTGGGGAGGTGAGGTCGAAGAATCGCTGATTCTGGCACTTGTATTTCCCCTC
GAATTGGATGAGCACGTGAAGATGAGGTTCCCCATTCTCGTGAAGCTCTTTGCAAATTTT
GATGAATTTTTTATTTGTTGGAGTTTGTAGGTTTTGGATTTGGGAAAGTGCTTCCTCTTT
AGTAAGAGAGCATTTTGGATAAGTCAGAAAATAATTTTTGGAATATATTTGAAAGCGTTT
AGAAGGCAT---
>GU112065
TCAAGATCTACTCTCCTCCTCCTGATGCGTCTCTTCGCTTCTCTGTGCTGTACTTTGATT
GGTACCCGAGTACAACGGTTCGGTGAGAAAGACGAATGCTGCATTTTTTAAAGCCCACGC
TTTCAAAGCTGAGTTCTTTTCCTCGTCCAAGAATTCTTTATAGCTTGCGTTGGGGCCTGG
ATTGCAGAGGAAGACAGTTGGAATGCCGCCTTTAATTTGAACTGGCTTCCCGTACTTGGT
GTTTGATTGCCAGTCCCTTTGGGCCCCCATGAATTCTTTAAAGTGTTTTAGGAAGTGCGG
ATCGACGTCATCAATGACGTTGAACCACGCATCGTTTGAATACACTTTTGGGCTAAGATC
TAGATGCCCACATAAATAATTATGTGGGCCTAAAGACCTAGCCCACATTGATTGTAATAC
GTAGGCTAGACCCTCTAATGATACACTCATAAGTTTCAGAGCGCGCGCAGTGGCGTACAT
GACGTATTCCGATACCCATTCCTCAAGTTCTTGTGGAACTAGATCGAAAGATGAAGATAA
AAAAGGAGAAACATAAACCTCCAAGGGAGGTGTAAAAATCCTATCTAAATTGGCATTTAA
ATTATGAAATTGTAAGACATAATCCTTAGGTGCTAACTCCCTAATGACTCTAAGAGCCTC
TGACTTACTGCCTGCGTTAAGTGCTGCGGCGTAAGCGTCGTTGGCTGTCTGCTGTCCCCC
TCTTGCAGATCGTCCATCGATCTGAAACTCTCCCCATTCGAGGGTGTCTCCGTCCTTGTC
GATGTAGGACTTGACATCTGAGCTTGATTTAGCTCCCTGAATGTTCGGATGGAAATGTAC
TGACCTGCTTGGGGAGACCAGGTCGAAGAATCGCTGATTCTGGCACTTGTATTTGCCCTC
GAACTGGATGAGCACGTGAAGATGAGGTTCCCCATCCTCGTGAAGCTCTCTGCAGATCTT
GATGAATTTTTTATTTGTTGGGGTTTGCAGGTTTTGGAGTTGGGAAAGTGCTTCCTCTTT
AGTAAGAGAGCACTTGGGATAAGTGAGGAAATAATTTTTGGAATATATTTGAAAGCGTTT
AGAAGGCAT---
>KC501922
TCAAGATCCACTCTCCTCCTCCTGGTCCTCCTCTTGGCCTCCCTGTGCTGGACTTTGATG
GGCAATTGAGTACAGTGGTTCCTCGAGGGTGATGAAGACTGCATTCTTAACTGCCCAGTT
TTTTAGGGCTTGGTTCTTTTCCTCGTCCAGATATTCTTTATAAGATGAGTTTGGCCCAGG
ATTGCAGAGGAAGATTGTGGGTATTCCACCTTTAATTTGAACTGGCTTCCCGTACTTTGT
GTTTGATTGCCAGTCCCTTTGGGCCCCCATGAACTCTTTAAAGTGCTTGAGGAAGTGCGG
ATCGACATCATCAATGACGTTATACCACGCATCATTGCTGTAAACTTTGGGGCTTAAATC
TAAATGACCGCATAAGTAATTATGAGGCCCTAATGACCTAGCCCACATGGTCTTTCCAGT
CTGACTGTCTCCCTCAATGTCCAAACTTTGAGGTCTCAGAGGCCGCGCAGCGGCGTCCAT
GACGTTTTCCGATACCCATTCCTCAAGTTCTTCCGGAACTTGATCGAAAGAAGAAGATAA
AAAAGGAGAAACATAAACCTCCAATGGAGGTGTAAAAATCCTATCTAAATTGGCATTTAA
ATTATGAAATTGTAACACGTAATCCTTAGGTGCTAACTCTCTAATGACTCTAAGAGCCTC
TGACTTACTGCCTGCGTTAAGTGCTGCGGCGTAAGCGTCGTTGGCTGTCTGCTGTCCCCC
TCTTGCAGATCGTCCATCGATCTGAAACTCTCCCCATTCGAGGGTGTCTCCGTCCTTGTC
GATGTAGGACTTGACATCTGAGCTTGATTTAGCTCCCTGAATGTTCGGATGGAAATGTGC
TGACCTGCTTGGGGAGACCAGGTCGAAGAATCGCTGATTCTGGCACTTGTATTTGCCCTC
GAACTGGATGAGCACGTGCAGATGAGGTTCCCCATTCTCGTGAAGCTCTCTGCAGATCTT
GATGAATTTTTTATTTGTTGGAGTGTGTAGGTTTTGTATTTGGGAAAGTGCTTCTTCTTT
AGTAAGAGAGCATTTTGGATAAGTGAGGAAATAATTTTTGGAATATATTTGAAAGCGTTT
AGAAGGCAT---
>JQ326263
TCAAGATCTACTCTCCTCCTCCTGATGCGCCTCTTCGCTTCCCTGTGCTGTACTTTGATT
GGTACCTGAGTACAGGGGTCCTTCAAGTGTGATGAAGATCGCATTCTTTACTGCCCAGTT
CTTTAGTGCGGTGTTCTTTTCCTCGTCCAGGAATTCTTTATAACTGCTGTTGGGCCCAGG
ATTGCAGAGGAAGATTGTTGGTATCCCACCTTTAATTTGAACTGGCTTCCCGTACTTTGT
GTTGGATTGCCAGTCCCTTTGGGCCCCCATGAACTCTTTAAAGTGTTTGAGGAAATGCGG
GTCGACGTCATCAATGACATTATACCAGGCGTCGTTACTGTAGACCTTGGGGCTTAGATC
TAGATGTCCACACAAATAGTTATGTGGCCCTAATGACCTAGCCCACATCGTCTTGCCCGT
ACGACTGTCTCCCTCAATCACTATACTTTGAGGTCTCAGAGGCCGCGCAGCGGCATCCAT
GACATTCTCGGAGACCCACTCTTCAAGTTCTTCTGGAACTTGATCAAAAGAAGAAGATAA
AAAAGGAGAAACATAAACCTCCAACGGAGGAGTAAAAATCCTATCTAAATTGGCATTTAA
ATTATGAAATTGTAAGACATAATCCTTAGGTGCTAACTCCCTAATGACTCTAAGAGCCTC
TGACTTACTGCCTGCGTTAAGTGCTGCGGCGTAAGCGTCGTTGGCTGTCTGCTGTCCCCC
TCTTGCAGATCGTCCATCGATCTGAAACTCTCCCCATTCGAGGGTGTCTCCGTCCTTGTC
GATGTAGGACTTGACATCTGAGCTTGATTTAGCTCCCTGAATGTTCGGATGGAAATGTGC
TGACCTGCTTGGGGAGACCAGGTCGAAGAATCGCTGATTCTGGCACTTGTATTTGCCCTC
GAACTGGATGAGCACGTGCAGATGAGGTTCCCCATCCTCGTGAAGCTCTCTGCAGATCTT
GATGAATTTTTTATTTGTTGGGGTTTGTAGGTTTTGGAGTTGGGAAAGTGCTTCCTCTTT
AGTAAGAGAGCATTTTGGATAAGTAAGGAAATAATTTTTGGAATATATTTGAAAGCGTTT
AGAAGGCAT---
>KC501919
TCAAGATCTACTCTCCTCCTCCTGATGCGTCTCTTCGCTTCCCTGTGCTGTACTTTGATT
GGTACCCGAGTACAACGGTTCGGTGAGAAAGACGAATGCTGCATTTTTCACTGCCCAGTT
CTTTAGTGCTGAGTTCTTATCCTCGTCTAAGAACTCTTTATAACTGCTGTTGGGACCAGG
ATTGCAGAGGAAGATTGTTGGTATGCCGCCTTTAATTTGAACTGGCTTTCCGTACTTTGT
GTTGGATTGCCAGTCCCTTTGGGCCCCCATGAACTCTTTAAAGTGTTTGAGGAAGTGGGG
ATCTACGTCATCAATGACGTTATACCAGGCCTCGTTACTGTAGACCTTTGGACTAAGGTC
TAGATGCCCACACAAATAGTTATGTGGACCCAGTGATCTAGCCCACATCGTCTTCCCGGT
ACGACTATCTCCCTCAATCACTATACTTTGTGGTCTATGTGGCCGCGCAGCGGCGTCGAC
AACGTTCTCGGCAGCCCATTCCTCAAGTTCTTCCGGAACTTGATCAAAAGAGGAAGAAGA
AAAAGGAGAAACATAAACCTCCAAGGGAGGTGTAAAAATCCTATCTAAATTGGCATTTAA
ATTATGAAATTGTAATACATAATCCTTAGGTGCTAGTTCTTTAATGACTCTAAGAGCCTC
TGACTTACTGCCTGCGTCAAGTGCTGCTGCGTAAGCGTCGTTGGCTGTATGCTGTCCCCC
TCTTGCAGATCGTCCATCGATCTGAAACTCTCCCCATTCGAGGGTGTCTCCGTCCTTGTC
GATGTAGGACTTGACATCTGAGCTTGATTTAGCTCCCTGAATGTTTGGATGGAAATGTAC
TGACCTGCTTGGGGAGACCAGGTCGAAGAATCGCTGATTCTGGCACTTGTATTTGCCCTC
GAACTGGATGAGCACGTGCAGATGAGGTTCCCCATTTTCATGAAGTTCTCTGCAGATTTT
AATGTATTTTTTGTTTACTGGGGTTTGTAGGTTTTGGAATTGGGAAAGTGCTTCCTCTTT
AGTAAGAGAGCACGTGGGATAAGTGAGGAAATAATTTTTGGCATTTATCTGAAAACGCTT
GGGAGGCAT---
