# Supplementary material for: Gene Overlapping as a Modulator of Begomovirus Evolution
Source: Microorganisms. 2022 Feb 4;10(2):366. doi: 10.3390/microorganisms10020366 (PMC8875319; doi:10.3390/microorganisms10020366)
Supplement: Supplementary file 1 [file microorganisms-10-00366-s001.zip › File S1/Bhendi_yellow_vein_mosaic_virus/DNA/DNA_AC3.fasta]

>FJ176236
TTAATAAAGATTGAATTTTATATCTGAATATTGGTCTACATACATTGTTTGATTAATTAC
ATTGTACAAAACATGTTCGACAGCTTTAATAACTAAATTAATTGAAACTACACCGAGATT
GTTGAGATATTTGAGGACTTGGGTTTTGAATACCCTTAAGAAAAGACCAGTCTGAGGGTG
TAAGGTCGTCCAGATTCGGAAGGTTAGAAAACACTTGTGTATTCCCAGAGCTTTCCGTAG
GTTGTAGTTGAAATGGATCCTGAGTGTTATTATGTCCATGTTCGTCGTGAATGGACGGTT
GTCGTGGTTGAGGATCTTGAAATAGAGGGGATTTGGAACCTTCCAGATATAGACGCCATT
CTTTGCTTGAGCTGCAGTGATGCGTGCCCCTGTGCGAGAATCCAT
>KJ462082
TTAATAAAGATTGAATTTTATATCTGAATATTGGTCTACATACATTGTTTGATTAATTAC
ATTGTACAAAACATGTTCGACAGCTTTAATAACTAAATTAATTGAAACTACACCGAGATT
GTTGAGATATTTGAGGACTTGGGTTTTGAATACCCTTAAGAAAAGACCAGTCTGAGGGTG
TAAGGTCGTCCAGATTCGGAAGGTTAGAAAACACTTGTGTATTCCCAGAGCTTTCCGTAG
GTTGTAGTTGAAATGGATCCTGAGTGTTATTATGTCCATGTTCGTCGTGAATGGACGGTT
GTCGTGGTTGAGGATCTTGAAATAGAGGGGATTTGGAACCTTCCAGATATAGACGCCATT
CTTTGCTTGAGCTGCAGTGATGCGTGCCCCTGTGCGAGAATCCAT
>GU112073
TTAATAAAGATTGAATTTTATATCTGAATATTGGTCTACATACATTGTTTGATTAATTAC
ATTGTACAAAACATGTTCGACAGCTTTAATAACTAAATTAATTGAAACTACACCGAGATT
GTTGAGATATTTGAGGACTTGGGTTTTGAATACCCTTAAGAAAAGACCAGTCTGAGGGTG
TAAGGTCGTCCAGATTCGGAAGGTTAGAAAACACTTGTGTATTCCCAGAGCTTTCCGTAG
GTTGTAGTTGAAATGGATCCTGAGTGTTATTATGTCCATGTTCGTCGTGAATGGACGGTT
GTCGTGGTTGAGGATCTTGAAATAGAGGGGATTTGGAACCTTCCAGATATAGACGCCATT
CTTTGCTTGAGCTGCAGTGATGCGTGCCCCTGTGCGAGAATCCAT
>GU112074
TTAATAAAGATTGAATTTTATATCTGAATATTGGTCTACATACATTGTTTGATTAATTAC
ATTGTACAAAACATGTTCGACAGCTTTAATAACTAAATTAATTGAAACTACACCGAGATT
GTTGAGATATTTGAGGACTTGGGTTTTGAATACCCTTAAGAAAAGACCAGTCTGAGGGTG
TAAGGTCGTCCAGATTCGGAAGGTTAGAAAACACTTGTGTATTCCCAGAGCTTTCCGTAG
GTTGTAGTTGAAATGGATCCTGAGTGTTATTATGTCCATGTTCGTCGTGAATGGACGGTT
GTCGTGGTTGAGGATCTTGAAATAGAGGGGATTTGGAACCTTCCAGATATAGACGCCATT
CTTTGCTTGAGCTGCAGTGATGCGTGCCCCTGTGCGAGAATCCAT
>GU112070
TTAATAAAGATTGAATTTTATATCTGAATATTGGTCTACATACATTGTTTGATTAATTAC
ATTGTACAAAACATGTTCGACAGCTTTAATAACTAAATTAATTGAAACTACACCGAGATT
GTTGAGATATTTGAGGACTTGGGTTTTGAATACCCTTAAGAAAAGACCAGTCTGAGGGTG
TAAGGTCGTCCAGATTCGGAAGGTTAGAAAACACTTGTGTATTCCCAGAGCTTTCCGTAG
GTTGTAGTTGAAATGGATCCTGAGTGTTATTATGTCCATGTTCGTCGTGAATGGACGGTT
GTCGTGGTTGAGGATCTTGAAATAGAGGGGATTTGGAACCTTCCAGATATAGACGCCATT
CTTTGCTTGAGCTGCAGTGATGCGTGCCCCTGTGCGAGAATCCAT
>GU112079
TTAATAAAGATTGAATTTTATATCTGAATATTGGTCTACATACATTGTTTGATTAATTAC
ATTGTACAAAACATGTTCGACAGCTTTAATAACTAAATTAATTGAAACTACACCGAGATT
GTTGAGATATTTGAGGACTTGGGTTTTGAATACCCTTAAGAAAAGACCAGTCTGAGGGTG
TAAGGTCGTCCAGATTCGGAAGGTTAGAAAACACTTGTGTATTCCCAGAGCTTTCCGTAG
GTTGTAGTTGAAATGGATCCTGAGTGTTATTATGTCCATGTTCGTCGTGAATGGACGGTT
GTCGTGGTTGAGGATCTTGAAATAGAGGGGATTTGGAACCTTCCAGATATAGACGCCATT
CTTTGCTTGAGCTGCAGTGATGCGTGCCCCTGTGCGAGAATCCAT
>KF471063
TTAATAAAGATTGAATTTTATATCTGAATATTGGTCTACATACATTGTTTGATTAATTAC
ATTGTACAAAACATGTTCGACAGCTTTAATAACTAAATTAATTGAAACTACACCGAGATT
GTTGAGATATTTGAGGACTTGGGTTTTGAATACCCTTAAGAAAAGACCAGTCTGAGGGTG
TAAGGTCGTCCAGATTCGGAAGGTTAGAAAACACTTGTGTATTCCCAGAGCTTTCCGTAG
GTTGTAGTTGAAATGGATCCTGAGTGTTATTATGTCCATGTTTGTCCTGAATGGACGGTT
GTCGTGGTTGAGGATCTTGAAATAGAGGGGATTTGGAACCTTCCAGATATAGACGCCATT
CTTTGCTTGAGCTGCAGTGATGCGTGCCCCTGTGCGAGAATCCAT
>KC501921
TTAATAAAGATTGAATTTTATATCTGAATATTGGTCTACATACATTGTTTGAATAATTAC
ATTGTACAAAACATGTTCGACAGCTTTAATAACTAAATTAATTGAAACTACACCGAGATT
GTGGAGATATTTGAGGACTTGGGTTTTGAATACCCTTAAGAAAAGACCAGTCTGAGGGTG
TAAGGTCGTCCAGATTCGGAAGGTTAGAAAACACTTGTGCACTCCCAGAGCTCTCCGAAG
GTTGTAGTTGAATTGGATCCTGATTTTTATTATGTCCATGTTCGTCGTGAATGGACGGTC
GTCGTGGCTGAGGATCTTGAAATAGAGGGGATTTGGAACCTCCCAGATAAAGACGCCATT
CCTTGTATGAGCTGCAGTGATGCGTTCCCCTGTGCGAGAATCCAT
>GU112075
TTAATAAAGATTGAATTTTATATCTGAATATTGGTCTACATACATTGTTTGATTAATTAC
ATTGTACAAAACATGTTCGACAGCTTTAATAACTAAATTAATTGAAACTACACCGAGATT
GTTGAGATATTTGAGGACTTGGGTTTTGAATACCCTTAAGAAAAGACCAGTCTGAGGGTG
TAAGGTCGTCCAGATTCGGAAGGTTAGAAAACACTTGTGCACTCCCAGAGCTTTCCGTAG
GTTGTAGTTGAAATGGATCCTCATTGTTATTATGTCCATGTTCGTCGTGAATGGACGGTT
GTCGCGGCTGAAGATCTTGAAATAGAGGGGATTTGGAACCTCCCAGATATAGACGCCATT
CCTTGCTTGAGCTGCAACGATGCTTTCCCCTGTGCCAGCTTCCAT
>GU112078
TTAATAAAGATTGAATTTTATATCTGAATATTGGTCTACATACATTGTTTGATTAATTAC
ATTGTACAAAACATGTTCGACAGCTTTAATAACTAAATTAATTGAAACTACACCGAGATT
GTTGAGATATTTGAGGACTTGGGTTTTGAATACCCTTAAGAAAAGACCAGTCTGAGGGTG
TAAGGTCGTCCAGATTCGGAAGGTTAGAAAACACTTGTGTATTCCCAGAGCTTTCCGTAG
GTTGTAGTTGAAATGGATCCTCATTGTTATGATGTCCATGTTCGTCGTGAATGGACGGTT
GTCGTGGTTGAGGATCTTGAAATACAGGGGATTTGGAACCTTCCAGATATAGACTCCATT
CTTTGCTTGAGCTGCAGTGATGCGTGCCCCTGTGCGAGAATCCAT
>GU112069
TTAATAAAGATTGAATTTTATATCGGAATATTGGTCTACATACATTGTTTGATTAATTAC
ATTGTACAAAACATGTTCGACAGCTTTAATAACTAAATTAATTGAAACTACACCGAGATT
GTTGAGATATTTGAGGACTTGGGTTTTGAATACCCTTAAGAAAAGACCAGTCTGAGGGTG
TAAGGTCGCCCAGATTCGGAAGGTTAGAAAACACTTGTGTATTCCCAGAGCTTTCCGTAG
GTTGTAGTTGAAATGGATCCTGATTGTTATTATGTCCATGTTCGTCGTGAATGGACGGTT
GTCGTGGTTGAGGATCTTGAAATAGAGGGGATTTGGAACCTTCCAGATATAGACGCCATT
CTTTGCTTGAGCTGCAGTGATGCGTGCCCCTGTGCGAGAATCCAT
>GU112080
TTAATAAAGATTGAATTTTATATCTGAATATTGGTCTACATACATTGTTTGATTAATTAC
ATTGTACAAAACATGTTCGACAGCTTTAATAACTAAATTAATTGAAACTACACCGAGATT
GTTGAGATATTTGAGGACTTGGGTTTTGAATACCCTTAAGAAAAGACCAGTCTGAGGGTG
TAAGGTCGTCCAGATTCGGAAGGTTAGAAAACACTTGTGTACTCCCAGAGCTTTCCGTAG
GTTGTAGTTGAAATGGATCCTGAGTGTTATTATGTCCATGTTCGTCGTGAATGGACGGTT
GTCGTGGTTGAGGATCTTGAAATAGAGGGGATTTGGAACCTTCCAGATATAGACGCCATT
CTTTGCTTGAGCTGCAGTGATGCGTGCCCCTGTGCGAGAATCCAT
>GU112071
TTAATAAAGATTGAATTTTATATCTGAATATTGGTCTACATACATTGTTTGATTAATTAC
ATTGTACAAAACATGTTCGACAGCTTTAATAACTAAATTAATTGAAACTACACCGAGATT
GTTGAGATATTTGAGGACTTGGGTTTTGAATACCCTTAAGAAAAGACCAGTCTGAGGGTG
TAAGGTCGTCCAGATTCGGAAGGTTAGAAAACACTTGTGTATTCCCAGAGCTTTCCGTAG
GTTGTAGTTGAAATGGATCCTGAGTGTTATTATGTCCATGTTCGTCGTGAATGGACGGTT
GTCGTGGTTGAGGATCTTGAAATAGAGGGGATTTGGAACCTTCCAGATATAGACGCCATT
CTTTGCTTGAGCTGCAGGGATGCGTGCCCCTGTGCGAGAATCCAT
>JQ359505
TTAATAAAGATTGAATTTTATATCTGAATATTGGTCTACATACATTGTTTGATTAATTAC
ATTGTACAAAACATGTTCGACAGCTTTAATAACTAAATTAATTGAAACTACACCGAGATT
GTTGAGATATTTGAGGACTTGGGTTTTGAATACCCTTAAGAAAAGACCAGTCTGAGGGTG
TAAGGTCGTCCAGATTCGGAAGGTTAGAAAACACTTGTGTATTCCCAGAGCTTTCCGTAG
GTTGTAGTTGAAATGGATCCTGAGTGTTATTATGTCCATGTTCGTCGTGAATGGACGGTT
GTCGTGGTTTAGGATCTTGAAATAGAGGGGATTTGGAACCTTCCAGATATAGACGCCATT
CTTTGCTTGAGCTGCAGTGATGCGTGCCCCTGTGCGAGAATCCAT
>JQ326268
TTAATAAAGATTGAATTTTATATCTGAATATTGGTCTACATACATTGTTTGATTAATTAC
ATTGTACAAAACATGTTCGACAGCTTTAATAACTAAATTAATTGAAACTACACCTAGATT
GTTGAGATATTTGAGGACTTGGGTTTTGAATACCCTTAAGAAAAGACCAGTCGGAGGGTG
TAAGGTCGTCCAGATTCGGAAGGTTAGAAAACACTTGTGTATTCCCAGAGCTTTCCGTAG
GTTGTAGTTGAAATGGATCCTGAGTGTTATTATGTCCATGTTCGTCGTGAATGGACGGTT
GTCGTGGTTGAGGATCTTGAAATAGAGGGGATTTGGAACCTTCCAGATATAGACGCCATT
CTTTGCTTGAGCTGCAGTGATGCGTGCCCCTGTGCGAGAATCCAT
>GU112063
TTAATAAAGATTGAATTTTATATCTGAATATTGGTCTACATACATTGTTTGATTAATTAC
ATTGTACAAAACATGTTCGACAGCTTTAATAACTAAATTAATTGAAACTACACCTAGATT
GTTGAGATATTTGAGGACTTGGGTTTTGAATACCCTTAAGAAAAGACCAGTCTGAGGGTG
TAAGGTCGTCCAGATTCGGAAGGTTAGAAAACACTTGTGTATTCCCAGAGCTTTCCGTAG
GTTGTAGTTGAAATGGATCCTGAGTGTTATTATGTCCATGTTCGTCGTGAATGGACGGTG
GTCGTGGTTGAGGATCTTGAAATAGAGGGGATTTGGAACCTTCCAGATATAGACGCCATT
CTTTGCTTGAGCTGCAGTGATGCGTGCCCCTGTGCGAGAATCCAT
>FJ176235
TTAATAAAGATTGAATTTTATATCTGAATATTGGTCTACATACATTGTTTGATTAATTAC
ATTGTACAAAACATGTTCGACAGCTTTAATAACTAAATTAATTGAAACTACACCGAGATT
GTTGAGATATTTGAGGACTTGGGTTTTGAACACCCTTAAGAAAAGACCAGTCGGAGGGTG
TAAGGTCGTCCAGATTCGGAAGGTTAGAAAACACTTGTGTATTCCCAGAGCTTTCCGTAG
GTTGTAGTTGAAATGGATCCTGAGTGTTATTATGTCCATGTTCGTCGTGAATGGACGGTT
GTCGTGGTTGAGGATCTTGAAATAGAGGGGATTTGGAACCTTCCAGATATAGACGCCATT
CTTTGCTTGAGCTGCAGTGATGCGTGCCCCTGTGCGAGGATCCAT
>GU112072
TTAATAAAGATTGAATTTTATATCTGAATATTGGTCTACATACATTGTTTGATTAATTAC
ATTGTACAATACATGTTCAACGGCTTTAATAACTAAATTAATTGAGACTACACCGAGATA
GTTGAGATATTTGAGGACATGGGTTTTGAATACCCTTAAGAAAAGACCAGTCTGAGGGTG
TAAGGTCGTCCAGATTCGGAAGGTTAGAAAACACTTGTGTATTCCCAGAGCTTTCCGTAG
GTTGTAGTTGAAATGGATCCTGAGTGTTATTATGTCCATGTTCGTCGTGAATGGACGGTT
GTCGTGGTTGAGGATCTTGAAATAGAGGGGATTTGGAACCTTCCAGATATAGACGCCATT
CTTTGCTTGAGCTGCAGTGATGCGTGCCCCTGTGCGAGGATCCAT
>GU112068
TTAATAAAGATTGAATTTTATATCTGAATATTGGTCTACATACATTGTTTGATTAATTAC
ATTGTACAAGACATGTTCGACGGCTTTAATAACTAAGTTAATTGAGACTACACCGAGATT
GTTGAGATATTTGAGGACTTGGGTTTTGAATACCCTTAAGAAAAGACCAGTCTGAGGGTG
TAAGGTCGTCCAGATTCGGAAGGTTAGAAAACACTTGTGTATTCCCAGAGCTTTCCGTAG
GTGGTAGTTGAAATGGATCCTGAGTGTTATTATGTCCATGTTCGTCGTGAATGGACGGTT
GTCGTGGTTGAGGATCTTGAAATAGAGGGGATTTGGAACCTTCCAGATATAGACGCCATT
CTTTGCTTGAGCTGCAGTGATGCGTGCCCCTGTGCGAGAATCCAT
>GU112059
TTAATAAAGTTTGAATTTTATATCTGAATATTGGTCTACATACATTGTTTGATTAATTAC
ATTGTACAATACATGTTCGACAGCTTTAATAACTAAATTAATTGAAGCTACACCTAGATT
GTTGAGATATTTGAGGACTTGGGTTTTGAATACCCTTAAGAAAAGACCAGTCGGAGGGTG
TAAGGTCGTCCAGATTCGGAAGGTTAGAAAACACTTGTGTATTCCCAGAGCTTTCCGTAG
GTTGTAGTTGAAACGGATCCTGAGTGTTATTATGTCCATGTTCGTCGTGAATGGACGGTT
GTCGTGGTTTAGGATCTTGAAATAGAGGGGATTTGGAACCTTCCAGATATAGACGCCATT
CTTTGCTTGAGCTGCAGTGATGCGTTCCCCTGTGCGAGAATCCAT
>GU112062
TTAATAAAGTTTGAATTGTATATCTGAATATTGGTCTACATACATTGTTTGATTAACTAC
ATTGTACAATACATGTTCAACGGCTTTAATAACTAAATTAATTGAAACTACACCGAGATT
GTTGAGATATTTGAGGACTTGGGTTTTGAATACCCTTAAGAAAAGACCAGTCGGAGGGTG
TAAGGTCGTCCAGATTCGGAAGGTTAGAAAACACTTGTGAATTCCCAGAGCTTTCCGTAG
GTTGTAGTTGAAATGGATCCTGAGTGTTATTATGTCCATGTTCGTCGTGAATGGACGGTT
GTCGTGGTTGAGGATCTTGAAATAGAGGGGATTTGGAACCTTCCAGATATAGACGCCATT
CTTTGCTTGAGCTGCAGTGATGCGTACCCCTGTGCGAGAATCCAT
>GU112061
TTAATAAAGTTTGAATTGTATATCTGAATATTGGTCTACATACATTGTTTGATTAACTAC
ATTGTACAATACATGTTCAACGGCTTTAATAACTAAATTAATTGAAACTACACCGAGATT
GTTGAGATATTTGAGGACTTGGGTTTTGAATACCCTTAAGAAAAGACCAGTCGGAGGGTG
TAAGGTCGTCCAGATTCGGAAGGTTAGAAAACACTTGTGAATTCCCAGAGCTTTCCGTAG
GTTGTAGTTGAAATGGATCCTGAGTGTTATTATGTCCATGTTCGTCGTGAATGGACGGTT
GTCGTGGTTGAGGATCTTGAAATAGAGGGGATTTGGAACCTTCCAGATATAGACGCCATT
CTTTGCTTGAGCTGCAGTGATGCGTACCCCTGTGCGAGAATCCAT
>GU112058
TTAATAAAGTTTGAATTGTATATCTGAATATTGGTCTACATACATTGTTTGATTAACTAC
ATTGTACAATACATGTTCAACGGCTTTAATAACTAAATTAATTGAAACTACACCGAGATT
GTTGAGATATTTGAGGACTTGGGTTTTGAATACCCTTAAGAAAAGACCAGTCGGAGGGTG
TAAGGTCGTCCAGATTCGGAAGGTTAGAAAACACTTGTGAATTCCCAGAGCTTTCCGTAG
GTTGTAGTTGAAATGGATCCTGAGTGTTATTATGTCCATGTTCGTCGTGAATGGACGGTT
GTCGTGGTTGAGGATCTTGAAATAGAGGGGATTTGGAACCTTCCAGATATAGACGCCATT
CTTTGCTTGAGCTGCAGTGATGCGTACCCCTGTGCGAGAATCCAT
>GU112057
TTAATAAAGTTTGAATTGTATATCTGAATATTGGTCTACATACATTGTTTGATTAACTAC
ATTGTACAATACATGTTCAACGGCTTTAATAACTAAATTAATTGAAACTACACCGAGATT
GTTGAGATATTTGAGGACTTGGGTTTTGAATACCCTTAAGAAAAGACCAGTCGGAGGGTG
TAAGGTCGTCCAGATTCGGAAGGTTAGAAAACACTTGTGAATTCCCAGAGCTTTCCGTAG
GTTGTAGTTGAAATGGATCCTGAGTGTTATTATGTCCATGTTCGTCGTGAATGGACGGTT
GTCGTGGTTGAGGATCTTGAAATAGAGGGGATTTGGAACCTTCCAGATATAGACGCCATT
CTTTGCTTGAGCTGCAGTGATGCGTACCCCTGTGCGAGAATCCAT
>GU112066
TTAATAAAGTTTGAATTTTATATCTGAATATTGGTCTACATACATTGTTTGATTAATTAC
ATTGTACAATACATGTTCAACGGCTTTAATAACTAAATTAAGTGAGATTACACCTAGATT
GTTGAGATATTTGAGGACTTGGTTTTTGAATACCCTTAAGAAAAGACCAGTCGGAGGGTG
TAAGGTCGTCCAGATTCGGAAGGTTAGAAAACACTTGTGAATTCCCAGAGCTTTCCGTAG
GTTGTAGTTGAAATGGATCCTGAGTGTTATTATGTCCATGTTCGTCGTGAATGGACGGTT
GTCGTGGTTGAGGATCTTGAAATAGAGGGGATTTGGAACCTTCCAGATATAGACGCCATT
CTTTGCTTGAGCTGCAGTGATGCGTTCCCCTGTGCGAGAATCCAT
>GU112055
TTAATAAAGTTTGAATTTTATATCTGAATATTGGTCTACATACATTGTTTGATTAATTAC
ATTGTACAATACATGTTCAACGGCTTTAATAACTAAATTAAGTGAGATTACACCTAGATT
GTTGAGATACTTGAGTACTTGGTTTTTGAATACCCTTAAGAAAAGACCAGTCGGAGGGTG
TAAGGTCGTCCAGATTCGGAAGGTTAGAAAACACTTGTGAATTCCCAGAGCTTTCCGTAG
GTTGTAGTTGAAATGGATCCTGAGTGTTATTATGTCCATGTTCGTCGTGAATGGACGGTT
GTCGTGGTTGAGGATCTTGAAATAGAGGGGATTTGGAACCTTCCAGATATAGACGCCATT
CTTTGCTTGAGCTGCAGTGATGCGTTCCCCTGTGCGAGAATCCAT
>KC501920
TTAATAAAGTTTGAATTTTATATCTGAATATTGGTCTACATACATTGTTTGATTAATTAC
ATTGTACAATACATGTTCAACGGCTTTAATAACTAAATTAAGTGAGATTACACCTAGATT
GTTGAGATACTTGAGTACTTGGTTTTTGAATACCCTTAAGAAAAGACCAGTCTGAGGGTG
TAAGGTCGTCCAGATTCGGAAGGTTAGAAAACACTTGTGTATTCCCAGAGCTTTCCGTAG
GTTGTAGTTGAAATGGATCCTGAGTGTTATTATGTCCATGTTCGTCGTGAATGGACGGTT
GTCGTGGTTGAGGATCTTGAAATAGAGGGGATTTGGAACCTTCCAGATATAGACGCCATT
CTTTGCTTGAGCTGCAGTGATGCGTGCCCCTGTGCGAGAATCCAT
>GU112056
TTAATAAAGTTTGAATTTTATATCTGAATATTGGTCTACATACATTGTTTGATTAATTAC
ATTGTACAATACATGTTCAACGGCTTTAATAACTAAATTAAGTGAGATTACACCTAGATT
GTTGAGATATTTGAGGACTTGGTTCTTGAATACCCTTAAGAAAAGACCAGTCTGAGGGTG
TAAGGTCGTCCAGATTCGGAAGGTTAGAAAACACTTGTGTATTCCCAGAGCTTTCCGTAG
GTTGTAGTTGAAATGGATCCTGAGTGTTATTATGTCCATGTTCGTCGTGAATGGACGGTT
GTCGTGGTTGAGGATCTTGAAATAGAGGGGATTTGGAACCTTCCAGATATAGACGCCATT
CTTTGCTTGAGCTGCAGTGATGCGTGCCCCTGTGCGAGAATCCAT
>JQ326263
TTAATAAAGTTTGAATTTTATATCTGAATATTGGTCTACATACATTGTTTGATTAATTAC
ATTGTACAATACATGTTCAACGGCTTTAATAACTAAATTAAGTGAGATTACACCTAGATT
GTTGAGATACTTGAGGACTTGGGTTTTGAATACCCTTAAGAAAAGACCAGTCGGAGGGTG
TAAGGTCGTCCAGATTCGGAAGGTTAGAAAACACTTGTGTATTCCCAGAGCTTTCCGTAG
GTTGTAGTTGAAATGGATCCTGAGTGTTATTATGTCCATGTTCGTCGTGAATGGACGGTT
GTCGTGGTTGAGGATTTTGAAATAGAGGGGATTTGGAACCTTCCAGATATAGACGCCATT
CTTTGCTTGAGCTGCAGTGATGAGTGCCCCTGTGCGAGAATCCAT
>GU112065
TTAATAAATTTTGAATTTTATATCTGAATATTGGTCTACATACATTGTTTGATTAACTAC
ATTGTACAATACATGTTCAACGGCTTTAATAGCTAAATTAAGTGAGATTACACCTAGATT
GTTGAGATATTTGAGGACTTGGGTTTTGAATACCCTTAAGAAAAGACCAGTCGGAGGGTG
TAAGGTCGTCCAGATTCGGAAGGTTAGAAAACACTTGTGTATTCCCAGAGCTTTCCGTAG
GTTGTAGTTGAAATGGATCCTGAGTGTTATTATGTCCATGTCGTCCGTGAATGGACGGTT
GTCGTGGTTGAGGATCTTGAAATAGAGGGGATTTGGAACCTTCCAGATATAGACGCCATT
CTTTGCTTGAGCTGCAGTGATGCGTTCCCCTGTGCGAGAATCCAT
>GU112067
TTAATAAAGTTTAAATTGTATATCTGAATATTGGTCTACATACATTGTTTGATTAATTAC
ATTGTACAATACATGTTCAACGGCTTTAATAACTAAATTAATTGAGATTACACCTAGATT
GTTGAGATGTTTGAGGACTTGGTTTTTGAATACCCTTAAGAAAAGACCAGTCTGAGGGTG
TAAGGTCGTCCAGATTCGGAAGGTTAGAAAACACTTGTGTATTCCCAGAGCTTTCCGTAG
GTTGTAGTTGAAATGGATCCTGAGTGTTATTATGTCCATGTTCGTCGTGAATGGACGGTT
GTCGTGGTTGAGGATCTTGAAATAGAGGGGATTTGGAACCTTCCAGATATAGACGCCATT
CTTTGCTTGAGCTGCAGTGATGCGTGCCCCTGTGCGAGAATCCAT
>GU112060
TTAATAAAGTTTAAATTGTATATCTGAATATTGGTCTACATACATTGTTTGATTAATTAC
ATTGTACAATACATGTTCAACGGCTTTAATAACTAAATTAATTGAGATTACACCTAGATT
GTTGAGATGTTTGAGGACTTGGTTTTTGAATACCCTTAAGAAAAGACCAGTCGGAGGGTG
TAAGGTCGTCCAGATTCGGAAGGTTAGAAAACACTTGTGAATTCCCAGAGCTTTCCGTAG
GTTGTAGTTGAAATGGATCCTGAGTGTTATTATGTCCATGTTCGTCGTGAATGGACGGTT
GTCGTGGTTGAGGATCTTGAAATAGAGGGGATTTGGAACCTTCCAGATATAGACGCCATT
CTTTGCTTGAGCTGCAGTGATGCGTTCCCCTGTGCGAGAATCCAT
>JX181785
TTAATAAAGTTTAAATTGTATATCTGAATATTGGTCTACATACATTGTTTGATTAATTAC
ATTGTACAATACATGTTCAACGGCTTTAATAACTAAATTAATTGAGATTACACCTAGATT
GTTGAGATATTTGAGGACTTGGGTTTTGAATACCCTTAAGAAAAGACCAGTCGGAGGGTG
TAAGGTCGTCCAGATTCGGAAGGTTAGAAAACACTTGTGTATTCCCAGAGCTTTCCGTAG
GTTGTAGTTGAAATGGATCCTGAGTGTTATTATGTCCATGTTCGTCGTGAATGGACGGTT
GTCGTGGTTGAGGATCTTGAAATAGAGGGGATTTGGAACCTTCCAGATATAGACGCCATT
CTTTGCTTGAGCTGCAGTGATGCGTTCCCCTGTGCGAGAATCCAT
>KC501919
TTAATAAAGTTTGAATTTTATATCTGAATATTGGTCTACATACATTGTCTGATTAACTAC
ATTGTACAATACATGTTCGACGGCTTTAATAACTAAATTAAGTGAGATTACACCTAGATT
ATTGAGATATTTGAGGACTTGGTTTTTGAATACCCTTAAGAAAAGACCAGTCTGAGGGTG
TAAGGTCGTCCAGATTCGGAAGGTTAGAAAACACTTGTGTATTCCCAGAGCTTTCCGTAG
GTTGTAGTTGAAATGGATCCTGAGTGTTATTATGTCCATGTTCGTCGTGAATGGACGGTT
GTCGTGGTTGAGGATCTTGAAATAGAGGGGATTTGGAACCTTCCAGATATATACGCCATT
CTTTGCTTGAGCTGCAGTGATGCGTGCCCCTGTGCGAGAATCCAT
>GU112064
TTAATAAAGTTTGAATTTTATATCTGAATATTGGTCTACATACATTGTCTGATTAACTAC
ATTGTACAATACATGTTCGACGGCTTTAATAACTAAATTAAGTGAGATTACACCTAGATT
GTTGAGATATTTGAGGACTTGGGTTTTGAAGACCCTTAAGAAAAGACCAGTCTGAGGGTG
TAAGGTCGTCCAGATTCGGAAGGTTAGAAAACACTTGTGTATTCCCAGAGCTTTCCGTAG
GCTGTAGTTGAAATGGATCCTGAGTGTTATTATGTCCATGTTCGTCGTGAATGGACGGTT
GTCGTGGTTGAGGATCTTGAAATAGAGGGGATTTGGAACCTTCCAGATATAGACGCCATT
CTTTGCTTGAGCTGCAGTGATGCGTGCCCCTGTGCGAGAATCCAT
>JQ326269
TTAATAAAGTTTGAATTTTATATCTGAATATTGGTCTACATACATTGTTTGATTAATTAC
ATTGTACAATACATGTTCGACGGCTTTAATAACTAAATTAAGTGAGATTACACCTAGATT
GTTGAGATATTTGAGGACTTGGGTTTTGAATACCCTTAAGAAAAGACCAGTCGGAGAGTG
TAAGGTCGTCCAGATTCGGAAGGTTAGAAAACACTTGTGTATTCCCAGAGCTTTCCGTAG
GTTGTAGTTGAAATGGATCCTGAGTGTTATTATGTCCATGTTCGTCGTGAATGGACGGTT
GTCGTGGTTGAGGATCTTGAGATAGAGGGGATTTGGAACCTTCCAGATATATACGCCATT
CTTTGCTTGAGCTGCAGTGATGCGTGCCCCTGTGCGAGAATCCAT
>JQ359504
TCAATAAAGATTGAATTTTATATCTGAATATTGGTCTACATACATTGTTTGATTAATTAC
ATTGTACAATACATGTTCAACGGCTTTAATAACTAAATTAATTGAGATTACACCTAGATT
GTTGAGATATTTGAGGACTTGGGTTTTGAATACCCTTAAGAAAAGACCAGTCGGAGGGTG
TAAGGTCGTCCAGATTCGGAAGGTTAGAAAACACTTGTGTATTCCCAGAGCTTTCCGTAG
GTTGTAGTTGAAATGGATCCTGAGTGTTATTATGTCCATGTTCGTCGTGAATGGACGGTT
GTCGTGGTTTAGGATCTTGAAATAGAGGGGATTTGGAACCTTCCAGATATAGACGCCATT
CTTTGCTTGAGCTGCAGTGATGCGTGCCCCTGTGCGAGAATCCAT
>JQ326270
TTAATAAAGTTTGAATTTTATATCTGAATATTGGTCTACATACATTGTTTGATTAATTAC
ATTGTACAATACATGTTCAACGGCTTTAATAACTAAATTAATTGAGACTACACCTAGATT
GTTGAGATATTTGAGGACTTGGGTTTTGAATACCCTTAACAAAAGACCAGTCGGAGGGTG
TAAGGTCCTCCAGATTCGGAAGGTTAGAAAACACTTGTGTATTCCCAGAGCTTTCCGTAG
GTTGTAGTTGAAATGGATCCTTACTGTTATTATGTCCATGTTCGTCGTGAATGGACGGTT
GTCGTGGTTGAGGATCTTGAAATAGAGGGGATTTGGAACCTTCCAGATATAGACGCCATT
CTTTGCTTGAGCTGCAGTGATGCGTGCCCCTGTGCGAGAATCCAT
>GU112077
TTAATAAAGTTTGAATTTTATATCTGAATATTGGTCTACATACATTGTTTGATTAATTAC
ATTGTACAATACATGTTCAACGGCTTTAATAACTAAATTAATTGAGATTACACCTAGATT
GTTGAGATATTTGAGGACTTGGGTTTTGAATACCCTTAAGAAAAGACCAGTCTGAGGGTG
TAAGGTCGTCCAGATTCGGAAGGTTAGAAAACACTTGTGTACTCCCAGAGCTTTCCGAAG
GTTGTAGTTGAAATGGATCCTCAGTGTTATGATGTCCATGTTCGTCGTGAATGGACGGTT
GTCGTGGTTGAGGATCTTGAAATAAAGGGGATTGGGAACCTCCCAGATATAGACGCCATT
CTTTGATTGAGCTGCAGTGATGCGTGCCCCTGTGCGAGAATCCAT
>KF471064
TTAATAAAGTTTTAATTTTATATCTGAATATTGGTCTACATACATTGTTTGATTAATTAC
ACTGTACAATACATGTTCAACGGCTTTAATAACTAAATTAAGTGAGATTACACCTAGATT
GTTGAGATACTTGAGTACTTGGGTTTTGAATACCCTTAAGAAAAGACCAGTCGGAGGGTG
TAAGGTCGTCCAGATTCGGAAGGTTAGAAAACACTTGTGCACTCCCAGAGCTTTCCGAAG
GTTGTAGTTGAATTGGATCCTCATTGTTATTATGTCCATGTTCGTCGTGAATTGACGGTT
TTCGTGGCTGAGGATTTTGAAATAAAGGGGATTTGGAACCTTCCAGATAAAGACGCCATT
CGTTGAATGAACTGCAGTGATGCGTTCCCCTGTGCGAGAATCCAT
>KF471062
TTAATAAAGTTTTAATTTTATATCTGAATATTGGTCTACATACATTGTTTGATTAATTAC
ACTGTACAATACATGTTCAACGGCTTTAATAACTAAATTAAGTGAGATTACACCTAGATT
GTTGAGATACTTGAGTACTTGGGTTTTGAATACCCTTAAGAAAAGACCAGTCGGAGGGTG
TAAGGTCGTCCAGATTCGGAAGGTTAGAAAACACTTGTGCACTCCCAGAGCTTTCCGAAG
GTTGTAGTTGAATTGGATCCTCATTGTTATTATGTCCATGTTCGTCGTGAATTGACGGTT
TTCGTGGCTGAGGATTTTGAAATAAAGGGGATTTGGAACCTTCCAGATAAAGACGCCATT
CGTTGAATGAGCTGCAGTGATGCGTTCCCCTGTGCGAGAATCCAT
>EU482411
TTAATAAAGTTTTAATTTTATATCTGAATATTGGTCTACATACATTGTTTGATTAATTAC
ATTGTACAATACATGTTCAACGGCTTTAATAACTAAATTAAGTGAGATTACACTTAGATT
GTTGAGATACTTGAGTACTTGGGTTTTGAATACCCTTAAGAAAAGACCAGTCGGAGGGTG
TAAGGTCGTCCAGATTCGGAAGGTTAGAAAACACTTGTGCACTCCCAGAGCTTTCCGAAG
GTTGTAGTTGAATTGGATCCTCATTGTTATGATGTCCATGTTCGTCGTGAATGGACGGTT
GTCGTGGCTGAGGATTTTGAAATAAAGGGGATTTGGAACCTCCCAGATAAAGACGCCATT
CGTTGAATGAGCTGCAGTGATGCGTTCCCCTGTGCGGGAATCCAT
>KJ462081
TTAATAAAGTTTTAATTTTATATCTGAATATTGGTCTACATACATTGTTTGATTAATTAC
ATTGTACAATACATGTTCAACGGCTTTAATAACTAAATTAAGTGAGATTACACTTAGATT
GTTGAGATACTTGAGTACTTGGGTTTTGAATACCCTTAAGAAAAGACCAGTCGGAGGGTG
TAAGGTCGTCCAGATTCGGAAGGTTAGAAAACACTTGTGCACTCCCAGAGCTTTCCGAAG
GTTGTAGTTGAATTGGATCCTCATTGTTATGATGTCCATGTTCGTCGTGAATGGACGGTT
GTCGTGGCTGAGGATTTTGAAATAAAGGGGATTTGGAACCTCCCAGATAAAGACGCCATT
CGTTGAATGAGCTGCAGTGATGCGTTCCCCTGTGCGAGAATCCAT
>EU589392
TTAATAAAGTTTTAATTTTATATCTGAATATTGGTCTACATACATTGTTTGATTAATTAC
ATTGTACAATACATGTTCAACTGCTTTAATAACTAAATTAAGTGAGATTACACCTAGATT
GTTGAGATACTTGAGTATTTGGGTTTTGAATACCCTTAAGAAAAGACCAGTCGGAGGGTG
TAAGGTCGTCCAGATTCGGAAGGTTAGAAAACACTTGTGCACTCCCAGAGCTTTCCGAAG
GTTGTAGTTGAATTGGATCCTCATTGTTATGATGTCCATGTTCGTCGTGAATGGACGGTT
GTCGTGGCTGAGGATTTTGAAATAAAGGGGATTTGGAACCTCCCAGATAAAGACGCCATT
CGTTGAATGAGCTGCAGTGATGCGTTCCCCTGTGCGAGAATCCAT
>KC501922
TTAATAAAGTTTGAATTTTATATCTGAATATTGGTCTACATACATTGTTTGATTAATTAC
ATTGTACAATACATGTTCAACGGCTTTAATAACTAAATTAAGTGAGATTACACCTAGATT
GTTGAGATACTTGAGTACTTGGGTTTTGAATACCCTTAAGAAAAGACCAGTCGGAGGGTG
TAAGGTCGTCCAGATTCGGAAGGTTAGAAAACACTTGTGCACTCCCAGAGCTTTCCGAAG
GTTGTAGTTGAATTGGATCCTCATTGTTATGATGTCCATGTTCGTCGTGAATGGACGGTT
GTCGTGGCTGAGGATTTTGAAATAAAGGGGATTTGGAACCTCCCAGATAAAGACGCCATT
CGTTGAATGAGCTGCAGTGATGCGTTCCCCTGTGCGAGAATCCAT
>GU112006
TTAATAAAGTTTGAATTTTATATCTGAATATTGGTCTACATACATTGTTTGATTAATTAC
ATTGTACAATACATGTTCAACGGCTTTAATAACTAAATTAAGTGAGATTACACCTAGATT
GTTGAGATACTTGAGTACTTGGGTTTTGAATACCCTTAAGAAAAGACCAGTCGGAGGGTG
TAAGGTCGTCCAGATTCGGAAGGTTAGAAAACACTTGTGCACTCCCAGAGCTTTCCGAAG
GTTGTAGTTGAATTGGATCCTCATTGTTATGATGTCCATGTTCGTCGTGAATGGACGGTT
GTCGTGGTTGAGGATTTTGAAATAAAGGGGATTTGGAACCTCCCAGATAAAGACGCCATT
CGTTGAATGAGCTGCAGTGATGCGTTCCCCTGTGCGAGAATCCAT
>AJ002453
TTAATAAAGTTTGAATTTTATATCTGAATATTGGTCTACATACATTGTTTGATTAATTAC
ATTGTACAATACATGTTCAACGGCTTTAATAACTAAATTAAGTGAGATTACACCTAGATT
GTTGAGATATTTGAGGACTTGGGTTTTGAATACCCTTAAGAAAAGACCAGTCGGAGGGTG
TAAGGTCGTCCAGATTCGGAAGGTTAGAAAACACTTGTGCACTCCCAGAGCTTTCCGAAG
GTTGTAGTTGAATTGGATCCTCATTGTTATGATGTCCATGTTCGTCGTGAATGGACGGTT
GTCGTGGCTGAGGATTTTGAAATAAAGGGGATTTGGAACCTCCCAGATAAAGACGCCATT
CGTTGAATGAGCTGCAGTGATGCGTTCCCCTGTGCGAGAATCCAT
>GU112007
TTAATAAAGTTTGAATTTTATATCTGAATATTGGTCTACATACATTGTTTGATTAATTAC
ATTGTACAATACATGTTCAACGGCTTTAATAACTAAATTAATTGAGATTACACCTAGATT
GTTGAGATATTTGAGGACTTGGGTTTTGAATACCCTTAAGAAAAGACCAGTCGGAGGGTG
TAAGGTCGTCCAGATTCGGAAGGTTAGAAAACACTTGTGCACTCCCAGAGCTTTCCGAAG
GTTGTAGTTGAATTGGATCCTCATTGTTATGATGTCCATGTTCGTCGTGAATGGACGGTT
GTCGTGGTTGAGGATTTTGAAATAAAGGGGATTTGGAACCTCCCAGATAAAGACGCCATT
CGTTGAATGAGCTGCAGTGATGCGTTCCCCTGTGCGAGAATCCAT
>GU112076
TTAATAAAGTTTGAATTTTATATCTGAATATTGGTCTACATACATTGTTTGATTAATTAC
ATTGTACAATACATGTTCAACAGCTTTAATAACTAAATTAATTGAGATTACACCTAGATT
GTTGAGATACTTGAGGACTTGGGTTTTGAATACCCTTAAGAAAAGACCAGTCGGAGGGTG
TAAGGTCGTCCAGATTCGGAAGGTTAGAAAACACTTGTGCATTCCCAGAGCTTTCCGAAG
GTTGTAGTTGAAATGGATCCTCATTGTTATGATGTCCATGTTCGTCGTGAATGGACGGTT
GTCGTGGTTGAGGATATTGAAATAAAGGGGATTTGGAACCTCCCAGATAAAGACGCCATT
CGTTGAATGAGTTGCAGTGATGCGTGCCCCTGTGAGAGAATCCAT
>GU112005
TTAATAAAGTTTTAATTTTATATCTGAATATTGGTCTACATACATTGTTTGATTAATTAC
ATTGTACAATACATGTTCAACGGCTTTAATAACTAAATTAAGTGAGATTACACCTAGATT
GTTGAGATACTTGAGGACTTGGGTTTTGAATACCCTTAAGAAAAGACCAATCGGAGGGTG
TAAGGTCGTCCAGATTCGGAAGGTTAGAAAACACTTGTGCATTCCCAGAGCTTTCCGAAG
GTTGTAGTTGAAATGGATCCTGAGTGTTATTATGTCCATGTTCGTCGTGAATGGACGGTT
GTCGTGGCTGAGGATTTTGAAATAGAGGGGATTTGGAACCTCCCAGATATAGACGCCATT
CGTTGAATGAGCTGCAGTGATGCGTTCCCCTGTGCGAGAATCCAT
>JQ326264
TTAATAAAGATTGAATTTTATATCTGAATATTGGTCTACATACATTGTTTGATTAATTAC
ATTGTACAATACATGTTCAACAGCTTTAATAACTAAATTAATCGAGATTACCCCTAGATT
GTTGAGATATTTGAGGACTTGGGTTTTGAATACCCTTAAGAAAAGACCAGTCGGAGGGTG
TAAGGTCGTCCAGATTCGGAAGGTTAGAAAACACTTGTGTATTCCCAGAGCTTTCCGAAG
GTTGTAGTTGAAATGGATCCTCATTGTTATGATGTCCATGTTCGTCGTGAATGGACGGTT
GTCGTGGTTGAGGATTTTGAAATAGAGGGGATTTGGAACCTTCCAGATATAGACGCCATT
CTTTGAATGAGCTGCAGTGATGCGTTCCCCTGTGCGAGAATCCAT
>KT390453
TTAATAAAGATCGAATTTTATATCTGAATATTGGTCTACATACATTGTTTGTTGAATTAC
ATTGTACAATAAGTGTTTTACAGCTTTAATGACTAAATTAATTGGGATTACCCCCAGATT
GTTGAGATACTTGAGGAGGTGGTTTTTGAATACCCTTAAGAAAAGACCAGTCGGAGGGTG
TAAGGTCGTCCAGACCCGGAAGGTTAGAAAGCATTTGTGCACTCCCAGAGCTCTCCGAAG
GTTGTAGTTTAATTGGATCCTCATTGTTATGATGTCCATGTTCGTCGTGAATGGACGGTT
GTCGTGGCTGAGGATTTTGAAATAAAGGGGATTTGGAACCTCCCAGATAAAGACGCCATT
CGTTGAATGAGCTGCAGTGATGCGTTCCCCTGTGCGAGAATCCAT
>KT390451
TTAATAAAGATCGAATTTTATATCTGAATATTGGTCTACATACATTGTTTGTTGAATTAC
ATTGTACAATACGTGTTCTACAGCTTTAATGACTAAATTAATTGAGATTACACCTAGATT
GTTGAGATACTTGAGGACTTGGTTTTTGAATACCCTTAAGAAAAGACCAGTCGGAGGGTG
TAAGGTCGTCCAGACCCGGAAGGTTAGAAAACACTTGTGCACTCCCAGAGCTCTCCGAAG
GTTGTAGTTGAATGGGATCCTCATCGTTATTATGTCCATGTTCGTCGTGAATGGACGGTT
GTCGTGGCTGAGGATTTTGAAATAAAGGGGATTTGGAACCTCCCAGATAAAGACGCCATT
CGTTGAATGAGCTGCAGTGATGCGTTCCCCTGTGCGAGAATCCAT
>KT390321
TTAATAAAGATCGAATTTTATATCTGAATATTGGTCTACATACATTGTTTGTTGAATTAC
ATTGTACAATACGTGTTCTACAGCTTTAATGACTAAATTAATTGAGATTACACCTAGATT
GTTGAGATACTTGATGACTTGGGTTTTGAATACCCTTAAGAAAAGACCAGTCGGAGGGTG
TAAGGTCGTCCAGACCCGGAAGGTTAGAAAACACTTGTGCACTCCCAGAGCTCTCCGAAG
GTTGTAGTTGAATTGGATCCTCATTGTTATTATGTCCATGTTCGTCGTGAATGGACGGTT
GTCGTGGCTGAGGATCTTGAAATAAAGGGGATTTGGAACCTCCCAGATAAAGACGCCATT
CGTTGAATGAGCTGCAGTGATGCGTTCCCCTGTGCGAGAATCCAT
>KT390324
TTAATAAAGATCGAATTTTATATCTGAATATTGATCCACATACATTGTTTGTTGAATTAC
ATTGTACAATACGTGTTCTACAGCCTTAATTACTAAATTAATTGAGATTACACCTAGATT
GTTGAGATACTTGAGGACTTGGGTTTTGAATACCCTTAAGAAAAGACCAGTCGGAGGGTG
TAAGGTCGTCCAGACCCGGAAGGTCAGAAAACACTTGTGCACTCCCAGAGCTCTCCGAAG
GTTGTAGTTGAATTGGATCCTCATTTTTATTATGTCCATGTTCGTCGTGAATGGACGGTT
GTCGTGGTTGAGGATCTTGAAATAGAGGGGATTTGGAACCTTCCAGATATAGACGCCATT
CTTTGCTTGAGCTGCAGTGATGCGTGCCCCTGTGCGAGAGTCCAT
>KT390323
TTAATAAAGATCGAATTTTATATCTGAATATTGATCCACATACATTGTTTGTTGAATTAC
ATTGTACAATACGTGTTCTACAGCCTTAATTACTAAATTAATTGAGATTACACCTAGATT
GTTGAGATACTTGAGGACTTGGGTTTTGAATACCCTTAAGAAAAGACCAGTCGGAGGGTG
TAAGGTCGTCCAGACCCGGAAGGTCAGAAAACACTTGTGCACTCCCAGAGCTCTCCGAAG
GTTGTAGTTGAATTGGATCCTCATTTTTATTATGTCCATGTTCGTCGTGAATGGACGGTC
GTCGTGGCTGAGGATCTTGAAATAAAGGGGATTTGGAACCTCCCAGATAAAGACGCCATT
CTTCGCTTGAGCTGCAGTGATGCGTTCCCGTGGGGGAGAATCCAT
>KT390325
TTAATAAAGATCGAATTTTATATCTGAATATTGGTCTACATACATTGTTTGTTGAATTAC
ATTGTACAATACGTGTTCTACAGCTTTAATGACTAAATTAATTGAGATTACACCTAGATT
GTTGAGATACTTGAGGACTTGGTTTTTGAATACCCTTAAGAAAAGACCAGTCGGAGGGTG
TAAGGTCGTCCAGACCCGGAAGGTTAGAAAACACTTGTGCACTCCCAGAGCTCTCCGAAG
GTTGTAGTTGAATTGGATCCTCATTGTTATTATGTCCATGTTCGTCGTGAATGGACGGTT
GTCGTGGTTGAGGATCTTGAAATAGAGGGGATTTGGAACCTTCCAGATATAGACGCCATT
CTTTGCTTGAGCTGCAGTGATGCGTGCCCCTGTGCGAGAGTCCAT
