# Supplementary material for: Gene Overlapping as a Modulator of Begomovirus Evolution
Source: Microorganisms. 2022 Feb 4;10(2):366. doi: 10.3390/microorganisms10020366 (PMC8875319; doi:10.3390/microorganisms10020366)
Supplement: Supplementary file 1 [file microorganisms-10-00366-s001.zip › File S1/Tomato_yellow_leaf_curl_virus/DNA_AV2.fasta]

>AB363566
ATGTGGGATCCACTTCTAAATGAATTTCCTGAATCTGTTCACGGATTTCGTTGTATGTTA
GCTATTAAATATTTGCAGGCCGTTGAGGAAACTTACGAGCCCAATACATTGGGCCACGAT
TTAATTAGGGATCTTATATCTGTTGTAAGGGCCCGTGACTATGTCGAAGCGACCAGGCGA
TATAATCATTTCTACGCCCGTCTCGAAGGTTCGCCGAAGGCTGAACTTCGACAGCCCATA
CAGCAGCCGTGCTGCTGTCCCCATTGTCCAAGGCACAAACAAGCGACGATCATGGACGTA
CAGGCCCATGTACCGGAAGCCCAGAATATACAGAATGTATCGAAGCCCTGA
>AB439841
ATGTGGGATCCACTTCTAAATGAATTTCCTGAATCTGTTCACGGATTTCGTTGTATGTTA
GCTATTAAATATTTGCAGGCCGTTGAGGAAACTTACGAGCCCAATACATTGGGCCACGAT
TTAATTAGGGATCTTATATCTGTTGTAAGGGCCCGTGACTATGTCGAAGCGACCAGGCGA
TATAATCATTTCCACGCCCGTCTCGAAGGTTCGCCGAAGGCTGAACTTCGACAGCCCATA
CAGCAGCCGTGCTGCTGTCCCCATTGTCCAAGGCACAAACAAGCGACGATCATGGACGTA
CAGGCCCATGTACCGGAAGCCCAGAATATACAGAATGTATCGAAGCCCTGA
>KX885029
ATGTGGGATCCACTTCTAAATGAATTTCCTGAATCTGTTCACGGATTTCGTTGTATGTTA
GCTATTAAATATTTGCAGGCCGTTGAGGAAACTTACGAGCCCAATACATTGGGCCACGAT
TTAATTAGGGATCTTATATCTGTTGTAAGGGCCCGTGACTATGTCGAAGCGACCAGGCGA
TATAATCATTTCCACGCCCGTCTCGAAGGTTCGCCGAAGGCTGAACTTCGACAGCCCATA
CAGCAGCCGTGCTGCTGTCCCCATTGTCCAAGGCACAAACAAGCGACGATCATGGACGTA
CAGGCCCATGTACCGGAAGCCCAGAATATACAGAATGTATCGAAGCCCTGA
>JX961668
ATGTGGGATCCACTTCTAAATGAATTTCCTGAATCTGTTCACGGATTTCGTTGTATGTTA
GCTATTAAATATTTGCAGGCCGTTGAGGAAACTTACGAGCCCAATACATTGGGCCACGAT
TTAATTAGGGATCTTATATCTGTTGTAAGGGCCCGTGACTATGTCGAAGCGACCAGGCGA
TATAATCATTTCCACGCCCGTCTCGAAGGTTCGCCGAAGGCTGAACTTCGACAGCCCATA
CAGCAGCCGTGCTGCTGTCCCCATTGTCCAAGGCACAAACAAGCGACGATCATGGACGTA
CAGGCCCATGTACCGGAAGCCCAGAATATACAGAATGTATCGAAGCCCTGA
>AB613208
ATGTGGGATCCACTTCTAAATGAATTTCCTGAATCTGTTCACGGATTTCGTTGTATGTTA
GCTATTAAATATTTGCAGGCCGTTGAGGAAACTTACGAGCCCAATACATTGGGCCACGAT
TTAATTAGGGATCTTATATCTGTTGTAAGGGCCCGTGACTATGTCGAAGCGACCAGGCGA
TATAATCATTTCCACGCCCGTCTCGAAGGTTCGCCGAAGGCTGAACTTCGACAGCCCATA
CAGCAGCCGTGCTGCTGTCCCCATTGTCCAAGGCACAAACAAGCGACGATCATGGACGTA
CAGGCCCATGTACCGGAAGCCCAGAATATACAGAATGTATCGAAGCCCTGA
>JX128100
ATGTGGGATCCACTTCTAAATGAATTTCCTGAATCTGTTCACGGATTTCGTTGTATGTTA
GCTATTAAATATTTGCAGGCCGTTGAGGAAACTTACGAGCCCAATACATTGGGCCACGAT
TTAATTAGGGATCTTATATCTGTTGTAAGGGCCCGTGACTATGTCGAAGCGACCAGGCGA
TATAATCATTTCCACGCCCGTCTCGAAGGTTCGCCGAAGGCTGAACTTCGACAGCCCATA
CAGCAGCCGTGCTGCTGTCCCCATTGTCCAAGGCACAAACAAGCGACGATCATGGACGTA
CAGGCCCATGTACCGGAAGCCCAGAATATACAGAATGTATCGAAGCCCTGA
>GU325632
ATGTGGGATCCACTTCTAAATGAATTTCCTGAATCTGTTCACGGATTTCGTTGTATGTTA
GCTATTAAATATTTGCAGGCCGTTGAGGAAACTTACGAGCCCAATACATTGGGCCACGAT
TTAATTAGGGATCTTATATCTGTTGTAAGGGCCCGTGACTATGTCGAAGCGACCAGGCGA
TATAATCATTTCCACGCCCGTCTCGAAGGTTCGCCGAAGGCTGAACTTCGACAGCCCATA
CAGCAGCCGTGCTGCTGTCCCCATTGTCCAAGGCACAAACAAGCGACGATCATGGACGTA
CAGGCCCATGTACCGGAAGCCCAGAATATACAGAATGTATCGAAGCCCTGA
>HM130914
ATGTGGGATCCACTTCTAAATGAATTTCCTGAATCTGTTCACGGATTTCGTTGTATGTTA
GCTATTAAATATTTGCAGGCCGTTGAGGAAACTTACGAGCCCAATACATTGGGCCACGAT
TTAATTAGGGATCTTATATCTGTTGTAAGGGCCCGTGACTATGTCGAAGCGACCAGGCGA
TATAATCATTTCCACGCCCGTCTCGAAGGTTCGCCGAAGGCTGAACTTCGACAGCCCATA
CAGCAGCCGTGCTGCTGTCCCCATTGTCCAAGGCACAAACAAGCGACGATCATGGACGTA
CAGGCCCATGTACCGGAAGCCCAGAATATACAGAATGTATCGAAGCCCTGA
>FN256256
ATGTGGGATCCACTTCTAAATGAATTTCCTGAATCTGTTCACGGATTTCGTTGTATGTTA
GCTATTAAATATTTGCAGGCCGTTGAGGAAACTTACGAGCCCAATACATTGGGCCACGAT
TTAATTAGGGATCTTATATCTGTTGTAAGGGCCCGTGACTATGTCGAAGCGACCAGGCGA
TATAATCATTTCCACGCCCGTCTCGAAGGTTCGCCGAAGGCTGAACTTCGACAGCCCATA
CAGCAGCCGTGCTGCTGTCCCCATTGTCCAAGGCACAAACAAGCGACGATCATGGACGTA
CAGGCCCATGTACCGGAAGCCCAGAATATACAGAATGTATCGAAGCCCTGA
>EU031444
ATGTGGGATCCACTTCTAAATGAATTTCCTGAATCTGTTCACGGATTTCGTTGTATGTTA
GCTATTAAATATTTGCAGGCCGTTGAGGAAACTTACGAGCCCAATACATTGGGCCACGAT
TTAATTAGGGATCTTATATCTGTTGTAAGGGCCCGTGACTATGTCGAAGCGACCAGGCGA
TATAATCATTTCCACGCCCGTCTCGAAGGTTCGCCGAAGGCTGAACTTCGACAGCCCATA
CAGCAGCCGTGCTGCTGTCCCCATTGTCCAAGGCACAAACAAGCGACGATCATGGACGTA
CAGGCCCATGTACCGGAAGCCCAGAATATACAGAATGTATCGAAGCCCTGA
>JN183878
ATGTGGGATCCACTTCTAAATGAATTTCCTGAATCTGTTCACGGATTTCGTTGTATGTTA
GCTATTAAATATTTGCAGGCCGTTGAGGAAACTTACGAGCCCAATACATTGGGCCACGAT
TTAATTAGGGATCTTATATCTGTTGTAAGGGCCCGTGACTATGTCGAAGCGACCAGGCGA
TATAATCATTTCCACGCCCGTCTCGAAGGTTCGCCGAAGGCTGAACTTCGACAGCCCATA
CAGCAGCCGTGCTGCTGTCCCCATTGTCCAAGGCACAAACAAGCGACGATCATGGACGTA
CAGGCCCATGTACCGGAAGCCCAGAATATACAGAATGTATCGAAGCCCTGA
>LC099965
ATGTGGGATCCACTTCTAAATGAATTTCCTGAATCTGTTCACGGATTTCGTTGTATGTTA
GCTATTAAATATTTGCAGGCCGTTGAGGAAACTTACGAGCCCAATACATTGGGCCACGAT
TTAATTAGGGATCTTATATCTGTTGTAAGGGCCCGTGACTATGTCGAAGCGACCAGGCGA
TATAATCATTTCCACGCCCGTCTCGAAGGTTCGCCGAAGGCTGAACTTCGACAGCCCATA
CAGCAGCCGTGCTGCTGTCCCCATTGTCCAAGGCACAAACAAGCGACGATCATGGACGTA
CAGGCCCATGTACCGGAAGCCCAGAATATACAGAATGTATCGAAGCCCTGA
>AB636264
ATGTGGGATCCACTTCTAAATGAATTTCCTGAATCTGTTCACGGATTTCGTTGTATGTTA
GCTATTAAATATTTGCAGGCCGTTGAGGAAACTTACGAGCCCAATACATTGGGCCACGAT
TTAATTAGGGATCTTATATCTGTTGTAAGGGCCCGTGACTATGTCGAAGCGACCAGGCGA
TATAATCATTTCCACGCCCGTCTCGAAGGTTCGCCGAAGGCTGAACTTCGACAGCCCATA
CAGCAGCCGTGCTGCTGTCCCCATTGTCCAAGGCACAAACAAGCGACGATCATGGACGTA
CAGGCCCATGTACCGGAAGCCCAGAATATACAGAATGTATCGAAGCCCTGA
>HM856910
ATGTGGGATCCACTTCTAAATGAATTTCCTGAATCTGTTCACGGATTTCGTTGTATGTTA
GCTATTAAATATTTGCAGGCCGTTGAGGAAACTTACGAGCCCAATACATTGGGCCACGAT
TTAATTAGGGATCTTATATCTGTTGTAAGGGCCCGTGACTATGTCGAAGCGACCAGGCGA
TATAATCATTTCCACGCCCGTCTCGAAGGTTCGCCGAAGGCTGAACTTCGACAGCCCATA
CAGCAGCCGTGCTGCTGTCCCCATTGTCCAAGGCACAAACAAGCGACGATCATGGACGTA
CAGGCCCATGTACCGGAAGCCCAGAATATACAGAATGTATCGAAGCCCTGA
>JN183877
ATGTGGGATCCACTTCTAAATGAATTTCCTGAATCTGTTCACGGATTTCGTTGTATGTTA
GCTATTAAATATTTGCAGGCCGTTGAGGAAACTTACGAGCCCAATACATTGGGCCACGAT
TTAATTAGGGATCTTATATCTGTTGTAAGGGCCCGTGACTATGTCGAAGCGACCAGGCGA
TATAATCATTTCCACGCCCGTCTCGAAGGTTCGCCGAAGGCTGAACTTCGACAGCCCATA
CAGCAGCCGTGCTGCTGTCCCCATTGTCCAAGGCACAAACAAGCGACGATCATGGACGTA
CAGGCCCATGTACCGGAAGCCCAGAATATACAGAATGTATCGAAGCCCTGA
>HM856918
ATGTGGGATCCACTTCTAAATGAATTTCCTGAATCTGTTCACGGATTTCGTTGTATGTTA
GCTATTAAATATTTGCAGGCCGTTGAGGAAACTTACGAGCCCAATACATTGGGCCACGAT
TTAATTAGGGATCTTATATCTGTTGTAAGGGCCCGTGACTATGTCGAAGCGACCAGGCGA
TATAATCATTTCCACGCCCGTCTCGAAGGTTCGCCGAAGGCTGAACTTCGACAGCCCATA
CAGCAGCCGTGCTGCTGTCCCCATTGTCCAAGGCACAAACAAGCGACGATCATGGACGTA
CAGGCCCATGTACCGGAAGCCCAGAATATACAGAATGTATCGAAGCCCTGA
>HF548825
ATGTGGGATCCACTTCTAAATGAATTTCCTGAATCTGTTCACGGATTTCGTTGTATGTTA
GCTATTAAATATTTGCAGGCCGTTGAGGAAACTTACGAGCCCAATACATTGGGCCACGAT
TTAATTAGGGATCTTATATCTGTTGTAAGGGCCCGTGACTATGTCGAAGCGACCAGGCGA
TATAATCATTTCCACGCCCGTCTCGAAGGTTCGCCGAAGGCTGAACTTCGACAGCCCATA
CAGCAGCCGTGCTGCTGTCCCCATTGTCCAAGGCACAAACAAGCGACGATCATGGACGTA
CAGGCCCATGTACCGGAAGCCCAGAATATACAGAATGTATCGAAGCCCTGA
>HM856916
ATGTGGGATCCACTTCTAAATGAATTTCCTGAATCTGTTCACGGATTTCGTTGTATGTTA
GCTATTAAATATTTGCAGGCCGTTGAGGAAACTTACGAGCCCAATACATTGGGCCACGAT
TTAATTAGGGATCTTATATCTGTTGTAAGGGCCCGTGACTATGTCGAAGCGACCAGGCGA
TATAATCATTTCCACGCCCGTCTCGAAGGTTCGCCGAAGGCTGAACTTCGACAGCCCATA
CAGCAGCCGTGCTGCTGTCCCCATTGTCCAAGGCACAAACAAGCGACGATCATGGACGTA
CAGGCCCATGTACCGGAAGCCCAGAATATACAGAATGTATCGAAGCCCTGA
>AB669434
ATGTGGGATCCACTTCTAAATGAATTTCCTGAATCTGTTCACGGATTTCGTTGTATGTTA
GCTATTAAATATTTGCAGGCCGTTGAGGAAACTTACGAGCCCAATACATTGGGCCACGAT
TTAATTAGGGATCTTATATCTGTTGTAAGGGCCCGTGACTATGTCGAAGCGACCAGGCGA
TATAATCATTTCCACGCCCGTCTCGAAGGTTCGCCGAAGGCTGAACTTCGACAGCCCATA
CAGCAGCCGTGCTGCTGTCCCCATTGTCCAAGGCACAAACAAGCGACGATCATGGACGTA
CAGGCCCATGTACCGGAAGCCCAGAATATACAGAATGTATCGAAGCCCTGA
>AB636412
ATGTGGGATCCACTTCTAAATGAATTTCCTGAATCTGTTCACGGATTTCGTTGTATGTTA
GCTATTAAATATTTGCAGGCCGTTGAGGAAACTTACGAGCCCAATACATTGGGCCACGAT
TTAATTAGGGATCTTATATCTGTTGTAAGGGCCCGTGACTATGTCGAAGCGACCAGGCGA
TATAATCATTTCCACGCCCGTCTCGAAGGTTCGCCGAAGGCTGAACTTCGACAGCCCATA
CAGCAGCCGTGCTGCTGTCCCCATTGTCCAAGGCACAAACAAGCGACGATCATGGACGTA
CAGGCCCATGTACCGGAAGCCCAGAATATACAGAATGTATCGAAGCCCTGA
>AB636410
ATGTGGGATCCACTTCTAAATGAATTTCCTGAATCTGTTCACGGATTTCGTTGTATGTTA
GCTATTAAATATTTGCAGGCCGTTGAGGAAACTTACGAGCCCAATACATTGGGCCACGAT
TTAATTAGGGATCTTATATCTGTTGTAAGGGCCCGTGACTATGTCGAAGCGACCAGGCGA
TATAATCATTTCCACGCCCGTCTCGAAGGTTCGCCGAAGGCTGAACTTCGACAGCCCATA
CAGCAGCCGTGCTGCTGTCCCCATTGTCCAAGGCACAAACAAGCGACGATCATGGACGTA
CAGGCCCATGTACCGGAAGCCCAGAATATACAGAATGTATCGAAGCCCTGA
>GU325633
ATGTGGGATCCACTTCTAAATGAATTTCCTGAATCTGTTCACGGATTTCGTTGTATGTTA
GCTATTAAATATTTGCAGGCCGTTGAGGAAACTTACGAGCCCAATACATTGGGCCACGAT
TTAATTAGGGATCTTATATCTGTTGTAAGGGCCCGTGACTATGTCGAAGCGTCCAGGCGA
TATAATCATTTCCACGCCCGTCTCGAAGGTTCGCCGAAGGCTGAACTTCGACAGCCCATA
CAGCAGCCGTGCTGCTGTCCCCATTGTCCAAGGCACAAACAAGCGACGATCATGGACGTA
CAGGCCCATGTACCGGAAGCCCAGAATATACAGAATGTATCGAAGCCCTGA
>JX961669
ATGTGGGATCCACTTCTAAATGAATTTCCTGAATCTGTTCACGGATTTCGTTGTATGTTA
GCTATTAAATATTTGCAGGCCGTTGAGGAAACTTACGAGCCCAATACATTGGGCCACGAT
TTAATTAGGGATCTTATATCTGTTGTAAGGGCCCGTGACTATGTCGAAGCGACCAGGCGA
TATAATCATTTCCACGCCCGTCTCGAAGGTTCGCCGAAGGCTGAACTTCGACAGCCCATA
CAGCAGCCGTGCTGCTGTCCCCATTGTCCAAGGCACAAACAAGCGACGATCATGGACGTA
CAGGCCCATATACCGGAAGCCCAGAATATACAGAATGTATCGAAGCCCTGA
>KT852577
ATGTGGGATCCACTTCTAAATGAATTTCCTGAATCTGTTCACGGATTTCGGTGTATGTTA
GCTATTAAATATTTGCATGCCGTTGAGGAAACTTACGAGCCCAATACATTGGGCCACGAT
TTAATTAGGGATCTTATATCTGTTGTAAGGGCCCGTGACTATGTCGAAGCGACCAGGCGA
TATAATCATTTCCACGCCCGTCTCGAAGGTTCGCCGAAGGCTGAACTTCGACAGCCCATA
CAGCAGCCGTGCTGCCGTCCCCATTGTCCAAGGCACAAACAAGCGACGATCATGGACGTA
CAGGCCCATGTACCGGAAGCCCAGAATATACAGAATGTATCGAAGCCCTGA
>KC312659
ATGTGGGATCCACTTCTAAATGAATTTACTGAATCTGTTCACGGATTTCGTTGTATGTTA
GCTATTAAATATTTGCAGGCCGTTGCGGAAACTTACGAGCCCAATACATTGGGCCACGAT
TTAATTAGGGATCTTATATCTCTTGTAAGGGCCCGTGACTATGTCGAAGCGACCAGGCGA
TATAATCATTTCCACGCCCGTCTCGAAGGTTCGCCGAAGGCTGAACTTCGACAGCACGTC
TCGCAGCCGTGCTGCTGTCCCCATTGTCCAAGGCACAAACGAGCGACGATCATGGACGTA
CAGGCCCATGTACCGGAAGCTCAGAATATACAGAATGTATCGAAGCCCTGA
>KC312673
ATGTGGGATCCACTTCTAAATGAATTTCATCAGTCTGTTCACGGATTTCGTTGTATGTTA
GCTATTAAATATTTGCGGGCCGTTGAGGAAACTTACGAGCCCAATACATTGGGCCACGAT
TTAATTCGGGATCTTATATCTGTTGTAAGGGCCCGTGACTATGTCGAAGCGACCAGGCGA
TATAATCATTTCCACGCCCGTCTCGAAGGTTCGCCGAAGGCTGAACTCCGACAGCCCATA
CAGCAGCCGTGCTGCTGTCCCCATTGTCCAAGGCACAAACAAGCAACGATCATGGACGTA
CAGGCCCATGTACCGGAAGCCCAGAATATACAGAATGTATCGAAGCCCTGA
>KX034544
ATGTGGGATCCACTTCTAAATGAATTTCCTGAATCTGTTCACGGATTTCGTTGTATGTTA
GCTATTAAATATTTGCAGTCCGTTGAGGAAACTTACGAGCCCAATACATTGGGCCACGAT
TTAATTAGGGATCTTATATCTGTTGTAAGGGCCCGTGACTATGTCGAAGCGACCAGGCGA
TATAATCGTTTCCACGCCCGTCTCGAAGGTTCGCCGAAGGCTGAACTTCGACAGCCCATA
CAGCAGCCGTGCTGCTGTCCCCATTGTCCAAGGCACAAACAAGCGACGATCATGGACGTA
CAGGCCCATGTACCGGAAGCCCAGAATATACAGAATGTATCGAAGCCCTGA
>JQ411237
ATGTGGGATCCACTTCTAAATGAATTTCCTGAATCTGTTCACGGATTTCGTTGTATGTTA
GCTATTAAATATTTGCAGTCCGTTGAGGAAACTTACGAGCCCAATACATTGGGCCACGAT
TTAATTAGGGATCTTATATCTGTTGTAAGGGCCCGTGACTATGTCGAAGCGACCAGGCGA
TATAATCATTTCCACGCCCGTCTCGAAGGTTCGCCGAAGGCTGAACTTCGACAGCCCATA
CAGCAGCCGTGCTGCTGTCCCCATTGTCCAAGGCACAAACAAGCGACGATCATGGACGTA
CAGGCCCATGTACCGGAAGCCCAGAATATACAGAATGTATCGAAGCCCTGA
>KJ879949
ATGTGGGATCCACTTCTAAATGAATTTCCTGAATCTGTTCACGGATTTCGTTGTATGTTA
GCTATTAAATATTTGCAGTCCGTTGAGGAAACTTACGAGCCCAATACATTGGGCCACGAT
TTAATTAGGGATCTTATATCTGTTGTAAGGGCCCGTGACTATGTCGAAGCGACCAGGCGA
TATAATCATTTCCACGCCCGTCTCGAAGGTTCGCCGAAGGCTGAACTTCGACAGCCCATA
CAGCAGCCGTGCTGCTGTCCCCATTGTCCAAGGCACAAACAAGCGACGATCATGGACGTA
CAGGCCCATGTACCGGAAGCCCAGAATATACAGAATGTATCGAAGCCCTGA
>KF612971
ATGTGGGATCCACTTCTAAATGAATTTCCTGAATCTGTTCACCGATTTCGTTGTATGTTA
GCTATTAAATATTTGCAGTCCGTTGAGGAAACTTACGAGCCCAATACATTGGGCCACGAT
TTAATTAGGGATCTTATATCTGTTGTAAGGGCCCGTGACTATGTCGAAGCGACCAGGCGA
TATAATCATTTCCACGCCCGTCTCGAAGGTTCGCCGAAGGCTGAACTTCGACAGCCCATA
CAGCAGCCGTGCTGCTGTCCCCATTGTCCAAGGCACAAACAAGCGACGATCATGGACGTA
CAGGCCCATGTACCGGAAGCCCAGAATATACAGAATGTATCGAAGCCCTGA
>AM698119
ATGTGGGATCCACTTCTAAATGAATTTCCTGAATCTGTTCACGGATTTCGTTGTATGTTA
GCTATTAAATATTTGCAGTCCGTTGAGGAAACTTACGAGCCCAATACATTGGGCCACGAT
TTAATTAGGGATCTTATATCTGTTGTAAGGGCCCGTGACTATGTCGAAGCGACCAGGCGA
TATAATCATTTCCACGCCCGTCTCGAAGGTTCGCCGAAGGCTGAACTTCGACAGCCCATA
CAGCAGCCGTGCTGCTGTCCCCATTGTCCAAGGCACAAACAAGCGACGATCATGGACGTA
CAGGCCCATGTACCGGAAGCCCAGAATATACAGAATGTATCGAAGCCCTGA
>KF906542
ATGTGGGATCCACTTCTAAATGAATTTCCTGAATCTGTTCACGGATTTCGTTGTATGTTA
GCTATTAAATACTTGCAGTCCGTTGAGGAAACTTACGAGCCCAATACATTGGGCCACGAT
TTAATTAGGGATCTTATATCTGTTGTAAGGGCCCGTGACTATGTCGAAGCGACCAGGCGA
TATAATCATTTCCACGCCCGTCTCGAAGGTTCGCCGAAGGCTGAACTTCGACAGCCCATA
CAGCAGCCGTGCTGCTGTCCCCATTGTCCAAGGCACAAACAAGCGACGATCATGGACGTA
CAGGCCCATGTACCGGAAGCCCAGAATATACAGAATGTATCGAAGCCCTGA
>KM506952
ATGTGGGATCCACTTCTAAATGAATTTCCTGAATCTGTTCACGGATTTCGTTGTATGTTA
GCTATTAAATATTTGCAGTCCGTTGAGGAAACTTACGAGCCCAATACATTGGGCCACGAT
TTTATTAGGGATCTTATATCTGTTGTAAGGGCCCGTGACTATGTCGAAGCGACCAGGCGA
TATAATCATTTCCACGCCCGTCTCGAAGGTTCGCCGAAGGCTGAACTTCGACAGCCCATA
CAGCAGCCGTGCTGCTGTCCCCATTGTCCAAGGCACAAACAAGCGACGATCATGGACGTA
CAGGCCCATGTACCGGAAGCCCAGAATATACAGAATGTATCGAAGCCCTGA
>GU348995
ATGTGGGATCCACTTCTAAATGAATTTCCTGAATCTGTTCACGGATTTCGTTGTATGTTA
GCTATTAAATATTTGCAGTCCGTTGAGGAAACTTACGAGCCCAATACATTGGGCCACGAT
TTAATTAGGGATCTTATATCTGTTGTAAGGGCCCGTGACTATGTCGAAGCGACCAGGCGA
TATAATCATTTCCACGCCCGTCTCGAAGGTTCGCCGAAGGCTGAACTTCGACAGCCCATA
CAGCAGCCGTGCTGCTGTCCCCATTGTCCAAGGCACAAACAAGCGACGATCATGGACGTA
CAGGCCCATGTACCGGAAGCCCAGAATATACAGAATGTATCGAAGCCCTGA
>KC999848
ATGTGGGATCCACTTCTAAATGAATTTCCTGAATCTGTTCACGGATTTCGTTGTATGTTA
GCTATTAAATATTTGCAGTCCGTTGAGGAAACTTACGAGCCCAATACATTGGGCCACGAT
TTAATTAGGGATCTTATATCTGTTGTAAGGGCCCGTGACTATGTCGAAGCGACCAGGCGA
TATAATCATTTCCACGCCCGTCTCGAAGGTTCGCCGAAGGCTGAACTTCGACAGCCCATA
CAGCAGCCGTGCTGCTGTCCCCATTGTCCAAGGCACAAACAAGCGACGATCATGGACGTA
CAGGCCCATGTACCGGAAGCCCAGAATATACAGAATGTATCGAAGCCCTGA
>KC999851
ATGTGGGATCCACTTCTAAATGAATTTCCTGAATCTGTTCACGGATTTCGTTGTATGTTA
GCTATTAAATATTTGCAGTCCGTTGAGGAAACTTACGAGCCCAATACATTGGGCCACGAT
TTAATTAGGGATCTTATATCTGTTGTAAGGGCCCGTGACTATGTCGAAGCGACCAGGCGA
TATAATCATTTCCACGCCCGTCTCGAAGGTTCGCCGAAGGCTGAACTTCGACAGCCCATA
CAGCAGCCGTGCTGCTGTCCCCATTGTCCAAGGCACAAACAAGCGACGATCATGGACGTA
CAGGCCCATGTACCGGAAGCCCAGAATATACAGAATGTATCGAAGCCCTGA
>JX070044
ATGTGGGATCCACTTCTAAATGAATTTCCTGAATCTGTTCACGGATTTCGTTGTATGTTA
GCTATTAAATATTTGCAGTCCGTTGAGGAAACTTACGAGCCCAATACATTGGGCCACGAT
TTAATTAGGGATCTTATATCTGTTGTAAGGGCCCGTGACTATGTCGAAGCGACCAGGCGA
TATAATCATTTCCACGCCCGTCTCGAAGGTTCGCCGAAGGCTGAACTTCGACAGCCCATA
CAGCAGCCGTGCTGCTGTCCCCATTGTCCAAGGCACAAACAAGCGACGATCATGGACGTA
CAGGCCCATGTACCGGAAGCCCAGAATATACAGAATGTATCGAAGCCCTGA
>KC999847
ATGTGGGATCCACTTCTAAATGAATTTCCTGAATCTGTTCACGGATTTCGTTGTATGTTA
GCTATTAAATATTTGCAGTCCGTTGAGGAAACTTACGAGCCCAATACATTGGGCCACGAT
TTAATTAGGGATCTTATATCTGTTGTAAGGGCCCGTGACTATGTCGAAGCGACCAGGCGA
TATAATCATTTCCACGCCCGTCTCGAAGGTTCGCCGAAGGCTGAACTTCGACAGCCCATA
CAGCAGCCGTGCTGCTGTCCCCATTGTCCAAGGCACAAACAAGCGACGATCATGGACGTA
CAGGCCCATGTACCGGAAGCCCAGAATATACAGAATGTATCGAAGCCCTGA
>FN256259
ATGTGGGATCCACTTCTAAATGAATTTCCTGAATCTGTTCACGGATTTCGTTGTATGTTA
GCTATTAAATATTTGCAGTCCGTTGAGGAAACTTACGAGCCCAATACATTGGGCCACGAT
TTAATTAGGGATCTTATATCTGTTGTAAGGGCCCGTGACTATGTCGAAGCGACCAGGCGA
TATAATCATTTCCACGCCCGTCTCGAAGGTTCGCCGAAGGCTGAACTTCGACAGCCCATA
CAGCAGCCGTGCTGCTGTCCCCATTGTCCAAGGCACAAACAAGCGACGATCATGGACGTA
CAGGCCCATGTACCGGAAGCCCAGAATATACAGAATGTATCGAAGCCCTGA
>KC999850
ATGTGGGATCCACTTCTAAATGAATTTCCTGAATCTGTTCACGGATTTCGTTGTATGTTA
GCTATTAAATATTTGCAGTCCGTTGAGGAAACTTACGAGCCCAATACATTGGGCCACGAT
TTAATTAGGGATCTTATATCTGTTGTAAGGGCCCGTGACTATGTCGAAGCGACCAGGCGA
TATAATCATTTCCACGCCCGTCTCGAAGGTTCGCCGAAGGCTGAACTTCGACAGCCCATA
CAGCAGCCGTGCTGCTGTCCCCATTGTCCAAGGCACAAACAAGCGACGATCATGGACGTA
CAGGCCCATGTACCGGAAGCCCAGAATATACAGAATGTATCGAAGCCCTGA
>KC999846
ATGTGGGATCCACTTCTAAATGAATTTCCTGAATCTGTTCACGGATTTCGTTGTATGTTA
GCTATTAAATATTTGCAGTCCGTTGAGGAAACTTACGAGCCCAATACATTGGGCCACGAT
TTAATTAGGGATCTTATATCTGTTGTAAGGGCCCGTGACTATGTCGAAGCGACCAGGCGA
TATAATCATTTCCACGCCCGTCTCGAAGGTTCGCCGAAGGCTGAACTTCGACAGCCCATA
CAGCAGCCGTGCTGCTGTCCCCATTGTCCAAGGCACAAACAAGCGACGATCATGGACGTA
CAGGCCCATGTACCGGAAGCCCAGAATATACAGAATGTATCGAAGCCCTGA
>GU983859
ATGTGGGATCCACTTCTAAATGAATTTCCTGAATCTGTTCACGGATTTCGTTGTATGTTA
GCTATTAAATATTTGCAGTCCGTTGAGGAAACTTACGAGCCCAATACATTGGGCCACGAT
TTAATTAGGGATCTTATATCTGTTGTAAGGGCCCGTGACTATGTCGAAGCGACCAGGCGA
TATAATCATTTCCACGCCCGTCTCGAAGGTTCGCCGAAGGCTGAACTTCGACAGCCCATA
CAGCAGCCGTGCTGCTGTCCCCATTGTCCAAGGCACAAACAAGCGACGATCATGGACGTA
CAGGCCCATGTACCGGAAGCCCAGAATATACAGAATGTATCGAAGCCCTGA
>KC999844
ATGTGGGATCCACTTCTAAATGAATTTCCTGAATCTGTTCACGGATTTCGTTGTATGTTA
GCTATTAAATATTTGCAGTCCGTTGAGGAAACTTACGAGCCCAATACATTGGGCCACGAT
TTAATTAGGGATCTTATATCTGTTGTAAGGGCCCGTGACTATGTCGAAGCGACCAGGCGA
TATAATCATTTCCACGCCCGTCTCGAAGGTTCGCCGAAGGCTGAACTTCGACAGCCCATA
CAGCAGCCGTGCTGCTGTCCCCATTGTCCAAGGCACAAACAAGCGACGATCATGGACGTA
CAGGCCCATGTACCGGAAGCCCAGAATATACAGAATGTATCGAAGCCCTGA
>KC999843
ATGTGGGATCCACTTCTAAATGAATTTCCTGAATCTGTTCACGGATTTCGTTGTATGTTA
GCTATTAAATATTTGCAGTCCGTTGAGGAAACTTACGAGCCCAATACATTGGGCCACGAT
TTAATTAGGGATCTTATATCTGTTGTAAGGGCCCGTGACTATGTCGAAGCGACCAGGCGA
TATAATCATTTCCACGCCCGTCTCGAAGGTTCGCCGAAGGCTGAACTTCGACAGCCCATA
CAGCAGCCGTGCTGCTGTCCCCATTGTCCAAGGCACAAACAAGCGACGATCATGGACGTA
CAGGCCCATGTACCGGAAGCCCAGAATATACAGAATGTATCGAAGCCCTGA
>JX675237
ATGTGGGATCCACTTCTAAATGAATTTCCTGAATCTGTTCACGGATTTCGTTGTATGTTA
GCTATTAAATATTTGCAGTCCGTTGAGGAAACTTACGAGCCCAATACATTGGGCCACGAT
TTAATTAGGGATCTTATATCTGTTGTAAGGGCCCGTGACTATGTCGAAGCGACCAGGCGA
TATAATCATTTCCACGCCCGTCTCGAAGGTTCGCCGAAGGCTGAACTTCGACAGCCCATA
CAGCAGCCGTGCTGCTGTCCCCATTGTCCAAGGCACAAACAAGCGACGATCATGGACGTA
CAGGCCCATGTACCGGAAGCCCAGAATATACAGAATGTATCGAAGCCCTGA
>EF210555
ATGTGGGATCCACTTCTAAATGAATTTCCTGAATCTGTTCACGGATTTCGTTGTATGTTA
GCTATTAAATATTTGCAGTCCGTTGAGGAAACTTACGAGCCCAATACATTGGGCCACGAT
TTAATTAGGGATCTTATATCTGTTGTAAGGGCCCGTGACTATGTCGAAGCGACCAGGCGA
TATAATCATTTCCACGCCCGTCTCGAAGGTTCGCCGAAGGCTGAACTTCGACAGCCCATA
CAGCAGCCGTGCTGCTGTCCCCATTGTCCAAGGCACAAACAAGCGACGATCATGGACGTA
CAGGCCCATGTACCGGAAGCCCAGAATATACAGAATGTATCGAAGCCCTGA
>JN990924
ATGTGGGATCCACTTCTAAATGAATTTCCTGAATCTGTTCACGGATTTCGTTGTATGTTA
GCTATTAAATATTTGCAGTCCGTTGAGGAAACTTACGAGCCCAATACATTGGGCCACGAT
TTAATTAGGGATCTTATATCTGTTGTAAGGGCCCGTGACTATGTCGAAGCGACCAGGCGA
TATAATCATTTCCACGCCCGTCTCGAAGGTTCGCCGAAGGCTGAACTTCGACAGCCCATA
CAGCAGCCGTGCTGCTGTCCCCATTGTCCAAGGCACAAACAAGCGACGATCATGGACGTA
CAGGCCCATGTACCGGAAGCCCAGAATATACAGAATGTATCGAAGCCCTGA
>GU434142
ATGTGGGATCCACTTCTAAATGAATTTCCTGAATCTGTTCACGGATTTCGTTGTATGTTA
GCTATTAAATATTTGCAGTCCGTTGAGGAAACTTACGAGCCCAATACATTGGGCCACGAT
TTAATTAGGGATCTTATATCTGTTGTAAGGGCCCGTGACTATGTCGAAGCGACCAGGCGA
TATAATCATTTCCACGCCCGTCTCGAAGGTTCGCCGAAGGCTGAACTTCGACAGCCCATA
CAGCAGCCGTGCTGCTGTCCCCATTGTCCAAGGCACAAACAAGCGACGATCATGGACGTA
CAGGCCCATGTACCGGAAGCCCAGAATATACAGAATGTATCGAAGCCCTGA
>JX669541
ATGTGGGATCCACTTCTAAATGAATTTCCTGAATCTGTTCACGGATTTCGTTGTATGTTA
GCTATTAAATATTTGCAGTCCGTTGAGGAAACTTACGAGCCCAATACATTGGGCCACGAT
TTAATTAGGGATCTTATATCTGTTGTAAGGGCCCGTGACTATGTCGAAGCGACCAGGCGA
TATAATCATTTCCACGCCCGTCTCGAAGGTTCGCCGAAGGCTGAACTTCGACAGCCCATA
CAGCAGCCGTGCTGCTGTCCCCATTGTCCAAGGCACAAACAAGCGACGATCATGGACGTA
CAGGCCCATGTACCGGAAGCCCAGAATATACAGAATGTATCGAAGCCCTGA
>KC852151
ATGTGGGATCCACTTCTAAATGAATTTCCTGAATCTGTTCACGGATTTCGTTGTATGTTA
GCTATTAAATATTTGCAGTCCGTTGAGGAAACTTACGAGCCCAATACATTGGGCCACGAT
TTAATTAGGGATCTTATATCTGTTGTAAGGGCCCGTGACTATGTCGAAGCGACCAGGCGA
TATAATCATTTCCACGCCCGTCTCGAAGGTTCGCCGAAGGCTGAACTTCGACAGCCCATA
CAGCAGCCGTGCTGCTGTCCCCATTGTCCAAGGCACAAACAAGCGACGATCATGGACGTA
CAGGCCCATGTACCGGAAGCCCAGAATATACAGAATGTATCGAAGCCCTGA
>GU434143
ATGTGGGATCCACTTCTAAATGAATTTCCTGAATCTGTTCACGGATTTCGTTGTATGTTA
GCTATTAAATATTTGCAGTCCGTTGAGGAAACTTACGAGCCCAATACATTGGGCCACGAT
TTAATTAGGGATCTTATATCTGTTGTAAGGGCCCGTGACTATGTCGAAGCGACCAGGCGA
TATAATCATTTCCACGCCCGTCTCGAAGGTTCGCCGAAGGCTGAACTTCGACAGCCCATA
CAGCAGCCGTGCTGCTGTCCCCATTGTCCAAGGCACAAACAAGCGACGATCATGGACGTA
CAGGCCCATGTACCGGAAGCCCAGAATATACAGAATGTATCGAAGCCCTGA
>JX669542
ATGTGGGATCCACTTCTAAATGAATTTCCTGAATCTGTTCACGGATTTCGTTGTATGTTA
GCTATTAAATATTTGCAGTCCGTTGAGGAAACTTACGAGCCCAATACATTGGGCCACGAT
TTAATTAGGGATCTTATATCTGTTGTAAGGGCCCGTGACTATGTCGAAGCGACCAGGCGA
TATAATCATTTCCACGCCCGTCTCGAAGGTTCGCCGAAGGCTGAACTTCGACAGCCCATA
CAGCAGCCGTGCTGCTGTCCCCATTGTCCAAGGCACAAACAAGCGACGATCATGGACGTA
CAGGCCCATGTACCGGAAGCCCAGAATATACAGAATGTATCGAAGCCCTGA
>JX669544
ATGTGGGATCCACTTCTAAATGAATTTCCTGAATCTGTTCACGGATTTCGTTGTATGTTA
GCTATTAAATATTTGCAGTCCGTTGAGGAAACTTACGAGCCCAATACATTGGGCCACGAT
TTAATTAGGGATCTTATATCTGTTGTAAGGGCCCGTGACTATGTCGAAGCGACCAGGCGA
TATAATCATTTCCACGCCCGTCTCGAAGGTTCGCCGAAGGCTGAACTTCGACAGCCCATA
CAGCAGCCGTGCTGCTGTCCCCATTGTCCAAGGCACAAACAAGCGACGATCATGGACGTA
CAGGCCCATGTACCGGAAGCCCAGAATATACAGAATGTATCGAAGCCCTGA
>KC211184
ATGTGGGATCCACTTCTAAATGAATTTCCTGAATCTGTTCACGGATTTCGTTGTATGTTA
GCTATTAAATATTTGCAGTCCGTTGAGGAAACTTACGAGCCCAATACATTGGGCCACGAT
TTAATTAGGGATCTTATATCTGTTGTAAGGGCCCGTGACTATGTCGAAGCGACCAGGCGA
TATAATCATTTCCACGCCCGTCTCGAAGGTTCGCCGAAGGCTGAACTTCGACAGCCCATA
CAGCAGCCGTGCTGCTGTCCCCATTGTCCAAGGCACAAACAAGCGACGATCATGGACGTA
CAGGCCCATGTACCGGAAGCCCAGAATATACAGAATGTATCGAAGCCCTGA
>KC852149
ATGTGGGATCCACTTCTAAATGAATTTCCTGAATCTGTTCACGGATTTCGTTGTATGTTA
GCTATTAAATATTTGCAGTCCGTTGAGGAAACTTACGAGCCCAATACATTGGGCCACGAT
TTAATTAGGGATCTTATATCTGTTGTAAGGGCCCGTGACTATGTCGAAGCGACCAGGCGA
TATAATCATTTCCACGCCCGTCTCGAAGGTTCGCCGAAGGCTGAACTTCGACAGCCCATA
CAGCAGCCGTGCTGCTGTCCCCATTGTCCAAGGCACAAACAAGCGACGATCATGGACGTA
CAGGCCCATGTACCGGAAGCCCAGAATATACAGAATGTATCGAAGCCCTGA
>KC702797
ATGTGGGATCCACTTCTAAATGAATTTCCTGAATCTGTTCACGGATTTCGTTGTATGTTA
GCTATTAAATATTTGCAGTCCGTTGAGGAAACTTACGAGCCCAATACATTGGGCCACGAT
TTAATTAGGGATCTTATATCTGTTGTAAGGGCCCGTGACTATGTCGAAGCGACCAGGCGA
TATAATCATTTCCACGCCCGTCTCGAAGGTTCGCCGAAGGCTGAACTTCGACAGCCCATA
CAGCAGCCGTGCTGCTGTCCCCATTGTCCAAGGCACAAACAAGCGACGATCATGGACGTA
CAGGCCCATGTACCGGAAGCCCAGAATATACAGAATGTATCGAAGCCCTGA
>KC702796
ATGTGGGATCCACTTCTAAATGAATTTCCTGAATCTGTTCACGGATTTCGTTGTATGTTA
GCTATTAAATATTTGCAGTCCGTTGAGGAAACTTACGAGCCCAATACATTGGGCCACGAT
TTAATTAGGGATCTTATATCTGTTGTAAGGGCCCGTGACTATGTCGAAGCGACCAGGCGA
TATAATCATTTCCACGCCCGTCTCGAAGGTTCGCCGAAGGCTGAACTTCGACAGCCCATA
CAGCAGCCGTGCTGCTGTCCCCATTGTCCAAGGCACAAACAAGCGACGATCATGGACGTA
CAGGCCCATGTACCGGAAGCCCAGAATATACAGAATGTATCGAAGCCCTGA
>JF414237
ATGTGGGATCCACTTCTAAATGAATTTCCTGAATCTGTTCACGGATTTCGTTGTATGTTA
GCTATTAAATATTTGCAGTCCGTTGAGGAAACTTACGAGCCCAATACATTGGGCCACGAT
TTAATTAGGGATCTTATATCTGTTGTAAGGGCCCGTGACTATGTCGAAGCGACCAGGCGA
TATAATCATTTCCACGCCCGTCTCGAAGGTTCGCCGAAGGCTGAACTTCGACAGCCCATA
CAGCAGCCGTGCTGCTGTCCCCATTGTCCAAGGCACAAACAAGCGACGATCATGGACGTA
CAGGCCCATGTACCGGAAGCCCAGAATATACAGAATGTATCGAAGCCCTGA
>KT338294
ATGTGGGATCCACTTCTAAATGAATTTCCTGAATCTGTTCACGGATTTCGTTGTATGTTA
GCTATTAAATATTTGCAGTCCGTTGAGGAAACTTACGAGCCCAATACATTGGGCCACGAT
TTAATTAGGGATCTTATATCTGTTGTAAGGGCCCGTGACTATGTCGAAGCGACCAGGCGA
TATAATCATTTCCACGCCCGTCTCGAAGGTTCGCCGAAGGCTGAACTTCGACAGCCCATA
CAGCAGCCGTGCTGCTGTCCCCATTGTCCAAGGCACAAACAAGCGACGATCATGGACGTA
CAGGCCCATGTACCGGAAGCCCAGAATATACAGAATGTATCGAAGCCCTGA
>GU111505
ATGTGGGATCCACTTCTAAATGAATTTCCTGAATCTGTTCACGGATTTCGTTGTATGTTA
GCTATTAAATATTTGCAGTCCGTTGAGGAAACTTACGAGCCCAATACATTGGGCCACGAT
TTAATTAGGGATCTTATATCTGTTGTAAGGGCCCGTGACTATGTCGAAGCGACCAGGCGA
TATAATCATTTCCACGCCCGTCTCGAAGGTTCGCCGAAGGCTGAACTTCGACAGCCCATA
CAGCAGCCGTGCTGCTGTCCCCATTGTCCAAGGCACAAACAAGCGACGATCATGGACGTA
CAGGCCCATGTACCGGAAGCCCAGAATATACAGAATGTATCGAAGCCCTGA
>JQ004045
ATGTGGGATCCACTTCTAAATGAATTTCCTGAATCTGTTCACGGATTTCGTTGTATGTTA
GCTATTAAATATTTGCAGTCCGTTGAGGAAACTTACGAGCCCAATACATTGGGCCACGAT
TTAATTAGGGATCTTATATCTGTTGTAAGGGCCCGTGACTATGTCGAAGCGACCAGGCGA
TATAATCATTTCCACGCCCGTCTCGAAGGTTCGCCGAAGGCTGAACTTCGACAGCCCATA
CAGCAGCCGTGCTGCTGTCCCCATTGTCCAAGGCACAAACAAGCGACGATCATGGACGTA
CAGGCCCATGTACCGGAAGCCCAGAATATACAGAATGTATCGAAGCCCTGA
>KP684146
ATGTGGGATCCACTTCTAAATGAATTTCCTGAATCTGTTCACGGATTTCGTTGTATGTTA
GCTATTAAATATTTGCAGTCCGTTGAGGAAACTTACGAGCCCAATACATTGGGCCACGAT
TTAATTAGGGATCTTATATCTGTTGTAAGGGCCCGTGACTATGTCGAAGCGACCAGGCGA
TATAATCATTTCCACGCCCGTCTCGAAGGTTCGCCGAAGGCTGAACTTCGACAGCCCATA
CAGCAGCCGTGCTGCTGTCCCCATTGTCCAAGGCACAAACAAGCGACGATCATGGACGTA
CAGGCCCATGTACCGGAAGCCCAGAATATACAGAATGTATCGAAGCCCTGA
>KM506957
ATGTGGGATCCACTTCTAAATGAATTTCCTGAATCTGTTCACGGATTTCGTTGTATGTTA
GCTATTAAATATTTGCAGTCCGTTGAGGAAACTTACGAGCCCAATACATTGGGCCACGAT
TTAATTAGGGATCTTATATCTGTTGTAAGGGCCCGTGACTATGTCGAAGCGACCAGGCGA
TATAATCATTTCCACGCCCGTCTCGAAGGTTCGCCGAAGGCTGAACTTCGACAGCCCATA
CAGCAGCCGTGCTGCTGTCCCCATTGTCCAAGGCACAAACAAGCGACGATCATGGACGTA
CAGGCCCATGTACCGGAAGCCCAGAATATACAGAATGTATCGAAGCCCTGA
>KM506950
ATGTGGGATCCACTTCTAAATGAATTTCCTGAATCTGTTCACGGATTTCGTTGTATGTTA
GCTATTAAATATTTGCAGTCCGTTGAGGAAACTTACGAGCCCAATACATTGGGCCACGAT
TTAATTAGGGATCTTATATCTGTTGTAAGGGCCCGTGACTATGTCGAAGCGACCAGGCGA
TATAATCATTTCCACGCCCGTCTCGAAGGTTCGCCGAAGGCTGAACTTCGACAGCCCATA
CAGCAGCCGTGCTGCTGTCCCCATTGTCCAAGGCACAAACAAGCGACGATCATGGACGTA
CAGGCCCATGTACCGGAAGCCCAGAATATACAGAATGTATCGAAGCCCTGA
>JQ004049
ATGTGGGATCCACTTCTAAATGAATTTCCTGAATCTGTTCACGGATTTCGTTGTATGTTA
GCTATTAAATATTTGCAGTCCGTTGAGGAAACTTACGAGCCCAATACATTGGGCCACGAT
TTAATTAGGGATCTTATATCTGTTGTAAGGGCCCGTGACTATGTCGAAGCGACCAGGCGA
TATAATCATTTCCACGCCCGTCTCGAAGGTTCGCCGAAGGCTGAACTTCGACAGCCCATA
CAGCAGCCGTGCTGCTGTCCCCATTGTCCAAGGCACAAACAAGCGACGATCATGGACGTA
CAGGCCCATGTACCGGAAGCCCAGAATATACAGAATGTATCGAAGCCCTGA
>KJ125410
ATGTGGGATCCACTTCTAAATGAATTTCCTGAATCTGTTCACGGATTTCGTTGTATGTTA
GCTATTAAATATTTGCAGTCCGTTGAGGAAACTTACGAGCCCAATACATTGGGCCACGAT
TTAATTAGGGATCTTATATCTGTTGTAAGGGCCCGTGACTATGTCGAAGCGACCAGGCGA
TATAATCATTTCCACGCCCGTCTCGAAGGTTCGCCGAAGGCTGAACTTCGACAGCCCATA
CAGCAGCCGTGCTGCTGTCCCCATTGTCCAAGGCACAAACAAGCGACGATCATGGACGTA
CAGGCCCATGTACCGGAAGCCCAGAATATACAGAATGTATCGAAGCCCTGA
>JQ038240
ATGTGGGATCCACTTCTAAATGAATTTCCTGAATCTGTTCACGGATTTCGTTGTATGTTA
GCTATTAAATATTTGCAGTCCGTTGAGGAAACTTACGAGCCCAATACATTGGGCCACGAT
TTAATTAGGGATCTTATATCTGTTGTAAGGGCCCGTGACTATGTCGAAGCGACCAGGCGA
TATAATCATTTCCACGCCCGTCTCGAAGGTTCGCCGAAGGCTGAACTTCGACAGCCCATA
CAGCAGCCGTGCTGCTGTCCCCATTGTCCAAGGCACAAACAAGCGACGATCATGGACGTA
CAGGCCCATGTACCGGAAGCCCAGAATATACAGAATGTATCGAAGCCCTGA
>KT338295
ATGTGGGATCCACTTCTAAATGAATTTCCTGAATCTGTTCACGGATTTCGTTGTATGTTA
GCTATTAAATATTTGCAGTCCGTTGAGGAAACTTACGAGCCCAATACATTGGGCCACGAT
TTAATTAGGGATCTTATATCTGTTGTAAGGGCCCGTGACTATGTCGAAGCGACCAGGCGA
TATAATCATTTCCACGCCCGTCTCGAAGGTTCGCCGAAGGCTGAACTTCGACAGCCCATA
CAGCAGCCGTGCTGCTGTCCCCATTGTCCAAGGCACAAACAAGCGACGATCATGGACGTA
CAGGCCCATGTACCGGAAGCCCAGAATATACAGAATGTATCGAAGCCCTGA
>JX910534
ATGTGGGATCCACTTCTAAATGAATTTCCTGAATCTGTTCACGGATTTCGTTGTATGTTA
GCTATTAAATATTTGCAGTCCGTTGAGGAAACTTACGAGCCCAATACATTGGGCCACGAT
TTAATTAGGGATCTTATATCTGTTGTAAGGGCCCGTGACTATGTCGAAGCGACCAGGCGA
TATAATCATTTCCACGCCCGTCTCGAAGGTTCGCCGAAGGCTGAACTTCGACAGCCCATA
CAGCAGCCGTGCTGCTGTCCCCATTGTCCAAGGCACAAACAAGCGACGATCATGGACGTA
CAGGCCCATGTACCGGAAGCCCAGAATATACAGAATGTATCGAAGCCCTGA
>JQ038235
ATGTGGGATCCACTTCTAAATGAATTTCCTGAATCTGTTCACGGATTTCGTTGTATGTTA
GCTATTAAATATTTGCAGTCCGTTGAGGAAACTTACGAGCCCAATACATTGGGCCACGAT
TTAATTAGGGATCTTATATCTGTTGTAAGGGCCCGTGACTATGTCGAAGCGACCAGGCGA
TATAATCATTTCCACGCCCGTCTCGAAGGTTCGCCGAAGGCTGAACTTCGACAGCCCATA
CAGCAGCCGTGCTGCTGTCCCCATTGTCCAAGGCACAAACAAGCGACGATCATGGACGTA
CAGGCCCATGTACCGGAAGCCCAGAATATACAGAATGTATCGAAGCCCTGA
>JQ004052
ATGTGGGATCCACTTCTAAATGAATTTCCTGAATCTGTTCACGGATTTCGTTGTATGTTA
GCTATTAAATATTTGCAGTCCGTTGAGGAAACTTACGAGCCCAATACATTGGGCCACGAT
TTAATTAGGGATCTTATATCTGTTGTAAGGGCCCGTGACTATGTCGAAGCGACCAGGCGA
TATAATCATTTCCACGCCCGTCTCGAAGGTTCGCCGAAGGCTGAACTTCGACAGCCCATA
CAGCAGCCGTGCTGCTGTCCCCATTGTCCAAGGCACAAACAAGCGACGATCATGGACGTA
CAGGCCCATGTACCGGAAGCCCAGAATATACAGAATGTATCGAAGCCCTGA
>FJ012358
ATGTGGGATCCACTTCTAAATGAATTTCCTGAATCTGTTCACGGATTTCGTTGTATGTTA
GCTATTAAATATTTGCAGTCCGTTGAGGAAACTTACGAGCCCAATACATTGGGCCACGAT
TTAATTAGGGATCTTATATCTGTTGTAAGGGCCCGTGACTATGTCGAAGCGACCAGGCGA
TATAATCATTTCCACGCCCGTCTCGAAGGTTCGCCGAAGGCTGAACTTCGACAGCCCATA
CAGCAGCCGTGCTGCTGTCCCCATTGTCCAAGGCACAAACAAGCGACGATCATGGACGTA
CAGGCCCATGTACCGGAAGCCCAGAATATACAGAATGTATCGAAGCCCTGA
>JQ038234
ATGTGGGATCCACTTCTAAATGAATTTCCTGAATCTGTTCACGGATTTCGTTGTATGTTA
GCTATTAAATATTTGCAGTCCGTTGAGGAAACTTACGAGCCCAATACATTGGGCCACGAT
TTAATTAGGGATCTTATATCTGTTGTAAGGGCCCGTGACTATGTCGAAGCGACCAGGCGA
TATAATCATTTCCACGCCCGTCTCGAAGGTTCGCCGAAGGCTGAACTTCGACAGCCCATA
CAGCAGCCGTGCTGCTGTCCCCATTGTCCAAGGCACAAACAAGCGACGATCATGGACGTA
CAGGCCCATGTACCGGAAGCCCAGAATATACAGAATGTATCGAAGCCCTGA
>HM627880
ATGTGGGATCCACTTCTAAATGAATTTCCTGAATCTGTTCACGGATTTCGTTGTATGTTA
GCTATTAAATATTTGCAGTCCGTTGAGGAAACTTACGAGCCCAATACATTGGGCCACGAT
TTAATTAGGGATCTTATATCTGTTGTAAGGGCCCGTGACTATGTCGAAGCGACCAGGCGA
TATAATCATTTCCACGCCCGTCTCGAAGGTTCGCCGAAGGCTGAACTTCGACAGCCCATA
CAGCAGCCGTGCTGCTGTCCCCATTGTCCAAGGCACAAACAAGCGACGATCATGGACGTA
CAGGCCCATGTACCGGAAGCCCAGAATATACAGAATGTATCGAAGCCCTGA
>DQ631892
ATGTGGGATCCACTTCTAAATGAATTTCCTGAATCTGTTCACGGATTTCGTTGTATGTTA
GCTATTAAATATTTGCAGTCCGTTGAGGAAACTTACGAGCCCAATACATTGGGCCACGAT
TTAATTAGGGATCTTATATCTGTTGTAAGGGCCCGTGACTATGTCGAAGCGACCAGGCGA
TATAATCATTTCCACGCCCGTCTCGAAGGTTCGCCGAAGGCTGAACTTCGACAGCCCATA
CAGCAGCCGTGCTGCTGTCCCCATTGTCCAAGGCACAAACAAGCGACGATCATGGACGTA
CAGGCCCATGTACCGGAAGCCCAGAATATACAGAATGTATCGAAGCCCTGA
>KC677732
ATGTGGGATCCACTTCTAAATGAATTTCCTGAATCTGTTCACGGATTTCGTTGTATGTTA
GCTATTAAATATTTGCAGTCCGTTGAGGAAACTTACGAGCCCAATACATTGGGCCACGAT
TTAATTAGGGATCTTATATCTGTTGTAAGGGCCCGTGACTATGTCGAAGCGACCAGGCGA
TATAATCATTTCCACGCCCGTCTCGAAGGTTCGCCGAAGGCTGAACTTCGACAGCCCATA
CAGCAGCCGTGCTGCTGTCCCCATTGTCCAAGGCACAAACAAGCGACGATCATGGACGTA
CAGGCCCATGTACCGGAAGCCCAGAATATACAGAATGTATCGAAGCCCTGA
>KX347095
ATGTGGGATCCACTTCTAAATGAATTTCCTGAATCTGTTCACGGATTTCGTTGTATGTTA
GCTATTAAATATTTGCAGTCCGTTGAGGAAACTTACGAGCCCAATACATTGGGCCACGAT
TTAATTAGGGATCTTATATCTGTTGTAAGGGCCCGTGACTATGTCGAAGCGACCAGGCGA
TATAATCATTTCCACGCCCGTCTCGAAGGTTCGCCGAAGGCTGAACTTCGACAGCCCATA
CAGCAGCCGTGCTGCTGTCCCCATTGTCCAAGGCACAAACAAGCGACGATCATGGACGTA
CAGGCCCATGTACCGGAAGCCCAGAATATACAGAATGTATCGAAGCCCTGA
>KX347096
ATGTGGGATCCACTTCTAAATGAATTTCCTGAATCTGTTCACGGATTTCGTTGTATGTTA
GCTATTAAATATTTGCAGTCCGTTGAGGAAACTTACGAGCCCAATACATTGGGCCACGAT
TTAATTAGGGATCTTATATCTGTTGTAAGGGCCCGTGACTATGTCGAAGCGACCAGGCGA
TATAATCATTTCCACGCCCGTCTCGAAGGTTCGCCGAAGGCTGAACTTCGACAGCCCATA
CAGCAGCCGTGCTGCTGTCCCCATTGTCCAAGGCACAAACAAGCGACGATCATGGACGTA
CAGGCCCATGTACCGGAAGCCCAGAATATACAGAATGTATCGAAGCCCTGA
>KX347097
ATGTGGGATCCACTTCTAAATGAATTTCCTGAATCTGTTCACGGATTTCGTTGTATGTTA
GCTATTAAATATTTGCAGTCCGTTGAGGAAACTTACGAGCCCAATACATTGGGCCACGAT
TTAATTAGGGATCTTATATCTGTTGTAAGGGCCCGTGACTATGTCGAAGCGACCAGGCGA
TATAATCATTTCCACGCCCGTCTCGAAGGTTCGCCGAAGGCTGAACTTCGACAGCCCATA
CAGCAGCCGTGCTGCTGTCCCCATTGTCCAAGGCACAAACAAGCGACGATCATGGACGTA
CAGGCCCATGTACCGGAAGCCCAGAATATACAGAATGTATCGAAGCCCTGA
>KX347098
ATGTGGGATCCACTTCTAAATGAATTTCCTGAATCTGTTCACGGATTTCGTTGTATGTTA
GCTATTAAATATTTGCAGTCCGTTGAGGAAACTTACGAGCCCAATACATTGGGCCACGAT
TTAATTAGGGATCTTATATCTGTTGTAAGGGCCCGTGACTATGTCGAAGCGACCAGGCGA
TATAATCATTTCCACGCCCGTCTCGAAGGTTCGCCGAAGGCTGAACTTCGACAGCCCATA
CAGCAGCCGTGCTGCTGTCCCCATTGTCCAAGGCACAAACAAGCGACGATCATGGACGTA
CAGGCCCATGTACCGGAAGCCCAGAATATACAGAATGTATCGAAGCCCTGA
>KX347101
ATGTGGGATCCACTTCTAAATGAATTTCCTGAATCTGTTCACGGATTTCGTTGTATGTTA
GCTATTAAATATTTGCAGTCCGTTGAGGAAACTTACGAGCCCAATACATTGGGCCACGAT
TTAATTAGGGATCTTATATCTGTTGTAAGGGCCCGTGACTATGTCGAAGCGACCAGGCGA
TATAATCATTTCCACGCCCGTCTCGAAGGTTCGCCGAAGGCTGAACTTCGACAGCCCATA
CAGCAGCCGTGCTGCTGTCCCCATTGTCCAAGGCACAAACAAGCGACGATCATGGACGTA
CAGGCCCATGTACCGGAAGCCCAGAATATACAGAATGTATCGAAGCCCTGA
>KX347103
ATGTGGGATCCACTTCTAAATGAATTTCCTGAATCTGTTCACGGATTTCGTTGTATGTTA
GCTATTAAATATTTGCAGTCCGTTGAGGAAACTTACGAGCCCAATACATTGGGCCACGAT
TTAATTAGGGATCTTATATCTGTTGTAAGGGCCCGTGACTATGTCGAAGCGACCAGGCGA
TATAATCATTTCCACGCCCGTCTCGAAGGTTCGCCGAAGGCTGAACTTCGACAGCCCATA
CAGCAGCCGTGCTGCTGTCCCCATTGTCCAAGGCACAAACAAGCGACGATCATGGACGTA
CAGGCCCATGTACCGGAAGCCCAGAATATACAGAATGTATCGAAGCCCTGA
>KX347104
ATGTGGGATCCACTTCTAAATGAATTTCCTGAATCTGTTCACGGATTTCGTTGTATGTTA
GCTATTAAATATTTGCAGTCCGTTGAGGAAACTTACGAGCCCAATACATTGGGCCACGAT
TTAATTAGGGATCTTATATCTGTTGTAAGGGCCCGTGACTATGTCGAAGCGACCAGGCGA
TATAATCATTTCCACGCCCGTCTCGAAGGTTCGCCGAAGGCTGAACTTCGACAGCCCATA
CAGCAGCCGTGCTGCTGTCCCCATTGTCCAAGGCACAAACAAGCGACGATCATGGACGTA
CAGGCCCATGTACCGGAAGCCCAGAATATACAGAATGTATCGAAGCCCTGA
>KX347106
ATGTGGGATCCACTTCTAAATGAATTTCCTGAATCTGTTCACGGATTTCGTTGTATGTTA
GCTATTAAATATTTGCAGTCCGTTGAGGAAACTTACGAGCCCAATACATTGGGCCACGAT
TTAATTAGGGATCTTATATCTGTTGTAAGGGCCCGTGACTATGTCGAAGCGACCAGGCGA
TATAATCATTTCCACGCCCGTCTCGAAGGTTCGCCGAAGGCTGAACTTCGACAGCCCATA
CAGCAGCCGTGCTGCTGTCCCCATTGTCCAAGGCACAAACAAGCGACGATCATGGACGTA
CAGGCCCATGTACCGGAAGCCCAGAATATACAGAATGTATCGAAGCCCTGA
>KX347107
ATGTGGGATCCACTTCTAAATGAATTTCCTGAATCTGTTCACGGATTTCGTTGTATGTTA
GCTATTAAATATTTGCAGTCCGTTGAGGAAACTTACGAGCCCAATACATTGGGCCACGAT
TTAATTAGGGATCTTATATCTGTTGTAAGGGCCCGTGACTATGTCGAAGCGACCAGGCGA
TATAATCATTTCCACGCCCGTCTCGAAGGTTCGCCGAAGGCTGAACTTCGACAGCCCATA
CAGCAGCCGTGCTGCTGTCCCCATTGTCCAAGGCACAAACAAGCGACGATCATGGACGTA
CAGGCCCATGTACCGGAAGCCCAGAATATACAGAATGTATCGAAGCCCTGA
>KX347108
ATGTGGGATCCACTTCTAAATGAATTTCCTGAATCTGTTCACGGATTTCGTTGTATGTTA
GCTATTAAATATTTGCAGTCCGTTGAGGAAACTTACGAGCCCAATACATTGGGCCACGAT
TTAATTAGGGATCTTATATCTGTTGTAAGGGCCCGTGACTATGTCGAAGCGACCAGGCGA
TATAATCATTTCCACGCCCGTCTCGAAGGTTCGCCGAAGGCTGAACTTCGACAGCCCATA
CAGCAGCCGTGCTGCTGTCCCCATTGTCCAAGGCACAAACAAGCGACGATCATGGACGTA
CAGGCCCATGTACCGGAAGCCCAGAATATACAGAATGTATCGAAGCCCTGA
>KX347110
ATGTGGGATCCACTTCTAAATGAATTTCCTGAATCTGTTCACGGATTTCGTTGTATGTTA
GCTATTAAATATTTGCAGTCCGTTGAGGAAACTTACGAGCCCAATACATTGGGCCACGAT
TTAATTAGGGATCTTATATCTGTTGTAAGGGCCCGTGACTATGTCGAAGCGACCAGGCGA
TATAATCATTTCCACGCCCGTCTCGAAGGTTCGCCGAAGGCTGAACTTCGACAGCCCATA
CAGCAGCCGTGCTGCTGTCCCCATTGTCCAAGGCACAAACAAGCGACGATCATGGACGTA
CAGGCCCATGTACCGGAAGCCCAGAATATACAGAATGTATCGAAGCCCTGA
>KX347113
ATGTGGGATCCACTTCTAAATGAATTTCCTGAATCTGTTCACGGATTTCGTTGTATGTTA
GCTATTAAATATTTGCAGTCCGTTGAGGAAACTTACGAGCCCAATACATTGGGCCACGAT
TTAATTAGGGATCTTATATCTGTTGTAAGGGCCCGTGACTATGTCGAAGCGACCAGGCGA
TATAATCATTTCCACGCCCGTCTCGAAGGTTCGCCGAAGGCTGAACTTCGACAGCCCATA
CAGCAGCCGTGCTGCTGTCCCCATTGTCCAAGGCACAAACAAGCGACGATCATGGACGTA
CAGGCCCATGTACCGGAAGCCCAGAATATACAGAATGTATCGAAGCCCTGA
>KX347114
ATGTGGGATCCACTTCTAAATGAATTTCCTGAATCTGTTCACGGATTTCGTTGTATGTTA
GCTATTAAATATTTGCAGTCCGTTGAGGAAACTTACGAGCCCAATACATTGGGCCACGAT
TTAATTAGGGATCTTATATCTGTTGTAAGGGCCCGTGACTATGTCGAAGCGACCAGGCGA
TATAATCATTTCCACGCCCGTCTCGAAGGTTCGCCGAAGGCTGAACTTCGACAGCCCATA
CAGCAGCCGTGCTGCTGTCCCCATTGTCCAAGGCACAAACAAGCGACGATCATGGACGTA
CAGGCCCATGTACCGGAAGCCCAGAATATACAGAATGTATCGAAGCCCTGA
>KX347116
ATGTGGGATCCACTTCTAAATGAATTTCCTGAATCTGTTCACGGATTTCGTTGTATGTTA
GCTATTAAATATTTGCAGTCCGTTGAGGAAACTTACGAGCCCAATACATTGGGCCACGAT
TTAATTAGGGATCTTATATCTGTTGTAAGGGCCCGTGACTATGTCGAAGCGACCAGGCGA
TATAATCATTTCCACGCCCGTCTCGAAGGTTCGCCGAAGGCTGAACTTCGACAGCCCATA
CAGCAGCCGTGCTGCTGTCCCCATTGTCCAAGGCACAAACAAGCGACGATCATGGACGTA
CAGGCCCATGTACCGGAAGCCCAGAATATACAGAATGTATCGAAGCCCTGA
>KX347117
ATGTGGGATCCACTTCTAAATGAATTTCCTGAATCTGTTCACGGATTTCGTTGTATGTTA
GCTATTAAATATTTGCAGTCCGTTGAGGAAACTTACGAGCCCAATACATTGGGCCACGAT
TTAATTAGGGATCTTATATCTGTTGTAAGGGCCCGTGACTATGTCGAAGCGACCAGGCGA
TATAATCATTTCCACGCCCGTCTCGAAGGTTCGCCGAAGGCTGAACTTCGACAGCCCATA
CAGCAGCCGTGCTGCTGTCCCCATTGTCCAAGGCACAAACAAGCGACGATCATGGACGTA
CAGGCCCATGTACCGGAAGCCCAGAATATACAGAATGTATCGAAGCCCTGA
>KX347118
ATGTGGGATCCACTTCTAAATGAATTTCCTGAATCTGTTCACGGATTTCGTTGTATGTTA
GCTATTAAATATTTGCAGTCCGTTGAGGAAACTTACGAGCCCAATACATTGGGCCACGAT
TTAATTAGGGATCTTATATCTGTTGTAAGGGCCCGTGACTATGTCGAAGCGACCAGGCGA
TATAATCATTTCCACGCCCGTCTCGAAGGTTCGCCGAAGGCTGAACTTCGACAGCCCATA
CAGCAGCCGTGCTGCTGTCCCCATTGTCCAAGGCACAAACAAGCGACGATCATGGACGTA
CAGGCCCATGTACCGGAAGCCCAGAATATACAGAATGTATCGAAGCCCTGA
>KX347119
ATGTGGGATCCACTTCTAAATGAATTTCCTGAATCTGTTCACGGATTTCGTTGTATGTTA
GCTATTAAATATTTGCAGTCCGTTGAGGAAACTTACGAGCCCAATACATTGGGCCACGAT
TTAATTAGGGATCTTATATCTGTTGTAAGGGCCCGTGACTATGTCGAAGCGACCAGGCGA
TATAATCATTTCCACGCCCGTCTCGAAGGTTCGCCGAAGGCTGAACTTCGACAGCCCATA
CAGCAGCCGTGCTGCTGTCCCCATTGTCCAAGGCACAAACAAGCGACGATCATGGACGTA
CAGGCCCATGTACCGGAAGCCCAGAATATACAGAATGTATCGAAGCCCTGA
>KX347121
ATGTGGGATCCACTTCTAAATGAATTTCCTGAATCTGTTCACGGATTTCGTTGTATGTTA
GCTATTAAATATTTGCAGTCCGTTGAGGAAACTTACGAGCCCAATACATTGGGCCACGAT
TTAATTAGGGATCTTATATCTGTTGTAAGGGCCCGTGACTATGTCGAAGCGACCAGGCGA
TATAATCATTTCCACGCCCGTCTCGAAGGTTCGCCGAAGGCTGAACTTCGACAGCCCATA
CAGCAGCCGTGCTGCTGTCCCCATTGTCCAAGGCACAAACAAGCGACGATCATGGACGTA
CAGGCCCATGTACCGGAAGCCCAGAATATACAGAATGTATCGAAGCCCTGA
>KX347132
ATGTGGGATCCACTTCTAAATGAATTTCCTGAATCTGTTCACGGATTTCGTTGTATGTTA
GCTATTAAATATTTGCAGTCCGTTGAGGAAACTTACGAGCCCAATACATTGGGCCACGAT
TTAATTAGGGATCTTATATCTGTTGTAAGGGCCCGTGACTATGTCGAAGCGACCAGGCGA
TATAATCATTTCCACGCCCGTCTCGAAGGTTCGCCGAAGGCTGAACTTCGACAGCCCATA
CAGCAGCCGTGCTGCTGTCCCCATTGTCCAAGGCACAAACAAGCGACGATCATGGACGTA
CAGGCCCATGTACCGGAAGCCCAGAATATACAGAATGTATCGAAGCCCTGA
>KX347133
ATGTGGGATCCACTTCTAAATGAATTTCCTGAATCTGTTCACGGATTTCGTTGTATGTTA
GCTATTAAATATTTGCAGTCCGTTGAGGAAACTTACGAGCCCAATACATTGGGCCACGAT
TTAATTAGGGATCTTATATCTGTTGTAAGGGCCCGTGACTATGTCGAAGCGACCAGGCGA
TATAATCATTTCCACGCCCGTCTCGAAGGTTCGCCGAAGGCTGAACTTCGACAGCCCATA
CAGCAGCCGTGCTGCTGTCCCCATTGTCCAAGGCACAAACAAGCGACGATCATGGACGTA
CAGGCCCATGTACCGGAAGCCCAGAATATACAGAATGTATCGAAGCCCTGA
>KX347134
ATGTGGGATCCACTTCTAAATGAATTTCCTGAATCTGTTCACGGATTTCGTTGTATGTTA
GCTATTAAATATTTGCAGTCCGTTGAGGAAACTTACGAGCCCAATACATTGGGCCACGAT
TTAATTAGGGATCTTATATCTGTTGTAAGGGCCCGTGACTATGTCGAAGCGACCAGGCGA
TATAATCATTTCCACGCCCGTCTCGAAGGTTCGCCGAAGGCTGAACTTCGACAGCCCATA
CAGCAGCCGTGCTGCTGTCCCCATTGTCCAAGGCACAAACAAGCGACGATCATGGACGTA
CAGGCCCATGTACCGGAAGCCCAGAATATACAGAATGTATCGAAGCCCTGA
>KX347135
ATGTGGGATCCACTTCTAAATGAATTTCCTGAATCTGTTCACGGATTTCGTTGTATGTTA
GCTATTAAATATTTGCAGTCCGTTGAGGAAACTTACGAGCCCAATACATTGGGCCACGAT
TTAATTAGGGATCTTATATCTGTTGTAAGGGCCCGTGACTATGTCGAAGCGACCAGGCGA
TATAATCATTTCCACGCCCGTCTCGAAGGTTCGCCGAAGGCTGAACTTCGACAGCCCATA
CAGCAGCCGTGCTGCTGTCCCCATTGTCCAAGGCACAAACAAGCGACGATCATGGACGTA
CAGGCCCATGTACCGGAAGCCCAGAATATACAGAATGTATCGAAGCCCTGA
>KX347136
ATGTGGGATCCACTTCTAAATGAATTTCCTGAATCTGTTCACGGATTTCGTTGTATGTTA
GCTATTAAATATTTGCAGTCCGTTGAGGAAACTTACGAGCCCAATACATTGGGCCACGAT
TTAATTAGGGATCTTATATCTGTTGTAAGGGCCCGTGACTATGTCGAAGCGACCAGGCGA
TATAATCATTTCCACGCCCGTCTCGAAGGTTCGCCGAAGGCTGAACTTCGACAGCCCATA
CAGCAGCCGTGCTGCTGTCCCCATTGTCCAAGGCACAAACAAGCGACGATCATGGACGTA
CAGGCCCATGTACCGGAAGCCCAGAATATACAGAATGTATCGAAGCCCTGA
>KX347137
ATGTGGGATCCACTTCTAAATGAATTTCCTGAATCTGTTCACGGATTTCGTTGTATGTTA
GCTATTAAATATTTGCAGTCCGTTGAGGAAACTTACGAGCCCAATACATTGGGCCACGAT
TTAATTAGGGATCTTATATCTGTTGTAAGGGCCCGTGACTATGTCGAAGCGACCAGGCGA
TATAATCATTTCCACGCCCGTCTCGAAGGTTCGCCGAAGGCTGAACTTCGACAGCCCATA
CAGCAGCCGTGCTGCTGTCCCCATTGTCCAAGGCACAAACAAGCGACGATCATGGACGTA
CAGGCCCATGTACCGGAAGCCCAGAATATACAGAATGTATCGAAGCCCTGA
>KX347138
ATGTGGGATCCACTTCTAAATGAATTTCCTGAATCTGTTCACGGATTTCGTTGTATGTTA
GCTATTAAATATTTGCAGTCCGTTGAGGAAACTTACGAGCCCAATACATTGGGCCACGAT
TTAATTAGGGATCTTATATCTGTTGTAAGGGCCCGTGACTATGTCGAAGCGACCAGGCGA
TATAATCATTTCCACGCCCGTCTCGAAGGTTCGCCGAAGGCTGAACTTCGACAGCCCATA
CAGCAGCCGTGCTGCTGTCCCCATTGTCCAAGGCACAAACAAGCGACGATCATGGACGTA
CAGGCCCATGTACCGGAAGCCCAGAATATACAGAATGTATCGAAGCCCTGA
>KX347139
ATGTGGGATCCACTTCTAAATGAATTTCCTGAATCTGTTCACGGATTTCGTTGTATGTTA
GCTATTAAATATTTGCAGTCCGTTGAGGAAACTTACGAGCCCAATACATTGGGCCACGAT
TTAATTAGGGATCTTATATCTGTTGTAAGGGCCCGTGACTATGTCGAAGCGACCAGGCGA
TATAATCATTTCCACGCCCGTCTCGAAGGTTCGCCGAAGGCTGAACTTCGACAGCCCATA
CAGCAGCCGTGCTGCTGTCCCCATTGTCCAAGGCACAAACAAGCGACGATCATGGACGTA
CAGGCCCATGTACCGGAAGCCCAGAATATACAGAATGTATCGAAGCCCTGA
>KX347140
ATGTGGGATCCACTTCTAAATGAATTTCCTGAATCTGTTCACGGATTTCGTTGTATGTTA
GCTATTAAATATTTGCAGTCCGTTGAGGAAACTTACGAGCCCAATACATTGGGCCACGAT
TTAATTAGGGATCTTATATCTGTTGTAAGGGCCCGTGACTATGTCGAAGCGACCAGGCGA
TATAATCATTTCCACGCCCGTCTCGAAGGTTCGCCGAAGGCTGAACTTCGACAGCCCATA
CAGCAGCCGTGCTGCTGTCCCCATTGTCCAAGGCACAAACAAGCGACGATCATGGACGTA
CAGGCCCATGTACCGGAAGCCCAGAATATACAGAATGTATCGAAGCCCTGA
>KJ754194
ATGTGGGATCCACTTCTAAATGAATTTCCTGAATCTGTTCACGGATTTCGTTGTATGTTA
GCTATTAAATATTTGCAGTCCGTTGAGGAAACTTACGAGCCCAATACATTGGGCCACGAT
TTAATTAGGGATCTTATATCTGTTGTAAGGGCCCGTGACTATGTCGAAGCGACCAGGCGA
TATAATCATTTCCACGCCCGTCTCGAAGGTTCGCCGAAGGCTGAACTTCGACAGCCCATA
CAGCAGCCGTGCTGCTGTCCCCATTGTCCAAGGCACAAACAAGCGACGATCATGGACGTA
CAGGCCCATGTACCGGAAGCCCAGAATATACAGAATGTATCGAAGCCCTGA
>KJ754193
ATGTGGGATCCACTTCTAAATGAATTTCCTGAATCTGTTCACGGATTTCGTTGTATGTTA
GCTATTAAATATTTGCAGTCCGTTGAGGAAACTTACGAGCCCAATACATTGGGCCACGAT
TTAATTAGGGATCTTATATCTGTTGTAAGGGCCCGTGACTATGTCGAAGCGACCAGGCGA
TATAATCATTTCCACGCCCGTCTCGAAGGTTCGCCGAAGGCTGAACTTCGACAGCCCATA
CAGCAGCCGTGCTGCTGTCCCCATTGTCCAAGGCACAAACAAGCGACGATCATGGACGTA
CAGGCCCATGTACCGGAAGCCCAGAATATACAGAATGTATCGAAGCCCTGA
>KJ754190
ATGTGGGATCCACTTCTAAATGAATTTCCTGAATCTGTTCACGGATTTCGTTGTATGTTA
GCTATTAAATATTTGCAGTCCGTTGAGGAAACTTACGAGCCCAATACATTGGGCCACGAT
TTAATTAGGGATCTTATATCTGTTGTAAGGGCCCGTGACTATGTCGAAGCGACCAGGCGA
TATAATCATTTCCACGCCCGTCTCGAAGGTTCGCCGAAGGCTGAACTTCGACAGCCCATA
CAGCAGCCGTGCTGCTGTCCCCATTGTCCAAGGCACAAACAAGCGACGATCATGGACGTA
CAGGCCCATGTACCGGAAGCCCAGAATATACAGAATGTATCGAAGCCCTGA
>KJ754188
ATGTGGGATCCACTTCTAAATGAATTTCCTGAATCTGTTCACGGATTTCGTTGTATGTTA
GCTATTAAATATTTGCAGTCCGTTGAGGAAACTTACGAGCCCAATACATTGGGCCACGAT
TTAATTAGGGATCTTATATCTGTTGTAAGGGCCCGTGACTATGTCGAAGCGACCAGGCGA
TATAATCATTTCCACGCCCGTCTCGAAGGTTCGCCGAAGGCTGAACTTCGACAGCCCATA
CAGCAGCCGTGCTGCTGTCCCCATTGTCCAAGGCACAAACAAGCGACGATCATGGACGTA
CAGGCCCATGTACCGGAAGCCCAGAATATACAGAATGTATCGAAGCCCTGA
>KJ754187
ATGTGGGATCCACTTCTAAATGAATTTCCTGAATCTGTTCACGGATTTCGTTGTATGTTA
GCTATTAAATATTTGCAGTCCGTTGAGGAAACTTACGAGCCCAATACATTGGGCCACGAT
TTAATTAGGGATCTTATATCTGTTGTAAGGGCCCGTGACTATGTCGAAGCGACCAGGCGA
TATAATCATTTCCACGCCCGTCTCGAAGGTTCGCCGAAGGCTGAACTTCGACAGCCCATA
CAGCAGCCGTGCTGCTGTCCCCATTGTCCAAGGCACAAACAAGCGACGATCATGGACGTA
CAGGCCCATGTACCGGAAGCCCAGAATATACAGAATGTATCGAAGCCCTGA
>KJ754186
ATGTGGGATCCACTTCTAAATGAATTTCCTGAATCTGTTCACGGATTTCGTTGTATGTTA
GCTATTAAATATTTGCAGTCCGTTGAGGAAACTTACGAGCCCAATACATTGGGCCACGAT
TTAATTAGGGATCTTATATCTGTTGTAAGGGCCCGTGACTATGTCGAAGCGACCAGGCGA
TATAATCATTTCCACGCCCGTCTCGAAGGTTCGCCGAAGGCTGAACTTCGACAGCCCATA
CAGCAGCCGTGCTGCTGTCCCCATTGTCCAAGGCACAAACAAGCGACGATCATGGACGTA
CAGGCCCATGTACCGGAAGCCCAGAATATACAGAATGTATCGAAGCCCTGA
>JX456642
ATGTGGGATCCACTTCTAAATGAATTTCCTGAATCTGTTCACGGATTTCGTTGTATGTTA
GCTATTAAATATTTGCAGTCCGTTGAGGAAACTTACGAGCCCAATACATTGGGCCACGAT
TTAATTAGGGATCTTATATCTGTTGTAAGGGCCCGTGACTATGTCGAAGCGACCAGGCGA
TATAATCATTTCCACGCCCGTCTCGAAGGTTCGCCGAAGGCTGAACTTCGACAGCCCATA
CAGCAGCCGTGCTGCTGTCCCCATTGTCCAAGGCACAAACAAGCGACGATCATGGACGTA
CAGGCCCATGTACCGGAAGCCCAGAATATACAGAATGTATCGAAGCCCTGA
>JX456639
ATGTGGGATCCACTTCTAAATGAATTTCCTGAATCTGTTCACGGATTTCGTTGTATGTTA
GCTATTAAATATTTGCAGTCCGTTGAGGAAACTTACGAGCCCAATACATTGGGCCACGAT
TTAATTAGGGATCTTATATCTGTTGTAAGGGCCCGTGACTATGTCGAAGCGACCAGGCGA
TATAATCATTTCCACGCCCGTCTCGAAGGTTCGCCGAAGGCTGAACTTCGACAGCCCATA
CAGCAGCCGTGCTGCTGTCCCCATTGTCCAAGGCACAAACAAGCGACGATCATGGACGTA
CAGGCCCATGTACCGGAAGCCCAGAATATACAGAATGTATCGAAGCCCTGA
>JX456638
ATGTGGGATCCACTTCTAAATGAATTTCCTGAATCTGTTCACGGATTTCGTTGTATGTTA
GCTATTAAATATTTGCAGTCCGTTGAGGAAACTTACGAGCCCAATACATTGGGCCACGAT
TTAATTAGGGATCTTATATCTGTTGTAAGGGCCCGTGACTATGTCGAAGCGACCAGGCGA
TATAATCATTTCCACGCCCGTCTCGAAGGTTCGCCGAAGGCTGAACTTCGACAGCCCATA
CAGCAGCCGTGCTGCTGTCCCCATTGTCCAAGGCACAAACAAGCGACGATCATGGACGTA
CAGGCCCATGTACCGGAAGCCCAGAATATACAGAATGTATCGAAGCCCTGA
>KX885028
ATGTGGGATCCACTTCTAAATGAATTTCCTGAATCTGTTCACGGATTTCGTTGTATGTTA
GCTATTAAATATTTGCAGTCCGTTGAGGAAACTTACGAGCCCAATACATTGGGCCACGAT
TTAATTAGGGATCTTATATCTGTTGTAAGGGCCCGTGACTATGTCGAAGCGACCAGGCGA
TATAATCATTTCCACGCCCGTCTCGAAGGTTCGCCGAAGGCTGAACTTCGACAGCCCATA
CAGCAGCCGTGCTGCTGTCCCCATTGTCCAAGGCACAAACAAGCGACGATCATGGACGTA
CAGGCCCATGTACCGGAAGCCCAGAATATACAGAATGTATCGAAGCCCTGA
>KU760892
ATGTGGGATCCACTTCTAAATGAATTTCCTGAATCTGTTCACGGATTTCGTTGTATGTTA
GCTATTAAATATTTGCAGTCCGTTGAGGAAACTTACGAGCCCAATACATTGGGCCACGAT
TTAATTAGGGATCTTATATCTGTTGTAAGGGCCCGTGACTATGTCGAAGCGACCAGGCGA
TATAATCATTTCCACGCCCGTCTCGAAGGTTCGCCGAAGGCTGAACTTCGACAGCCCATA
CAGCAGCCGTGCTGCTGTCCCCATTGTCCAAGGCACAAACAAGCGACGATCATGGACGTA
CAGGCCCATGTACCGGAAGCCCAGAATATACAGAATGTATCGAAGCCCTGA
>EF523478
ATGTGGGATCCACTTCTAAATGAATTTCCTGAATCTGTTCACGGATTTCGTTGTATGTTA
GCTATTAAATATTTGCAGTCCGTTGAGGAAACTTACGAGCCCAATACATTGGGCCACGAT
TTAATTAGGGATCTTATATCTGTTGTAAGGGCCCGTGACTATGTCGAAGCGACCAGGCGA
TATAATCATTTCCACGCCCGTCTCGAAGGTTCGCCGAAGGCTGAACTTCGACAGCCCATA
CAGCAGCCGTGCTGCTGTCCCCATTGTCCAAGGCACAAACAAGCGACGATCATGGACGTA
CAGGCCCATGTACCGGAAGCCCAGAATATACAGAATGTATCGAAGCCCTGA
>DQ377367
ATGTGGGATCCACTTCTAAATGAATTTCCTGAATCTGTTCACGGATTTCGTTGTATGTTA
GCTATTAAATATTTGCAGTCCGTTGAGGAAACTTACGAGCCCAATACATTGGGCCACGAT
TTAATTAGGGATCTTATATCTGTTGTAAGGGCCCGTGACTATGTCGAAGCGACCAGGCGA
TATAATCATTTCCACGCCCGTCTCGAAGGTTCGCCGAAGGCTGAACTTCGACAGCCCATA
CAGCAGCCGTGCTGCTGTCCCCATTGTCCAAGGCACAAACAAGCGACGATCATGGACGTA
CAGGCCCATGTACCGGAAGCCCAGAATATACAGAATGTATCGAAGCCCTGA
>FJ609655
ATGTGGGATCCACTTCTAAATGAATTTCCTGAATCTGTTCACGGATTTCGTTGTATGTTA
GCTATTAAATATTTGCAGTCCGTTGAGGAAACTTACGAGCCCAATACATTGGGCCACGAT
TTAATTAGGGATCTTATATCTGTTGTAAGGGCCCGTGACTATGTCGAAGCGACCAGGCGA
TATAATCATTTCCACGCCCGTCTCGAAGGTTCGCCGAAGGCTGAACTTCGACAGCCCATA
CAGCAGCCGTGCTGCTGTCCCCATTGTCCAAGGCACAAACAAGCGACGATCATGGACGTA
CAGGCCCATGTACCGGAAGCCCAGAATATACAGAATGTATCGAAGCCCTGA
>KX034541
ATGTGGGATCCACTTCTAAATGAATTTCCTGAATCTGTTCACGGATTTCGTTGTATGTTA
GCTATTAAATATTTGCAGTCCGTTGAGGAAACTTACGAGCCCAATACATTGGGCCACGAT
TTAATTAGGGATCTTATATCTGTTGTAAGGGCCCGTGACTATGTCGAAGCGACCAGGCGA
TATAATCATTTCCACGCCCGTCTCGAAGGTTCGCCGAAGGCTGAACTTCGACAGCCCATA
CAGCAGCCGTGCTGCTGTCCCCATTGTCCAAGGCACAAACAAGCGACGATCATGGACGTA
CAGGCCCATGTACCGGAAGCCCAGAATATACAGAATGTATCGAAGCCCTGA
>KX034543
ATGTGGGATCCACTTCTAAATGAATTTCCTGAATCTGTTCACGGATTTCGTTGTATGTTA
GCTATTAAATATTTGCAGTCCGTTGAGGAAACTTACGAGCCCAATACATTGGGCCACGAT
TTAATTAGGGATCTTATATCTGTTGTAAGGGCCCGTGACTATGTCGAAGCGACCAGGCGA
TATAATCATTTCCACGCCCGTCTCGAAGGTTCGCCGAAGGCTGAACTTCGACAGCCCATA
CAGCAGCCGTGCTGCTGTCCCCATTGTCCAAGGCACAAACAAGCGACGATCATGGACGTA
CAGGCCCATGTACCGGAAGCCCAGAATATACAGAATGTATCGAAGCCCTGA
>KX034545
ATGTGGGATCCACTTCTAAATGAATTTCCTGAATCTGTTCACGGATTTCGTTGTATGTTA
GCTATTAAATATTTGCAGTCCGTTGAGGAAACTTACGAGCCCAATACATTGGGCCACGAT
TTAATTAGGGATCTTATATCTGTTGTAAGGGCCCGTGACTATGTCGAAGCGACCAGGCGA
TATAATCATTTCCACGCCCGTCTCGAAGGTTCGCCGAAGGCTGAACTTCGACAGCCCATA
CAGCAGCCGTGCTGCTGTCCCCATTGTCCAAGGCACAAACAAGCGACGATCATGGACGTA
CAGGCCCATGTACCGGAAGCCCAGAATATACAGAATGTATCGAAGCCCTGA
>KX034546
ATGTGGGATCCACTTCTAAATGAATTTCCTGAATCTGTTCACGGATTTCGTTGTATGTTA
GCTATTAAATATTTGCAGTCCGTTGAGGAAACTTACGAGCCCAATACATTGGGCCACGAT
TTAATTAGGGATCTTATATCTGTTGTAAGGGCCCGTGACTATGTCGAAGCGACCAGGCGA
TATAATCATTTCCACGCCCGTCTCGAAGGTTCGCCGAAGGCTGAACTTCGACAGCCCATA
CAGCAGCCGTGCTGCTGTCCCCATTGTCCAAGGCACAAACAAGCGACGATCATGGACGTA
CAGGCCCATGTACCGGAAGCCCAGAATATACAGAATGTATCGAAGCCCTGA
>KX034547
ATGTGGGATCCACTTCTAAATGAATTTCCTGAATCTGTTCACGGATTTCGTTGTATGTTA
GCTATTAAATATTTGCAGTCCGTTGAGGAAACTTACGAGCCCAATACATTGGGCCACGAT
TTAATTAGGGATCTTATATCTGTTGTAAGGGCCCGTGACTATGTCGAAGCGACCAGGCGA
TATAATCATTTCCACGCCCGTCTCGAAGGTTCGCCGAAGGCTGAACTTCGACAGCCCATA
CAGCAGCCGTGCTGCTGTCCCCATTGTCCAAGGCACAAACAAGCGACGATCATGGACGTA
CAGGCCCATGTACCGGAAGCCCAGAATATACAGAATGTATCGAAGCCCTGA
>KX034549
ATGTGGGATCCACTTCTAAATGAATTTCCTGAATCTGTTCACGGATTTCGTTGTATGTTA
GCTATTAAATATTTGCAGTCCGTTGAGGAAACTTACGAGCCCAATACATTGGGCCACGAT
TTAATTAGGGATCTTATATCTGTTGTAAGGGCCCGTGACTATGTCGAAGCGACCAGGCGA
TATAATCATTTCCACGCCCGTCTCGAAGGTTCGCCGAAGGCTGAACTTCGACAGCCCATA
CAGCAGCCGTGCTGCTGTCCCCATTGTCCAAGGCACAAACAAGCGACGATCATGGACGTA
CAGGCCCATGTACCGGAAGCCCAGAATATACAGAATGTATCGAAGCCCTGA
>KX034553
ATGTGGGATCCACTTCTAAATGAATTTCCTGAATCTGTTCACGGATTTCGTTGTATGTTA
GCTATTAAATATTTGCAGTCCGTTGAGGAAACTTACGAGCCCAATACATTGGGCCACGAT
TTAATTAGGGATCTTATATCTGTTGTAAGGGCCCGTGACTATGTCGAAGCGACCAGGCGA
TATAATCATTTCCACGCCCGTCTCGAAGGTTCGCCGAAGGCTGAACTTCGACAGCCCATA
CAGCAGCCGTGCTGCTGTCCCCATTGTCCAAGGCACAAACAAGCGACGATCATGGACGTA
CAGGCCCATGTACCGGAAGCCCAGAATATACAGAATGTATCGAAGCCCTGA
>KU975396
ATGTGGGATCCACTTCTAAATGAATTTCCTGAATCTGTTCACGGATTTCGTTGTATGTTA
GCTATTAAATATTTGCAGTCCGTTGAGGAAACTTACGAGCCCAATACATTGGGCCACGAT
TTAATTAGGGATCTTATATCTGTTGTAAGGGCCCGTGACTATGTCGAAGCGACCAGGCGA
TATAATCATTTCCACGCCCGTCTCGAAGGTTCGCCGAAGGCTGAACTTCGACAGCCCATA
CAGCAGCCGTGCTGCTGTCCCCATTGTCCAAGGCACAAACAAGCGACGATCATGGACGTA
CAGGCCCATGTACCGGAAGCCCAGAATATACAGAATGTATCGAAGCCCTGA
>KU975397
ATGTGGGATCCACTTCTAAATGAATTTCCTGAATCTGTTCACGGATTTCGTTGTATGTTA
GCTATTAAATATTTGCAGTCCGTTGAGGAAACTTACGAGCCCAATACATTGGGCCACGAT
TTAATTAGGGATCTTATATCTGTTGTAAGGGCCCGTGACTATGTCGAAGCGACCAGGCGA
TATAATCATTTCCACGCCCGTCTCGAAGGTTCGCCGAAGGCTGAACTTCGACAGCCCATA
CAGCAGCCGTGCTGCTGTCCCCATTGTCCAAGGCACAAACAAGCGACGATCATGGACGTA
CAGGCCCATGTACCGGAAGCCCAGAATATACAGAATGTATCGAAGCCCTGA
>KU975398
ATGTGGGATCCACTTCTAAATGAATTTCCTGAATCTGTTCACGGATTTCGTTGTATGTTA
GCTATTAAATATTTGCAGTCCGTTGAGGAAACTTACGAGCCCAATACATTGGGCCACGAT
TTAATTAGGGATCTTATATCTGTTGTAAGGGCCCGTGACTATGTCGAAGCGACCAGGCGA
TATAATCATTTCCACGCCCGTCTCGAAGGTTCGCCGAAGGCTGAACTTCGACAGCCCATA
CAGCAGCCGTGCTGCTGTCCCCATTGTCCAAGGCACAAACAAGCGACGATCATGGACGTA
CAGGCCCATGTACCGGAAGCCCAGAATATACAGAATGTATCGAAGCCCTGA
>KU975399
ATGTGGGATCCACTTCTAAATGAATTTCCTGAATCTGTTCACGGATTTCGTTGTATGTTA
GCTATTAAATATTTGCAGTCCGTTGAGGAAACTTACGAGCCCAATACATTGGGCCACGAT
TTAATTAGGGATCTTATATCTGTTGTAAGGGCCCGTGACTATGTCGAAGCGACCAGGCGA
TATAATCATTTCCACGCCCGTCTCGAAGGTTCGCCGAAGGCTGAACTTCGACAGCCCATA
CAGCAGCCGTGCTGCTGTCCCCATTGTCCAAGGCACAAACAAGCGACGATCATGGACGTA
CAGGCCCATGTACCGGAAGCCCAGAATATACAGAATGTATCGAAGCCCTGA
>JN990922
ATGTGGGATCCACTTCTAAATGAATTTCCTGAATCTGTTCACGGATTTCGTTGTATGTTA
GCTATTAAATATTTGCAGTCCGTTGAGGAAACTTACGAGCCCAATACATTGGGCCACGAT
TTAATTAGGGATCTTATATCTGTTGTAAGGGCCCGTGACGATGTCGAAGCGACCAGGCGA
TATAATCATTTCCACGCCCGTCTCGAAGGTTCGCCGAAGGCTGAACTTCGACAGCCCATA
CAGCAGCCGTGCTGCTGTCCCCATTGTCCAAGGCACAAACAAGCGACGATCATGGACGTA
CAGGCCCATGTACCGGAAGCCCAGAATATACAGAATGTATCGAAGCCCTGA
>KX034542
ATGTGGGATCCACTTCTAAATGAATTTCCTGAATCTGTTCACGGATTTCGTTGTATGTTA
GCTATTAAATATTTGCAGTCCGTTGAGGAAACTTACGAGCCCAATACATTGGGCCACGAT
TTAATTAGGGATCTTATATCTGTTGTAAGGGCCCGTGACTATGTCGAAGCGACCAGGCGA
TATAATCATTTCCACGCCCGTCTCGAAGGTTCGCCGAAGGCTGAACTTCGACAGCCCATA
CAGCAGCCGTGCTGCTGTCCCCATTGTCCAAGGCACAAACAGGCGACGATCATGGACGTA
CAGGCCCATGTACCGGAAGCCCAGAATATACAGAATGTATCGAAGCCCTGA
>KX347112
ATGTGGGATCCCCTTCTAAATGAATTTCCTGAATCTGTTCACGGATTTCGTTGTATGTTA
GCTATTAAATATTTGCAGTCCGTTGAGGAAACTTACGAGCCCAATACATTGGGCCACGAT
TTAATTAGGGATCTTATATCTGTTGTAAGGGCCCGTGACTATGTCGAAGCGACCAGGCGA
TATAATCATTTCCACGCCCGTCTCGAAGGTTCGCCGAAGGCTGAACTTCGACAGCCCATA
CAGCAGCCGTGCTGCTGTCCCCATTGTCCAAGGCACAAACAAGCGACGATCATGGACGTA
CAGGCCCATGTACCGGAAGCCCAGAATATACAGAATGTATCGAAGCCCTGA
>KX347102
ATGTGGGATCCACTTCTAAATGAATTTCCTGAATCTGTTCACGGATTTCGTTGTATGTTA
GCTATTAAATATTTGCAGTCCGTGGAGGAAACTTACGAGCCCAATACATTGGGCCACGAT
TTAATTAGGGATCTTATATCTGTTGTAAGGGCCCGTGACTATGTCGAAGCGACCAGGCGA
TATAATCATTTCCACGCCCGTCTCGAAGGTTCGCCGAAGGCTGAACTTCGACAGCCCATA
CAGCAGCCGTGCTGCTGTCCCCATTGTCCAAGGCACAAACAAGCGAAGATCATGGACGTA
CAGGCCCATGTACCGGAAGCCCAGAATATACAGAATGTATCGAAGCCCTGA
>KX347100
ATGTGGGATCCACTTCTAAATGAATTTCCTGAATCTGTTCACGGATTTCGTTGTATGTTA
GCTATTAAATATTTGCAGTCCGTGGAGGAAACTTACGAGCCCAATACATTGGGCCACGAT
TTAATTAGGGATCTTATATCTGTTGTAAGGGCCCGTGACTATGTCGAAGCGACCAGGCGA
TATAATCATTTCCACGCCCGTCTCGAAGGTTCGCCGAAGGCTGAACTTCGACAGCCCATA
CAGCAGCCGTGCTGCTGTCCCCATTGTCCAAGGCACAAACAAGCGAAGATCATGGACGTA
CAGGCCCATGTACCGGAAGCCCAGAATATACAGAATGTATCGAAGCCCTGA
>KX347099
ATGTGGGATCCACTTCTAAATGAATTTCCTGAATCTGTTCACGGATTTCGTTGTATGTTA
GCTATTAAATATTTGCAGTCCGTGGAGGAAACTTACGAGCCCAATACATTGGGCCACGAT
TTAATTAGGGATCTTATATCTGTTGTAAGGGCCCGTGACTATGTCGAAGCGACCAGGCGA
TATAATCATTTCCACGCCCGTCTCGAAGGTTCGCCGAAGGCTGAACTTCGACAGCCCATA
CAGCAGCCGTGCTGCTGTCCCCATTGTCCAAGGCACAAACAAGCGAAGATCATGGACGTA
CAGGCCCATGTACCGGAAGCCCAGAATATACAGAATGTATCGAAGCCCTGA
>KM506955
ATGTGGGATCCACTTCTAAATGAATTTCCTGAATCTGTTCACGGATTTCGTTGTATGTTA
GCTATTAAGTATTTGCAGTCCGTTGAGGAAACTTACGAGCCCAATACATTGGGCCACGAT
TTAATTAGGGATCTTATATCTGTTGTAAGGGCCCGTGACTATGTCGAAGCGACCAGGCGA
TATAATCATTTCCACGCCCGTCTCGAAGGTTCGCCGAAGGCTGAACTTCGACAGCCCATA
CAGCAGCCGTGCTGCTGTCCCCATTGTCCAAGGCACAAACAAGCGACGATCATGGACGTA
CAGGCCCATGTACCGGAAGCCCAGAATATACAGAATGTATCGAAGCCCTGA
>KC999845
ATGTGGGATCCACTTCTAAATGAATTTCCTGAATCTGTTCACGGATTTCGTTGTATGTTA
GCTATTAAATATTTGCAGTCCGTTGAGGAAACTTACGAGCCCAATACATTGGACCACGAT
TTAATTAGGGATCTTATATCTGTTGTAAGGGCCCGTGACTATGTCGAAGCGACCAGGCGA
TATAATCATTTCCACGCCCGTCTCGAAGGTTCGCCGAAGGCTGAACTTCGACAGCCCATA
CAGCAGCCGTGCTGCTGTCCCCATTGTCCAAGGCACAAACAAGCGACGATCATGGACGTA
CAGGCCCATGTACCGGAAGCCCAGAATATACAGAATGTATCGAAGCCCTGA
>HM459851
ATGTGGGATCCACTTCTAAATGAATTTCCTGAATCTGTTCACGGATTTCGTTGTATGTTA
GCTATTAAATATTTGCAGTCCGTTGAGGAAACTTACGAGCCCAATACATTGGNCCACGAT
TTANTTAGGGATCTTATATCTGTTGTAAGGGCCCGTGACTATGTCGAAGCGACCAGGCGA
TATAATCATTTCCACGCCCGTCTCGAAGGTTCGCCGAAGGCTGAACTTCGACAGCCCATA
CAGCAGCCGTGCTGCTGTCCCCATTGTCCAAGGCACAAACAAGCGACGATCATGGACGTA
CAGGCCCATGTACCGGAAGCCCAGAATATACAGAATGTATCGAAGCCCTGA
>GU434144
ATGTGGGATCCACTTCTAAATGAATTTCCTGAATCTGTACACGGATTTCGTTGTATGTTA
GCTATTAAATATTTGCAGTCCGTTGAGGAAACTTACGAGCCCAATACATTGGGCCACGAT
TTAATTAGGGATCTTATATCTGTTGTAAGGGCCCGTGACTATGTCGAAGCGACCAGGCGA
TATAATCATTTCCACGCCCGTCTCGAAGGTTCGCCGAAGGCTGAACTTCGACAGCCCATA
CAGCAGCCGTGCTGCTGTCCCCATTGTCCAAGGCACAAACAAGCGACGATCATGGACGTA
CAGGCCCATGTACCGGAAGCCCAGAATATACAGAATGTATCGAAGCCCTGA
>KX347109
ATGTGGGATCCACTTCTAAATGAATTTCCTGAATCTGTTCACGGATTTCGTTGTATGTTA
GCTATTAAATATTTGCAGTCCGTTGAGGAAACTTACGAGCCCAATACATTGGGCCACGAT
TTAATTAGGGATCTTATATCTGTTGTAAGGGCCCGTGACTATGTCGAAGCGACCAGGCGA
TATAATCATTTCCACGCCCGTCTCGAAGGTTCGGCGAAGGCTGAACTTCGACAGCCCATA
CAGCAGCCGTGCTGCTGTCCCCATTGTCCAAGGCACAAACAAGCGACGATCATGGACGTA
CAGGCCCATGTACCGGAAGCCCAGAATATACAGAATGTATCGAAGCCCTGA
>HM627884
ATGTGGGATCCACTTCTAAATGAATTTCCTGAATCTGTTCACGGATTTCGTTGTATGTTA
GCTATTAAATATTTGCAGTCCGTTGAGGAAACTTACGAGCCCAATACATTGGGCCACGAT
TTAATTAGGGGTCTTATATCTGTTGTAAGGGCCCGTGACTATGTCGAAGCGACCAGGCGA
TATAATCACTTCCACGCCCGTCTCGAAGGTTCGCCGAAGGCTGAACTTCGACAGCCCATA
CAGCAGCCGTGCTGCTGTCCCCATTGTCCAAGGCACAAACAAGCGACGATCATGGACGTA
CAGGCCCATGTACCGGAAGCCCAGAATATACAGAATGTATCGAAGCCCTGA
>JX669543
ATGTGGGATCCACTTCTAAATGAATTTCCTGAATCTGTTCACGGATTTCGTTGTATGTTA
GCTATTAAATATTTGCAGTCCGTTGAGGAAACTTACGAGCCCAATACATTGGGCCACGAT
TTAATTAGGGATCTTATATCTGTTGTAAGGGCCCGTGACTATGTCGAAGCGACCAGGCGA
TATAATCATTTCCACGCCCGTCCCGAAGGTTCGCCGAAGGCTGAACTTCGACAGCCCATA
CAGCAGCCGTGCTGCTGTCCCCATTGTCCAAGGCACAAACAAGCGACGATCATGGACGTA
CAGGCCCATGTACCGGAAGCCCAGAATATACAGAATGTATCGAAGCCCTGA
>GU951436
ATGTGGGATCCACTTCTAAATGAATTTCCTGAATCTGTTCACGGATTTCGTTGTATGTTA
GCTATTAAATATTTGCAGTCCGTTGATGAAACTTACGAGCCCAATACATTGGGCCACGAT
TTAATTAGGGATCTTATATCTGTTGTAAGGGCCCGTGACTATGTCGAAGCGACCAGGCGA
TATAATCATTTCCACGCCCGTCTCGAAGGTTCGCCGAAGGCTGAACTTCGACAGCCCATA
CAGCAGCCGTGCTGCTGTCCCCATTGTCCAAGGCACAAACAAGCGACGATCATGGACGTA
CAGGCCCATGTACCGGAAGCCCAGAATATACAGAATGTATCGAAGCCCTGA
>KX347105
ATGTGGGATCCACTTCTAAATGAATTTCCTGAATCTGTTCACGGATTTCGTTGTATGTTA
GCTATTAAATATTTGCAGTCCGTTGAGGAAACTTACGAGCCCAATACATTGGGCCACGAT
TTAATTAGGGATCTTATATCTGTTGTAAGGGCCCGTGACTATGTCGAAGCGACCAGGCGA
TATAATCATTTCCACGCCCGTCTCGAATGTTCGCCGAAGGCTGAACTTCGACAGCCCATA
CAGCAGCCGTGCTGCTGTCCCCATTGTCCAAGGCACAAACAAGCGACGATCATGGACGTA
CAGGCCCATGTACCGGAAGCCCAGAATATACAGAATGTATCGAAGCCCTGA
>KJ754191
ATGTGGGATCCACTTCTAAATGAATTTCCTGAATCTGTTCACGGATTTCGTTGTATGTTA
GCTATTAAATATTTGCAGTCCGTTGAGGAAACTTACGAGCCCAATACATTGGGCCACGAT
TTAATTAGGGATCTTATATCTGTCGTAAGGGCCCGTGACTATGTCGAAGCGACCAGGCGA
TATAATCATTTCCACGCCCGTCTCGAAGGTTCGCCGAAGGCTGAACTTCGACAGCCCATA
CAGCAGCCGTGCTGCTGTCCCCATTGTCCAAGGCACAAACAAGCGACGATCATGGACGTA
CAGGCCCATGTACCGGAAGCCCAGAATATACAGAATGTATCGACGCCCTGA
>JX070043
ATGTGGGATCCACTTCTAAATGAATTTCCTGAATCTGTTCACGGATTTCGTTGTATGTTA
GCTATTAAATATTTGCAGTCCGTTGAGGAAACTTACGAGCCCAATACATTGGGCCACGAT
TTAATTAGGGATCTTATATCTGTCGTAAGGGCCCGTGACTATGTCGAAGCGACCAGGCGA
TATAATCATTTCCACGCCCGTCTCGAAGGTTCGCCGAAGGCTGAACTTCGACAGCCCATA
CAGCAGCCGTGCTGCTGTCCCCATTGTCCAAGGCACAAACAAGCGACGATCATGGACGTA
CAGGCCCATGTACCGGAAGCCCAGAATATACAGAATGTATCGAAGCCCTGA
>KU760888
ATGTGGGATCCACTTCTAAATGAATTTCCTGAATCTGTTCACGGATTTCGTTGTATGTTA
GCTATTAAATATTTGCAGTCCGTTGAGGAAACTTACGAGCCCAATACATTGGGCCACGAT
TTAATTAGGGATCTTATATCTGTCGTAAGGGCCCGTGACTATGTCGAAGCGACCAGGCGA
TATAATCATTTCCACGCCCGTCTCGAAGGTTCGCCGAAGGCTGAACTTCGACAGCCCATA
CAGCAGCCGTGCTGCTGTCCCCATTGTCCAAGGCACAAACAAGCGACGATCATGGACGTA
CAGGCCCATGTACCGGAAGCCCAGAATATACAGAATGTATCGAAGCCCTGA
>KU517848
ATGTGGGATCCACTTCTAAATGAATTTCCTGAATCTGTTCACGGATTTCGTTGTATGTTA
GCTATTAAATATTTGCAGTCCGTTGAGGAAACTTACGAGCCCAATACATTGGGCCACGAT
TTAATTAGGGATCTTATATCTGTCGTAAGGGCCCGTGACTATGTCGAAGCGACCAGGCGA
TATAATCATTTCCACGCCCGTCTCGAAGGTTCGCCGAAGGCTGAACTTCGACAGCCCATA
CAGCAGCCGTGCTGCTGTCCCCATTGTCCAAGGCACAAACAAGCGACGATCATGGACGTA
CAGGCCCATGTACCGGAAGCCCAGAATATACAGAATGTATCGAAGCCCTGA
>KU760889
ATGTGGGATCCACTTCTAAATGAATTTCCTGAATCTGTTCACGGATTTCGTTGTATGTTA
GCTATTAAATATTTGCAGTCCGTTGAGGAAACTTACGAGCCCAATACATTGGGCCACGAT
TTAATTAGGGATCTTATATCTGTCGTAAGGGCCCGTGACTATGTCGAAGCGACCAGGCGA
TATAATCATTTCCACGCCCGTCTCGAAGGTTCGCCGAAGGCTGAACTTCGACAGCCCATA
CAGCACCCGTGCTGCTGTCCCCATTGTCCAAGGCACAAACAAGCGACGATCATGGACGTA
CAGGCCCATGTACCGGAAGCCCAGAATATACAGAATGTATCGAAGCCCTGA
>KX034540
ATGTGGGATCCACTTCTAAATGAATTTCCTGAATCTGTTCACGGATTTCGTTGTATGTTA
GCTATTAAATATTTGCAGTCCGTTGAGGAAACTTACGAGCCCAATACATTGGGCCACGAT
TTAATTAGGGATCTTATATCTGTTGTAAGGGCCCGTGACTATGTCGAAGCGACCAGGCGA
TATAATCATTTCCACGCCCGTCTCGAAGGTTCGCCGAAGGCTGAACTTCGACAGCCCATA
CAGCACCCGTGCTGCTGTCCCCATTGTCCAAGGCACAAACAAGCGACGATCATGGACGTA
CAGGCCCATGTACCGGAAGCCCAGAATATACAGAATGTATCGAAGCCCTGA
>KX034539
ATGTGGGATCCACTTCTAAATGAATTTCCTGAATCTGTTCACGGATTTCGTTGTATGTTA
GCTATTAAATATTTGCAGTCCGTTGAGGAAACTTACGAGCCCAATACATTGGGCCACGAT
TTAATTAGGGATCTTATATCTGTTGTAAGGGCCCGTGACTATGTCGAAGCGACCAGGCGA
TATAATCATTTCCACGCCCGTCTCGAAGGTTCGCCGAAGGCTGAACTTCGACAGCCCATA
CAGCACCCGTGCTGCTGTCCCCATTGTCCAAGGCACAAGCAAGCGACGATCATGGACGTA
CAGGCCCATGTACCGGAAGCCCAGAATATACAGAATGTATCGAAGCCCTGA
>GQ861427
ATGTGGGATCCACTTCTAAATGAATTTCCTGAATCTGTTCATGGATTTCGTTGTATGTTA
GCTATTAAATATTTGCAGTCCGTTGAGGAAACTTACGAGCCCAATACATTGGGCCACGAT
TTAATTAGGGATCTTATATCTGTTGTAAGGGCCCGTGACTATGTCGAAGCGACCAGGCGA
TATAATCATTTCCACGCCCGTCTCGAAGGTTCGCCGAAGGCTGAACTTCGACAGCCCATA
CAGCAACCGTGCTGCTGTCCCCATTGTCCAAGGCATAAACAAGCGACGATCATGGACGTA
CAGGCCCATGTACCGAAAGCCCAGAATATACAGAATGTATCGAAGCCCTGA
>AY044138
ATGTGGGATCCACTTCTAAATGAATTTCCTGAATCTGTTCATGGATTTCGTTGTATGTTA
GCTATTAAATATTTGCAGGCCGTTGAGGAAACTTACGAGCCCAATACATTGGGCCACGAT
TTAATTAGGGATCTTATATCTGTTGTAAGGGCACGTGACTATGTCGAAGCGACCAGGCGA
TATAATCATTTCCACGCCCGTCTCGAAGGTTCGCCGAAGGCTGAACTTCGACAGCCCATA
CAGCAACCGTGCTGCTGTCCCCATTGTCCCAGGCACAAACAAGCGACGGTCATGGACATA
CAGGCCCATGTACCGAAAGCCCAGAATATACAGAATGTATCGAAGTCCTGA
>KY111368
ATGTGGGATCCACTTCTAAATGAATTTCCTGAATCTGTTCATGGATTTCGTTGTATGTTA
GCTATTAAATATTTGCAGTCCGTTGAGGAAACTTACGAGCCCAATACATTGGGCCACGAT
TTAATTAGGGATCTTATATCTGTTGTAAGGGCCCGTGACTATGTCGAAGCGACCAGGCGA
TATAATCATTTCCACGCCCGTCTCGAAGGTTCGCCGAAGGCTGAACTTCGACAGCCCATA
CAGCACCCGTGCTGCTGTCCCCATTGTCCAAGGCACAAACAAGCGACGATCATGGACGTA
CAGGCCCATGTACCGAAAGCCCAGAATATACAGAATGTATCGAAGCCCTGA
>KU760891
ATGTGGGATCCACTTCTAAATGAATTTCCTGAATCTGTTCATGGATTTCGTTGTATGTTA
GCTATTAAATATTTGCAGTCCGTTGAGGAAACTTATGAGCCCAATACATTGGGCCACGAT
TTAATTAGGGATCTTATATCTGTTGTAAGGGCCCGTGACCATGTCGAAGCGACCAGGCGA
TATAATCATTTCCACGCCCGTCTCGAAGGTTCGCCGAAGGCTGAACTTCGACAGCCCATA
CAGCACCCGTGCTGCTGTCCCCATTGTCCAAGGCACAAACAAGCGACGATCATGGACGTA
CAGGCCCATGTACCGGAAGCCCAGAATATACAGAATGTATCGAAGCCCTGA
>HM130913
ATGTGGGATCCACTTCTAAATGAATTTCCTGAATCTGTTCATGGATTTCGTTGTATGTTA
GCTATTAAATATTTGCAGGCCGTTGAGGAAACTTACGAGCCCAATACATTGGGCCACGAT
TTAATTAGGGATCTTATATCTGTTGTAAGGGCCCGTGACTATGTCGAAGCGACCAGGCGA
TATAATCATTTCCACGCCCGTCTCGAAGGTTCGCCGAAGGCTGAACTTCGACAGCCCATA
CAGCAGCCGTGCTGCTGTCCCCATTGTCCAAGGCACAAACAAGCGACGATCATGGACGTA
CAGGCCCATGTACCGGAAGCCCAGAATATACAGAATGTATCGAAGCCCTGA
>KJ546418
ATGTGGGATCCACTTCTAAATGAATTTCCTGAATCTGTTCATGGATTTCGTTGTATGTTA
GCGATTAAATATTTGCAGTCCGTTGAGGAAACTTACGAGCCCAATACATTGGGCCACGAT
TTAATTAGGGATCTTATATCTGTTGTAAGGGCCCGTGACTATGTCGAAGCGACCAGGCGA
TATAATCATTTCCACGCCCGTCTCGAAGGTTCGCCGAAGGCTGAACTTCGACAGCCCATA
CAGCAGCCGTGCTGCTGTCCCCATTGTCCAAGGCACAAACAAGCGACGATCATGGACGTA
CAGGCCCATGTACCGGAAGCCCAGAATATACAGAATGTATCGAAGCCCTGA
>KM435328
ATGTGGGATCCACTTCTAAATGAATTTCCTGAATCTGTTCACGGATTTCGATGTATGTTA
GCTATAAAATATTTGCACACCGTTGAGGAAACTTACGTGCCCAATAGATTGGGCCACGTT
TTAATTAGGGATCTTATATCTGTTGTAAGGGCCCGTGACTATGTCGAAGCGACCAGGCGA
TATAATCATTTCCACGCCCGTCTCGAAGCTTCGCCGAAGCCTGAACTTGGACAGCCCATT
CAGCAGCCGTGCTGCTGTCCCCATTGTCCAGGGCACAAACAAGCGACGAACATGGACGTA
CAGGGCCATGTACCGGAAGCCCAAAATATACAGAATGTATCGAAGCCCTGA
>KM435324
ATGTGGGATCCACTTCTAAATGAATTTCCTGAATCTGTTCATGGATTACGTTGTATGTTA
GCGATAAAATATTTGCACTCCGTTGAGGAAACTTACGAGCCGAATACATTGGGCCACGAT
TTAATAAGGGATCTTATATCAGTTCTAAGGGCCCGTGACTATGTCGAAGCGACCAGGCGA
TATAATCATTTCCACGCCCGACTCGAAGGTTCCCCGAAGGCTGAACTTGGACAGCCGATA
CAGCAGCCGTGCTGCTGTCCCCATTGTCCAAGGCACAAACATGCGTCGATCATGGACGTA
CAGGCCCATGTACCGGAAGCGCAGAATATACAGAATGTATCGAAGCCCTGA
>KM435327
ATGTGGGATCCACTTCTAAATGAATTTCCTGAATCTGTTCACGGATTACGTTGTATGTTA
GCTATTAAATATTTGCAGTCCGTAGAGGAAACTAACGAGCCCAATACATTCGGCCAGGAT
TTAATTAGGGATCTTATATCAGTTGTAAGGGCCCGTGACTATGTCGAAGCGACCAGGCGA
TATAATCATTTCCACGCCCGTCTCGAAGGTTCGCCGAACGCTGAACTTCGACAGCCCATA
CAGCACCCGTGCTGCTGTCCCCATTGCCCAAGGCACAAACAAGCGACCATCATGGACGTT
CAGGGCCATGTACCGGAAGCCCAGAATATACAGAATGTATCGAAGCCCTGA
>KM435323
ATGTGGGATCCACTTCTAAATGAATTTCCTGAATCTGTTCATGGATTTCGTTGTATGTTG
GCTATTAAATATTTGCAGTCGGTTGAGGAAACTTACGAGCCCAATACATTCGGCCACGAT
TTAATTAGGGATCTTACATCTGTTGAAAGGGCCCGTGACTATGTCGAAGCGACCAGGCGA
CATAATCATTTCCACGCCCGTCTGGAAGGTTCGCCGAAGGCTGATCTTCGACAGCCCATA
CATCAGCGGTGCTGCTGTCGCAATTGTCCAAGGCACAAACAAGCGACGATGTTGGACGTA
CAGGCGCATGTACCGCAAGCCCAGAATATACAGAATGTATCGAAGCCCTGA
>KM435321
ATGTGGGATCCACTTCTAAATGAATTTCCTGAATCTGTTCAGGGATTTCGTTGTATGTTG
GCTATTAAATATTTGCAGTCGGTTGAGGAAACTTACGAGCCCAAAACATTGGGCCACGAT
TTAAATAGGGATCTATTATCTGTTGTAAGGGCCCGTGACTATGTCGAAGCGACCAGGCGA
TATAATCATTTGCACGCCCGCCTCGATCGTTCGCCGAAGGCTGAACTTCGACAGCCCATT
CAGCAGCCGTGCTGCTGTCCGCATTGTCCAAGGCACAAACAAGCGACGATCATGCACGTA
CAGGGCCATGTACCGGTTGCCCAGAATATACAGAATGTATCCAAGCCCTGA
>KC852147
ATGTGGGATCCACTTCTAAATGAATTTCCTGAATCTGTTCACGGATTTCGTTGTATGTTA
GCTATTAAATATTTGCAGTCCGTTGAGGAAACTTACGAGCCCAATACATTGGGCCACGAT
TTAATTAGGGATCTTATATCTGTTGTAAGGGCCCGTGACTATGTCGAAGCGACCAGGCGA
CATAATCATTTCCACGCCCGTCTCGAAGGTTCGCCGAAGGCTGAACTTCGACAGCCCATA
CAGCAGCCGTGCTGCTGTCCCCATTGTCCAAGGCACAAACAAGCGACGATCATGGACGTA
CAGGCCCATGTACCGGAAGCCCAGAATATACAGAATGTATCGAAGCCCTGA
>JX856173
ATGTGGGATCCACTTCTAAATGAATTTCCTGAATCTGTTCACGGATTTCGTTGTATGTTA
GCTATTAAATATTTGCAGTCCGTTGAGGAAACTTACGAGCCCAATACATTGGGCCACGAT
TTAATTAGGGATCTTATATCTGTTGTAAGGGCCCGTGACTATGTCGAAGCGACCAGGCGA
TATAATCATTTCCACGCCCGTCTCGAAGGTTCGCCGAAGGCTGAACTTCGACAGCCCATA
CAGCAGCCGTGCTGCTGTCCCCATTGTCCAGGGCACAAACAAGCGACGATCATGGACGTA
CAGGCCCATGTACCGGAAGCCCAAAATATACAGAATGTATCGAAGCCCTGA
>KC138545
ATGTGGGATCCACTTCTAAATGAATTTCCTGAATCTGTTCACGGATTTCGTTGTATGTTA
GCTATTAAATATTTGCAGTCCGTTGAGGAAACTTACGAGCCCAATACATTGGGCCACGAT
TTAATTAGGGATCTTATATCTGTTGTAAGGGCCCGTGACTATGTCGAAGCGACCAGGCGA
TATAATCATTTCCACGCCCGCCTCGAAGGTTCGCCGAAGGCTGAACTTCGACAGCCCATA
CAGCAGCCGTGCTGCTGTCCCCATTGTCCAAGGCACAAACAAGCGACGATCATGGACGTA
CAGGCCCATGTACCGGAAGCCCAGAATATACAGAATGTATCGAAGCCCTGA
>JX997785
ATGTGGGATCCACTTCTAAATGAATTTCCTGAATCTGTTCACGGATTTCGTTGTATGTTA
GCTATTAAATATTTGCAGTCCGTTGAGGAAACTTACGAGCCCGATACATTGGGCCACGAT
TTAATTAGGGATCTTATATCTGTTGTAAGGGCCCGTGACTATGTCGAAGCGACCAGGCGA
TATAATCATTTCCACGCCCGCCTCGAAGGTTCGCCGAAGGCTGAACTTCGACAGCCCATA
CAGCAGCCGTGCTGCTGTCCCCATTGTCCAAGGCACAAACAAGCGACGATCATGGACGTA
CAGGCCCATGTACCGGAAGCCCAGAATATACAGAATGTATCGAAGCCCTGA
>KX034552
ATGTGGGATCCACTTCTAAATGAATTTCCTGAATCTGTTCACGGATTTCGTTGTATGTTA
GCTATTAAATATTTGCAGTCCGTTGAGGAAACTTACGAGCCCAATACATTGGGCCACGAT
TTAATTAGGGATCTTATATCTGTTGTAAGGGCCCGTGACTATGTCGAAGCGACCAGGCGA
TATAATCATTTCCACGCCCGCCTCGAAGGTTCGCCGAAGGCTGAACTTCGACAGCCCATA
CAGCAGCCGTGCTGCTGTCCCCATTGTCCAAGGCACAAACAAGCGACGATCATGGACGTA
CAGGCCCATGTACCGGAAGCCCAGAATATACAGAATGTATCGAAGCCCTGA
>AF105975
ATGTGGGATCCACTTCTAAATGAATTTCCTGAATCTGTTCACGGATTTCGTTGTATGTTA
GCTATTAAATATTTGCAGTCCGTTGAGGAAACTTACGAGCCCAATACATTGGGCCACGAT
TTAATTAGGGATCTTATATCTGTTGTAAGGGCCCGTGACTATGTCGAAGCGACCAGGCGA
TATAATCATTTCCACGCCCGCCTCGAAGGTTCGCCGAAGGCTGAACTTCGACAGCCCATA
CAGCAGCCGTGCTGCTGTCCCCATTGTCCAAGGCACAAACAAGCGACGATCATGGACGTA
CAGGCCCATGTACCGGAAGCCCAGAATATACAGAATGTATCGAAGCCCTGA
>KU517849
ATGTGGGATCCACTTCTAAATGAATTTCCTGAATCTGTTCACGGATTTCGTTGTATGTTA
GCTATTAAATATTTGCAGTCCGTTGAGGAAACTTACGAGCCCAATACATTGGGCCACGAT
TTAATTAGGGATCTTATATCTGTTGTAAGGGCCCGTGACTATGTCGAAGCGACCAGGCGA
TATAATCATTTCCACGCCCGCCTCGAAGGTTCGCCGAAGGCTGAACTTCGACAGCCCATA
CAGCAGCCGTGCTGCTGTCCCCATTGTCCAAGGCACAAACAAGCGACGATCATGGACGTA
CAGGCCCATGTACCGGAAGCCCAGAATATACAGAATGTATCGAAGCCCTGA
>JX997782
ATGTGGGATCCACTTCTAAATGAATTTCCTGAATCTGTTCACGGATTTCGTTGTATGTTA
GCTATTAAATATTTGCAGTCCGTTGAGGAAACTTACGAGCCCAATACATTGGGCCACGAT
TTAATTAGGGATCTTATATCTGTTGTAAGGGCCCGTGACTATGTCGAAGCGACCAGGCGA
TATAATCATTTCCACGCCCGCCTCGAAGGTTCGCCGAAGGCTGAACTTCGACAGCCCATA
CAGCAGCCGTGCTGCTGTCCCCATTGTCCAAGGCACAAACAAGCGACGATCATGGACGTA
CAGGCCCATGTACCGGAAGCCCAGAATATACAGAATGTATCGAAGCCCTGA
>KX347142
ATGTGGGATCCACTTCTAAATGAATTTCCTGAATCTGTTCACGGATTTCGTTGTATGTTA
GCTATTAAATATTTGCAGTCCGTTGAGGAAACTTACGAGCCCAATACATTGGGCCACGAT
TTAATTAGGGATCTTATATCTGTTGTAAGGGCCCGTGACTATGTCGAAGCGACCAGGCGA
TATAATCATTTCCACGCCCGCCTCGAAGGTTCGCCGAAGGCTGAACTTCGACAGCCCATA
CAGCAGCCGTGCTGCTGTCCCCATTGTCCAAGGCACAAACAAGCGACGATCATGGACGTA
CAGGCCCATGTACCGGAAGCCCAGAATATACAGAATGTATCGAAGCCCTGA
>FN650808
ATGTGGGATCCACTTCTAAATGAATTTCCTGAATCTGTTCACGGATTTCGTTGTATGTTA
GCTATTAAATATTTGCAGTCCGTTGAGGAAACTTACGAGCCCAATACATTGGGCCACGAT
TTAATTAGGGATCTTATATCTGTTGTAAGGGCCCGTGACTATGTCGAAGCGACCAGGCGA
TATAATCATTTCCACGCCCGCCTCGAAGGTTCGCCGAAGGCTGAACTTCGACAGCCCATA
CAGCAGCCGTGCTGCTGTCCCCATTGTCCAAGGCACAAACAAGCGACGATCATGGACGTA
CAGGCCCATGTACCGGAAGCCCAGAATATACAGAATGTATCGAAGCCCTGA
>KT338293
ATGTGGGATCCACTTCTAAATGAATTTCCTGAATCTGTTCACGGATTTCGTTGTATGTTA
GCTATTAAATATTTGCAGTCCGTTGAGGAAACTTACGAGCCCAATACATTGGGCCACGAT
TTAATTAGGGATCTTATATCTGTTGTAAGGGCCCGTGACTATGTCGAAGCGACCAGGCGA
TATAATCATTTCCACGCCCGCCTCGAAGGTTCGCCGAAGGCTGAACTTCGACAGCCCATA
CAGCAGCCGTGCTGCTGTCCCCATTGTCCAAGGCACAAACAAGCGACGATCATGGACGTA
CAGGCCCATGTACCGGAAGCCCAGAATATACAGAATGTATCGAAGCCCTGA
>KM506951
ATGTGGGATCCACTTCTAAATGAATTTCCTGAATCTGTTCACGGATTTCGTTGTATGTTA
GCTATTAAATATTTGCAGTCCGTTGAGGAAACTTACGAGCCCAATACATTGGGCCACGAT
TTAATTAGGGATCTTATATCTGTTGTAAGGGCCCGTGACTATGTCGAAGCGACCAGGCGA
TATAATCATTTCCACGCCCGCCTCGAAGGTTCGCCGAAGGCTGAACTTCGAAAGCCCATA
CAGCAGCCGTGCTGCTGTCCCCATTGTCCAAGGCACAAACAAGCGACGATCATGGACGTA
CAGGCCCATGTACCGGAAGCCCAGAATATACAGAATGTATCGAAGCCCTGA
>KM506948
ATGTGGGATCCACTTCTAAATGAATTTCCTGAATCTGTTCACGGATTTCGTTGTATGTTA
GCTATTAAATATTTGCAGTCCGTTGAGGAAACTTACGAGCCCAATACATTGGGCCACGAT
TTAATTAGGGATCTTATATCTGTTGTAAGGGCCCGTGACTATGTCGAAGCGACCAGGCGA
TATAATCATTTCCACGCCCGCCTCGAAGGTTCGCCGAAGGCTGAACTTCGAAAGCCCATA
CAGCAGCCGTGCTGCTGTCCCCATTGTCCAAGGCACAAACAAGCGACGATCATGGACGTA
CAGGCCCATGTACCGGAAGCCCAGAATATACAGAATGTATCGAAGCCCTGA
>KJ879950
ATGTGGGATCCACTTCTAAATGAATTTCCTGAATCTGTTCACGGATTTCGTTGTATGTTA
GCTATTAAATATTTGCAGTCCGTTGAGGAAACTTACGAGCCCAATACATTGGGCCACGAT
TTAATTAGGGATCTTATATCTGTTGTAAGGGCCCGTGACTATGTCGAAGCGACCAGGCGA
TATAATCATTTCCACGCCCGCCTCGAAGGTTCGCCGAAGGCTGAACTTCGACAGCCCATA
CAGCAGCCGTGCTGCTGTCCCCATTGTCCAAGGCACAAACAAGCGACGATCATGGACGTA
CAGGCCCATGTACCGGAAGCCCAGAATATACAGAATGTATCGAAGCCCTGA
>KU892717
ATGTGGGATCCACTTCTAAATGAATTTCCTGAATCTGTTCACGGATTTCGTTGTATGTTA
GCTATTAAATATTTGCAGTCCGTTGAGGAAACTTACGAGCCCAATACATTGGGCCACGAT
TTAATTAGGGATCTTATATCTGTTGTAAGGGCCCGTGACTATGTCGAAGCGACCAGGCGA
TATAATCATTTCCACGCCCGCCTCGAAGGTTCGCCGAAGGCTGAACTTCGACAGCCCATA
CAGCAGCCGTGCTGCTGTCCCCATTGTCCAAGGCACAAACAAGCGACGATCATGGACGTA
CAGGCCCATGTACCGGAAGCCCAGAATATACAGAATGTATCGAAGCCCTGA
>GU563330
ATGTGGGATCCACTTCTAAATGAATTTCCTGAATCTGTTCACGGATTTCGTTGTATGTTA
GCTATTAAATATTTGCAGTCCGTTGAGGAAACTTACGAGCCCAATACATTGGGCCACGAT
TTAATTAGGGATCTTATATCTGTTGTAAGGGCCCGTGACTATGTCGAAGCGACCAGGCGA
TATAATCATTTCCACGCCCGCCTCGAAGGTTCGCCGAAGGCTGAACTTCGACAGCCCATA
CAGCAGCCGTGCTGCTGTCCCCATTGTCCAAGGCACAAACAAGCGACGATCATGGACGTA
CAGGCCCATGTACCGGAAGCCCAGAATATACAGAATGTATCGAAGCCCTGA
>JX997792
ATGTGGGATCCACTTCTAAATGAATTTCCTGAATCTGTTCACGGATTTCGTTGTATGTTA
GCTATTAAATATTTGCAGTCCGTTGAGGAAACTTACGAGCCCAATACATTGGGCCACGAT
TTAATTAGGGATCTTATATCTGTTGTAAGGGCCCGTGACTATGTCGAAGCGACCAGGCGA
TATAATCATTTCCACGCCCGCCTCGAAGGTTCGCCGAAGGCTGAACTTCGACAGCCCATA
CAGCAGCCGTGCTGCTGTCCCCATTGTCCAAGGCACAAACAAGCGACGATCATGGACGTA
CAGGCCCATGTACCGGAAGCCCAGAATATACAGAATGTATCGAAGCCCTGA
>JX997781
ATGTGGGATCCACTTCTAAATGAATTTCCTGAATCTGTTCACGGATTTCGTTGTATGTTA
GCTATTAAATATTTGCAGTCCGTTGAGGAAACTTACGAGCCCAATACATTGGGCCACGAT
TTAATTAGGGATCTTATATCTGTTGTAAGGGCCCGTGACTATGTCGAAGCGACCAGGCGA
TATAATCATTTCCACGCCCGCCTCGAAGGTTCGCCGAAGGCTGAACTTCGACAGCCCATA
CAGCAGCCGTGCTGCTGTCCCCATTGTCCAAGGCACAAACAAGCGACGATCATGGACGTA
CAGGCCCATGTACCGGAAGCCCAGAATATACAGAATGTATCGAAGCCCTGA
>KX347141
ATGTGGGATCCACTTCTAAATGAATTTCCTGAATCTGTTCACGGATTTCGTTGTATGTTA
GCTATTAAATATTTGCAGTCCGTTGAGGAAACTTACGAGCCCAATACATTGGGCCACGAT
TTAATTAGGGATCTTATATCTGTTGTAAGGGCCCGTGACTATGTCGAAGCGACCAGGCGA
TATAATCATTTCCACGCCCGCCTCGAAGGTTCGCCGAAGGCTGAACTTCGACAGCCCATA
CAGCAGCCGTGCTGCTGTCCCCATTGTCCAAGGCACAAACAAGCGACGATCATGGACGTA
CAGGCCCATGTACCGGAAGCCCAGAATATACAGAATGTATCGAAGCCCTGA
>AM282874
ATGTGGGATCCACTTCTAAATGAATTTCCTGAATCTGTTCACGGATTTCGTTGTATGTTA
GCTATTAAATATTTGCAGTCCGTTGAGGAAACTTACGAGCCCAATACATTGGGCCACGAT
TTAATTAGGGATCTTATATCTGTTGTAAGGGCCCGTGACTATGTCGAAGCGACCAGGCGA
TATAATCATTTCCACGCCCGCCTCGAAGGTTCGCCGAAGGCTGAACTTCGACAGCCCATA
CAGCAGCCGTGCTGCTGTCCCCATTGTCCAAGGCACAAACAAGCGACGATCATGGACGTA
CAGGCCCATGTACCGGAAGCCCAGAATATACAGAATGTATCGAAGCCCTGA
>JX997774
ATGTGGGATCCACTTCTAAATGAATTTCCTGAATCTGTTCACGGATTTCGTTGTATGTTA
GCTATTAAATATTTGCAGTCCGTTGAGGAAACTTACGAGCCCAATACATTGGGCCACGAT
TTAATTAGGGATCTTATATCTGTTGTAAGGGCCCGTGACTATGTCGAAGTGACCAGGCGA
TATAATCATTTCCACGCCCGCCTCGAAGGTTCGCCGAAGGCTGAACTTCGACAGCCCATA
CAGCAGCCGTGCTGCTGTCCCCATTGTCCAAGGCACAAACAAGCGACGATCATGGACGTA
CAGGCCCATGTACCGGAAGCCCAGAATATACAGAATGTATCGAAGCCCTGA
>JX997772
ATGTGGGATCCACTTCTAAATGAATTTCCTGAATCTGTTCACGGATTTCGTTGTATGTTA
GCTATTAAATATTTGCAGTCCGTTGAGGAAACTTACGAGCCCAATACATTGGGCCACGAT
TTAATTAGGGATCTTATATCTGTTGTAAGGGCCCGTGACTATGTCGAAGTGACCAGGCGA
TATAATCATTTCCACGCCCGCCTCGAAGGTTCGCCGAAGGCTGAACTTCGACAGCCCATA
CAGCAGCCGTGCTGCTGTCCCCATTGTCCAAGGCACAAACAAGCGACGATCATGGACGTA
CAGGCCCATGTACCGGAAGCCCAGAATATACAGAATGTATCGAAGCCCTGA
>KF990604
ATGTGGGATCCACTTCTAAATGAATTTCCTGAATCTGTTCACGGATTTCGTTGTATGTTA
GCTATTAAATATTTGCAGTCCGTTGAGGAAACTTACGAGCCCAATACATTGGGCCACGAT
TTAATTAGGGATCTTATATCTGTTGTAAGGGCCCGTGACTATGTCGAAGCGACCAGGCGA
TATAATCATTTCCACGCCCGCCTCGAAGGTTCGCCGAAGGCTGAACTTCGACAGCCCATA
CAGCAGCCGTGCTGCTGTCCCCATTGTCCAAGGCACAAACAAGCGACGATCATGGACGTA
CAGGCCCATGTACCGGAAGCCCAGAATATACAGAATGTATCGAAGCCCTGA
>JQ034613
ATGTGGGATCCACTTCTAAATGAATTTCCTGAATCTGTTCACGGATTTCGTTGTATGTTA
GCTATTAAATATTTGCAGTCCGTTGAGGAAACTTACGAGCCCAATACATTGGGCCACGAT
TTAATTAGGGATCTTATATCTGTTGTAAGGGCCCGTGACTATGTCGAAGCGACCAGGCGA
TATAATCATTTCCACGCCCGCCTCGAAGGTTCGCCGAAGGCTGAACTTCGACAGCCCATA
CAGCAGCCGTGCTGCTGTCCCCATTGTCCAAGGCACAAACAAGCGACGATCATGGACGTA
CAGGCCCATGTACCGGAAGCCCAGAATATACAGAATGTATCGAAGCCCTGA
>AB116635
ATGTGGGATCCACTTCTAAATGAATTTCCTGAATCTGTTCACGGATTTCGTTGTATGTTA
GCTATTAAATATTTGCAGTCCGTTGAGGAAACTTACGAGCCCAATACATTGGGCCACGAT
TTAATTAGGGATCTTATATCTGTTGTAAGGGCCCGTGACTATGTCGAAGCGACCAGGCGA
TATAATCATTTCCACGCCCGCCTCGAAGGTTCGCCGAAGGCTGAACTTCGACAGCCCATA
CAGCAGCCGTGCTGCTGTCCCCATTGTCCAAGGCACAAACAAGCGACGATCATGGACGTA
CAGGCCCATGTACCGGAAGCCCAGAATATACAGAATGTATCGAAGCCCTGA
>JX997791
ATGTGGGATCCACTTCTAAATGAATTTCCTGAATCTGTTCACGGATTTCGTTGTATGTTA
GCTATTAAATATTTGCAGTCCGTTGAGGAAACTTACGAGCCCAATACATTGGGCCACGAT
TTAATTAGGGATCTTATATCTGTTGTAAGGGCCCGTGACTATGTCGAAGCGACCAGGCGA
TATAATCATTTCCACGCCCGCCTCGAAGGTTCGCCGAAGGCTGAACTTCGACAGCCCATA
CAGCAGCCGTGCTGCTGTCCCCATTGTCCAAGGCACAAACAAGCGACGATCATGGACGTA
CAGGCCCATGTACCGGAAGCCCAGAATATACAGAATGTATCGAAGCCCTGA
>JX997762
ATGTGGGATCCACTTCTAAATGAATTTCCTGAATCTGTTCACGGATTTCGTTGTATGTTA
GCTATTAAATATTTGCAGTCCGTTGAGGAAACTTACGAGCCCAATACATTGGGCCACGAT
TTAATTAGGGATCTTATATCTGTTGTAAGGGCCCGTGACTATGTCGAAGCGACCAGGCGA
TATAATCATTTCCACGCCCGCCTCGAAGGTTCGCCGAAGGCTGAACTTCGACAGCCCATA
CAGCAGCCGTGCTGCTGTCCCCATTGTCCAAGGCACAAACAAGCGACGATCATGGACGTA
CAGGCCCATGTACCGGAAGCCCAGAATATACAGAATGTATCGAAGCCCTGA
>KX347123
ATGTGGGATCCACTTCTAAATGAATTTCCTGAATCTGTTCACGGATTTCGTTGTATGTTA
GCTATTAAATATTTGCAGTCCGTTGAGGAAACTTACGAGCCCAATACATTGGGCCACGAT
TTAATTAGGGATCTTATATCTGTTGTAAGGGCCCGTGACTATGTCGAAGCGACCAGGCGA
TATAATCATTTCCACGCCCGCCTCGAAGGTTCGCCGAAGGCTGAACTTCGACAGCCCATA
CAGCAGCCGTGCTGCTGTCCCCATTGTCCAAGGCACAAACAAGCGACGATCATGGACGTA
CAGGCCCATGTACCGGAAGCCCAGAATATACAGAATGTATCGAAGCCCTGA
>GU126513
ATGTGGGATCCACTTCTAAATGAATTTCCTGAATCTGTTCACGGATTTCGTTGTATGTTA
GCTATTAAATATTTGCAGTCCGTTGAGGAAACTTACGAGCCCAATACATTGGGCCACGAT
TTAATTAGGGATCTTATATCTGTTGTAAGGGCCCGTGACTATGTCGAAGCGACCAGGCGA
TATAATCATTTCCACGCCCGCCTCGAAGGTTCGCCGAAGGCTGAACTTCGACAGCCCATA
CAGCAGCCGTGCTGCTGTCCCCATTGTCCAAGGCACAAACAAGCGACGATCATGGACGTA
CAGGCCCATGTACCGGAAGCCCAGAATATACAGAATGTATCGAAGCCCTGA
>KM506953
ATGTGGGATCCACTTCTAAATGAATTTCCTGAATCTGTTCACGGATTTCGTCGTATGTTA
GCTATTAAATATTTGCAGTCCGTTGAGGAAACTTACGAGCCCAATACATTGGGCCACGAT
TTAATTAGGGATCTTATATCTGTTGTAAGGGCCCGTGACTATGTCGAAGCGACCAGGCGA
TATAATCATTTCCACGCCCGCCTCGAAGGTTCGCCGAAGGCTGAACTTCGACAGCCCATA
CAGCAGCCGTGCTGCTGTCCCCATTGTCCAAGGCACAAACAAGCGACGATCATGGACGTA
CAGGCCCATGTACCGGAAGCCCAGAATATACAGAATGTATCGAAGCCCTGA
>KC138546
ATGTGGGATCCACTTCTAAATGAATTTCCTGAATCTGTTCACGGATTTCGTTGTATGTTA
GCTATTAAATATTTGCAGTCCGTTGAGGAAACTTACGAGCCCAATACATTGGGCCACGAT
TTAATTAGGGATCTTATATCTGTTGTAAGGGCCCGTGACTATGTCGAAGCGACCAGGCGA
TATAATCATTTCCACGCCCGCCTCGAAGGTTCGCCGAAGGCTGAACTTCGACAGCCCATA
CAGCAGCCGTGCTGCTGTCCCCATTGTCCAAGGCACAAACAAGCGACGATCATGGACGTA
CAGGCCCATGTACCGGAAGCCCAGAATATACAGAATGTATCGAAGCCCTGA
>JN990925
ATGTGGGATCCACTTCTAAATGAATTTCCTGAATCTGTTCACGGATTTCGTTGTATGTTA
GCTATTAAATATTTGCAGTCCGTTGAGGAAACTTACGAGCCCAATACATTGGGCCACGAT
TTAATTAGGGATCTTATATCTGTTGTAAGGGCCCGTGACTATGTCGAAGCGACCAGGCGA
TATAATCATTTCCACGCCCGCCTCGAAGGTTCGCCGAAGGCTGAACTTCGACAGCCCATA
CAGCAGCCGTGCTGCTGTCCCCATTGTCCAAGGCACAAACAAGCGACGATCATGGACGTA
CAGGCCCATGTACCGGAAGCCCAGAATATACAGAATGTATCGAAGCCCTGA
>JX997786
ATGTGGGATCCACTTCTAAATGAATTTCCTGAATCTGTTCACGGATTTCGTTGTATGTTA
GCTATTAAATATTTGCAGTCCGTTGAGGAAACTTACGAGCCCAATACATTGGGCCACGAT
TTAATTAGGGATCTTATATCTGTTGTAAGGGCCCGTGACTATGTCGAAGCGACCAGGCGA
TATAATCATTTCCACGCCCGCCTCGAAGGTTCGCCGAAGGCTGAACTTCGACAGCCCATA
CAGCAGCCGTGCTGCTGTCCCCATTGTCCAAGGCACAAACAAGCGACGATCATGGACGTA
CAGGCCCATGTACCGGAAGCCCAGAATATACAGAATGTATCGAAGCCCTGA
>JX997756
ATGTGGGATCCACTTCTAAATGAATTTCCTGAATCTGTTCACGGATTTCGTTGTATGTTA
GCTATTAAATATTTGCAGTCCGTTGAGGAAACTTACGAGCCCAATACATTGGGCCACGAT
TTAATTAGGGATCTTATATCTGTTGTAAGGGCCCGTGACTATGTCGAAGCGACCAGGCGA
TATAATCATTTCCACGCCCGCCTCGAAGGTTCGCCGAAGGCTGAACTTCGACAGCCCATA
CAGCAGCCGTGCTGCTGTCCCCATTGTCCAAGGCACAAACAAGCGACGATCATGGACGTA
CAGGCCCATGTACCGGAAGCCCAGAATATACAGAATGTATCGAAGCCCTGA
>JX997764
ATGTGGGATCCACTTCTAAATGAATTTCCTGAATCTGTTCACGGATTTCGTTGTATGTTA
GCTATTAAATATTTGCAGTCCGTTGAGGAAACTTACGAGCCCAATACATTGGGCCACGAT
TTAATTAGGGATCTTATATCTGTTGTAAGGGCCCGTGACTATGTCGAAGCGACCAGGCGA
TATAATCATTTCCACGCCCGCCTCGAAGGTTCGCCGAAGGCTGAACTTCGACAGCCCATA
CAGCAGCCGTGCTGCTGTCCCCATTGTCCAAGGCACAAACAAGCGACGATCATGGACGTA
CAGGCCCATGTACCGGAAGCCCAGAATATACAGAATGTATCGAAGCCCTGA
>AM698117
ATGTGGGATCCACTTCTAAATGAATTTCCTGAATCTGTTCACGGATTTCGTTGTATGTTA
GCTATTAAATATTTGCAGTCCGTTGAGGAAACTTACGAGCCCAATACATTGGGCCACGAT
TTAATTAGGGATCTTATATCTGTTGTAAGGGCCCGTGACTATGTCGAAGCGACCAGGCGA
TATAATCATTTCCACGCCCGCCTCGAAGGTTCGCCGAAGGCTGAACTTCGACAGCCCATA
CAGCAGCCGTGCTGCTGTCCCCATTGTCCAAGGCACAAACAAGCGACGATCATGGACGTA
CAGGCCCATGTACCGGAAGCCCAGAATATACAGAATGTATCGAAGCCCTGA
>GU951437
ATGTGGGATCCACTTCTAAATGAATTTCCTGAATCTGTTCACGGATTTCGTTGTATGTTA
GCTATTAAATATTTGCAGTCCGTTGAGGAAACTTACGAGCCCAATACATTGGGCCACGAT
TTAATTAGGGATCTTATATCTGTTGTAAGGGCCCGTGACTATGTCGAAGCGACCAGGCGA
TATAATCATTTCCACGCCCGCCTCGAAGGTTCGCCGAAGGCTGAACTTCGACAGCCCATA
CAGCAGCCGTGCTGCTGTCCCCATTGTCCAAGGCACAAACAAGCGACGATCATGGACGTA
CAGGCCCATGTACCGGAAGCCCAGAATATACAGAATGTATCGAAGCCCTGA
>KP685598
ATGTGGGATCCACTTCTAAATGAATTTCCTGAATCTGTTCACGGATTTCGTTGTATGTTA
GCTATTAAATATTTGCAGTCCGTTGAGGAAACTTACGAGCCCAATACATTGGGCCACGAT
TTAATTAGGGATCTTATATCTGTTGTAAGGGCCCGTGACTATGTCGAAGCGACCAGGCGA
TATAATCATTTCCACGCCCGCCTCGAAGGTTCGCCGAAGGCTGAACTTCGACAGCCCATA
CAGCAGCCGTGCTGCTGTCCCCATTGTCCAAGGCACAAACAAGCGACGATCATGGACGTA
CAGGCCCATGTACCGGAAGCCCAGAATATACAGAATGTATCGAAGCCCTGA
>JX997784
ATGTGGGATCCACTTCTAAATGAATTTCCTGAATCTGTTCACGGATTTCGTTGTATGTTA
GCTATTAAATATTTGCAGTCCGTTGAGGAAACTTACGAGCCCAATACATTGGGCCACGAT
TTAATTAGGGATCTTATATCTGTTGTAAGGGCCCGTGACTATGTCGAAGCGACCAGGCGA
TATAATCATTTCCACGCCCGCCTCAAAGGTTCGCCGAAGGCTGAACTTCGACAGCCCATA
CAGCAGCCGTGCTGCTGTCCCCATTGTCCAAGGCACAAACAAGCGACGATCATGGACGTA
CAGGCCCATGTACCGGAAGCCCAGAATATACAGAATGTATCGAAGCCCTGA
>JN990928
ATGTGGGATCCACTTCTAAATGAATTTCCTGAATCTGTTCACGGATTTCGTTGTATGTTA
GCTATTAAATATTTGCAGTCCGTTGAGGAAACTTACGAGCCCAATACATTGGGCCACGAT
TTAATTAGGGATCTTATATCTGTTGTAAGGGCCCGTGACTATGTCGAAGCGACCAGGCGA
TATAATCATTTCCACGCCCGCCTCGAAGGTTCGCCGAAGGCTGAACTTCGACAGCCCATA
CAGCAGCCGTGCTGCTGTCCCCATTGTCCAAGGCACAAACAAGCGACGATCATGGACGTA
CAGGCCCATGTACCGGAAGCCCAGAATATACAGAATGTATCGAAGCCCTGA
>JX997787
ATGTGGGATCCACTTCTAAATGAATTTCCTGAATCTGTTCACGGATTTCGTTGTATGTTA
GCTATTAAATATTTGCAGTCCGTTGAGGAAACTTACGAGCCCAATACATTGGGCCACGAT
TTAATTAGGGATCTTATATCTGTTGTAAGGGCCCGTGACTATGTCGAAGCGACCAGGCGA
TATAATCATTTCCACGCCCGCCTCGAAGGTTCGCCGAAGGCTGAACTTCGACAGCCCATA
CAGCAGCCGTGCTGCTGTCCCCATTGTCCAAGGCACAAACAAGCGACGATCATGGACGTA
CAGGCCCATGTACCGGAAGCCCAGAATATACAGAATGTATCGAAGCCCTGA
>JX997770
ATGTGGGATCCACTTCTAAATGAATTTCCTGAATCTGTTCACGGATTTCGTTGTATGTTA
GCTATTAAATATTTGCAGTCCGTTGAGGAAACTTACGAGCCCAATACATTGGGCCACGAT
TTAATTAGGGATCTTATATCTGTTGTAAGGGCCCGTGACTATGTCGAAGCGACCAGGCGA
TATAATCATTTCCACGCCCGCCTCGAAGGTTCGCCGAAGGCTGAACTTCGACAGCCCATA
CAGCAGCCGTGCTGCTGTCCCCATTGTCCAAGGCACAAACAAGCGACGATCATGGACGTA
CAGGCCCATGTACCGGAAGCCCAGAATATACAGAATGTATCGAAGCCCTGA
>JX997775
ATGTGGGATCCACTTCTAAATGAATTTCCTGAATCTGTTCACGGATTTCGTTGTATGTTA
GCTATTAAATATTTGCAGTCCGTTGAGGAAACTTACGAGCCCAATACATTGGGCCACGAT
TTAATTAGGGATCTTATATCTGTTGTAAGGGCCCGTGACTATGTCGAAGCGACCAGGCGA
TATAATCATTTCCACGCCCGCCTCGAAGGTTCGCCGAAGGCTGAACTTCGACAGCCCATA
CAGCAGCCGTGCTGCTGTCCCCATTGTCCAAGGCACAAACAAGCGACGATCATGGACGTA
CAGGCCCATGTACCGGAAGCCCAGAATATACAGAATGTATCGAAGCCCTGA
>KX347131
ATGTGGGATCCACTTCTAAATGAATTTCCTGAATCTGTTCACGGATTTCGTTGTATGTTA
GCTATTAAATATTTGCAGTCCGTTGAGGAAACTTACGAGCCCAATACATTGGGCCACGAT
TTAATTAGGGATCTTATATCTGTTGTAAGGGCCCGTGACTATGTCGAAGCGACCAGGCGA
TATAATCATTTCCACGCCCGCCTCGAAGGTTCGCCGAAGGCTGAACTTCGACAGCCCATA
CAGCAGCCGTGCTGCTGTCCCCATTGTCCAAGGCACAAACAAGCGACGATCATGGACGTA
CAGGCCCATGTACCGGAAGCCCAGAATATACAGAATGTATCGAAGCCCTGA
>JQ038233
ATGTGGGATCCACTTCTAAATGAATTTCCTGAATCTGTTCACGGATTTCGTTGTATGTTA
GCTATTAAATATTTGCAGTCCGTTGAGGAAACTTACGAGCCCAATACATTGGGCCACGAT
TTAATTAGGGATCTTATATCTGTTGTAAGGGCCCGTGACTATGTCGAAGCGACCAGGCGA
TATAATCATTTCCACGCCCGCCTCGAAGGTTCGCCGAAGGCTGAACTTCGACAGCCCATA
CAGCAGCCGTGCTGCTGTCCCCATTGTCCAAGGCACAAACAAGCGACGATCATGGACGTA
CAGGCCCATGTACCGGAAGCCCAGAATATACAGAATGTATCGAAGCCCTGA
>KC810892
ATGTGGGATCCACTTCTAAATGAATTTCCTGAATCTGTTCACGGATTTCGTTGTATGTTA
GCTATTAAATATTTGCAGTCCGTTGAGGAAACTTACGAGCCCAATACATTGGGCCACGAT
TTAATTAGGGATCTTATATCTGTTGTAAGGGCCCGTGACTATGTCGAAGCGACCAGGCGA
TATAATCATTTCCACGCCCGCCTCGAAGGTTCGCCGAAGGCTGAACTTCGACAGCCCATA
CAGCAGCCGTGCTGCTGTCCCCATTGTCCAAGGCACAAACAAGCGACGATCATGGACGTA
CAGGCCCATGTACCGGAAGCCCAGAATATACAGAATATATCGAAGCCCTGA
>JQ867092
ATGTGGGATCCACTTCTAAATGAATTTCCTGAATCTGTTCACGGATTTCGTTGTATGTTA
GCTATTAAATATTTGCAGTCCGTTGAGGAAACTTACGAGCCCAATACATTGGGCCACGAT
TTAATTAGGGATCTTATATCTGTTGTAAGGGCCCGTGACTATGTCGAAGCGACCAGGCGA
TATAATCATTTCCACGCCCGCCTCGAAGGTTCGCCGAAGGCTGAACTTCGACAGCCCATA
CAGCAGCCGTGCTGCTGTCCCCATTGTCCAAGGCACAAACAAGCGACGATCATGGACGTA
CAGGCCCATGTACCGGAAGCCCAGAATATACAGAATATATCGAAGCCCTGA
>KM506956
ATGTGGGATCCACTTCTAAATGAATTTCCTGAATCTGTTCACGGATTTCGTTGTATGTTA
GCTATTAAATATTTGCAGTCCGTTGAGGAAACTTACGAGCCCAATACATTGGGCCACGAT
TTAATTAGGGATCTTATATCTGTTGTAAGGGCCCGTGACTATGTCGAAGCGACCAGGCGA
TATAATCATTTCCACGCCCGCCTCGAAGGTTCGCCGAAGGCTGAACTTCGACAGCCCATA
CAGCAGCCGTGCTGCTGTCCCCATTGTCCAAGGCACAAACAAGCGACGATCATGGACGTA
CAGGCCCATGTACCGGAAGCCCAGAATATACAGAATGTATCGAAGCCCTGA
>GQ352537
ATGTGGGATCCACTTCTAAATGAATTTCCTGAATCTGTTCACGGATTTCGTTGTATGTTA
GCTATTAAATATTTGCAGTCCGTTGAGGAAACTTACGAGCCCAATACATTGGGCCACGAT
TTAATTAGGGATCTTATATCTGTTGTAAGGGCCCGTGACTATGTCGAAGCGACCAGGCGA
TATAATCATTTCCACGCCCGCCTCGAAGGTTCGCCGAAGGCTGAACTTCGACAGCCCATA
CAGCAGCCGTGCTGCTGTCCCCATTGTCCAAGGCACAAACAAGCGACGATCATGGACGTA
CAGGCCCATGTACCGGAAGCCCAGAATATACAGAATGTATCGAAGCCCTGA
>JX997789
ATGTGGGATCCACTTCTAAATGAATTTCCTGAATCTGTTCACGGATTTCGTTGTATGTTA
GCTATTAAATATTTGCAGTCCGTTGAGGAAACTTACGAGCCCAATACATTGGGCCACGAT
TTAATTAGGGATCTTATATCTGTTGTAAGGGCCCGTGACTATGTCGAAGCGACCAGGCGA
TATAATCATTTCCACGCCCGCCTCGAAGGTTCGCCGAAGGCTGAACTTCGACAGCCCATA
CAGCAGCCGTGCTGCTGTCCCCATTGTCCAAGGCACAAACAAGCGACGATCATGGACGTA
CAGGCCCATGTACCGGAAGCCCAGAATATACAGAATGTATCGAAGCCCTGA
>JX997757
ATGTGGGATCCACTTCTAAATGAATTTCCTGAATCTGTTCACGGATTTCGTTGTATGTTA
GCTATTAAATATTTGCAGTCCGTTGAGGAAACTTACGAGCCCAATACATTGGGCCACGAT
TTAATTAGGGATCTTATATCTGTTGTAAGGGCCCGTGACTATGTCGAAGCGACCAGGCGA
TATAATCATTTCCACGCCCGCCTCGAAGGTTCGCCGAAGGCTGAACTTCGACAGCCCATA
CAGCAGCCGTGCTGCTGTCCCCATTGTCCAAGGCACAAACAAGCGACGATCATGGACGTA
CAGGCCCATGTACCGGAAGCCCAGAATATACAGAATGTATCGAAGCCCTGA
>JX997780
ATGTGGGATCCACTTCTAAATGAATTTCCTGAATCTGTTCACGGATTTCGTTGTATGTTA
GCTATTAAATATTTGCAGTCCGTTGAGGAAACTTACGAGCCCAATACATTGGGCCACGAT
TTAATTAGGGATCTTATATCTGTTGTAAGGGCCCGTGACTATGTCGAAGCGACCAGGCGA
TATAATCATTTCCACGCCCGCCTCGAAGGTTCGCCGAAGGCTGAACTTCGACAGCCCATA
CAGCAGCCGTGCTGCTGTCCCCATTGTCCAAGGCACAAACAAGCGACGATCATGGACGTA
CAGGCCCATGTACCGGAAGCCCAGAATATACAGAATGTATCGAAGCCCTGA
>KX347130
ATGTGGGATCCACTTCTAAATGAATTTCCTGAATCTGTTCACGGATTTCGTTGTATGTTA
GCTATTAAATATTTGCAGTCCGTTGAGGAAACTTACGAGCCCAATACATTGGGCCACGAT
TTAATTAGGGATCTTATATCTGTTGTAAGGGCCCGTGACTATGTCGAAGCGACCAGGCGA
TATAATCATTTCCACGCCCGCCTCGAAGGTTCGCCGAAGGCTGAACTTCGACAGCCCATA
CAGCAGCCGTGCTGCTGTCCCCATTGTCCAAGGCACAAACAAGCGACGATCATGGACGTA
CAGGCCCATGTACCGGAAGCCCAGAATATACAGAATGTATCGAAGCCCTGA
>HQ702861
ATGTGGGATCCACTTCTAAATGAATTTCCTGAATCTGTTCACGGATTTCGTTGTATGTTA
GCTATTAAATATTTGCAGTCCGTTGAGGAAACTTACGAGCCCAATACATTGGGCCACGAT
TTAATTAGGGATCTTATATCTGTTGTAAGGGCCCGTGACTATGTCGAAGCGACCAGGCGA
TATAATCATTTCCACGCCCGCCTCGAAGGTTCGCCGAAGGCTGAACTTCGACAGCCCATA
CAGCAGCCGTGCTGCTGTCCCCATTGTCCAAGGCACAAACAAGCGACGATCATGGACGTA
CAGGCCCATGTACCGGAAGCCCAGAATATACAGAATGTATCGAAGCCCTGA
>KM506960
ATGTGGGATCCACTTCTAAATGAATTTCCTGAATCTGTTCACGGATTTCGTTGTATGTTA
GCTATTAAATATTTGCAGTCCGTTGAGGAAACTTACGAGCCCAATACATTGGGCCACGAT
TTAATTAGGGATCTTATATCTGTTGTAAGGGCCCGTGACTATGTCGAAGCGACCAGGCGA
TATAATCATTTCCACGCCCGCCTCGAAGGTTCGCCGAAGGCTGAACTTCGACAGCCCATA
CAGCAGCCGTGCTGCTGTCCCCATTGTCCAAGGCACAAACAAGCGACGATCATGGACGTA
CAGGCCCATGTACCGGAAGCCCAGAATATACAGAATGTATCGAAGCCCTGA
>HQ702863
ATGTGGGATCCACTCCTAAATGAATTTCCTGAATCTGTTCACGGATTTCGTTGTATGTTA
GCTATTAAATATTTGCAGTCCGTTGAGGAAACTTACGAGCCCAATACATTGGGCCACGAT
TTAATTAGGGATCTTATATCTGTTGTAAGGGCCCGTGACTATGTCGAAGCGACCAGGCGA
TATAATCATTTCCACGCCCGCCTCGAAGGTTCGCCGAAGGCTGAACTTCGACAGCCCATA
CAGCAGCCGTGCTGCTGTCCCCATTGTCCAAGGCACAAACAAGCGACGATCATGGACGTA
CAGGCCCATGTACCGGAAGCCCAGAATATACAGAATGTATCGAAGCCCTGA
>GQ352538
ATGTGGGATCCACTTCTAAATGAATTTCCTGAATCTGTTCACGGATTTCGTTGTATGTTA
GCTATTAAATATTTGCAGTCCGTTGAGGAAACTTACGAGCCCAATACATTGGGCCACGAT
TTAATTAGGGATCTTATATCTGTTGTAAGGGCCCGTGACTATGTCGAAGCGACCAGGCGA
TATAATCATTTCCACGCCCGCCTCGAAGGTTCGCCGAAGGCTGAACTTCGACAGCCCATA
CAGCAGCCGTGCTGCTGTCCCCATTGTCCAAGGCACAAACAAGCGACGATCATGGACGTA
CAGGCCCATGTACCGGAAGCCCAGAATATACAGAATGTATCGAAGCCCTGA
>JX997801
ATGTGGGATCCACTTCTAAATGAATTTCCTGAATCTGTTCACGGATTTCGTTGTATGTTA
GCTATTAAATATTTGCAGTCCGTTGAGGAAACTTACGAGCCCAATACATTGGGCCACGAT
TTAATTAGGGATCTTATATCTGTTGTAAGGGCCCGTGACTATGTCGAAGCGACCAGGCGA
TATAATCATTTCCACGCCCGCCTCGAAGGTTCGCCGAAGGCTGAACTTCGACAGCCCATA
CAGCAGCCGTGCTGCTGTCCCCATTGTCCAAGGCACAAACAAGCGACGATCATGGACGTA
CAGGCCCATGTACCGGAAGCCCAGAATATACAGAATGTATCGAAGCCCTGA
>JX997758
ATGTGGGATCCACTTCTAAATGAATTTCCTGAATCTGTTCACGGATTTCGTTGTATGTTA
GCTATTAAATATTTGCAGTCCGTTGAGGAAACTTACGAGCCCAATACATTGGGCCACGAT
TTAATTAGGGATCTTATATCTGTTGTAAGGGCCCGTGACTATGTCGAAGCGACCAGGCGA
TATAATCATTTCCACGCCCGCCTCGAAGGTTCGCCGAAGGCTGAACTTCGACAGCCCATA
CAGCAGCCGTGCTGCTGTCCCCATTGTCCAAGGCACAAACAAGCGACGATCATGGACGTA
CAGGCCCATGTACCGGAAGCCCAGAATATACAGAATGTATCGAAGCCCTGA
>JX997777
ATGTGGGATCCACTTCTAAATGAATTTCCTGAATCTGTTCACGGATTTCGTTGTATGTTA
GCTATTAAATATTTGCAGTCCGTTGAGGAAACTTACGAGCCCAATACATTGGGCCACGAT
TTAATTAGGGATCTTATATCTGTTGTAAGGGCCCGTGACTATGTCGAAGCGACCAGGCGA
TATAATCATTTCCACGCCCGCCTCGAAGGTTCGCCGAAGGCTGAACTTCGACAGCCCATA
CAGCAGCCGTGCTGCTGTCCCCATTGTCCAAGGCACAAACAAGCGACGATCATGGACGTA
CAGGCCCATGTACCGGAAGCCCAGAATATACAGAATGTATCGAAGCCCTGA
>KX347129
ATGTGGGATCCACTTCTAAATGAATTTCCTGAATCTGTTCACGGATTTCGTTGTATGTTA
GCTATTAAATATTTGCAGTCCGTTGAGGAAACTTACGAGCCCAATACATTGGGCCACGAT
TTAATTAGGGATCTTATATCTGTTGTAAGGGCCCGTGACTATGTCGAAGCGACCAGGCGA
TATAATCATTTCCACGCCCGCCTCGAAGGTTCGCCGAAGGCTGAACTTCGACAGCCCATA
CAGCAGCCGTGCTGCTGTCCCCATTGTCCAAGGCACAAACAAGCGACGATCATGGACGTA
CAGGCCCATGTACCGGAAGCCCAGAATATACAGAATGTATCGAAGCCCTGA
>JF414236
ATGTGGGATCCACTTCTAAATGAATTTCCTGAATCTGTTCACGGATTTCGTTGTATGTTA
GCTATTAAATATTTGCAGTCCGTTGAGGAAACTTACGAGCCCAATACATTGGGCCACGAT
TTAATTAGGGATCTTATATCTGTTGTAAGGGCCCGTGACTATGTCGAAGCGACCAGGCGA
TATAATCATTTCCACGCCCGCCTCGAAGGTTCGCCGAAGGCTGAACTTCGACAGCCCATA
CAGCAGCCGTGCTGCTGTCCCCATTGTCCAAGGCACAAACAAGCGACGATCATGGACGTA
CAGGCCCATGTACCGGAAGCCCAGAATATACAGAATGTATCGAAGCCCTGA
>KM506947
ATGTGGGATCCACTTCTTAATGAATTTCCTGAATCTGTTCACGGATTTCGTTGTATGTTA
GCTATTAAATATTTGCAGTCCGTTGAGGAAACTTACGAGCCCAATACATTGGGCCACGAT
TTAATTAGGGATCTTATATCTGTTGTAAGGGCCCGTGACTATGTCGAAGCGACCAGGCGA
TATAATCATTTCCACGCCCGCCTCGAAGGTTCGCCGAAGGCTGAACTTCGACAGCCCATA
CAGCAGCCGTGCTGCTGTCCCCATTGTCCAAGGCACAAACAAGCGACGATCATGGACGTA
CAGGCCCATGTACCGGAAGCCCAGAATATACAGAATGTATCGAAGTCCTGA
>AB116632
ATGTGGGATCCACTTCTAAATGAATTTCCTGAATCTGTTCACGGATTTCGTTGTATGTTA
GCTATTAAATATTTGCAGTCCGTTGAGGAAACTTACGAGCCCAATACATTGGGCCACGAT
TTAATTAGGGATCTTATATCTGTTGTAAGGGCCCGTGACTATGTCGAAGCGACCAGGCGA
TATAATCATTTCCACGCCCGCCTCGAAGGTTCGCCGAAGGCTGAACTTCGACAGCCCATA
CAGCAGCCGTGCTGCTGTCCCCATTGTCCAAGGCACAAACAAGCGACGATCATGGACGTA
CAGGCCCATGTACCGGAAGCCCAGAATATACAGAATGTATCGAAGTCCTGA
>AB116634
ATGTGGGATCCACTTCTTAATGAATTTCCTGAATCTGTTCACGGATTTCGTTGTATGTTA
GCTATTAAATATTTGCAGTCCGTTGAGGAAACTTACGAGCCCAATACATTGGGCCACGAT
TTAATTAGGGATCTTATATCTGTTGTAAGGGCCCGTGACTATGTCGAAGCGACCAGGCGA
TATAATCATTTCCACGCCCGCCTCGAAGGTTCGCCGAAGGCTGAACTTCGACAGCCCATA
CAGCAGCCGTGCTGCTGTCCCCATTGTCCAAGGCACAAACAAGCGACGATCATGGACGTA
CAGGCCCATGTACCGGAAGCCCAGAATATACAGAATGTATCGAAGCCCTGA
>JX070042
ATGTGGGATCCACTTCTAAATGAATTTCCTGAATCTGTTCACGGATTTCGTTGTATGTTA
GCTATTAAATATTTGCAGTCCGTTGAGGAAACTTACGAGCCCAATACATTGGGCCACGAT
TTAATTAGGGATCTTATATCTGTTGTAAGGGCCCGTGACTATGTCGAAGCGACCAGGCGA
TATAATCATTTCCACGCCCGCCTCGAAGGTTCGCCGAAGGCTGAACTTCGACAGCCCATA
CAGCAGCCGTGCTGCTGTCCCCATTGTCCAAGGCACAAACAAGCGACGATCATGGACGTA
CAGGCCCATGTACCGGAAGCCCAGAATATACAGAATGTATCGAAGCCCTGA
>AB192965
ATGTGGGATCCACTTCTAAATGAATTTCCTGAATCTGTTCACGGATTTCGTTGTATGTTA
GCTATTAAATATTTGCAGTCCGTTGAGGAAACTTACGAGCCCAATACATTGGGCCACGAT
TTAATTAGGGATCTTATATCTGTTGTAAGGGCCCGTGACTATGTCGAAGCGACCAGGCGA
TATAATCATTTCCACGCCCGCCTCGAAGGTTCGCCGAAGGCTGAACTTCGACAGCCCATA
CAGCAGCCGTGCTGCTGTCCCCATTGTCCAAGGCACAAACAAGCGACGATCATGGACGTA
CAGGCCCATGTACCGGAAGCCCAGAATATACAGAATGTATCGAAGCCCTGA
>JX997798
ATGTGGGATCCACTTCTAAATGAATTTCCTGAATCTGTTCACGGATTTCGTTGTATGTTA
GCTATTAAATATTTGCAGTCCGTTGAGGAAACTTACGAGCCCAATACATTGGGCCACGAT
TTAATTAGGGATCTTATATCTGTTGTAAGGGCCCGTGACTATGTCGAAGCGACCAGGCGA
TATAATCATTTCCACGCCCGCCTCGAAGGTTCGCCGAAGGCTGAACTTCGACAGCCCATA
CAGCAGCCGTGCTGCTGTCCCCATTGTCCAAGGCACAAACAAGCGACGATCATGGACGTA
CAGGCCCATGTACCGGAAGCCCAGAATATACAGAATGTATCGAAGCCCTGA
>JX997761
ATGTGGGATCCACTTCTAAATGAATTTCCTGAATCTGTTCACGGATTTCGTTGTATGTTA
GCTATTAAATATTTGCAGTCCGTTGAGGAAACTTACGAGCCCAATACATTGGGCCACGAT
TTAATTAGGGATCTTATATCTGTTGTAAGGGCCCGTGACTATGTCGAAGCGACCAGGCGA
TATAATCATTTCCACGCCCGCCTCGAAGGTTCGCCGAAGGCTGAACTTCGACAGCCCATA
CAGCAGCCGTGCTGCTGTCCCCATTGTCCAAGGCACAAACAAGCGACGATCATGGACGTA
CAGGCCCATGTACCGGAAGCCCAGAATATACAGAATGTATCGAAGCCCTGA
>KJ754192
ATGTGGGATCCACTTCTAAATGAATTTCCTGAATCTGTTCACGGATTTCGTTGTATGTTA
GCTATTAAATATTTGCAGTCCGTTGAGGAAACTTACGAGCCCAATACATTGGGCCACGAT
TTAATTAGGGATCTTATATCTGTTGTAAGGGCCCGTGACTATGTCGAAGCGACCAGGCGA
TATAATCATTTCCACGCCCGCCTCGAAGGTTCGCCGAAGGCTGAACTTCGACAGCCCATA
CAGCAGCCGTGCTGCTGTCCCCATTGTCCAAGGCACAAACAAGCGACGATCATGGACGTA
CAGGCCCATGTACCGGAAGCCCAGAATATACAGAATGTATCGAAGCCCTGA
>HM627883
ATGTGGGATCCACTTCTAAATGAATTTCCTGAATCTGTTCACGGATTTCGTTGTATGTTA
GCTATTAAATATTTGCAGTCCGTTGAGGAAACTTACGAGCCCAATACATTGGGCCACGAT
TTAATTAGGGATCTTATATCTGTTGTAAGGGCCCGTGACTATGTCGAAGCGACCAGGCGA
TATAATCATTTCCACGCCCGCCTCGAAGGTTCGCCGAAGGCTGAACTTCGACAGCCCATA
CAGCAGCCGTGCTGCTGTCCCCATTGTCCAAGGCACAAACAAGCGACGATCATGGACGTA
CAGGCCCATGTACCGGAAGCCCAGAATATACAGAATGTATCGAAGCCCTGA
>KF533855
ATGTGGGATCCACTTCTAAATGAATTTCCTGAATCTGTTCACGGATTTCGTTGTATGTTA
GCTATTAAATATTTGCAGTCCGTTGAGGAAACTTACGAGCCCAATACATTGGGCCACGAT
TTAATTAGGGATCTTATATCTGTTGTAAGGGCCCGTGACTATGTCGAAGCGACCAGGCGA
TATAATCATTTCCACGCCCGCCTCGAAGGTTCGCCGAAGGCTGAACTTCGACAGCCCATA
CAGCAGCCGTGCTGCTGTCCCCATTGTCCAAGGCACAAACAAGCGACGATCATGGACGTA
CAGGCCCATGTACCGGAAGCCCAGAATATACAGAATGTATCGAAGCCCTGA
>KM506959
ATGTGGGATCCACTTCTAAATGAATTTCCTGAATCTGTTCACGGATTTCGTTGTATGTTA
GCTATTAAATATTTGCAGTCCGTTGAGGAAACTTACGAGCCCAATACATTGGGCCACGAT
TTAATTAGGGATCTTATATCTGTTGTAAGGGCCCGTGACTATGTCGAAGCGACCAGGCGA
TATAATCATTTCCACGCCCGCCTCGAAGGTTCGCCGAAGGCTGAACTTCGACAGCCCATA
CAGCAGCCGTGCTGCTGTCCCCATTGTCCAAGGCACAAACAAGCGACGATCATGGACGTA
CAGGCCCATGTACCGGAAGCCCAGAATATACAGAATGTATCGAAGCCCTGA
>HM627881
ATGTGGGATCCACTTCTAAATGAATTTCCTGAATCTGTTCACGGATTTCGTTGTATGTTA
GCTATTAAATATTTGCAGTCCGTTGAGGAAACTTACGAGCCCAATACATTGGGCCACGAT
TTAATTAGGGATCTTATATCTGTTGTAAGGGCCCGTGACTATGTCGAAGCGACCAGGCGA
TATAATCATTTCCACGCCCGCCTCGAAGGTTCGCCGAAGGCTGAACTTCGACAGCCCATA
CAGCAGCCGTGCTGCTGTCCCCATTGTCCAAGGGACAAACAAGCGACGATCATGGACGTA
CAGGCCCATGTACCGGAAGCCCAGAATATACAGAATGTATCGAAGCCCTGA
>FJ646611
ATGTGGGATCCACTTCTAAATGAATTTCCTGAATCTGTTCACGGATTTCGTTGTATGTTA
GCTATTAAATATTTGCAGTCCGTTGAGGAAACTTACGAGCCCAATACATTGGGCCACGAT
TTAATTAGGGATCTTATATCTGTTGTAAGGGCCCGTGACTATGTCGAAGCGACCAGGCGA
TATAATCATTTCCACGCCCGCCTCGAAGGTTCGCCGAAGGCTGAACTTCGACAGCCCATA
CAGCAGCCGTGCTGCTGTCCCCATTGTCCAAGGCACAAACAAGCGACGATCATGGACGTA
CAGGCCCATGTACCGGAAGCCCAGAATATACAGAATGTATCGAAGCCCTGA
>JX997803
ATGTGGGATCCACTTCTAAATGAATTTCCTGAATCTGTTCACGGATTTCGTTGTATGTTA
GCTATTAAATATTTGCAGTCCGTTGAGGAAACTTACGAGCCCAATACATTGGGCCACGAT
TTAATTAGGGATCTTATATCTGTTGTAAGGGCCCGTGACTATGTCGAAGCGACCAGGCGA
TATAATCATTTCCACGCCCGCCTCGAAGGTTCGCCGAAGGCTGAACTTCGACAGCCCATA
CAGCAGCCGTGCTGCTGTCCCCATTGTCCAAGGCACAAACAAGCGACGATCATGGACGTA
CAGGCCCATGTACCGGAAGCCCAGAATATACAGAATGTATCGAAGCCCTGA
>JX997773
ATGTGGGATCCACTTCTAAATGAATTTCCTGAATCTGTTCACGGATTTCGTTGTATGTTA
GCTATTAAATATTTGCAGTCCGTTGAGGAAACTTACGAGCCCAATACATTGGGCCACGAT
TTAATTAGGGATCTTATATCTGTTGTAAGGGCCCGTGACTATGTCGAAGCGACCAGGCGA
TATAATCATTTCCACGCCCGCCTCGAAGGTTCGCCGAAGGCTGAACTTCGACAGCCCATA
CAGCAGCCGTGCTGCTGTCCCCATTGTCCAAGGCACAAACAAGCGACGATCATGGACGTA
CAGGCCCATGTACCGGAAGCCCAGAATATACAGAATGTATCGAAGCCCTGA
>JX997783
ATGTGGGATCCACTTCTAAATGAATTTCCTGAATCTGTTCACGGATTTCGTTGTATGTTA
GCTATTAAATATTTGCAGTCCGTTGAGGAAACTTACGAGCCCAATACATTGGGCCACGAT
TTAATTAGGGATCTTATATCTGTTGTAAGGGCCCGTGACTATGTCGAAGCGACCAGGCGA
TATAATCATTTCCACGCCCGCCTCGAAGGTTCGCCGAAGGCTGAACTTCGACAGCCCATA
CAGCAGCCGTGCTGCTGTCCCCATTGTCCAAGGCACAAACAAGCGACGATCATGGACGTA
CAGGCCCATGTACCGGAAGCCCAGAATATACAGAATGTATCGAAGCCCTGA
>AM698118
ATGTGGGATCCACTTCTAAATGAATTTCCTGAATCTGTTCACGGATTTCGTTGTATGTTA
GCTATTAAATATTTGCAGTCCGTTGAGGAAACTTACGAGCCCAATACATTGGGCCACGAT
TTAATTAGGGATCTTATATCTGTTGTAAGGGCCCGTGACTATGTCGAAGCGACCAGGCGA
TATAATCATTTCCACGCCCGCCTCGAAGGTTCGCCGAAGGCTGAACTTCGACAGCCCATA
CAGCAGCCGTGCTGCTGTCCCCATTGTCCAAGGCACAAACAAGCGACGATCATGGACGTA
CAGGCCCATGTACCGGAAGCCCAGAATATACAGAATGTATCGAAGCCCTGA
>LC202091
ATGTGGGATCCACTTCTAAATGAATTTCCTGAATCTGTTCACGGATTTCGTTGTATGTTA
GCTATTAAATATTTGCAGTCCGTTGAGGAAACTTACGAGCCCAATACATTGGGCCACGAT
TTAATTAGGGATCTTATATCTGTTGTAAGGGCCCGTGACTATGTCGAAGCGACCAGGCGA
TATAATCATTTCCACGCCCGCCTCGAAGGTTCGCCGAAGGCTGAACTTCGACAGCCCATA
CAGCAGCCGTGCTGCTGTCCCCATTGTCCAAGGCACAAACAAGCGACGATCATGGACGTA
CAGGCCCATGTACCGGAAGCCCAGAATATACAGAATGTATCGAAGCCCTGA
>KM506961
ATGTGGGATCCACTTCTAAATGAATTTCCTGAATCTGTTCACGGATTTCGTTGTATGTTA
GCTATTAAATATTTGCAGTCCGTTGAGGAAACTTACGAGCCCAATACATTGGGCCACGAT
TTAATTAGGGATCTTATATCTGTTGTAAGGGCCCGTGACTATGTCGAAGCGACCAGGCGA
TATAATCATTTCCACGCCCGCCTCGAAGGTTCGCCGAAGGCTGAACTTCGACAGCCCATA
CAGCAGCCGTGCTGCTGTCCCCATTGTCCAAGGCACAAACAAGCGACGATCATGGACGTA
CAGGCCCATGTACCGGAAGCCCAGAATATACAGAATGTATCGAAGCCCTGA
>JQ004046
ATGTGGGATCCACTTCTAAATGAATTTCCTGAATCTGTTCACGGATTTCGTTGTATGTTA
GCTATTAGATATTTGCAGTCCGTTGAGGAAACTTACGAGCCCAATACATTGGGCCACGAT
TTAATTAGGGATCTTATATCTGTTGTAAGGGCCCGTGACTATGTCGAAGCGACCAGGCGA
TATAATCATTTCCACGCCCGCCTCGAAGGTTCGCCGAAGGCTGAACTTCGACAGCCCATA
CAGCAGCCGTGCTGCTGTCCCCATTGTCCAAGGCACAAACAAGCGACGATCATGGACGTA
CAGGCCCATGTACCGGAAGCCCAGAATATACAGAATGTATCGAAGCCCTGA
>JF964959
ATGTGGGATCCACTTCTAAATGAATTTCCTGAATCTGTTCACGGATTTCGTTGTATGTTA
GCTATTAAATATTTGCAGTCCGTTGAGGAAACTTACGAGCCCAATACATTGGGCCACGAT
TTAATTAGGGATCTTATATCTGTTGTAAGGGCCCGTGACTATGTCGAAGCGACCAGGCGA
TATAATCATTTCCACGCCCGCCTCGAAGGTTCGCCGAAGGCTGAACTTCGACAGCCCATA
CAGCAGCCGTGCTGCTGTCCCCATTGTCCAAGGCACAAACAAGCGACGATCATGGACGTA
CAGGCCCATGTACCGGAAGCCCAGAATATACAGAATGTATCGAAGCCCTGA
>JX997802
ATGTGGGATCCACTTCTAAATGAATTTCCTGAATCTGTTCACGGATTTCGTTGTATGTTA
GCTATTAAATATTTGCAGTCCGTTGAGGAAACTTACGAGCCCAATACATTGGGCCACGAT
TTAATTAGGGATCTTATATCTGTTGTAAGGGCCCGTGACTATGTCGAAGCGACCAGGCGA
TATAATCATTTCCACGCCCGCCTCGAAGGTTCGCCGAAGGCTGAACTTCGACAGCCCATA
CAGCAGCCGTGCTGCTGTCCCCATTGTCCAAGGCACAAACAAGCGACGATCATGGACGTA
CAGGCCCATGTACCGGAAGCCCAGAATATACAGAATGTATCGAAGCCCTGA
>JX997769
ATGTGGGATCCACTTCTAAATGAATTTCCTGAATCTGTTCACGGATTTCGTTGTATGTTA
GCTATTAAATATTTGCAGTCCGTTGAGGAAACTTACGAGCCCAATACATTGGGCCACGAT
TTAATTAGGGATCTTATATCTGTTGTAAGGGCCCGTGACTATGTCGAAGCGACCAGGCGA
TATAATCATTTCCACGCCCGCCTCGAAGGTTCGCCGAAGGCTGAACTTCGACAGCCCATA
CAGCAGCCGTGCTGCTGTCCCCATTGTCCAAGGCACAAACAAGCGACGATCATGGACGTA
CAGGCCCATGTACCGGAAGCCCAGAATATACAGAATGTATCGAAGCCCTGA
>JX997776
ATGTGGGATCCACTTCTAAATGAATTTCCTGAATCTGTTCACGGATTTCGTTGTATGTTA
GCTATTAAATATTTGCAGTCCGTTGAGGAAACTTACGAGCCCAATACATTGGGCCACGAT
TTAATTAGGGATCTTATATCTGTTGTAAGGGCCCGTGACTATGTCGAAGCGACCAGGCGA
TATAATCATTTCCACGCCCGCCTCGAAGGTTCGCCGAAGGCTGAACTTCGACAGCCCATA
CAGCAGCCGTGCTGCTGTCCCCATTGTCCAAGGCACAAACAAGCGACGATCATGGACGTA
CAGGCCCATGTACCGGAAGCCCAGAATATACAGAATGTATCGAAGCCCTGA
>KX347124
ATGTGGGATCCACTTCTAAATGAATTTCCTGAATCTGTTCACGGATTTCGTTGTATGTTA
GCTATTAAATATTTGCAGTCCGTTGAGGAAACTTACGAGCCCAATACATTGGGCCACGAT
TTAATTAGGGATCTTATATCTGTTGTAAGGGCCCGTGACTATGTCGAAGCGACCAGGCGA
TATAATCATTTCCACGCCCGCCTCGAAGGTTCGCCGAAGGCTGAACTTCGACAGCCCATA
CAGCAGCCGTGCTGCTGTCCCCATTGTCCAAGGCACAAACAAGCGACGATCATGGACGTA
CAGGCCCATGTACCGGAAGCCCAGAATATACAGAATGTATCGAAGCCCTGA
>HQ702862
ATGTGGGATCCACTTCTAAATGAATTTCCTGAATCTGTTCACGGATTTCGTTGTATGTTA
GCTATTAAATATTTGCAGTCCGTTGAGGAAACTTACGAGCCCAATACATTGGGCCACGAT
TTAATTAGGGATCTTATATCTGTTGTAAGGGCCCGTGACTATGTCGAAGCGACCAGGCGA
TATAATCATTTCCACGCCCGCCTCGAAGGTTCGCCGAAGGCTGAACTTCGACAGCCCATA
CAGCAGCCGTGCTGCTGTCCCCATTGTCCAAGGCACAAACAAGCGACGATCATGGACGTA
CAGGCCCATGTACCGGAAGCCCAGAATATACAGAATGTATCGAAGCCCTGA
>KC702798
ATGTGGGATCCACTTCTAAATGAATTTCCTGAATCTGTTCACGGATTTCGTTGTATGTTA
GCTATTAAATATTTGCAGTCCGTTGAGGAAACTTACGAGCCCAATACATTGGGCCACGAT
TTAATTAGGGATCTTATATCTGTTGTAAGGGCCCGTGACTATGTCGAAGCGACCAGGCGA
TATAATCATTTCCACGCCCGCCTCGAAGGTTCGCCGAAGGCTGAACTTCGACAGCCCATA
CAGCAGCCGTGCTGCTGTCCCCATTGTCCAAGGCACAAACAAGCGACGATCATGGACGTA
CAGGCCCATGTACCGGAAGCCCAGAATATACAGAATGTATCGAAGCCCTGA
>FN252890
ATGTGGGATCCACTTCTAAATGAATTTCCTGAATCTGTTCACGGATTTCGTTGTATGTTA
GCTATTAAATATTTGCAGTCCGTTGAGGAAACTTACGAGCCCAATACATTGGGCCACGAT
TTAATTAGGGATCTTATATCTGCTGTAAGGGCCCGTGACTATGTCGAAGCGACCAGGCGA
TATAATCATTTCCACGCCCGCCTCGAAGGTTCGCCGAAGGCTGAACTTCGACAGCCCATA
CAGCAGCCGTGCTGCTGTCCCCATTGTCCAAGGCACAAACAAGCGACGATCATGGACGTA
CAGGCCCATGTACCGGAAGCCCAGAATATACAGAATGTATCGAAGCCCTGA
>JN990927
ATGTGGGATCCACTTCTAAATGAATTTCCTGAATCTGTTCACGGATTTCGTTGTATGTTA
GCTATTAAATATTTGCAGTCCGTTGAGGAAACTTACGAGCCCAATACATTGGGCCACGAT
TTAATTAGGGATCTTATATCTGTTGTAAGGGCCCGTGACTATGTCGAAGCGACCAGGCGA
TATAATCATTTCCACGCCCGCCTCGAAGGTTCGCCGAAGGCTGAACTTCGACAGCCCATA
CAGCAGCCGTGCTGCTGTCCCCATTGTCCAAGGCACAAACAAGCGACGATCATGGACGTA
CAGGCCCATGTACCGGAAGCCCAGAATATACAGAATGTATCGAAGCCCTGA
>JX997788
ATGTGGGATCCACTTCTAAATGAATTTCCTGAATCTGTTCACGGATTTCGTTGTATGTTA
GCTATTAAATATTTGCAGTCCGTTGAGGAAACTTACGAGCCCAATACATTGGGCCACGAT
TTAATTAGGGATCTTATATCTGTTGTAAGGGCCCGTGACTATGTCGAAGCGACCAGGCGA
TATAATCATTTCCACGCCCGCCTCGAAGGTTCGCCGAAGGCTGAACTTCGACAGCCCATA
CAGCAGCCGTGCTGCTGTCCCCATTGTCCAAGGCACAAACAAGCGACGATCATGGACGTA
CAGGCCCATGTACCGGAAGCCCAGAATATACAGAATGTATCGAAGCCCTGA
>JX997759
ATGTGGGATCCACTTCTAAATGAATTTCCTGAATCTGTTCACGGATTTCGTTGTATGTTA
GCTATTAAATATTTGCAGTCCGTTGAGGAAACTTACGAGCCCAATACATTGGGCCACGAT
TTAATTAGGGATCTTATATCTGTTGTAAGGGCCCGTGACTATGTCGAAGCGACCAGGCGA
TATAATCATTTCCACGCCCGCCTCGAAGGTTCGCCGAAGGCTGAACTTCGACAGCCCATA
CAGCAGCCGTGCTGCTGTCCCCATTGTCCAAGGCACAAACAAGCGACGATCATGGACGTA
CAGGCCCATGTACCGGAAGCCCAGAATATACAGAATGTATCGAAGCCCTGA
>JX997778
ATGTGGGATCCACTTCTAAATGAATTTCCTGAATCTGTTCACGGATTTCGTTGTATGTTA
GCTATTAAATATTTGCAGTCCGTTGAGGAAACTTACGAGCCCAATACATTGGGCCACGAT
TTAATTAGGGATCTTATATCTGTTGTAAGGGCCCGTGACTATGTCGAAGCGACCAGGCGA
TATAATCATTTCCACGCCCGCCTCGAAGGTTCGCCGAAGGCTGAACTTCGACAGCCCATA
CAGCAGCCGTGCTGCTGTCCCCATTGTCCAAGGCACAAACAAGCGACGATCATGGACGTA
CAGGCCCATGTACCGGAAGCCCAGAATATACAGAATGTATCGAAGCCCTGA
>KX347128
ATGTGGGATCCACTTCTAAATGAATTTCCTGAATCTGTTCACGGATTTCGTTGTATGTTA
GCTATTAAATATTTGCAGTCCGTTGAGGAAACTTACGAGCCCAATACATTGGGCCACGAT
TTAATTAGGGATCTTATATCTGTTGTAAGGGCCCGTGACTATGTCGAAGCGACCAGGCGA
TATAATCATTTCCACGCCCGCCTCGAAGGTTCGCCGAAGGCTGAACTTCGACAGCCCATA
CAGCAGCCGTGCTGCTGTCCCCATTGTCCAAGGCACAAACAAGCGACGATCATGGACGTA
CAGGCCCATGTACCGGAAGCCCAGAATATACAGAATGTATCGAAGCCCTGA
>JF301668
ATGTGGGATCCACTTCTAAATGAATTTCCTGAATCTGTTCACGGATTTCGTTGTATGTTA
GCTATTAAATATTTGCAGTCCGTTGAGGAAACTTACGAGCCCAATACATTGGGCCACGAT
TTAATTAGGGATCTTATATCTGTTGTAAGGGCCCGTGACTATGTCGAAGCGACCAGGCGA
TATAATCATTTCCACGCCCGCCTCGAAGGTTCGCCGAAGGCTGAACTTCGACAGCCCATA
CAGCAGCCGTGCTGCTGTCCCCATTGTCCAAGGCACAAACAAGCGACGATCATGGACGTA
CAGGCCCATGTACCGGAAGCCCAGAATATACAGAATGTATCGAAGCCCTGA
>JN990923
ATGTGGGATCCACTTCTAAATGAATTTCCTGAATCTGTTCACGGATTTCGTTGTATGTTA
GCTATTAAATATTTGCAGTCCGTTGAGGAAATTTACGAGCCCAATACATTGGGCCACGAT
TTAATTAGGGATCTTATATCTGTTGTAAGGGCCCGTGACTATGTCGAAGCGACCAGGCGA
TATAATCATTTCCACGCCCGCCTCGAAGGTTCGCCGAAGGCTGAACTTCGACAGCCCATA
CAGCAGCCGTGCTGCTGTCCCCATTGTCCAAGGCACAAACAAGCGACGATCATGGACGTA
CAGGCCCATGTACCGGAAGCCCAGAATATACAGAATGTATCGAAGCCCTGA
>JQ038232
ATGTGGGATCCACTTCTAAATGAATTTCCTGAATCTGTTCACGGATTTCGTTGTATGTTA
GCTATTAAATATTTGCAGTCCGTTGAGGAAATTAACGAGCCCAATACATTGGGCCACGAT
TTAATTAGGGATCTTATATCTGTTGTAAGGGCCCGTGACTATGTCGAAGCGACCAGGCGA
TATAATCATTTCCACGCCCGCCTCGAAGGTTCGCCGAAGGCTGAACTTCGACAGCCCATA
CAGCAGCCGTGCTGCTGTCCCCATTGTCCAAGGCACAAACAAGCGACGATCATGGACGTA
CAGGCCCATGTACCGGAAGCCCAGAATATACAGAATGTATCGAAGCCCTGA
>JF817218
ATGTGGGATCCACTTCTAAATGAATTTCCTGAATCTGTTCACGGATTTCGTTGTATGTTA
GCTATTAAATATTTGCAGTCCGTTGAGGAAACTTACGAGCCCAATACATTGGGCCACGAT
TTAATTAGGGATCTTATATCTGTTGTAAGGGCCCGTGACTATGTCGAAGCGACCAGGCGA
TATAATCATTTCCACGCCCGCCTCGAAGGTTCGCCGAAGGCTGAACTTCGACAGCCCATA
CAGCAGCCGTGCTGCTGTCCCCATTGTCCAAGGCACAAACAAGCGACGATCATGGACGTA
CAGGCCCATGTACCGGAAGCCCAGAATATACAGAATGTATCGAAGCCCTGA
>JX997796
ATGTGGGATCCACTTCTAAATGAATTTCCTGAATCTGTTCACGGATTTCGTTGTATGTTA
GCTATTAAATATTTGCAGTCCGTTGAGGAAACTTACGAGCCCAATACATTGGGCCACGAT
TTAATTAGGGATCTTATATCTGTTGTAAGGGCCCGTGACTATGTCGAAGCGACCAGGCGA
TATAATCATTTCCACGCCCGCCTCGAAGGTTCGCCGAAGGCTGAACTTCGACAGCCCATA
CAGCAGCCGTGCTGCTGTCCCCATTGTCCAAGGCACAAACAAGCGACGATCATGGACGTA
CAGGCCCATGTACCGGAAGCCCAGAATATACAGAATGTATCGAAGCCCTGA
>JX997768
ATGTGGGATCCACTTCTAAATGAATTTCCTGAATCTGTTCACGGATTTCGTTGTATGTTA
GCTATTAAATATTTGCAGTCCGTTGAGGAAACTTACGAGCCCAATACATTGGGCCACGAT
TTAATTAGGGATCTTATATCTGTTGTAAGGGCCCGTGACTATGTCGAAGCGACCAGGCGA
TATAATCATTTCCACGCCCGCCTCGAAGGTTCGCCGAAGGCTGAACTTCGACAGCCCATA
CAGCAGCCGTGCTGCTGTCCCCATTGTCCAAGGCACAAACAAGCGACGATCATGGACGTA
CAGGCCCATGTACCGGAAGCCCAGAATATACAGAATGTATCGAAGCCCTGA
>JX997779
ATGTGGGATCCACTTCTAAATGAATTTCCTGAATCTGTTCACGGATTTCGTTGTATGTTA
GCTATTAAATATTTGCAGTCCGTTGAGGAAACTTACGAGCCCAATACATTGGGCCACGAT
TTAATTAGGGATCTTATATCTGTTGTAAGGGCCCGTGACTATGTCGAAGCGACCAGGCGA
TATAATCATTTCCACGCCCGCCTCGAAGGTTCGCCGAAGGCTGAACTTCGACAGCCCATA
CAGCAGCCGTGCTGCTGTCCCCATTGTCCAAGGCACAAACAAGCGACGATCATGGACGTA
CAGGCCCATGTACCGGAAGCCCAGAATATACAGAATGTATCGAAGCCCTGA
>KX347127
ATGTGGGATCCACTTCTAAATGAATTTCCTGAATCTGTTCACGGATTTCGTTGTATGTTA
GCTATTAAATATTTGCAGTCCGTTGAGGAAACTTACGAGCCCAATACATTGGGCCACGAT
TTAATTAGGGATCTTATATCTGTTGTAAGGGCCCGTGACTATGTCGAAGCGACCAGGCGA
TATAATCATTTCCACGCCCGCCTCGAAGGTTCGCCGAAGGCTGAACTTCGACAGCCCATA
CAGCAGCCGTGCTGCTGTCCCCATTGTCCAAGGCACAAACAAGCGACGATCATGGACGTA
CAGGCCCATGTACCGGAAGCCCAGAATATACAGAATGTATCGAAGCCCTGA
>JF301667
ATGTGGGATCCACTTCTAAATGAATTTCCTGAATCTGTTCACGGATTTCGTTGTATGTTA
GCTATTAAATATTTGCAGTCCGTTGAGGAAACTTACGAGCCCAATACATTGGGCCACGAT
TTAATTAGGGATCTTATATCTGTTGTAAGGGCCCGTGACTATGTCGAAGCGACCAGGCGA
TATAATCATTTCCACGCCCGCCTCGAAGGTTCGCCGAAGGCTGAACTTCGACAGCCCATA
CAGCAGCCGTGCTGCTGTCCCCATTGTCCAAGGCACAAACAAGCGACGATCATGGACGTA
CAGGCCCATGTACCGGAAGCCCAGAATATACAGAATGTATCGAAGCCCTGA
>KF356163
ATGTGGGATCCACTTCTAAATGAATTTCCTGAATCTGTTCACGGATTTCGTTGTATGTTA
GCTATTAAATATTTGCAGTCCGTTGAGGAAACTTATGAGCCCAATACATTGGGCCACGAT
TTAATTAGGGATCTGATATCTGTTGTAAGGGCCCGTGACTATGTCGAAGCGACCAGGCGA
TATAATCATTTCCACGCCCGCCTCGAAAGTTCGCCGAAGGCTGAACTTCGACAGCCCATA
CAGCAGCCGTGCTGCTGTCCCCATTGTCCAAGGCACAAACAAGCGACGATCATGGACGTA
CAGGCCCATGTACCGGAAGCCCAGAATATACAGAATGTATCGAAGCCCTGA
>AB116636
ATGTGGGATCCACTTCTAAATGAATTTCCTGAATCTGTTCACGGATTTCGTTGTATGTTA
GCTATTAAATATTTGCAGTCCGTTGAGGAAACTTACGAGCCCAATACATTGGGCCACGAT
TTAATTAGGGATCTGATATCTGTTGTAAGGGCCCGTGACTATGTCGAAGCGACCAGGCGA
TATAATCATTTCCACGCCCGCCTCGAAGGTTCGCCGAAGGCTGAACTTCGACAGCCCATA
CAGCAGCCGTGCTGCTGTCCCCATTGTCCAAGGCACAAACAAGCGACGATCATGGACGTA
CAGGCCCATGTACCGGAAGCCCAGAATATACAGAATGTATCGAAGCCCTGA
>JQ004028
ATGTGGGATCCACTTCTAAATGAATTTCCTGAATCTGTTCACGGATTTCGTTGTATGTTA
GCTATTAAATATTTGCAGTCCGTTGAGGAAACTTACGAGCCCAATACATTGGGCCACGAT
TTAATTAGGGATCTTATATCTGTTGTAAGGGCCCGTGACTATGTCGAAGCGACCAGGCGA
TATAATCATTTCCACGCCCGCCTCGAAGGTTCGCCGAAGGCTGAACTTCGACAGCCCATA
CAGCAGCCGTGCTGCTGTCCCCATTGTCCAAGGCACAAACAAGCGACGATCATGGACGTA
CAGGCCCATGTACCGGAAGCCCAGAATATACAGAATGTATCGAAGCCCTGA
>HM208334
ATGTGGGATCCACTTCTAAATGAATTTCCTGAATCTGTTCACGGATTTCGTTGTATGTTA
GCTATTAAATATTTGCAGTCCGTTGAGGAAACTTACGAGCCCAATACATTGGGCCACGAT
TTAATTAGGGATCTTATATCTGTTGTAAGGGCCCGTGACTATGTCGAAGCGACCAGGCGA
TATAATCATTTCCACGCCCGCCTCGAAGGTTCGCCGAAGGCTGAACTTCGACAGCCCATA
CAGCAGCCGTGCTGCTGTCCCCATTGTCCAAGGCACAAACAAGCGACGATCATGGACGTA
CAGGCCCATGTACCGGAAGCCCAGAATATACAGAATGTATCGAAGCCCTGA
>JX997797
ATGTGGGATCCACTTCTAAATGAATTTCCTGAATCTGTTCACGGATTTCGTTGTATGTTA
GCTATTAAATATTTGCAGTCCGTTGAGGAAACTTACGAGCCCAATACATTGGGCCACGAT
TTAATTAGGGATCTTATATCTGTTGTAAGGGCCCGTGACTATGTCGAAGCGACCAGGCGA
TATAATCATTTCCACGCCCGCCTCGAAGGTTCGCCGAAGGCTGAACTTCGACAGCCCATA
CAGCAGCCGTGCTGCTGTCCCCATTGTCCAAGGCACAAACAAGCGACGATCATGGACGTA
CAGGCCCATGTACCGGAAGCCCAGAATATACAGAATGTATCGAAGCCCTGA
>JX997767
ATGTGGGATCCACTTCTAAATGAATTTCCTGAATCTGTTCACGGATTTCGTTGTATGTTA
GCTATTAAATATTTGCAGTCCGTTGAGGAAACTTACGAGCCCAATACATTGGGCCACGAT
TTAATTAGGGATCTTATATCTGTTGTAAGGGCCCGTGACTATGTCGAAGCGACCAGGCGA
TATAATCATTTCCACGCCCGCCTCGAAGGTTCGCCGAAGGCTGAACTTCGACAGCCCATA
CAGCAGCCGTGCTGCTGTCCCCATTGTCCAAGGCACAAACAAGCGACGATCATGGACGTA
CAGGCCCATGTACCGGAAGCCCAGAATATACAGAATGTATCGAAGCCCTGA
>AB439842
ATGTGGGATCCACTTCTAAATGAATTTCCTGAATCTGTTCACGGATTTCGTTGTATGTTA
GCTATTAAATATTTGCAGTCCGTTGAGGAAACTTACGAGCCCAATACATTGGGCCACGAT
TTAATTAGGGATCTTATATCTGTTGTAAGGGCCCGTGACTATGTCGAAGCGACCAGGCGA
TATAATCATTTCCACGCCCGCCTCGAAGGTTCGCCGAAGGCTGAACTTCGACAGCCCATA
CAGCAGCCGTGCTGCTGTCCCCATTGTCCAAGGCACAAACAAGCGACGATCATGGACGTA
CAGGCCCATGTACCGGAAGCCCAGAATATACAGAATGTATCGAAGCCCTGA
>KX347125
ATGTGGGATCCACTTCTAAATGAATTTCCTGAATCTGTTCACGGATTTCGTTGTATGTTA
GCTATTAAATATTTGCAGTCCGTTGAGGAAACTTACGAGCCCAATACATTGGGCCACGAT
TTAATTAGGGATCTTATATCTGTTGTAAGGGCCCGTGACTATGTCGAAGCGACCAGGCGA
TATAATCATTTCCACGCCCGCCTCGAAGGTTCGCCGAAGGCTGAACTTCGACAGCCCATA
CAGCAGCCGTGCTGCTGTCCCCATTGTCCAAGGCACAAACAAGCGACGATCATGGACGTA
CAGGCCCATGTACCGGAAGCCCAGAATATACAGAATGTATCGAAGCCCTGA
>JQ004047
ATGTGGGATCCACTTCTAAATGAATTTCCTGAATCTGTTCACGGATTTCGTTGTATGTTA
GCTATTAAATATTTGCAGTCCGTTGAGGAAACTTACGAGCCCAATACATTGGGCCACGAT
TTAATTAGGGATCTTATATCTGTTGTAAGGGCCCGTGACTATGTCGAAGCGACCAGGCGA
TATAATCATTTCCACGCCCGCCTCGAAGGTTCGCCGAAGGCTGAACTTCGACAGCCCATA
CAGCAGCCGTGCTGCTGTCCCCATTGTCCAAGGCACAAACAAGCGACGATCATGGACGTA
CAGGCCCATGTACCGGAAGCCCAGAATATACAGAATGTATCGAAGCCCTGA
>KM506954
ATGTGGGATCCACTTCTAAATGAATTTCCTGAATCTGTTCACGGATTTCGTTGTATGTTA
GCTATTAAATATTTGCAGTCCGTTGAGGAAACTTACGAGCCCAATACATTGGGCCACGAT
TTAATTAGGGATCTTATATCTGTTGTAAGGGCCCGTGACTATGTCGAAGCGACCAGGCGA
TATAATTATTTCCACGCCCGCCTCGAAGGTTCGCCGAAGGCTGAACTTCGACAGCCCATA
CAGCAGCCGTGCTGCTGTCCCCATTGTCCAAGGCACAAACAAGCGACGATCATGGACGTA
CAGGCCCATGTACCGGAAGCCCAGAATATACAGAATGTATCGAAGCCCTGA
>JX856172
ATGTGGGATCCACTTCTAAATGAATTTCCTGAATCTGTTCACGGATTTCGTTGTATGTTA
GCTATTAAATATTTGCAGTCCGTTGAGGAAACTTACGAGCCCAATACATTGGGCCACGAT
TTAATTAGGGATCTTATATCTGTTGTAAGGGCCCGTGACTATGTCGAAGCGACCAGGCGA
TATAATCATTTCCACGCCCGCCTCGAAGGTTCGCCGAAGGCTGAACTTCGACAGCCCATA
CAGCAGCCGTGCTGCTGTCCCCATTGTCCAAGGCACAAACAAGCGACGATCATGGACGTA
CAGGCCCATGTACCGGAAGCCCAGAATATACAGAATGTATCGAAGCCCTGA
>GU199587
ATGTGGGATCCACTTCTAAATGAATTTCCTGAATCTGTTCACGGATTTCGTTGTATGTTA
GCTATTAAATATTTGCAGTCCGTTGAGGAAACTTACGAGCCCAATACATTGGGCCACGAT
TTAATTAGGGATCTTATATCTGTTGTAAGGGCCCGTGACTATGTCGAAGCGACCAGGCGA
TATAATCATTTCCACGCCCGCCTCGAAGGTTCGCCGAAGGCTGAACTTCGACAGCCCATA
CAGCAGCCGTGCTGCTGTCCCCATTGTCCAAGGCACAAACAAGCGACGATCATGGACGTA
CAGGCCCATGTACCGGAAGCCCAGAATATACAGAATGTATCGAAGCCCTGA
>JX997800
ATGTGGGATCCACTTCTAAATGAATTTCCTGAATCTGTTCACGGATTTCGTTGTATGTTA
GCTATTAAATATTTGCAGTCCGTTGAGGAAACTTACGAGCCCAATACATTGGGCCACGAT
TTAATTAGGGATCTTATATCTGTTGTAAGGGCCCGTGACTATGTCGAAGCGACCAGGCGA
TATAATCATTTCCACGCCCGCCTCGAAGGTTCGCCGAAGGCTGAACTTCGACAGCCCATA
CAGCAGCCGTGCTGCTGTCCCCATTGTCCAAGGCACAAACAAGCGACGATCATGGACGTA
CAGGCCCATGTACCGGAAGCCCAGAATATACAGAATGTATCGAAGCCCTGA
>JX997766
ATGTGGGATCCACTTCTAAATGAATTTCCTGAATCTGTTCACGGATTTCGTTGTATGTTA
GCTATTAAATATTTGCAGTCCGTTGAGGAAACTTACGAGCCCAATACATTGGGCCACGAT
TTAATTAGGGATCTTATATCTGTTGTAAGGGCCCGTGACTATGTCGAAGCGACCAGGCGA
TATAATCATTTCCACGCCCGCCTCGAAGGTTCGCCGAAGGCTGAACTTCGACAGCCCATA
CAGCAGCCGTGCTGCTGTCCCCATTGTCCAAGGCACAAACAAGCGACGATCATGGACGTA
CAGGCCCATGTACCGGAAGCCCAGAATATACAGAATGTATCGAAGCCCTGA
>JX456644
ATGTGGGATCCACTTCTAAATGAATTTCCTGAATCTGTTCACGGATTTCGTTGTATGTTA
GCTATTAAATATTTGCAGTCCGTTGAGGAAACTTACGAGCCCAATACATTGGGCCACGAT
TTAATTAGGGATCTTATATCTGTTGTAAGGGCCCGTGACTATGTCGAAGCGACCAGGCGA
TATAATCATTTCCACGCCCGCCTCGAAGGTTCGCCGAAGGCTGAACTTCGACAGCCCATA
CAGCAGCCGTGCTGCTGTCCCCATTGTCCAAGGCACAAACAAGCGACGATCATGGACGTA
CAGGCCCATGTACCGGAAGCCCAGAATATACAGAATGTATCGAAGCCCTGA
>KX347126
ATGTGGGATCCACTTCTAAATGAATTTCCTGAATCTGTTCACGGATTTCGTTGTATGTTA
GCTATTAAATATTTGCAGTCCGTTGAGGAAACTTACGAGCCCAATACATTGGGCCACGAT
TTAATTAGGGATCTTATATCTGTTGTAAGGGCCCGTGACTATGTCGAAGCGACCAGGCGA
TATAATCATTTCCACGCCCGCCTCGAAGGTTCGCCGAAGGCTGAACTTCGACAGCCCATA
CAGCAGCCGTGCTGCTGTCCCCATTGTCCAAGGCACAAACAAGCGACGATCATGGACGTA
CAGGCCCATGTACCGGAAGCCCAGAATATACAGAATGTATCGAAGCCCTGA
>JQ326957
ATGTGGGATCCACTTCTAAATGAATTTCCTGAATCTGTTCACGGATTTCGTTGTATGTTA
GCTATTAAATATTTGCAGTCCGTTGAGGAAACTTACGAGCCCAATACATTGGGCCACGAT
TTAATTAGGGATCTTATATCTGTTGTAAGGGCCCGTGACTATGTCGAAGCGACCAGGCGA
TATAATCATTTCCACGCCCGCCTCGAAGGTTCGCCGAAGGCTGAACTTCGACAGCCCATA
CAGCAGCCGTGCTGCTGTCCCCATTGTCCAAGGCACAAACAAGCGACGATCATGGACGTA
CAGGCCCATGTACCGGAAGCCCAGAATATACAGAATGTATCGAAGCCCTGA
>KM506949
ATGTGGGATCCACTTCTAAATGAATTTCCTGAATCTGTTCACGGATTTCGTTGTATGTTA
GCTATTAAATATTTGCAGTCCGTTGAGGAAACTTACGAGCCCAATACATTGGGCCGCGAT
TTAATTAGGGATCTTATATCTGTTGTAAGGGCCCGTGACTATGTCGAAGCGACCAGGCGA
TATAATCATTTCCACGCCCGCCTCGAAGGTTCGCCGAAGGCTGAACTTCGACAGCCCATA
CAGCAGCCGTGCTGCTGTCCCCATTGTCCAAGGCACAAACAAGCGACGATCATGGACGTA
CAGGCCCATGTACCGGAAGCCCAGAATATACAGAATGTATCGAAGCCCTGA
>JX070045
ATGTGGGATCCACTTCTAAATGAATTTCCTGAATCTGTTCACGGATTTCGTTGTATGTTA
GCTATTAAATATTTGCAGTCCGTTGAGGAAACTTACGAGCCCAATACATTGGGCCACGAT
TTAATTAGGGATCTTATATCTGTTGTAAGGGCCCGTGACTATGTCGAAGCGACCAGGCGA
TATAATCATTTCCACGCCCGCCTCGAAGGTTCGCCGAAGGCTGAACTTCGACAGCCCATA
CAGCAGCCGTGCTGCTGTCCCCATTGTCCAAGGCACAAACAAGCGACGATCATGGACGTA
CAGGCCCATGTACCGGAAGCCCAGAATATACAGAATGTATCGAAGCCCTGA
>AB116633
ATGTGGGATCCACTTCTAAATGAATTTCCTGAATCTGTTCACGGATTTCGTTGTATGTTA
GCTATTAAATATTTGCAGTCCGTTGAGGAAACTTACGAGCCCAATACATTGGGCCACGAT
TTAATTAGGGATCTTATATCTGTTGTAAGGGCCCGTGACTATGTCGAAGCGACCAGGCGA
TATAATCATTTCCACGCCCGCCTCGAAGGTTCGCCGAAGGCTGAACTTCGACAGCCCATA
CAGCAGCCGTGCTGCTGTCCCCATTGTCCAAGGCACAAACAAGCGACGATCATGGACGTA
CAGGCCCATGTACCGGAAGCCCAGAATATACAGAATGTATCGAAGCCCTGA
>JX997799
ATGTGGGATCCACTTCTAAATGAATTTCCTGAATCTGTTCACGGATTTCGTTGTATGTTA
GCTATTAAATATTTGCAGTCCGTTGAGGAAACTTACGAGCCCAATACATTGGGCCACGAT
TTAATTAGGGATCTTATATCTGTTGTAAGGGCCCGTGACTATGTCGAAGCGACCAGGCGA
TATAATCATTTCCACGCCCGCCTCGAAGGTTCGCCGAAGGCTGAACTTCGACAGCCCATA
CAGCAGCCGTGCTGCTGTCCCCATTGTCCAAGGCACAAACAAGCGACGATCATGGACGTA
CAGGCCCATGTACCGGAAGCCCAGAATATACAGAATGTATCGAAGCCCTGA
>JX997760
ATGTGGGATCCACTTCTAAATGAATTTCCTGAATCTGTTCACGGATTTCGTTGTATGTTA
GCTATTAAATATTTGCAGTCCGTTGAGGAAACTTACGAGCCCAATACATTGGGCCACGAT
TTAATTAGGGATCTTATATCTGTTGTAAGGGCCCGTGACTATGTCGAAGCGACCAGGCGA
TATAATCATTTCCACGCCCGCCTCGAAGGTTCGCCGAAGGCTGAACTTCGACAGCCCATA
CAGCAGCCGTGCTGCTGTCCCCATTGTCCAAGGCACAAACAAGCGACGATCATGGACGTA
CAGGCCCATGTACCGGAAGCCCAGAATATACAGAATGTATCGAAGCCCTGA
>AB110218
ATGTGGGATCCACTTCTAAATGAATTTCCTGAATCTGTTCACGGATTTCGTTGTATGTTA
GCTATTAAATATTTGCAGTCCGTTGAGGAAACTTACGAGCCCAATACATTGGGCCACGAT
TTAATTAGGGATCTTATATCTGTTGTAAGGGCCCGTGACTATGTCGAAGCGACCAGGCGA
TATAATCATTTCCACGCCCGCCTCGAAGGTTCGCCGAAGGCTGAACTTCGACAGCCCATA
CAGCAGCCGTGCTGCTGTCCCCATTGTCCAAGGCACAAACAAGCGACGATCATGGACGTA
CAGGCCCATGTACCGGAAGCCCAGAATATACAGAATGTATCGAAGCCCTGA
>HM627882
ATGTGGGATCCACTTCTAAATGAATTTCCTGAATCTGTTCACGGATTTCGTTGTATGTTA
GCTATTAAATATTTGCAGTCCGTTGAGGAAACTTACGAGCCCAATACATTGGGCCACGAT
TTAATTAGGGATCTTATATCTGTTGTAAGGGCCCGTGACTATGTCGAAGCGACCAGGCGA
TATAATCATTTCCACGCCCGCCTCGAAGGTTCGCCGAAGGCTGAACTTCGACAGCCCATA
CAGCAGCCGTGCTGCTGTCCCCATTGTCCAAGGCACAAACAAGCGACGATCATGGACGTA
CAGGCCCATGTACCGGAAGCCCAGAATATACAGAATGTATCGAAGCCCTGA
>KJ125411
ATGTGGGATCCACTTCTAAATGAATTTCCTGAATCTGTTCACGGATTTCGTTGTATGTTA
GCTATTAAATATTTGCAGTCCGTTGAGGAAACTTACGAGCCCAATACATTGGGCCACGAT
TTAATTAGGGATCTTATATCTGTTGTAAGGGCCCGTGACTATGTCGAAGCGACCAGGCGA
TATAATCATTTCCACGCCCGCCTCGAAGGTTCGCCGAAGGCTGAACTTCGACAGCCCATA
CAGCAGCCGTGCTGCTGTCCCCATTGTCCAAGGCACAAACAAGCGACGATCATGGACGTA
CAGGCCCATGTACCGGAAGCCCAGAATATACAGAATGTATCGAAGCCCTGA
>KF533857
ATGTGGGATCCACTTCTAAATGAATTTCCTGAATCTGTTCACGGATTTCGTTGTATGTTA
GCTATTAAATATTTGCAGTCCGTTGAGGAAACTTACGAGCCCAATACATTGGGCCACGAT
TTAATTAGGGATCTTATATCTGTTGTAAGGGCCCGTGACTATGTCGAAGCGACCAGGCGA
TATAATCATTTCCACGCCCGCCTCGAAGGTTCGCCGAAGGCTGAACTTCGACAGCCCATA
CAGCAGCCGTGCTGCTGTCCCCATTGTCCAAGGCACAAACAAGCGACGATCATGGACGTA
CAGGCCCATGTACCGGAAGCCCAGAATATACAGAATGTATCGAAGCCCTGA
>FN650807
ATGTGGGATCCACTTCTAAATGAATTTCCTGAATCTGTTCACGGATTTCGTTGTATGTTA
GCTATTAAATATTTGCAGTCCGTTGAGGAAACTTACGAGCCCAATACATTGGGCCACGAT
TTAATTAGGGATCTTATATCTGTTGTAAGGGCCCGTGACTATGTCGAAGCGACCAGGCGA
TATAATCATTTCCACGCCCGCCTCGAAGGTTCGCCGAAGGCTGAACTTCGACAGCCCATA
CAGCAGCCGTGCTGCTGTCCCCATTGTCCAAGGCACAAACAAGCGACGATCATGGACGTA
CAGGCCCATGTACCGGAAGCCCAGAATATACAGAATGTATCGAAGCCCTGA
>JX456640
ATGTGGGATCCACTTCTAAATGAATTTCCTGAATCTGTTCACGGATTTCGTTGTATGTTA
GCTATTAAATATTTGCAGTCCGTTGAGGAAACTTACGAGCCCAATACATTGGGCCACGAT
TTAATTAGGGATCTTATATCTGTTGTAAGGGCCCGTGACTATGTCGAAGCGACCAGGCGA
TATAATCATTTCCACGCCCGCCTCGAAGGTTCGCCGAAGGCTGAACTTCGACAGCCCATA
CAGCAGCCGTGCTGCTGTCCCCATTGTCCAAGGCACAAACAAGCGACGATCATGGACGTA
CAGGCCCATGTACCGGAAGCCCAGAATATACAGAATGTATCGAAGCCCTGA
>JX997765
ATGTGGGATCCACTTCTAAATGAATTTCCTGAATCTGTTCACGGATTTCGTTGTATGTTA
GCTATTAAATATTTGCAGTCCGTTGAGGAAACTTACGAGCCCAATACATTGGGCCACGAT
TTAATTAGGGATCTTATATCTGTTGTAAGGGCCCGTGACTATGTCGAAGCGACCAGGCGA
TATAATCATTTCCACGCCCGCCTCGAAGGTTCGCCGAAGGCTGAACTTCGACAGCCCATA
CAGCAGCCGTGCTGCTGTCCCCATTGTCCAAGGCACAAACAAGCGACGATCATGGACGTA
CAGGCCCATGTACCGGAAGCCCAGAATATACAGAATGTATCGAAGCCCTGA
>JX997793
ATGTGGGATCCACTTCTAAATGAATTTCCTGAATCTGTTCACGGATTTCGTTGTATGTTA
GCTATTAAATATTTGCAGTCCGTTGAGGAAACTTACGAGCCCAATACATTGGGCCACGAT
TTAATTAGGGATCTTATATCTGTTGTAAGGGCCCGTGACTATGTCGAAGCGACCAGGCGA
TATAATCATTTCCACGCCCGCCTCGAAGGTTCGCCGAAGGCTGAACTTCGACAGCCCATA
CAGCAGCCGTGCTGCTGTCCCCATTGTCCAAGGCACAAACAAGCGACGATCATGGACGTA
CAGGCCCATGTACCGGAAGCCCAGAATATACAGAATGTATCGAAGCCCTGA
>AB192966
ATGTGGGATCCACTTCTAAATGAATTTCCTGAATCTGTTCACGGATTTCGTTGTATGTTA
GCTATTAAATATTTGCAGTCCGTTGAGGAAACTTACGAGCCCAATACATTGGGCCACGAT
TTAATTAGGGATCTTATATCTGTTGTAAGGGCCCGTGACTATGTCGAAGCGACCAGGCGA
TATAATCATTTCCACGCCCGCCTCGAAGGTTCGCCGAAGGCTGAACTTCGACAGCCCATA
CAGCAGCCGTGCTGCTGTCCCCATTGTCCAAGGCACAAACAAGCGACGATCATGGACGTA
CAGGCCCATGTACCGGAAGCCCAGAATATACAGAATGTATCGAAGCCCTGA
>JN990926
ATGGGGGATCCACTTCTAAATGAATTTCCTGAATCTGTTCACGGATTTCGTTGTATGTTA
GCTATTAAATATTTGCGGTCCGTTGAGGAAACTTACGAGCCCAATACATTGGGCCACGAT
TTAATTAGGGATCTTATATCTGTTGTAAGGGCCCGTGACTATGTCGAAGCGACCAGGCGA
TATAATCATTTCCACGCCCGCCTCGAAGGTTCGCCGAAGGCTGAACTTCGACAGCCCATA
CAGCAGCCGTGCTGCTGTCCCCATTGTCCAAGGCACAAACAAGCGACGATCATGGACGTA
CAGGCCCATGTACCGGAAGCCCAGAATATACAGAATGTATCGAAGCCCTGA
>JX128099
ATGTGGGACCCACTTCTAAATGAATTTCCTGAATCTGTTCACGGATTTCGTTGTATGTTA
GCTATTAAATATTTGCAGTCCGTTGAGGAAACTTACGAGCCCAATACATTGGGCCACGAT
TTAATTAGGGATCTTATATCTGTTGTAAGGGCCCGTGACTATGTCGAAGCGACCAGGCGA
TATAATCATTTCCACGCCCGCCTCGAAGGTTCGCCGAAGGCTGAACTTCGACAGCCCATA
CAGCAGCCGTGCTGCTGTCCCCATTGTCCAAGGCACAAACAAGCGACGATCATGGACGTA
CAGGCCCATGTACCGGAAGCCCAGAATATACAGAATGTATCGAAGCCCTGA
>JX997771
ATGTGGGATCCACTTCTAAATGAATTTCCTGAATCTGTTCACGGATTTCGTTGTATGTTA
GCTATTAAATATTTGCAGTCCGTTGAGGAAACTTACGAGCCCAATACATTGGGCCACGAT
TTAATTAGGGATCTTATATCTGTTGTAAGGGCCCGTGACTATGTCGAAGCGACTAGGCGA
TATAATCATTTCCACGCCCGCCTCGAAGGTTCGCCGAAGGCTGAACTTCGACAGCCCATA
CAGCAGCCGTGCTGCTGTCCCCATTGTCCAAGGCACAAACAAGCGGCGATCATGGACGTA
CAGGCCCATGTACCGGAAGCCCAGAATATACAGAATGTATCGAAGCCCTGA
>KM435320
ATGTGGGATCCACTTCTAAATGATTTTCCTGAATCTGTACACGGATTTCGTTGTATGTTA
GCTATTAAATATTTGCAGTCCGTTGATGAAACTTACGAGCCCAATACTTTGGGCCACGAT
TTAATTAGCGATCTTATATCTGTTGTAAGGGCCCGTGACTATGTCGAAGCGACCAGGCGA
TATAATCATTTCCACGCGCGCCTCGAAGGTTCACCGAAGGCTGAACTTCGACAGCCCATA
CAGCACCCGTGCTGCTGTCCCCATTGTCCTAGGCACAAACAAGCGACGATCATGGAGGTA
CAGGCGCATGTACCGGAAGCCCAGAACATACAGAATGTATCGAAGCCCTGA
>KM435319
ATGTGGGATCCACTTCTAAACGAATTTCCTGAGTCTGTTCACGGATTTCGTTGTATGTTA
GCCATTAATTATTTGCAATCAGTTGAAGAAACGTACGAGCCCAAAACATTGGGCCATGAT
TTAATAAGGGATCTTATATCTGTTGTAAGAGCCCGTGACTATGTCGAAGCGACCAGGCGA
TATAAGCATTTCCACGCACGCCTCGAAGGATCGCCGAAGGCTGAACTCCGACAGCCCATA
CAGCACCCGTGCTGCTGTCCCCATTGTCCAAGACACAAACAAGCGACGATCATGGACGTA
CAGGCCCATGTACCGGAAGCCCAGAAGATACAGAACGTGTCGAAGCCCTGA
>LN846614
ATGTGGGATCCACTTCTAAATGATTTTCCTGAATCTGTTCACGGATTTCGTTGTATGTTA
GCTATTAAATATTTGCAGTCCGTTGAGGAAACTTACGAGCCCAATACATTGGGCCACGAT
TTAATTAGGGATCTTATATCTGTTGTAAGGGCCCGTGACTATGTCGAAGCGACCAGGCGA
TATAATCATTTCCACGCCCGCCTCGAAGGTTCGCCGAAGGCTGAACTTCGACAGCCCATA
CAGCACCCGTGCTGCTGTCCCCATTGTCCAAGGCACAAACAAGCGACGATCATGGACGTA
CAGGCCCATGTACCGGAAGCCCAGAATATACAGAATGTATCGAAGCACTGA
>LN846613
ATGTGGGATCCACTTCTAAATGATTTTCCTGAATCTGTTCACGGATTTCGTTGTATGTTA
GCTATTAAATATTTGCAGTCCGTTGAGGAAACTTACGAGCCCAATACATTGGGCCACGAT
TTAATTAGGGATCTTATATCTGTTGTAAGGGCCCGTGACTATGTCGAAGCGACCAGGCGA
TATAATCATTTCCACACCCGCCTCGAAGGTTCGCCGAAGGCTGAACTTCGACAGCCCATA
CAGCACCCGTGCTGCTGTCCCCATTGTCCAAGGCACAAACAAGCGACGATCATGGACGTA
CAGGCCCATGTACCGGAAGCCCAGAATATACAGAATGTATCGAAGCACTGA
>KU760890
ATGTGGGATCCACTTCTAAATGAATTTCCTGAATCTGTTCACGGATTTCGTTGTATGTTA
GCTATTAAATATTTGCAGTCCGTTGAGGAAACTTACGAGCCCAATACATTGGGCCACGAT
TTAATTAGGGATCTTATATCTGTTGTAAGGGCCCGTGACTATGTCGAAGCGACCAGGCGA
TATAATCATTTCCACGCCCGCCTCGAAGGTTCGCCGAAGGCTGAACTTCGACAGCCCATA
CAGCACCCGTGCTGCTGTCCCCATTGTCCAAGGCACAAACAAGCGACGATCATGGACGTA
CAGGCCCATGTACCGGAAGCCCAGAATATACAGAATGTATCGAAGCCCTGA
>FN256257
ATGTGGGATCCACTTCTAAATGAATTTCCTGAATCTGTTCACGGATTTCGTTGTATGTTA
GCTATTAAATATTTGCAGTCCGTTGAGGAAACTTACGAGCCCAATACATTGGGCCACGAT
TTAATTAGGGATCTTATATCTGTTGTAAGGGCCCGTGACTATGTCGAAGCGACCAGGCGA
TATAATCATTTCCACGCCCGCCTCGAAGGTTCGCCGAAGGCTGAACTTCGACAGCCCATA
CAGCAACCGTGCTGCTGTCCCCATTGTCCAAGGCACAAACAAGCGACGATCATGGACGTA
CAGGCCCATGTACCGGAAGCCCAGAATATACAGAATGTATCGAAGCCCTGA
>JQ004050
ATGTGGGATCCACTTCTAAATGAATTTCCTGAGTCTGTTCACGGATTTCGTTGTATGTTA
GCTATTAAATATTTGCAGTCCGTTGAGGAAACTTACGAGCCCAATACATTGGGCCACGAT
TTAATTAGGGATCTTATATCTGTTGTAAGGGCCCGTGACTATGTCGAAGCGACCAGGCGA
TATAATCATTTCCACGCCCGCCTCGAAGGTTCGCCGAAGGCTGAACTTCGACAGCCCATA
CAGCAGCCGTGCTGCTGTCCCCATTGTCCAAGGCACAAACAAGCGACGATCATGGACGTA
CAGGCCCATGTACCGGAAGCCCCGAATATACAGAATGTATCGAAGCCCTGA
>JX997795
ATGTGGGATCCACTTCTAAATGAATTTCCTGAATCTGTTCACGGATTTCGTTGTATGTTA
GCTATTAAATATTTGCAGTCCGTTGAGGAAACTTACGAGCCCAATACATTGGGCCACGAT
TTAATTAGGGATCTTATATCTGTTGTAAGGGCCCGTGACTATGTCGAAGCGACCAGGCGA
TATAATCATTTCCACGCCCGCCTCGAAGGTTCGCCGAAGGCTGAACTTCGACAGCCCATA
CAGCAGCCGTGCTGCTGTCCCCATTGTCCAAGGCACAAACAAGCGACGATCATGGACGTA
CAGGCCCATGTACCGGAAGCCCAGAAAATACAGAATGTATCGAAGCCCTGA
>KC312666
ATGTGGGATCCACTTCTAAATGAATTTCCTGAATCTGTTCACGGATTTCGTTGTATGTTA
GCTATTAAATATTTGCAGTCCGTTGAGGAAACTTACGAGCCCAATACATTGGGCCACGAT
TTAATTAGGGATCTTATATCTGTTGTAAGGGCCCGTGACTATGTCGAAGCGACCAGGCGA
TATAATCATCTCCACGCCCGCCTCGAAGGTTCGCCGAAGGCTGAACTTCGACAGCCCATA
CAGCAGCCGTGCTGCTGCCCCCATTGTCCAAGGCACAAACAAGCGACGATCTTGGACGTA
CAGGCCCATGTACCGGAAGCCCAGAATATACAGAATGTATCGAAGCCCTGA
>KC312660
ATGTGGGATCCACTTCTAAATGAATTTCCTGAATCTGTCCACGGATTTCGTTGTATGTTA
GCTATTAAATATTTGCACTCCGTTGAGGAAACTTACGAGCCCAATACATTGGGCCACGAT
TTAATTAGAGATCTTATATCTGTTGTAAGGGCCCGTGACTATGTCGAAGCGACCAGGCGA
TATAATCATTTCCACGCCCGCCTCGAAGGATCGCCGAAGGCTGAACTTCGACAGCCCATA
CAGCAGCAGTGCTGCTGCCCCCATTGTCCAAGGCACAAACAAGCGACGATCGTGGACGTA
CAGGCCCATGTACCGGAAGCCCAGAATATACAGAATGTATCGAAGCCCTGA
>HM358879
ATGTGGGATCCACTTCTAAATGAATTTCCTGAATCTGTTCACGGATTTCGTTGTATGTTA
GCTATTAAATATTTGCAGTCCGTTGAGGAAACTTACGAGCCCAATACATTGGGCCACGAT
TTAATTAGGGATCTTATATCTGTTGTAAGGGCCCGTGACTATGTCGAAGCGACCAGGCGA
TATAATCATTTCCACGCCCGCCTCGAAGGTTCGCCGAAGGCTGAACTTCGACAGCCCATA
CAGCAGCCGTGCTGCTGCCCCCATTGTCCAAGGCACAAACAAGCGACGATCATGGACGTA
CAGGCCCATGTACCGGAAGCCCAGAATATACAGAATGTATCGAAGCCCTGA
>KC138543
ATGTGGGATCCACTTCTAAATGAATTTCCTGAATCTGTTCACGGATTTCGTTGTATGTTA
GCTATTAAATATTTGCACTCCGTTGAGGAAACTTACGAGCCCAATACATTGGGCCACGAT
TTAATTGGGGATCTTATATCTGTTGTAAGGGCCCGTGACTATGTCGAAGCGACCAGGCGA
TATAATCATTTCCACGCCCGCCTCGAAGGTTCGCCGAAGGCTGAACTTCGACAGCCCATA
CAGCAGCCGTGCTGCTGTCCCCATTGTCCAAGGCACAAACAAGCGACGATCATGGACGTA
CAGGCCCATGTACCGGAAGCCCAGAATATACAGAATGTATCGAAGCCCTGA
>KC312669
ATGTGGGATCCACTTCTAAATGAATTTCCTGAATCTGGTCACGGATTTCGTTGTATGTTA
GCTATTAAATATGTGCAGCCCGTTGAGGAAACTTACGAGCCCAATACATTGGGCCACGAT
TTAATAAGGGATCTTATATCTGTTGTAAGGGCCCGTGACTATGTCGAAGCGACCAGGCGA
TATAATCATTTCCACGCCCGCGTCGAAGGTTCGCCCAAGGCTGAACTTCGACAGCCCATT
CAGCAGCCGTGCTGCAGTCCCCATTGTCCAAGGCACAAACAAGCGACGATCATGTACGTA
CAGGCCCATGTACCGGAAGCCCAGAATATACAGAATGTATCGAAGCCCTGA
>JN412854
ATGTGGGATCCACTTCTAAATGAATTTCCTGAATCTGTTCACGGATTTCGTTGTATGTTA
GCTATTAAATATGTGCAGTCCGTTGAGGAAACTTACGAGCCCAATACATTGGGCCACGAT
TTAATTAGGGATCTTATATCTGTTGTAAGGGCCCGTGACTATGTCGAAGCGACCAGGCGA
TATAATCATTTCCACGCCCGCGTCGAAGGTTCGCCGAAGGCTGAACTTCGACAGCCCATA
CAGCAGCCGTGCTGCTGTCCCCATTGTCCAAGGCACAAACAAGCGACGATCATGGACGTA
CAGGCCCATGTACCGGAAGCCCAGAATATACAGAATGTATCGAAGCCCTGA
>KC312668
ATGTGGGATCCACTTCTAAATGAATTTCCGGAATCTGTTCACGGATTTCGTTGTATGATA
GCTATTAAATATTTGCAGTCCGTTGACGAAACTTACGAGCCCAATACATTGGGCCACGAT
TTAATTAGGGATCTTATATCTGTTGTAAGGGCCCGTGACTATGCCGAAGCGACCAGGCGA
TATAATCATTTCCACGCCCGCCTCGAAGGTTCGCCTAAGGCTGAACTTCGACAGCCCATA
CAGCAGCCGTGCTGCTGTCCCCATTGTACAAGGCACAAACAAGCGACGATCATCGACGTA
CAGGCCCATGTACCGGAAGCCCAGAATATACAGAATGTATCGAAGCCCTGA
>FN256258
ATGTGGGATCCACTTCTAAATGAATTTCCTGAATCTGTTCACGGATTTCGTTGTATGTTA
GCTATTAAATATTTGCAGTCCGTTGAGGAAACTTACGAGCCCAATACATTGGGCCACGAT
TTAATTAGGGATCTTATATCTGTTGTAAGGGCCCGTGACTATGCCGAAGCGACCAGGCGA
TATAATCATTTCCACGCCCGCCTCGAAGGTTCGCCGAAGGCTGAACTTCGACAGCCCATA
CAGCAGCCGTGCTGCTGTCCCCATTGTCCAAGGCACAAACAAGCGACGATCATGGACGTA
CAGGCCCATGTACCGGAAGCCCAGAATATACAGAATGTATCGAAGCCCTGA
>KC312658
ATGTGGGATCCACTTCTAAATGAATTTCCCGAATCTGTTCACGGATTTCGTTGTATGCTA
GCTATTAAATATTTGCAGTCCGTTGTGGAAACTTACGAGCCCAATACATTGGGCCACGAT
TTAATTAGGGATCTTATATCTGTTGTAAGGGCCCGTGACTATGTCGAAGCGACCAGGCGA
TATAATCATTTCCACGCCCGCCTCGAAGGTTCGCCGAAGGCTGAACTTCGACAGCCCATA
CAGCAGCCGTGCTGCTGTCCCCATTGTCCAAGGCTCAAACAAGCGACGATCATGGACGTA
CAGGCCCATGTACCGGAAGCCCAGAATATACAGAATGTATCGAAGCCCTGA
>JF727878
ATGTGGGATCCACTTCTAAATGAATTTCCCGAATCTGTTCACGGATTTCGTTGTATGTTA
GCTATTAAATATTTGCAGTCCGTTGAGGAAACTTACGAGCCCAATACATTGGGCCACGAT
TTAATTAGGGATCTTATATCTGTTGTAAGGGCCCGTGACTATGTCGAAGCGACCAGGCGA
TATAATCATTTCCACGCCCGCCTCGARGGTTCGCCGAAGGCTGAACTTCGACAGCCCATA
CAGCAGCCGTGCTGCTGTCCCCATTGTCCAAGGCACAAACAAGCGACGATCATGGACGTA
CAGGCCCATGTACCGGAAGCCCAGAATATACAGAATGTATCGAAGCCCTGA
>KJ879948
ATGTGGGATCCACTTCTAAATGAATTTCCTGAATCTGTTCACGGGTTTCGTTGTATGTTA
GCTATTAAATATTTGCAGTCCGTTGAGGAAACTTACGAGCCCAATACATTGGGCCACGAT
TTAATTAGGGATCTTATATCTGTTGTAAGGGCCCGTGACTATGTCGAAGCGACCAGGCGA
TATAATCATTTCCACGCCCGCCTCGAAGGTTCGCCGAAGGCTGAACTTCGACAGCCCATA
CAGCAGCCGTGCTGCTGTCCCCATTGTCCAAGGCACAAACAAGCGACGATCATGGACGTA
CAGGCCCATGTACCGGAAGCCCAGAATATACAGAATGTATCGAAGCCCTGA
>GU434141
ATGTGGGATCCACTTCTAAATGAATTTCCTGAATCTGTTCACGGATTTCGTTGTATGTTA
GCTATTAAATATTTACAGTCCGTTGAGGAAACTTACGAGCCCAATACATTGGGCCACGAT
TTAATTAGGGATCTTATATCTGTTGTAAGGGCCCGTGACTATGTCGAAGCGACCAGGCGA
TATAATCATTTCCACGCCCGCCTCGAAGGTTCGCCGAAGGCTGAACTTCGACAGCCCATA
CAGCAGCCGTGCTGCTGTCCCCATTGTCCAAGGCACAAACAAGCGACGATCATGGACGTA
CAGGCCCATGTACCGGAAGCCCAGAATATACAGAATGTATCGAAGCCCTGA
>KM435326
ATGTGGGATCCACTTCTAAATGAATTTCCTGAATCTGTTCACGGATTCCGTTGTATGTTA
GCTATTAAATATTTCCAGTCCGTTGAGGAAACTTACGAGCCCAATACATTGGGCCACCAT
TTAATTAGGGATCTTATATGTGTTGTAAGGGCCCGTGACTATGTCGAAGCGACCAGGCGA
TATAATCATTTCCACGCCCGTCTCGAAGGTTCGCCGAAGGCTGAAGTTCGTCAGCCCATA
CAGCAGCGGTGCTGCTGTCCCCATTGTCCAAGGCACAAACAAGCGACCATCATGGACGAA
CAGGCCCATGTACCGGAAGCCCAGAATATACAGAATGTATCGAAGCCCTGA
>KC312661
ATGTGGGATCCACTTCTAAATGAATTTCCTGAATCTGTTCACGGATTTCGTTGTATGTTA
GCTAGTAAATATTTGCAGTCCGTTGAGGAAACTTACGCGCCCAATACATTGGGCCACGAT
TTAATTAGGGATCTTATATCTGTTGTAAGGGCCCGTGACTATGTCGAAGCGACCAGGCGA
TATAATCAATTCCACGCCCGCCTCGAAGGTTCGCCGAAGGCTGAACTTCGACAGCCCATA
CAGCTGCGAGGATCATCTCCCCATTGTCCAAGGCACAAACAAGCGACGATCATGGACGAA
CAGGCGCATGTACCGGAAGCCCAGAATATACAGAATGTATCGAAGCCCTGA
>KM506958
ATGTGGGATCCACTTCTAAATGAATTTCCTGAATCTGTTCACGGATTTCGTTGTATGTTA
GCTATTAAATATTTGCAGTCCGTTGAGGAAACTTACGAGCCCAATACATTGGGCCACGAT
TTAATTAGGGATCTTATATCTGTTGTAAGGGCCCGTGACTATGTCGAAGCGACCAGGCGA
TATAATCATTTCCACGCCCGCCTCGAAGGTTCGCCGAAGGCTGAACTTCGACAGCCCATA
CAGCAGCCGTGCTGCTGTCCCCATTGTCCAAGGCACAAACAAGCGACGATCATGGACGCA
CAGGCCCATGTACCGGAAGCCCAGAATATACAGAATGTATCGAAGCCCTGA
>KC312655
ATGTGGGATCCACTTCTAAATGAATTTCCTGAATCTGTTCACGGATATCGTTGTATGTTA
GCTATTAAATATTTGCAGTCCGTTGAGGAAACTTACGAGCCCAATACATTGGGCCACGAT
TTAATTAGGGATCTTATATCTGTTGTAAGGGCCCGTGACTATGTCGAAGCGACCAGGCGA
TATAATCATTTCCACGCCCGCCTCGAAGGTTCGCCGAAGGCTGAACTTCGTCAGCCCATA
CAGCAGCCGTGCTGCTGTCCCCATTGTCCAAGGCACAAACAAGCGACGATCATGGACGTA
CAGGCCCATGTACCGGAAGCCCAGAATATACAGAATGTATCGAAGCCCTGA
>JX997763
ATGTGGGATCCACTTCTAAATGAATTTCCTGAATCTGTTCACGGATTTCGTTGTATGTTA
GCTATTAAATATTTGCAGTCCGTTGAGGAAACTTACGAGCCCAATACATTGGGCCACGAT
TTAATTAGGGATCTTATATCTGTTGTAAGGGCCCGTGACTATGTCGAAGCGACCAGGCGA
TATAATCATTTCCACGCCCGCCTCGAAGGTTCGCCGAAGGCTGAACTTTGGCAGCCCATA
CAGCAGCCGTGCTGCTGTCCCCATTGTCCAAGGCACAAACAAGCGACGATCATGGACGTA
CAGGCCCATGTACCGGAAGCCCAGAATATACAGAATGTATCGAAGCCCTGA
>KM435325
ATGTGGGATCCACTTCTAAATGAATTTCCTGAATCTGTTCACGGATATCGTTGTATGTTA
GCTAATAAATATTTCCAGTCCGTTGAGGAAACTTACGAGGCCAATACATTGGGCCACGAT
ATAATTAGGGATCTTATATCTGTTGTAAGGGCCCGTGACTATGTCGAAGCGACCAGGCGA
TATAATCATTTCCACGCCCGTCTCGAAGGTTCGCGGAAGGCTGAACTTCGACAGCCCATA
CAGCAGGCGTGCTGCTGTCCCCATTCACCAACGCACAAACAAGCGACGAAGATGGACGTA
CAGGCCCATGTACCGGAAGCCCAGAATATACAGAATGTATCGAAGCCCTGA
>KC312665
ATGTGGGATCCACTTCTAAATGAATTTCCTGAATCTGTTCACGGCTTTCGTTGTATGTTA
GCTATTAAATATTTGCAGTCCGTTGTGGAAACTTACGAGCCCAATACATTGGGCCACGAT
TTAATTAGGGAGCTTATATCTGTTGTAAGGGCCCGTGACTATGTCGAAGCGACCAGGCGA
TATAATCATTTCCACGCCCGCCTCGAAGGTACGCCGAAGGCTGAACTTCGACAGCCCCTA
CAGCAGCCGTGCTGCTGTCCTCGTTCACTCAGTCAGAAACAAGCGACGAGCATGGACGTA
CAGGCCCATGTACCGGAAGCCCAGAATCTACAGAATGTATCGAAGCCCTGA
>KM435322
ATGTGGGATCCACTTCTAAATGAATTTCCTGAATCTCTTCACGGATTTCGTTGTAAGTTA
GCTATTAAATATTCGCAGTCCGTTCAGGAAACTTACCAGCGCAATACATTGGGCCACGAT
TTATTTAGGGATCTTATATGTGTTGTTAGGGCCCGTGACTATGTCGAAGCGACCAGGCGA
TATAATCATTTCCACGCCCGACCCGAAGGTTCGGCGAAGGCTGAAGTTCGACAGCCCATA
CAGCAGCCGTGCTGCTGTCCCCATAGTCCAAGGCACAAACAAGCGACGAACATGGACGTA
CAGGCCCTTGTACCGGAAGCCCAGAGTATACAGAATGTATCGAAGCCCTGA
>KC312672
ATGTGGGATCCACTTCTAAATGAATTTCCTGAATCTATTCACGGATTTCGTTGTATGTTA
GCTATTAAATATTTGCAGTCCGTTGAGGAAACTTACCAGCCCAATACATTGGGCCACGAT
TTAATTAGGGATCTTATATCTGTTGTAAGGGCCCGTGACTATGTCGAAGCGACCAGGCGA
TATAATCATTTCCACGCCCGCCTCGAAGGTTCGCGGAAGGCTGAACTTCGACAGCCCATA
CAGCAGCCGTGCTGCTGTCCCCATTGTCCAAGGCACAAACAAGCGACGAACATGGACGTA
CAGGCCCATGTACCGGAAGGCCAGAATATACAGAATGTATCGAAGCCCTGA
>KC312671
ATGTGGGATCCACTTCTAAATGAATCTCCTGAATCTGTTCACGGATTTCGTTGTATGTTA
GCTATTAAAGATTTGCAGTCCGTTGAGGAAACTTACGAGCCCAATACATTGGGCCACGAT
ATAATTAGGGATCTTATATCTGTTGTAAGGGCCCGTGACTATGTCGAAGCGACCAGGCGA
TATAATCATTTCCACGCCCGCCTCGAAGGTTCGCCGAACGCTGAACTTCGACAGCCCATA
CAGCAGCCGTGCTGCTGTCCGCATTGTCCAAGGCACAAACAAGCGACGATCATGGACGTG
CAGGCCCATGTACCGGAAGCCCAGAATATACAGAATGTATCGAAGCCCTGA
>KC999849
ATGTGGGATCCACTTCTAAATGAATTTCCTGAATCTGTTCACGGATTTCGTTGTATGTTA
GCTATTAAATATTCGCAGTCCGTTGAGGAAACTTACGAGCCCAATACATTGGGCCACGAT
TTAATTAGGGATCTTATATCTGTTGTAAGGGCCCGTGACTATGTCGAAGCGACCAGGCGA
TATAATCATTTCCACGCCCGTCTCGAAGGTTCGCCGAAGGCTGAACTTCGACAGCCCATA
CAGCAGCCGTGCTGCTGTCCCCATTGTCCAAGGCACAAACAAGCGACGATCATGGACGTA
CAGGCCCATGTACCGGAAGCCCAGAATATACAGAATGTATCGAAGCCCTGA
>JX997790
ATGTGGGATCCACTTCTAAATGAATTTCCTGAATCTGTTCACGGATTTCGTTGTATGTTA
GCTATTAAATATTCGCAGTCCGTTGAGGAAACTTACGAGCCCAATACATTGGGCCACGAT
TTAATTAGGGATCTTATATCTGTTGTAAGGGCCCGTGACTATGTCGAAGCGACCAGGCGA
TATAATCATTTCCACGCCCGCCTCGAAGGTTCGCCGAAGGCTGAACTTCGACAGCCCATA
CAGCAGCCGTGCTGCTGTCCCCATTGTCCAAGGCACAAACAAGCGACGATCATGGACGTA
CAGGCCCATGTACCGGAAGCCCAGAATATACAGAATGTATCGAAGCCCTGA
>JF833036
ATGTGGGATCCACTTCTAAATGAATTTCCTGAATCTGTTCACGGATTTCGTTGTATGTTA
GCTATTAAATATTTGCAGTCCGTTGAGGAAACTTACGAGCCCAATACATTGGGCCACGAT
TTAATTAGGGATCTTATATCTGTTGTAAGGGCCCGTGACTATGTCGAAGCGACCAGGCGA
TATAATCATTTCCACGCCCGYCTCGAAGGTTCGCCGAAGGCTGAACTTCGACAGCCCATA
CAGCAGCCGTGCTGCTGTCCCCATTGTCCAAGGCACAAACAAGCGACGATCATGGACGTA
CAGGCCCATGTACCGGAAGCCCAGAATATACAGAATGTATCGAAGCCCTGA
>KX347145
ATGTGGGATCCACTTCTAAATGAATTTCCTGAATCTGTTCACGGATTTCGTTGTATGTTA
GCTATTAAATATTTGCAGTCTGTTGAGGAAACTTACGAGCCCAATACATTGGGCCACGAT
TTAATTAGGGATCTTATATCTGTTGTAAGGGCCCGTGACTATGTCGAAGCGACCAGGCGA
TATAATCATTTCCACGCCCGTCTCGAAGGTTCGCCGAAGGCTGAACTTCGACAGCCCATA
CAGCAGCCGTGCTGCTGTCCCCATTGTCCAAGGCACAAACAAGCGACGATCATGGACGTA
CAGGCCCATGTACCGGAAGCCCAGAATATACAGAATGTATCGAAGCCCTGA
>KX347144
ATGTGGGATCCACTTCTAAATGAATTTCCTGAATCTGTTCACGGATTTCGTTGTATGTTA
GCTATTAAATATTTGCAGTCTGTTGAGGAAACTTACGAGCCCAATACATTGGGCCACGAT
TTAATTAGGGATCTTATATCTGTTGTAAGGGCCCGTGACTATGTCGAAGCGACCAGGCGA
TATAATCATTTCCACGCCCGTCTCGAAGGTTCGCCGAAGGCTGAACTTCGACAGCCCATA
CAGCAGCCGTGCTGCTGTCCCCATTGTCCAAGGCACAAACAAGCGACGATCATGGACGTA
CAGGCCCATGTACCGGAAGCCCAGAATATACAGAATGTATCGAAGCCCTGA
>KX347143
ATGTGGGATCCACTTCTAAATGAATTTCCTGAATCTGTTCACGGATTTCGTTGTATGTTA
GCTATTAAATATTTGCAGTCTGTTGAGGAAACTTACGAGCCCAATACATTGGGCCACGAT
TTAATTAGGGATCTTATATCTGTTGTAAGGGCCCGTGACTATGTCGAAGCGACCAGGCGA
TATAATCATTTCCACGCCCGTCTCGAAGGTTCGCCGAAGGCTGAACTTCGACAGCCCATA
CAGCAGCCGTGCTGCTGTCCCCATTGTCCAAGGCACAAACAAGCGACGATCATGGACGTA
CAGGCCCATGTACCGGAAGCCCAGAATATACAGAATGTATCGAAGCCCTGA
>KX347111
ATGTGGGATCCACTTCTAAATGAATTTCCTGAATCTGTTCACGGATTTCGTTGTATGTTA
GCTATTAAATATTTGCAGTCTGTTGAGGAAACTTACGAGCCCAATACATTGGGCCACGAT
TTAATTAGGGATCTTATATCTGTTGTAAGGGCCCGTGACTATGTCGAAGCGACCAGGCGA
TATAATCATTTCCACGCCCGTCTCGAAGGTTCGCCGAAGGCTGAACTTCGACAGCCCATA
CAGCAGCCGTGCTGCTGTCCCCATTGTCCAAGGCACAAACAAGCGACGATCATGGACGTA
CAGGCCCATGTACCGGAAGCCCAGAATATACAGAATGTATCGAAGCCCTGA
>HM043732
ATGTGGGATCCACTTCTAAATGAATTTCCTGAATCTGTTCACGGATTTCGTTGTATGTTA
GCTATTAAATATTTGCAGTCTGTTGAGGAAACTTACGAGCCCAATACATTGGGCCACGAT
TTAATTAGGGATCTTATATCTGTTGTAAGGGCCCGTGACTATGTCGAAGCGACCAGGCGA
TATAATCATTTCCACGCCCGCCTCGAAGGTTCGCCGAAGGCTGAACTTCGACAGCCCATA
CAGCAGCCGTGCTGCTGTCCCCATTGTCCAAGACACAAACAAGCGACGATCATGGACGTA
CAGGCCCATGTACCGGAAGCCCAGAATATACAGAATGTATCGAAGCCCTGA
>KX034550
ATGTGGGATCCACTTCTAAATGAATTTCCTGAATCTGTTCACGGATTTCGTTGTATGTTA
GCTATTAAATATTTGCAGTCCGTTGAGGAAACTTACGAGCCCAATACATTGGGCCACGAT
TTAATTAGGGATCTTATATCTGTTGTAAGGGCCCGTGACTATGTCGAAGCGACCAGGCGA
TATAATCATTTCCACGCCCGTCTCGAAGGTTCGCCGAAGGCTGAACTTCGACAGCCCATA
CAGCAGCCGTGCTGCTGTCCCCATTGTCCAAGGCACAAACAAGCGACGATCATGGACGTA
CAGGCCCATGTACCGGAAGCCCAGAATATACAGAATGTATCGAAGCCATGA
>JQ004051
ATGTGGGATCCACTTCTAAATGAATTTCCTGAATCTGTTCACGGATTTCGTTGTATGTTA
GCTATTAAATATTTGCAGTCCGTTGAGGAAACTTACGAGCCCAATACATTGGGCCACGAT
TTAATTAGGGATCTTATATCTGTTGTAAGGGCCCGTGACTATGTCGAAGCGACCAGGCGA
TATAATCATTTCCACGCCCGTCTCGAAGGTTCGCCGAAGGCTGAACTTCGACAGCCCATA
CAGCAGCCGTGCTGCTGTCCCCATTGTCCAAGGCACAAACAAGCGACGATCATGGACGTA
CAGGCCCATGTACAGGAAGCCCAGAATATACAGAATGTATCGAAGCCTTGA
>AB921568
ATGTGGGATCCACTTCTAAATGAATTTCCTGAATCTGTTCACGGATTTCGTTGTATGTTA
GCTATTAAATATTTGCAGTCCGTTGAGGAAACTTACGAGCCCAATACATTGGGCCACGAT
TTAATTAGGGATCTTATATCTGTTGTAAGGGCCCGTGACTATGTCGAAGCGACCAGGCGA
TATAATCATTTCCACGCCCGCCTCGAAGGTTCGCCGAAGGCTGAACTTCGACAGCCCATA
CAGCAGCCGTGCTGCTGTCCCCATTGTCCAAGGCACAAACAAGCGACGATCATGGACGTA
CAGGCCCATGTACCGGAAGCCCAGAATATACAGAATGTATCGAAGCATTGA
>KF477277
ATGTGGGATCCACTTCTAAATGAATTTCCTGAATCTGTTCACGGATTTCGTTGTATGTTA
GCTATTAAATATTTGCAGTCCGTTGAGGAAACTTACGAGCCCAATACATTGGGCCACGAT
TTAATTAGGGATCTTATATCTGTTGTAAGGGCCCGTGACTATGTCGAAGCGACCAGGCGA
TATAATCATTTCCACGCCCGCCTCGAAGGTTCGCCGAAGGCTGAACTTCGACAGCCCATA
CAGCAGCCGTGCTGCTGTCCCCATTGTCCAAGGCACAAACAAGCGACGATCATGGACGTA
CAGGCCCATGTACCGGAAGCCCAGAATATACAGAATGTATCGAAGCCTTGA
>KJ850344
ATGTGGGATCCACTTCTAAATGAATTTCCTGAATCTGTTCACGGATTTCGTTGTATGTTA
GCTATTAAATATTTGCAGTCCGTTGAGGAAACTTACGAGCCCAATACATTGGGCCACGAT
TTAATTAGGGATCTTATATCTGTTGTAAGGGCCCGTGACTATGTTGAAGCGACCAGGCGA
TATAATCATTTCCACGCCCGCCTCGAAGGTTCGCCGAAGGCTGAACTTCGACAGCCCATA
CAGCAGCCGTGCTGCTGTCCCCATTGTCCAAGGCACAAACAAGCGACGATCATGGACGTA
CAGGCCCATGTACGGGAAGCCCAGAATATACAGAATGTATCGAAGCCCTGA
>KX347120
ATGTGGGATCCACTTCTAAATGAATTTCCTGAATCTGTTCACGGATTTCGTTGTATGTTA
GCTATTAAATATTTGCAGTCCGTTGAGGAAACTTACGAGCCCAATACATTGGGCCACGAT
TTAATTAGGGATCTTATATCTGTTGTAAGGGCCCGTGACTATGTCGAAGCGACCAGGCGA
TATAATCATTTCCACGCCCGTCTCGAAGGTTCGCCGAAGGCTGAACTTCGACAGCCCATA
CAGCAGCCGTGCTGCTGTCCCCATTGTCCAAGGCACAAACAAGCGACGATCATGGACGTA
CAGGCCCATGTACGGGAAGCCCAGAATATACAGAATGTATCGAAGCCCTGA
>KC138544
ATGTGGGATCCACTTCTAAATGAATTTCCTGAATCTGTTCACGGATTTCGTTGTATGTTA
GCTATTAAATATTTGCAGTCCGTTGAGGAAACTTACGAGCCCAATACATTGGGCCACGAT
TTAATTAGGGATCTTATATCTGTTGTAAGGGCCCGTGACTATGTCGAAGCGACCAGGCGA
TATAATCATTTCCACGCCCGCCTCGAAGGTTCGCCGAAGGCTGAACTTCGACAGCCCATA
CAGCAGCCGTGCTGCTGTCCCCATTGTCCAAGGCATAAACAAGCGACGATCATGGACGTA
CAGGCCCATGTACCGGAAGCCCAGAATATACAGAATGTATCGAAGCCCTGA
>AJ865337
ATGTGGGATCCACTTCTAAATGAATTTCCTGAATCTGTTCACGGATTTCGTTGTATGTTA
GCTATTAAATATTTGCAGTCCGTTGAGGAAACTTACGAGCCCAATACATTGGGCCACGAT
TTAATTAGGGATCTTATATCTGTTGTAAGGGCCCGTGACTATGTCGAAGCGACCAGGCGA
TATAATCATTTCCACGCCCGCCTCGAAGGTTCGCCGAAGGCTGAACTTCGACAGCCCATA
CAGCAGCCGTGCTGCTGTCCCCATTGTCCAAGGCATAAACAAGCGACGATCATGGACGTA
CAGGCCCATGTACCGGAAGCCCAGAATATACAGAATGTATCGAAGCCCTGA
>JQ004048
ATGTGGGATCCACTTCTAAATGAATTTCCTGAATCTGTTCACGGATTTCGTTGTATGTTA
GCTATTAAATATTTGCAGTCCGTTGAGGAAACTTACGAGCCCAATACATTGGGCCACGAT
TTAATTAGGGATCTTATATCTGTTGTAAGGGCCCGTGACTATGTCGAAGCGACCAGGCGA
TATAATCATTTCCACGCCCGTCTCGAAGGTTCGCCGAAGGCTGAACTTCGACAGCCCATA
CAGCAGCCGTGCTGCTGTCCCCATTGTCCAAGGCATAAACAAGCGACGATCATGGACGTA
CAGGCCCATGTACCGGAAGCCCAGAATATACAGAATGTATCGAAGCCCTGA
>KC312663
ATGTGGGATCCACTTCTATATGAATTTCCTGAATCTGTTCACGGATTTCGTTGTATGTTA
GCTACTAAATATTTGCAGTCCGTTGAGGAAACTTACGAGCCCAATACATTGGGCGACGAT
TTAATTAGGGATCTTATATCTGTTGTAAGCGCCCGTGACTATGTCGAAGCGACCAGGCGA
TATAATCATTTCCACGCCCGTCTCGAAGTTTCGCCGAAGGCTGAACTTCGACAGCCCATA
CAGCAGCCGTGCTGCTGTTCCCATTGTCCAAGGCACAAACAAGCGACCATCATGGACGTA
CAGGCCCATGTACCGGAAGCCCAGAATATACAGAATGTATCGAAGCCCTGA
>KF533856
ATGTGGGATCCACTTCTATATGAATTTCCTGAATCTGTTCACGGATTTCGTTGTATGTTA
GCTATTAAATATTTGCAGTCCGTTGAGGAAACTTACGAGCCCAATACATTGGGCCACGAT
TTAATTAGGGATCTTATATCTGTTGTAAGGGCCCGTGACTATGTCGAAGCGACCAGGCGA
TATAATCATTTCCACGCCCGCCTCGAAGGTTCGCCGAAGGCTGAACTTCGACAGCCCATA
CAGCAGCCGTGCTGCTGTCCCCATTGTCCAAGGCACAAACAAGCGACGATCATGGACGTA
CAGGCCCATGTACCGGAAGCCCAGAATATACAGAATGTATCGAAGCCCTGA
>KX034538
ATGTGGGATCCACTTCTAAATGAATTTCCTGAATCTGTTCACGGATTTCGTTGTATGTTA
GCTATTAAATATTTGCAGTCCGTTGAGGAAACTTACGAGCCCAATACATTGGGCCATGAT
TTAATTAGGGATCTTATATCTGTTGTAAGGGCCCGTGACTATGTCGAAGCGACCAGGCGA
TATAATCATTTCCACGCCCGTCTCGAAGGTTCGCCGAAGGCTGAACTTCGACAGCCCATA
CAGCAGCCGTGCTGCTGTCCCCATTGTCCAAGGCACAAACAAGCGACGATCATGGACGTA
CAGGCCCATGTACCGGAAGCCCAGAATATACAGAATGTATCGAAGCCCTGA
>KC852150
ATGTGGGATCCACTTCTAAATGAATTTCCTGAATCTGTTCACGGATTTCGTTGTATGTTA
GCTATTAAATATTTGCAGTCCGTTGAGGAAACTTACGAGCCCAATACATTGGGCCATGAT
TTAATTAGGGATCTTATATCTGTTGTAAGGGCCCGTGACTATGTCGAAGCGACCAGGCGA
TATAATCATTTCCACGCCCGTCTCGAAGGTTCGCCGAAGGCTGAACTTCGACAGCCCATA
CAGCAGCCGTGCTGCTGTCCCCATTGTCCAAGGCACAAACAAGCGACGATCATGGACGTA
CAGGCCCATGTACCGGAAGCCCAGAATATACAGAATGTATCGAAGCCCTGA
>JQ038236
ATGTGGGATCCACTTCTAAATGAATTTCCTGAATCTGTTCACGGATTTCGTTGTATGTTA
GCTATTAAATATTTGCAGTCCGTTGAGGAAACTTACGAGCCCAATACATTGGGCCATGAT
TTAATTAGGGATCTTATATCTGTTGTAAGGGCCCGTGACTATGTCGAAGCGACCAGGCGA
TATAGTCATTTCCACGCCCGTCTCGAAGGTTCGCCGAAGGCTGAACTTCGACAGCCCATA
CAGCAGCCGTGCTGCTGTCCCCATTGTCCAAGGCACAAACAAGCGACGATCATGGACGTA
CAGGCCCATGTACCGGAAGCCCAGAATATACAGAATGTATCGAAGCCCTGA
>JQ038239
ATGTGGGATCCACTTCTAAATGAATTTCCCGAATCTGTTCACGGATTTCGTTGTATGTTA
GCTATTAAATATTTGCAGTCCGTTGAGGAAACTTACGAGCCCAATACATTGGGCCATGAT
TTAATTAGGGATCTTATATCTGTTGTAAGGGCCCGTGACTATGTCGAAGCGACCAGGCGA
TATAATCATTTCCACGCCCGTCTCGAAGGTTCGCCGAAGGCTGAACTTCGACAGCCCATA
CAGCAGCCGTGCTGCTGTCCCCATTGTCCAAGGCACAAACAAGCGACGATCATGGACGTA
CAGGCCCATGTACCGGAAGCCCAGAATATACAGAATGTATCGAAGCCCTGA
>HM856909
ATGTGGGACCCACTTCTTAATGAGTTTCCTGAATCTGTTCACGGATTTCGTTGTATGTTA
GCTATTAAATATTTGCAGTCCGTTGAGGAAACTTACGAGCCCAATACATTGGGCCACGAT
TTAATTAGGGATCTTATATCTGTTGTAAGGGCCCGTGACTATGTCGAAGCGACCAGGCGA
TATAATCATTTCCACGCCCGTCTCGAAGGTTCGCCGAAGGCTGAACTTCGACAGCCCATA
CAGCAGCCGTGCTGCTGTCCCCATTGTCCAAGGCACAAACAAACGACGATCATGGACGTA
CAGGCCCATGTACCGAAAGCCCAGAATATACAGAATGTATCGAAGCCCTGA
>AB110217
ATGTGGGACCCACTTCTTAATGAGTTTCCTGAATCTGTTCACGGATTTCGTTGTATGTTA
GCTATTAAATATTTGCAGTCCGTTGAGGAAACTTACGAGCCCAATACATTGGGCCACGAT
TTAATTAGGGATCTTATATCTGTTGTAAGGGCCCGTGACTATGTCGAAGCGACCAGGCGA
TATAATCATTTCCACGCCCGTCTCGAAGGTTCGCCGAAGGCTGAACTTCGACAGCCCATA
CAGCAGCCGTGCTGCTGTCCCCATTGTCCAAGGCACAAACAAGCGACGATCATGGACGTA
CAGGCCCATGTACCGAAAGCCCAGAATATACAGAATGTATCGAAGCCCTGA
>AB116629
ATGTGGGACCCACTTCTTAATGAGTTTCCTGAATCTGTTCACGGATTTCGTTGTATGTTA
GCTATTAAATATTTGCAGTCCGTTGAGGAAACTTACGAGCCCAATACATTGGGCCACGAT
TTAATTAGGGATCTTATATCTGTTGTAAGGGCCCGTGACTATGTCGAAGCGACCAGGCGA
TATAATCATTTCCACGCCCGTCTCGAAGGTTCGCCGAAGGCTGAACTTCGACAGCCCATA
CAGCAGCCGTGCTGCTGTCCCCATTGTCCAAGGCACAAACAAGCGACGATCATGGACGTA
CAGGCCCATGTACCGAAAGCCCAGAATATACAGAATGTATCGAAGCCCTGA
>JX961667
ATGTGGGACCCACTTCTTAATGAGTTTCCTGAATCTGTTCACGGATTTCGTTGTATGTTA
GCTATTAAATATTTGCAGTCCGTTGAGGAAACTTACGAGCCCAATACATTGGGCCACGAT
TTAATTAGGGATCTTATATCTGTTGTAAGGGCCCGTGACTATGTCGAAGCGACCAGGCGA
TATAATCATTTCCACGCCCGTCTCGAAGGTTCGCCGAAGGCTGAACTTCGACAGCCCATA
CAGCAGCCGTGCTGCTGTCCCCATTGTCCAAGGCACAAACAAGCGACGATCATGGACGTA
CAGGCCCATGTACCGAAAGCCCAGAATATACAGAATGTATCGAAGCCCTGA
>JX961666
ATGTGGGACCCACTTCTTAATGAGTTTCCTGAATCTGTTCACGGATTTCGTTGTATGTTA
GCTATTAAATATTTGCAGTCCGTTGAGGAAACTTACGAGCCCAATACATTGGGCCACGAT
TTAATTAGGGATCTTATATCTGTTGTAAGGGCCCGTGACTATGTCGAAGCGACCAGGCGA
TATAATCATTTCCACGCCCGTCTCGAAGGTTCGCCGAAGGCTGAACTTCGACAGCCCATA
CAGCAGCCGTGCTGCTGTCCCCATTGTCCAAGGCACAAACAAGCGACGATCATGGACGTA
CAGGCCCATGTACCGAAAGCCCAGAATATACAGAATGTATCGAAGCCCTGA
>JX961665
ATGTGGGACCCACTTCTTAATGAGTTTCCTGAATCTGTTCACGGATTTCGTTGTATGTTA
GCTATTAAATATTTGCAGTCCGTTGAGGAAACTTACGAGCCCAATACATTGGGCCACGAT
TTAATTAGGGATCTTATATCTGTTGTAAGGGCCCGTGACTATGTCGAAGCGACCAGGCGA
TATAATCATTTCCACGCCCGTCTCGAAGGTTCGCCGAAGGCTGAACTTCGACAGCCCATA
CAGCAGCCGTGCTGCTGTCCCCATTGTCCAAGGCACAAACAAGCGACGATCATGGACGTA
CAGGCCCATGTACCGAAAGCCCAGAATATACAGAATGTATCGAAGCCCTGA
>JN183880
ATGTGGGACCCACTTCTTAATGAGTTTCCTGAATCTGTTCACGGATTTCGTTGTATGTTA
GCTATTAAATATTTGCAGTCCGTTGAGGAAACTTACGAGCCCAATACATTGGGCCACGAT
TTAATTAGGGATCTTATATCTGTTGTAAGGGCCCGTGACTATGTCGAAGCGACCAGGCGA
TATAATCATTTCCACGCCCGTCTCGAAGGTTCGCCGAAGGCTGAACTTCGACAGCCCATA
CAGCAGCCGTGCTGCTGTCCCCATTGTCCAAGGCACAAACAAGCGACGATCATGGACGTA
CAGGCCCATGTACCGAAAGCCCAGAATATACAGAATGTATCGAAGCCCTGA
>JN183879
ATGTGGGACCCACTTCTTAATGAGTTTCCTGAATCTGTTCACGGATTTCGTTGTATGTTA
GCTATTAAATATTTGCAGTCCGTTGAGGAAACTTACGAGCCCAATACATTGGGCCACGAT
TTAATTAGGGATCTTATATCTGTTGTAAGGGCCCGTGACTATGTCGAAGCGACCAGGCGA
TATAATCATTTCCACGCCCGTCTCGAAGGTTCGCCGAAGGCTGAACTTCGACAGCCCATA
CAGCAGCCGTGCTGCTGTCCCCATTGTCCAAGGCACAAACAAGCGACGATCATGGACGTA
CAGGCCCATGTACCGAAAGCCCAGAATATACAGAATGTATCGAAGCCCTGA
>AB116630
ATGTGGGACCCACTTCTTAATGAGTTTCCTGAATCTGTTCACGGATTTCGTTGTATGTTA
GCTATTAAATATTTGCAGTCCGTTGAGGAAACTTACGAGCCCAATACATTGGGCCACGAT
TTAATTAGGGATCTTATATCTGTTGTAAGGGCCCGTGACTATGTCGAAGCGACCAGGCGA
TATAATCATTTCCACGCCCGTCTCGAAGGTTCGCCGAAGGCTGAACTTCGACAGCCCATA
CAGCAGCCGTGCTGCTGTCCCCATTGTCCAAGGCACAAACAAGCGACGATCATGGACGTA
CAGGCCCATGTACCGAAAGCCCAGAATATACAGAATGTATCGAAGCCCTGA
>AB116631
ATGTGGGACCCACTTCTTAATGAGTTTCCTGAATCTGTTCACGGATTTCGTTGTATGTTA
GCTATTAAATATTTGCAGTCCGTTGAGGAAACTTACGAGCCCAATACATTGGGCCACGAT
TTAATTAGGGATCTTATATCTGTTGTAAGGGCCCGTGACTATGTCGAAGCGACCAGGCGA
TATAATCATTTCCACGCCCGTCTCGAAGGTTCGCCGAAGGCTGAACTTCGACAGCCCATA
CAGCAGCCGTGCTGCTGTCCCCATTGTCCAAGGCACAAACAAGCGACGATCATGGACGTA
CAGGCCCATGTACCGAAAGCCCAGAATATACAGAATGTATCGAAGCCCTGA
>JN183876
ATGTGGGACCCACTTCTTAATGAGTTTCCTGAATCTGTTCACGGATTTCGTTGTATGTTA
GCTATTAAATATTTGCAGTCCGTTGAGGAAACTTACGAGCCCAATACATTGGGCCACGAT
TTAATTAGGGATCTTATATCTGTTGTAAGGGCCCGTGACTATGTCGAAGCGACCAGGCGA
TATAATCATTTCCACGCCCGTCTCGAAGGTTCGCCGAAGGCTGAACTTCGACAGCCCATA
CAGCAGCCGTGCTGCTGTCCCCATTGTCCAAGGCACAAACAAGCGACGATCATGGACGTA
CAGGCCCATGTACCGAAAGCCCAGAATATACAGAATGTATCGAAGCCCTGA
>HQ260984
ATGTGGGACCCACTTCTTAATGAGTTTCCTGAATCTGTTCACGGATTTCGTTGTATGTTA
GCTATTAAATATTTGCAGTCCGTTGAGGAAACTTACGAGCCCAATACATTGGGCCACGAT
TTAATTAGGGATCTTATATCTGTTGTAAGGGCCCGTGACTATGTCGAAGCGACCAGGCGA
TATAATCATTTCCACGCCCGTCTCGAAGGTTCGCCGAAGGCTGAACTTCGACAGCCCATA
CAGCAGCCGTGCTGCTGTCCCCATTGTCCAAGGCACAAACAAGCGACGATCATGGACGTA
CAGGCCCATGTACCGAAAGCCCAGAATATACAGAATGTATCGAAGCCCTGA
>GQ141873
ATGTGGGACCCACTTCTTAATGAGTTTCCTGAATCTGTTCACGGATTTCGTTGTATGTTA
GCTATTAAATATTTGCAGTCCGTTGAGGAAACTTACGAGCCCAATACATTGGGCCACGAT
TTAATTAGGGATCTTATATCTGTTGTAAGGGCCCGTGACTATGTCGAAGCGACCAGGCGA
TATAATCATTTCCACGCCCGTCTCGAAGGTTCGCCGAAGGCTGAACTTCGACAGCCCATA
CAGCAGCCGTGCTGCTGTCCCCATTGTCCAAGGCACAAACAAGCGACGATCATGGACGTA
CAGGCCCATGTACCGAAAGCCCAGAATATACAGAATGTATCGAAGCCCTGA
>HM130912
ATGTGGGACCCACTTCTTAATGAGTTTCCTGAATCTGTTCACGGATTTCGTTGTATGTTA
GCTATTAAATATTTGCAGTCCGTTGAGGAAACTTACGAGCCCAATACATTGGGCCACGAT
TTAATTAGGGATCTTATATCTGTTGTAAGGGCCCGTGACTATGTCGAAGCGACCAGGCGA
TATAATCATTTCCACGCCCGTCTCGAAGGTTCGCCGAAGGCTGAACTTCGACAGCCCATA
CAGCAGCCGTGCTGCTGTCCCCATTGTCCAAGGCACAAACAAGCGACGATCATGGACGTA
CAGGCCCATGTACCGAAAGCCCAGAATATACAGAATGTATCGAAGCCCTGA
>JN680150
ATGTGGGACCCACTTCTTAATGAGTTTCCTGAATCTGTTCACGGATTTCGTTGTATGTTA
GCTATTAAATATTTGCAGTCCGTTGAGGAAACTTACGAGCCCAATACATTGGGCCACGAT
TTAATTAGGGATCTTATATCTGTTGTAAGGGCCCGTGACTATGTCGAAGCGACCAGGCGA
TATAATCATTTCCACGCCCGTCTCGAAGGTTCGCCGAAGGCTGAACTTCGACAGCCCATA
CAGCAGCCGTGCTGCTGTCCCCATTGTCCAAGGCACAAACAAGCGACGATCATGGACGTA
CAGGCCCATGTACCGAAAGCCCAGAATATACAGAATGTATCGAAGCCCTGA
>JQ013090
ATGTGGGACCCACTTCTTAATGAGTTTCCTGAATCTGTTCACGGATTTCGTTGTATGTTA
GCTATTAAATATTTGCAGTCCGTTGAGGAAACTTACGAGCCCAATACATTGGGCCACGAT
TTAATTAGGGATCTTATATCTGTTGTAAGGGCCCGTGACTATGTCGAAGCGACCAGGCGA
TATAATCATTTCCACGCCCGTCTCGAAGGTTCGCCGAAGGCTGAACTTCGACAGCCCATA
CAGCAGCCGTGCTGCTGTCCCCATTGTCCAAGGCACAAACAAGCGACGATCATGGACGTA
CAGGCCCATGTACCGAAAGCCCAGAATATACAGAATGTATCGAAGCCCTGA
>JQ013091
ATGTGGGACCCACTTCTTAATGAGTTTCCTGAATCTGTTCACGGATTTCGTTGTATGTTA
GCTATTAAATATTTGCAGTCCGTTGAGGAAACTTACGAGCCCAATACATTGGGCCACGAT
TTAATTAGGGATCTTATATCTGTTGTAAGGGCCCGTGACTATGTCGAAGCGACCAGGCGA
TATAATCATTTCCACGCCCGTCTCGAAGGTTCGCCGAAGGCTGAACTTCGACAGCCCATA
CAGCAGCCGTGCTGCTGTCCCCATTGTCCAAGGCACAAACAAGCGACGATCATGGACGTA
CAGGCCCATGTACCGAAAGCCCAGAATATACAGAATGTATCGAAGCCCTGA
>KF225312
ATGTGGGACCCACTTCTTAATGAGTTTCCTGAATCTGTTCACGGATTTCGTTGTATGTTA
GCTATTAAATATTTGCAGTCCGTTGAGGAAACTTACGAGCCCAATACATTGGGCCACGAT
TTAATTAGGGATCTTATATCTGTTGTAAGGGCCCGTGACTATGTCGAAGCGACCAGGCGA
TATAATCATTTCCACGCCCGTCTCGAAGGTTCGCCGAAGGCTGAACTTCGACAGCCCATA
CAGCAGCCGTGCTGCTGTCCCCATTGTCCAAGGCACAAACAAGCGACGATCATGGACGTA
CAGGCCCATGTACCGAAAGCCCAGAATATACAGAATGTATCGAAGCCCTGA
>JN183875
ATGTGGGACCCACTTCTTAATGAGTTTCCTGAATCTGTTCACGGATTTCGTTGTATGTTA
GCTATTAAATATTTGCAGTCCGTTGAGGAAACTTACGAGCCCAATACATTGGGCCACGAT
TTAATTAGGGATCTTATATCTGTTGTAAGGGCCCGTGACTATGTCGAAGCGACCAGGCGA
TATAATCATTTCCACGCCCGTCTCGAAGGTTCGCCGAAGGCTGAACTTCGACAGCCCATA
CAGCAGCCGTGCTGCTGTCCCCATTGTCCAAGGCACAAACAAGCGACGATCATGGACGTA
CAGGCCCATGTACCGAAAGCCCAGAATATACAGAATGTATCGAAGCCCTGA
>AB636409
ATGTGGGACCCACTTCTTAATGAGTTTCCTGAATCTGTTCACGGATTTCGTTGTATGTTA
GCTATTAAATATTTGCAGTCCGTTGAGGAAACTTACGAGCCCAATACATTGGGCCACGAT
TTAATTAGGGATCTTATATCTGTTGTAAGGGCCCGTGACTATGTCGAAGCGACCAGGCGA
TATAATCATTTCCACGCCCGTCTCGAAGGTTCGCCGAAGGCTGAACTTCGACAGCCCATA
CAGCAGCCGTGCTGCTGTCCCCATTGTCCAAGGCACAAACAAGCGACGATCATGGACGTA
CAGGCCCATGTACCGAAAGCCCAGAATATACAGAATGTATCGAAGCCCTGA
>HM856911
ATGTGGGACCCACTTCTTAATGAGTTTCCTGAATCTGTTCACGGATTTCGTTGTATGTTA
GCTATTAAATATTTGCAGTCCGTTGAGGAAACTTACGAGCCCAATACATTGGGCCACGAT
TTAATTAGGGATCTTATATCTGTTGTAAGGGCCCGTGACTATGTCGAAGCGACCAGGCGA
TATAATCATTTCCACGCCCGTCTCGAAGGTTCGCCGAAGGCTGAACTTCGACAGCCCATA
CAGCAGCCGTGCTGCTGTCCCCATTGTCCAAGGCACAAACAAGCGACGATCATGGACGTA
CAGGCCCATGTACCGAAAGCCCAGAATATACAGAATGTATCGAAGCCCTGA
>HM856912
ATGTGGGACCCACTTCTTAATGAGTTTCCTGAATCTGTTCACGGATTTCGTTGTATGTTA
GCTATTAAATATTTGCAGTCCGTTGAGGAAACTTACGAGCCCAATACATTGGGCCACGAT
TTAATTAGGGATCTTATATCTGTTGTAAGGGCCCGTGACTATGTCGAAGCGACCAGGCGA
TATAATCATTTCCACGCCCGTCTCGAAGGTTCGCCGAAGGCTGAACTTCGACAGCCCATA
CAGCAGCCGTGCTGCTGTCCCCATTGTCCAAGGCACAAACAAGCGACGATCATGGACGTA
CAGGCCCATGTACCGAAAGCCCAGAATATACAGAATGTATCGAAGCCCTGA
>HM856914
ATGTGGGACCCACTTCTTAATGAGTTTCCTGAATCTGTTCACGGATTTCGTTGTATGTTA
GCTATTAAATATTTGCAGTCCGTTGAGGAAACTTACGAGCCCAATACATTGGGCCACGAT
TTAATTAGGGATCTTATATCTGTTGTAAGGGCCCGTGACTATGTCGAAGCGACCAGGCGA
TATAATCATTTCCACGCCCGTCTCGAAGGTTCGCCGAAGGCTGAACTTCGACAGCCCATA
CAGCAGCCGTGCTGCTGTCCCCATTGTCCAAGGCACAAACAAGCGACGATCATGGACGTA
CAGGCCCATGTACCGAAAGCCCAGAATATACAGAATGTATCGAAGCCCTGA
>HM856915
ATGTGGGACCCACTTCTTAATGAGTTTCCTGAATCTGTTCACGGATTTCGTTGTATGTTA
GCTATTAAATATTTGCAGTCCGTTGAGGAAACTTACGAGCCCAATACATTGGGCCACGAT
TTAATTAGGGATCTTATATCTGTTGTAAGGGCCCGTGACTATGTCGAAGCGACCAGGCGA
TATAATCATTTCCACGCCCGTCTCGAAGGTTCGCCGAAGGCTGAACTTCGACAGCCCATA
CAGCAGCCGTGCTGCTGTCCCCATTGTCCAAGGCACAAACAAGCGACGATCATGGACGTA
CAGGCCCATGTACCGAAAGCCCAGAATATACAGAATGTATCGAAGCCCTGA
>JN183874
ATGTGGGACCCACTTCTTAATGAGTTTCCTGAATCTGTTCACGGATTTCGTTGTATGTTA
GCTATTAAATATTTGCAGTCCGTTGAGGAAACTTACGAGCCCAATACATTGGGCCACGAT
TTAATTAGGGATCTTATATCTGTTGTAAGGGCCCGTGACTATGTCGAAGCGACCAGGCGA
TATAATCATTTCCACGCCCGTCTCGAAGGTTCGCCGAAGGCTGAACTTCGACAGCCCATA
CAGCAGCCGTGCTGCTGTCCCCATTGTCCAAGGCACAAACAAGCGACGATCATGGACGTA
CAGGCCCATGTACCGAAAGCCCAGAATATACAGAATGTATCGAAGCCCTGA
>HM856917
ATGTGGGACCCACTTCTTAATGAGTTTCCTGAATCTGTTCACGGATTTCGTTGTATGTTA
GCTATTAAATATTTGCAGTCCGTTGAGGAAACTTACGAGCCCAATACATTGGGCCACGAT
TTAATTAGGGATCTTATATCTGTTGTAAGGGCCCGTGACTATGTCGAAGCGACCAGGCGA
TATAATCATTTCCACGCCCGTCTCGAAGGTTCGCCGAAGGCTGAACTTCGACAGCCCATA
CAGCAGCCGTGCTGCTGTCCCCATTGTCCAAGGCACAAACAAGCGACGATCATGGACGTA
CAGGCCCATGTACCGAAAGCCCAGAATATACAGAATGTATCGAAGCCCTGA
>JN183873
ATGTGGGACCCACTTCTTAATGAGTTTCCTGAATCTGTTCACGGATTTCGTTGTATGTTA
GCTATTAAATATTTGCAGTCCGTTGAGGAAACTTACGAGCCCAATACATTGGGCCACGAT
TTAATTAGGGATCTTATATCTGTTGTAAGGGCCCGTGACTATGTCGAAGCGACCAGGCGA
TATAATCATTTCCACGCCCGTCTCGAAGGTTCGCCGAAGGCTGAACTTCGACAGCCCATA
CAGCAGCCGTGCTGCTGTCCCCATTGTCCAAGGCACAAACAAGCGACGATCATGGACGTA
CAGGCCCATGTACCGAAAGCCCAGAATATACAGAATGTATCGAAGCCCTGA
>HM856919
ATGTGGGACCCACTTCTTAATGAGTTTCCTGAATCTGTTCACGGATTTCGTTGTATGTTA
GCTATTAAATATTTGCAGTCCGTTGAGGAAACTTACGAGCCCAATACATTGGGCCACGAT
TTAATTAGGGATCTTATATCTGTTGTAAGGGCCCGTGACTATGTCGAAGCGACCAGGCGA
TATAATCATTTCCACGCCCGTCTCGAAGGTTCGCCGAAGGCTGAACTTCGACAGCCCATA
CAGCAGCCGTGCTGCTGTCCCCATTGTCCAAGGCACAAACAAGCGACGATCATGGACGTA
CAGGCCCATGTACCGAAAGCCCAGAATATACAGAATGTATCGAAGCCCTGA
>JN183872
ATGTGGGACCCACTTCTTAATGAGTTTCCTGAATCTGTTCACGGATTTCGTTGTATGTTA
GCTATTAAATATTTGCAGTCCGTTGAGGAAACTTACGAGCCCAATACATTGGGCCACGAT
TTAATTAGGGATCTTATATCTGTTGTAAGGGCCCGTGACTATGTCGAAGCGACCAGGCGA
TATAATCATTTCCACGCCCGTCTCGAAGGTTCGCCGAAGGCTGAACTTCGACAGCCCATA
CAGCAGCCGTGCTGCTGTCCCCATTGTCCAAGGCACAAACAAGCGACGATCATGGACGTA
CAGGCCCATGTACCGAAAGCCCAGAATATACAGAATGTATCGAAGCCCTGA
>AB636411
ATGTGGGACCCACTTCTTAATGAGTTTCCTGAATCTGTTCACGGATTTCGTTGTAYGTTA
GCTATTAAATATTTGCAGTCCGTTGAGGAAACTTACGAGCCCAATACATTGGGCCACGAT
TTGATTAGGGATCTTATATCTGTTGTAAGGGCCCGTGACTATGTCGAAGCGACCAGGCGA
TATAATCATTTCCACGCCCGTCTCGAAGGTTCGCCGAAGGCTGAACTTCGACAGCCCATA
CAGCAGCCGTGCTGCTGTCCCCATTGTCCAAGGCACAAACAAGCGACGATCATGGACGTA
CAGGCCCATGTACCGAAAGCCCAGAATATACAGAATGTATCGAAGCCCTGA
>AB613209
ATGTGGGACCCACTTCTTAATGAGTTTCCTGAATCTGTTCACGGATTTCGTTGTATGTTA
GCTATTAAATATTTGCAGTCCGTTGAGGAAACTTACGAGCCCAATACATTGGGCCACGAT
TTGATTAGGGATCTTATATCTGTTGTAAGGGCCCGTGACTATGTCGAAGCGACCAGGCGA
TATAATCATTTCCACGCCCGTCTCGAAGGTTCGCCGAAGGCTGAACTTCGACAGCCCATA
CAGCAGCCGTGCTGCTGTCCCCATTGTCCAAGGCACAAACAAGCGACGATCATGGACGTA
CAGGCCCATGTACCGAAAGCCCAGAATATACAGAATGTATCGAAGCCCTGA
>GU325634
ATGTGGGACCCACTTCTTAATGAGTTTCCTGAATCTGTTCACGGATTTCGTTGTATGTTA
GCTATTAAATATTTGCAGTCCGTTGAGGAAACTTACGAGCCCAATACATTGGGCCACGAT
TTAATTAGGGATCTTATATCTGTTGTAAGGGCCCGTGACTATGTCGAAGCGCCCAGGCGA
TATAATCATTTCCACGCCCGTCTCGAAGGTTCGCCGAAGGCTGAACTTCGACAGCCCATA
CAGCAGCCGTGCTGCTGTCCCCATTGTCCAAGGCACAAACAAGCGACGATCATGGACGTA
CAGGCCCATGTACCGAAAGCCCAGAATATACAGAATGTATCGAAGCCCTGA
>JN680149
ATGTGGGACCCACTTCTTAATGAGTTTCCTGAATCTGTTCACGGATTTCGTTGTATGTTA
GCTATTAAATATTTGCAGTCCGTCGAGGAAACTTACGAGCCCAATACATTGGGCCACGAT
TTAATTAGGGATCTTATATCTGTTGTAAGGGCCCGTGACTATGTCGAAGCGACCAGGCGA
TATAATCATTTCCACGCCCGTCTCGAAGGTTCGCCGAAGGCTGAACTTCGACAGCCCATA
CAGCAGCCGTGCTGCTGTCCCCATTGTCCAAGGCACAAACAAGCGACGATCATGGACGTA
CAGGCCCATGTACCGAAAGCCCAGAATATACAGAATGTATCGAAGCCCTGA
>HM856873
ATGTGGGACCCACTTCTTAATGAGTTTCCTGAATCTGTTCACGGATTTCGTTGTATGTTA
GCTATTAAATATTTGCAGTCCGTCGAGGAAACTTACGAGCCCAATACATTGGGCCACGAT
TTAATTAGGGATCTTATATCTGTTGTAAGGGCCCGTGACTATGTCGAAGCGACCAGGCGA
TATAATCATTTCCACGCCCGTCTCGAAGGTTCGCCGAAGGCTGAACTTCGACAGCCCATA
CAGCAGCCGTGCTGCTGTCCCCATTGTCCAAGGCACAAACAAGCGACGATCATGGACGTA
CAGGCCCATGTACCGAAAGCCCAGAATATACAGAATGTATCGAAGCCCTGA
>JQ013089
ATGTGGGACCCACTTCTTAATGAGTTTCCTGAATCTGTTCACGGATTTCGTTGTATGTTA
GCTATTAAATATTTGCAGTCCGTTGAGGAAACTTACGAGCCCAATACATTGGGCCACGAT
TTAATTAGGGATCTTATATCTGTTGTAAGGGCCCGTGACTATGTCGAAGCGACCAGGCGA
TATAATTATTTCCACGCCCGTCTCGAAGGTTCGCCGAAGGCTGAACTTCGACAGCCCATA
CAGCAGCCGTGCTGCTGTCCCCATTGTCCAAGGCACAAACAAGCGACGATCATGGACGTA
CAGGCCCATGTACCGAAAGCCCAGAATATACAGAATGTATCGAAGCCCTGA
>KJ585666
ATGTGGGACCCACTTCTTAATGAGTTTCCTGAATCTGTTCACGGATTTCGTTGTATGTTA
GCTATTAAATATTTGCAGTCCGTTGAGGAAACTTACGAGCCCAATACATTGGGCCACGAT
TTAATTAGGGATCTTATATCTGTTGTAAGGGCCCGTGACTATGTTGAAGCGACCAGGCGA
TATAATCATTTCCACGCCCGTCTCGAAGGTTCGCCGAAGGCTGAACTTCGACAGCCCATA
CAGCAGCCGTGCTGCTGTCCCCATTGTCCAAGGCACAAACAAGCGACGATCATGGACGTA
CAGGCCCATGTACCGAAAGCCCAGAATATACAGAATGTATCGAAGCCCTGA
>HM856913
ATGTGGGACCCACTTCTTAATGAGTTTCCTGAATCTGTTCACGGATTTCGTTGTATGTTA
GCTATTAAATATTTGCAGTCCGTTGAGGAAACTTACGAGCCCAATACATTGGGCCACGAT
TTAATTAGGGATCTTATATCTGTTGTAAGGGCCCGTGACTATGTCGAAGCGACCAGGCGA
TATAATCATTTCCACGCCCGTCTCGAAGGTTCGCCGAAGGCTGAACTTCGACAGCCCATA
CAGCACCCGTGCTGCTGTCCCCATTGTCCAAGGCACAAACAAGCGACGATCATGGACGTA
CAGGCCCATGTACCGAAAGCCCAGAATATACAGAATGTATCGAAGCCCTGA
>GU076445
ATGTGGGACCCCCTTCTAAATGAGTTTCCTGAATCTGTTCACGGATTTCGTTGTATGTTA
GCTATTAAATATTTGCAGTCCGTTGAGGAAACTTACGAGCCCAATACATTGGGCCACGAT
TTAATTAGGGATCTTATATCTGTTGTAAGGGCCCGTGACTATGTCGAAGCGACCAGGCGA
TATAATCATTTCCACGCCCGTCTCGAAGGTTCGCCGAAGGCTGAACTTCGACAGCCCATA
CAGCAACCGTGCTGCTGTCCCCATTGTCCAAGGCACAAACAAGCGACGATCATGGACGTA
CAGGCCCATGTATCGAAAGCCCAGAATATACAGAATGTATCGAAGCCCTGA
>AJ132711
ATGTGGGACCCACTTCTAAATGAGTTTCCTGAATCTGTTCACGGATTTCGCTGTATGTTA
GCTATCAAATATTTGCAGTCCGTTGAAGAAACTTACGAGCCCAATACATTGGGCCACGAT
TTAATTAGGGATCTTATATCTGTTGTAAGGGCCCGTGACTATGTCGAAGCGACCAGGCGA
TATAATCATTTCCACGCCCGTCTCGAAGGTTCGCCGAAGGCTGAACTTCGACAGCCCATA
CAGCAGCCGTGCTGCTGTCCCCATTGTCCAAGGCACAAACAAGCGACGATCATGGACGTA
CAGGCCCATGTATCGAAAGCCCAGAATATACAGAATGTATCGAAGCCCTGA
>GU076440
ATGTGGGACCCCCTTCTAAATGAGTTTCCTGAATCTGTTCACGGATTTCGTTGTATGTTA
GCTATTAAATATTTGCAGTCCGTTGAGGAAACTTACGAGCCCAATACATTGGGCCACGAT
TTAATTAGGGATCTTATATCTGTTGTAAGGGCCCGTGACTATGTCGAAGCGACCAGGCGA
TATAATCATTTCCACGCCCGTCTCGAAGGTTCGCCGAAGGCTGAACTTCGACAGCCCATA
CAGCAGCCGTGCTGCTGTCCCCATTGTCCAAGGCATAAACAAGCGACGATCATGGACGTA
CAGGCCCATGTACCGAAAGCCCAGAGTATACAGAATGTATCGAAGCCCTGA
>GU076447
ATGTGGGACCCACTTCTAAATGAGTTTCCTGAATCTGTTCACGGATTTCGTTGTATGTTA
GCTATTAAATATTTGCAGTCCGTTGAGGAAACTTACGAGCCCAATACATTGGGCCACGAT
TTAATTAGGGATCTTATATCTGTTGTAAGGGCCCGTGACTATGTCGAAGCGACCAGGCGA
TATAATCATTTCCACGCCCGTCTCGAAGGTTCGCCGAAGGCTGAACTTCGACAGCCCATA
CAGCAGCCGTGCTGCTGTCCCCATTGTCCAAGGCACAAACAAGCGACGATCATGGACGTA
CAGGCCCATGTACCGAAAGCCCAGAATATACAGAATGTATCGAAGCCCTGA
>GU076446
ATGTGGGACCCACTTCTAAATGAGTTTCCTGAATCTGTTCACGGATTTCGTTGTATGTTA
GCTATTAAATATTTGCAGTCCGTTGAGGAAACTTACGAGCCCAATACATTGGGCCACGAT
TTAATTAGGGATCTTATATCTGTTGTAAGGGCCCGTGACTATGTCGAAGCGACCAGGCGA
TATAATCATTTCCACGCCCGTCTCGAAGGTTCGCCGAAGGCTGAACTTCGACAGCCCATA
CAGCAGCCGTGCTGCTGTCCCCATTGTCCAAGGCACAAACAAGCGACGATCATGGACGTA
CAGGCCCATGTACCGAAAGCCCAGAATATACAGAATGTATCGAAGCCCTGA
>FJ355946
ATGTGGGACCCACTTCTAAATGAGTTTCCTGAATCTGTTCACGGATTTCGTTGTATGTTA
GCTATTAAATATTTGCAGTCCGTTGAGGAAACTTACGAGCCCAATACATTGGGCCACGAT
TTAATTAGGGATCTTATATCTGTTGTAAGGGCCCGTGACTATGTCGAAGCGACCAGGCGA
TATAATCATTTCCACGCCCGTCTCGAAGGTTCGCCGAAGGCTGAACTTCGACAGCCCATA
CAGCAGCCGTGCTGCTGTCCCCATTGTCCAAGGCACAAACAAGCGACGATCATGGACGTA
CAGGCCCATGTACCGAAAGCCCAGAATATACAGAATGTATCGAAGTCCTGA
>JQ928348
ATGTGGGACCCACTTCTAAATGAATTTCCTGAATCTGTTCACGGATTTCGTTGTATGTTA
GCTATTAAATATTTGCAGTCCGTTGAGGAAACTTACGAGCCCAATACATTGGGCCACGAT
TTAGTTAGGGATCTTATATCTGTTGTAAGGGCCCGTGACTATGTCGAAGCGACCAGGCGA
TATAATCATTTCCACGCCCGTCTCGAAGGTTCGCCGAAGGCTGAACTTCGACAGCCCATA
CAGCAGCCGTGCTGCTGTCCCCATTGTCCAAGGCACAAACAAGCGACGATCATGGACGTA
CAGGCCCATGTATCGAAAGCCCAGAATATACAGAATGTATCGGAGCCCTGA
>JQ928347
ATGTGGGACCCACTTCTAAATGAATTTCCTGAATCTGTTCACGGATTTCGTTGTATGTTA
GCTATTAAATATTTGCAGTCCGTTGAGGAAACTTACGAGCCCAATACATTGGGCCACGAT
TTAGTTAGGGATCTTATATCTGTTGTAAGGGCCCGTGACTATGTCGAAGCGACCAGGCGA
TATAATCATTTCCACGCCCGTCTCGAAGGTTCGCCGAAGGCTGAACTTCGACAGCCCATA
CAGCAGCCGTGCTGCTGTCCCCATTGTCCAAGGCACAAACAAGCGACGATCATGGACGTA
CAGGCCCATGTATCGAAAGCCCAGAATATACAGAATGTATCGGAGCCCTGA
>KC106652
ATGTGGGACCCACTTCTAAATGAATTTCCTGAATCTGTTCACGGATTTCGTTGTATGTTA
GCTATTAAATATTTGCAGTCCGTTGAGGAAACTTACGAGCCCAATACATTGGGCCACGAT
TTAGTTAGGGATCTTATATCTGTTGTAAGGGCCCGTGACTATGTCGAAGCGACCAGGCGA
TATAATCATTTCCACGCCCGTCTCGAAGGTTCGCCGAAGGCTGAACTTCGACAGCCCATA
CAGCAGCCGTGCTGCTGTCCCCATTGTCCAAGGCACAAACAAGCGACGATCATGGACGTA
CAGGCCCATGTATCGAAAGCCCAGAATATACAGAATGTATCGGAGCCCTGA
>JQ414025
ATGTGGGACCCACTTCTAAATGAATTTCCTGAATCTGTTCACGGATTTCGTTGTATGTTA
GCTATTAAATATTTGCAGTCCGTTGAGGAAACTTACGAGCCCAATACATTGGGCCACGAT
TTAGTTGGGGATCTTATATCTGTTGTAAGGGCCCGTGACTATGTCGAAGCGACCAGGCGA
TATAATCATTTCCACGCCCGTCTCGAAGGTTCGCCGAAGGCTGAACTTCGACAGCCCATA
CAGCAGCCGTGCTGCTGTCCCCATTGTCCAAGGCACAAACAAGCGACGATCATGGACGTA
CAGGCCCATGTATCGAAAGCCCAGAATATACAGAATGTATCGGAGCCCTGA
>KC106651
ATGTGGGACCCACTTCTAAATGAATTTCCTGAATCTGTTCACGGATTTCGTTGTATGTTA
GCTATTAAATATTTGCAGTCCGTTGAGCAAACTTACGAGCCCAATACATTGGGCCACGAT
TTAGTTAGGGATCTTATATCTGTTGTAAGGGCCCGTGACTATGTCGAAGCGACCAGGCGA
TATAATCATTTCCACGCCCGTCTCGAAGGTTCGCCGAAGGCTGAACTTCGACAGCCCATA
CAGCAGCCGTGCTGCTGTCCCCATTGTCCAAGGCACAAACAAGCGACGATCATGGACGTA
CAGGCCCATGTATCGAAAGCCCAGAATATACAGAATGTATCGGAGCCCTGA
>KC106650
ATGTGGGACCCACTTCTAAATGAATTTCCTGAATCTGTTCACGGATTTCGTTGTATGTTA
GCTATTAAATATTTGCAGTCCGTTGAGCAAACTTACGAGCCCAATACATTGGGCCACGAT
TTAGTTAGGGATCTTATATCTGTTGTAAGGGCCCGTGACTATGTCGAAGCGACCAGGCGA
TATAATCATTTCCACGCCCGTCTCGAAGGTTCGCCGAAGGCTGAACTTCGACAGCCCATA
CAGCAGCCGTGCTGCTGTCCCCATTGTCCAAGGCACAAACAAGCGACGATCATGGACGTA
CAGGCCCATGTATCGAAAGCCCAGAATATACAGAATGTATCGGAGCCCTGA
>KC106637
ATGTGGGACCCACTTCTAAATGAATTTCCTGAATCTGTTCACGGATTTCGTTGTATGTTA
GCTATTAAATATTTGCAGTCCGTTGAGGAAACTTACGAGCCCAATACATTGGGCCACGAT
TTAGTTAGGGATCTTATATCTGTTGTAAGGGCCCGTGACTATGTCGAAGCGACCAGGCGA
TATAATCATTTCCACGCCCGTCTCGAAGGTTCGCCGAAGGCTGAACTTCGACAGCCCATA
CAGCAGCCGTGCTGCTGTCCCCATTGTCCAAGGCACAAACAAGCGACGATCATGGACGTA
CAGGCCCATGTACCGAAAGCCCAGAATATACAGAATGTATCGGAGCCCTGA
>KC106636
ATGTGGGACCCACTTCTAAATGAATTTCCTGAATCTGTTCACGGATTTCGTTGTATGTTA
GCTATTAAATATTTGCAGTCCGTTGAGGAAACTTACGAGCCCAATACATTGGGCCACGAT
TTAGTTAGGGATCTTATATCTGTTGTAAGGGCCCGTGACTATGTCGAAGCGACCAGGCGA
TATAATCATTTCCACGCCCGTCTCGAAGGTTCGCCGAAGGCTGAACTTCGACAGCCCATA
CAGCAGCCGTGCTGCTGTCCCCATTGTCCAAGGCACAAACAAGCGACGATCATGGACGTA
CAGGCCCATGTACCGAAAGCCCAGAATATACAGAATGTATCGGAGCCCTGA
>KC106647
ATGTGGGACCCACTTCTAAATGAATTTCCTGAATCTGTTCACGGATTTCGTTGTATGTTA
GCTATTAAATATTTGCAGTCCGTTGAGGAAACTTACGAGCCCAATACATTGGGCCACGAT
TTAGTTAGGGATCTTATATCTGTTGTAAGGGCCCGTGACTATGTCGAAGCGACCAGGCGA
TATAATCATTTCCACGCCCGTCTCGAAGGTTCGCCGAAGGCTGAACTTCGACAGCCCATA
CAGCAGCCGTGCTGCTGTCCCCATTGTCCAAGGCACAAACAAGCGACGATCATGGACGTA
CAGGCCCATGTACCGAAAGCCCAGAATATACAGAATGTATCGAAGCCCTGA
>KC106646
ATGTGGGACCCACTTCTAAATGAATTTCCTGAATCTGTTCACGGATTTCGTTGTATGTTA
GCTATTAAATATTTGCAGTCCGTTGAGGAAACTTACGAGCCCAATACATTGGGCCACGAT
TTAGTTAGGGATCTTATATCTGTTGTAAGGGCCCGTGACTATGTCGAAGCGACCAGGCGA
TATAATCATTTCCACGCCCGTCTCGAAGGTTCGCCGAAGGCTGAACTTCGACAGCCCATA
CAGCAGCCGTGCTGCTGTCCCCATTGTCCAAGGCACAAACAAGCGACGATCATGGACGTA
CAGGCCCATGTACCGAAAGCCCAGAATATACAGAATGTATCGAAGCCCTGA
>KC106649
ATGTGGGACCCACTTCTAAATGAATTTCCTGAATCTGTTCACGGATTTCGTTGTATGTTA
GCTATTAAATATTTGCAGTCCGTTGAGGAAACTTACGAGCCCAATACATTGGGCCACGAT
TTAGTTAGGGATCTTATATCTGTTGTAAGGGCCCGTGACTATGTCGAAGCGACCAGGCGA
TATAATCATTTCCACGCCCGTCTCGAAGGTTCGCCGAAGGCTGAACTTCGACAGCCCATA
CAGCAGCCGTGCTGCTGTCCCCATTGTCCAAGGCACAAACAAGCGACGATCATGGACGTA
CAGGCCCATGTACCGAAAGCCCAGAATATACAGAATGTATCGAAGCCCTGA
>KC106635
ATGTGGGACCCACTTTTAAATGAATTTCCTGAATCTGTTCACGGATTTCGTTGTATGTTA
GCTATTAAATATTTGCAGTCCGTTGAGGAAACTTACGAGCCCAATACATTGGGCCACGAT
TTAGTTAGGGATCTTATATCTGTTGTAAGGGCCCGTGACTATGTCGAAGCGACCAGGCGA
TATAATCATTTCCACGCCCGTCTCGAAGGTTCGCCGAAGGCTGAACTTCGACAGCCCATA
CAGCAGCCGTGCTGCTGTCCCCATTGTCCAAGGCACAAACAAGCGACGATCATGGACGTA
CAGGCCCATGTACCGAAAGCCCAGAATATACAGAATGTATCGAAGCCCTGA
>KC106648
ATGTGGGACCCACTTCTAAATGAATTTCCTGAATCTGTTCACGGATTTCGTTGTATGTTA
GCTATTAAATATTTGCAGTCCGTTGAGGAAATTTACGAGCCCAATACATTGGGCCACGAT
TTAGTTAGGGATCTTATATCTGTTGTAAGGGCCCGTGACTATGTCGAAGCGACCAGGCGA
TATAATCATTTCCACGCCCGTCTCGAAGGTTCGCCGAAGGCTGAACTTCGACAGCCCATA
CAGCAGCCGTGCTGCTGTCCCCATTGTCCAAGGCACAAACAAGCGACGATCATGGACGTA
CAGGCCCATGTACCGAAAGCCCAGAATATACAGAATGTATCGAAGCCCTGA
>KC106642
ATGTGGGACCCACTTCTAAATGATTTTCCTGAATCTGTTCACGGATTTCGTTGTATGTTA
GCTATTAAATATTTGCAGTCTGTTGAGGAAACTTACGAGCCCAATACATTGGGCCACGAT
TTAGTTAGGGATCTTATATCTGTTGTAAGGGCCCGTGACTATGTCGAAGCGACCAGGCGA
TATAATCATTTCCACGCCCGTCTCGAAGGTTCGCCGAAGGCTGAACTTCGACAGCCCATA
CAGCAGCCGTGCTGCTGTCCCCATTGTCCAAGGCACAAACAAGCGACGATCATGGACGTA
CAGGCCCATGTACCGAAAGCCCAGAATATACAGAATGTATCGAAGCCCTGA
>KC106641
ATGTGGGACCCACTTCTAAATGATTTTCCTGAATCTGTTCACGGATTTCGTTGTATGTTA
GCTATTAAATATTTGCAGTCTGTTGAGGAAACTTACGAGCCCAATACATTGGGCCACGAT
TTAGTTAGGGATCTTATATCTGTTGTAAGGGCCCGTGACTATGTCGAAGCGACCAGGCGA
TATAATCATTTCCACGCCCGTCTCGAAGGTTCGCCGAAGGCTGAACTTCGACAGCCCATA
CAGCAGCCGTGCTGCTGTCCCCATTGTCCAAGGCACAAACAAGCGACGATCATGGACGTA
CAGGCCCATGTACCGAAAGCCCAGAATATACAGAATGTATCGAAGCCCTGA
>KC106643
ATGTGGGACCCACTTCTAAATGATTTTCCTGAATCTGTTCACGGATTTCGTTGTATGTTA
GCTATTAAATATTTGCAGTCTGTTGAGGAAACTTACGAGCCCAATACATTGGGCCACGAT
TTAGTTAGGGATCTTATATCTGTTGTAAGGGCCCGTGACTATGTCGAAGCGACCAGGCGA
TATAATCATTTCCACGCCCGTCTCGAAGGTTCGCCGAAGGCTGAACTTCGACAGCCCATA
CAGCAGCCGTGCTGCTGTCCCCATTGTCCAAGGCACAAACAAGCGACGATCATGGACGTA
CAGGCCCATGTACCGAAAGCCCAGAATATACAGAATGTATCGAAGCCCTGA
>KC106644
ATGTGGGACCCACTTCTAAATGATTTTCCTGAATCTGTTCACGGATTTCGTTGTATGTTA
GCTATTAAATATTTGCAGTCTGTTGAGGAAACTTACGAGCCCAATACATTGGGCCACGAT
TTAGTTAGGGATCTTATATCTGTTGTAAGGGCCCGTGACTATGTCGAAGCGACCAGGCGA
TATAATCATTTCCACGCCCGTCTCGAAGGTTCGCCGAAGGCTGAACTTCGACAGCCCATA
CAGCAGCCGTGCTGCTGTCCCCATTGTCCAAGGCACAAACAAGCGACGATCATGGACGTA
CAGGCCCATGTACCGAAAGCCCAGAATATACAGAATGTATCGAAGCCCTGA
>KC106645
ATGTGGGACCCACTTCTAAATGATTTTCCTGAATCTGTTCACGGATTTCGTTGTATGTTA
GCTATTAAATATTTGCAGTCTGTTGAGGAAACTTACGAGCCCAATACATTGGGCCACGAT
TTAGTTAGGGATCTTATATCTGTTGTAAGGGCCCGTGACTATGTCGAAGCGACCAGGCGA
TATAATCATTTCCACGCCCGTCTCGAAGGTTCGCCGAAGGCTGAACTTCGACAGCCCATA
CAGCAGCCGTGCTGCTGTCCCCATTGTCCAAGGCACAAACAAGCGACGATCATGGACGTA
CAGGCCCATGTACCGAAAGCCCAGAATATACAGAATGTATCGAAGCCCTGA
>KC106639
ATGTGGGACCCACTTCTAAATGATTTTCCTGAATCTGTTCACGGATTTCGTTGTATGTTA
GCTATTAAATATTTGCAGTCCGTTGAGGAAACTTACGAGCCCAATACATTGGGCCACGAT
TTAGTTAGGGATCTTATATCTGTTGTAAGGGCCCGTGACTATGTCGAAGCGACCAGGCGA
TATAATCATTTCCACGCCCGTCTCGAAGGTTCGCCGAAGGCTGAACTTCGACAGCCCATA
CAGCAGCCGTGCTGCTGTCCCCATTGTCCAAGGCACAAACAAGCGACGATCATGGACGTA
CAGGCCCATGTACCGAAAGCCCAGAATATACAGAATGTATCGAAGCCCTGA
>KC106638
ATGTGGGACCCACTTCTAAATGATTTTCCTGAATCTGTTCACGGATTTCGTTGTATGTTA
GCTATTAAATATTTGCAGTCCGTTGAGGAAACTTACGAGCCCAATACATTGGGCCACGAT
TTAGTTAGGGATCTTATATCTGTTGTAAGGGCCCGTGACTATGTCGAAGCGACCAGGCGA
TATAATCATTTCCACGCCCGTCTCGAAGGTTCGCCGAAGGCTGAACTTCGACAGCCCATA
CAGCAGCCGTGCTGCTGTCCCCATTGTCCAAGGCACAAACAAGCGACGATCATGGACGTA
CAGGCCCATGTACCGAAAGCCCAGAATATACAGAATGTATCGAAGCCCTGA
>KC106640
ATGTGGGACCCACTTCTAAATGATTTTCCTGAATCTGTTCACGGATTTCGTTGTATGTTA
GCTATTAAATATTTGCAGTCCGTTGAGGAAACTTACGAGCCCAATACATTGGGCCACGAT
TTAGTTAGGGATCTTATATCTGTTGTAAGGGCCCGTGACTATGTCGAAGCGACCAGGCGA
TATAATCATTTCCACGCCCGTCTCGAAGGTTCGCCGAAGGCTGAACTTCGACAGCCCATA
CAGCAGCCGTGCTGCTGTCCCCATTGTCCAAGGCACAAACAAGCGACGATCATGGACGTA
CAGGCCCATGTACCGAAAGCCCAGAATATACAGAATGTATCGAAGCCCTGA
>AY594174
ATGTGGGACCCACTTCTTAATGAATTTCCTGAATCTGTTCACGGATTTCGTTGTATGTTA
GCTATTAAATATTTGCAGTCCGTTGAGGAAACTTACGAGCCCAATACATTGGGCCACGAT
TTAATTAGGGATCTTATATCTGTTGTAAGGGCCCGTGACTATGTCGAAGCGACCAGGCGA
TATAATCATTTCCACGCCCGTCTCGAAGGTTCGCCGAAGGCTGAACTTCGACAGCCCATA
CAGCAGCCGTGCTGCTGTCCCCATTGTCCAAGGCACAAACAAGCGACGATCATGGACGTA
CAGGCCCATGTACCGAAAGCCCAGAATATACAGAATGTATCGAAGCCCTGA
>EF433426
ATGTGGGACCCACTTCTTAATGAATTTCCTGAATCTGTTCACGGATTTCGTTGTATGTTA
GCTATTAAATATTTGCAGTCCGTTGAGGAAACTTACGAGCCCAATACATTGGGCCACGAT
TTAATTAGGGATCTTATATCTGTTGTAAGGGCCCGTGACTATGTCGAAGCGACCAGGCGA
TATAATCATTTCCACGCCCGTCTCGAAGGTTCGCCGAAGGCTGAACTTCGACAGCCCATA
CAGCAGCCGTGCTGCTGTCCCCATTGTCCAAGGCACAAACAAGCGACGATCATGGACGTA
CAGGCCCATGTACCGAAAGCCCAGAATATACAGAATGTATCGAAGCCCTGA
>KT921313
ATGTGGGACCCACTACTAAATGAATTTCCTGAATCTGTTCACGGATTTCGTTGTATGTTA
GCTATTAAATATTTGCAGTCCGTTGAGGAAACATACGAGCCCAATACATTGGGCCACGAT
TTAATTAGGGATCTTATATCTGTTGTAAGGGCCCGTGACTATGTCGAAGCGACCAGGCGA
TATAATCATTTCCACGCCCGTCTCGAAGGTTCGCCGAAGGCTGAACTTCGACAGCCCATA
CAGCAGCCGTGCTGCTGTCCCCATTGTCCAAGGCACAAACAAGCGACGATCATGGACGTA
CAGGCCCATGTATCGAAAGCCCAGAATATACAGAATGTATCGAAGCCCTGA
>KT921310
ATGTGGGACCCACTACTAAATGAATTTCCTGAATCTGTTCACGGATTTCGTTGTATGTTA
GCTATTAAATATTTGCAGTCCGTTGAGGAAACATACGAGCCCAATACATTGGGCCACGAT
TTAATTAGGGATCTTATATCTGTTGTAAGGGCCCGTGACTATGTCGAAGCGACCAGGCGA
TATAATCATTTCCACGCCCGTCTCGAAGGTTCGCCGAAGGCTGAACTTCGACAGCCCATA
CAGCAGCCGTGCTGCTGTCCCCATTGTCCAAGGCACAAACAAGCGACGATCATGGACGTA
CAGGCCCATGTATCGAAAGCCCAGAATATACAGAATGTATCGAAGCCCTGA
>KT921304
ATGTGGGACCCACTACTAAATGAATTTCCTGAATCTGTTCACGGATTTCGTTGTATGTTA
GCTATTAAATATTTGCAGTCCGTTGAGGAAACATACGAGCCCAATACATTGGGCCACGAT
TTAATTAGGGATCTTATATCTGTTGTAAGGGCCCGTGACTATGTCGAAGCGACCAGGCGA
TATAATCATCTCCACGCCCGTCTCGAAGGTTCGCCGAAGGCTGAACTTCGACAGCCCATA
CAGCAGCCGTGCTGCTGTCCCCATTGTCCAAGGCACAAACAAGCGGCGATCATGGACGTA
CAGGCCCATGTATCGAAAGCCCAGAATATACAGAATGTATCGAAGCCCTGA
>KT921303
ATGTGGGACCCACTCATAAATGAATTTCCTGAATCTGTTCACGGATTTCGTTGTATGTTA
GCTATTAAATATTTGCAGTCCGTTGAGGAAACATACGAGCCCAATACATTGGGCCACGAT
TTAATTAGGGATCTTATATCTGTTGTAAGGGCCCGTGACTATGTCGAAGCGACCAGGCGA
TATAATCATTTCCACGCCCGTCTCGAAGGTTCGCCGAAGGCTGAACTTCGACAGCCCATA
CAGCAGCCGTGCTGCTGTCCCCATTGTCCAAGGCACAAACAAGCGACGATCATGGACGTA
CAGGCCCATGTATCGAAAGCCCAGAATATACAGAATGTATCGAAGCCCTGA
>KT921311
ATGTGGGACCCACTCCTAAATGAATTTCCTGAATCTGTTCACGGATTTCGTTGTATGTTA
GCTATTAAATATTTGCAGTCCGTTGAGGAAACTTACAAGCCCAATACATTGGGCCACGAT
TTAATTAGGGATCTTATATCTGTTGTAAGGGCCCGTGACTATGTCGAAGCGACCAGGCGA
TATAATCATTTCCACGCCCGTCTCGAAGGTTCGCCGAAGGCTGAACTTCGACAGCCCATA
CAGCAGCCGTGCTGCTGTCCCCATTGTCCAAGGCACAAACAAGCGACGATCATGGACGTA
CAGGCCCATTTATCGAAAGCCCAGAATATACAGAATGTATCGAAGCCCTGA
>KT921308
ATGTGGGACCCACTCCTAAATGAATTTCCTGAATCTGTTCACGGATTTCGTTGTATGTTA
GCTATTAAATATTTGCAGTCCGTTGAGGAAACTTACAAGCCCAATACATTGGGCCACGAT
TTAATTAGGGATCTTATATCTGGTGTAAGGCCCCGCGACTATGTCGAAGCGACCCGGCGA
TATAATCATTTCCACTCCCGTCTCGAAGGTTCGCCGAAGGCTGAACTTCGACAGCCCATA
CAGCAGCCGTGCTGCTGTCCCCATTGTCCAAGGCACAAGCAAGCGACGATCATGGACGTA
CAGGCCCATGTATCGAAAGCCCAGAATATACAGAATGTATCGAAGCCCTGA
>GQ861426
ATGTGGGACCCACTCCTAAATGAATTTCCTGAATCTGTTCACGGATTTCGTTGTATGTTA
GCTATTAAATATTTGCAGTCCGTTGAGGAAACTTACGAGCCCAATACATTGGGCCACGAT
TTAATTAGGGATCTTATATCTGTTGTAAGGGCCCGTGACTATGTCGAAGCGACCAGGCGA
TATAATCATTTCCACGCCCGTCTCGAAGGTTCGCCGAAGGCTGAACTTCGACAGCCCATA
CAGCAGCCGTGCTGCTGTCCCCATTGTCCAAGGCACAAACAAGCGACGATCATGGACGTA
CAGGCCCATGTATCGAAAGCCCAGAATATACAGAATGTATCGAAGCCCTGA
>KT921306
ATGTGGGACCCACTCCTAAATGAATTTCCTGAATCCGTTCACGGATTTCGTTGTATGTTA
GCTATTAAATATTTGCAGTCCGTTGAGGAAACTTACGAGCCCAATACATTGGGCCACGAT
TTAATTAGGGATCTTATATCTGTTGTAAGGGCCCGTGACTATGTCGAAGCGACCAGGCGA
TATAATCATTTCCACGCCCGTCTCGAAGGTTCGCCGAAGGCTGAACTTCGACAGCCCATA
CAGCAGCCGTGCTGCTGTCCCCATTGTCCAAGGCACAAACAAGCGACGATCATGGACGTA
CAGGCCCATGTATCGAAAGCCCAGAATATACAGAATGTATCGAAGCCCTGA
>EF107520
ATGTGGGACCCACTTCTAAATGAATTTCCTGAATCTGTTCACGGATTTCGTTGTATGTTA
GCTATTAAATATTTGCAGTCCGTTGAGGAAACTTACGACGCCAATACATTGGGCCACGAT
TTAATTAGGGATCTTATATCTGTTGTAAGGGCCCGTGACTATGTCGAAGCGACCAGGCGA
TATAATCATTTCCACGCCCGTCTCGAAGGTTCGCCGAAGGCTGAACTTCGACAGCCCATA
CAGCAGCCGTGCTGCTGTCCCCACTGTCCAAGGCACAAACAAGCGACGATCATGGACGTA
CAGGCCCATGTATCGAAAGCCCAGAATATACAGAATGTATCGAAGCCCTGA
>KT921305
ATGTGGGACCCACTTCTAAATGAATTTCCTGAATCTGTTCACGGATTTCGTTGTATGTTA
GCTATTAAATATTTGCAGTCCGTTGAGGAAACTTACGAGCCCAATACATTGGGCCACGAT
TTAATTAGGGATCTTATATCTGTTGTAAGGGCCCGTGACTATGTCGAAGCGACCAGGCGA
TATAATCATTTCCACGCCCGTCTCGAAGGTTCGCCGAAGGCTGAACTTCGACAGCCCATA
CAGCAGCCGTGCTGCTGTCCCCATTGTCCAAGGCACAAACAAGCGACGATCATGGACGTA
CAGGCCCATGTATCGAAAGCCCAGAATATACAGAATGTATCGAAGCCCTGA
>EF490995
ATGTGGGACCCACTTCTAAATGAATTTCCTGAATCTGTTCACGGATTTCGTTGTATGTTA
GCTATTAAATATTTGCAGTCCGTTGAGGAAACTTACGAGCCCAATACATTGGGCCACGAT
TTAATTAGGGATCTTATATCTGTTGTAAGGGCCCGTGACTATGTCGAAGCGACCAGGCGA
TATAATCATTTCCACGCCCGTCTCGAAGGTTCGCCGAAGGCTGAACTTCGACAGCCCATA
CAGCAACCGTGCTGCTGTCCCCATTGTCCAAGGCACAAACAAGCGACGATCATGGACGTA
CAGGCCCATGTACCGAAAGCCCAGAATATACAGAATGTATCGAAGTCCTGA
>EF110890
ATGTGGGACCCACTTCTAAATGAATTTCCTGAATCTGTTCACGGATTTCGTTGTATGTTA
GCTATTAAATATTTGCAGTCCGTTGAGGAAACTTACGAGCCCAATACATTGGGCCACGAT
TTAATTAGGGATCTTATATCTGTTGTAAGGGCCCGTGACTATGTCGAAGCGACCAGGCGA
TATAATCATTTCCACGCCCGTCTCGAAGGTTCGCCGAAGGCTGAACTTCGACAGCCCATA
CAGCAACCGTGCTGCTGTCCCCATTGTCCAAGGCACAAACAAGCGACGATCATGGACGTA
CAGGCCCATGTACCGAAAGCCCAGAATATACAGAATGTATCGAAGTCCTGA
>FR851298
ATGTGGGACCCACTTCTAAATGAATTTCCTGAATCTGTTCACGGATTTCGTTGTATGTTA
GCTATTAAATATTTGCAGTCCGTTGAGGAAACTTACGAGCCCAATACATTGGGCCACGAT
TTAATTAGGGATCTTATATCTGTTGTAAGGGCCCGTGACTATGTCGAAGCGACCAGGCGA
TATAATCATTTCCACGCCCGTCTCGAAGGTTCGCCGAAGGCTGAACTTCGACAGCCCATA
CAGCAACCGTGCTGCTGTCCCCATTGTCCAAGGCACAAACAAGCGACGATCATGGACGTA
CAGGCCCATGTACCGAAAGCCCAGAATATACAGAATGTATCGAAGTCCTGA
>FR851297
ATGTGGGACCCACTTCTAAATGAATTTCCTGAATCTGTTCACGGATTTCGTTGTATGTTA
GCTATTAAATATTTGCAGTCCGTTGAGGAAACTTACGAGCCCAATACATTGGGCCACGAT
TTAATTAGGGATCTTATATCTGTTGTAAGGGCCCGTGACTATGTCGAAGCGACCAGGCGA
TATAATCATTTCCACGCCCGTCTCGAAGGTTCGCCGAAGGCTGAACTTCGACAGCCCATA
CAGCAACCGTGCTGCTGTCCCCATTGTCCAAGGCACAAACAAGCGACGATCATGGACGTA
CAGGCCCATGTACCGAAAGCCCAGAATATACAGAATGTATCGAAGTCCTGA
>AY319645
ATGTGGGACCCACTTCTAAATGAATTTCCTGAATCTGTTCACGGATTTCGTTGTATGTTA
GCTATTAAATATTTGCAGTCCGTTGAGGAAACTTACGAGCCCAATACATTGGGCCACGAT
TTAATTAGGGATCTTATATCTGTTGTAAGGGCCCGTGACTATGTCGAAGCGACCAGGCGA
TATAATCATTTCCACGCCCGTCTCGAAGGTTCGCCGAAGGCTGAACTTCGACAGCCCATA
CAGCAACCGTGCTGCTGTCCCCATTGTCCAAGGCACAAACAAGCGACGATCATGGACGTA
CAGGCCCATGTACCGAAAGCCCAGAATATACAGAATGTATCGAAGTCCTGA
>EF210554
ATGTGGGACCCACTTCTAAATGAATTTCCTGAATCTGTTCACGGATTTCGTTGTATGTTA
GCTATTAAATATTTGCAGTCCGTTGAGGAAACTTACGAGCCCAATACATTGGGCCACGAT
TTAATTAGGGATCTTATATCTGTTGTAAGGGCCCGTGACTATGTCGAAGCGACCAGGCGA
TATAATCATTTCCACGCCCGTCTCGAAAGTTCGCCGAAGGCTGAACTTCGACAGCCCATA
CAGCAACCGTGCTGCTGTCCCCATTGTCCAAGGCACAAACAAGCGACGATCATGGACGTA
CAGGCCCATGTACCGAAAGCCCAGAATATACAGAATGTATCGAAGTCCTGA
>JQ303121
ATGTGGGACCCACTTCTAAATGAATTTCCTGAATCTGTTCACGGATTTCGTTGTATGTTA
GCTATTAAATATTTGCAGTCCGTTGAGGAAACGTACGAGCCCAATACATTGGGCCACGAT
TTAATTAGGGATCTTATATCTGTTGTAAGGGCCCGTGACTATGTCGAAGCGACCAGGCGA
TATAATCATTTCCACGCCCGTCTCGAAGGTTCGCCGAAGGCTGAACTTCGACAGCCCATA
CAGCAACCGTGCTGCTGTCCCCATTGTCCAAGGCACAAACAAGCGACGATCATGGACGTA
CAGGCCCATGTACCGAAAGCCCAGAATATACAGAATGTATCGAAGTCCTGA
>JN680353
ATGTGGGACCCACTTCTAAATGAATTTCCTGAATCTGTTCACGGATTTCGTTGTATGTTA
GCTATTAAATATTTGCAGTCCGTTGAGGAAACGTACGAGCCCAATACATTGGGCCACGAT
TTAATTAGGGATCTTATATCTGTTGTAAGGGCCCGTGACTATGTCGAAGCGACCAGGCGA
TATAATCATTTCCACGCCCGTCTCGAAGGTTCGCCGAAGGCTGAACTTCGACAGCCCATA
CAGCAACCGTGCTGCTGTCCCCATTGTCCAAGGCACAAACAAGCGACGATCATGGACGTA
CAGGCCCATGTACCGAAAGCCCAGAATATACAGAATGTATCGAAGTCCTGA
>AF024715
ATGTGGGACCCACTTCTAAATGAATTTCCTGAATCTGTTCACGGATTTCGTTGTATGTTA
GCTATTAAATATTTGCAGTCCGTTGAGGAAACTTACGAGCCCAATACATTGGGCCACGAT
TTAATTAGGGATCTTATATCTGTTGTAAGGGCCCGTGACTATGTCGAAGCGACCAGGCGA
TATAATCATTTCCACGCCCGTCTCGAAGGTTCGCCGAAGGCTGAACTTCGACAGCCCATA
CAGCAACCGTGCTGCTGTCCCCATTGTCCAAGGCACAAACAAGCGACGATCATGGACGTA
CAGGCCCATGTACCGAAAGCCCAGAATATACAGAATGTATCGAAGCCCTGA
>AJ223505
ATGTGGGACCCACTTCTAAATGAATTTCCTGAATCTGTTCACGGATTTCGTTGTATGTTA
GCTATTAAATATTTGCAGTCCGTTGAGGAAACTTACGAGCCCAATACATTGGGCCACGAT
TTAATTAGGGATCTTATATCTGTTGTAAGGGCCCGTGACTATGTCGAAGCGACCAGGCGA
TATAATCATTTCCACGCCCGTCTCGAAGGTTCGCCGAAGGCTGAACTTCGACAGCCCATA
CAGCAACCGTGCTGCTGTCCCCATTGTCCAAGGCACAAACAAGCGACGATCATGGACGTA
CAGGCCCATGTACCGAAAGCCCAGAATATACAGAATGTATCGAAGCCCTGA
>AY530931
ATGTGGGACCCACTTCTAAATGAATTTCCTGAATCTGTTCACGGATTTCGTTGTATGTTA
GCTATTAAATATTTGCAGTCCGTTGAGGAAACTTACGAGCCCAATACATTGGGCCACGAT
TTAATTAGGGATCTTATATCTGTTGTAAGGGCCCGTGACTATGTCGAAGCGACCAGGCGA
TATAATCATTTCCACGCCCGTCTCGAAGGTTCGCCGAAGGCTGAACTTCGACAGCCCATA
CAGCAACCGTGCTGCTGTCCCCATTGTCCAAGGCACAAACAAGCGACGATCATGGACGTA
CAGGCCCATGTACCGAAAGCCCAGAATATACAGAATGTATCGAAGCCCTGA
>AY134494
ATGTGGGACCCACTTCTAAATGAATTTCCTGAATCTGTTCACGGATTTCGTTGTATGTTA
GCTATTAAATATTTGCAGTCCGTTGAGGAAACTTACGAGCCCAATACATTGGGCCACGAT
TTAATTAGGGATCTTATATCTGTTGTAAGAGCCCGTGACTATGTTGAAGCGACCAGGCGA
TATAATCATTTCCACGCCCGTCTCGAAGGTTCGCCGAAGGCTGAACTTCGACAGCCCATA
CAGCAACCGTGCTGCTGTCCCCATTGTCCAAGGCACAAACAAGCGACGATCATGGACGTA
CAGGCCCATGTACCGAAAGCCCAGAATATACAGAATGTATCGAAGCCCTGA
>KJ913683
ATGTGGGACCCACTTGTAAATGAATTCCCTGAATCTGTTCACGGATTTCGTTGTATGTTA
GCTATTAAATATTTGCAGTCCGTTGAGGAAACTTACGAGCCCAATACATTGGGCCACGAT
TTAATTAGGGATCTTATATCTGTAGTAAGGGCCCGTGACTATGTCGAAGCGACCAGGCGA
TATAATCATTTCCACGCCCGTCTCGAAGGTTCGCCGAAGGCTGAACTTCGACAGCCCATA
CAGCAACCGTGCTGCTGTCCCCATTGTCCAAGGCACAAACAAGCGACGATCATGGACGTA
CAGGCCCATGTACCGAAAGCCCAGAATATACAGAATGTATCGAAGCCCTGA
>KJ913682
ATGTGGGACCCACTTGTAAATGAATTTCCTGAATCTGTTCACGGATTTCGTTGTATGTTA
GCTATTAAATATTTGCAGTCCGTTGAGGAAACTTACGAGCCCAATACATTGGGCCACGAT
TTAATTAGGGATCTTATATCTGTAGTAAGGGCCCGTGACTATGTCGAAGCGACCAGGCGA
TATAATCATTTCCACGCCCGTCTCGAAGGTTCGCCGAAGGCTGAACTTCGACAGCCCATA
CAGCAACCGTGCTGCTGTCCCCATTGTCCAAGGCACAAACAAGCGACGATCATGGACGTA
CAGGCCCATGTACCGAAAGCCCAGAATATACAGAATGTATCGAAGCCCTGA
>KM926626
ATGTGGGACCCACTTCTAAATGAATTTCCTGAATCTGTTCACGGATTTCGTTGTATGTTA
GCTATTAAATATTTGCAGTCCGTTGAGGAAACTTATGAGCCCAATACATTGGGCCACGAT
TTAATTAGGGATCTTATATCTGTTGTAAGGGCCCGTGACTATGTCGAAGCGACCAGGCGA
TATAATCATTTCCACGCCCGTCTCGAAGGTTCGCCGAAGGCTGAACTTCGACAGCCCATA
CAGCAACCGTGCTGCTGTCCCCATTGTCCAAGGCACAAACAAGCGACGATCATGGACGTA
CAGGCCCATGTACCGAAAGCCCAGAATATACAGAATGTATCGAAGCCCTGA
>KX347168
ATGTGGGACCCACTTCTAAATGAATTTCCTGAATCTGTTCACGGATTTCGTTGTATGTTA
GCTATTAAATATTTGCAGTCCGTTGAGGAAACTTACGAGCCCAACACATTGGGCCACGAT
TTAATTAGGGATCTTATATCTGTTGTAAGGGCCCGTGACTATGTCGAAGCGACCAGGCGA
TATAATCATTTCCACGCCCGTCTCGAAGGTTCGCCGAAGGCTGAACTTCGACAGCCCATA
CAGCAGCCGTGCTGCTGTCCCCATTGTCCAAGGCACAAACAAGCGACGATCATGGACGTA
CAGGCCCATGTACCGAAAGCCCAGAATATACAGAATGTATCGAAGCCCTGA
>KX347167
ATGTGGGACCCACTTCTAAATGAATTTCCTGAATCTGTTCACGGATTTCGTTGTATGTTA
GCTATTAAATATTTGCAGTCCGTTGAGGAAACTTACGAGCCCAACACATTGGGCCACGAT
TTAATTAGGGATCTTATATCTGTTGTAAGGGCCCGTGACTATGTCGAAGCGACCAGGCGA
TATAATCATTTCCACGCCCGTCTCGAAGGTTCGCCGAAGGCTGAACTTCGACAGCCCATA
CAGCAGCCGTGCTGCTGTCCCCATTGTCCAAGGCACAAACAAGCGACGATCATGGACGTA
CAGGCCCATGTACCGAAAGCCCAGAATATACAGAATGTATCGAAGCCCTGA
>KM926625
ATGTGGGACCCACTTCTAAATGAATTTCCTGAATCTGTTCACGGATTTCGTTGTATGTTA
GCTATTAAATATTTGCAGTCCGTTGAGGAAACTTACGAGCCCAACACATTGGGCCACGAT
TTAATTAGGGATCTTATATCTGTTGTAAGGGCCCGTGACTATGTCGAAGCGACCAGGCGA
TATAATCATTTCCACGCCCGTCTCGAAGGTTCGCCGAAGGCTGAACTTCGACAGCCCATA
CAGCAACCGTGCTGCTGTCCCCATTGTCCAAGGCACAAACAAGCGACGATCATGGACGTA
CAGGCCCATGTACCGAAAGCCCAGAATATACAGAATGTATCGAAGCCCTGA
>KT099158
ATGTGGGACCCACTTCTAAATGAATTTCCTGAATCTGTTCACGGATTTCGTTGTATGTTA
GCTATTAAATATTTGCAGTCCGTTGAGGAAACTTACGAGCCCAATACATTGGGCCACGAT
TTAATTAGGGATCTTATATCTGTTGTAAGGGCCCGTGACTATGTCGAAGCGACCAGGCGA
TATAATCATTTCCACGCCCGTCTCGAAGGTTCGCCGAAGGCTGAACTTCGACAGCCCATA
CAGCACCCGTGCTGCTGTCCCCATTGTCCAAGGCACAAACAAGCGACGATCATGGACGTA
CAGGCCCATGTACCGAAAGCCCAGAATATACAGAATGTATCGAAGCCCTGA
>KT099157
ATGTGGGACCCACTTCTAAATGAATTTCCTGAATCTGTTCACGGATTTCGTTGTATGTTA
GCTATTAAATATTTGCAGTCCGTTGAGGAAACTTACGAGCCCAATACATTGGGCCACGAT
TTAATTAGGGATCTTATATCTGTTGTAAGGGCCCGTGACTATGTCGAAGCGACCAGGCGA
TATAATCATTTCCACGCCCGTCTCGAAGGTTCGCCGAAGGCTGAACTTCGACAGCCCATA
CAGCACCCGTGCTGCTGTCCCCATTGTCCAAGGCACAAACAAGCGACGATCATGGACGTA
CAGGCCCATGTACCGAAAGCCCAGAATATACAGAATGTATCGAAGCCCTGA
>HM448447
ATGTGGGACCCACTTCTAAATGAATTTCCTGAATCTGTTCACGGATTTCGTTGTATGTTA
GCTATTAAATATTTGCAGTCCGTTGAGGAAACTTACGAGCCCAATACATTGGGCCACGAT
TTAATTAGGGATCTTATATCTGTTGTAAGGGCCCGTGACTATGTCGAAGCGACCAGGCGA
TATAATCATTTCCACGCCCGTCTCGAAGGTTCGCCGAAGGCTGAACTTCGACAGCCCATA
CAGCAGCCGTGCTGCTGTCCCCATTGTCCAAGGCACAAACAAGCGACGATCATGGACGTA
CAGGCCCATGTACCGAAAGCCCAGAATATACAGAATGTATCGAAGCCCTGA
>KX347172
ATGTGGGACCCACTTCTAAATGAATTTCCTGAATCTGTTCACGGATTTCGTTGTATGTTA
GCTATTAAATATTTGCAGTCCGTTGAGGAAACTTACGAGCCCAATACATTGGGCCACGAT
TTAATTAGGGATCTTATATCTGTTGTAAGGGCCCGTGACTATGTCGAAGCGACCAGGCGA
TATAATCATTTCCACGCCCGTCTCGAAGGTTCGCCGAAGGCTGAACTTCGACAGCCCATA
CAGCAGCCGTGCTGCTGTCCCCATTGTCCAAGGCACAAACAAGCGACGATCATGGACGTA
CAGGCCCATGTACCGAAAGCCCAGAATATACAGAATGTATCGAAGCCCTGA
>KX347171
ATGTGGGACCCACTTCTAAATGAATTTCCTGAATCTGTTCACGGATTTCGTTGTATGTTA
GCTATTAAATATTTGCAGTCCGTTGAGGAAACTTACGAGCCCAATACATTGGGCCACGAT
TTAATTAGGGATCTTATATCTGTTGTAAGGGCCCGTGACTATGTCGAAGCGACCAGGCGA
TATAATCATTTCCACGCCCGTCTCGAAGGTTCGCCGAAGGCTGAACTTCGACAGCCCATA
CAGCAGCCGTGCTGCTGTCCCCATTGTCCAAGGCACAAACAAGCGACGATCATGGACGTA
CAGGCCCATGTACCGAAAGCCCAGAATATACAGAATGTATCGAAGCCCTGA
>KX347170
ATGTGGGACCCACTTCTAAATGAATTTCCTGAATCTGTTCACGGATTTCGTTGTATGTTA
GCTATTAAATATTTGCAGTCCGTTGAGGAAACTTACGAGCCCAATACATTGGGCCACGAT
TTAATTAGGGATCTTATATCTGTTGTAAGGGCCCGTGACTATGTCGAAGCGACCAGGCGA
TATAATCATTTCCACGCCCGTCTCGAAGGTTCGCCGAAGGCTGAACTTCGACAGCCCATA
CAGCAGCCGTGCTGCTGTCCCCATTGTCCAAGGCACAAACAAGCGACGATCATGGACGTA
CAGGCCCATGTACCGAAAGCCCAGAATATACAGAATGTATCGAAGCCCTGA
>KX347169
ATGTGGGACCCACTTCTAAATGAATTTCCTGAATCTGTTCACGGATTTCGTTGTATGTTA
GCTATTAAATATTTGCAGTCCGTTGAGGAAACTTACGAGCCCAATACATTGGGCCACGAT
TTAATTAGGGATCTTATATCTGTTGTAAGGGCCCGTGACTATGTCGAAGCGACCAGGCGA
TATAATCATTTCCACGCCCGTCTCGAAGGTTCGCCGAAGGCTGAACTTCGACAGCCCATA
CAGCAGCCGTGCTGCTGTCCCCATTGTCCAAGGCACAAACAAGCGACGATCATGGACGTA
CAGGCCCATGTACCGAAAGCCCAGAATATACAGAATGTATCGAAGCCCTGA
>HE603246
ATGTGGGACCCACTTCTAAATGAATTTCCTGAATCTGTTCACGGATTTCGTTGTATGTTA
GCTATTAAATATTTGCAGTCCGTTGAGGAAACTTACGAGCCCAATACATTGGGCCACGAT
TTAATTAGGGATCTTATATCTGTTGTAAGGGCCCGTGACTATGTCGAAGCGACCAGGCGA
TATAATCATTTCCACGCCCGTCTCGAAGGTTCGCCGAAGGCTGAACTTCGACAGCCCATA
CAGCAGCCGTGCTGCTGTCCCCATTGTCCAAGGCACAAACAAGCGACGATCATGGACGTA
CAGGCCCATGTACCGAAAGCCCAGAATATACAGAATGTATCGAAGCCCTGA
>HE603244
ATGTGGGACCCACTTCTAAATGAATTTCCTGAATCTGTTCACGGATTTCGTTGTATGTTA
GCTATTAAATATTTGCAGTCCGTTGAGGAAACTTACGAGCCCAATACATTGGGCCACGAT
TTAATTAGGGATCTTATATCTGTTGTAAGGGCCCGTGACTATGTCGAAGCGACCAGGCGA
TATAATCATTTCCACGCCCGTCTCGAAGGTTCGCCGAAGGCTGAACTTCGACAGCCCATA
CAGCAGCCGTGCTGCTGTCCCCATTGTCCAAGGCACAAACAAGCGACGATCATGGACGTA
CAGGCCCATGTACCGAAAGCCCAGAATATACAGAATGTATCGAAGCCCTGA
>HE603243
ATGTGGGACCCACTTCTAAATGAATTTCCTGAATCTGTTCACGGATTTCGTTGTATGTTA
GCTATTAAATATTTGCAGTCCGTTGAGGAAACTTACGAGCCCAATACATTGGGCCACGAT
TTAATTAGGGATCTTATATCTGTTGTAAGGGCCCGTGACTATGTCGAAGCGACCAGGCGA
TATAATCATTTCCACGCCCGTCTCGAAGGTTCGCCGAAGGCTGAACTTCGACAGCCCATA
CAGCAGCCGTGCTGCTGTCCCCATTGTCCAAGGCACAAACAAGCGACGATCATGGACGTA
CAGGCCCATGTACCGAAAGCCCAGAATATACAGAATGTATCGAAGCCCTGA
>HE603242
ATGTGGGACCCACTTCTAAATGAATTTCCTGAATCTGTTCACGGATTTCGTTGTATGTTA
GCTATTAAATATTTGCAGTCCGTTGAGGAAACTTACGAGCCCAATACATTGGGCCACGAT
TTAATTAGGGATCTTATATCTGTTGTAAGGGCCCGTGACTATGTCGAAGCGACCAGGCGA
TATAATCATTTCCACGCCCGTCTCGAAGGTTCGCCGAAGGCTGAACTTCGACAGCCCATA
CAGCAGCCGTGCTGCTGTCCCCATTGTCCAAGGCACAAACAAGCGACGATCATGGACGTA
CAGGCCCATGTACCGAAAGCCCAGAATATACAGAATGTATCGAAGCCCTGA
>HE603241
ATGTGGGACCCACTTCTAAATGAATTTCCTGAATCTGTTCACGGATTTCGTTGTATGTTA
GCTATTAAATATTTGCAGTCCGTTGAGGAAACTTACGAGCCCAATACATTGGGCCACGAT
TTAATTAGGGATCTTATATCTGTTGTAAGGGCCCGTGACTATGTCGAAGCGACCAGGCGA
TATAATCATTTCCACGCCCGTCTCGAAGGTTCGCCGAAGGCTGAACTTCGACAGCCCATA
CAGCAGCCGTGCTGCTGTCCCCATTGTCCAAGGCACAAACAAGCGACGATCATGGACGTA
CAGGCCCATGTACCGAAAGCCCAGAATATACAGAATGTATCGAAGCCCTGA
>HF548826
ATGTGGGACCCACTTCTAAATGAATTTCCTGAATCTGTTCACGGATTTCGTTGTATGTTA
GCTATTAAATATTTGCAGTCCGTTGAGGAAACTTACGAGCCCAATACATTGGGCCACGAT
TTAATTAGGGATCTTATATCTGTTGTAAGGGCCCGTGACTATGTCGAAGCGACCAGGCGA
TATAATCATTTCCACGCCCGTCTCGAAGGTTCGCCGAAGGCTGAACTTCGACAGCCCATA
CAGCAGCCGTGCTGCTGTCCCCATTGTCCAAGGCACAAACAAGCGACGATCATGGACGTA
CAGGCCCATGTACCGAAAGCCCAGAATATACAGAATGTATCGAAGCCCTGA
>KC953602
ATGTGGGACCCACTTCTAAATGAATTTCCTGAATCTGTTCACGGATTTCGTTGTATGTTA
GCTATTAAATATTTGCAGTCCGTTGAGGAAACTTACGAGCCCAATACATTGGGCCACGAT
TTAATTAGGGATCTTATATCTGTTGTAAGGGCCCGTGACTATGTCGAAGCGACCAGGCGA
TATAATCATTTCCACGCCCGTCTCGAAGGTTCGCCGAAGGCTGAACTTCGACAGCCCATA
CAGCAGCCGTGCTGCTGTCCCCATTGTCCAAGGCACAAACAAGCGACGATCATGGACGTA
CAGGCCCATGTACCGAAAGCCCAGAATATACAGAATGTATCGAAGCCCTGA
>NC_004005
ATGTGGGACCCACTTCTAAATGAATTTCCTGAATCTGTTCACGGATTTCGTTGTATGTTA
GCTATTAAATATTTGCAGTCCGTTGAGGAAACTTACGAGCCCAATACATTGGGCCACGAT
TTAATTAGGGATCTTATATCTGTTGTAAGGGCCCGTGACTATGTCGAAGCGACCAGGCGA
TATAATCATTTCCACGCCCGTCTCGAAGGTTCGCCGAAGGCTGAACTTCGACAGCCCATA
CAGCAGCCGTGCTGCTGTCCCCATTGTCCAAGGCACAAACAAGCGACGATCATGGACGTA
CAGGCCCATGTACCGAAAGCCCAGAATATACAGAATGTATCGAAGCCCTGA
>EF054893
ATGTGGGACCCACTTCTAAATGAATTTCCTGAATCTGTTCACGGATTTCGTTGTATGTTA
GCTATTAAATATTTGCAGTCCGTTGAGGAAACTTACGAGCCCAATACATTGGGCCACGAT
TTAATTAGGGATCTTATATCTGTTGTAAGGGCCCGTGACTATGTCGAAGCGACCAGGCGA
TATAATCATTTCCACGCCCGTCTCGAAGGTTCGCCGAAGGCTGAACTTCGACAGCCCATA
CAGCAGCCGTGCTGCTGTCCCCATTGTCCAAGGCACAAACAAGCGACGATCATGGACGTA
CAGGCCCATGTACCGAAAGCCCAGAATATACAGAATGTATCGAAGCCCTGA
>EF158044
ATGTGGGACCCACTTCTAAATGAATTTCCTGAATCTGTTCACGGATTTCGTTGTATGTTA
GCTATTAAATATTTGCAGTCCGTTGAGGAAACTTACGAGCCCAATACATTGGGCCACGAT
TTAATTAGGGATCTTATATCTGTTGTAAGGGCCCGTGACTATGTCGAAGCGACCAGGCGA
TATAATCATTTCCACGCCCGTCTCGAAGGTTCGCCGAAGGCTGAACTTCGACAGCCCATA
CAGCAGCCGTGCTGCTGTCCCCATTGTCCAAGGCACAAACAAGCGACGATCATGGACGTA
CAGGCCCATGTACCGAAAGCCCAGAATATACAGAATGTATCGAAGCCCTGA
>AJ489258
ATGTGGGACCCACTTCTAAATGAATTTCCTGAATCTGTTCACGGATTTCGTTGTATGTTA
GCTATTAAATATTTGCAGTCCGTTGAGGAAACTTACGAGCCCAATACATTGGGCCACGAT
TTAATTAGGGATCTTATATCTGTTGTAAGGGCCCGTGACTATGTCGAAGCGACCAGGCGA
TATAATCATTTCCACGCCCGTCTCGAAGGTTCGCCGAAGGCTGAACTTCGACAGCCCATA
CAGCAGCCGTGCTGCTGTCCCCATTGTCCAAGGCACAAACAAGCGACGATCATGGACGTA
CAGGCCCATGTACCGAAAGCCCAGAATATACAGAATGTATCGAAGCCCTGA
>AM409201
ATGTGGGACCCACTTCTAAATGAATTTCCTGAATCTGTTCACGGATTTCGTTGTATGTTA
GCTATTAAATATTTGCAGTCCGTTGAGGAAACTTACGAGCCCAATACATTGGGCCACGAT
TTAATTAGGGATCTTATATCTGTTGTAAGGGCCCGTGACTATGTCGAAGCGACCAGGCGA
TATAATCATTTCCACGCCCGTTTCGAAGGTTCGCCGAAGGCTGAACTTCGACAGCCCATA
CAGCAGCCGTGCTGCTGTCCCCATTGTCCAAGGCACAAACAAGCGACGATCATGGACGTA
CAGGCCCATGTACCGAAAGCCCAGAATATACAGAATGTATCGAAGCCCTGA
>FJ439569
ATGTGGGACCCACTTCTAAATGAATTTCCTGAATCTGTTCACGGATTTCGTTGTATGTTA
GCTATTAAATATTTGCAGTCCGTTGAGGAAACTTACGAGCCCAATACATTGGGCCACGAT
TTAATTAGGGATCTTATATCTGTTGTAAGGGCCCGTGACTATGTCGAAGCGACCAGGCGA
TATAATCATTTCCACGCCCGTCTCGAAGGTTCGCCGAAGGCTGAACTTCGACAGCCCATA
CAGCAGCCGTGCTGCTGTCCCCATTGTCCAAGGCACAAACAAGCGACGATCATGGACGTA
CAGGCCCATGTACAGAAAGCCCAGAATATACAGAATGTATCGAAGCCCTGA
>EU143745
ATGTGGGACCCACTTCTAAATGAATTTCCTGAATCTGTTCACGGATTTCGTTGTATGTTA
GCTATTAAATATTTGCAGTCCGTTGAGGAAACTTACGAGCCCAATACATTGGGCCACGAT
TTAATTAGAGATCTTATATCTGTTGTAAGGGCCCGTGACTATGTCGAAGCGACCAGGCGA
TATAATCATTTCCACGCCCGTCTCGAAGGTTCGCCGAAGGCTGAACTTCGACAGCCCATA
CAGCAGCCGTGCTGCTGTCCCCATTGTCCAAGGCACAAACAAGCGACGATCATGGACGTA
CAGGCCCATGTACCGAAAGCCCAGAATATACAGAATGTATCGAAGCCCTGA
>JQ025993
ATGTGGGACCCACTACTAAATGAATTTCCTGAATCTGTTCACGGATTTCGTTGTATGTTA
GCTATTAAATATTTGCAGTCCGTTGAGGAAACTTACGAGCCCAATACATTGGGCCACGAT
TTAATTAGGGATCTTATATCTGTTGTAAGGGCCCGTGATTATGTCGAAGCGACCAGGCGA
TATAATCATTTCCACGCCCGTCTCGAAGGTTCGCCGAAGGCTGAACTTCGACAGCCCATA
CAGCAGCCGTGCTGCTGTCCCCATTGTCCAAGGCACAAACAAGCGACGATCATGGACGTA
CAGGCCCATGTACCGAAAGCCCAGAATATACAGAATGTATCGAAGCCCTGA
>JQ025990
ATGTGGGACCCACTACTAAATGAATTTCCTGAATCTGTTCACGGATTTCGTTGTATGTTA
GCTATTAAATATTTGCAGTCCGTTGAGGAAACTTACGAGCCCAATACATTGGGCCACGAT
TTAATTAGGGATCTTATATCTGTTGTAAGGGCCCGTGATTATGTCGAAGCGACCAGGCGA
TATAATCATTTCCACGCCCGTCTCGAAGGTTCGCCGAAGGCTGAACTTCGACAGCCCATA
CAGCAGCCGTGCTGCTGTCCCCATTGTCCAAGGCACAAACAAGCGACGATCATGGACGTA
CAGGCCCATGTACCGAAAGCCCAGAATATACAGAATGTATCGAAGCCCTGA
>JQ025994
ATGTGGGACCCACTACTAAATGAATTTCCTGAATCTGTTCACGGATTTCGTTGTATGTTA
GCTATTAAATATTTGCAGTCCGTTGAGGAAACTTACGAGCCCAATACATTGGGCCACGAT
TTAATTAGGGATCTTATATCTGTTGTAAGGGCCCGTGATTATGTCGAAGCGACCAGGCGA
TATAATCATTTCCACGCCCGTCTCGAAGGTTCGCCGAAGGCTGAACTTCGACAGCCCATA
CAGCAGCCGTGCTGCTGTCCCCATTGTCCAAGGCACAAACAAGCGACGATCATGGACGTA
CAGGCCCATGTACCGAAAGCCCAGAATATACAGAATGTATCGAAGCCCTGA
>JQ025995
ATGTGGGACCCACTACTAAATGAATTTCCTGAATCTGTTCACGGATTTCGTTGTATGTTA
GCTATTAAATATTTGCAGTCCGTTGAGGAAACTTACGAGCCCAATACATTGGGCCACGAT
TTAATTAGGGATCTTATATCTGTTGTAAGGGCCCGTGATTATGTCGAAGCGACCAGGCGA
TATAATCATTTCCACGCCCGTCTCGAAGGTTCGCCGAAGGCTGAACTTCGACAGCCCATA
CAGCAGCCGTGCTGCTGTCCCCATTGTCCAAGGCACAAACAAGCGACGATCATGGACGTA
CAGGCCCATGTACCGAAAGCCCAGAATATACAGAATGTATCGAAGCCCTGA
>JQ354991
ATGTGGGACCCACTACTAAATGAATTTCCTGAATCTGTTCACGGATTTCGTTGTATGTTA
GCTATTAAATATTTGCAGTCCGTTGAGGAAACTTACGAGCCCAATACATTGGGCCACGAT
TTAATTAGGGATCTTATATCTGTTGTAAGGGCCCGTGATTATGTCGAAGCGACCAGGCGA
TATAATCATTTCCACGCCCGTCTCGAAGGTTCGCCGAAGGCTGAACTTCGACAGCCCATA
CAGCAGCCGTGCTGCTGTCCCCATTGTCCAAGGCACAAACAAGCGACGATCATGGACGTA
CAGGCCCATGTACCGAAAGCCCAGAATATACAGAATGTATCGAAGCCCTGA
>JQ025991
ATGTGGGACCCACTACTAAATAAATTTCCTGAATCTGTTCACGGATTTCGTTGTATGTTA
GCTATTAAATATTTGCAGTCCGTTGAGGAAACTTACGAGCCCAATACATTGGGCCACGAT
TTAATTAGGGATCTTATATCTGTTGTAAGGGCCCGTGATTATGTCGAAGCGACCAGGCGA
TATAATCATTTCCACGCCCGTCTCGAAGGTTCGCCGAAGGCTGAACTTCGACAGCCCATA
CAGCAGCCGTGCTGCTGTCCCCATTGTCCAAGGCACAAACAAGCGACGATCATGGACGTA
CAGGCCCATGTACCGAAAGCCCAGAATATACAGAATGTATCGAAGCCCTGA
>JQ025992
ATGTGGGACCCACTACTAAAAGAATATGATGAATCTGTTCACGGATTTCGTTGTATGTTA
GATATTAAATATTTGCAGTCCGTTGAGGAAACTTACGAGCGCAATACATTGGGCCACGAT
TTAATTAGGGATCTTATATCTGTTGTAAGGGCCCGTGATTATGTTGAAGCGACCAGGCGA
TATAATCATTTCCACGCCCGTCTTGAAGGTTCGCCGAAGGATGAACTTCGACAGCCCATA
CAGCAGCCGTGCTGCCTTTCGAGTTGTCCAAGGCACAAACAAGCGACGATCATGGACGTA
CAGGCCCATGTACCGAAAGCCCAGAATATACAGAAAGTATCGAAGCCATGA
>GU076444
ATGTGGGACCCACTTCTAAATGAATTTCCTGAATCTGTTCACGGATTTCGTTGTATGTTA
GCTATTAAATATTTGCAGTCCGTTGAGGAAACTTACGAGCCTAATACATTGGGCCACGAT
TTAATTAGGGATCTTATATCTGTTGTAAGGGCCCGTGATTATGTCGAAGCGACCAGGCGA
TATAATCATTTCCACGCCCGTCTCGAAGGTTCGCCGAAGGCTGAACTTCGACAGCCCATA
CAGCAGCCGTGCTGCTGTCCCCATTGTCCAAGGCACAAACAAGCGACGATCATGGACGTA
CAGGCCCATGTACCGAAAGCCCAGAATATACAGAATGTATCGAAGCCCTGA
>KT921309
ATGTGGGACCCACTTTTAAATGAATTTCCTGAATCTGTTCACGGATTTCGTTGTATGTTA
GCTATTAAATATTTGCAGTCCGTTGAGGAAACTTACGAGCCCAATACATTGGGCCACGAT
TTAATTAGGGATCTTATATCTGTTGTAAGGGCCCGTGATTATGTCGAAGCGACCAGGCGA
TATAATCATTTCCACGCCCGTCTCGAAGGTTCGCCGAAGGCTGAACTTCGACAGCCCATA
CAGCAGCCGTGCTGCTGTCCCCATTGTCCAAGGCACAAACAAGCGACGATCATGGACGTA
CAGGCCCATGTACCGAAAGCCCAGAATATACAGAATGTATCGAAGCCCTGA
>KT921312
ATGTGGGACCCACTTCTAAATGAATTTCCTGAATCTGTTCACGGATTTCGTTGTATGTTA
GCTATTAGATATTTGCAGTCCGTTGAGGAAACTTACGAGCCCAATACATTGGGCCACGAT
TTAATTAGGGATCTTATATCTGTTGTAAGGGCCCGTGATTATGTCGAAGCGACCAGGCGA
TATAATCATTTCCACGCCCGTCACGAAGGTTCGCCGAAGGCTGAACTTCGACAGCCCATA
CAGCAGCCGTGCTGCTGTCCCCATTGTCCAAGGCACAAACAAGCGACGATCATGGACGTA
CAGGCCCATGTACCGAAAGCCCAGAATATACAGAATGTATCGAAGCCCTGA
>HE603245
ATGTGGGACCCACTTCTAAATGAATTTCCTGAATCTGTTCACGGATTTCGTTGTATGTTA
GCTATTAAATATTTGCAGTCCGTTGAGGAAACTTACGAGCCCAATACATTGGGCCACGAT
TTAATTAGGGATCTTATATCTGTTGTAAGGGCCCGTGACTATGTCGAAGCGACCAGGCGA
TATAATCATTTCCACGCCCGTCTCCAAGGTTCGCCGAAGGCTGAACTTCGACAGCCCATA
CAGCAGCCGTGCTGCTGTCCCCATTGTCCAAGGCACAAACAAGCGACGATCATGGACGTA
CAGGCCCATGTACCGAAAGCCCCCAAAATACAGAAAAGATCGAAGCCCTGA
>EF060196
ATGTGGGACCCACTTCTAAATGAATTTCCTGAATCTGTTCACGGATTTCGTTGTATGCTA
GCTATTAAATATTTGCAGTCCGTTGAGGAAACTTACGAGCCCAATACATTGGGCCACGAT
TTAATTAGGGATCTTATATCCGTTGTAAGGGCCCGTGACTATGTCGAAGCGACCAGGCGA
TATAATCATTTCCACGCCCGTCTCGAAGGTTCGCCGAACGCTGAACTTCGACAGCCCATA
CAGCAGCCGTGCTGCTGTCCCCATTGTCCAAGGCACAAACAAGCGACGATCATGGACGTA
CAGGCCCATGTACCGAAAGCCCAAAATATACAGAATGTATCGAAGCCCTGA
>JQ231214
ATGTGGGACCCACTTCTAAATGAATTTCCTGAATCTGTTCACGGATTTCGTTGTATGTTA
GCTATTAAATATTTGCAGTCCGTTGAGGAAACTTACGAGCCCAATACATTGGGCCATGAT
TTAATTAGGGATCTTATATCCGTTGTAAGGGCCCGTGACTATGTCGAAGCGACCAGGCGA
TATAATCATTTCCACGCCCGTCTCGAAGGTTCGCCGAAGGCTGAACTTCGACAGCCCATA
CAGCAGCCGTGCTGCTGTCCCCATTGTCCAAGGCACAAACAAGCGACGATCATGGACGTA
CAGGCCCATGTACCGAAAGCCCAGAATATACAGAATGTATCGAAGCCCTGA
>LN846616
ATGTGGGACCCACTTCTAAACGAATTTCCTGAATCTGTTCACGGATTTCGTTGTATGTTA
GCTATTAAATATTTGCAGTCCGTTGAGGAAACTTACGAGCCCAATACATTGGGCCACGAT
TTAATTAGGGATCTTATATCTGTTGTAAGGGCCCGTGACTATGTCGAAGCGACCAGGCGA
TATAATCATTTCCACGCCCGTCTCGAAGGTTCGCCGAAGGCTGAACTTCGACAGCCCATA
CAGCAGCCGTGCTGCTGTCCCCATTGTCCAAGGCACAAACAAGCGACGATCATGGACGTA
CAGGCCCATGTACCGAAAGCCCAGAATATACAGAATGTATCGAAGCCCTGA
>LN846615
ATGTGGGACCCACTTCTAAACGAATTTCCTGAATCTGTTCACGGATTTCGTTGTATGTTA
GCTATTAAATATTTGCAGTCCGTTGAGGAAACTTACGAGCCCAATACATTGGGCCACGAT
TTAATTAGGGATCTTATATCTGTTGTAAGGGCCCGTGACTATGTCGAAGCGACTAGGCGA
TATAATCATTTCCACGCCCGTCTCGAAGGTTCGCCGAAGGCTGAACTTCGACAGCCCATA
CAGCAGCCGTGCTGCTGTCCCCATTGTCCAAGGCACAAACAAGCGACGATCATGGACGTA
CAGGCCCATGTACCGAAAGCCCAGAATATACAGAATGTATCGAAGCCCTGA
>EF051116
ATGTGGGACCCTCTTCTAAATGAATTTCCTGAATCTGTTCACGGATTTCGTTGTATGTTA
GCTATTAAATATTTGCAGTCCGTTGAGGAAACTTACGAGCCCAATACATTGGGCCACGAT
TTAATTAGGGATCTTATATCTGTTGTAAGGGCCCGTGACTATGTCGAAGCGACCCGGCGA
TATAATCATTTCCACGCCCGTCTCGAAGGTTCGCCGAAGGCTGAACTTCGACAGCCCATA
CAGCAACCGTGCTGCTGTCCCCATTGTCCAAGGCACAAACAAGCGACGATCATGGACGTA
CAGGCCCATGTACCGAAAACCCAGAATATACAGAATGTATCGAAGCCCTGA
>AJ812277
ATGTGGGACCCTCTTCTAAATGAATTTCCTGAATCTGTTCACGGATTTCGTTGTATGTTA
GCTATTAAATATTTGCAGTCCGTTGAGGAAACTTACGAGCCCAATACATTGGGCCACGAT
TTAATTAGGGATCTTATATCTGTTGTAAGGGCCCGTGACTATGTCGAAGCGACCCGGCGA
TATAATCATTTCCACGCCCGTCTCGAAGGTTCGCCGAAGGCTGAACTTCGACAGCCCATA
CAGCAGCCGTGCTGCTGTCCCCATTGTCCAAGGCACAAACAAGCGACGATCATGGACGTA
CAGGCCCATGTACCGAAAGCCCAGAATATACAGAATGTATCGAAGCCCTGA
>LN846610
ATGTGGGACCCACTTCTAAATGAATTTCCTGAATCTGTTCACGGATTTCGTTGTATGTTA
GCTATTAAATATTTGCAGTCCGTTGAGGAAACTTACGAGCCCAATACATTGGGCCACGAT
TTAATTAGGGATCTTATATCTGTTGTAAGGGCCCGTGACTATGTCGAAGCGGCCCGGCGA
TATAATCATTTCCACGCCCGCCTCGAAGGTTCGCCGAAGGCTGAACTTCGACACCCCATA
CAGCACCCGTGCTGCTGTCCCCATTGTCCAAGGCACAAACAAGCGACGATCATGGACGTA
CAGGCCCATGTACCGAAAGCCCAGAATATACAGAATGTATCGAAGCCCTGA
>LN846609
ATGTGGGACCCACTTCTAAATGAATTTCCTGAATCTGTTCACGGATTTCGTTGTATGTTA
GCTATTAAATATTTGCAGTCCGTTGAGGAAACTTACGAGCCCAATACATTGGGCCACGAT
TTAATTAGGGATCTTATATCTGTTGTAAGGGCCCGTGACTATGTCGAAGCGGCCCGGCGA
TATAATCATTTCCACGCCCGCCTCGAAGGTTCGCCGAAGGCTGAACTTCGACAGCCCATA
CAGCACCCGTGCTGCTGTCCCCATTGTCCAAGGCACAAACAAGCGACGATCATGGACGTA
CAGGCCCATGTACCGAAAGCCCAGAATATACAGAATGTATCGAAGCCCTGA
>LN846606
ATGTGGGACCCACTTCTAAATGAATTTCCTGAATCTGTTCACGGATTTCGTTGTATGTTA
GCTATTAAATATTTGCAGTCCGTTGAGGAAACTTACGAGCCCAATACATTGGGCCACGAT
TTAATTAGGGATCTTATATCTGTTGTAAGGGCCCGTGACTATGTCGAAGCGGCCCGGCGA
TATAATCATTTCCACGCCCGCCTCGAAGGTTCGCCGAAGGCTGAACTTCGACAGCCCATA
CAGCACCCGTGCTGCTGTCCCCATTGTCCAAGGCACAAACAAGCGACGATCATGGACGTA
CAGGCCCATGTACCGAAAGCCCAGAATATACAGAATGTATCGAAGCCCTGA
>LN846604
ATGTGGGACCCACTTCTAAATGAATTTCCTGAATCTGTTCACGGATTTCGTTGTATGTTA
GCTATTAAATATTTGCAGTCCGTTGAGGAAACTTACGAGCCCAATACATTGGGCCACGAT
TTAATTAGGGATCTTATATCTGTTGTAAGGGCCCGTGACTATGTCGAAGCGGCCCGGCGA
TATAATCATTTCCACGCCCGCCTCGAAGGTTCGCCGAAGGCTGAACTTCGACAGCCCATA
CAGCACCCGTGCTGCTGTCCCCATTGTCCAAGGCACAAACAAGCGACGATCATGGACGTA
CAGGCCCATGTACCGAAAGCCCAGAATATACAGAATGTATCGAAGCCCTGA
>LN846605
ATGTGGGACCCACTTCTAAATGAATTTCCTGAATCTGTTCACGGATTTCGTTGTATGTTA
GCTATTAAATATTTGCAGTCCGTTGAGGAAACTTACGAGCCCAATACATTGGGCCACGAT
TTAATTAGGGATCTTATATCTGTTGTAAGAGCCCGTGACTATGTCGAAGCGGCCCGGCGA
TATAATCATTTCCACGCCCGCCTCGAAGGTTCGCCGAAGGCTGAACTTCGACAGCCCATA
CAGCACCCGTGCTGCTGTCCCCATTGTCCAAGGCACAAACAAGCGACGATCATGGACGTA
CAGGCCCATGTACCGAAAGCCCAGAATATACAGAATGTATCGAAGCCCTGA
>LN846603
ATGTGGGACCCACTTCTAAATGAATTTCCTGAATCTGTTCACGGATTTCGTTGTATGTTA
GCTATTAAATATTTGCAGTCCGTTGAGGAAACTTACGAGCCCAATACATTGGGCCACGAT
TTAATTAGGGATCTTATATCTGTTGTAAGAGCCCGTGACTATGTCGAAGCGGCCCGGCGA
TATAATCATTTCCACGCCCGCCTCGAAGGTTCGCCGAAGGCTGAACTTCGACAGCCCATA
CAGCACCCGTGCTGCTGTCCCCATTGTCCAAGGCACAAACAAGCGACGATCATGGACGTA
CAGGCCCATGTACCGAAAGCCCAGAATATACAGAATGTATCGAAGCCCTGA
>LN846602
ATGTGGGACCCACTTCTAAATGAATTTCCTGAATCTGTTCACGGATTTCGTTGTATGTTA
GCTATTAAATATTTGCAGTCCGTTGAGGAAACTTACGAGCCCAATACATTGGGCCACGAT
TTAATTAGGGATCTTATATCTGTTGTAAGAGCCCGTGACTATGTCGAAGCGGCCCGGCGA
TATAATCATTTCCACGCCCGCCTCGAAGGTTCGCCGAAGGCTGAACTTCGACAGCCCATA
CAGCACCCGTGCTGCTGTCCCCATTGTCCAAGGCACAAACAAGCGACGATCATGGACGTA
CAGGCCCATGTACCGAAAGCCCAGAATATACAGAATGTATCGAAGCCCTGA
>LN846599
ATGTGGGACCCACTTCTAAATGAATTTCCTGAATCTGTTCACGGATTTCGTTGTATGTTA
GCTATTAAATATTTGCAGTCCGTTGAGGAAACTTACGAGCCCAATACATTGGGTCACGAT
TTAATTAGGGATCTTATATCTGTTGTAAGAGCCCGTGACTATGTCGAAGCGGCCCGGCGA
TATAATCATTTCCACGCCCGCCTCGAAGGTTCGCCGAAGGCTGAACTTCGACAGCCCATA
CAGCACCCGTGCTGCTGTCCCCATTGTCCAAGGCACAAACAAGCGACGATCATGGACGTA
CAGGCCCATGTACCGAAAGCCCAGAATATACAGAATGTATCGAAGCCCTGA
>LN846607
ATGTGGGACCCACTTCTAAATGAATTTCCTGAATCTGTTCACGGATTTCGTTGTATGTTA
GCTATTAAATATTTGCAGTCCGTTGAGGAAACTTACGAGCCCAATACATTGGGCCACGAT
TTAATTAGGGATCTTATATCTGTTGTAAGGGCCCGTGACTATGTCGAAGCGGCCCGGCGA
TATAATCATTTCCACGCCCGCCTCGAAGGTTCGCCGAAGGCTGAACTTCGACAGCCCATA
CAGCACCCGTGCTGCTGTCCCCATTGTCCAAGGCACAAACAAGCGACGATCATGGACGTA
CAGGCCCATGTATCGGAAGCCCAGAATATACAGAATGTATCGAAGCCCTGA
>LN846600
ATGTGGGACCCACTTCTAAATGAATTTCCTGAATCTGTTCACGGATTTCGTTGTATGTTA
GCTATTAAATATTTGCAGTCCGTTGAGGAAACTTACGAGCCCAATACATTGGGCCACGAT
TTAATTAGGGATCTTATATCTGTTGTAAGGGCCCGTGACTATGTCGAAGCGGCCCGGCGA
TATAATCATTTCCACGCCCGCCTCGAAGGTTCGCCGAAGGCTGAACTTCGACAGCCCATA
CAGCACCCGTGCTGCTGTCCCCATTGTCCAAGGCACAAACAAGCGACGATCATGGACGTA
CAGGCCCATGTATCGGAAGCCCAGAATATACAGAATGTATCGAAGCCCTGA
>LN846608
ATGTGGGACCCACTTCTAAATGAATTTCCTGAATCTGTTCACGGATTTCGTTGTATGTTA
GCTATTAAATATTTGCAGTCCGTTGAGGAAACTTACGAGCCCAATACATTGGGCCACGAT
TTAATTAGGGATCTTATATCTGTTGTAAGGGCCCGTGACTATGTCGAAGCGGCCCGGCGA
TATAATCATTTCCACGCCCGCCTCGAAGGTTCGCCGAAGGCTGAACTTCGACAGCCCATA
CAGCACCCGTGCTGCTGTCCCCATTGTCCAAGGCACAAACAAGCGACGATCATGGACGTA
CAGGCCCATGTATCGGAAGCCCAGAATATACAGAATGTATCGAAGCCCTGA
>LN831187
ATGTGGGACCCACTTCTAAATGAATTTCCTGAATCTGTTCACGGATTTCGTTGTATGTTA
GCTATTAAATATTTGCAGTCCGTTGAGGAAACTTACGAGCCCAATACATTGGGCCACGAT
TTAATTAGGGATCTTATATCTGTTGTAAGGGCCCGTGACTATGTCGAAGCGGCCCGGCGA
TATAATCATTTCCACGCCCGCCTCGAAGGTTCGCCGAAGGCTGAACTTCGACAGCCCATA
CAGCAGCCGTGCTGCTGTCCCCATTGTCCAAGGCACAAACAAGCGACGATCATGGACGTA
CAGGCCCATGTACCGAAAGCCCAGAATATACAGAATGTATCGAAGCCCTGA
>LN812978
ATGTGGGACCCACTTCTAAATGAATTTCCTGAATCTGTTCACGGATTTCGTTGTATGTTA
GCTATTAAATATTTGCAGTCCGTTGAGGAAACTTACGAGCCCAATACATTGGGCCACGAT
TTAATTAGGGATCTTATATCTGTTGTAAGGGCCCGTGACTATGTCGAAGCGGCCCGGCGA
TATAATCATTTCCACGCCCGCCTCGAAGGTTCGCCGAAGGCTGAACTTCGACAGCCCATA
CAACAGCCGTGCTGCTGTCCCCATTGTCCAAGGCACAAACAAGCGACGATCATGGACGTA
CAGGCCCATGTACCGAAAGCCCAGAATATACAGAATGTATCGAAGCCCTGA
>KX347166
ATGTGGGACCCACTTCTAAATGAATTTCCTGAATCTGTTCACGGATTTCGTTGTATGTTA
GCTATTAAATATTTGCAGTCCGTTGAGGAAACTTACGAGCCCAATACATTGGGCCACGAT
TTAATTAGGGATCTTATATCTGTTGTAAGGGCCCGTGACTATGTCGAAGCGACCAGGCGA
TATAATCATTTCCACGCCCGCCTCGAAGGTTCGCCGAAGGCTGAACTTCGACAGCCCATA
CAGCAGCCGTGCTGCTGTCCCCATTGTCCAAGGCATAAACAAGCGACGATCATGGACGTA
CAGGCCCATGTACCGAAAGCCCAGAATATACAGAATGTATCGAAGCCCTGA
>KX347163
ATGTGGGACCCACTTCTAAATGAATTTCCTGAATCTGTTCACGGATTTCGTTGTATGTTA
GCTATTAAATATTTGCAGTCCGTTGAGGAAACTTACGAGCCCAATACATTGGGCCACGAT
TTAATTAGGGATCTTATATCTGTTGTAAGGGCCCGTGACTATGTCGAAGCGACCAGGCGA
TATAATCATTTCCACGCCCGCCTCGAAGGTTCGCCGAAGGCTGAACTTCGACAGCCCATA
CAGCAGCCGTGCTGCTGTCCCCATTGTCCAAGGCATAAACAAGCGACGATCATGGACGTA
CAGGCCCATGTACCGAAAGCCCAGAATATACAGAATGTATCGAAGCCCTGA
>KX347157
ATGTGGGACCCACTTCTAAATGAATTTCCTGAATCTGTTCACGGATTTCGTTGTATGTTA
GCTATTAAATATTTGCAGTCCGTTGAGGAAACTTACGAGCCCAATACATTGGGCCACGAT
TTAATTAGGGATCTTATATCTGTTGTAAGGGCCCGTGACTATGTCGAAGCGACCAGGCGA
TATAATCATTTCCACGCCCGCCTCGAAGGTTCGCCGAAGGCTGAACTTCGACAGCCCATA
CAGCAGCCGTGCTGCTGTCCCCATTGTCCAAGGCATAAACAAGCGACGATCATGGACGTA
CAGGCCCATGTACCGAAAGCCCAGAATATACAGAATGTATCGAAGCCCTGA
>KX347155
ATGTGGGACCCACTTCTAAATGAATTTCCTGAATCTGTTCACGGATTTCGTTGTATGTTA
GCTATTAAATATTTGCAGTCCGTTGAGGAAACTTACGAGCCCAATACATTGGGCCACGAT
TTAATTAGGGATCTTATATCTGTTGTAAGGGCCCGTGACTATGTCGAAGCGACCAGGCGA
TATAATCATTTCCACGCCCGCCTCGAAGGTTCGCCGAAGGCTGAACTTCGACAGCCCATA
CAGCAGCCGTGCTGCTGTCCCCATTGTCCAAGGCATAAACAAGCGACGATCATGGACGTA
CAGGCCCATGTACCGAAAGCCCAGAATATACAGAATGTATCGAAGCCCTGA
>KX347162
ATGTGGGACCCACTTCTAAATGAATTTCCTGAATCTGTTCACGGATTTCGTTGTATGTTA
GCTATTAAATATTTGCAGTCCGTTGAGGAAACTTACGAGCCCAATACATTGGGCCACGAT
TTAATTAGGGATCTTATATCTGTTGTAAGGGCCCGTGACTATGTCGAAGCGACCAGGCGA
TATAATCATTTCCACGCCCGCCTCGAAGGTTCGCCGAAGGCTGAACTTCGACAGCCCATA
CAGCAGCCGTGCTGCTGTCCCCATTGTCCAAGGCATAAACAAGCGACGATCATGGACGTA
CAGGCCCATGTACCGAAAGCCCCGAATATACAGAATGTATCGAAGCCCTGA
>LN846617
ATGTGGGACCCACTTCTAAATGAATTTCCTGAATCTGTTCACGGATTTCGTTGTATGTTA
GCTATTAAATATTTGCAGTCCGTTGAGGAAACTTACGAGCCCAATACATTGGGCCACGAT
TTAATTAGGGATCTTATATCTGTTGTAAGGGCCCGTGACTATGTCGAAGCGACCAGGCGA
TATAATCATTTCCACGCCCGCCTCGAAGGTTCGCCGAAGGCTGAACTTCGACAGCCTATA
CAGCAGCCGTGCTGCTGTCCCCATTGTCCAAGGCACAAACAAGCGACGATCATGGACGTA
CAGGCCCATGTACCGAAAGCCCAGAATATACAGAATGTATCGAAGCCCTGA
>KX347165
ATGTGGGACCCACTTCTAAATGAATTTCCTGAATCTGTTCACGGATTTCGTTGTATGTTA
GCCATTAAATATTTGCAGTCCGTTGAGGAAACTTACGAGCCCAATACATTGGGCCACGAT
TTAATTAGGGATCTTATATCTGTTGTAAGGGCCCGTGACTATGTTGAAGCGACCAGGCGA
TATAATCATTTCCACGCCCGCCTCGAAGGTTCGCCGAAGGCTGAACTTCGACAGCCCATA
CAGCAGCCGTGCTGCTGTCCCCATTGTCCAAGGCACAAACAAGCGACGATCATGGACGTA
CAGGCCCATGTACCGAAAGCCCAGAATATACAGAATGTATCGAAGCCCTGA
>KX347160
ATGTGGGACCCACTTCTAAATGAATTTCCTGAATCTGTTCACGGATTTCGTTGTATGTTA
GCCATTAAATATTTGCAGTCCGTTGAGGAAACTTACGAGCCCAATACATTGGGCCACGAT
TTAATTAGGGATCTTATATCTGTTGTAAGGGCCCGTGACTATGTTGAAGCGACCAGGCGA
TATAATCATTTCCACGCCCGCCTCGAAGGTTCGCCGAAGGCTGAACTTCGACAGCCCATA
CAGCAGCCGTGCTGCTGTCCCCATTGTCCAAGGCACAAACAAGCGACGATCATGGACGTA
CAGGCCCATGTACCGAAAGCCCAGAATATACAGAATGTATGGAAGCCCTGA
>KX347164
ATGTGGGACCCACTTCTAAATGAATTTCCTGAATCTGTTCACGGATTTCGTTGTATGTTA
GCCATTAAATATTTGCAGTCCGTTGAGGAAACTTACGAGCCCAATACATTGGGCCACGAT
TTAATTAGGGATCTTATATCTGTTGTAAGGGCCCGTGACTATGTTGAAGCGACCAGGCGA
TATAATCATTTCCACGCCCGCCTCGAAGGTTCGCCGAAGGCTGAACTTCGACAGCCCATA
CAGCAGCCGTGCTGCTGTCCCCATTGTCCAAGGCACAAACAAGCGACGATCATGGACGTA
CAGGCCCATGTACCGAAAGCCCAGAATATACAGAATGTATCGAAGCCCTGA
>KX347161
ATGTGGGACCCACTTCTAAATGAATTTCCTGAATCTGTTCACGGATTTCGTTGTATGTTA
GCCATTAAATATTTGCAGTCCGTTGAGGAAACTTACGAGCCCAATACATTGGGCCACGAT
TTAATTAGGGATCTTATATCTGTTGTAAGGGCCCGTGACTATGTTGAAGCGACCAGGCGA
TATAATCATTTCCACGCCCGCCTCGAAGGTTCGCCGAAGGCTGAACTTCGACAGCCCATA
CAGCAGCCGTGCTGCTGTCCCCATTGTCCAAGGCACAAACAAGCGACGATCATGGACGTA
CAGGCCCATGTACCGAAAGCCCAGAATATACAGAATGTATCGAAGCCCTGA
>KX347158
ATGTGGGACCCACTTCTAAATGAATTTCCTGAATCTGTTCACGGATTTCGTTGTATGTTA
GCCATTAAATATTTGCAGTCCGTTGAGGAAACTTACGAGCCCAATACATTGGGCCACGAT
TTAATTAGGGATCTTATATCTGTTGTAAGGGCCCGTGACTATGTTGAAGCGACCAGGCGA
TATAATCATTTCCACGCCCGCCTCGAAGGTTCGCCGAAGGCTGAACTTCGACAGCCCATA
CAGCAGCCGTGCTGCTGTCCCCATTGTCCAAGGCACAAACAAGCGACGATCATGGACGTA
CAGGCCCATGTACCGAAAGCCCAGAATATACAGAATGTATCGAAGCCCTGA
>KX347159
ATGTGGGACCCACTTCTAAATGAATTTCCTGAATCTGTTCACGGATTTCGTTGTATGTTA
GCCATTAAATATTTGCAGTCCGTTGAGGAAACTTACGAGCCCAATACATTGGGCCACGAT
TTAATTAGGGATCTTATATCTGTTGTAAGGGCCCGTGACTATGTTGAAGCGACCAGGCGA
TATAATCATTTCCACGCCCGCCTCGAAGGTTCGCCGAAGGCTGAACTTCGACAGCCCATA
CAGCAGCCGTGCTGCTGTCCCCATTGTCCAAGGCACAAACAAGCGACGATCATGGACGTA
CAGGCCCATGTACCGAAAGCCCAGAATATACAGAATGTATCGAAGCCCTGA
>KX347156
ATGTGGGACCCACTTCTAAATGAATTTCCTGAATCTGTTCACGGATTTCGTTGTATGTTA
GCCATTAAATATTTGCAGTCCGTTGAGGAAACTTACGAGCCCAATACATTGGGCCACGAT
TTAATTAGGGATCTTATATCTGTTGTAAGGGCCCGTGACTATGTTGAAGCGACCAGGCGA
TATAATCATTTCCACGCCCGCCTCGAAGGTTCGCCGAAGGCTGAACTTCGACAGCCCATA
CAGCAGCCGTGCTGCTGTCCCCATTGTCCAAGGCACAAACAAGCGTCGATCATGGACGTA
CAGGCCCATGTACCGAAAGCCCAGAATATACAGAATGTACCGAAGCCCTGA
>KT921307
ATGTGGGATCCACTTCTAAATGAATTTCCTGATTCTGTTCACGGATTTCGTTGTATGTTA
GCTATTAAATATTTGCAGTCCGTTGAGGAAACTTACGAGCCCAATACATTGGGCCACGAT
TTAATTAGGGATCTTATATCTGTTGTAAGGGCCCGTGACTATGTCGAAGCGACCAGGCGA
TATAATCATTTCCACGCCCGCCTCGAAGGTTCGCCGAAGGCTGAACTTCGACAGCCCATA
CAGCAGCCGTGCTGCTGTCCCCATTGTCCAAGGCACAAACAAGCGACGATCATGGACGTA
CAGGCCCATGTATCGAAAGCCCAGAATATACAGAATGTATCGAAGCCCTGA
>EF054894
ATGTGGGATCCACTTGTAAATGAATTTCCTGAATCTGTTCACGGATTTCGTTGTATGTTA
GCTATTAAATATCTGCAGTCCGTTGAGGAAACTTACGAGCCCAATACATTGGGCCACGAT
TTAATTAGGGATCTTATATCTGTTGTAAGGGCCCGTGACTATGTCGAAGCGACCAGGCGA
TATAATCATTTCCACGCCCGTCTCGAAGGTTCGCCGAAGGCTGAACTTCGACAGCCCATA
CAGCAGCCGTACTGCTGTCCCCATTGTCCAAGGCACAAACAAGCGACGATCATGGACGTA
CAGGCCCATGTACCGAAAGCCCAGAATATACAGAATGTATCGAAGCCCTGA
>KJ140788
ATGTGGGATCCACTTCTAAATGAATTTCCGGAATCTGTTCACGGATTTCGTTGTATGTTA
GCTATTAAATATTTGCAGTCCGTTGAGGAAACTTACGAGCCCAATACATTGGGCCACGAT
TTAATTAGGGATCTTATATCTGTTGTAAGGGCCCGTGACTATGTCGAAGCGACCAGGCGA
TATAATCATTTCCACGCCCGTCTCGAAGGTTCGCCGAAGGCTGAACTTCGACAGCCCATA
CAGCAGCCGTGCTGCTGTCCCCATTGTCCAAGGCACAAACAAGCGACGATCATGGACGTA
CAGGCCCATGTACCGGAAGCCCAGAATATACAGAATGTATCGAAGCCCTGA
>KJ140787
ATGTGGGATCCACTTCTAAATGAATTTCCGGAATCTGTTCACGGATTTCGTTGTATGTTA
GCTATTAAATATTTGCAGTCCGTTGAGGAAACTTACGAGCCCAATACATTGGGCCACGAT
TTAATTAGGGATCTTATATCTGTTGTAAGGGCCCGTGACTATGTCGAAGCGACCAGGCGA
TATAATCATTTCCACGCCCGTCTCGAAGGTTCGCCGAAGGCTGAACTTCGACAGCCCATA
CAGCAGCCGTGCTGCTGTCCCCATTGTCCAAGGCACAAACAAGCGACGATCATGGACGTA
CAGGCCCATGTACCGGAAGCCCAGAATATACAGAATGTATCGAAGCCCTGA
>KJ140789
ATGTGGGATCCACTTCTAAATGAATTTCCGGAATCTGTTCACGGATTTCGTTGTATGTTA
GCTATTAAATATTTGCAGTCCGTTGAGGAAACTTACGAGCCCAATACATTGGGCCACGAT
TTAATTAGGGATCTTATATCTGTTGTAAGGGCCCGTGACTATGTCGAAGCGACCAGGCGA
TATAATCATTTCCACGCCCGTCTCGAAGGTTCGCCGAAGGCTGAACTTCGACAGCCCATA
CAGCAGCCGTGCTGCTGTCCCCATTGTCCAAGGCACAAACAAGCGACGATCATGGACGTA
CAGGCCCATGTACCGGAAGCCCAGAATATACAGAATGTATCGAAGCCCTGA
>KU836750
ATGTGGGATCCACTTCTAAATGAATTTCCGGAATCTGTTCACGGATTTCGTTGTATGTTA
GCTATTAAATATTTGCAGTCCGTTGAGGAAACTTACGAGCCCAATACATTGGGCCACGAT
TTAATTAGGGATCTTATATCTGTTGTAAGGGCCCGTGACTATGTCGAAGCGACCAGGCGA
TATAATCATTTCCACGCCCGTCTCGAAGGTTCGCCGAAGGCTGAACTTCGACAGCCCATA
CAGCAGCCGTGCTGCTGTCCCCATTGTCCAAGGCACAAACAAGCGACGATCATGGACGTA
CAGGCCCATGTACCGAAAGCCCAGAATATACAGAATGTATCGAAGCCCTGA
>KC312664
ATGTGGGATCCACTTCTAAATCAATTTCCTGAATCTGTTCACGGATTTCGTTGTATGTTA
GCTATTAAATATTTGCAGTCCGTTGAGCAAACTTACGAGCCCAATACATTGGGCCACGAT
TTAATTAGAGATCTTATATCTGTTGTAAGGGCCCGTGACTATGTCGAAGCGACCAGGCGA
TATAATCATCTCCACGCCCGTCTCGAAGGTTCGCCGAAGGCTGAACTTCGACAGCCCATA
CAGCAGCCGAGCTGCTGTCCCCATTGTCCAAGGCACAAACAAGCGACGATCCTGGACGTA
CAGGCCCATGTACCGGATGCCCAGAATATACAGAATGTATCGAAGCCCTGA
>KC312656
ATGTGGGATCCACTTCTAAATGAATTTCCTGAATCTGTTCACGGATTTCGTTGTATGTTA
GCTATTAAATATTTGCTGTCCGTTGAGGAAACTTACGAGCCCAATACATTGGGCCGCGAT
TTAATTAGGGATCTTATATCTGTTGTAAGGGCCCGTGACTATGTCGAAGCGACCAGGCGA
TATAATCATTTCCACGCACGTCTCGAAGGTTCGCCGAAGGCTGAACTTCGACAGCCCATA
CAGCAGCCGAGCTGCTGTCCCCATTGTCCAAGGCACAAACAAGCGACGATCATGGTCGTA
CAGGCCCATGTACCGGAAGCCCAGAATATACAGAATGTATCGAAGCCCTGA
>KJ754189
ATGTGGGATCCACTTCTAAATGAATTTCCTGAATCTGTTCACGGATTTCGTTGTATGTTA
GCTATTAAATATTTGCAGTCCGTTGAGGAAACTTACGAGCCCAATACATTGGGCCACGAT
TTAATTAGGGATCTTATATCTGTTGTAAGGGCCCGTGACTATGTCGAAGCGACCAGGCGA
TATAATCATTTCCACGCCCGTCTCGAAGGTTCGCCGAAGGCTGAACTTCGACAGCCCATA
CAGCAGCCGTGCTGCTGTCCCCATTGTCCAAGGCACAAACAAGCGACGATCGTGGACGTA
CAGGCCCATGTACCGGAAGCCCAGAATATACAGAATGTATCGAAGCCCTGA
>JX456641
ATGTGGGATCCACTTCTAAATGAATTTCCTGAATCTGTTCACGGATTTCGTTGTATGTTA
GCTATTAAATATTTGCAGTCCGTTGAGGAAACTTACGAGCCCAATACATTGGGCCACGAT
TTAATTAGGGATCTTATATCTGTTGTAAGGGCCCGTGACTATGTCGAAGCGACCAGGCGA
TATAATCATTTCCACGCCCGTCTCGAAGGTTCGCCGAAGGCTGAACTTCGACAGCCCATA
CAGCAGCCGTGCTGCTGTCCCCATTGTCCAAGGCACAAACAAGCGTCGATCATGGACGTA
CAGGCCCATGTACCGGAAGCCCAGAATATACAGAATGTATCGAAGCCCTGA
>JX456637
ATGTGGGATCCACTTCTAAATGAATTTCCTGAATCTGTTCACGGATTTCGTTGTATGTTA
GCTATTAAATATTTGCAGTCCGTTGAGGAAACTTACGAGCCCAATACATTGGGCCACGAT
TTAATTAGGGATCTTATATCTGTTGTAAGGGCCCGTGACTATGTCGAAGCGACCAGGCGA
TATAATCATTTCCACGCCCGTCTCGAAGGTTCGCCGAAGGCTGAACTTCGACAGCCCATA
CAGCAGCCGTGCTGCTGTCCCCATTGTCCAAGGCACAAACAAGCGTCGATCATGGACGTA
CAGGCCCATGTACCGGAAGCCCAGAATATACAGAATGTATCGAAGCCCTGA
>JX456643
ATGTGGGATCCACTTCTAAATGAATTTCCTGAATCTGTTCACGGATTTCGTTGTATGTTA
GCTATTAAATATTTGCAGTCCGTTGAGGAAACTTACGAGCCCAATACATTGGGCCACGAT
TTAATTAGGGATCTTATATCTGTTGTAAGGGCCCGTGACTATGTCGAAGCGACCAGGCGA
TATAATCATTTCCACGCCCGTCTCGAAGGTTCGCCGAAGGCTGAACTTCGACAGCCCATA
CAGCAGCCGTGCTGCTGTCCCCATTGTCCAAGGCACAAACAAGCGTCGATCATGGACGTA
CAGGCCCATGTACCGGAAGCCCAGAATATACAGAATGTATCGAAGCCCTGA
>KC312670
ATGTGGGATCCACTTCTAAATGAATTTCCTGAATCTGTTGACGGATTTCGTTGTATGTTA
GCTATTAAATATTTGCAGTCCGTTGAGGAAACTTACGATCCCAATACATTGGGCCACGAT
TTAATTAGGGATCTTATATCTGTTGTAAGGGCCCGTGACTATGTCGAAGCGACCAGGCGA
TATAATCATTTCCACGCCCGTCTCGAAGGCTCGCCGAAGGCTGAACTTCGACAGCCCATA
CAGCAGCCGTGCTGCTGTGCCCATTGTCCAAGGCACAAACAAGCGTCGATCATGGACGTA
CAGGCCCATGTACCGGAAGCCCAGAATATACAGAATGTATCGAAGCCCTGA
>KC312657
ATGTGGGATCCACTTCTAAATGAATTTCCTGAATCTGTTCACGGATTTCGTTGTATGTTA
GCTATTAAATATTTGCAGTCCGTTGAGGAAACTTACGTGCCCAATACATTGGGCCACGAT
TTAATTAGGGATCTTATATCTGATGTAAGGGCCCGTGACTATGTCGAAGCGACCAGGCGA
TATAATCATTTCCACGCCCGTCTCGAAGGTTCACCGAAGGCTGAACTTCGACAGCCCATA
CAGCAGCCGTGCTGCTTTCCCCATTGTCCAAGGCACAAACAAGCGACGATCATGGACGTA
CAAGCCCATGTACCGGAAGCCCAGAATATACAGAATGTATCGAAGCCCTGA
>KX347122
ATGTGGGATCCACTTCTAAATGAATTTCCTGAATCTGTTCACGGCTTTCGTTGTATGGTA
GCTATTAAATATTTGCAGTCCGTTCAGGAAACGTACGAGCCCAATACATTGGGCCACGAT
TTAATTAGGGATCTTATATCTGTTGTGAGGGCCCGTGCCTATGTCCAAGCGACCAGGCGA
TATAATTATTTCCACGCCCGTCTCGGAGGCTCACCGAAGGCTGAACTTCGACAGCCCATA
CAGCAGCCGGGCTGCTGTCCCCATTGTCCAAGGCACAAACAAGCGACGATCATGCACGTA
CGGGCCCATGTACCGGAAGCCCAGAATATACAGAATGTATCGAAGGCCTGA
>KX347115
ATGTGGGATCCACTTCTAAATGAATTTCCTGAATCTGTTCACGGATTTCGTTGTATGTTA
GCTATTAAATATTTGCAGTCCGTTGAGGAAACATACGAGCCCAATACATTGGGCCACGAT
TTAATTAGGGATCTTATATCTGTTGTAAGGGCCCGTGACTATGTCGAAGCGACCAGGCGA
TATAATCATTTCCACGCCCGTCTCGAAGGTTCGCCGAAGGCTGAACTTCGACAGCCCATA
CAGCAGCCGTGCTGCTGTCCCCATTGTCCAAGGCACAAACAAGCGACGATCATGGACGTA
CAGGCCCATGTACCGGAAGCCCAGAATATACAGAATGTATCGAAGCCCTGA
>KX347094
ATGTGGGATCCACTTCTAAATGAATTTCCTGAATCTGTTCACGGATTTCGTTGTATGTTA
GCTATTAAATATTTGCAGTCCGTTGAGGAAACATACGAGCCCAATACATTGGGCCACGAT
TTAATTAGGGATCTTATATCTGTTGTAAGGGCCCGTGACTATGTCGAAGCGACCAGGCGA
TATAATCATTTCCACGCCCGTCTCGAAGGTTCGCCGAAGGCTGAACTTCGACAGCCCATA
CAGCAGCCGTGCTGCTGTCCCCATTGTCCAAGGCACAAACAAGCGACGATCATGGACGTA
CAGGCCCATGTACCGGAAGCCCAGAATATACAGAATGTATCGAAGCCCTGA
>KX034551
ATGTGGGATCCACTTCTAAATGAATTTCCTGAATCTGTTCACGGATTTCGTTGTATGTTA
GCTATTAAATATTTGCAGTCCGTTGAGGAAACTTACGAGCCCAATACATTGGGCCACGAT
TTAATAAGGGATCTTATATCTGTTGTAAGGGCCCGTGACTATGTCGAAGCGACCAGGCGA
TATAATCATTTCCACGCCCGTCTCGAAGGTTCGCCGAAGGCTGAACTTCGACAGCCCATA
CAGCAGCCGTGCTGCTGTCCCCATTGTCCAAGGCACAAACAAGCGACGATCATGGACGTA
CAGGCCCATGTACCGGAAGCCCAGAATATACAGAATGTATCGAAGCCCTGA
>JQ038237
ATGTGGGATCCACTTCTAAATGAATTTCCTGAATCTGTTCACGGATTTCGTTGTATGTTA
GCTATTAAATATTTGCAGTCCGTTGAGGAAACTTACGAGCCCAATACATTGGGCCACGAT
TTAATTAGGGATCTTATATCTGTTGTAAGGGCCCGTGACTATGTCGAAGCGACCAGGCGA
TATAATCATTTCCACGCCCGTTTCGAAGGTTCGCCGAAGGCTGAACTTCGACAGCCCATA
CAGCAGCCGTGCTGCTGTCCCCATTGTCCAAGGCACAAACAAGCGACGATCATGGACGTA
CAGGCCCATGTACCGGAAGCCCAGAATATACAGAATGTATCGAAGCCCTGA
>JQ038238
ATGTGGGATCCACTTCTGAATGAATTTCCTGAATCTGTTCACGGATTTCGTTGTATGTTA
GCTATTAAATATTTGCAGTCCGTTGAGGAAACTTACGAGCCCAATACATTGGGCCACGAT
TTAATTAGGGATCTTATATCTGTTGTAAGGGCCCGTGACTATGTCGAAGCGACCAGGCGA
TATAATCATTTCCACGCCCGTCTCGAAGGTTCGCCGAAGGCTGAACTTCGACAGCCCATA
CAGCAGCCGTGCTGCTGTCCCCATTGTCCAAGGCACAAACAAGCGACGATCATGGACGTA
CAGGCCCATGTACCGGAAGCCCAGAATATACAGAATGTATCGAAGCCCTGA
>KU836749
ATGTGGGATCCACTTCTAAATGAATTTCCTGAATCTGTTCACGGATTTCGTTGTATGTTA
GCTATTAAATATTTGCAGTCCGTTGAGGAAACTTACGAGCCCAATACATTGGGCCACGAT
TTAATTAGGGATCTTATATCTGTTGTAAGGGCCCGTGACTATGTCGAAGCGACCAGGCGA
TATAATCATTTCCACGCCCGTCTCGAAGGTTCGCCGAAGGCTGAACTTCGACAGCCCATA
CAACAGCCGTGCTGCTGTCCCCATTGTCCAAGGCACAAACAAGCGACGATCATGGACGTA
CAGGCCCATGTACCGGAAGCCCAGAATATACAGAATGTATCGAAGCCCTGA
>KC428753
ATGTGGGATCCACTTCTAAATGAATTTCCTGAATCTGTTCACGGATTTCGTTGTGTGTTA
GCTATTAAATATTTGCAGTCCGTTGAGGAAACTTATGAGCCCAATACATTGGGCCACGAT
TTAATTAGGGATCTTATATCTGTTGTAAGGGCCCGTGACTATGTCGAAGCGACCAGGCGA
TATAATCATTTCCACGCCCGTCTCGAAGGTTCGCCGAAAGCTGAACTTCGACAGCCCATA
CAGCAGCCGTGCTGCTGTCCCCATTGTCCAAGGCACAAACAAGCGACGATCATGGACGTA
CAGGCCCATGTACCGGAAGCCCAGAATATACAGAATGTATCGAAGCCCTGA
>JQ807735
ATGTGGGATCCACTTCTAAATGAATTTCCTGAATCTGTTCACGGATTTCGTTGTATGTTA
GCTATTAAATATTTGCAGTCCGTTGAGGAAACTTATGAGCCCAATACATTGGGCCACGAT
TTAATTAGGGATCTTATATCTGTTGTAAGGGCCCGTGACTATGTCGAAGCGACCAGGCGA
TATAATCATTTCCACGCCCGTCTCGAAGGTTCGCCGAAGGCTGAACTTCGACAGCCCATA
CAGCAGCCGTGCTGCTGTCCCCATTGTCCAAGGCACAAACAAGCGACGATCATGGACGTA
CAGGCCCATGTACCGGAAGCCCAGAATATACAGAATGTATCGAAGCCCTGA
>KC312662
ATGTGGGATCCACTTCTAAATGAATTTCCTCAATCTGTTCGCGGATTTCGTTGTATGTTA
GCTATTAAATATTTGCAGTCCGTTGAGGAAACTTACGAGCGCAATACATTGGGCCACGAT
TTAATTAGGGATCTTATATCTGTTGTAAGGGCCCGTGACTATGTCGAAGCGACCAGGCGA
TATAATCATATCCACGCCCGTCTCGAAGGTTCGCCGAAAGCTGAACTTCGACAGCCCATA
CAGCAGCCGTGCTGCTGTCGCCATTGTCCAAGGCACAAACAAGCGACGATCATGGACGTA
CAGGCCCATATACCGGAAACCCAGAATATACAGAATGTATCGAAGCCCTGA
>HM627885
ATGTGGGATCCACTTCTAAATGAATTTCCTCAATCTGTTCCCGGATTTCGTTGTATGTTA
GCTATTAAATATTTGCAGTCCGTTGAGGAAACTTACGAGCCCAATACATTGGGCCACGAT
TTAATTAGGGATCTTATATCTGTTGTAAGGGCCCGTGACTATGTCGAAGCGACCAGGCGA
TATAATCATTTCCACGCCCGTCTCGAAGGTTCGCCGAAGGCTGAACTTCGACAGCCCATA
CAGCAGCCGTGCTGCTGTCCCCATTGTCCAAGGCACAAACAAGCGACGATCATGGACGTA
CAGGCCCATGTACCGGAAACCCAGAATATACAGAATGTATCGAAGCCCTGA
>KX034548
ATGTGGGATCCACTTCTAAATGAATTTCCTGAATCTGTTCACGGATTTCGTTGTATGTTA
GCTATTAAATATTTGCAGTCCGTTGAGGAAACTTACGAGCCCAATACATTGGGCCACGAT
TTAATTAGGGATCTTATATCTGTTGTAAGGGCCCGTGACTATGTCGAAGCGACCAGGCGA
TATAATCATTTCCACGCCCGTCTCGAAGGTTCGCCGAAGGCTGAACTTCGACAGCCCATA
CAGCAGCCGTGCTGCTGTCCCCATTGTCCAAGGCACAAACAAGCGACGATCATGGACGTA
CAGGCCCATGTTCCGGAAACCCAGAATATACAGAATGTATCGAAGCCCTGA
>KC312667
ATGTGGGATCCACTTCTAAATGAATTTCCTGAATCCGTTCACGGATTTCGTTGTATGTTA
GCTATCATACATTTGCAGTCCGTTGAGGAAACTTACGAGCCCAATACATTGGGCCACGAT
TTAATTATGGATCTTATATCTGTTGTAAGGGCCCGTGACTATGTCGAAGCGACCAGGCGA
TATAATCATTTCCACGCCCGTCTCGAAGGTTCGCCGAAGGCTGAACTTCCACAGCCCATA
CAGCAGCCGTGCTGCTGTCCCCATTCTCCAAGGCACAAACAAGCGACGATCATTGACGTA
CAGGCCCATGTACCGGAAGCCCAGAATATACAGAATGTATCGAAGCCCTGA
>JX444575
ATGTGGGATCCACTTCTAAATGAATTTCCTGAATCCGTTCACGGATTTCGTTGTATGTTA
GCTATTAAATATTTGCAGGCCGTTGAGGAAACTTACGAGCCCAATACATTGGGCCACGAT
TTAATTAGGGATCTTATATCTGTTGTAAGGGCCCGTGACTATGTCGAAGCGACCAGGCGA
TATAATCATTTCCACGCCCGTCTCGAAGGTTCGCCGAAGGCTGAACTTCGACAGCCCATA
CAGCAGCCGTGCTGCTGTCCCCATTGTCCAAGGCACAAACAAGCGACGATCATGGACGTA
CAGGCCCATGTACCGGAAGCCCAGAATATACAGAATGTATCGAAGCCCTGA
>HG969208
ATGTGGGATCCACTTCTAAATGAATTTCCTGAATCCGTTCACGGATTTCGTTGTATGTTA
GCTATTAAATATTTGCAGTCCGTTGAGGAAACTTACGAGCCCAATACGTTGGGTCACGAT
TTAATTAGGGATCTTATATCTGTTGTAAGGGCCCGTGACTATGTCGAAGCGACCAGGCGA
TATAATCATTTCCACGCCCGTCTCGAAGGTTCGCCGAAGGCTGAACTTCGACAGCCCGTA
CAACAGCCGTGCTGCTGTCCCCATTGTCCAAGGCACAAACAAGCGACGATCATGGACGTA
CAGGCCCATGTACCGAAAGCCCAGAATATACAGAATGTATCGAAGCCCTGA
>HG969198
ATGTGGGATCCACTTCTAAATGAATTTCCTGAATCCGTTCACGGATTTCGTTGTATGTTA
GCTATTAAATATTTGCAGTCCGTTGAGGAAACTTACGAGCCCAATACGTTGGGTCACGAT
TTAATTAGGGATCTTATATCTGTTGTAAGGGCCCGTGACTATGTCGAAGCGACCAGGCGA
TATAATCATTTCCACGCCCGTCTCGAAGGTTCGCCGAAGGCTGAACTTCGACAGCCCGTA
CAACAGCCGTGCTGCTGTCCCCATTGTCCAAGGCACAAACAAGCGACGATCATGGACGTA
CAGGCCCATGTACCGAAAGCCCAGAATATACAGAATGTATCGAAGCCCTGA
>LN680630
ATGTGGGATCCACTTCTAAATGAATTTCCTGAATCCGTTCACGGATTTCGTTGTATGTTA
GCTATTAAATATTTGCAGTCCGTTGAGGAAACTTACGAGCCCAATACGTTGGGTCACGAT
TTAATTAGGGATCTTATATCTGTTGTAAGGGCCCGTGACTATGTCGAAGCGACCAGGCGA
TATAATCATTTCCACGCCCGTCTCGAAGGTTCGCCGAAGGCTGAACTTCGACAGCCCGTA
CAACAGCCGTGCTGCTGTCCCCATTGTCCAAGGCACAAACAAGCGACGATCATGGACGTA
CAGGCCCATGTACCGAAAGCCCAGAATATACAGAATGTATCGAAGCCCTGA
>HG969207
ATGTGGGATCCACTTCTAAATGAATTTCCTGAATCCGTTCACGGATTTCGTTGTATGTTA
GCTATTAAATATTTGCAGTCCGTTGAGGAAACTTACGAGCCCAATACGTTGGGTCACGAT
TTAATTAGGGATCTTATATCTGTTGTAAGGGCCCGTGACTATGTCGAAGCGACCAGGCGA
TATAATCATTTCCACGCCCGTCTCGAAGGTTCGCCGAAGGCTGAACTTCGACAGCCCGTA
CAACAGCCGTGCTGCTGTCCCTATTGTCCAAGGCACAAACAAGCGACGATCATGGACGTA
CAGGCCCATGTACCGAAAGCCCAGAATATACAGAATGTATCGAAGCCCTGA
>KF229726
ATGTGGGATCCACTTCTAAATGAATTTCCTGAATCCGTTCACGGATTTCGTTGTATGTTA
GCTATTAAATATTTGCAGTCCGTTGAGGAAACTTACGAGCCCAATACGTTGGGTCACGAT
TTAATTAGGGATCTTATATCTGTTGTAAGGGCCCGTGACTATGTCGAAGCGACCAGGCGA
TATAATCATTTCCACGCCCGTCTCGAAGGTTCGCCGAAGGCTGAACTTCGACAGCCCGTA
CAACAGCCGTGCTGCTGTCCCTATTGTCCAAGGCACAAACAAGCGACGATCATGGACGTA
CAGGCCCATGTACCGAAAGCCCAGAATATACAGAATGTATCGAAGCCCTGA
>JN604488
ATGTGGGATCCACTTCTAAATGAGTTTCCTGACTCCGTTCACGGATTTCGTTGTATGTTA
GCTATTAAATATTTGCAGTCCGTTGAGGAAACTTACGAGCCCAATACATTGGGTCACGAT
TTAATTAGGGATCTTATATCTGTTGTAAGGGCCCGTGACTATGTCGAAGCGACCAGGCGA
TATAATCATTTCCACGCCCGTCTCGAAGGTTCGCCGAAGGCTGAACTTCGACAGCCCATA
CAGCAGCCGTGCTGCTGTCCCCATTGTCCAAGGCACAAACAAGCGACGATCATGGACGTA
CAGGCCCATGTATCGAAAGCCCAGAATGTACAGAATGTATCGAAGCCCTGA
>JN604486
ATGTGGGATCCACTTCTAAATGAGTTTCCTGACTCCGTTCACGGATTTCGTTGTATGTTA
GCTATTAAATATTTGCAGTCCGTTGAGGAAACTTACGAGCCCAATACATTGGGTCACGAT
TTAATTAGGGATCTTATATCTGTTGTAAGGGCCCGTGACTATGTCGAAGCGACCAGGCGA
TATAATCATTTCCACGCCCGTCTCGAAGGTTCGCCGAAGGCTGAACTTCGACAGCCCATA
CAGCAGCCGTGCTGCTGTCCCCATTGTCCAAGGCACAAACAAGCGACGATCATGGACGTA
CAGGCCGATGTATCGAAAGCCCAGAATGTACAGAATGTATCGAAGCCCTGA
>JN604487
ATGTGGGATCCACTTCTAAATGAGTTTCCTGACTCCGTTCACGGATTTCGTTGTATGTTA
GCTATTAAATATTTGCAGTCCGTTGAGGAAACTTACGAGCCCAATACATTGGGTCACGAT
TTAATTAGGGATCTTATATCTGTTGTAAGGGCCCGTGACTATGTCGAAGCGACCAGGCGA
TATAATCATTTCCACGCCCGTCTCGAAGGTTCGCCGAAGGCTGAACTTCGACAGCCCATA
CAGCAGCCGTGCTGCTGTCCCCATTGTCCAAGGCACAAACAAGCGACGATCATGGACGTA
CAGGCCCATGTATCGAAAGCCCAGAATGTACAGAATGTATCGAAGCCCTGA
>HE819241
ATGTGGGATCCACTTCTAAATGAGTTTCCTGACTCCGTTCACGGATTTCGTTGTATGTTA
GCTATTAAATATTTGCAGTCCGTTGAGGAAACTTACGAGCCCAATACATTGGGCCACGAT
TTAATTAGGGATCTTATATCTGTTGTAAGGGCCCGTGACTATGTCGAAGCGACCAGGCGA
TATAATCATTTCCACGCCTGTCTCGAAGGTTCGCCGAAGGCTGAACTTCGACAGCCCATA
CAGCAGCCGTGCTGCTGTCCCCATTGTCCAAGGCACAAACAAGCGACGATCATGGACGTA
CAGGCACATGTATCGAAAGCCCAGAATGTACAGAATGTATCGAAGCCCTGA
>FJ956703
ATGTGGGATCCACTTCTTAATGAATTTCCTGAATCCGTTCACGGATTTCGTTGTATGTTA
GCTATTAAATATTTGCAGGCTGTTGAGGAAACTTACGAGCCCAATACATTGGGCCACGAT
TTAATTAGGGATCTTATATCTGTTGTAAGGGCCCGTGACTATGTCGAAGCGACCAGGCGA
TATAATCATTTCCACGCCCGTCTCGAAGGTTCGCCGAAGGCTGAACTTCGACAGCCCATA
CAGCAGCCGTGCTGCTGTCCCCATTGTCCAAGGCACAAACAAGCGACGATCATGGACGTA
CAGGCCCATGTACCGAAAGCCCAGAATATACAGAATGTATCGAAGCCCTGA
>LN680631
ATGTGGGATCCACTTCTTAATGAATTTCCTGAATCCGTTCACGGATTTCGTTGTATGTTA
GCTATTAAATATTTGCAGGCCGTTGAGGAAACGTATGAGCCCAACACTTTGGGCCACGAT
TTAATTAGGGATCTTATATCTGTTGTAAGGGCGCGTGACTATGTCGAAGCGACCCGGCGA
TATAATCATTTCCACGCCCGTCTCGAAGGTTCGCCGAAGGCTGAACTTCGACAGCCCCTA
CAGCAGCCGTGCTGCTGCCCCCATTGTCCAAGGCATAAACAAGCGTCGATCATGGACGTA
CAGGCCCATGTACCGAAAGCCCAGAATATACAGAATGTATCGAAGCCCTGA
>KF229725
ATGTGGGATCCACTTCTTAATGAATTTCCTGAATCCGTTCACGGATTTCGTTGTATGTTA
GCTATTAAATATTTGCAGGCCGTTGAGGAAACGTATGAGCCCAACACTTTGGGCCACGAT
TTAATTAGGGATCTTATATCTGTTGTAAGGGCGCGTGACTATGTCGAAGCGACCCGGCGA
TATAATCATTTCCACGCCCGTCTCGAAGGTTCGCCGAAGGCTGAACTTCGACAGCCCCTA
CAGCAGCCGTGCTGCTGCCCCCATTGTCCAAGGCATAAACAAGCGTCGATCATGGACGTA
CAGGCCCATGTACCGAAAGCCCAGAATATACAGAATGTATCGAAGCCCTGA
>KF229724
ATGTGGGATCCACTTCTTAATGAATTTCCTGAATCCGTTCACGGATTTCGTTGTATGTTA
GCTATTAAATATTTGCAGGCCGTTGAGGAAACGTATGAGCCCAACACTTTGGGCCACGAT
TTAATTAGGGATCTTATATCTGTTGTAAGGGCGCGTGACTATGTCGAAGCGACCCGGCGA
TATAATCATTTCCACGCCCGTCTCGAAGGTTCGCCGAAGGCTGAACTTCGACAGCCCCTA
CAGCAGCCGTGCTGCTGCCCCCATTGTCCAAGGCATAAACAAGCGTCGATCATGGACGTA
CAGGCCCATGTACCGAAAGCCCAGAATATACAGAATGTATCGAAGCCCTGA
>KF229723
ATGTGGGATCCACTTCTTAATGAATTTCCTGAATCCGTTCACGGATTTCGTTGTATGTTA
GCTATTAAATATTTGCAGGCCGTTGAGGAAACGTATGAGCCCAACACTTTGGGCCACGAT
TTAATTAGGGATCTTATATCTGTTGTAAGGGCGCGTGACTATGTCGAAGCGACCCGGCGA
TATAATCATTTCCACGCCCGTCTCGAAGGTTCGCCGAAGGCTGAACTTCGACAGCCCCTA
CAGCAGCCGTGCTGCTGCCCCCATTGTCCAAGGCATAAACAAGCGTCGATCATGGACGTA
CAGGCCCATGTACCGAAAGCCCAGAATATACAGAATGTATCGAAGCCCTGA
>KF229722
ATGTGGGATCCACTTCTTAATGAATTTCCTGAATCCGTTCACGGATTTCGTTGTATGTTA
GCTATTAAATATTTGCAGGCCGTTGAGGAAACGTATGAGCCCAACACTTTGGGCCACGAT
TTAATTAGGGATCTTATATCTGTTGTAAGGGCTCGTGACTATGTCGAAGCGACCCGGCGA
TATAATCATTTCCACGCCCGTCTCGAAGGTTCGCCGAAGGCTGAACTTCGACAGCCCCTA
CAGCAGCCGTGCTGCTGCCCCCATTGTCCAAGGCATAAACAAGCGTCGATCATGGACGTA
CAGGCCCATGTACCGAAAGCCCAGAATATACAGAATGTATCGAAGCCCTGA
>KF229721
ATGTGGGATCCACTTCTTAATGAATTTCCTGAATCCGTTCACGGATTTCGTTGTATGTTA
GCTATTAAATATTTGCAGGCCGTTGAGGAAACGTATGAGCCCAACACTTTGGGCCACGAT
TTAATTAGGGATCTTATATCTGTTGTAAGGGCTCGTGACTATGTCGAAGCGACCCGGCGA
TATAATCATTTCCACGCCCGTCTCGAAGGTTCGCCGAAGGCTGAACTTCGACAGCCCCTA
CAGCAGCCGTGCTGCTGCCCCCATTGTCCAAGGCATAAACAAGCGTCGATCATGGACGTA
CAGGCCCATGTACCGAAAGCCCAGAATATACAAAATGTATCGAAGCCCTGA
>GU076450
ATGTGGGATCCACTTCTTAATGAATTTCCTGAATCCGTTCACGGATTTCGTTGTATGTTA
GCTATTAAATATTTGCAGGCCGTTGAGGAAACGTATGAGCCCAACACTTTGGGCCACGAT
TTAATTAGGGATCTTATATCTGTTGTAAGGGCTCGTGACTATGTCGAAGCGACCCGGCGA
TATAATCATTTCCACGCCCGTCTCGAAGGTTCGCCGAAGGCTGAACTTCGACAGCCCCTA
CAGCAGCCGTGCTGCTGCCCCCATTGTCCAAGGCATAAACAAGCGTCGATCATGGACGTA
CAGGCCCATGTACCGAAAGCCCAGAATATACAGAATGTATCGAAGCCCTGA
>HE819242
ATGTGGGATCCACTTCTTAATGAATTTCCTGAATCCGTTCACGGATTTCGTTGTATGTTA
GCTATTAAATATTTGCAGGCCGTTGAGGAAACGTATGAGCCCAACACTTTGGGCCACGAT
TTAATTAGGGATCTTATATCTGTTGTAAGGGCTCGTGACTATGTCGAAGCGACCCGGCGA
TATAATCATTTCCACGCCCGTCTCGAAGGTTCGCCGAAGGCTGAACTTCGACAGCCCCTA
CAGCAGCCGTGCTGCTGCCCCCATTGTCCAAGGCATAAACAAGCGTCGATCATGGACGTA
CAGGCCCATGTACCGAAAGCCCAGAATATACAGAATGTATCGAAGCCCTGA
>JQ928346
ATGTGGGATCCACTTCTTAATGAATTTCCTGAATCCGTTCACGGATTTCGTTGTATGTTA
GCTATTAAATATTTGCAGGCCGTTGAGGAAACGTATGAGCCCAACACTTTGGGCCACGAT
TTAATTAGGGATCTTATATCTGTTGTAAGGGCTCGTGACTATGTCGAAGCGACCCGGCGA
TATAATCATTTCCACGCCCGTCTCGAAGGTTCGCCGAAGGCTGAACTTCGACAGCCCCTA
CAGCAGCCGTGCTGCTGCCCCCATTGTCCAAGGCATAAACAAGCGTCGATCATGGACGTA
CAGGCCCATGTACCGAAAGCCCAGAATATACAGAATGTATCGAAGCCCTGA
>KT990213
ATGTGGGATCCACTTCTTAATGAATTTCCTGAATCCGATCCCGGATTTCGTTGTATGTTA
GCTATTAAATATTTGCAAGCCGTTGAGGAAACGTATGAGCCCAACACTTTGGGCCACGAT
TTAATTAGGGATCTTATATCTGTTGTAAGGGCTCGTGACTATGTCGAAGCGACCCGGCGA
TATAATCATTTCCACGCCCGTCTCGAAGGTTCCCCGAAGGCTGAACTTCAACAGCCCCTA
CAGCAGCCGTGCTGCTGCCCCCATTGTCCAAGGCATAAACAAGCGTCGATCATGGACGTA
CAGGCCCATGTATCGAAAGCCCAGAATATACAGAATGTATCGAAGCCCTGA
>HG941642
ATGTGGGATCCACTTCTTAATGAATTTCCTGAATCCGTTCACGGATTTCGTTGTATGTTA
GCTATTAAATATTTGCAGGCCGTTGAGGAAACGTATGAGCCCAACACTTTGGGCCACGAT
TTAATTAGGGATCTTATATCTGTTGTTAGGGCTCGTGACTATGTCGAAGCGACCCGGCGA
TATAATCATTTCCACGCCCGTCTCGAAGGTTCGCCGAAGGCTGAACTTCGACAGCCCCTA
CAGCAGCCGTGCTGCTGCCCCCATTGTTCAAGGCATAAACAAGCGCCGATCATGGACGTA
CAGGCCCATGTACCGAAAGCCCAGAATATACAGAATGTATCGAAGCCCTGA
>HG969256
ATGTGGGATCCACTTCTTAATGAATTTCCTGAATCCGTTCACGGATTTCGTTGTATGTTA
GCTATTAAATATTTGCAGGCCGTTGAGGAAACGTATGAGCCCAACACTTTGGGCCACGAT
TTAATTAGGGATCTTATATCTGTTGTTAGGGCTCGTGACTATGTCGAAGCGACCCGGCGA
TATAATCATTTCCACGCCCGTCTCGAAGGTTCGCCGAAGGCTGAACTTCGACAGCCCCTA
CAGCAGCCGTGCTGCTGCCCCCATTGTTCAAGGCATAAACAAGCGCCGATCATGGACGTA
CAGGCCCATGTACCGAAAGCCCAGAATATACAGAATGTATCGAAGCCCTGA
>GU076452
ATGTGGGATCCACTTCTTAATGAATTTCCTGAATCCGTTCACGGATTTCGTTGTATGTTA
GCTATTAAATATTTGCAGGCCGTTGAGGAAACGTATGAGCCCAACACTTTGGGCCACGAT
TTAATTAGGGATCTTATATCTGTTGTTAGGGCTCGTGACTATGTCGAAGCGACCCGGCGA
TATAATCATTTCCACGCCCGTCTCGAAGGTTCGCCGAAGGCTGAACTTCGACAGCCCCTA
CAGCAGCCGTGCTGCTGCCCCCATTGTTCAAGGCATAAACAAGCGCCGATCATGGACGTA
CAGGCCCATGTACCGAAAGCCCAGAATATACAGAATGTATCGAAGCCCTGA
>KF435137
ATGTGGGATCCACTTCTTAATGAATTTCCTGAATCCGTTCACGGATTTCGTTGTATGTTA
GCTATTAAATATTTGCAGGCCGTTGAGGAAACGTATGAGCCCAACACTTTGGGCCACGAT
TTAATTAGGGATCTTATATCTGTTGTAAGGGCTCGTGACTATGTCGAAGCGACCCGGCGA
TATAATCATCTCCACGCCCGTTTCGAAGGTTCGCCGAAGGCTGAACTTCGACAGCCCCTA
CAGCAGCCGTGCTGCTGCCCCCATTGTTCAAGGCATAAACAAGCGCCGATCATGGACGTA
CAGGCCCATGTACCGAAAGCCCAGAATATACAGAATGTATCGGAGCCCTGA
>GU076453
ATGTGGGATCCACTTCTTAATGAATTTCCTGAATCCGTTCACGGATTTCGTTGTATGTTA
GCTATTAAATATTTGCAGGCCGTTGAGGAAACGTATGAGCCCAACACTTTGGGCCACGAT
TTAATTAGGGATCTTATATCTGTTGTAAGGGCTCGTGACTATGTCGAAGCGACCCGGCGA
TATAATCATTTCCACGCCCGTCTCGAAGGTTCGCCGAAGGCTGAACTTCGACAGCCCCTA
CAGCAGCCGTGCTGCTGCCCCCATTGTCCAAGGCATAAACAAGCGCCGATCATGGACGTA
CAGGCCCATGTACCGAAAGCCCAGAATATACCGAATGTATCGAAGCCCTGA
>GU076441
ATGTGGGATCCACTTCTTAATGAATTTCCTGAATCCGTTCACGGATTTCGTTGTATGTTA
GCTATTAAATATTTGCAGGCCGTTGAGGAAACGTATGAGCCCAACACTTTGGGCCACGAT
TTAATTAGGGATCTTATATCTGTTGTAAGGGCTCGTGACTATGTCGAAGCGACCCGGCGA
TATAATCATTTCCACGCCCGTCTCGAAGGTTCGCCGAAGGCTGAACTTCGACAGCCCCTA
CAGCAGCCGTGCTGCTGCCCCCATTGTCCAAGGCATAAACAAGCGCCGATCATGGACGTA
CAGGCCCATGTACCGAAAGCCCAGAATATACCGAATGTATCGAAGCCCTGA
>HE819240
ATGTGGGATCCACTTCTTAATGAATTTCCTGAATCCGTTCACGGATTTCGTTGTATGTTA
GCTATTAAATATTTGCAGGCCGTTGAGGAAACGTATGAGCCCAACACTTTGGGCCACGAT
TTAATTAGGGATCTTATATCTGTTGTAAGGGCTCGTGACTATGTCGAAGCGACCCGGCGA
TATAATCATTTCCACGCCCGTCTCGAAGGTTCGCCGAAGGCTGAACTTCGACAGCCCCTA
CAGCAGCCGTGCTGCTGCCCCCATTGTCCAAGGCATAAACAAGCGCCGATCATGGACGTA
CAGGCCCATGTACCGAAAGCCCAGAATATACAGAATGTATCGAAGCCCTGA
>DQ644565
ATGTGGGATCCACTTCTTAATGAATTTCCTGAATCCGTTCACGGATTTCGTTGTATGTTA
GCTATTAAATATTTGCAGGCCGTTGAGGAAACGTATGAGCCCAACACTTTGGGCCACGAT
TTAATTAGGGATCTTATATCTGTTGTAAGGGCTCGTGACTATGTCGAAGCGACCCGGCGA
TATAATCATTTCCACGCCCGTCTCGAAGGTTCGCCGAAGGCTGAACTTCGACAGCCCCTA
CAGCAGCCGTGCTGCTGCCCCCATTGTCCAAGGCATAAACAAGCGCCGATCATGGACGTA
CAGGCCCATGTACCGAAAGCCCAGAATATACAGAATGTATCGAAGCCCTGA
>FJ956701
ATGTGGGATCCACTTCTTAATGAATTTCCTGAATCCGTTCACGGATTTCGTTGTATGTTA
GCTATTAAATATTTGCAGGCCGTTGAGGAAACGTATGAGCCCAACACTTTGGGCCACGAT
TTAATTAGGGATCTTATATCTGTTGTAAGGGCTCGTGACTATGTCGAAGCGACCCGGCGA
TATAATCATTTCCACGCCCGTCTCGAAGGTTCGCCGAAGGCTGAACTTCGACAGCCCCTA
CAGCAGCCGTGCTGCTGCCCCCATTGTCCAAGGCATAAACAAGCGCCGATCATGGACGTA
CAGGCCCATGTACCGAAAGCCCAGAATATACAGAATGTATCGAAGCCCTGA
>HE819245
ATGTGGGATCCACTTCTTAATGAATTTCCTGAATCCGTTCACGGATTTCGTTGTATGTTA
GCTATTAAATATTTGCAGGCCGTTGAGGAAACGTATGAGCCCAACACTTTGGGCCACGAT
TTAATTAGGGATCTTATATCTGTTGTAAGGGCTCGTGACTATGTCGAAGCGACCCGGCGA
TATAATCATTTCCACGCCCGTCTCGAAGGTTCGCCGAAGGCTGAACTTCGACAGCCCCTA
CAGCAGCCGTGCTGCTGCCCCCATTGTCCAAGGCATAAACAAGCGCCGATCATGGACGTA
CAGGCCCATGTACCGAAAGCCCAGAATATACAGAATGTATCGAAGCCCTGA
>FJ956705
ATGTGGGATCCACTTCTTAATGAATTTCCTGAATCCGTTCACGGATTTCGTTGTATGTTA
GCTATTAAATATTTGCAGGCCGTTGAGGAAACGTATGAGCCCAACACTTTGGGCCACGAT
TTAATTAGGGATCTTATATCTGTTGTAAGGGCTCGTGACTATGTCGAAGCGACCCGGCGA
TATAATCATTTCCACGCCCGTCTCGAAGGTTCGCCGAAGGCTGAACTTCGACAGCCCCTA
CAGCAGCCGTGCTGCTGCCCCCATTGTCCAAGGCATAAACAAGCGCCGATCATGGACGTA
CAGGCCCATGTACCGAAAGCCCAGAATATACAGAATGTATCGAAGCCCTGA
>FJ956702
ATGTGGGATCCACTTCTTAATGAATTTCCTGAATCCGTTCACGGATTTCGTTGTATGTTA
GCTATTAAATATTTGCAGGCCGTTGAGGAAACGTATGAGCCCAACACTTTGGGCCACGAT
TTAATTAGGGATCTTATATCTGTTGTAAGGGCTCGTGACTATGTCGAAGCGACCCGGCGA
TATAATCATTTCCACGCCCGTCTCGAAGGTTCGCCGAAGGCTGAACTTCGACAGCCCCTA
CAGCAGCCGTGCTGCTGCCCCCATTGTCCAAGGCATAAACAAGCGCCGATCATGGACGTA
CAGGCCCATGTACCGAAAGCCCAGAATATACAGAATGTATCGAAGCCCTGA
>GU076442
ATGTGGGATCCACTTCTTAATGAATTTCCGGAATCCGTTCACGGATTTCGTTGTATGTTA
GCTATTAAATATTTGCAGGCCGTTGAGGAAACGTATGAGCCCAACACTTTGGGCCACGAT
TTAATTAGGGATCTTATATCTGTTGTAAGGGCTCGTGACTATGTCGAAGCGACCCGGCGA
TATAATCATTTCCACGCCCGTCTCGAAGGTTCGCCGAAGGCTGAACTTCGACAGCCCCTA
CAGCAGCCGTGCTGCTGCCCCCATTGTCCAAGGCATAAACAAGCGCCGATCATGGACGTA
CAGGCCCATGTACCGAAAGCCCAGAATATACAGAATGTATCGAAGCCCTGA
>EU085423
ATGTGGGATCCACTTCTTAATGAATTTCCGGAATCCGTTCACGGATTTCGTTGTATGTTA
GCTATTAAATATTTGCAGGCCGTTGAGGAAACGTATGAGCCCAACACTTTGGGCCACGAT
TTAATTAGGGATCTTATATCTGTTGTAAGGGCTCGTGACTATGTCGAAGCGACCCGGCGA
TATAATCATTTCCACGCCCGTCTCGAAGGTTCGCCGAAGGCTGAACTTCGACAGCCCCTA
CAGCAGCCGTGCTGCTGCCCCCATTGTCCAAGGCATAAACAAGCGCCGATCATGGACGTA
CAGGCCCATGTACCGAAAGCCCAGAATATACAGAATGTATCGAAGCCCTGA
>GU076443
ATGTGGGATCCACTTCTTAATGAATTTCCGGAATCCGTTCACGGATTTCGTTGTATGTTA
GCTATTAAATATTTGCAGGCCGTTGAGGAAACGTATGAGCCCAACACTTTGGGCCACGAT
TTAATTAGGGATCTTATATCTGTTGTAAGGGCTCGTGACTATGTCGAAGCGACCCGGCGA
TATAATCATTTCCACGCCCGTCTCGAAGGTTCGCCGAAGGCTGAACTTCGACAGCCCCTA
CAGCAGCCGTGCTGCTGCCCCCATTGTCCAAGGCATAAACAAGCGCCGATCATGGACGTA
CAGGCCCATGTACCGAAAGCCCAGAATATACAGAATGTATCGAAGCCCTGA
>KJ830841
ATGTGGGATCCACTTCTTAATGAATTTCCTGAATCCGTTCACGGATTTCGTTGTATGTTA
GCTATTAAATATTTGCAGGCCGTTGAGGAAACGTATGAGCCCAACACTTTGGGCCACGAT
TTAATTAGGGATCTTATATCTGTTGTAAGGGCCCGTGACTATGTCGAAGCGACCCGGCGA
TATAATCATTTCCACGCCCGTCTCGAAGGTTCGCCGAAGGCTGAACTTCGACAGCCCCTA
CAGCAGCCGTGCTGCTGCCCCCATTGTCCAAGGCATAAACAAGCGTCGTTCATGGACGTA
CAGGCCCATGTACCGAAAGCCCAGAATATACAGAATGTATCGAAGCCCTGA
>JF451352
ATGTGGGATCCACTTGTTAATGAATTTCCTGAATCCGTTCACGGATTTCGTTGTATGTTA
GCTATTAAATATTTGCAGGCCGTTGAGGAAACGTATGAGCCCAACACTTTGGGCCACGAT
TTAATTAGGGATCTTATATCTGTTGTAAGGGCCCGTGACTATGTCGAAGCGACCCGGCGA
TATAATCATTTCCACGCCCGTCTCGAAGGTTCGCCGAAGGCTGAACTTCGACAGCCCCTA
CAGCAGCCGTGCTGCTGCCCCCATTGTCCAAGGCATAAACAAGCGTCGTTCATGGACGTA
CAGGCCCATGTACCGAAAGCCCAGAATATACAGAATGTATCGAAGCCCTGA
>FJ956706
ATGTGGGATCCACTTCTTAATGAATTTCCTGAATCCGTTCACGGATTTCGTTGTATGTTA
GCTATTAAATATTTGCAGGCCGTTGAGGAAACGTATGAGCCCAACACTTTGGGCCACGAT
TTAATTAGGGATCTTATATCTGTTGTAAGGGCTCGTGACTATGTCGAAGCGACCCGGCGA
TATAATCATTTCCACGCCCGTTTCGAAGGTTCGCCGAAGGCTGAACTTCGACAGCCCCTA
CAGCAGCCGTGCTGCTGCCCCCATTGTCCAAGGCATAAACAAGCGACGGTCATGGACGTA
CAGGCCCATGTACCGAAAGCCCAGAATATACAGAATGTATCGAAGCCCTGA
>GU076449
ATGTGGGATCCACTTCTTAATGAATTTCCTGAATCCGTTCACGGATTTCGTTGTATGTTA
GCTATTAAATATTTGCAGGCCGTTGAGGAAACGTATGAGCCCAACACTTTGGGCCACGAT
TTAATTAGGGATCTTATATCTGTTGTAAGGGCTCGTGACTATGTCGAAGCGACCCGGCGA
TATAATCATTTCCACGCCCGTTTCGAAGGTTCGCCGAAGGCTGAACTTCGACAGCCCCTA
CAGCAGCCGTGCTGCTGCCCCCATTGTCCAAGGCATAAACAAGCGACGGTCATGGACGTA
CAGGCCCATGTACCGAAAGCCCAGAATATACAGAATGTATCGAAGCCCTGA
>GU076448
ATGTGGGATCCACTTCTTAATGAATTTCCTGAATCCGTTCACGGATTTCGTTGTATGTTA
GCTATTAAATATTTGCAGGCCGTTGAGGAAACGTATGAGCCCAACACTTTGGGCCACGAT
TTAATTAGGGATCTTATATCTGTTGTAAGGGCTCGTGACTATGTCGAAGCGACCCGGCGA
TATAATCATTTCCACGCCCGTTTCGAAGGTTCGCCGAAGGCTGAACTTCGACAGCCCCTA
CAGCAGCCGTGCTGCTGCCCCCATTGTCCAAGGCATAAACAAGCGACGGTCATGGACGTA
CAGGCCCATGTACCGAAAGCCCAGAATATACAGAATGTATCGAAGCCCTGA
>EU635776
ATGTGGGATCCACTTCTTAATGAATTTCCTGAATCCGTTCACGGATTTCGTTGTATGTTA
GCTATTAAATATTTGCAGGCCGTTGAGGAAACGTATGAGCCCAACACTTTGGGCCACGAT
TTAATTAGGGATCTTATATCTGTTGTAAGGGCTCGTGACTATGTCGAAGCGACCCGGCGA
TATAATCATTTCCACGCCCGTTTCGAAGGTTCGCCGAAGGCTGAACTTCGACAGCCCCTA
CAGCAGCCGTGCTGCTGCCCCCATTGTCCAAGGCATAAACAAGCGACGGTCATGGACGTA
CAGGCCCATGTACCGAAAGCCCAGAATATACAGAATGTATCGAAGCCCTGA
>FJ956704
ATGTGGGATCCACTTCTTAATGAATTTCCTGAATCCGTTCACGGATTTCGTTGTATGTTA
GCTATTAAATATTTGCAGGCCGTTGAGGAAACGTATGAGCCCAACACTTTGGGCCACGAT
TTAATTAGGGATCTTATATCTGTTGTAAGGGCTCGTGACTATGTCGAAGCGACCCGGCGA
TATAATCATTTCCACGCCCGTCTCGAAGGTTCGCCGAAGGCTGAACTTCGACAGCCCCTA
CAGCAGCCGTGCTGCTGCCCCCATTGTCCAAGGCACAAACAAGCGACGGTCATGGACGTA
CAGGCCCATGTACCGAAAGCCCAGAATATACAGAATGTATCGAAGCCCTGA
>KF435136
ATGTGGGATCCACTTCTTCATGAATTTCCTGAATCTCTTCACGGATTTCGTTGTATGTTA
GCTATTAAATATTTGCAGGCCGTTGAGGAAACGTATGAGCCCAACACTTTGGGCCACGAT
TTAATTAGGGATCTTATATCTGTTGTAAGGGCTCGAGACTATGTCGAAGCGACCCGGCGA
TATAATCATTTCCACGCCCGTCTCGAAGGTTCGCCGAAGGCTGAACTTCGACAGCCCCTA
CAGCAGCCGTGCTGCTGCCCCCATTGTCCAAGGCATAAACAAGCGCCGATCATGGACGTA
CAGGCCCATGTATCGAAAGCCCAGAATATACAGAATGTATCGAAGCCCTGA
>GU076454
ATGTGGGATCCACTTCTTAATGAATTTCCTGAATCTCTTCACGGATTTCGTTGTATGTTA
GCTATTAAATATTTGCAGGCCGTTGAGGAAACGTATGAGCCCAACACTTTGGGCCACGAT
TTAATTAGGGATCTTATATCTGTTGTAAGGGCTCGTGACTATGTCGAAGCGACCCGGCGA
TATAATCATTTCCACGCCCGTCTCGAAGGTTCGCCGAAGGCTGAACTTCGACAGCCCCTA
CAGCAGCCGTGCTGCTGCCCCCATTGTCCAAGGCATAAACAAGCGCCGATCATGGACGTA
CAGGCCCATGTATCGAAAGCCCAGAATATACAGAATGTATCGAAGCCCTGA
>KR108214
ATGTGGGATCCACTTCTTAATGAATTTCCTGAATCCGTTCACGGATTTCGTTGTATGTTA
GCTATTAAATATTTGCAGGCCGTTGAGGAAACTTATGAGCCCAACACTTTGGGCCACGAT
TTAATTAGGGATCTTATATCTGTTGTAAGGGCCCGTGACTATGTCGAAGCGACCCGGCGA
TATAATCATTTCCACGCCCGTCTCGAAGGTTCGCCGAAGGCTGAACTTCGACAGCCCCTA
CAGCAGCCGTGCTGCTGCCCCCATTGTCCAAGGCATAAACAAGCGCCGATCATGGACGTA
CAGGCCCATGTACCGAAAGCCCAGAATATACAGAATGTACCGAAGCCCTGA
>KJ830842
ATGTGGGATCCACTTCTTAATGAATTTCCTGAATCCGTTCACGGATTTCGTTGTATGTTA
GCTATTAAATATTTGCAGGCCGTTGAGGAAACTTATGAGCCCAACACTTTGGGCCACGAT
TTAATTAGGGATCTTATATCTGTTGTAAGGGCCCGTGACTATGTCGAAGCGACCCGGCGA
TATAATCATTTCCACGCCCGTCTCGAAGGTTCGCCGAAGGCTGAACTTCGACAGCCCCTA
CAGCAGCCGTGCTGCTGCCCCCATTGTCCAAGGCATAAACAAGCGCCGATCATGGACGTC
ACGGCCCATGTACCGAAAGCCCAGAATATACAGAATGTACCGAAGCCCTGA
>GU076451
ATGTGGGATCCACTTCTTAATGAATTCCCTGAATCCGTTCACGGATTTCGTTGTATGTTA
GCTATTAAATATTTGCAGGCCGTTGAGGAAACTTACGAGCCCAACACTTTGGGCCACGAT
TTAATTAGGGATCTTATATCTGTTGTAAGGGCTCGTGACTATGTCGAAGCGACCCGGCGA
TATAATCATTTCCACGCCCGTCTCGAAGGTTCGCCGAAGGCTGAACTTCGACAGCCCCTA
CAGCAGCCGTGCTGCTGCCCCCATTGTCCAAGGCATAAACAAGCGTCGATCATGGATGTA
CAGGCCCATGTACCGAAAGCCCAGAATATACAGAATGTATCGAAGCCCTGA
>KT033706
ATGTGGGATCCACTTCTCAACGATTTTCCGGAATCTGTTCACGGATTTCGTTGTATGCTA
GCCATAAAATATTTGCAGGCCGTTGAGCAAACATACGAGCCCAATACTTTGGGCCACGAT
TTAATTAGGGATCTTATTTCTGTTATAAGGGCCCGTGACTATGTTGAAGCGTCCCGGCGA
TATAGTCATTTCCACGCCCGTCTCGAAGGTTCGCCGAAGGCTGAACTTCGACAGCCCATA
CAGCAGCCGTGCTGCTGCCCCCATTGTCCAAGGCACAAACAAGCGTCGATCATGGACGTA
CAGGCCCATGTACCGAAAGACGAGGATATACAGAATGTATCGAACTCCTGA
>KC845301
ATGTGGGATCCACTTCTCAACGATTTTCCGGAATCTGTTCACGGATTTCGTTGTATGCTA
GCCATAAAATATTTGCAGGCCGTTGAGCAAACATACGAGCCCAATACTTTGGGCCACGAT
TTAATTAGGGATCTTATTTCTGTTATAAGGGCCCGTGACTATGTTGAAGCGTCCCGGCGA
TATAGTCATTTCCACGCCCGTCTCGAAGGTTCGCCGAAGGCTGAACTTCGACAGCCCATA
CAGCAGCCGTGCTGCTGCCCCCATTGTCCAAGGCACAAACAAGCGTCGATCATGGACGTA
CAGGCCCATGTACCGAAAGACGAGGATATACAGAATGTATCGAACTCCTGA
>KT033709
ATGTGGGATCCACTTCTCAACGATTTTCCGGAATCTGTTCACGGATTTCGTTGTATGCTA
GCCATAAAATATTTGCAGGCCGTTGAGCAAACATACGAGCCCAATACTTTGGGCCACGAT
TTAATTAGGGATCTTATTTCTGTTATAAGGGCCCGTGACTATGTTGAAGCGTCCCGGCGA
TATAGTCATTTCCACGCCCGTCTCGAAGGTTCGCCGAAGGCTGAACTTCGACAGCCCATA
CAGCAGCCGTGCTGCTGCCCCCATTGTCCAAGGCACAAACAAGCGTCGATCATGGACGTA
CAGGCCCATGTACCGAAAGACGAGGATATACAGAATGTATCGAACTCCTGA
>KT033713
ATGTGGGATCCACTTCTCAACGATTTTCCGGAATCTGTTCACGGATTTCGTTGTATGCTA
GCCATAAAATATTTGCAGGCCGTTGAGCAAACATACGAGCCCAATACTTTGGGCCACGAT
TTAATTAGGGATCTTATTTCTGTTATAAGGGCCCGTGACTATGTTGAAGCGTCCCGGCGA
TATAGTCATTTCCACGCCCGTCTCGAAGGTTCGCCGAAGGCTGAACTTCGACAGCCCATA
CAGCAGCCGTGCTGCTGCCCCCATTGTCCAAGGCACAAACAAGCGTCGATCATGGACGTA
CAGGCCCATGTACCGAAAGACGAGGATATACAGAATGTATCGAACTCCTGA
>KT355023
ATGTGGGATCCACTTCTCAACGATTTTCCGGAATCTGTTCACGGATTTCGTTGTATGCTA
GCCATAAAATATTTGCAGGCCGTTGAGCAAACATACGAGCCCAATACTTTGGGCCACGAT
TTAATTAGGGATCTTATTTCTGTTATAAGGGCCCGTGACTATGTTGAAGCGTCCCGGCGA
TATAGTCATTTCCACGCCCGTCTCGAAGGTTCGCCGAAGGCTGAACTTCGACAGCCCATA
CAGCAGCCGTGCTGCTGCCCCCATTGTCCAAGGCACAAACAAGCGTCGATCATGGACGTA
CAGGCCCATGTACCGAAAGACGAGGATATACAGAATGTATCGAACTCCTGA
>KT728743
ATGTGGGATCCACTTCTCAACGATTTTCCGGAATCTGTTCACGGATTTCGTTGTATGCTA
GCCATAAAATATTTGCAGGCCGTTGAGCAAACATACGAGCCCAATACTTTGGGCCACGAT
TTAATTAGGGATCTTATTTCTGTTATAAGGGCCCGTGACTATGTTGAAGCGTCCCGGCGA
TATAGTCATTTCCACGCCCGTCTCGAAGGTTCGCCGAAGGCTGAACTTCGACAGCCCATA
CAGCAGCCGTGCTGCTGCCCCCATTGTCCAAGGCACAAACAAGCGTCGATCATGGACGTA
CAGGCCCATGTACCGAAAGACGAGGATATACAGAATGTATCGAACTCCTGA
>KT728744
ATGTGGGATCCACTTCTCAACGATTTTCCGGAATCTGTTCACGGATTTCGTTGTATGCTA
GCCATAAAATATTTGCAGGCCGTTGAGCAAACATACGAGCCCAATACTTTGGGCCACGAT
TTAATTAGGGATCTTATTTCTGTTATAAGGGCCCGTGACTATGTTGAAGCGTCCCGGCGA
TATAGTCATTTCCACGCCCGTCTCGAAGGTTCGCCGAAGGCTGAACTTCGACAGCCCATA
CAGCAGCCGTGCTGCTGCCCCCATTGTCCAAGGCACAAACAAGCGTCGATCATGGACGTA
CAGGCCCATGTACCGAAAGACGAGGATATACAGAATGTATCGAACTCCTGA
>KT728745
ATGTGGGATCCACTTCTCAACGATTTTCCGGAATCTGTTCACGGATTTCGTTGTATGCTA
GCCATAAAATATTTGCAGGCCGTTGAGCAAACATACGAGCCCAATACTTTGGGCCACGAT
TTAATTAGGGATCTTATTTCTGTTATAAGGGCCCGTGACTATGTTGAAGCGTCCCGGCGA
TATAGTCATTTCCACGCCCGTCTCGAAGGTTCGCCGAAGGCTGAACTTCGACAGCCCATA
CAGCAGCCGTGCTGCTGCCCCCATTGTCCAAGGCACAAACAAGCGTCGATCATGGACGTA
CAGGCCCATGTACCGAAAGACGAGGATATACAGAATGTATCGAACTCCTGA
>KT728746
ATGTGGGATCCACTTCTCAACGATTTTCCGGAATCTGTTCACGGATTTCGTTGTATGCTA
GCCATAAAATATTTGCAGGCCGTTGAGCAAACATACGAGCCCAATACTTTGGGCCACGAT
TTAATTAGGGATCTTATTTCTGTTATAAGGGCCCGTGACTATGTTGAAGCGTCCCGGCGA
TATAGTCATTTCCACGCCCGTCTCGAAGGTTCGCCGAAGGCTGAACTTCGACAGCCCATA
CAGCAGCCGTGCTGCTGCCCCCATTGTCCAAGGCACAAACAAGCGTCGATCATGGACGTA
CAGGCCCATGTACCGAAAGACGAGGATATACAGAATGTATCGAACTCCTGA
>KT728752
ATGTGGGATCCACTTCTCAACGATTTTCCGGAATCTGTTCACGGATTTCGTTGTATGCTA
GCCATAAAATATTTGCAGGCCGTTGAGCAAACATACGAGCCCAATACTTTGGGCCACGAT
TTAATTAGGGATCTTATTTCTGTTATAAGGGCCCGTGACTATGTTGAAGCGTCCCGGCGA
TATAGTCATTTCCACGCCCGTCTCGAAGGTTCGCCGAAGGCTGAACTTCGACAGCCCATA
CAGCAGCCGTGCTGCTGCCCCCATTGTCCAAGGCACAAACAAGCGTCGATCATGGACGTA
CAGGCCCATGTACCGAAAGACGAGGATATACAGAATGTATCGAACTCCTGA
>KT033715
ATGTGGGATCCACTTCTCAACGATTTTCCGGAATCTGTTCACGGATTTCGTTGTATGCTA
GCCATAAAATATTTGCAGGCCGTTGAGCAAACATACGAGCCCAATACTTTGGGCCACGAT
TTAATTAGGGATCTTATTTCTGTTATAAGGGCCCGTGACTATGTTGAAGCGTCCCGGCGA
TATAGTCATTTCCACGCCCGTCTCGAAGGTTCGCCGAAGGCTGAACTTCGACAGCCCATA
CAGCAGCCGTGCTGCTGCCCCCATTGTCCAAGGCACAAACAAGCGTCGATCATGGACGTA
CAGGCCCATGTACCGAAAGACGAGGATATACAGAATGTATCGAACTCCTGA
>KU248482
ATGTGGGATCCACTTCTCAACGATTTTCCGGAATCTGTTCACGGATTTCGTTGTATGCTA
GCCATAAAATATTTGCAGGCCGTTGAGCAAACATACGAGCCCAATACTTTGGGCCACGAT
TTAATTAGGGATCTTATTTCTGTTATAAGGGCCCGTGACTATGTTGAAGCGTCCCGGCGA
TATAGTCATTTCCACGCCCGTCTCGAAGGTTCGCCGAAGGCTGAACTTCGACAGCCCATA
CAGCAGCCGTGCTGCTGCCCCCATTGTCCAAGGCACAAACAAGCGTCGATCATGGACGTA
CAGGCCCATGTACCGAAAGACGAGGATATACAGAATGTATCGAACTCCTGA
>KY284012
ATGTGGGATCCACTTCTCAACGATTTTCCGGAATCTGTTCACGGATTTCGTTGTATGCTA
GCCATAAAATATTTGCAGGCCGTTGAGCAAACATACGAGCCCAATACTTTGGGCCACGAT
TTAATTAGGGATCTTATTTCTGTTATAAGGGCCCGTGACTATGTTGAAGCGTCCCGGCGA
TATAGTCATTTCCACGCCCGTCTCGAAGGTTCGCCGAAGGCTGAACTTCGACAGCCCATA
CAGCAGCCGTGCTGCTGCCCCCATTGTCCAAGGCACAAACAAGCGTCGATCATGGACGTA
CAGGCCCATGTACCGAAAGACGAGGATATACAGAATGTATCGAACTCCTGA
>HE819243
ATGTGGGACCCTCTTCTGAATGAATTTCCGGAATCTGTTCACGGATTTCGTTGTATGCTA
GCCATAAAATATTTGCAGGCCGTTGAGCAAACATACGAGCCCAATACTTTGGGCCACGAT
TTAATTAGGGATCTTATTTCTGTTATAAGGGCCCGTGATTATGTCGAAGCGTCCCGGCGA
TATAATCATTTCCACGCCCGTCTCGAAGGTTCGCCGAAGGCTGAACTTCGACAGCCCATA
CAGCAGCCGTGCTGCTGCCCCCATTGTCCAAGGCACAAACAAGCGACGATCATGGACGTA
CAGGCCCATGTACCGGAAGCCCAGAATATACAGAATGTATCGAAGCCCTGA
>LN680632
ATGTGGGATCCACTTCTAAATGAATTTCCGGAATCTGTTCACGGATTTCGTTGTATGCTA
GCTATTAAATATTTGCAGGCCGTTGAGCAAACATACGAGCCCAATACTTTGGGCCACGAT
TTAATTAGGGATCTTATCTCTGTTATAAGGGCCCGTGATTATGTCGAAGCGACCAGGCGA
TATAATCATTTCCACGCCCGTCTCGAAGGTTCGCCGAAGGCTGAATTTCGACAGCCCATA
CAGCAGCCGTGCTGCTGCCCCCATTGTCCAAGGCACAAACAAGCGACGATCATGGACGTA
CAGGCCCATGTACCGGAAGCCCAGAATATACAGAATGTATCGAAGCCCTGA
>HG941640
ATGTGGGATCCACTTCTAAATGAATTTCCGGAATCTGTTCACGGATTTCGTTGTATGCTA
GCTATTAAATATTTGCAGGCCGTTGAGCAAACATACGAGCCCAATACTTTGGGCCACGAT
TTAATTAGGGATCTTATCTCTGTTATAAGGGCCCGTGATTATGTCGAAGCGACCAGGCGA
TATAATCATTTCCACGCCCGTCTCGAAGGTTCGCCGAAGGCTGAATTTCGACAGCCCATA
CAGCAGCCGTGCTGCTGCCCCCATTGTCCAAGGCACAAACAAGCGACGATCATGGACGTA
CAGGCCCATGTACCGGAAGCCCAGAATATACAGAATGTATCGAAGCCCTGA
>HG941651
ATGTGGGATCCACTTCTAAATGAATTTCCGGAATCTGTTCACGGATTTCGTTGTATGCTA
GCTATTAAATATTTGCAGGCCGTTGAGCAAACATACGAGCCCAATACTTTGGGCCACGAT
TTAATTAGGGATCTTATCTCTGTTATAAGGGCCCGTGATTATGTCGAAGCGACCAGGCGA
TATAATCATTTCCACGCCCGTCTCGAAGGTTCGCCGAAGGCTGAATTTCGACAGCCCATA
CAGCAGCCGTGCTGCTGCCCCCATTGTCCAAGGCACAAACAAGCGACGATCATGGACGTA
CAGGCCCATGTACCGGAAGCCCAGAATATACAGAATGTATCGAAGCCCTGA
>HG941650
ATGTGGGATCCACTTCTAAATGAATTTCCGGAATCTGTTCACGGATTTCGTTGTATGCTA
GCTATTAAATATTTGCAGGCCGTTGAGCAAACATACGAGCCCAATACTTTGGGCCACGAT
TTAATTAGGGATCTTATCTCTGTTATAAGGGCCCGTGATTATGTCGAAGCGACCAGGCGA
TATAATCATTTCCACGCCCGTCTCGAAGGTTCGCCGAAGGCTGAATTTCGACAGCCCATA
CAGCAGCCGTGCTGCTGCCCCCATTGTCCAAGGCACAAACAAGCGACGATCATGGACGTA
CAGGCCCATGTACCGGAAGCCCAGAATATACAGAATGTATCGAAGCCCTGA
>HG941649
ATGTGGGATCCACTTCTAAATGAATTTCCGGAATCTGTTCACGGATTTCGTTGTATGCTA
GCTATTAAATATTTGCAGGCCGTTGAGCAAACATACGAGCCCAATACTTTGGGCCACGAT
TTAATTAGGGATCTTATCTCTGTTATAAGGGCCCGTGATTATGTCGAAGCGACCAGGCGA
TATAATCATTTCCACGCCCGTCTCGAAGGTTCGCCGAAGGCTGAATTTCGACAGCCCATA
CAGCAGCCGTGCTGCTGCCCCCATTGTCCAAGGCACAAACAAGCGACGATCATGGACGTA
CAGGCCCATGTACCGGAAGCCCAGAATATACAGAATGTATCGAAGCCCTGA
>HG941647
ATGTGGGATCCACTTCTAAATGAATTTCCGGAATCTGTTCACGGATTTCGTTGTATGCTA
GCTATTAAATATTTGCAGGCCGTTGAGCAAACATACGAGCCCAATACTTTGGGCCACGAT
TTAATTAGGGATCTTATCTCTGTTATAAGGGCCCGTGATTATGTCGAAGCGACCAGGCGA
TATAATCATTTCCACGCCCGTCTCGAAGGTTCGCCGAAGGCTGAATTTCGACAGCCCATA
CAGCAGCCGTGCTGCTGCCCCCATTGTCCAAGGCACAAACAAGCGACGATCATGGACGTA
CAGGCCCATGTACCGGAAGCCCAGAATATACAGAATGTATCGAAGCCCTGA
>HG941646
ATGTGGGATCCACTTCTAAATGAATTTCCGGAATCTGTTCACGGATTTCGTTGTATGCTA
GCTATTAAATATTTGCAGGCCGTTGAGCAAACATACGAGCCCAATACTTTGGGCCACGAT
TTAATTAGGGATCTTATCTCTGTTATAAGGGCCCGTGATTATGTCGAAGCGACCAGGCGA
TATAATCATTTCCACGCCCGTCTCGAAGGTTCGCCGAAGGCTGAATTTCGACAGCCCATA
CAGCAGCCGTGCTGCTGCCCCCATTGTCCAAGGCACAAACAAGCGACGATCATGGACGTA
CAGGCCCATGTACCGGAAGCCCAGAATATACAGAATGTATCGAAGCCCTGA
>HG941645
ATGTGGGATCCACTTCTAAATGAATTTCCGGAATCTGTTCACGGATTTCGTTGTATGCTA
GCTATTAAATATTTGCAGGCCGTTGAGCAAACATACGAGCCCAATACTTTGGGCCACGAT
TTAATTAGGGATCTTATCTCTGTTATAAGGGCCCGTGATTATGTCGAAGCGACCAGGCGA
TATAATCATTTCCACGCCCGTCTCGAAGGTTCGCCGAAGGCTGAATTTCGACAGCCCATA
CAGCAGCCGTGCTGCTGCCCCCATTGTCCAAGGCACAAACAAGCGACGATCATGGACGTA
CAGGCCCATGTACCGGAAGCCCAGAATATACAGAATGTATCGAAGCCCTGA
>HG969287
ATGTGGGATCCACTTCTAAATGAATTTCCGGAATCTGTTCACGGATTTCGTTGTATGCTA
GCTATTAAATATTTGCAGGCCGTTGAGCAAACATACGAGCCCAATACTTTGGGCCACGAT
TTAATTAGGGATCTTATCTCTGTTATAAGGGCCCGTGATTATGTCGAAGCGACCAGGCGA
TATAATCATTTCCACGCCCGTCTCGAAGGTTCGCCGAAGGCTGAATTTCGACAGCCCATA
CAGCAGCCGTGCTGCTGCCCCCATTGTCCAAGGCACAAACAAGCGACGATCATGGACGTA
CAGGCCCATGTACCGGAAGCCCAGAATATACAGAATGTATCGAAGCCCTGA
>HG969286
ATGTGGGATCCACTTCTAAATGAATTTCCGGAATCTGTTCACGGATTTCGTTGTATGCTA
GCTATTAAATATTTGCAGGCCGTTGAGCAAACATACGAGCCCAATACTTTGGGCCACGAT
TTAATTAGGGATCTTATCTCTGTTATAAGGGCCCGTGATTATGTCGAAGCGACCAGGCGA
TATAATCATTTCCACGCCCGTCTCGAAGGTTCGCCGAAGGCTGAATTTCGACAGCCCATA
CAGCAGCCGTGCTGCTGCCCCCATTGTCCAAGGCACAAACAAGCGACGATCATGGACGTA
CAGGCCCATGTACCGGAAGCCCAGAATATACAGAATGTATCGAAGCCCTGA
>HG969285
ATGTGGGATCCACTTCTAAATGAATTTCCGGAATCTGTTCACGGATTTCGTTGTATGCTA
GCTATTAAATATTTGCAGGCCGTTGAGCAAACATACGAGCCCAATACTTTGGGCCACGAT
TTAATTAGGGATCTTATCTCTGTTATAAGGGCCCGTGATTATGTCGAAGCGACCAGGCGA
TATAATCATTTCCACGCCCGTCTCGAAGGTTCGCCGAAGGCTGAATTTCGACAGCCCATA
CAGCAGCCGTGCTGCTGCCCCCATTGTCCAAGGCACAAACAAGCGACGATCATGGACGTA
CAGGCCCATGTACCGGAAGCCCAGAATATACAGAATGTATCGAAGCCCTGA
>HG969284
ATGTGGGATCCACTTCTAAATGAATTTCCGGAATCTGTTCACGGATTTCGTTGTATGCTA
GCTATTAAATATTTGCAGGCCGTTGAGCAAACATACGAGCCCAATACTTTGGGCCACGAT
TTAATTAGGGATCTTATCTCTGTTATAAGGGCCCGTGATTATGTCGAAGCGACCAGGCGA
TATAATCATTTCCACGCCCGTCTCGAAGGTTCGCCGAAGGCTGAATTTCGACAGCCCATA
CAGCAGCCGTGCTGCTGCCCCCATTGTCCAAGGCACAAACAAGCGACGATCATGGACGTA
CAGGCCCATGTACCGGAAGCCCAGAATATACAGAATGTATCGAAGCCCTGA
>HG969283
ATGTGGGATCCACTTCTAAATGAATTTCCGGAATCTGTTCACGGATTTCGTTGTATGCTA
GCTATTAAATATTTGCAGGCCGTTGAGCAAACATACGAGCCCAATACTTTGGGCCACGAT
TTAATTAGGGATCTTATCTCTGTTATAAGGGCCCGTGATTATGTCGAAGCGACCAGGCGA
TATAATCATTTCCACGCCCGTCTCGAAGGTTCGCCGAAGGCTGAATTTCGACAGCCCATA
CAGCAGCCGTGCTGCTGCCCCCATTGTCCAAGGCACAAACAAGCGACGATCATGGACGTA
CAGGCCCATGTACCGGAAGCCCAGAATATACAGAATGTATCGAAGCCCTGA
>HG969282
ATGTGGGATCCACTTCTAAATGAATTTCCGGAATCTGTTCACGGATTTCGTTGTATGCTA
GCTATTAAATATTTGCAGGCCGTTGAGCAAACATACGAGCCCAATACTTTGGGCCACGAT
TTAATTAGGGATCTTATCTCTGTTATAAGGGCCCGTGATTATGTCGAAGCGACCAGGCGA
TATAATCATTTCCACGCCCGTCTCGAAGGTTCGCCGAAGGCTGAATTTCGACAGCCCATA
CAGCAGCCGTGCTGCTGCCCCCATTGTCCAAGGCACAAACAAGCGACGATCATGGACGTA
CAGGCCCATGTACCGGAAGCCCAGAATATACAGAATGTATCGAAGCCCTGA
>HG969281
ATGTGGGATCCACTTCTAAATGAATTTCCGGAATCTGTTCACGGATTTCGTTGTATGCTA
GCTATTAAATATTTGCAGGCCGTTGAGCAAACATACGAGCCCAATACTTTGGGCCACGAT
TTAATTAGGGATCTTATCTCTGTTATAAGGGCCCGTGATTATGTCGAAGCGACCAGGCGA
TATAATCATTTCCACGCCCGTCTCGAAGGTTCGCCGAAGGCTGAATTTCGACAGCCCATA
CAGCAGCCGTGCTGCTGCCCCCATTGTCCAAGGCACAAACAAGCGACGATCATGGACGTA
CAGGCCCATGTACCGGAAGCCCAGAATATACAGAATGTATCGAAGCCCTGA
>HG969280
ATGTGGGATCCACTTCTAAATGAATTTCCGGAATCTGTTCACGGATTTCGTTGTATGCTA
GCTATTAAATATTTGCAGGCCGTTGAGCAAACATACGAGCCCAATACTTTGGGCCACGAT
TTAATTAGGGATCTTATCTCTGTTATAAGGGCCCGTGATTATGTCGAAGCGACCAGGCGA
TATAATCATTTCCACGCCCGTCTCGAAGGTTCGCCGAAGGCTGAATTTCGACAGCCCATA
CAGCAGCCGTGCTGCTGCCCCCATTGTCCAAGGCACAAACAAGCGACGATCATGGACGTA
CAGGCCCATGTACCGGAAGCCCAGAATATACAGAATGTATCGAAGCCCTGA
>HG969279
ATGTGGGATCCACTTCTAAATGAATTTCCGGAATCTGTTCACGGATTTCGTTGTATGCTA
GCTATTAAATATTTGCAGGCCGTTGAGCAAACATACGAGCCCAATACTTTGGGCCACGAT
TTAATTAGGGATCTTATCTCTGTTATAAGGGCCCGTGATTATGTCGAAGCGACCAGGCGA
TATAATCATTTCCACGCCCGTCTCGAAGGTTCGCCGAAGGCTGAATTTCGACAGCCCATA
CAGCAGCCGTGCTGCTGCCCCCATTGTCCAAGGCACAAACAAGCGACGATCATGGACGTA
CAGGCCCATGTACCGGAAGCCCAGAATATACAGAATGTATCGAAGCCCTGA
>HG969270
ATGTGGGATCCACTTCTAAATGAATTTCCGGAATCTGTTCACGGATTTCGTTGTATGCTA
GCTATTAAATATTTGCAGGCCGTTGAGCAAACATACGAGCCCAATACTTTGGGCCACGAT
TTAATTAGGGATCTTATCTCTGTTATAAGGGCCCGTGATTATGTCGAAGCGACCAGGCGA
TATAATCATTTCCACGCCCGTCTCGAAGGTTCGCCGAAGGCTGAATTTCGACAGCCCATA
CAGCAGCCGTGCTGCTGCCCCCATTGTCCAAGGCACAAACAAGCGACGATCATGGACGTA
CAGGCCCATGTACCGGAAGCCCAGAATATACAGAATGTATCGAAGCCCTGA
>HG969269
ATGTGGGATCCACTTCTAAATGAATTTCCGGAATCTGTTCACGGATTTCGTTGTATGCTA
GCTATTAAATATTTGCAGGCCGTTGAGCAAACATACGAGCCCAATACTTTGGGCCACGAT
TTAATTAGGGATCTTATCTCTGTTATAAGGGCCCGTGATTATGTCGAAGCGACCAGGCGA
TATAATCATTTCCACGCCCGTCTCGAAGGTTCGCCGAAGGCTGAATTTCGACAGCCCATA
CAGCAGCCGTGCTGCTGCCCCCATTGTCCAAGGCACAAACAAGCGACGATCATGGACGTA
CAGGCCCATGTACCGGAAGCCCAGAATATACAGAATGTATCGAAGCCCTGA
>HG969268
ATGTGGGATCCACTTCTAAATGAATTTCCGGAATCTGTTCACGGATTTCGTTGTATGCTA
GCTATTAAATATTTGCAGGCCGTTGAGCAAACATACGAGCCCAATACTTTGGGCCACGAT
TTAATTAGGGATCTTATCTCTGTTATAAGGGCCCGTGATTATGTCGAAGCGACCAGGCGA
TATAATCATTTCCACGCCCGTCTCGAAGGTTCGCCGAAGGCTGAATTTCGACAGCCCATA
CAGCAGCCGTGCTGCTGCCCCCATTGTCCAAGGCACAAACAAGCGACGATCATGGACGTA
CAGGCCCATGTACCGGAAGCCCAGAATATACAGAATGTATCGAAGCCCTGA
>HG969267
ATGTGGGATCCACTTCTAAATGAATTTCCGGAATCTGTTCACGGATTTCGTTGTATGCTA
GCTATTAAATATTTGCAGGCCGTTGAGCAAACATACGAGCCCAATACTTTGGGCCACGAT
TTAATTAGGGATCTTATCTCTGTTATAAGGGCCCGTGATTATGTCGAAGCGACCAGGCGA
TATAATCATTTCCACGCCCGTCTCGAAGGTTCGCCGAAGGCTGAATTTCGACAGCCCATA
CAGCAGCCGTGCTGCTGCCCCCATTGTCCAAGGCACAAACAAGCGACGATCATGGACGTA
CAGGCCCATGTACCGGAAGCCCAGAATATACAGAATGTATCGAAGCCCTGA
>HG969261
ATGTGGGATCCACTTCTAAATGAATTTCCGGAATCTGTTCACGGATTTCGTTGTATGCTA
GCTATTAAATATTTGCAGGCCGTTGAGCAAACATACGAGCCCAATACTTTGGGCCACGAT
TTAATTAGGGATCTTATCTCTGTTATAAGGGCCCGTGATTATGTCGAAGCGACCAGGCGA
TATAATCATTTCCACGCCCGTCTCGAAGGTTCGCCGAAGGCTGAATTTCGACAGCCCATA
CAGCAGCCGTGCTGCTGCCCCCATTGTCCAAGGCACAAACAAGCGACGATCATGGACGTA
CAGGCCCATGTACCGGAAGCCCAGAATATACAGAATGTATCGAAGCCCTGA
>JN604485
ATGTGGGATCCACTTCTAAATGAATTTCCGGAATCTGTTCACGGATTTCGTTGTATGCTA
GCTATTAAATATTTGCAGGCCGTTGAGCAAACATACGAGCCCAATACTTTGGGCCACGAT
TTAATTAGGGATCTTATCTCTGTTATAAGGGCCCGTGATTATGTCGAAGCGACCAGGCGA
TATAATCATTTCCACGCCCGTCTCGAAGGTTCGCCGAAGGCTGAATTTCGACAGCCCATA
CAGCAGCCGTGCTGCTGCCCCCATTGTCCAAGGCACAAACAAGCGACGATCATGGACGTA
CAGGCCCATGTACCGGAAGCCCAGAATATACAGAATGTATCGAAGCCCTGA
>JN604484
ATGTGGGATCCACTTCTAAATGAATTTCCGGAATCTGTTCACGGATTTCGTTGTATGTTA
GCTATTAAATATTTGCAGGCCGTTGAGCAAACATACGAGCCCAATACTTTGGGCCACGAT
TTAATTAGGGATCTTATTTCTGTTATAAGGGCCCGTGATTATGTCGAAGCGACCAGGCGA
TATAATCATTTCCACGCCCGTCTCGAAGGTTCGCCGAAGGCTGAATTTCGACAGCCCATA
CAGCAGCCGTGCTGCTGCCCCCATTGTCCAAGGCACAAACAAGCGACGATCATGGATGTA
CAGGCCCATGTACCGGAAGCCCAGAATATACAGAATGTATCGAAGCCCTGA
