# Supplementary material for: Gene Overlapping as a Modulator of Begomovirus Evolution
Source: Microorganisms. 2022 Feb 4;10(2):366. doi: 10.3390/microorganisms10020366 (PMC8875319; doi:10.3390/microorganisms10020366)
Supplement: Supplementary file 1 [file microorganisms-10-00366-s001.zip › File S1/Tomato_yellow_leaf_curl_virus/DNA_AV1.fasta]

>HG941645
ATGTCGAAGCGACCAGGCGATATAATCATTTCCACGCCCGTCTCGAAGGTTCGCCGAAGG
CTGAATTTCGACAGCCCATACAGCAGCCGTGCTGCTGCCCCCATTGTCCAAGGCACAAAC
AAGCGACGATCATGGACGTACAGGCCCATGTACCGGAAGCCCAGAATATACAGAATGTAT
CGAAGCCCTGATGTTCCCCGTGGATGTGAAGGCCCATGTAAAGTCCAGTCTTATGAGCAA
CGGGATGATGTTAAGCATACTGGTATTGTTCGTTGTGTTAGTGATGTTACTCGTGGATCT
GGAATTACCCACAGAGTGGGTAAGAGGTTCTGTGTTAAATCGATATATTTTTTAGGTAAA
ATCTGGATGGATGAAAATATCAAGAAGCAGAATCACACTAATCAGGTCATGTTCTTCTTG
GTCCGTGATAGAAGGCCCTATGGAAGCAGCCCAATGGATTTTGGACAGGTTTTTAATATG
TTCGATAATGAGCCCAGTACCGCAACCGTGAAGAATGATTTGCGGGATAGGTTTCAAGTG
ATGAGGAAATTTCATGCTACAGTTATTGGTGGGCCCTCTGGAATGAAGGAACAGGCAATA
GTTAAGAGATTTTTTAGAATTAACAGTCATGTAACTTATAATCATCAGGAGGCAGCCAAG
TACGAGAACCATACTGAGAATGCCTTGTTATTGTATATGGCATGTACTCATGCCTCTAAT
CCAGTGTATGCAACTATGAAAATACGCATCTATTTCTATGATTCAATATCAAATTAA
>JN604485
ATGTCGAAGCGACCAGGCGATATAATCATTTCCACGCCCGTCTCGAAGGTTCGCCGAAGG
CTGAATTTCGACAGCCCATACAGCAGCCGTGCTGCTGCCCCCATTGTCCAAGGCACAAAC
AAGCGACGATCATGGACGTACAGGCCCATGTACCGGAAGCCCAGAATATACAGAATGTAT
CGAAGCCCTGATGTTCCCCGTGGATGTGAAGGCCCATGTAAAGTCCAGTCTTATGAGCAA
CGGGATGATGTTAAGCATACTGGTATTGTTCGTTGTGTTAGTGATGTTACTCGTGGATCT
GGAATTACCCACAGAGTGGGTAAGAGGTTCTGTGTTAAATCGATATATTTTTTAGGTAAA
ATCTGGATGGATGAAAATATCAAGAAGCAGAATCACACTAATCAGGTCATGTTCTTCTTG
GTCCGTGATAGAAGGCCCTATGGAAGCAGCCCAATGGATTTTGGACAGGTTTTTAATATG
TTCGATAATGAGCCCAGTACCGCAACCGTGAAGAATGATTTGCGGGATAGGTTTCAAGTG
ATGAGGAAATTTCATGCTACAGTTATTGGTGGGCCCTCTGGAATGAAGGAACAGGCAATA
GTTAAGAGATTTTTTAGAATTAACAGTCATGTAACTTATAATCATCAGGAGGCAGCCAAG
TACGAGAACCATACTGAGAATGCCTTGTTATTGTATATGGCATGTACTCATGCCTCTAAT
CCAGTGTATGCAACTATGAAAATACGCATCTATTTCTATGATTCAATATCAAATTAA
>HG941646
ATGTCGAAGCGACCAGGCGATATAATCATTTCCACGCCCGTCTCGAAGGTTCGCCGAAGG
CTGAATTTCGACAGCCCATACAGCAGCCGTGCTGCTGCCCCCATTGTCCAAGGCACAAAC
AAGCGACGATCATGGACGTACAGGCCCATGTACCGGAAGCCCAGAATATACAGAATGTAT
CGAAGCCCTGATGTTCCCCGTGGATGTGAAGGCCCATGTAAAGTCCAGTCTTATGAGCAA
CGGGATGATGTTAAGCATACTGGTATTGTTCGTTGTGTTAGTGATGTTACTCGTGGATCT
GGAATTACCCACAGAGTGGGTAAGAGGTTCTGTGTTAAATCGATATATTTTTTAGGTAAA
ATCTGGATGGATGAAAATATCAAGAAGCAGAATCACACTAATCAGGTCATGTTCTTCTTG
GTCCGTGATAGAAGGCCCTATGGAAGCAGCCCAATGGATTTTGGACAGGTTTTTAATATG
TTCGATAATGAGCCCAGTACCGCAACCGTGAAGAATGATTTGCGGGATAGGTTTCAAGTG
ATGAGGAAATTTCATGCTACAGTTATTGGTGGGCCCTCTGGAATGAAGGAACAGGCAATA
GTTAAGAGATTTTTTAGAATTAACAGTCATGTAACTTATAATCATCAGGAGGCAGCCAAG
TACGAGAACCATACTGAGAATGCCTTGTTATTGTATATGGCATGTACTCATGCCTCTAAT
CCAGTGTATGCAACTATGAAAATACGCATCTATTTCTATGATTCAATATCAAATTAA
>HG941647
ATGTCGAAGCGACCAGGCGATATAATCATTTCCACGCCCGTCTCGAAGGTTCGCCGAAGG
CTGAATTTCGACAGCCCATACAGCAGCCGTGCTGCTGCCCCCATTGTCCAAGGCACAAAC
AAGCGACGATCATGGACGTACAGGCCCATGTACCGGAAGCCCAGAATATACAGAATGTAT
CGAAGCCCTGATGTTCCCCGTGGATGTGAAGGCCCATGTAAAGTCCAGTCTTATGAGCAA
CGGGATGATGTTAAGCATACTGGTATTGTTCGTTGTGTTAGTGATGTTACTCGTGGATCT
GGAATTACCCACAGAGTGGGTAAGAGGTTCTGTGTTAAATCGATATATTTTTTAGGTAAA
ATCTGGATGGATGAAAATATCAAGAAGCAGAATCACACTAATCAGGTCATGTTCTTCTTG
GTCCGTGATAGAAGGCCCTATGGAAGCAGCCCAATGGATTTTGGACAGGTTTTTAATATG
TTCGATAATGAGCCCAGTACCGCAACCGTGAAGAATGATTTGCGGGATAGGTTTCAAGTG
ATGAGGAAATTTCATGCTACAGTTATTGGTGGGCCCTCTGGAATGAAGGAACAGGCAATA
GTTAAGAGATTTTTTAGAATTAACAGTCATGTAACTTATAATCATCAGGAGGCAGCCAAG
TACGAGAACCATACTGAGAATGCCTTGTTATTGTATATGGCATGTACTCATGCCTCTAAT
CCAGTGTATGCAACTATGAAAATACGCATCTATTTCTATGATTCAATATCAAATTAA
>HG941649
ATGTCGAAGCGACCAGGCGATATAATCATTTCCACGCCCGTCTCGAAGGTTCGCCGAAGG
CTGAATTTCGACAGCCCATACAGCAGCCGTGCTGCTGCCCCCATTGTCCAAGGCACAAAC
AAGCGACGATCATGGACGTACAGGCCCATGTACCGGAAGCCCAGAATATACAGAATGTAT
CGAAGCCCTGATGTTCCCCGTGGATGTGAAGGCCCATGTAAAGTCCAGTCTTATGAGCAA
CGGGATGATGTTAAGCATACTGGTATTGTTCGTTGTGTTAGTGATGTTACTCGTGGATCT
GGAATTACCCACAGAGTGGGTAAGAGGTTCTGTGTTAAATCGATATATTTTTTAGGTAAA
ATCTGGATGGATGAAAATATCAAGAAGCAGAATCACACTAATCAGGTCATGTTCTTCTTG
GTCCGTGATAGAAGGCCCTATGGAAGCAGCCCAATGGATTTTGGACAGGTTTTTAATATG
TTCGATAATGAGCCCAGTACCGCAACCGTGAAGAATGATTTGCGGGATAGGTTTCAAGTG
ATGAGGAAATTTCATGCTACAGTTATTGGTGGGCCCTCTGGAATGAAGGAACAGGCAATA
GTTAAGAGATTTTTTAGAATTAACAGTCATGTAACTTATAATCATCAGGAGGCAGCCAAG
TACGAGAACCATACTGAGAATGCCTTGTTATTGTATATGGCATGTACTCATGCCTCTAAT
CCAGTGTATGCAACTATGAAAATACGCATCTATTTCTATGATTCAATATCAAATTAA
>HG941650
ATGTCGAAGCGACCAGGCGATATAATCATTTCCACGCCCGTCTCGAAGGTTCGCCGAAGG
CTGAATTTCGACAGCCCATACAGCAGCCGTGCTGCTGCCCCCATTGTCCAAGGCACAAAC
AAGCGACGATCATGGACGTACAGGCCCATGTACCGGAAGCCCAGAATATACAGAATGTAT
CGAAGCCCTGATGTTCCCCGTGGATGTGAAGGCCCATGTAAAGTCCAGTCTTATGAGCAA
CGGGATGATGTTAAGCATACTGGTATTGTTCGTTGTGTTAGTGATGTTACTCGTGGATCT
GGAATTACCCACAGAGTGGGTAAGAGGTTCTGTGTTAAATCGATATATTTTTTAGGTAAA
ATCTGGATGGATGAAAATATCAAGAAGCAGAATCACACTAATCAGGTCATGTTCTTCTTG
GTCCGTGATAGAAGGCCCTATGGAAGCAGCCCAATGGATTTTGGACAGGTTTTTAATATG
TTCGATAATGAGCCCAGTACCGCAACCGTGAAGAATGATTTGCGGGATAGGTTTCAAGTG
ATGAGGAAATTTCATGCTACAGTTATTGGTGGGCCCTCTGGAATGAAGGAACAGGCAATA
GTTAAGAGATTTTTTAGAATTAACAGTCATGTAACTTATAATCATCAGGAGGCAGCCAAG
TACGAGAACCATACTGAGAATGCCTTGTTATTGTATATGGCATGTACTCATGCCTCTAAT
CCAGTGTATGCAACTATGAAAATACGCATCTATTTCTATGATTCAATATCAAATTAA
>HG969261
ATGTCGAAGCGACCAGGCGATATAATCATTTCCACGCCCGTCTCGAAGGTTCGCCGAAGG
CTGAATTTCGACAGCCCATACAGCAGCCGTGCTGCTGCCCCCATTGTCCAAGGCACAAAC
AAGCGACGATCATGGACGTACAGGCCCATGTACCGGAAGCCCAGAATATACAGAATGTAT
CGAAGCCCTGATGTTCCCCGTGGATGTGAAGGCCCATGTAAAGTCCAGTCTTATGAGCAA
CGGGATGATGTTAAGCATACTGGTATTGTTCGTTGTGTTAGTGATGTTACTCGTGGATCT
GGAATTACCCACAGAGTGGGTAAGAGGTTCTGTGTTAAATCGATATATTTTTTAGGTAAA
ATCTGGATGGATGAAAATATCAAGAAGCAGAATCACACTAATCAGGTCATGTTCTTCTTG
GTCCGTGATAGAAGGCCCTATGGAAGCAGCCCAATGGATTTTGGACAGGTTTTTAATATG
TTCGATAATGAGCCCAGTACCGCAACCGTGAAGAATGATTTGCGGGATAGGTTTCAAGTG
ATGAGGAAATTTCATGCTACAGTTATTGGTGGGCCCTCTGGAATGAAGGAACAGGCAATA
GTTAAGAGATTTTTTAGAATTAACAGTCATGTAACTTATAATCATCAGGAGGCAGCCAAG
TACGAGAACCATACTGAGAATGCCTTGTTATTGTATATGGCATGTACTCATGCCTCTAAT
CCAGTGTATGCAACTATGAAAATACGCATCTATTTCTATGATTCAATATCAAATTAA
>HG969266
ATGTCGAAGCGACCAGGCGATATAATCATTTCCACGCCCGTCTCGAAGGTTCGCCGAAGG
CTGAATTTCGACAGCCCATACAGCAGCCGTGCTGCTGCCCCCATTGTCCAAGGCACAAAC
AAGCGACGATCATGGACGTACAGGCCCATGTACCGGAAGCCCAGAATATACAGAATGTAT
CGAAGCCCTGATGTTCCCCGTGGATGTGAAGGCCCATGTAAAGTCCAGTCTTATGAGCAA
CGGGATGATGTTAAGCATACTGGTATTGTTCGTTGTGTTAGTGATGTTACTCGTGGATCT
GGAATTACCCACAGAGTGGGTAAGAGGTTCTGTGTTAAATCGATATATTTTTTAGGTAAA
ATCTGGATGGATGAAAATATCAAGAAGCAGAATCACACTAATCAGGTCATGTTCTTCTTG
GTCCGTGATAGAAGGCCCTATGGAAGCAGCCCAATGGATTTTGGACAGGTTTTTAATATG
TTCGATAATGAGCCCAGTACCGCAACCGTGAAGAATGATTTGCGGGATAGGTTTCAAGTG
ATGAGGAAATTTCATGCTACAGTTATTGGTGGGCCCTCTGGAATGAAGGAACAGGCAATA
GTTAAGAGATTTTTTAGAATTAACAGTCATGTAACTTATAATCATCAGGAGGCAGCCAAG
TACGAGAACCATACTGAGAATGCCTTGTTATTGTATATGGCATGTACTCATGCCTCTAAT
CCAGTGTATGCAACTATGAAAATACGCATCTATTTCTATGATTCAATATCAAATTAA
>HG969267
ATGTCGAAGCGACCAGGCGATATAATCATTTCCACGCCCGTCTCGAAGGTTCGCCGAAGG
CTGAATTTCGACAGCCCATACAGCAGCCGTGCTGCTGCCCCCATTGTCCAAGGCACAAAC
AAGCGACGATCATGGACGTACAGGCCCATGTACCGGAAGCCCAGAATATACAGAATGTAT
CGAAGCCCTGATGTTCCCCGTGGATGTGAAGGCCCATGTAAAGTCCAGTCTTATGAGCAA
CGGGATGATGTTAAGCATACTGGTATTGTTCGTTGTGTTAGTGATGTTACTCGTGGATCT
GGAATTACCCACAGAGTGGGTAAGAGGTTCTGTGTTAAATCGATATATTTTTTAGGTAAA
ATCTGGATGGATGAAAATATCAAGAAGCAGAATCACACTAATCAGGTCATGTTCTTCTTG
GTCCGTGATAGAAGGCCCTATGGAAGCAGCCCAATGGATTTTGGACAGGTTTTTAATATG
TTCGATAATGAGCCCAGTACCGCAACCGTGAAGAATGATTTGCGGGATAGGTTTCAAGTG
ATGAGGAAATTTCATGCTACAGTTATTGGTGGGCCCTCTGGAATGAAGGAACAGGCAATA
GTTAAGAGATTTTTTAGAATTAACAGTCATGTAACTTATAATCATCAGGAGGCAGCCAAG
TACGAGAACCATACTGAGAATGCCTTGTTATTGTATATGGCATGTACTCATGCCTCTAAT
CCAGTGTATGCAACTATGAAAATACGCATCTATTTCTATGATTCAATATCAAATTAA
>HG969268
ATGTCGAAGCGACCAGGCGATATAATCATTTCCACGCCCGTCTCGAAGGTTCGCCGAAGG
CTGAATTTCGACAGCCCATACAGCAGCCGTGCTGCTGCCCCCATTGTCCAAGGCACAAAC
AAGCGACGATCATGGACGTACAGGCCCATGTACCGGAAGCCCAGAATATACAGAATGTAT
CGAAGCCCTGATGTTCCCCGTGGATGTGAAGGCCCATGTAAAGTCCAGTCTTATGAGCAA
CGGGATGATGTTAAGCATACTGGTATTGTTCGTTGTGTTAGTGATGTTACTCGTGGATCT
GGAATTACCCACAGAGTGGGTAAGAGGTTCTGTGTTAAATCGATATATTTTTTAGGTAAA
ATCTGGATGGATGAAAATATCAAGAAGCAGAATCACACTAATCAGGTCATGTTCTTCTTG
GTCCGTGATAGAAGGCCCTATGGAAGCAGCCCAATGGATTTTGGACAGGTTTTTAATATG
TTCGATAATGAGCCCAGTACCGCAACCGTGAAGAATGATTTGCGGGATAGGTTTCAAGTG
ATGAGGAAATTTCATGCTACAGTTATTGGTGGGCCCTCTGGAATGAAGGAACAGGCAATA
GTTAAGAGATTTTTTAGAATTAACAGTCATGTAACTTATAATCATCAGGAGGCAGCCAAG
TACGAGAACCATACTGAGAATGCCTTGTTATTGTATATGGCATGTACTCATGCCTCTAAT
CCAGTGTATGCAACTATGAAAATACGCATCTATTTCTATGATTCAATATCAAATTAA
>HG969269
ATGTCGAAGCGACCAGGCGATATAATCATTTCCACGCCCGTCTCGAAGGTTCGCCGAAGG
CTGAATTTCGACAGCCCATACAGCAGCCGTGCTGCTGCCCCCATTGTCCAAGGCACAAAC
AAGCGACGATCATGGACGTACAGGCCCATGTACCGGAAGCCCAGAATATACAGAATGTAT
CGAAGCCCTGATGTTCCCCGTGGATGTGAAGGCCCATGTAAAGTCCAGTCTTATGAGCAA
CGGGATGATGTTAAGCATACTGGTATTGTTCGTTGTGTTAGTGATGTTACTCGTGGATCT
GGAATTACCCACAGAGTGGGTAAGAGGTTCTGTGTTAAATCGATATATTTTTTAGGTAAA
ATCTGGATGGATGAAAATATCAAGAAGCAGAATCACACTAATCAGGTCATGTTCTTCTTG
GTCCGTGATAGAAGGCCCTATGGAAGCAGCCCAATGGATTTTGGACAGGTTTTTAATATG
TTCGATAATGAGCCCAGTACCGCAACCGTGAAGAATGATTTGCGGGATAGGTTTCAAGTG
ATGAGGAAATTTCATGCTACAGTTATTGGTGGGCCCTCTGGAATGAAGGAACAGGCAATA
GTTAAGAGATTTTTTAGAATTAACAGTCATGTAACTTATAATCATCAGGAGGCAGCCAAG
TACGAGAACCATACTGAGAATGCCTTGTTATTGTATATGGCATGTACTCATGCCTCTAAT
CCAGTGTATGCAACTATGAAAATACGCATCTATTTCTATGATTCAATATCAAATTAA
>HG969270
ATGTCGAAGCGACCAGGCGATATAATCATTTCCACGCCCGTCTCGAAGGTTCGCCGAAGG
CTGAATTTCGACAGCCCATACAGCAGCCGTGCTGCTGCCCCCATTGTCCAAGGCACAAAC
AAGCGACGATCATGGACGTACAGGCCCATGTACCGGAAGCCCAGAATATACAGAATGTAT
CGAAGCCCTGATGTTCCCCGTGGATGTGAAGGCCCATGTAAAGTCCAGTCTTATGAGCAA
CGGGATGATGTTAAGCATACTGGTATTGTTCGTTGTGTTAGTGATGTTACTCGTGGATCT
GGAATTACCCACAGAGTGGGTAAGAGGTTCTGTGTTAAATCGATATATTTTTTAGGTAAA
ATCTGGATGGATGAAAATATCAAGAAGCAGAATCACACTAATCAGGTCATGTTCTTCTTG
GTCCGTGATAGAAGGCCCTATGGAAGCAGCCCAATGGATTTTGGACAGGTTTTTAATATG
TTCGATAATGAGCCCAGTACCGCAACCGTGAAGAATGATTTGCGGGATAGGTTTCAAGTG
ATGAGGAAATTTCATGCTACAGTTATTGGTGGGCCCTCTGGAATGAAGGAACAGGCAATA
GTTAAGAGATTTTTTAGAATTAACAGTCATGTAACTTATAATCATCAGGAGGCAGCCAAG
TACGAGAACCATACTGAGAATGCCTTGTTATTGTATATGGCATGTACTCATGCCTCTAAT
CCAGTGTATGCAACTATGAAAATACGCATCTATTTCTATGATTCAATATCAAATTAA
>HG969272
ATGTCGAAGCGACCAGGCGATATAATCATTTCCACGCCCGTCTCGAAGGTTCGCCGAAGG
CTGAATTTCGACAGCCCATACAGCAGCCGTGCTGCTGCCCCCATTGTCCAAGGCACAAAC
AAGCGACGATCATGGACGTACAGGCCCATGTACCGGAAGCCCAGAATATACAGAATGTAT
CGAAGCCCTGATGTTCCCCGTGGATGTGAAGGCCCATGTAAAGTCCAGTCTTATGAGCAA
CGGGATGATGTTAAGCATACTGGTATTGTTCGTTGTGTTAGTGATGTTACTCGTGGATCT
GGAATTACCCACAGAGTGGGTAAGAGGTTCTGTGTTAAATCGATATATTTTTTAGGTAAA
ATCTGGATGGATGAAAATATCAAGAAGCAGAATCACACTAATCAGGTCATGTTCTTCTTG
GTCCGTGATAGAAGGCCCTATGGAAGCAGCCCAATGGATTTTGGACAGGTTTTTAATATG
TTCGATAATGAGCCCAGTACCGCAACCGTGAAGAATGATTTGCGGGATAGGTTTCAAGTG
ATGAGGAAATTTCATGCTACAGTTATTGGTGGGCCCTCTGGAATGAAGGAACAGGCAATA
GTTAAGAGATTTTTTAGAATTAACAGTCATGTAACTTATAATCATCAGGAGGCAGCCAAG
TACGAGAACCATACTGAGAATGCCTTGTTATTGTATATGGCATGTACTCATGCCTCTAAT
CCAGTGTATGCAACTATGAAAATACGCATCTATTTCTATGATTCAATATCAAATTAA
>HG969279
ATGTCGAAGCGACCAGGCGATATAATCATTTCCACGCCCGTCTCGAAGGTTCGCCGAAGG
CTGAATTTCGACAGCCCATACAGCAGCCGTGCTGCTGCCCCCATTGTCCAAGGCACAAAC
AAGCGACGATCATGGACGTACAGGCCCATGTACCGGAAGCCCAGAATATACAGAATGTAT
CGAAGCCCTGATGTTCCCCGTGGATGTGAAGGCCCATGTAAAGTCCAGTCTTATGAGCAA
CGGGATGATGTTAAGCATACTGGTATTGTTCGTTGTGTTAGTGATGTTACTCGTGGATCT
GGAATTACCCACAGAGTGGGTAAGAGGTTCTGTGTTAAATCGATATATTTTTTAGGTAAA
ATCTGGATGGATGAAAATATCAAGAAGCAGAATCACACTAATCAGGTCATGTTCTTCTTG
GTCCGTGATAGAAGGCCCTATGGAAGCAGCCCAATGGATTTTGGACAGGTTTTTAATATG
TTCGATAATGAGCCCAGTACCGCAACCGTGAAGAATGATTTGCGGGATAGGTTTCAAGTG
ATGAGGAAATTTCATGCTACAGTTATTGGTGGGCCCTCTGGAATGAAGGAACAGGCAATA
GTTAAGAGATTTTTTAGAATTAACAGTCATGTAACTTATAATCATCAGGAGGCAGCCAAG
TACGAGAACCATACTGAGAATGCCTTGTTATTGTATATGGCATGTACTCATGCCTCTAAT
CCAGTGTATGCAACTATGAAAATACGCATCTATTTCTATGATTCAATATCAAATTAA
>HG969281
ATGTCGAAGCGACCAGGCGATATAATCATTTCCACGCCCGTCTCGAAGGTTCGCCGAAGG
CTGAATTTCGACAGCCCATACAGCAGCCGTGCTGCTGCCCCCATTGTCCAAGGCACAAAC
AAGCGACGATCATGGACGTACAGGCCCATGTACCGGAAGCCCAGAATATACAGAATGTAT
CGAAGCCCTGATGTTCCCCGTGGATGTGAAGGCCCATGTAAAGTCCAGTCTTATGAGCAA
CGGGATGATGTTAAGCATACTGGTATTGTTCGTTGTGTTAGTGATGTTACTCGTGGATCT
GGAATTACCCACAGAGTGGGTAAGAGGTTCTGTGTTAAATCGATATATTTTTTAGGTAAA
ATCTGGATGGATGAAAATATCAAGAAGCAGAATCACACTAATCAGGTCATGTTCTTCTTG
GTCCGTGATAGAAGGCCCTATGGAAGCAGCCCAATGGATTTTGGACAGGTTTTTAATATG
TTCGATAATGAGCCCAGTACCGCAACCGTGAAGAATGATTTGCGGGATAGGTTTCAAGTG
ATGAGGAAATTTCATGCTACAGTTATTGGTGGGCCCTCTGGAATGAAGGAACAGGCAATA
GTTAAGAGATTTTTTAGAATTAACAGTCATGTAACTTATAATCATCAGGAGGCAGCCAAG
TACGAGAACCATACTGAGAATGCCTTGTTATTGTATATGGCATGTACTCATGCCTCTAAT
CCAGTGTATGCAACTATGAAAATACGCATCTATTTCTATGATTCAATATCAAATTAA
>HG969282
ATGTCGAAGCGACCAGGCGATATAATCATTTCCACGCCCGTCTCGAAGGTTCGCCGAAGG
CTGAATTTCGACAGCCCATACAGCAGCCGTGCTGCTGCCCCCATTGTCCAAGGCACAAAC
AAGCGACGATCATGGACGTACAGGCCCATGTACCGGAAGCCCAGAATATACAGAATGTAT
CGAAGCCCTGATGTTCCCCGTGGATGTGAAGGCCCATGTAAAGTCCAGTCTTATGAGCAA
CGGGATGATGTTAAGCATACTGGTATTGTTCGTTGTGTTAGTGATGTTACTCGTGGATCT
GGAATTACCCACAGAGTGGGTAAGAGGTTCTGTGTTAAATCGATATATTTTTTAGGTAAA
ATCTGGATGGATGAAAATATCAAGAAGCAGAATCACACTAATCAGGTCATGTTCTTCTTG
GTCCGTGATAGAAGGCCCTATGGAAGCAGCCCAATGGATTTTGGACAGGTTTTTAATATG
TTCGATAATGAGCCCAGTACCGCAACCGTGAAGAATGATTTGCGGGATAGGTTTCAAGTG
ATGAGGAAATTTCATGCTACAGTTATTGGTGGGCCCTCTGGAATGAAGGAACAGGCAATA
GTTAAGAGATTTTTTAGAATTAACAGTCATGTAACTTATAATCATCAGGAGGCAGCCAAG
TACGAGAACCATACTGAGAATGCCTTGTTATTGTATATGGCATGTACTCATGCCTCTAAT
CCAGTGTATGCAACTATGAAAATACGCATCTATTTCTATGATTCAATATCAAATTAA
>HG969283
ATGTCGAAGCGACCAGGCGATATAATCATTTCCACGCCCGTCTCGAAGGTTCGCCGAAGG
CTGAATTTCGACAGCCCATACAGCAGCCGTGCTGCTGCCCCCATTGTCCAAGGCACAAAC
AAGCGACGATCATGGACGTACAGGCCCATGTACCGGAAGCCCAGAATATACAGAATGTAT
CGAAGCCCTGATGTTCCCCGTGGATGTGAAGGCCCATGTAAAGTCCAGTCTTATGAGCAA
CGGGATGATGTTAAGCATACTGGTATTGTTCGTTGTGTTAGTGATGTTACTCGTGGATCT
GGAATTACCCACAGAGTGGGTAAGAGGTTCTGTGTTAAATCGATATATTTTTTAGGTAAA
ATCTGGATGGATGAAAATATCAAGAAGCAGAATCACACTAATCAGGTCATGTTCTTCTTG
GTCCGTGATAGAAGGCCCTATGGAAGCAGCCCAATGGATTTTGGACAGGTTTTTAATATG
TTCGATAATGAGCCCAGTACCGCAACCGTGAAGAATGATTTGCGGGATAGGTTTCAAGTG
ATGAGGAAATTTCATGCTACAGTTATTGGTGGGCCCTCTGGAATGAAGGAACAGGCAATA
GTTAAGAGATTTTTTAGAATTAACAGTCATGTAACTTATAATCATCAGGAGGCAGCCAAG
TACGAGAACCATACTGAGAATGCCTTGTTATTGTATATGGCATGTACTCATGCCTCTAAT
CCAGTGTATGCAACTATGAAAATACGCATCTATTTCTATGATTCAATATCAAATTAA
>HG969284
ATGTCGAAGCGACCAGGCGATATAATCATTTCCACGCCCGTCTCGAAGGTTCGCCGAAGG
CTGAATTTCGACAGCCCATACAGCAGCCGTGCTGCTGCCCCCATTGTCCAAGGCACAAAC
AAGCGACGATCATGGACGTACAGGCCCATGTACCGGAAGCCCAGAATATACAGAATGTAT
CGAAGCCCTGATGTTCCCCGTGGATGTGAAGGCCCATGTAAAGTCCAGTCTTATGAGCAA
CGGGATGATGTTAAGCATACTGGTATTGTTCGTTGTGTTAGTGATGTTACTCGTGGATCT
GGAATTACCCACAGAGTGGGTAAGAGGTTCTGTGTTAAATCGATATATTTTTTAGGTAAA
ATCTGGATGGATGAAAATATCAAGAAGCAGAATCACACTAATCAGGTCATGTTCTTCTTG
GTCCGTGATAGAAGGCCCTATGGAAGCAGCCCAATGGATTTTGGACAGGTTTTTAATATG
TTCGATAATGAGCCCAGTACCGCAACCGTGAAGAATGATTTGCGGGATAGGTTTCAAGTG
ATGAGGAAATTTCATGCTACAGTTATTGGTGGGCCCTCTGGAATGAAGGAACAGGCAATA
GTTAAGAGATTTTTTAGAATTAACAGTCATGTAACTTATAATCATCAGGAGGCAGCCAAG
TACGAGAACCATACTGAGAATGCCTTGTTATTGTATATGGCATGTACTCATGCCTCTAAT
CCAGTGTATGCAACTATGAAAATACGCATCTATTTCTATGATTCAATATCAAATTAA
>HG969285
ATGTCGAAGCGACCAGGCGATATAATCATTTCCACGCCCGTCTCGAAGGTTCGCCGAAGG
CTGAATTTCGACAGCCCATACAGCAGCCGTGCTGCTGCCCCCATTGTCCAAGGCACAAAC
AAGCGACGATCATGGACGTACAGGCCCATGTACCGGAAGCCCAGAATATACAGAATGTAT
CGAAGCCCTGATGTTCCCCGTGGATGTGAAGGCCCATGTAAAGTCCAGTCTTATGAGCAA
CGGGATGATGTTAAGCATACTGGTATTGTTCGTTGTGTTAGTGATGTTACTCGTGGATCT
GGAATTACCCACAGAGTGGGTAAGAGGTTCTGTGTTAAATCGATATATTTTTTAGGTAAA
ATCTGGATGGATGAAAATATCAAGAAGCAGAATCACACTAATCAGGTCATGTTCTTCTTG
GTCCGTGATAGAAGGCCCTATGGAAGCAGCCCAATGGATTTTGGACAGGTTTTTAATATG
TTCGATAATGAGCCCAGTACCGCAACCGTGAAGAATGATTTGCGGGATAGGTTTCAAGTG
ATGAGGAAATTTCATGCTACAGTTATTGGTGGGCCCTCTGGAATGAAGGAACAGGCAATA
GTTAAGAGATTTTTTAGAATTAACAGTCATGTAACTTATAATCATCAGGAGGCAGCCAAG
TACGAGAACCATACTGAGAATGCCTTGTTATTGTATATGGCATGTACTCATGCCTCTAAT
CCAGTGTATGCAACTATGAAAATACGCATCTATTTCTATGATTCAATATCAAATTAA
>HG969286
ATGTCGAAGCGACCAGGCGATATAATCATTTCCACGCCCGTCTCGAAGGTTCGCCGAAGG
CTGAATTTCGACAGCCCATACAGCAGCCGTGCTGCTGCCCCCATTGTCCAAGGCACAAAC
AAGCGACGATCATGGACGTACAGGCCCATGTACCGGAAGCCCAGAATATACAGAATGTAT
CGAAGCCCTGATGTTCCCCGTGGATGTGAAGGCCCATGTAAAGTCCAGTCTTATGAGCAA
CGGGATGATGTTAAGCATACTGGTATTGTTCGTTGTGTTAGTGATGTTACTCGTGGATCT
GGAATTACCCACAGAGTGGGTAAGAGGTTCTGTGTTAAATCGATATATTTTTTAGGTAAA
ATCTGGATGGATGAAAATATCAAGAAGCAGAATCACACTAATCAGGTCATGTTCTTCTTG
GTCCGTGATAGAAGGCCCTATGGAAGCAGCCCAATGGATTTTGGACAGGTTTTTAATATG
TTCGATAATGAGCCCAGTACCGCAACCGTGAAGAATGATTTGCGGGATAGGTTTCAAGTG
ATGAGGAAATTTCATGCTACAGTTATTGGTGGGCCCTCTGGAATGAAGGAACAGGCAATA
GTTAAGAGATTTTTTAGAATTAACAGTCATGTAACTTATAATCATCAGGAGGCAGCCAAG
TACGAGAACCATACTGAGAATGCCTTGTTATTGTATATGGCATGTACTCATGCCTCTAAT
CCAGTGTATGCAACTATGAAAATACGCATCTATTTCTATGATTCAATATCAAATTAA
>HG969287
ATGTCGAAGCGACCAGGCGATATAATCATTTCCACGCCCGTCTCGAAGGTTCGCCGAAGG
CTGAATTTCGACAGCCCATACAGCAGCCGTGCTGCTGCCCCCATTGTCCAAGGCACAAAC
AAGCGACGATCATGGACGTACAGGCCCATGTACCGGAAGCCCAGAATATACAGAATGTAT
CGAAGCCCTGATGTTCCCCGTGGATGTGAAGGCCCATGTAAAGTCCAGTCTTATGAGCAA
CGGGATGATGTTAAGCATACTGGTATTGTTCGTTGTGTTAGTGATGTTACTCGTGGATCT
GGAATTACCCACAGAGTGGGTAAGAGGTTCTGTGTTAAATCGATATATTTTTTAGGTAAA
ATCTGGATGGATGAAAATATCAAGAAGCAGAATCACACTAATCAGGTCATGTTCTTCTTG
GTCCGTGATAGAAGGCCCTATGGAAGCAGCCCAATGGATTTTGGACAGGTTTTTAATATG
TTCGATAATGAGCCCAGTACCGCAACCGTGAAGAATGATTTGCGGGATAGGTTTCAAGTG
ATGAGGAAATTTCATGCTACAGTTATTGGTGGGCCCTCTGGAATGAAGGAACAGGCAATA
GTTAAGAGATTTTTTAGAATTAACAGTCATGTAACTTATAATCATCAGGAGGCAGCCAAG
TACGAGAACCATACTGAGAATGCCTTGTTATTGTATATGGCATGTACTCATGCCTCTAAT
CCAGTGTATGCAACTATGAAAATACGCATCTATTTCTATGATTCAATATCAAATTAA
>HG941640
ATGTCGAAGCGACCAGGCGATATAATCATTTCCACGCCCGTCTCGAAGGTTCGCCGAAGG
CTGAATTTCGACAGCCCATACAGCAGCCGTGCTGCTGCCCCCATTGTCCAAGGCACAAAC
AAGCGACGATCATGGACGTACAGGCCCATGTACCGGAAGCCCAGAATATACAGAATGTAT
CGAAGCCCTGATGTTCCCCGTGGATGTGAAGGCCCATGTAAAGTCCAGTCTTATGAGCAA
CGGGATGATGTTAAGCATACTGGTATTGTTCGTTGTGTTAGTGATGTTACTCGTGGATCT
GGAATTACCCACAGAGTGGGTAAGAGGTTCTGTGTTAAATCGATATATTTTTTAGGTAAA
ATCTGGATGGATGAAAATATCAAGAAGCAGAATCACACTAATCAGGTCATGTTCTTCTTG
GTCCGTGATAGAAGGCCCTATGGAAGCAGCCCAATGGATTTTGGACAGGTTTTTAATATG
TTCGATAATGAGCCCAGTACCGCAACCGTGAAGAATGATTTGCGGGATAGGTTTCAAGTG
ATGAGGAAATTTCATGCTACAGTTATTGGTGGGCCCTCTGGAATGAAGGAACAGGCAATA
GTTAAGAGATTTTTTAGAATTAACAGTCATGTAACTTATAATCATCAGGAGGCAGCCAAG
TACGAGAACCATACTGAGAATGCCTTGTTATTGTATATGGCATGTACTCATGCCTCTAAT
CCAGTGTATGCAACTATGAAAATACGCATCTATTTCTATGATTCAATATCAAATTAA
>LN680632
ATGTCGAAGCGACCAGGCGATATAATCATTTCCACGCCCGTCTCGAAGGTTCGCCGAAGG
CTGAATTTCGACAGCCCATACAGCAGCCGTGCTGCTGCCCCCATTGTCCAAGGCACAAAC
AAGCGACGATCATGGACGTACAGGCCCATGTACCGGAAGCCCAGAATATACAGAATGTAT
CGAAGCCCTGATGTTCCCCGTGGATGTGAAGGCCCATGTAAAGTCCAGTCTTATGAGCAA
CGGGATGATGTTAAGCATACTGGTATTGTTCGTTGTGTTAGTGATGTTACTCGTGGATCT
GGAATTACCCACAGAGTGGGTAAGAGGTTCTGTGTTAAATCGATATATTTTTTAGGTAAA
ATCTGGATGGATGAAAATATCAAGAAGCAGAATCACACTAATCAGGTCATGTTCTTCTTG
GTCCGTGATAGAAGGCCCTATGGAAGCAGCCCAATGGATTTTGGACAGGTTTTTAATATG
TTCGATAATGAGCCCAGTACCGCAACCGTGAAGAATGATTTGCGGGATAGGTTTCAAGTG
ATGAGGAAATTTCATGCTACAGTTATTGGTGGGCCCTCTGGAATGAAGGAACAGGCAATA
GTTAAGAGATTTTTTAGAATTAACAGTCATGTAACTTATAATCATCAGGAGGCAGCCAAG
TACGAGAACCATACTGAGAATGCCTTGTTATTGTATATGGCATGTACTCATGCCTCTAAT
CCAGTGTATGCAACTATGAAAATACGCATCTATTTCTATGATTCAATATCAAATTAA
>HG969271
ATGTCGAAGCGACCAGGCGATATAATCATTTCCACGCCCGTCTCGAAGGTTCGCCGAAGA
CTGAATTTCGACAGCCCATACAGCAGCCGTGCTGCTGCCCCCATTGTCCAAGGCACAAAC
AAGCGACGATCATGGACGTACAGGCCCATGTACCGGAAGCCCAGAATATACAGAATGTAT
CGAAGCCCTGATGTTCCCCGTGGATGTGAAGGCCCATGTAAAGTCCAGTCTTATGAGCAA
CGGGATGATGTTAAGCATACTGGTATTGTTCGTTGTGTTAGTGATGTTACTCGTGGATCT
GGAATTACCCACAGAGTGGGTAAGAGGTTCTGTGTTAAATCGATATATTTTTTAGGTAAA
ATCTGGATGGATGAAAATATCAAGAAGCAGAATCACACTAATCAGGTCATGTTCTTCTTG
GTCCGTGATAGAAGGCCCTATGGAAGCAGCCCAATGGATTTTGGACAGGTTTTTAATATG
TTCGATAATGAGCCCAGTACCGCAACCGTGAAGAATGATTTGCGGGATAGGTTTCAAGTG
ATGAGGAAATTTCATGCTACAGTTATTGGTGGGCCCTCTGGAATGAAGGAACAGGCAATA
GTTAAGAGATTTTTTAGAATTAACAGTCATGTAACTTATAATCATCAGGAGGCAGCCAAG
TACGAGAACCATACTGAGAATGCCTTGTTATTGTATATGGCATGTACTCATGCCTCTAAT
CCAGTGTATGCAACTATGAAAATACGCATCTATTTCTATGATTCAATATCAAATTAA
>HG969280
ATGTCGAAGCGACCAGGCGATATAATCATTTCCACGCCCGTCTCGAAGGTTCGCCGAAGG
CTGAATTTCGACAGCCCATACAGCAGCCGTGCTGCTGCCCCCATTGTCCAAGGCACAAAC
AAGCGACGATCATGGACGTACAGGCCCATGTACCGGAAGCCCAGAATATACAGAATGTAT
CGAAGCCCTGATGTTCCCCGTGGATGTGAAGGCCTATGTAAAGTCCAGTCTTATGAGCAA
CGGGATGATGTTAAGCATACTGGTATTGTTCGTTGTGTTAGTGATGTTACTCGTGGATCT
GGAATTACCCACAGAGTGGGTAAGAGGTTCTGTGTTAAATCGATATATTTTTTAGGTAAA
ATCTGGATGGATGAAAATATCAAGAAGCAGAATCACACTAATCAGGTCATGTTCTTCTTG
GTCCGTGATAGAAGGCCCTATGGAAGCAGCCCAATGGATTTTGGACAGGTTTTTAATATG
TTCGATAATGAGCCCAGTACCGCAACCGTGAAGAATGATTTGCGGGATAGGTTTCAAGTG
ATGAGGAAATTTCATGCTACAGTTATTGGTGGGCCCTCTGGAATGAAGGAACAGGCAATA
GTTAAGAGATTTTTTAGAATTAACAGTCATGTAACTTATAATCATCAGGAGGCAGCCAAG
TACGAGAACCATACTGAGAATGCCTTGTTATTGTATATGGCATGTACTCATGCCTCTAAT
CCAGTGTATGCAACTATGAAAATACGCATCTATTTCTATGATTCAATATCAAATTAA
>HG941651
ATGTCGAAGCGACCAGGCGATATAATCATTTCCACGCCCGTCTCGAAGGTTCGCCGAAGG
CTGAATTTCGACAGCCCATACAGCAGCCGTGCTGCTGCCCCCATTGTCCAAGGCACAAAC
AAGCGACGATCATGGACGTACAGGCCCATGTACCGGAAGCCCAGAATATACAGAATGTAT
CGAAGCCCTGATGTTCCCCGTGGATGTGAAGGCCCATGTAAAGTCCAGTCTTATGAGCAA
CGGGATGATGTTAAGCATACTGGTATTGTTCGTTGTGTTAGTGATGTTACTCGTGGATCT
GGAATTACCCACAGAGTGGGTAAGAGGTTCTGTGTTAAATCGATATATTTTTTAGGTAAA
ATCTGGATGGATGAAAATATCAAGAAGCAGAATCACACTAATCACGTCATGTTCTTCTTG
GTCCGTGATAGAAGGCCCTATGGAAGCAGCCCAATGGATTTTGGACAGGTTTTTAATATG
TTCGATAATGAGCCCAGTACCGCAACCGTGAAGAATGATTTGCGGGATAGGTTTCAAGTG
ATGAGGAAATTTCATGCTACAGTTATTGGTGGGCCCTCTGGAATGAAGGAACAGGCAATA
GTTAAGAGATTTTTTAGAATTAACAGTCATGTAACTTATAATCATCATGAGGCAGCCAAG
TACGAGAACCATACTGAGAATGCCTTGTTATTGTATATGGCATGTACTCATGCCTCTAAT
CCAGTGTATGCAACTATGAAAATACGCATCTATTTCTATGATTCAATATCAAATTAA
>JN604484
ATGTCGAAGCGACCAGGCGATATAATCATTTCCACGCCCGTCTCGAAGGTTCGCCGAAGG
CTGAATTTCGACAGCCCATACAGCAGCCGTGCTGCTGCCCCCATTGTCCAAGGCACAAAC
AAGCGACGATCATGGATGTACAGGCCCATGTACCGGAAGCCCAGAATATACAGAATGTAT
CGAAGCCCTGATGTTCCCCGTGGATGTGAAGGCCCATGTAAAGTCCAGTCTTATGAGCAA
CGGGATGATGTTAAGCATACTGGTATTGTTCGTTGTGTTAGTGATGTTACTCGTGGATCT
GGAATTACCCACAGAGTGGGTAAGAGGTTCTGTGTTAAATCGATATATTTTTTAGGTAAA
GTCTGGATGGATGAAAATATCAAGAAGCAGAATCACACTAATCAGGTCATGTTCTTCTTG
GTCCGTGATAGAAGGCCCTATGGAAGCAGCCCAATGGATTTTGGACAGGTTTTTAATATG
TTCGATAATGAGCCCAGTACCGCAACCGTGAAGAATGATTTACGGGATAGGTTTCAAGTG
ATGAGGAAATTTCATGCTACAGTTATTGGTGGGCCCTCTGGAATGAAGGAACAGGCATTA
GTTAAGAGATTTTTTAGAATTAACAGTCATGTAACTTATAATCATCAGGAGGCAGCCAAG
TACGAGAACCATACTGAGAATGCTTTGTTATTGTATATGGCATGTACTCATGCCTCTAAT
CCAGTGTATGTAACTATGAAAATACGCATCTATTTCTATGATTCAATATCAAATTAA
>JN604488
ATGTCGAAGCGACCAGGCGATATAATCATTTCCACGCCCGTCTCGAAGGTTCGCCGAAGG
CTGAACTTCGACAGCCCATACAGCAGCCGTGCTGCTGTCCCCATTGTCCAAGGCACAAAC
AAGCGACGATCATGGACGTACAGGCCCATGTATCGAAAGCCCAGAATGTACAGAATGTAT
CGAAGCCCTGATGTTCCCCGTGGATGTGAAGGCCCATGTAAAGTCCAGTCTTATGAGCAA
CGGGATGATATTAAGCATACTGGTATTGTTCGTTGTGTTAGTGATGTTACTCGTGGATCT
GGAATTACTCACAGAGTGGGTAAGAGGTTCTGTGTTAAATCGATATATTTTTTAGGTAAA
GTCTGGATGGATGAAAATATCAAGAAGCAGAATCACACTAATCAGGTCATGTTCTTCTTG
GTCCGTGATAGAAGGCCTTATGGAAGCAGCCCAATGGATTTTGGACAGGTTTTTAATATG
TTCGATAATGAGCCCAGTACCGCAACCGTGAAGAATGATTTGCGGGATAGGTTTCAAGTG
ATGAGGAAATTTCATGCTACAGTTATTGGTGGGCCCTCTGGAATGAAGGAACAGGCATTA
GTTAAGAGATTTTTTAGAATTAACAGTCATGTAACTTATAATCATCAGGAGGCAGCCAAG
TATGAGAATCATACTGAGAATGCTTTGTTGTTGTATATGGCATGTACTCATGCCTCTAAT
CCAGTGTATGCAACTATGAAAATACGTATCTATTTCTATGATTCAATATCAAATTAA
>JN604487
ATGTCGAAGCGACCAGGCGATATAATCATTTCCACGCCCGTCTCGAAGGTTCGCCGAAGG
CTGAACTTCGACAGCCCATACAGCAGCCGTGCTGCTGTCCCCATTGTCCAAGGCACAAAC
AAGCGACGATCATGGACGTACAGGCCCATGTATCGAAAGCCCAGAATGTACAGAATGTAT
CGAAGCCCTGATGTTCCCCGTGGATGTGAAGGCCCATGTAAAGTCCAGTCTTATGAGCAA
CGGGATGATATTAAGCATACTGGTATTGTTCGTTGTGTTAGTGATGTTACTCGTGGATCT
GGAATTACTCACAGAGTGGGTAAGAGGTTCTGTGTTAAATCGATATATTTTTTAGGTAAA
GTCTGGATGGATGAAAATATCAAGAAGCAGAATCACACTAATCAGGTCATGTTCTTCTTG
GTCCGTGATAGAAGGCCTTATGGAAGCAGCCCAATGGATTTTGGACAGGTTTTTAATATG
TTCGATAATGAGCCCAGTACCGCAACCGTGAAGAATGATTTGCGGGATAGGTTTCAAGTG
ATGAGGAAATTTCATGCTACAGTTATTGGTGGGCCCTCTGGAATGAAGGAACAGGCATTA
GTTAAGAGATTTTTTAGAATTAACAGTCATGTAACTTATAATCATCAGGAGGCAGCCAAG
TATGAGAATCATACTGAGAATGCTTTGTTGTTGTATATGGCATGTACTCATGCCTCTAAT
CCAGTGTATGCAACTATGAAAATACGTATCTATTTCTATGATTCAATATCAAATTAA
>JN604486
ATGTCGAAGCGACCAGGCGATATAATCATTTCCACGCCCGTCTCGAAGGTTCGCCGAAGG
CTGAACTTCGACAGCCCATACAGCAGCCGTGCTGCTGTCCCCATTGTCCAAGGCACAAAC
AAGCGACGATCATGGACGTACAGGCCGATGTATCGAAAGCCCAGAATGTACAGAATGTAT
CGAAGCCCTGATGTTCCCCGTGGGTGTGAAGGCCCATGTAAAGTCCAGTCTTATGAGCAA
CGGGATGATATTAAGCATACTGGTATTGTTCGTTGTGTTAGTGATGTTACTCGTGGATCT
GGAATTACTCACAGAGTGGGTAAGAGGTTCTGTGTTAAATCGATATATTTTTTAGGTAAA
GTCTGGATGGATGAAAATATCAAGAAGCAGAATCACACTAATCAGGTCATGTTCTTCTTG
GTCCGTGATAGAAGGCCTTATGGAAGCAGCCCAATGGATTTTGGACAGGTTTTTAATATG
TTCGATAATGAGCCCAGTACCGCAACCGTGAAGAATGATTTGCGGGATAGGTTTCAAGTG
ATGAGGAAATTTCATGCTACAGTTATTGGTGGGCCCTCTGGAATGAAGGAACAGGCATTA
GTTAAGAGATTTTTTAGAATTAACAGTCATGTAACTTATAATCATCAGGAGGCAGCCAAG
TATGAGAATCATACTGAGAATGCTTTGTTGTTGTATATGGCATGTACTCATGCCTCTAAT
CCAGTGTATGCAACTATGAAAATACGTATCTATTTCTATGATTCAATATCAAATTAA
>FN252890
ATGTCGAAGCGACCAGGCGATATAATCATTTCCACGCCCGCCTCGAAGGTTCGCCGAAGG
CTGAACTTCGACAGCCCATACAGCAGCCGTGCTGCTGTCCCCATTGTCCAAGGCACAAAC
AAGCGACGATCATGGACGTACAGGCCCATGTACCGGAAGCCCAGAATATACAGAATGTAT
CGAAGCCCTGATGTTCCTCGTGGATGTGAAGGCCCATGTAAAGTCCAGTCTTATGAGCAA
CGGGATGATATTAAGCATACTGGTATTGTTCGTTGTGTTAGTGATGTTACTCGTGGATCT
GGAATTACTCACAGAGTGGGTAAGAGGTTCTGTGTTAAATCGATATATTTTTTAGGTAAA
GTCTGGATGGGTGAAAATATCAAGAAGCAGAATCACACTAATCAGGTCATGTTCTTCTTG
GTTCGTGATAGAAGGCCCTATGGAAACAGCCCAATGGATTTTGGACAGGTTTTTAATATG
TTCGATAATGAGCCCAGTACCGCAACTGTGAAGAATGATTTGCGGGATAGGTTTCAAGTG
ATGAGGAAATTTCATGCTACAGTTATTGGTGGGCCCTCTGGAATGAAGGAACAGGCATTA
GTTAAGAGATTTTTTAGAATTAACAGTCATGTAACTTATAATCATCAGGAGGCAGCCAAG
TACGAGAACCATACTGAAAACGCCTTGTTATTGTATATGGCATGTACGCATGCCTCTAAT
CCAGTGTATGCAACTATGAAAATACGCATCTATTTCTATGATTCAATATCAAATTAA
>AM698118
ATGTCGAAGCGACCAGGCGATATAATCATTTCCACGCCCGCCTCGAAGGTTCGCCGAAGG
CTGAACTTCGACAGCCCATACAGCAGCCGTGCTGCTGTCCCCATTGTCCAAGGCACAAAC
AAGCGACGATCATGGACGTACAGGCCCATGTACCGGAAGCCCAGAATATACAGAATGTAT
CGAAGCCCTGATGTTCCTCGTGGATGTGAAGGCCCATGTAAAGTCCAGTCTTATGAGCAA
CGGGATGATATTAAGCATACTGGTATTGTTCGTTGTGTTAGTGATGTTACTCGTGGATCT
GGAATTACTCACAGAGTGGGTAAGAGGTTCTGTGTTAAATCGATATATTTTTTAGGTAAA
GTCTGGATGGATGAAAATATCAAGAAGCAGAATCACACTAATCAGGTCATGTTCTTCTTG
GTTCGTGATAGAAGGCCCTATGGAAACAGCCCAATGGATTTTGGACAGGTTTTTAATATG
TTCGATAATGAGCCCAGTACCGCAACTGTGAAGAATGATTTGCGGGATAGGTTTCAAGTG
ATGAGGAAATTTCATGCTACAGTTATTGGTGGGCCCTCTGGAATGAAGGAACAGGCATTA
GTTAAGAGATTTTTTAGAATTAACAGTCATGTAACTTATAATCATCAGGAGGCAGCCAAG
TACGAGAACCATACTGAAAACGCCTTGTTATTGTATATGGCATGTACGCATGCCTCTAAT
CCAGTGTATGCAACTATGAAAATACGCATCTATTTCTATGATTCAATATCAAATTAA
>JX456644
ATGTCGAAGCGACCAGGCGATATAATCATTTCCACGCCCGCCTCGAAGGTTCGCCGAAGG
CTGAACTTCGACAGCCCATACAGCAGCCGTGCTGCTGTCCCCATTGTCCAAGGCACAAAC
AAGCGACGATCATGGACGTACAGGCCCATGTACCGGAAGCCCAGAATATACAGAATGTAT
CGAAGCCCTGATGTTCCTCGTGGATGTGAAGGCCCATGTAAAGTCCAGTCTTATGAGCAA
CGGGATGATATTAAGCATACTGGTATTGTTCGTTGTGTTAGTGATGTTACTCGTGGATCT
GGAATTACTCACAGAGTGGGTAAGAGGTTCTGTGTTAAATCGATATATTTTTTAGGTAAA
GTCTGGATGGATGAAAATATCAAGAAGCAGAATCACACTAATCAGGTCATGTTCTTCTTG
GTTCGTGATAGAAGGCCCTATGGAAACAGCCCAATGGATTTTGGACAGGTTTTTAATATG
TTCGATAATGAGCCCAGTACCGCAACTGTGAAGAATGATTTGCGGGATAGGTTTCAAGTG
ATGAGGAAATTTCATGCTACAGTTATTGGTGGGCCCTCTGGAATGAAGGAACAGGCATTA
GTTAAGAGATTTTTTAGAATTAACAGTCATGTAACTTATAATCATCAGGAGGCAGCCAAG
TACGAGAACCATACTGAAAACGCCTTGTTATTGTATATGGCATGTACGCATGCATCTAAT
CCAGTGTATGCAACTATGAAAATACGCATCTATTTCTATGATTCAATATCAAATTAA
>KC312668
ATGCCGAAGCGACCAGGCGATATAATCATTTCCACGCCCGCCTCGAAGGTTCGCCTAAGG
CTGAACTTCGACAGCCCATACAGCAGCCGTGCTGCTGTCCCCATTGTACAAGGCACAAAC
AAGCGACGATCATCGACGTACAGGCCCATGTACCGGAAGCCCAGAATATACAGAATGTAT
CGAAGCCCTGATGTTCCTCGTGGATGTGAAGGCCCATGTAAAGTCCAGTCTTATGAGCAT
CGGGATGATATTAAGCATACTGGTATTGTTGGTTGTGTTAGTGATGTTACTCGTGGATCT
GGAATTACTCACAGAGTGGGTAAGAGATTCTGTGTTAAATCGATATATTTTTTAGGTAAA
GTCTGGATGGATGAAAATATCAAGAAGCAGAATCACACTAATCAGGTCATGTTCTTCTTG
GTTCGTGATAGAAGGCCCTATGGAAACAGCCCAATGGATTTTGGACAGGTTTTTAATGTG
TTCGATAATGAGCCCAGTACCGCAACTGTGAAGAATGATTTGCGGGATAGGTTTCAAGTG
ATGAGGAAATTTCATGCTACAGTTATTGTTGGGCCCTCTGGAATGAAGGAACAGGCATTA
GTTAAGAGATTTTTTAGAATTAACAGTCATGCAACTTATAATCATCAGGAGGCAGCCAAG
TACGAGAACCATACTGAAAACGCCTTGTTATTGTATATTGCATGTACGCATGCCTCTAAT
CCAGTGTATGCAACTATGACAATACGCATCTATTTCTATGATTCAATATCAAATTAA
>FN256258
ATGCCGAAGCGACCAGGCGATATAATCATTTCCACGCCCGCCTCGAAGGTTCGCCGAAGG
CTGAACTTCGACAGCCCATACAGCAGCCGTGCTGCTGTCCCCATTGTCCAAGGCACAAAC
AAGCGACGATCATGGACGTACAGGCCCATGTACCGGAAGCCCAGAATATACAGAATGTAT
CGAAGCCCTGATGTTCCTCGTGGATGTGAAGGCCCATGTAAAGTCCAGTCTTATGAGCAA
CGGGATGATATTAAGCATACTGGTATTGTTCGTTGTGTTAGTGATGTTACTCGTGGATCT
GGAATTACTCACAGAGTGGGTAAGAGGTTCTGTGTTAAATCGATATATTTTTTAGGTAAA
GTCTGGATGGATGAAAATATCAAGAAGCAGAATCACACTAATCAGGTCATGTTCTTCTTG
GTTCGTGATAGAAGGCCCTATGGAAACAGCCCAATGGATTTTGGACAGGTTTTTAATATG
TTCGATAATGAGCCCAGTACCGCAACTGTGAAGAATGATTTGCGGGATAGGTTTCAAGTG
ATGAGGAAATTTCATGCTACAGTTATTGGTGGGCCCTCTGGAATGAAGGAACAGGCATTA
GTTAAGAGATTTTTTAGAATTAACAGTCATGTAACTTATAATCATCAGGAGGCAGCCAAG
TACGAGAACCATACTGAAAACGCCTTGTTATTGTATATGGCATGTACGCATGCCTCTAAT
CCAGTGTATGCAACTATGAAAATACGCATCTATTTCTATGATTCAATATCAAATTAA
>JX456642
ATGTCGAAGCGACCAGGCGATATAATCATTTCCACGCCCGTCTCGAAGGTTCGCCGAAGG
CTGAACTTCGACAGCCCATACAGCAGCCGTGCTGCTGTCCCCATTGTCCAAGGCACAAAC
AAGCGACGATCATGGACGTACAGGCCCATGTACCGGAAGCCCAGAATATACAGAATGTAT
CGAAGCCCTGATGTTCCTCGTGGATGTGAAGGCCCATGTAAAGTCCAGTCTTATGAGCAA
CGGGATGATATTAAGCATACTGGTATTGTTCGTTGTGTTAGTGATGTTACTCGTGGATCT
GGAATTACTCACAGAGTGGGTAAGAGGTTCTGTGTTAAATCGATATATTTTTTAGGTAAA
GTCTGGATGGATGAAAATATCAAGAAGCAGAATCACACTAATCAGGTCATGTTCTTCTTG
GTTCGTGATAGAAGGCCCTATGGAAACAGCCCAATGGATTTTGGACAGGTTTTTAATATG
TTCGATAATGAGCCCAGTACCGCAACTGTGAAGAATGATTTGCGGGATAGGTTTCAAGTG
ATGAGGAAATTTCATGCTACAGTTATTGGTGGGCCCTCTGGAATGAAGGAACAGGCATTA
GTTAAGAGATTTTTTAGAATTAACAGTCATGTAACTTATAATCATCAGGAGGCAGCCAAG
TACGAGAACCATACTGAAAACGCCTTGTTATTGTATATGGCATGTACGCATGCCTCTAAT
CCAGTGTATGCAACTATGAAAATACGCATCTATTTCTATGATTCAATATCAAATTAA
>KC428753
ATGTCGAAGCGACCAGGCGATATAATCATTTCCACGCCCGTCTCGAAGGTTCGCCGAAAG
CTGAACTTCGACAGCCCATACAGCAGCCGTGCTGCTGTCCCCATTGTCCAAGGCACAAAC
AAGCGACGATCATGGACGTACAGGCCCATGTACCGGAAGCCCAGAATATACAGAATGTAT
CGAAGCCCTGATGTTCCTCGTGGATGTGAAGGCCCATGTAAAGTCCAGTCTTATGAGCAA
CGGGATGATATTAGGCATACTGGTATTGTTCGTTGTGTTAGTGATGTTACTCGTGGATCT
GGAATTACTCACAGAGTGGGTAAGAGGTTTTGTGTTAAATCGATATATTTTTTAGGTAAA
GTCTGGATGGATGAAAATATCAAGAAGCAGAATCACACTAATCAGGTCATGTTCTTCTTG
GTTCGTGATAGAAGGCCCTATGGAAACAGCCCAATGGATTTTGGACAGGTTTTTAATATG
TTCGATAATGAGCCCAGTACCGCAACTGTGAAGAATGATTTGCGGGATATGTTTCAAGTG
ATGAGGAAATTTCATGCTACAGTTATTGGTGGGCCCTCTGGAATGAAGGAACAGGCATTA
GTTAAGAGATTTTTTAGAATTAACAGTCATGTAACTTATAATCATCAGGAGGCAGCCAAG
TACGAGAACCATACTGAAAACGCCTTGTTATTGTATATGGCATGTACGCATGCCTCTAAT
CCAGTGTATGCAACTATGAAAATACGCATCTATTTCTATGATTCAATATCAAATTAA
>KC312669
ATGTCGAAGCGACCAGGCGATATAATCATTTCCACGCCCGCGTCGAAGGTTCGCCCAAGG
CTGAACTTCGACAGCCCATTCAGCAGCCGTGCTGCAGTCCCCATTGTCCAAGGCACAAAC
AAGCGACGATCATGTACGTACAGGCCCATGTACCGGAAGCCCAGAATATACAGAATGTAT
CGAAGCCCTGATGTTCCTCGTGGATGTGAAGGCCCATGTAAAGTCCAGTCTTATGAGCAA
CGGGCTGATATTAAGCATACTGGTATTGTTCGTTGTGTTAGTGATGTTACTCGTGGATCT
GGAATTACTGACAGAGTGGGTAAGAGGTTCTGTGTTAAATCGATATATTTTTTAGGTAAA
GTCTGGATGGATGAAAATGTCAAGAAGCAGAATCACACTAATCAGGTCATGTTCTTCTTG
GTTCGTGATAGAAGGCACTATCGAAACAGCCCAATCGATTTTGGACAGGTTTTTAATATG
TTCGATAATGAGCCCAGTACCGCAACTGTGAAGAATTATTTGCGGGATAGGTTTCAAGTG
ATGAGGAAATTTCATGCTACAGTTATTCGTGGGCCCTCTGGAATGAAGGAACAGGCATTA
GTTAAGAGATTTTTTAGAATTAACAGTCATGTAACTTATAATCATCAGGAGGCAGCCAAG
TATGAGAACCATACTGAAAACGCCTTGTTATTGTATATGGCATGTACGCATGCCTATAAT
CCAGTGTATGCAACTATGAAAATACGCATTTATTTCTATGATTCAATATCAAATTAA
>JN412854
ATGTCGAAGCGACCAGGCGATATAATCATTTCCACGCCCGCGTCGAAGGTTCGCCGAAGG
CTGAACTTCGACAGCCCATACAGCAGCCGTGCTGCTGTCCCCATTGTCCAAGGCACAAAC
AAGCGACGATCATGGACGTACAGGCCCATGTACCGGAAGCCCAGAATATACAGAATGTAT
CGAAGCCCTGATGTTCCTCGTGGATGTGAAGGCCCATGTAAAGTCCAGTCTTATGAGCAA
CGGGATGATATTAAGCATACTGGTATTGTTCGTTGTGTTAGTGATGTTACTCGTGGATCT
GGAATTACTCACAGAGTGGGTAAGAGGTTCTGTGTTAAATCGATATATTTTTTAGGTAAA
GTCTGGATGGATGAAAATATCAAGAAGCAGAATCACACTAATCAGGTCATGTTCTTCTTG
GTTCGTGATAGAAGGCACTATGGAAACAGCCCAATCGATTTTGGACAGGTTTTTAATATG
TTCGATAATGAGCCCAGTACCGCAACTGTGAAGAATGATTTGCGGGATAGGTTTCAAGTG
ATGAGGAAATTTCATGCTACAGTTATTGGTGGGCCCTCTGGAATGAAGGAACAGGCATTA
GTTAAGAGATTTTTTAGAATTAACAGTCATGTAACTTATAATCATCAAGAGGCAGCCAAG
TATGAGAACCATACTGAAAACGCCTTGTTATTGTATATGGCATGTACGCATGCCTCTAAT
CCAGTGTATGCAACTATGAAAATACGCATTTATTTCTATGATTCAATATCAAATTAA
>JX070042
ATGTCGAAGCGACCAGGCGATATAATCATTTCCACGCCCGCCTCGAAGGTTCGCCGAAGG
CTGAACTTCGACAGCCCATACAGCAGCCGTGCTGCTGTCCCCATTGTCCAAGGCACAAAC
AAGCGACGATCATGGACGTACAGGCCCATGTACCGGAAGCCCAGAATATACAGAATGTAT
CGAAGCCCTGATGTTCCTCGTGGATGTGAAGGCCCATGTAAAGTCCAGTCTTATGAGCAA
CGGGATGATATTAAGCATACTGGTATTGTTCGTTGTGTTAGTGATGTTACTCGTGGATCT
GGAATTACTCACAGAGTGGGTAAGAGGTTCTGTGTTAAATCGATATATTTTTTAGGTAAA
GTCTGGATGGATGAAAATATCAAGAAGCAGAATCACACTAATCAGGTCATGTTCTTCTTG
GTTCGTGATAGAAGGCCCTATGGAAACAGCCCAATGGATTTTGGACAGGTTTTTAATATG
TTCGATAATGAGCCCAGTACCGCAACTGTGAAGAATGATTTGCGGGATAGGTTTCAAGTG
ATGAGGAAATTTCATGCTACAGTTATTGGTGGGCCCTCTGGAATGAAGGAACAGGCATTA
GTTAAGAGATTTTTTAGAATTAACAGTCATGTAACTTATAATCATCAAGAGGCAGCCAAG
TATGAGAACCATACTGAAAACGCCTTGTTATTGTATATGGCATGTACGCATGCCTCTAAT
CCAGTGTATGCAACTATGAAAATACGCATTTATTTCTATGATTCAATATCAAATTAA
>KU517849
ATGTCGAAGCGACCAGGCGATATAATCATTTCCACGCCCGCCTCGAAGGTTCGCCGAAGG
CTGAACTTCGACAGCCCATACAGCAGCCGTGCTGCTGTCCCCATTGTCCAAGGCACAAAC
AAGCGACGATCATGGACGTACAGGCCCATGTACCGGAAGCCCAGAATATACAGAATGTAT
CGAAGCCCTGATGTTCCTCGTGGATGTGAAGGCCCATGTAAAGTCCAGTCTTATGAGCAA
CGGGATGATATTAAGCATACTGGTATTGTTCGTTGTGTTAGTGATGTTACTCGTGGATCA
GGAATTACTCACAGAGTGGGTAAGAGGTTCTGTGTTAAATCGATATATTTTTTAGGTAAA
GTCTGGATGGATGAAAATATCAAGAAGCAGAATCACACTAATCAGGTCATGTTCTTCTTG
GTTCGTGATAGAAGGCCCTATGGAAACAGCCCAATGGATTTTGGACAGGTTTTTAATATG
TTCGATAATGAGCCCAGTACCGCAACTGTGAAGAATGATTTGCGGGATAGGTTTCAAGTG
ATGAGGAAATTTCATGCTACAGTTATTGGTGGGCCCTCTGGAATGAAGGAACAGGCATTA
GTTAAGAGATTTTTTAGAATTAACAGTCATGTAACTTATAATCATCAAGAGGCAGCCAAG
TATGAGAACCATACTGAAAACGCCTTGTTATTGTATATGGCATGTACGCATGCCTCTAAT
CCAGTGTATGCAACTATGAAAATACGCATCTATTTCTATGATTCAATATCAAATTAA
>JX456640
ATGTCGAAGCGACCAGGCGATATAATCATTTCCACGCCCGCCTCGAAGGTTCGCCGAAGG
CTGAACTTCGACAGCCCATACAGCAGCCGTGCTGCTGTCCCCATTGTCCAAGGCACAAAC
AAGCGACGATCATGGACGTACAGGCCCATGTACCGGAAGCCCAGAATATACAGAATGTAT
CGAAGCCCTGATGTTCCTCGTGGATGTGAAGGCCCATGTAAAGTCCAGTCTTATGAGCAA
CGGGATGATATTAAGCATACTGGTATTGTTCGTTGTGTTAGTGATGTTACTCGTGGATCT
GGAATTACTCACAGAGTGGGTAAGAGGTTCTGTGTTAAATCGATATATTTTTTAGGTAAA
GTCTGGATGGATGAAAATATCAAGAAGCAGAATCACACTAATCAGGTCATGTTCTTCTTG
GTTCGTGATAGAAGGCCCTATGGAAACAGCCCAATGGATTTTGGACAGGTTTTTAATATG
TTCGATAATGAGCCCAGTACCGCAACTGTGAAGAATGATTTGCGGGATAGGTTTCAAGTG
ATGAGGAAATTTCATGCTACAGTTATTGGTGGGCCCTCTGGAATGAAGGAACAGGCATTA
GTTAAGAGATTTTTTAGAATTAACAGTCATGTAACTTATAATCATCAGGAGGCAGCCAAG
TATGAGAACCATACTGAAAACGCCTTGTTATTGTATATGGCATGTACGCATGCCTCTAAT
CCAGTGTATGCAACTATGAAAATACGCATCTATTTCTATGATTCAATATCAAATTAA
>KU892717
ATGTCGAAGCGACCAGGCGATATAATCATTTCCACGCCCGCCTCGAAGGTTCGCCGAAGG
CTGAACTTCGACAGCCCATACAGCAGCCGTGCTGCTGTCCCCATTGTCCAAGGCACAAAC
AAGCGACGATCATGGACGTACAGGCCCATGTACCGGAAGCCCAGAATATACAGAATGTAT
CGAAGCCCTGATGTTCCTCGTGGATGTGAAGGCCCATGTAAAGTCCAGTCTTATGAGCAA
CGGGATGATATTAAGCATACTGGTATTGTTCGTTGTGTTAGTGATGTTACTCGTGGATCT
GGAATTACTCACAGAGTGGGTAAGAGGTTCTGTGTTAAATCGATATATTTTTTAGGTAAA
GTCTGGATGGATGAAAATATCAAGAAGCAGAATCACACTAATCAGGTCATGTTCTTCTTG
GTTCGTGATAGAAGGCCCTATGGAAACAGCCCAATGGATTTTGGACAGGTTTTTAATATG
TTCGATAATGAGCCCAGTACCGCAACTGTGAAGAATGATTTGCGGGATAGGTTTCAAGTG
ATGAGGAAATTTCATGCTACAGTTATTGGTGGGCCCTCTGGAATGAAGGAACAGGCATTA
GTTAAGAGATTTTTTAGAATTAACAGTCATGTAACTTATAATCATCAGGAGGCAGCCAAG
TATGAGAACCATACTGAAAACGCCTTGTTATTGTATATGGCATGTACGCATGCCTCTAAT
CCAGTGTATGCAACTATGAAAATACGCATCTATTTCTATGATTCAATATCAAATTAA
>KM506961
ATGTCGAAGCGACCAGGCGATATAATCATTTCCACGCCCGCCTCGAAGGTTCGCCGAAGG
CTGAACTTCGACAGCCCATACAGCAGCCGTGCTGCTGTCCCCATTGTCCAAGGCACAAAC
AAGCGACGATCATGGACGTACAGGCCCATGTACCGGAAGCCCAGAATATACAGAATGTAT
CGAAGCCCTGATGTTCCTCGTGGATGTGAAGGCCCATGTAAAGTCCAGTCTTATGAGCAA
CGGGATGATATTAAGCATACTGGTATTGTTCGTTGTGTTAGTGATGTTACTCGTGGATCT
GGAATTACTCACAGAGTGGGTAAGAGGTTCTGTGTTAAATCGATATATTTTTTAGGTAAA
GTCTGGATGGATGAAAATATCAAGAAGCAGAATCACACTAATCAGGTCATGTTCTTCTTG
GTTCGTGATAGAAGGCCCTATGGAAACAGCCCAATGGATTTTGGACAGGTTTTTAATATG
TTCGATAATGAGCCCAGTACCGCAACTGTGAAGAATGATTTGCGGGATAGGTTTCAAGTG
ATGAGGAAATTTCATGCTACAGTTATTGGTGGGCCCTCTGGAATGAAGGAACAGGCATTA
GTTAAGAGATTTTTTAGAATTAACAGTCATGTAACTTATAATCATCAGGAGGCAGCCAAG
TATGAGAACCATACTGAAAACGCCTTGTTATTGTATATGGCATGTACGCATGCCTCTAAT
CCAGTGTATGCAACTATGAAAATACGCATCTATTTCTATGATTCAATATCAAATTAA
>KM506953
ATGTCGAAGCGACCAGGCGATATAATCATTTCCACGCCCGCCTCGAAGGTTCGCCGAAGG
CTGAACTTCGACAGCCCATACAGCAGCCGTGCTGCTGTCCCCATTGTCCAAGGCACAAAC
AAGCGACGATCATGGACGTACAGGCCCATGTACCGGAAGCCCAGAATATACAGAATGTAT
CGAAGCCCTGATGTTCCTCGTGGATGTGAAGGCCCATGTAAAGTCCAGTCTTATGAGCAA
CGGGATGATATTAAGCATACTGGTATTGTTCGTTGTGTTAGTGATGTTACTCGTGGATCT
GGAATTACTCACAGAGTGGGTAAGAGGTTCTGTGTTAAATCGATATATTTTTTAGGTAAA
GTCTGGATGGATGAAAATATCAAGAAGCAGAATCACACTAATCAGGTCATGTTCTTCTTG
GTTCGTGATAGAAGGCCCTATGGAAACAGCCCAATGGATTTTGGACAGGTTTTTAATATG
TTCGATAATGAGCCCAGTACCGCAACTGTGAAGAATGATTTGCGGGATAGGTTTCAAGTG
ATGAGGAAATTTCATGCTACAGTTATTGGTGGGCCCTCTGGAATGAAGGAACAGGCATTA
GTTAAGAGATTTTTTAGAATTAACAGTCATGTAACTTATAATCATCAGGAGGCAGCCAAG
TATGAGAACCATACTGAAAACGCCTTGTTATTGTATATGGCATGTACGCATGCCTCTAAT
CCAGTGTATGCAACTATGAAAATACGCATCTATTTCTATGATTCAATATCAAATTAA
>KJ879950
ATGTCGAAGCGACCAGGCGATATAATCATTTCCACGCCCGCCTCGAAGGTTCGCCGAAGG
CTGAACTTCGACAGCCCATACAGCAGCCGTGCTGCTGTCCCCATTGTCCAAGGCACAAAC
AAGCGACGATCATGGACGTACAGGCCCATGTACCGGAAGCCCAGAATATACAGAATGTAT
CGAAGCCCTGATGTTCCTCGTGGATGTGAAGGCCCATGTAAAGTCCAGTCTTATGAGCAA
CGGGATGATATTAAGCATACTGGTATTGTTCGTTGTGTTAGTGATGTTACTCGTGGATCT
GGAATTACTCACAGAGTGGGTAAGAGGTTCTGTGTTAAATCGATATATTTTTTAGGTAAA
GTCTGGATGGATGAAAATATCAAGAAGCAGAATCACACTAATCAGGTCATGTTCTTCTTG
GTTCGTGATAGAAGGCCCTATGGAAACAGCCCAATGGATTTTGGACAGGTTTTTAATATG
TTCGATAATGAGCCCAGTACCGCAACTGTGAAGAATGATTTGCGGGATAGGTTTCAAGTG
ATGAGGAAATTTCATGCTACAGTTATTGGTGGGCCCTCTGGAATGAAGGAACAGGCATTA
GTTAAGAGATTTTTTAGAATTAACAGTCATGTAACTTATAATCATCAGGAGGCAGCCAAG
TATGAGAACCATACTGAAAACGCCTTGTTATTGTATATGGCATGTACGCATGCCTCTAAT
CCAGTGTATGCAACTATGAAAATACGCATCTATTTCTATGATTCAATATCAAATTAA
>FJ646611
ATGTCGAAGCGACCAGGCGATATAATCATTTCCACGCCCGCCTCGAAGGTTCGCCGAAGG
CTGAACTTCGACAGCCCATACAGCAGCCGTGCTGCTGTCCCCATTGTCCAAGGCACAAAC
AAGCGACGATCATGGACGTACAGGCCCATGTACCGGAAGCCCAGAATATACAGAATGTAT
CGAAGCCCTGATGTTCCTCGTGGATGTGAAGGCCCATGTAAAGTCCAGTCTTATGAGCAA
CGGGATGATATTAAGCATACTGGTATTGTTCGTTGTGTTAGTGATGTTACTCGTGGATCT
GGAATTACTCACAGAGTGGGTAAGAGGTTCTGTGTTAAATCGATATATTTTTTAGGTAAA
GTCTGGATGGATGAAAATATCAAGAAGCAGAATCACACTAATCAGGTCATGTTCTTCTTG
GTTCGTGATAGAAGGCCCTATGGAAACAGCCCAATGGATTTTGGACAGGTTTTTAATATG
TTCGATAATGAGCCCAGTACCGCAACTGTGAAGAATGATTTGCGGGATAGGTTTCAAGTG
ATGAGGAAATTTCATGCTACAGTTATTGGTGGGCCCTCTGGAATGAAGGAACAGGCATTA
GTTAAGAGATTTTTTAGAATTAACAGTCATGTAACTTATAATCATCAGGAGGCAGCCAAG
TATGAGAACCATACTGAAAACGCCTTGTTATTGTATATGGCATGTACGCATGCCTCTAAT
CCAGTGTATGCAACTATGAAAATACGCATCTATTTCTATGATTCAATATCAAATTAA
>HM627882
ATGTCGAAGCGACCAGGCGATATAATCATTTCCACGCCCGCCTCGAAGGTTCGCCGAAGG
CTGAACTTCGACAGCCCATACAGCAGCCGTGCTGCTGTCCCCATTGTCCAAGGCACAAAC
AAGCGACGATCATGGACGTACAGGCCCATGTACCGGAAGCCCAGAATATACAGAATGTAT
CGAAGCCCTGATGTTCCTCGTGGATGTGAAGGCCCATGTAAAGTCCAGTCTTATGAGCAA
CGGGATGATATTAAGCATACTGGTATTGTTCGTTGTGTTAGTGATGTTACTCGTGGATCT
GGAATTACTCACAGAGTGGGTAAGAGGTTCTGTGTTAAATCGATATATTTTTTAGGTAAA
GTCTGGATGGATGAAAATATCAAGAAGCAGAATCACACTAATCAGGTCATGTTCTTCTTG
GTTCGTGATAGAAGGCCCTATGGAAACAGCCCAATGGATTTTGGACAGGTTTTTAATATG
TTCGATAATGAGCCCAGTACCGCAACTGTGAAGAATGATTTGCGGGATAGGTTTCAAGTG
ATGAGGAAATTTCATGCTACAGTTATTGGTGGGCCCTCTGGAATGAAGGAACAGGCATTA
GTTAAGAGATTTTTTAGAATTAACAGTCATGTAACTTATAATCATCAGGAGGCAGCCAAG
TATGAGAACCATACTGAAAACGCCTTGTTATTGTATATGGCATGTACGCATGCCTCTAAT
CCAGTGTATGCAACTATGAAAATACGCATCTATTTCTATGATTCAATATCAAATTAA
>JF301667
ATGTCGAAGCGACCAGGCGATATAATCATTTCCACGCCCGCCTCGAAGGTTCGCCGAAGG
CTGAACTTCGACAGCCCATACAGCAGCCGTGCTGCTGTCCCCATTGTCCAAGGCACAAAC
AAGCGACGATCATGGACGTACAGGCCCATGTACCGGAAGCCCAGAATATACAGAATGTAT
CGAAGCCCTGATGTTCCTCGTGGATGTGAAGGCCCATGTAAAGTCCAGTCTTATGAGCAA
CGGGATGATATTAAGCATACTGGTATTGTTCGTTGTGTTAGTGATGTTACTCGTGGATCT
GGAATTACTCACAGAGTGGGTAAGAGGTTCTGTGTTAAATCGATATATTTTTTAGGTAAA
GTCTGGATGGATGAAAATATCAAGAAGCAGAATCACACTAATCAGGTCATGTTCTTCTTG
GTTCGTGATAGAAGGCCCTATGGAAACAGCCCAATGGATTTTGGACAGGTTTTTAATATG
TTCGATAATGAGCCCAGTACCGCAACTGTGAAGAATGATTTGCGGGATAGGTTTCAAGTG
ATGAGGAAATTTCATGCTACAGTTATTGGTGGGCCCTCTGGAATGAAGGAACAGGCATTA
GTTAAGAGATTTTTTAGAATTAACAGTCATGTAACTTATAATCATCAGGAGGCAGCCAAG
TATGAGAACCATACTGAAAACGCCTTGTTATTGTATATGGCATGTACGCATGCCTCTAAT
CCAGTGTATGCAACTATGAAAATACGCATCTATTTCTATGATTCAATATCAAATTAA
>HQ702863
ATGTCGAAGCGACCAGGCGATATAATCATTTCCACGCCCGCCTCGAAGGTTCGCCGAAGG
CTGAACTTCGACAGCCCATACAGCAGCCGTGCTGCTGTCCCCATTGTCCAAGGCACAAAC
AAGCGACGATCATGGACGTACAGGCCCATGTACCGGAAGCCCAGAATATACAGAATGTAT
CGAAGCCCTGATGTTCCTCGTGGATGTGAAGGCCCATGTAAAGTCCAGTCTTATGAGCAA
CGGGATGATATTAAGCATACTGGTATTGTTCGTTGTGTTAGTGATGTTACTCGTGGATCT
GGAATTACTCACAGAGTGGGTAAGAGGTTCTGTGTTAAATCGATATATTTTTTAGGTAAA
GTCTGGATGGATGAAAATATCAAGAAGCAGAATCACACTAATCAGGTCATGTTCTTCTTG
GTTCGTGATAGAAGGCCCTATGGAAACAGCCCAATGGATTTTGGACAGGTTTTTAATATG
TTCGATAATGAGCCCAGTACCGCAACTGTGAAGAATGATTTGCGGGATAGGTTTCAAGTG
ATGAGGAAATTTCATGCTACAGTTATTGGTGGGCCCTCTGGAATGAAGGAACAGGCATTA
GTTAAGAGATTTTTTAGAATTAACAGTCATGTAACTTATAATCATCAGGAGGCAGCCAAG
TATGAGAACCATACTGAAAACGCCTTGTTATTGTATATGGCATGTACGCATGCCTCTAAT
CCAGTGTATGCAACTATGAAAATACGCATCTATTTCTATGATTCAATATCAAATTAA
>JQ034613
ATGTCGAAGCGACCAGGCGATATAATCATTTCCACGCCCGCCTCGAAGGTTCGCCGAAGG
CTGAACTTCGACAGCCCATACAGCAGCCGTGCTGCTGTCCCCATTGTCCAAGGCACAAAC
AAGCGACGATCATGGACGTACAGGCCCATGTACCGGAAGCCCAGAATATACAGAATGTAT
CGAAGCCCTGATGTTCCTCGTGGATGTGAAGGCCCATGTAAAGTCCAGTCTTATGAGCAA
CGGGATGATATTAAGCATACTGGTATTGTTCGTTGTGTTAGTGATGTTACTCGTGGATCT
GGAATTACTCACAGAGTGGGTAAGAGGTTCTGTGTTAAATCGATATATTTTTTAGGTAAA
GTCTGGATGGATGAAAATATCAAGAAGCAGAATCACACTAATCAGGTCATGTTCTTCTTG
GTTCGTGATAGAAGGCCCTATGGAAACAGCCCAATGGATTTTGGACAGGTTTTTAATATG
TTCGATAATGAGCCCAGTACCGCAACTGTGAAGAATGATTTGCGGGATAGGTTTCAAGTG
ATGAGGAAATTTCATGCTACAGTTATTGGTGGGCCCTCTGGAATGAAGGAACAGGCATTA
GTTAAGAGATTTTTTAGAATTAACAGTCATGTAACTTATAATCATCAGGAGGCAGCCAAG
TATGAGAACCATACTGAAAACGCCTTGTTATTGTATATGGCATGTACGCATGCCTCTAAT
CCAGTGTATGCAACTATGAAAATACGCATCTATTTCTATGATTCAATATCAAATTAA
>HQ702862
ATGTCGAAGCGACCAGGCGATATAATCATTTCCACGCCCGCCTCGAAGGTTCGCCGAAGG
CTGAACTTCGACAGCCCATACAGCAGCCGTGCTGCTGTCCCCATTGTCCAAGGCACAAAC
AAGCGACGATCATGGACGTACAGGCCCATGTACCGGAAGCCCAGAATATACAGAATGTAT
CGAAGCCCTGATGTTCCTCGTGGATGTGAAGGCCCATGTAAAGTCCAGTCTTATGAGCAA
CGGGATGATATTAAGCATACTGGTATTGTTCGTTGTGTTAGTGATGTTACTCGTGGATCT
GGAATTACTCACAGAGTGGGTAAGAGGTTCTGTGTTAAATCGATATATTTTTTAGGTAAA
GTCTGGATGGATGAAAATATCAAGAAGCAGAATCACACTAATCAGGTCATGTTCTTCTTG
GTTCGTGATAGAAGGCCCTATGGAAACAGCCCAATGGATTTTGGACAGGTTTTTAATATG
TTCGATAATGAGCCCAGTACCGCAACTGTGAAGAATGATTTGCGGGATAGGTTTCAAGTG
ATGAGGAAATTTCATGCTACAGTTATTGGTGGGCCCTCTGGAATGAAGGAACAGGCATTA
GTTAAGAGATTTTTTAGAATTAACAGTCATGTAACTTATAATCATCAGGAGGCAGCCAAG
TATGAGAACCATACTGAAAACGCCTTGTTATTGTATATGGCATGTACGCATGCCTCTAAT
CCAGTGTATGCAACTATGAAAATACGCATCTATTTCTATGATTCAATATCAAATTAA
>HQ702861
ATGTCGAAGCGACCAGGCGATATAATCATTTCCACGCCCGCCTCGAAGGTTCGCCGAAGG
CTGAACTTCGACAGCCCATACAGCAGCCGTGCTGCTGTCCCCATTGTCCAAGGCACAAAC
AAGCGACGATCATGGACGTACAGGCCCATGTACCGGAAGCCCAGAATATACAGAATGTAT
CGAAGCCCTGATGTTCCTCGTGGATGTGAAGGCCCATGTAAAGTCCAGTCTTATGAGCAA
CGGGATGATATTAAGCATACTGGTATTGTTCGTTGTGTTAGTGATGTTACTCGTGGATCT
GGAATTACTCACAGAGTGGGTAAGAGGTTCTGTGTTAAATCGATATATTTTTTAGGTAAA
GTCTGGATGGATGAAAATATCAAGAAGCAGAATCACACTAATCAGGTCATGTTCTTCTTG
GTTCGTGATAGAAGGCCCTATGGAAACAGCCCAATGGATTTTGGACAGGTTTTTAATATG
TTCGATAATGAGCCCAGTACCGCAACTGTGAAGAATGATTTGCGGGATAGGTTTCAAGTG
ATGAGGAAATTTCATGCTACAGTTATTGGTGGGCCCTCTGGAATGAAGGAACAGGCATTA
GTTAAGAGATTTTTTAGAATTAACAGTCATGTAACTTATAATCATCAGGAGGCAGCCAAG
TATGAGAACCATACTGAAAACGCCTTGTTATTGTATATGGCATGTACGCATGCCTCTAAT
CCAGTGTATGCAACTATGAAAATACGCATCTATTTCTATGATTCAATATCAAATTAA
>GU434141
ATGTCGAAGCGACCAGGCGATATAATCATTTCCACGCCCGCCTCGAAGGTTCGCCGAAGG
CTGAACTTCGACAGCCCATACAGCAGCCGTGCTGCTGTCCCCATTGTCCAAGGCACAAAC
AAGCGACGATCATGGACGTACAGGCCCATGTACCGGAAGCCCAGAATATACAGAATGTAT
CGAAGCCCTGATGTTCCTCGTGGATGTGAAGGCCCATGTAAAGTCCAGTCTTATGAGCAA
CGGGATGATATTAAGCATACTGGTATTGTTCGTTGTGTTAGTGATGTTACTCGTGGATCT
GGAATTACTCACAGAGTGGGTAAGAGGTTCTGTGTTAAATCGATATATTTTTTAGGTAAA
GTCTGGATGGATGAAAATATCAAGAAGCAGAATCACACTAATCAGGTCATGTTCTTCTTG
GTTCGTGATAGAAGGCCCTATGGAAACAGCCCAATGGATTTTGGACAGGTTTTTAATATG
TTCGATAATGAGCCCAGTACCGCAACTGTGAAGAATGATTTGCGGGATAGGTTTCAAGTG
ATGAGGAAATTTCATGCTACAGTTATTGGTGGGCCCTCTGGAATGAAGGAACAGGCATTA
GTTAAGAGATTTTTTAGAATTAACAGTCATGTAACTTATAATCATCAGGAGGCAGCCAAG
TATGAGAACCATACTGAAAACGCCTTGTTATTGTATATGGCATGTACGCATGCCTCTAAT
CCAGTGTATGCAACTATGAAAATACGCATCTATTTCTATGATTCAATATCAAATTAA
>KX347130
ATGTCGAAGCGACCAGGCGATATAATCATTTCCACGCCCGCCTCGAAGGTTCGCCGAAGG
CTGAACTTCGACAGCCCATACAGCAGCCGTGCTGCTGTCCCCATTGTCCAAGGCACAAAC
AAGCGACGATCATGGACGTACAGGCCCATGTACCGGAAGCCCAGAATATACAGAATGTAT
CGAAGCCCTGATGTTCCTCGTGGATGTGAAGGCCCATGTAAAGTCCAGTCTTATGAGCAA
CGGGATGATATTAAGCATACTGGTATTGTTCGTTGTGTTAGTGATGTTACTCGTGGATCT
GGAATTACTCACAGAGTGGGTAAGAGGTTCTGTGTTAAATCGATATATTTTTTAGGTAAA
GTCTGGATGGATGAAAATATCAAGAAGCAGAATCACACTAATCAGGTCATGTTCTTCTTG
GTTCGTGATAGAAGGCCCTATGGAAACAGCCCAATGGATTTTGGACAGGTTTTTAATATG
TTCGATAATGAGCCCAGTACCGCAACTGTGAAGAATGATTTGCGGGATAGGTTTCAAGTG
ATGAGGAAATTTCATGCTACAGTTATTGGTGGGCCCTCTGGAATGAAGGAACAGGCATTA
GTTAAGAGATTTTTTAGAATTAACAGTCATGTAACTTATAATCATCAGGAGGCAGCCAAG
TATGAGAACCATACTGAAAACGCCTTGTTATTGTATATGGCATGTACGCATGCCTCTAAT
CCAGTGTATGCAACTATGAAAATACGCATCTATTTCTATGATTCAATATCAAATTAA
>KX347129
ATGTCGAAGCGACCAGGCGATATAATCATTTCCACGCCCGCCTCGAAGGTTCGCCGAAGG
CTGAACTTCGACAGCCCATACAGCAGCCGTGCTGCTGTCCCCATTGTCCAAGGCACAAAC
AAGCGACGATCATGGACGTACAGGCCCATGTACCGGAAGCCCAGAATATACAGAATGTAT
CGAAGCCCTGATGTTCCTCGTGGATGTGAAGGCCCATGTAAAGTCCAGTCTTATGAGCAA
CGGGATGATATTAAGCATACTGGTATTGTTCGTTGTGTTAGTGATGTTACTCGTGGATCT
GGAATTACTCACAGAGTGGGTAAGAGGTTCTGTGTTAAATCGATATATTTTTTAGGTAAA
GTCTGGATGGATGAAAATATCAAGAAGCAGAATCACACTAATCAGGTCATGTTCTTCTTG
GTTCGTGATAGAAGGCCCTATGGAAACAGCCCAATGGATTTTGGACAGGTTTTTAATATG
TTCGATAATGAGCCCAGTACCGCAACTGTGAAGAATGATTTGCGGGATAGGTTTCAAGTG
ATGAGGAAATTTCATGCTACAGTTATTGGTGGGCCCTCTGGAATGAAGGAACAGGCATTA
GTTAAGAGATTTTTTAGAATTAACAGTCATGTAACTTATAATCATCAGGAGGCAGCCAAG
TATGAGAACCATACTGAAAACGCCTTGTTATTGTATATGGCATGTACGCATGCCTCTAAT
CCAGTGTATGCAACTATGAAAATACGCATCTATTTCTATGATTCAATATCAAATTAA
>JN990928
ATGTCGAAGCGACCAGGCGATATAATCATTTCCACGCCCGCCTCGAAGGTTCGCCGAAGG
CTGAACTTCGACAGCCCATACAGCAGCCGTGCTGCTGTCCCCATTGTCCAAGGCACAAAC
AAGCGACGATCATGGACGTACAGGCCCATGTACCGGAAGCCCAGAATATACAGAATGTAT
CGAAGCCCTGATGTTCCTCGTGGATGTGAAGGCCCATGTAAAGTCCAGTCTTATGAGCAA
CGGGATGATATTAAGCATACTGGTATTGTTCGTTGTGTTAGTGATGTTACTCGTGGATCT
GGAATTACTCACAGAGTGGGTAAGAGGTTCTGTGTTAAATCGATATATTTTTTAGGTAAA
GTCTGGATGGATGAAAATATCAAGAAGCAGAATCACACTAATCAGGTCATGTTCTTCTTG
GTTCGTGATAGAAGGCCCTATGGAAACAGCCCAATGGATTTTGGACAGGTTTTTAATATG
TTCGATAATGAGCCCAGTACCGCAACTGTGAAGAATGATTTGCGGGATAGGTTTCAAGTG
ATGAGGAAATTTCATGCTACAGTTATTGGTGGGCCCTCTGGAATGAAGGAACAGGCATTA
GTTAAGAGATTTTTTAGAATTAACAGTCATGTAACTTATAATCATCAGGAGGCAGCCAAG
TATGAGAACCATACTGAAAACGCCTTGTTATTGTATATGGCATGTACGCATGCCTCTAAT
CCAGTGTATGCAACTATGAAAATACGCATCTATTTCTATGATTCAATATCAAATTAA
>KX347128
ATGTCGAAGCGACCAGGCGATATAATCATTTCCACGCCCGCCTCGAAGGTTCGCCGAAGG
CTGAACTTCGACAGCCCATACAGCAGCCGTGCTGCTGTCCCCATTGTCCAAGGCACAAAC
AAGCGACGATCATGGACGTACAGGCCCATGTACCGGAAGCCCAGAATATACAGAATGTAT
CGAAGCCCTGATGTTCCTCGTGGATGTGAAGGCCCATGTAAAGTCCAGTCTTATGAGCAA
CGGGATGATATTAAGCATACTGGTATTGTTCGTTGTGTTAGTGATGTTACTCGTGGATCT
GGAATTACTCACAGAGTGGGTAAGAGGTTCTGTGTTAAATCGATATATTTTTTAGGTAAA
GTCTGGATGGATGAAAATATCAAGAAGCAGAATCACACTAATCAGGTCATGTTCTTCTTG
GTTCGTGATAGAAGGCCCTATGGAAACAGCCCAATGGATTTTGGACAGGTTTTTAATATG
TTCGATAATGAGCCCAGTACCGCAACTGTGAAGAATGATTTGCGGGATAGGTTTCAAGTG
ATGAGGAAATTTCATGCTACAGTTATTGGTGGGCCCTCTGGAATGAAGGAACAGGCATTA
GTTAAGAGATTTTTTAGAATTAACAGTCATGTAACTTATAATCATCAGGAGGCAGCCAAG
TATGAGAACCATACTGAAAACGCCTTGTTATTGTATATGGCATGTACGCATGCCTCTAAT
CCAGTGTATGCAACTATGAAAATACGCATCTATTTCTATGATTCAATATCAAATTAA
>KX347127
ATGTCGAAGCGACCAGGCGATATAATCATTTCCACGCCCGCCTCGAAGGTTCGCCGAAGG
CTGAACTTCGACAGCCCATACAGCAGCCGTGCTGCTGTCCCCATTGTCCAAGGCACAAAC
AAGCGACGATCATGGACGTACAGGCCCATGTACCGGAAGCCCAGAATATACAGAATGTAT
CGAAGCCCTGATGTTCCTCGTGGATGTGAAGGCCCATGTAAAGTCCAGTCTTATGAGCAA
CGGGATGATATTAAGCATACTGGTATTGTTCGTTGTGTTAGTGATGTTACTCGTGGATCT
GGAATTACTCACAGAGTGGGTAAGAGGTTCTGTGTTAAATCGATATATTTTTTAGGTAAA
GTCTGGATGGATGAAAATATCAAGAAGCAGAATCACACTAATCAGGTCATGTTCTTCTTG
GTTCGTGATAGAAGGCCCTATGGAAACAGCCCAATGGATTTTGGACAGGTTTTTAATATG
TTCGATAATGAGCCCAGTACCGCAACTGTGAAGAATGATTTGCGGGATAGGTTTCAAGTG
ATGAGGAAATTTCATGCTACAGTTATTGGTGGGCCCTCTGGAATGAAGGAACAGGCATTA
GTTAAGAGATTTTTTAGAATTAACAGTCATGTAACTTATAATCATCAGGAGGCAGCCAAG
TATGAGAACCATACTGAAAACGCCTTGTTATTGTATATGGCATGTACGCATGCCTCTAAT
CCAGTGTATGCAACTATGAAAATACGCATCTATTTCTATGATTCAATATCAAATTAA
>JN990927
ATGTCGAAGCGACCAGGCGATATAATCATTTCCACGCCCGCCTCGAAGGTTCGCCGAAGG
CTGAACTTCGACAGCCCATACAGCAGCCGTGCTGCTGTCCCCATTGTCCAAGGCACAAAC
AAGCGACGATCATGGACGTACAGGCCCATGTACCGGAAGCCCAGAATATACAGAATGTAT
CGAAGCCCTGATGTTCCTCGTGGATGTGAAGGCCCATGTAAAGTCCAGTCTTATGAGCAA
CGGGATGATATTAAGCATACTGGTATTGTTCGTTGTGTTAGTGATGTTACTCGTGGATCT
GGAATTACTCACAGAGTGGGTAAGAGGTTCTGTGTTAAATCGATATATTTTTTAGGTAAA
GTCTGGATGGATGAAAATATCAAGAAGCAGAATCACACTAATCAGGTCATGTTCTTCTTG
GTTCGTGATAGAAGGCCCTATGGAAACAGCCCAATGGATTTTGGACAGGTTTTTAATATG
TTCGATAATGAGCCCAGTACCGCAACTGTGAAGAATGATTTGCGGGATAGGTTTCAAGTG
ATGAGGAAATTTCATGCTACAGTTATTGGTGGGCCCTCTGGAATGAAGGAACAGGCATTA
GTTAAGAGATTTTTTAGAATTAACAGTCATGTAACTTATAATCATCAGGAGGCAGCCAAG
TATGAGAACCATACTGAAAACGCCTTGTTATTGTATATGGCATGTACGCATGCCTCTAAT
CCAGTGTATGCAACTATGAAAATACGCATCTATTTCTATGATTCAATATCAAATTAA
>KX347125
ATGTCGAAGCGACCAGGCGATATAATCATTTCCACGCCCGCCTCGAAGGTTCGCCGAAGG
CTGAACTTCGACAGCCCATACAGCAGCCGTGCTGCTGTCCCCATTGTCCAAGGCACAAAC
AAGCGACGATCATGGACGTACAGGCCCATGTACCGGAAGCCCAGAATATACAGAATGTAT
CGAAGCCCTGATGTTCCTCGTGGATGTGAAGGCCCATGTAAAGTCCAGTCTTATGAGCAA
CGGGATGATATTAAGCATACTGGTATTGTTCGTTGTGTTAGTGATGTTACTCGTGGATCT
GGAATTACTCACAGAGTGGGTAAGAGGTTCTGTGTTAAATCGATATATTTTTTAGGTAAA
GTCTGGATGGATGAAAATATCAAGAAGCAGAATCACACTAATCAGGTCATGTTCTTCTTG
GTTCGTGATAGAAGGCCCTATGGAAACAGCCCAATGGATTTTGGACAGGTTTTTAATATG
TTCGATAATGAGCCCAGTACCGCAACTGTGAAGAATGATTTGCGGGATAGGTTTCAAGTG
ATGAGGAAATTTCATGCTACAGTTATTGGTGGGCCCTCTGGAATGAAGGAACAGGCATTA
GTTAAGAGATTTTTTAGAATTAACAGTCATGTAACTTATAATCATCAGGAGGCAGCCAAG
TATGAGAACCATACTGAAAACGCCTTGTTATTGTATATGGCATGTACGCATGCCTCTAAT
CCAGTGTATGCAACTATGAAAATACGCATCTATTTCTATGATTCAATATCAAATTAA
>KX347124
ATGTCGAAGCGACCAGGCGATATAATCATTTCCACGCCCGCCTCGAAGGTTCGCCGAAGG
CTGAACTTCGACAGCCCATACAGCAGCCGTGCTGCTGTCCCCATTGTCCAAGGCACAAAC
AAGCGACGATCATGGACGTACAGGCCCATGTACCGGAAGCCCAGAATATACAGAATGTAT
CGAAGCCCTGATGTTCCTCGTGGATGTGAAGGCCCATGTAAAGTCCAGTCTTATGAGCAA
CGGGATGATATTAAGCATACTGGTATTGTTCGTTGTGTTAGTGATGTTACTCGTGGATCT
GGAATTACTCACAGAGTGGGTAAGAGGTTCTGTGTTAAATCGATATATTTTTTAGGTAAA
GTCTGGATGGATGAAAATATCAAGAAGCAGAATCACACTAATCAGGTCATGTTCTTCTTG
GTTCGTGATAGAAGGCCCTATGGAAACAGCCCAATGGATTTTGGACAGGTTTTTAATATG
TTCGATAATGAGCCCAGTACCGCAACTGTGAAGAATGATTTGCGGGATAGGTTTCAAGTG
ATGAGGAAATTTCATGCTACAGTTATTGGTGGGCCCTCTGGAATGAAGGAACAGGCATTA
GTTAAGAGATTTTTTAGAATTAACAGTCATGTAACTTATAATCATCAGGAGGCAGCCAAG
TATGAGAACCATACTGAAAACGCCTTGTTATTGTATATGGCATGTACGCATGCCTCTAAT
CCAGTGTATGCAACTATGAAAATACGCATCTATTTCTATGATTCAATATCAAATTAA
>GQ352538
ATGTCGAAGCGACCAGGCGATATAATCATTTCCACGCCCGCCTCGAAGGTTCGCCGAAGG
CTGAACTTCGACAGCCCATACAGCAGCCGTGCTGCTGTCCCCATTGTCCAAGGCACAAAC
AAGCGACGATCATGGACGTACAGGCCCATGTACCGGAAGCCCAGAATATACAGAATGTAT
CGAAGCCCTGATGTTCCTCGTGGATGTGAAGGCCCATGTAAAGTCCAGTCTTATGAGCAA
CGGGATGATATTAAGCATACTGGTATTGTTCGTTGTGTTAGTGATGTTACTCGTGGATCT
GGAATTACTCACAGAGTGGGTAAGAGGTTCTGTGTTAAATCGATATATTTTTTAGGTAAA
GTCTGGATGGATGAAAATATCAAGAAGCAGAATCACACTAATCAGGTCATGTTCTTCTTG
GTTCGTGATAGAAGGCCCTATGGAAACAGCCCAATGGATTTTGGACAGGTTTTTAATATG
TTCGATAATGAGCCCAGTACCGCAACTGTGAAGAATGATTTGCGGGATAGGTTTCAAGTG
ATGAGGAAATTTCATGCTACAGTTATTGGTGGGCCCTCTGGAATGAAGGAACAGGCATTA
GTTAAGAGATTTTTTAGAATTAACAGTCATGTAACTTATAATCATCAGGAGGCAGCCAAG
TATGAGAACCATACTGAAAACGCCTTGTTATTGTATATGGCATGTACGCATGCCTCTAAT
CCAGTGTATGCAACTATGAAAATACGCATCTATTTCTATGATTCAATATCAAATTAA
>GU951437
ATGTCGAAGCGACCAGGCGATATAATCATTTCCACGCCCGCCTCGAAGGTTCGCCGAAGG
CTGAACTTCGACAGCCCATACAGCAGCCGTGCTGCTGTCCCCATTGTCCAAGGCACAAAC
AAGCGACGATCATGGACGTACAGGCCCATGTACCGGAAGCCCAGAATATACAGAATGTAT
CGAAGCCCTGATGTTCCTCGTGGATGTGAAGGCCCATGTAAAGTCCAGTCTTATGAGCAA
CGGGATGATATTAAGCATACTGGTATTGTTCGTTGTGTTAGTGATGTTACTCGTGGATCT
GGAATTACTCACAGAGTGGGTAAGAGGTTCTGTGTTAAATCGATATATTTTTTAGGTAAA
GTCTGGATGGATGAAAATATCAAGAAGCAGAATCACACTAATCAGGTCATGTTCTTCTTG
GTTCGTGATAGAAGGCCCTATGGAAACAGCCCAATGGATTTTGGACAGGTTTTTAATATG
TTCGATAATGAGCCCAGTACCGCAACTGTGAAGAATGATTTGCGGGATAGGTTTCAAGTG
ATGAGGAAATTTCATGCTACAGTTATTGGTGGGCCCTCTGGAATGAAGGAACAGGCATTA
GTTAAGAGATTTTTTAGAATTAACAGTCATGTAACTTATAATCATCAGGAGGCAGCCAAG
TATGAGAACCATACTGAAAACGCCTTGTTATTGTATATGGCATGTACGCATGCCTCTAAT
CCAGTGTATGCAACTATGAAAATACGCATCTATTTCTATGATTCAATATCAAATTAA
>AB192966
ATGTCGAAGCGACCAGGCGATATAATCATTTCCACGCCCGCCTCGAAGGTTCGCCGAAGG
CTGAACTTCGACAGCCCATACAGCAGCCGTGCTGCTGTCCCCATTGTCCAAGGCACAAAC
AAGCGACGATCATGGACGTACAGGCCCATGTACCGGAAGCCCAGAATATACAGAATGTAT
CGAAGCCCTGATGTTCCTCGTGGATGTGAAGGCCCATGTAAAGTCCAGTCTTATGAGCAA
CGGGATGATATTAAGCATACTGGTATTGTTCGTTGTGTTAGTGATGTTACTCGTGGATCT
GGAATTACTCACAGAGTGGGTAAGAGGTTCTGTGTTAAATCGATATATTTTTTAGGTAAA
GTCTGGATGGATGAAAATATCAAGAAGCAGAATCACACTAATCAGGTCATGTTCTTCTTG
GTTCGTGATAGAAGGCCCTATGGAAACAGCCCAATGGATTTTGGACAGGTTTTTAATATG
TTCGATAATGAGCCCAGTACCGCAACTGTGAAGAATGATTTGCGGGATAGGTTTCAAGTG
ATGAGGAAATTTCATGCTACAGTTATTGGTGGGCCCTCTGGAATGAAGGAACAGGCATTA
GTTAAGAGATTTTTTAGAATTAACAGTCATGTAACTTATAATCATCAGGAGGCAGCCAAG
TATGAGAACCATACTGAAAACGCCTTGTTATTGTATATGGCATGTACGCATGCCTCTAAT
CCAGTGTATGCAACTATGAAAATACGCATCTATTTCTATGATTCAATATCAAATTAA
>GQ352537
ATGTCGAAGCGACCAGGCGATATAATCATTTCCACGCCCGCCTCGAAGGTTCGCCGAAGG
CTGAACTTCGACAGCCCATACAGCAGCCGTGCTGCTGTCCCCATTGTCCAAGGCACAAAC
AAGCGACGATCATGGACGTACAGGCCCATGTACCGGAAGCCCAGAATATACAGAATGTAT
CGAAGCCCTGATGTTCCTCGTGGATGTGAAGGCCCATGTAAAGTCCAGTCTTATGAGCAA
CGGGATGATATTAAGCATACTGGTATTGTTCGTTGTGTTAGTGATGTTACTCGTGGATCT
GGAATTACTCACAGAGTGGGTAAGAGGTTCTGTGTTAAATCGATATATTTTTTAGGTAAA
GTCTGGATGGATGAAAATATCAAGAAGCAGAATCACACTAATCAGGTCATGTTCTTCTTG
GTTCGTGATAGAAGGCCCTATGGAAACAGCCCAATGGATTTTGGACAGGTTTTTAATATG
TTCGATAATGAGCCCAGTACCGCAACTGTGAAGAATGATTTGCGGGATAGGTTTCAAGTG
ATGAGGAAATTTCATGCTACAGTTATTGGTGGGCCCTCTGGAATGAAGGAACAGGCATTA
GTTAAGAGATTTTTTAGAATTAACAGTCATGTAACTTATAATCATCAGGAGGCAGCCAAG
TATGAGAACCATACTGAAAACGCCTTGTTATTGTATATGGCATGTACGCATGCCTCTAAT
CCAGTGTATGCAACTATGAAAATACGCATCTATTTCTATGATTCAATATCAAATTAA
>KT338293
ATGTCGAAGCGACCAGGCGATATAATCATTTCCACGCCCGCCTCGAAGGTTCGCCGAAGG
CTGAACTTCGACAGCCCATACAGCAGCCGTGCTGCTGTCCCCATTGTCCAAGGCACAAAC
AAGCGACGATCATGGACGTACAGGCCCATGTACCGGAAGCCCAGAATATACAGAATGTAT
CGAAGCCCTGATGTTCCTCGTGGATGTGAAGGCCCATGTAAAGTCCAGTCTTATGAGCAA
CGGGATGATATTAAGCATACTGGTATTGTTCGTTGTGTTAGTGATGTTACTCGTGGATCT
GGAATTACTCACAGAGTGGGTAAGAGGTTCTGTGTTAAATCGATATATTTTTTAGGTAAA
GTCTGGATGGATGAAAATATCAAGAAGCAGAATCACACTAATCAGGTCATGTTCTTCTTG
GTTCGTGATAGAAGGCCCTATGGAAACAGCCCAATGGATTTTGGACAGGTTTTTAATATG
TTCGATAATGAGCCCAGTACCGCAACTGTGAAGAATGATTTGCGGGATAGGTTTCAAGTG
ATGAGGAAATTTCATGCTACAGTTATTGGTGGGCCCTCTGGAATGAAGGAACAGGCATTA
GTTAAGAGATTTTTTAGAATTAACAGTCATGTAACTTATAATCATCAGGAGGCAGCCAAG
TATGAGAACCATACTGAAAACGCCTTGTTATTGTATATGGCATGTACGCATGCCTCTAAT
CCAGTGTATGCAACTATGAAAATACGCATCTATTTCTATGATTCAATATCAAATTAA
>AB192965
ATGTCGAAGCGACCAGGCGATATAATCATTTCCACGCCCGCCTCGAAGGTTCGCCGAAGG
CTGAACTTCGACAGCCCATACAGCAGCCGTGCTGCTGTCCCCATTGTCCAAGGCACAAAC
AAGCGACGATCATGGACGTACAGGCCCATGTACCGGAAGCCCAGAATATACAGAATGTAT
CGAAGCCCTGATGTTCCTCGTGGATGTGAAGGCCCATGTAAAGTCCAGTCTTATGAGCAA
CGGGATGATATTAAGCATACTGGTATTGTTCGTTGTGTTAGTGATGTTACTCGTGGATCT
GGAATTACTCACAGAGTGGGTAAGAGGTTCTGTGTTAAATCGATATATTTTTTAGGTAAA
GTCTGGATGGATGAAAATATCAAGAAGCAGAATCACACTAATCAGGTCATGTTCTTCTTG
GTTCGTGATAGAAGGCCCTATGGAAACAGCCCAATGGATTTTGGACAGGTTTTTAATATG
TTCGATAATGAGCCCAGTACCGCAACTGTGAAGAATGATTTGCGGGATAGGTTTCAAGTG
ATGAGGAAATTTCATGCTACAGTTATTGGTGGGCCCTCTGGAATGAAGGAACAGGCATTA
GTTAAGAGATTTTTTAGAATTAACAGTCATGTAACTTATAATCATCAGGAGGCAGCCAAG
TATGAGAACCATACTGAAAACGCCTTGTTATTGTATATGGCATGTACGCATGCCTCTAAT
CCAGTGTATGCAACTATGAAAATACGCATCTATTTCTATGATTCAATATCAAATTAA
>GU199587
ATGTCGAAGCGACCAGGCGATATAATCATTTCCACGCCCGCCTCGAAGGTTCGCCGAAGG
CTGAACTTCGACAGCCCATACAGCAGCCGTGCTGCTGTCCCCATTGTCCAAGGCACAAAC
AAGCGACGATCATGGACGTACAGGCCCATGTACCGGAAGCCCAGAATATACAGAATGTAT
CGAAGCCCTGATGTTCCTCGTGGATGTGAAGGCCCATGTAAAGTCCAGTCTTATGAGCAA
CGGGATGATATTAAGCATACTGGTATTGTTCGTTGTGTTAGTGATGTTACTCGTGGATCT
GGAATTACTCACAGAGTGGGTAAGAGGTTCTGTGTTAAATCGATATATTTTTTAGGTAAA
GTCTGGATGGATGAAAATATCAAGAAGCAGAATCACACTAATCAGGTCATGTTCTTCTTG
GTTCGTGATAGAAGGCCCTATGGAAACAGCCCAATGGATTTTGGACAGGTTTTTAATATG
TTCGATAATGAGCCCAGTACCGCAACTGTGAAGAATGATTTGCGGGATAGGTTTCAAGTG
ATGAGGAAATTTCATGCTACAGTTATTGGTGGGCCCTCTGGAATGAAGGAACAGGCATTA
GTTAAGAGATTTTTTAGAATTAACAGTCATGTAACTTATAATCATCAGGAGGCAGCCAAG
TATGAGAACCATACTGAAAACGCCTTGTTATTGTATATGGCATGTACGCATGCCTCTAAT
CCAGTGTATGCAACTATGAAAATACGCATCTATTTCTATGATTCAATATCAAATTAA
>GU563330
ATGTCGAAGCGACCAGGCGATATAATCATTTCCACGCCCGCCTCGAAGGTTCGCCGAAGG
CTGAACTTCGACAGCCCATACAGCAGCCGTGCTGCTGTCCCCATTGTCCAAGGCACAAAC
AAGCGACGATCATGGACGTACAGGCCCATGTACCGGAAGCCCAGAATATACAGAATGTAT
CGAAGCCCTGATGTTCCTCGTGGATGTGAAGGCCCATGTAAAGTCCAGTCTTATGAGCAA
CGGGATGATATTAAGCATACTGGTATTGTTCGTTGTGTTAGTGATGTTACTCGTGGATCT
GGAATTACTCACAGAGTGGGTAAGAGGTTCTGTGTTAAATCGATATATTTTTTAGGTAAA
GTCTGGATGGATGAAAATATCAAGAAGCAGAATCACACTAATCAGGTCATGTTCTTCTTG
GTTCGTGATAGAAGGCCCTATGGAAACAGCCCAATGGATTTTGGACAGGTTTTTAATATG
TTCGATAATGAGCCCAGTACCGCAACTGTGAAGAATGATTTGCGGGATAGGTTTCAAGTG
ATGAGGAAATTTCATGCTACAGTTATTGGTGGGCCCTCTGGAATGAAGGAACAGGCATTA
GTTAAGAGATTTTTTAGAATTAACAGTCATGTAACTTATAATCATCAGGAGGCAGCCAAG
TATGAGAACCATACTGAAAACGCCTTGTTATTGTATATGGCATGTACGCATGCCTCTAAT
CCAGTGTATGCAACTATGAAAATACGCATCTATTTCTATGATTCAATATCAAATTAA
>GU126513
ATGTCGAAGCGACCAGGCGATATAATCATTTCCACGCCCGCCTCGAAGGTTCGCCGAAGG
CTGAACTTCGACAGCCCATACAGCAGCCGTGCTGCTGTCCCCATTGTCCAAGGCACAAAC
AAGCGACGATCATGGACGTACAGGCCCATGTACCGGAAGCCCAGAATATACAGAATGTAT
CGAAGCCCTGATGTTCCTCGTGGATGTGAAGGCCCATGTAAAGTCCAGTCTTATGAGCAA
CGGGATGATATTAAGCATACTGGTATTGTTCGTTGTGTTAGTGATGTTACTCGTGGATCT
GGAATTACTCACAGAGTGGGTAAGAGGTTCTGTGTTAAATCGATATATTTTTTAGGTAAA
GTCTGGATGGATGAAAATATCAAGAAGCAGAATCACACTAATCAGGTCATGTTCTTCTTG
GTTCGTGATAGAAGGCCCTATGGAAACAGCCCAATGGATTTTGGACAGGTTTTTAATATG
TTCGATAATGAGCCCAGTACCGCAACTGTGAAGAATGATTTGCGGGATAGGTTTCAAGTG
ATGAGGAAATTTCATGCTACAGTTATTGGTGGGCCCTCTGGAATGAAGGAACAGGCATTA
GTTAAGAGATTTTTTAGAATTAACAGTCATGTAACTTATAATCATCAGGAGGCAGCCAAG
TATGAGAACCATACTGAAAACGCCTTGTTATTGTATATGGCATGTACGCATGCCTCTAAT
CCAGTGTATGCAACTATGAAAATACGCATCTATTTCTATGATTCAATATCAAATTAA
>HM208334
ATGTCGAAGCGACCAGGCGATATAATCATTTCCACGCCCGCCTCGAAGGTTCGCCGAAGG
CTGAACTTCGACAGCCCATACAGCAGCCGTGCTGCTGTCCCCATTGTCCAAGGCACAAAC
AAGCGACGATCATGGACGTACAGGCCCATGTACCGGAAGCCCAGAATATACAGAATGTAT
CGAAGCCCTGATGTTCCTCGTGGATGTGAAGGCCCATGTAAAGTCCAGTCTTATGAGCAA
CGGGATGATATTAAGCATACTGGTATTGTTCGTTGTGTTAGTGATGTTACTCGTGGATCT
GGAATTACTCACAGAGTGGGTAAGAGGTTCTGTGTTAAATCGATATATTTTTTAGGTAAA
GTCTGGATGGATGAAAATATCAAGAAGCAGAATCACACTAATCAGGTCATGTTCTTCTTG
GTTCGTGATAGAAGGCCCTATGGAAACAGCCCAATGGATTTTGGACAGGTTTTTAATATG
TTCGATAATGAGCCCAGTACCGCAACTGTGAAGAATGATTTGCGGGATAGGTTTCAAGTG
ATGAGGAAATTTCATGCTACAGTTATTGGTGGGCCCTCTGGAATGAAGGAACAGGCATTA
GTTAAGAGATTTTTTAGAATTAACAGTCATGTAACTTATAATCATCAGGAGGCAGCCAAG
TATGAGAACCATACTGAAAACGCCTTGTTATTGTATATGGCATGTACGCATGCCTCTAAT
CCAGTGTATGCAACTATGAAAATACGCATCTATTTCTATGATTCAATATCAAATTAA
>JF414236
ATGTCGAAGCGACCAGGCGATATAATCATTTCCACGCCCGCCTCGAAGGTTCGCCGAAGG
CTGAACTTCGACAGCCCATACAGCAGCCGTGCTGCTGTCCCCATTGTCCAAGGCACAAAC
AAGCGACGATCATGGACGTACAGGCCCATGTACCGGAAGCCCAGAATATACAGAATGTAT
CGAAGCCCTGATGTTCCTCGTGGATGTGAAGGCCCATGTAAAGTCCAGTCTTATGAGCAA
CGGGATGATATTAAGCATACTGGTATTGTTCGTTGTGTTAGTGATGTTACTCGTGGATCT
GGAATTACTCACAGAGTGGGTAAGAGGTTCTGTGTTAAATCGATATATTTTTTAGGTAAA
GTCTGGATGGATGAAAATATCAAGAAGCAGAATCACACTAATCAGGTCATGTTCTTCTTG
GTTCGTGATAGAAGGCCCTATGGAAACAGCCCAATGGATTTTGGACAGGTTTTTAATATG
TTCGATAATGAGCCCAGTACCGCAACTGTGAAGAATGATTTGCGGGATAGGTTTCAAGTG
ATGAGGAAATTTCATGCTACAGTTATTGGTGGGCCCTCTGGAATGAAGGAACAGGCATTA
GTTAAGAGATTTTTTAGAATTAACAGTCATGTAACTTATAATCATCAGGAGGCAGCCAAG
TATGAGAACCATACTGAAAACGCCTTGTTATTGTATATGGCATGTACGCATGCCTCTAAT
CCAGTGTATGCAACTATGAAAATACGCATCTATTTCTATGATTCAATATCAAATTAA
>JX997803
ATGTCGAAGCGACCAGGCGATATAATCATTTCCACGCCCGCCTCGAAGGTTCGCCGAAGG
CTGAACTTCGACAGCCCATACAGCAGCCGTGCTGCTGTCCCCATTGTCCAAGGCACAAAC
AAGCGACGATCATGGACGTACAGGCCCATGTACCGGAAGCCCAGAATATACAGAATGTAT
CGAAGCCCTGATGTTCCTCGTGGATGTGAAGGCCCATGTAAAGTCCAGTCTTATGAGCAA
CGGGATGATATTAAGCATACTGGTATTGTTCGTTGTGTTAGTGATGTTACTCGTGGATCT
GGAATTACTCACAGAGTGGGTAAGAGGTTCTGTGTTAAATCGATATATTTTTTAGGTAAA
GTCTGGATGGATGAAAATATCAAGAAGCAGAATCACACTAATCAGGTCATGTTCTTCTTG
GTTCGTGATAGAAGGCCCTATGGAAACAGCCCAATGGATTTTGGACAGGTTTTTAATATG
TTCGATAATGAGCCCAGTACCGCAACTGTGAAGAATGATTTGCGGGATAGGTTTCAAGTG
ATGAGGAAATTTCATGCTACAGTTATTGGTGGGCCCTCTGGAATGAAGGAACAGGCATTA
GTTAAGAGATTTTTTAGAATTAACAGTCATGTAACTTATAATCATCAGGAGGCAGCCAAG
TATGAGAACCATACTGAAAACGCCTTGTTATTGTATATGGCATGTACGCATGCCTCTAAT
CCAGTGTATGCAACTATGAAAATACGCATCTATTTCTATGATTCAATATCAAATTAA
>FN650807
ATGTCGAAGCGACCAGGCGATATAATCATTTCCACGCCCGCCTCGAAGGTTCGCCGAAGG
CTGAACTTCGACAGCCCATACAGCAGCCGTGCTGCTGTCCCCATTGTCCAAGGCACAAAC
AAGCGACGATCATGGACGTACAGGCCCATGTACCGGAAGCCCAGAATATACAGAATGTAT
CGAAGCCCTGATGTTCCTCGTGGATGTGAAGGCCCATGTAAAGTCCAGTCTTATGAGCAA
CGGGATGATATTAAGCATACTGGTATTGTTCGTTGTGTTAGTGATGTTACTCGTGGATCT
GGAATTACTCACAGAGTGGGTAAGAGGTTCTGTGTTAAATCGATATATTTTTTAGGTAAA
GTCTGGATGGATGAAAATATCAAGAAGCAGAATCACACTAATCAGGTCATGTTCTTCTTG
GTTCGTGATAGAAGGCCCTATGGAAACAGCCCAATGGATTTTGGACAGGTTTTTAATATG
TTCGATAATGAGCCCAGTACCGCAACTGTGAAGAATGATTTGCGGGATAGGTTTCAAGTG
ATGAGGAAATTTCATGCTACAGTTATTGGTGGGCCCTCTGGAATGAAGGAACAGGCATTA
GTTAAGAGATTTTTTAGAATTAACAGTCATGTAACTTATAATCATCAGGAGGCAGCCAAG
TATGAGAACCATACTGAAAACGCCTTGTTATTGTATATGGCATGTACGCATGCCTCTAAT
CCAGTGTATGCAACTATGAAAATACGCATCTATTTCTATGATTCAATATCAAATTAA
>JX997802
ATGTCGAAGCGACCAGGCGATATAATCATTTCCACGCCCGCCTCGAAGGTTCGCCGAAGG
CTGAACTTCGACAGCCCATACAGCAGCCGTGCTGCTGTCCCCATTGTCCAAGGCACAAAC
AAGCGACGATCATGGACGTACAGGCCCATGTACCGGAAGCCCAGAATATACAGAATGTAT
CGAAGCCCTGATGTTCCTCGTGGATGTGAAGGCCCATGTAAAGTCCAGTCTTATGAGCAA
CGGGATGATATTAAGCATACTGGTATTGTTCGTTGTGTTAGTGATGTTACTCGTGGATCT
GGAATTACTCACAGAGTGGGTAAGAGGTTCTGTGTTAAATCGATATATTTTTTAGGTAAA
GTCTGGATGGATGAAAATATCAAGAAGCAGAATCACACTAATCAGGTCATGTTCTTCTTG
GTTCGTGATAGAAGGCCCTATGGAAACAGCCCAATGGATTTTGGACAGGTTTTTAATATG
TTCGATAATGAGCCCAGTACCGCAACTGTGAAGAATGATTTGCGGGATAGGTTTCAAGTG
ATGAGGAAATTTCATGCTACAGTTATTGGTGGGCCCTCTGGAATGAAGGAACAGGCATTA
GTTAAGAGATTTTTTAGAATTAACAGTCATGTAACTTATAATCATCAGGAGGCAGCCAAG
TATGAGAACCATACTGAAAACGCCTTGTTATTGTATATGGCATGTACGCATGCCTCTAAT
CCAGTGTATGCAACTATGAAAATACGCATCTATTTCTATGATTCAATATCAAATTAA
>AM698117
ATGTCGAAGCGACCAGGCGATATAATCATTTCCACGCCCGCCTCGAAGGTTCGCCGAAGG
CTGAACTTCGACAGCCCATACAGCAGCCGTGCTGCTGTCCCCATTGTCCAAGGCACAAAC
AAGCGACGATCATGGACGTACAGGCCCATGTACCGGAAGCCCAGAATATACAGAATGTAT
CGAAGCCCTGATGTTCCTCGTGGATGTGAAGGCCCATGTAAAGTCCAGTCTTATGAGCAA
CGGGATGATATTAAGCATACTGGTATTGTTCGTTGTGTTAGTGATGTTACTCGTGGATCT
GGAATTACTCACAGAGTGGGTAAGAGGTTCTGTGTTAAATCGATATATTTTTTAGGTAAA
GTCTGGATGGATGAAAATATCAAGAAGCAGAATCACACTAATCAGGTCATGTTCTTCTTG
GTTCGTGATAGAAGGCCCTATGGAAACAGCCCAATGGATTTTGGACAGGTTTTTAATATG
TTCGATAATGAGCCCAGTACCGCAACTGTGAAGAATGATTTGCGGGATAGGTTTCAAGTG
ATGAGGAAATTTCATGCTACAGTTATTGGTGGGCCCTCTGGAATGAAGGAACAGGCATTA
GTTAAGAGATTTTTTAGAATTAACAGTCATGTAACTTATAATCATCAGGAGGCAGCCAAG
TATGAGAACCATACTGAAAACGCCTTGTTATTGTATATGGCATGTACGCATGCCTCTAAT
CCAGTGTATGCAACTATGAAAATACGCATCTATTTCTATGATTCAATATCAAATTAA
>JX997801
ATGTCGAAGCGACCAGGCGATATAATCATTTCCACGCCCGCCTCGAAGGTTCGCCGAAGG
CTGAACTTCGACAGCCCATACAGCAGCCGTGCTGCTGTCCCCATTGTCCAAGGCACAAAC
AAGCGACGATCATGGACGTACAGGCCCATGTACCGGAAGCCCAGAATATACAGAATGTAT
CGAAGCCCTGATGTTCCTCGTGGATGTGAAGGCCCATGTAAAGTCCAGTCTTATGAGCAA
CGGGATGATATTAAGCATACTGGTATTGTTCGTTGTGTTAGTGATGTTACTCGTGGATCT
GGAATTACTCACAGAGTGGGTAAGAGGTTCTGTGTTAAATCGATATATTTTTTAGGTAAA
GTCTGGATGGATGAAAATATCAAGAAGCAGAATCACACTAATCAGGTCATGTTCTTCTTG
GTTCGTGATAGAAGGCCCTATGGAAACAGCCCAATGGATTTTGGACAGGTTTTTAATATG
TTCGATAATGAGCCCAGTACCGCAACTGTGAAGAATGATTTGCGGGATAGGTTTCAAGTG
ATGAGGAAATTTCATGCTACAGTTATTGGTGGGCCCTCTGGAATGAAGGAACAGGCATTA
GTTAAGAGATTTTTTAGAATTAACAGTCATGTAACTTATAATCATCAGGAGGCAGCCAAG
TATGAGAACCATACTGAAAACGCCTTGTTATTGTATATGGCATGTACGCATGCCTCTAAT
CCAGTGTATGCAACTATGAAAATACGCATCTATTTCTATGATTCAATATCAAATTAA
>JQ038232
ATGTCGAAGCGACCAGGCGATATAATCATTTCCACGCCCGCCTCGAAGGTTCGCCGAAGG
CTGAACTTCGACAGCCCATACAGCAGCCGTGCTGCTGTCCCCATTGTCCAAGGCACAAAC
AAGCGACGATCATGGACGTACAGGCCCATGTACCGGAAGCCCAGAATATACAGAATGTAT
CGAAGCCCTGATGTTCCTCGTGGATGTGAAGGCCCATGTAAAGTCCAGTCTTATGAGCAA
CGGGATGATATTAAGCATACTGGTATTGTTCGTTGTGTTAGTGATGTTACTCGTGGATCT
GGAATTACTCACAGAGTGGGTAAGAGGTTCTGTGTTAAATCGATATATTTTTTAGGTAAA
GTCTGGATGGATGAAAATATCAAGAAGCAGAATCACACTAATCAGGTCATGTTCTTCTTG
GTTCGTGATAGAAGGCCCTATGGAAACAGCCCAATGGATTTTGGACAGGTTTTTAATATG
TTCGATAATGAGCCCAGTACCGCAACTGTGAAGAATGATTTGCGGGATAGGTTTCAAGTG
ATGAGGAAATTTCATGCTACAGTTATTGGTGGGCCCTCTGGAATGAAGGAACAGGCATTA
GTTAAGAGATTTTTTAGAATTAACAGTCATGTAACTTATAATCATCAGGAGGCAGCCAAG
TATGAGAACCATACTGAAAACGCCTTGTTATTGTATATGGCATGTACGCATGCCTCTAAT
CCAGTGTATGCAACTATGAAAATACGCATCTATTTCTATGATTCAATATCAAATTAA
>JX997799
ATGTCGAAGCGACCAGGCGATATAATCATTTCCACGCCCGCCTCGAAGGTTCGCCGAAGG
CTGAACTTCGACAGCCCATACAGCAGCCGTGCTGCTGTCCCCATTGTCCAAGGCACAAAC
AAGCGACGATCATGGACGTACAGGCCCATGTACCGGAAGCCCAGAATATACAGAATGTAT
CGAAGCCCTGATGTTCCTCGTGGATGTGAAGGCCCATGTAAAGTCCAGTCTTATGAGCAA
CGGGATGATATTAAGCATACTGGTATTGTTCGTTGTGTTAGTGATGTTACTCGTGGATCT
GGAATTACTCACAGAGTGGGTAAGAGGTTCTGTGTTAAATCGATATATTTTTTAGGTAAA
GTCTGGATGGATGAAAATATCAAGAAGCAGAATCACACTAATCAGGTCATGTTCTTCTTG
GTTCGTGATAGAAGGCCCTATGGAAACAGCCCAATGGATTTTGGACAGGTTTTTAATATG
TTCGATAATGAGCCCAGTACCGCAACTGTGAAGAATGATTTGCGGGATAGGTTTCAAGTG
ATGAGGAAATTTCATGCTACAGTTATTGGTGGGCCCTCTGGAATGAAGGAACAGGCATTA
GTTAAGAGATTTTTTAGAATTAACAGTCATGTAACTTATAATCATCAGGAGGCAGCCAAG
TATGAGAACCATACTGAAAACGCCTTGTTATTGTATATGGCATGTACGCATGCCTCTAAT
CCAGTGTATGCAACTATGAAAATACGCATCTATTTCTATGATTCAATATCAAATTAA
>FN650808
ATGTCGAAGCGACCAGGCGATATAATCATTTCCACGCCCGCCTCGAAGGTTCGCCGAAGG
CTGAACTTCGACAGCCCATACAGCAGCCGTGCTGCTGTCCCCATTGTCCAAGGCACAAAC
AAGCGACGATCATGGACGTACAGGCCCATGTACCGGAAGCCCAGAATATACAGAATGTAT
CGAAGCCCTGATGTTCCTCGTGGATGTGAAGGCCCATGTAAAGTCCAGTCTTATGAGCAA
CGGGATGATATTAAGCATACTGGTATTGTTCGTTGTGTTAGTGATGTTACTCGTGGATCT
GGAATTACTCACAGAGTGGGTAAGAGGTTCTGTGTTAAATCGATATATTTTTTAGGTAAA
GTCTGGATGGATGAAAATATCAAGAAGCAGAATCACACTAATCAGGTCATGTTCTTCTTG
GTTCGTGATAGAAGGCCCTATGGAAACAGCCCAATGGATTTTGGACAGGTTTTTAATATG
TTCGATAATGAGCCCAGTACCGCAACTGTGAAGAATGATTTGCGGGATAGGTTTCAAGTG
ATGAGGAAATTTCATGCTACAGTTATTGGTGGGCCCTCTGGAATGAAGGAACAGGCATTA
GTTAAGAGATTTTTTAGAATTAACAGTCATGTAACTTATAATCATCAGGAGGCAGCCAAG
TATGAGAACCATACTGAAAACGCCTTGTTATTGTATATGGCATGTACGCATGCCTCTAAT
CCAGTGTATGCAACTATGAAAATACGCATCTATTTCTATGATTCAATATCAAATTAA
>JQ002661
ATGTCGAAGCGACCAGGCGATATAATCATTTCCACGCCCGCCTCGAAGGTTCGCCGAAGG
CTGAACTTCGACAGCCCATACAGCAGCCGTGCTGCTGTCCCCATTGTCCAAGGCACAAAC
AAGCGACGATCATGGACGTACAGGCCCATGTACCGGAAGCCCAGAATATACAGAATGTAT
CGAAGCCCTGATGTTCCTCGTGGATGTGAAGGCCCATGTAAAGTCCAGTCTTATGAGCAA
CGGGATGATATTAAGCATACTGGTATTGTTCGTTGTGTTAGTGATGTTACTCGTGGATCT
GGAATTACTCACAGAGTGGGTAAGAGGTTCTGTGTTAAATCGATATATTTTTTAGGTAAA
GTCTGGATGGATGAAAATATCAAGAAGCAGAATCACACTAATCAGGTCATGTTCTTCTTG
GTTCGTGATAGAAGGCCCTATGGAAACAGCCCAATGGATTTTGGACAGGTTTTTAATATG
TTCGATAATGAGCCCAGTACCGCAACTGTGAAGAATGATTTGCGGGATAGGTTTCAAGTG
ATGAGGAAATTTCATGCTACAGTTATTGGTGGGCCCTCTGGAATGAAGGAACAGGCATTA
GTTAAGAGATTTTTTAGAATTAACAGTCATGTAACTTATAATCATCAGGAGGCAGCCAAG
TATGAGAACCATACTGAAAACGCCTTGTTATTGTATATGGCATGTACGCATGCCTCTAAT
CCAGTGTATGCAACTATGAAAATACGCATCTATTTCTATGATTCAATATCAAATTAA
>AM282874
ATGTCGAAGCGACCAGGCGATATAATCATTTCCACGCCCGCCTCGAAGGTTCGCCGAAGG
CTGAACTTCGACAGCCCATACAGCAGCCGTGCTGCTGTCCCCATTGTCCAAGGCACAAAC
AAGCGACGATCATGGACGTACAGGCCCATGTACCGGAAGCCCAGAATATACAGAATGTAT
CGAAGCCCTGATGTTCCTCGTGGATGTGAAGGCCCATGTAAAGTCCAGTCTTATGAGCAA
CGGGATGATATTAAGCATACTGGTATTGTTCGTTGTGTTAGTGATGTTACTCGTGGATCT
GGAATTACTCACAGAGTGGGTAAGAGGTTCTGTGTTAAATCGATATATTTTTTAGGTAAA
GTCTGGATGGATGAAAATATCAAGAAGCAGAATCACACTAATCAGGTCATGTTCTTCTTG
GTTCGTGATAGAAGGCCCTATGGAAACAGCCCAATGGATTTTGGACAGGTTTTTAATATG
TTCGATAATGAGCCCAGTACCGCAACTGTGAAGAATGATTTGCGGGATAGGTTTCAAGTG
ATGAGGAAATTTCATGCTACAGTTATTGGTGGGCCCTCTGGAATGAAGGAACAGGCATTA
GTTAAGAGATTTTTTAGAATTAACAGTCATGTAACTTATAATCATCAGGAGGCAGCCAAG
TATGAGAACCATACTGAAAACGCCTTGTTATTGTATATGGCATGTACGCATGCCTCTAAT
CCAGTGTATGCAACTATGAAAATACGCATCTATTTCTATGATTCAATATCAAATTAA
>KC138543
ATGTCGAAGCGACCAGGCGATATAATCATTTCCACGCCCGCCTCGAAGGTTCGCCGAAGG
CTGAACTTCGACAGCCCATACAGCAGCCGTGCTGCTGTCCCCATTGTCCAAGGCACAAAC
AAGCGACGATCATGGACGTACAGGCCCATGTACCGGAAGCCCAGAATATACAGAATGTAT
CGAAGCCCTGATGTTCCTCGTGGATGTGAAGGCCCATGTAAAGTCCAGTCTTATGAGCAA
CGGGATGATATTAAGCATACTGGTATTGTTCGTTGTGTTAGTGATGTTACTCGTGGATCT
GGAATTACTCACAGAGTGGGTAAGAGGTTCTGTGTTAAATCGATATATTTTTTAGGTAAA
GTCTGGATGGATGAAAATATCAAGAAGCAGAATCACACTAATCAGGTCATGTTCTTCTTG
GTTCGTGATAGAAGGCCCTATGGAAACAGCCCAATGGATTTTGGACAGGTTTTTAATATG
TTCGATAATGAGCCCAGTACCGCAACTGTGAAGAATGATTTGCGGGATAGGTTTCAAGTG
ATGAGGAAATTTCATGCTACAGTTATTGGTGGGCCCTCTGGAATGAAGGAACAGGCATTA
GTTAAGAGATTTTTTAGAATTAACAGTCATGTAACTTATAATCATCAGGAGGCAGCCAAG
TATGAGAACCGTACTGAAAACGCCTTGTTATTGTATATGGCATGTACGCATGCCTCTAAT
CCAGTGTATGCAACTATGAAAATACGCATCTATTTCTATGATTCAATATCAAATTAA
>KC810892
ATGTCGAAGCGACCAGGCGATATAATCATTTCCACGCCCGCCTCGAAGGTTCGCCGAAGG
CTGAACTTCGACAGCCCATACAGCAGCCGTGCTGCTGTCCCCATTGTCCAAGGCACAAAC
AAGCGACGATCATGGACGTACAGGCCCATGTACCGGAAGCCCAGAATATACAGAATATAT
CGAAGCCCTGATGTTCCTCGTGGATGTGAAGGCCCATGTAAAGTCCAGTCTTATGAGCAA
CGGGATGATATTAAGCATACTGGTATTGTTCGTTGTGTTAGTGATGTTACTCGTGGATCT
GGAATTACTCACAGAGTGGGTAAGAGGTTCTGTGTTAAATCGATATATTTTTTAGGTAAA
GTCTGGATGGATGAAAATATCAAGAAGCAGAATCACACTAATCAGGTCATGTTCTTCTTG
GTTCGTGATAGAAGGCCCTATGGAAACAGCCCAATGGATTTTGGACAGGTTTTTAATATG
TTCGATAATGAGCCCAGTACCGCAACTGTGAAGAATGATTTGCGGGATAGGTTTCAAGTG
ATGAGGAAATTTCATGCTACAGTTATTGGTGGGCCCTCTGGAATGAAGGAACAGGCATTA
GTTAAGAGATTTTTTAGAATTAACAGTCATGTAACTTATAATCATCAGGAGGCAGCCAAG
TATGAGAACCATACTGAAAACGCCTTGTTATTGTATATGGCATGTACGCATGCCTCTAAT
CCAGTGTATGCAACTATGAAAATACGCATCTATTTCTATGATTCAATATCAAATTAA
>JQ867092
ATGTCGAAGCGACCAGGCGATATAATCATTTCCACGCCCGCCTCGAAGGTTCGCCGAAGG
CTGAACTTCGACAGCCCATACAGCAGCCGTGCTGCTGTCCCCATTGTCCAAGGCACAAAC
AAGCGACGATCATGGACGTACAGGCCCATGTACCGGAAGCCCAGAATATACAGAATATAT
CGAAGCCCTGATGTTCCTCGTGGATGTGAAGGCCCATGTAAAGTCCAGTCTTATGAGCAA
CGGGATGATATTAAGCATACTGGTATTGTTCGTTGTGTTAGTGATGTTACTCGTGGATCT
GGAATTACTCACAGAGTGGGTAAGAGGTTCTGTGTTAAATCGATATATTTTTTAGGTAAA
GTCTGGATGGATGAAAATATCAAGAAGCAGAATCACACTAATCAGGTCATGTTCTTCTTG
GTTCGTGATAGAAGGCCCTATGGAAACAGCCCAATGGATTTTGGACAGGTTTTTAATATG
TTCGATAATGAGCCCAGTTCCGCAACTGTGAAGAATGATTTGCGGGATAGGTTTCAAGTG
ATGAGGAAATTTCATGCTACAGTTATTGGTGGGCCCTCTGGAATGAAGGAACAGGCATTA
GTTAAGAGATTTTTTAGAATTAACAGTCATGTAACTTATAATCATCAGGAGGCAGCCAAG
TATGAGAACCATACTGAAAACGCCTTGTTATTGTATATGGCATGTACGCATGCCTCTAAT
CCAGTGTATGCAACTATGAAAATACGCATCTATTTCTATGATTCAATATCAAATTAA
>JQ002666
ATGTCGAAGCGACCAGGCGATATAATCATTTCCACGCCCGCCTCGAAGGTTCGCCGAAGG
CTGAACTTCGACAGCCCATACAGCAGCCGTGCTGCTGTCCCCATTGTCCAAGGCACAAAC
AAGCGACGATCATGGACGTACAGGCCCATGTACCGGAAGCCCAGAATATACAGAATGTAT
CGAAGCCCTGATGTTCCTCGTGGATGTGAAGGCCCATGTAAAGTCCAGTCTTATGAGCAA
CGGGATGATATTAAGCATACTGGTATTGTTCGTTGTGTTAGTGATGTTACTCGTGGATCT
GGAATTACTCACAGAGTGGGTAAGAGGTTCTGTGTTAAATCGATATATTTTTTAGGTAAA
GTCTGGATGGATGAAAATATCAAGAAGCAGAATCACACTAATCAGGTCATGTTCTTCTTG
GTTCGTGATAGACGGCCCTATGGAAACAGCCCAATGGATTTTGGACAGGTTTTTAATATG
TTCGATAATGAGCCCAGTACCGCAACTGTGAAGAATGATTTGCGGGATAGGTTTCAAGTG
ATGAGGAAATTTCATGCTACAGTTATTGGTGGGCCCTCTGGAATGAAGGAACAGGCATTA
GTTAAGAGATTTTTTAGAATTAACAGTCATGTAACTTATAATCATCAGGAGGCAGCCAAG
TATGAGAACCATACTGAAAACGCCTTGTTATTGTATATGGCATGTACGCATGCCTCTAAT
CCAGTGTATGCAACTATGAAAATACGCATCTATTTCTATGATTCAATATCAAATTAA
>JN990926
ATGTCGAAGCGACCAGGCGATATAATCATTTCCACGCCCGCCTCGAAGGTTCGCCGAAGG
CTGAACTTCGACAGCCCATACAGCAGCCGTGCTGCTGTCCCCATTGTCCAAGGCACAAAC
AAGCGACGATCATGGACGTACAGGCCCATGTACCGGAAGCCCAGAATATACAGAATGTAT
CGAAGCCCTGATGTTCCTCGTGGATGTGAAGGCCCATGTAAAGTCCAGTCTTATGAGCAA
CGGGATGATATTAAGCATACTGGTATTGTTCGTTGTGTTAGTGATGTTACTCGTGGATCT
GGAATTACTCACAGAGTGGGTAAGAGGTTCTGTGTTAAATCGATATATTTTTTAGGTAAA
GTCTGGATGGATGAAAATATCAAGAAGCAGAATCACACTAATCAGGTCATGTTCTTCTTG
GTTCGTGATAGAAGGCCCTATGGAAACAGCCCAATGGATTTTGGACAGGTTTTTAATATG
TTCGATAATGAGCCCAGTACCGCAACTGTGAAGAATGATTTGCGGGATAGGTTTCAAGTG
ATGAGGAAATTTCATGCTACAGTTATTGGTGGGCCCTCTGGAATGAAGGAACAGGCATTA
GTTAAGAGATTTTTTAGAATTAACAGTCATGTAACTTATAATCATCAGGAGGCAGCCAAG
TATGAGAACCATACTGAAAACGCCTTGTTATTGTATATGGCATGTACGCATGCCTCTAAT
CCAGTGTATGCAACTATGAAAATACGCATCTATTTCTATGATTCGATATCAAATTAA
>JX070045
ATGTCGAAGCGACCAGGCGATATAATCATTTCCACGCCCGCCTCGAAGGTTCGCCGAAGG
CTGAACTTCGACAGCCCATACAGCAGCCGTGCTGCTGTCCCCATTGTCCAAGGCACAAAC
AAGCGACGATCATGGACGTACAGGCCCATGTACCGGAAGCCCAGAATATACAGAATGTAT
CGAAGCCCTGATGTTCCTCGTGGATGTGAAGGCCCATGTAAAGTCCAGTCTTATGAGCAA
TGGGATGATATTAAGCATACTGGTATTGTTCGTTGTGTTAGTGATGTTACTCGTGGATCT
GGAATTACTCACAGAGTGGGTAAGAGGTTCTGTGTTAAATCGATATATTTTTTAGGTAAA
GTCTGGATGGATGAAAATATCAAGAAGCAGAATCGCACTAATCAGGTCATGTTCTTCTTG
GTTCGTGATAGAAGGCCCTATGGAAACAGCCCAATGGATTTTGGACAGGTTTTTAATATG
TTCGATAATGAGCCCAGTACCGCAACTGTGAAGAATGATTTGCGGGATAGGTTTCAAGTG
ATGAGGAAATTTCATGCTACAGTTATTGGTGGGCCCTCTGGAATGAAGGAACAGGCATTA
GTTAAGAGATTTTTTAGAATTAACAGTCATGTAACTTATAATCATCAGGAGGCAGCCAAG
TATGAGAACCATACTGAAAACGCCTTGTTATTGTATATGGCATGTACGCATGCCTCTAAT
CCAGTGTATGCAACTATGAAAATACGCATCTATTTCTATGATTCAATATCAAATTAA
>KF533856
ATGTCGAAGCGACCAGGCGATATAATCATTTCCACGCCCGCCTCGAAGGTTCGCCGAAGG
CTGAACTTCGACAGCCCATACAGCAGCCGTGCTGCTGTCCCCATTGTCCAAGGCACAAAC
AAGCGACGATCATGGACGTACAGGCCCATGTACCGGAAGCCCAGAATATACAGAATGTAT
CGAAGCCCTGATGTTCCTCGTGGATGTGAAGGCCCATGTAAAGTCCAGTCTTATGAGCAA
CGGGATGATATTAAGCATACTGGTATTGTTCGTTGTGTTAGTGATGTTACTCGTGGATCT
GGAATTACTCACAGAGTGGGTAAGAGGTTCTGTGTTAAATCGATATATTTTTTAGGTAAA
GTCTGGATGGATGAAAATATCAAGAAGCAGAATCACACTAATCAGGTCATGTTCTTCTTG
GTTCGTGATAGAAGGCCCTATGGAAATAGCCCAATGGATTTTGGACAGGTTTTTAATATG
TTCGATAATGAGCCCAGTACCGCAACTGTGAAGAATGATTTGCGGGATAGGTTTCAAGTG
ATGAGGAAATTTCATGCTACAGTTATTGGTGGGCCCTCTGGAATGAAGGAACAGGCATTA
GTTAAGAGATTTTTTAGAATTAACAGTCATGTAACTTATAATCATCAGGAGGCAGCCAAG
TATGAGAACCATACTGAAAACGCCTTGTTATTGTATATGGCATGTACGCATGCCTCTAAT
CCAGTGTATGCAACTATGAAAATACGCATCTATTTCTATGATTCAATATCAAATTAA
>KF533855
ATGTCGAAGCGACCAGGCGATATAATCATTTCCACGCCCGCCTCGAAGGTTCGCCGAAGG
CTGAACTTCGACAGCCCATACAGCAGCCGTGCTGCTGTCCCCATTGTCCAAGGCACAAAC
AAGCGACGATCATGGACGTACAGGCCCATGTACCGGAAGCCCAGAATATACAGAATGTAT
CGAAGCCCTGATGTTCCTCGTGGATGTGAAGGCCCATGTAAAGTCCAGTCTTATGAGCAA
CGGGATGATATTAAGCATACTGGTATTGTTCGTTGTGTTAGTGATGTTACTCGTGGATCT
GGAATTACTCACAGAGTGGGTAAGAGGTTCTGTGTTAAATCGATATATTTTTTAGGTAAA
GTCTGGATGGATGAAAATATCAAGAAGCAGAATCACACTAATCAGGTCATGTTCTTCTTG
GTTCGTGATAGAAGGCCCTATGGAAATAGCCCAATGGATTTTGGACAGGTTTTTAATATG
TTCGATAATGAGCCCAGTACCGCAACTGTGAAGAATGATTTGCGGGATAGGTTTCAAGTG
ATGAGGAAATTTCATGCTACAGTTATTGGTGGGCCCTCTGGAATGAAGGAACAGGCATTA
GTTAAGAGATTTTTTAGAATTAACAGTCATGTAACTTATAATCATCAGGAGGCAGCCAAG
TATGAGAACCATACTGAAAACGCCTTGTTATTGTATATGGCATGTACGCATGCCTCTAAT
CCAGTGTATGCAACTATGAAAATACGCATCTATTTCTATGATTCAATATCAAATTAA
>KF533857
ATGTCGAAGCGACCAGGCGATATAATCATTTCCACGCCCGCCTCGAAGGTTCGCCGAAGG
CTGAACTTCGACAGCCCATACAGCAGCCGTGCTGCTGTCCCCATTGTCCAAGGCACAAAC
AAGCGACGATCATGGACGTACAGGCCCATGTACCGGAAGCCCAGAATATACAGAATGTAT
CGAAGCCCTGATGTTCCTCGTGGATGTGAAGGCCCATGTAAAGTCCAGTCTTATGAGCAA
CGGGATGATATTAAGCATACTGGTATTGTTCGTTGTGTTAGTGATGTTACTCGTGGATCT
GGAATTACTCACAGAGTGGGTAAGAGGTTCTGTGTTAAATCGATATATTTTTTAGGTAAA
GTCTGGATGGATGAAAATATCAAGAAGCAGAATCACACTAATCAGGTCATGTTCTTCTTG
GTTCGTGATAGAAGGCCCTATGGAAATAGCCCAATGGATTTTGGACAGGTTTTTAATATG
TTCGATAATGAGCCCAGTACCGCAACTGTGAAGAATGATTTGCGGGATAGGTTTCAAGTG
ATGAGGAAATTTCATGCTACAGTTATTGGTGGGCCCTCTGGAATGAAGGAACAGGCATTA
GTTAAGAGATTTTTTAGAATTAACAGTCATGTAACTTATAATCATCAGGAGGCAGCCAAG
TATGAGAACCATACTGAAAACGCCTTGTTATTGTATATGGCATGTACGCATGCCTCTAAT
CCAGTGTATGCAACTATGAAAATACGCATCTATTTCTATGATTCAATATCAAATTAA
>KC138546
ATGTCGAAGCGACCAGGCGATATAATCATTTCCACGCCCGCCTCGAAGGTTCGCCGAAGG
CTGAACTTCGACAGCCCATACAGCAGCCGTGCTGCTGTCCCCATTGTCCAAGGCACAAAC
AAGCGACGATCATGGACGTACAGGCCCATGTACCGGAAGCCCAGAATATACAGAATGTAT
CGAAGCCCTGATGTTCCTCGTGGATGTGAAGGCCCATGTAAAGTCCAGTCTTATGAGCAA
CGGGATGATATTAAGCATACTGGTATTGTTCGTTGTGTTAGTGATGTTACTCGTGGATCT
GGGATTACTCACAGAGTGGGTAAGAGGTTCTGTGTTAAATCGATATATTTTTTAGGTAAA
GTCTGGATGGATGAAAATATCAAGAAGCAGAATCACACTAATCAGGTCATGTTCTTCTTG
GTTCGTGATAGAAGGCCCTATGGAAACAGCCCAATGGATTTTGGACAGGTTTTTAATATG
TTCGATAATGAGCCCAGTACCGCAACTGTGAAGAATGATTTGCGGGATAGGTTTCAAGTG
ATGAGGAAATTTCATGCTACAGTTATTGGTGGGCCCTCTGGAATGAAGGAACAGGCATTA
GTTAAGAGATTTTTTAGAATTAACAGTCATGTAACTTATAATCATCAGGAGGCAGCCAAG
TATGAGAACCATACTGAAAACGCCTTGTTATTGTATATGGCATGTACGCATGCCTCTAAT
CCAGTGTATGCAACTATGAAAATACGCATCTATTTCTATGATTCAATATCAAATTAA
>HM627883
ATGTCGAAGCGACCAGGCGATATAATCATTTCCACGCCCGCCTCGAAGGTTCGCCGAAGG
CTGAACTTCGACAGCCCATACAGCAGCCGTGCTGCTGTCCCCATTGTCCAAGGCACAAAC
AAGCGACGATCATGGACGTACAGGCCCATGTACCGGAAGCCCAGAATATACAGAATGTAT
CGAAGCCCTGATGTTCCTCGTGGATGTGAAGGCCCATGTAAAGTCCAGTCTTATGAGCAA
CGGGATGATATTAAGCATACTGGTATTGTTCGTTGCGTTAGTGATGTTACTCGTGGATCT
GGAATTACTCACAGAGTGGGTAAGAGGTTCTGTGTTAAATCGATATATTTTTTAGGTAAA
GTCTGGATGGATGAAAATATCAAGAAGCAGAATCACACTAATCAGGTCATGTTCTTCTTG
GTTCGTGATAGAAGGCCCTATGGAAACAGCCCAATGGATTTTGGACAGGTTTTTAATATG
TTCGATAATGAGCCCAGTACCGCAACTGTGAAGAATGATTTGCGGGATAGGTTTCAAGTG
ATGAGGAAATTTCATGCTACAGTTATTGGTGGGCCCTCTGGAATGAAGGAACAGGCATTA
GTTAAGAGATTTTTTAGAATTAACAGTCATGTAACTTATAATCATCAGGAGGCAGCCAAG
TATGAGAACCATACTGAAAACGCCTTGTTATTGTATATGGCATGTACGCATGCCTCTAAT
CCAGTGTATGCAACTATGAAAATACGCATCTATTTCTATGATTCAATATCAAATTAA
>KC138545
ATGTCGAAGCGACCAGGCGATATAATCATTTCCACGCCCGCCTCGAAGGTTCGCCGAAGG
CTGAACTTCGACAGCCCATACAGCAGCCGTGCTGCTGTCCCCATTGTCCAAGGCACAAAC
AAGCGACGATCATGGACGTACAGGCCCATGTACCGGAAGCCCAGAATATACAGAATGTAT
CGAAGCCCTGATGTTCCTCGTGGATGTGAAGGCCCATGTAAAGTCCAGTCTTATGAGCAA
CGGGATGATATTAAGCATACTGGTATTGTTCGTTGTGTTAGTGATGTTACTCGTGGATCT
GGAATTACTCACAGAGTGGGTAAGAGGTTCTGTGTTAAATCGATATATTTTTTAGGTAAA
GTCTGGATGGATGAAAATATCAAGAAGCAGAATCACACTAATCAGGTCATGTTCTTCTTG
GTTCGTGATAGAAGGCCCTATGGAAACAGCCCAATGGATTTTGGACAGGTTTTTAATATG
TTCGATAATGAGCCCAGTACCGCAACTGTGAAGAATGATTTGCGGGATAGGTTTCAAGTG
ATGAGGAAATTTCATGCTACAGTTATTGGTGGGCCCTCTGGAATGAAGGAACAGGCATTA
GTTAAGAGATTTTTTAGAATTAACAGTCATGTAACTTATAATCATCAGGAGGCAGCCAAG
TATGAGAACCATACTGAAAACGTCTTGTTATTGTATATGGCATGTACGCATGCCTCTAAT
CCAGTGTATGCAACTATGAAAATACGCATCTATTTCTATGATTCAATATCAAATTAA
>KM506958
ATGTCGAAGCGACCAGGCGATATAATCATTTCCACGCCCGCCTCGAAGGTTCGCCGAAGG
CTGAACTTCGACAGCCCATACAGCAGCCGTGCTGCTGTCCCCATTGTCCAAGGCACAAAC
AAGCGACGATCATGGACGCACAGGCCCATGTACCGGAAGCCCAGAATATACAGAATGTAT
CGAAGCCCTGATGTTCCTCGTGGATGTGAAGGCCCATGTAAAGTCCAGTCTTATGAGCAA
CGGGATGATATTAAGCATACTGGTATTGTTCGTTGTGTTAGTGATGTTACTCGTGGATCT
GGAATTACTCACAGAGTGGGTAAGAGGTTCTGTGTTAAATCGATATATTTTTTAGGTAAA
GTCTGGATGGATGAAAATATCAAGAAGCAGAATCACACTAATCAGGTCATGTTCTTCTTG
GTTCGTGATAGAAGGCCCTATGGAAACAGCCCAATGGATTTTGGACAGGTTTTTAATATG
TTCGATAATGAGCCCAGTACCGCAACTGTGAAGAATGATTTGCGGGATAGGTTTCAAGTG
ATGAGGAAATTTCATGCTACAGTTATTGGTGGGCCCTCTGGAATGAAGGAACAGGCATTA
GTTAAGAGATTTTTTAGAATTAACAGTCATGTAACTTATAATCATCAGGAGGCAGCCAAG
TATGAGAACCATACTGAAAACGCCTTGTTATTGTATATGGCATGTACGCATGCCTCTAAT
CCAGTGTATGCAACTATGAAAATACGCATCTATTTCTATGATTCAATATCAAATTAA
>JF964959
ATGTCGAAGCGACCAGGCGATATAATCATTTCCACGCCCGCCTCGAAGGTTCGCCGAAGG
CTGAACTTCGACAGCCCATACAGCAGCCGTGCTGCTGTCCCCATTGTCCAAGGCACAAAC
AAGCGACGATCATGGACGTACAGGCCCATGTACCGGAAGCCCAGAATATACAGAATGTAT
CGAAGCCCTGATGTTCCTCGTGGATGTGAAGGCCCATGTAAAGTCCAGTCTTATGAGCAA
CGGGATGATATTAAGCATACTGGTATTGTTCGTTGTGTTAGTGATGTTACTCGTGGATCT
GGAATTACTCACAGAGTGGGTAAGAGGTTCTGTGTTAAATCGATATATTTTTTAGGTAAA
GTCTGGATGGATGAAAATAGCAAGAAGCAGAATCACACTAATCAGGTCATGTTCTTCTTG
GTTCGTGATAGAAGGCCCTATGGAAACAGCCCAATGGATTTTGGACAGGTTTTTAATATG
TTCGATAATGAGCCCAGTACCGCAACTGTGAAGAATGATTTGCGGGATAGGTTTCAAGTG
ATGAGGAAATTTCATGCTACAGTTATTGGTGGGCCCTCTGGAATGAAGGAACAGGCATTA
GTTAAGAGATTTTTTAGAATTAACAGTCATGTAACTTATAATCATCAGGAGGCAGCCAAG
TATGAGAACCATACTGAAAACGCCTTGTTATTGTATATGGCATGTACGCATGCCTCTAAT
CCAGTGTATGCAACTATGAAAATACGCATCTATTTCTATGATTCAATATCAAATTAA
>KJ754192
ATGTCGAAGCGACCAGGCGATATAATCATTTCCACGCCCGCCTCGAAGGTTCGCCGAAGG
CTGAACTTCGACAGCCCATACAGCAGCCGTGCTGCTGTCCCCATTGTCCAAGGCACAAAC
AAGCGACGATCATGGACGTACAGGCCCATGTACCGGAAGCCCAGAATATACAGAATGTAT
CGAAGCCCTGATGTTCCTCGTGGATGTGAAGGCCCATGTAAAGTCCAGTCTTATGAGCAA
CGGGATGATATTAAGCATACTGGTATTGTTCGTTGTGTTAGTGATGTTACTCGTGGATCT
GGAATTACTCACAGAGTGGGTAAGAGGTTCTGTGTTAAATCGATATATTTTTTAGGTAAA
GTCTGGATGGATGAAAATATCAAGAAGCAGAATCACACTAATCAGGTCATGTTCTTCTTG
GTTCGTGATAGAAGGCCCTATGGAAACAGCCCAATGGATTTTGGACAGGTTTTTAATATG
TTCGATAATGAGCCCAGTACCGCAACTGTGAAGAATGATTTGCGGGATAGGTTTCAAGTG
ATGAGGAAATTTCATGCTACAGTTATTGGTGGGCCCTCTGGAATGAAGGAACAGGCATTA
GCTAAGAGATTTTTTAGAATTAACAGTCATGTAACTTATAATCATCAGGAGGCAGCCAAG
TATGAGAACCATACTGAAAACGCCTTGTTATTGTATATGGCATGTACGCATGCCTCTAAT
CCAGTGTATGCAACTATGAAAATACGCATCTATTTCTATGATTCAATATCAAATTAA
>KM506959
ATGTCGAAGCGACCAGGCGATATAATCATTTCCACGCCCGCCTCGAAGGTTCGCCGAAGG
CTGAACTTCGACAGCCCATACAGCAGCCGTGCTGCTGTCCCCATTGTCCAAGGCACAAAC
AAGCGACGATCATGGACGTACAGGCCCATGTACCGGAAGCCCAGAATATACAGAATGTAT
CGAAGCCCTGATGTTCCTCGTGGATGTGAAGGCCCATGTAAAGTCCAGTCTTATGAGCAA
CGGGATGATATTAAGCATACTGGTATTGTTCGTTGTGTTAGTGATGTTACTCGTGGATCT
GGAATTACTCACAGAGTGGGTAAGAGGTTCTGTGTTAAATCGAAATATTTTTTAGGTAAA
GTCTGGATGGATGAAAATATCAAGAAGCAGAATCACACTAATCAGGTCATGTTCTTCTTG
GTTCGTGATAGAAGGCCCTATGGAAACAGCCCAATGGAWTTTGGACAGGTTTTTAATATG
TTCGATAATGAGCCCAGTACCGCAACTGTGAAGAATGATTTGCGGGATAGGTTTCAAGTG
ATGAGGAAATTTCATGCTACGGTTATTGGTGGACCCTCTGGAATGAAGGAACAGGCATTA
GTTAAGAGATTTTTTAGAATTAACAGTCATGTAACTTATAATCATCAGGAGGCAGCCAAG
TATGAGAACCATACTGAAAACGCCTTGTTATTGTATATGGCATGTACGCATGCCTCTAAT
CCAGTGTATGCAACTATGAAAATACGCATCTATTTCTATGATTCAATATCAAATTAA
>KF990604
ATGTCGAAGCGACCAGGCGATATAATCATTTCCACGCCCGCCTCGAAGGTTCGCCGAAGG
CTGAACTTCGACAGCCCATACAGCAGCCGTGCTGCTGTCCCCATTGTCCAAGGCACAAAC
AAGCGACGATCATGGACGTACAGGCCCATGTACCGGAAGCCCAGAATATACAGAATGTAT
CGAAGCCCTGATGTTCCTCGTGGATGTGAAGGCCCATGTAAAGTCCAGTCTTATGAGCAA
CGGGATGATATTAAGCATACTGGTATTGTTCGTTGTGTTAGTGATGTTACTCGTGGATCT
GGAATTACTCACAGAGTGGGTAAGAGGTTCTGTGTTAAATCGATATATTTTTTAGGTAAA
GTCTGGATGGATGAAAATATCAAGAAGCAGAATCACACTAATCAGGTCATGTTCTTCTTG
GTTCGTGATAGAAGGCCCTATGGAAACAGCCCAATGGATTTTGGACAGGTTTTTAATATG
TTCGATAATGAGCCCAGTACCGCAACTGTGAAGAATGATTTGCGGGATAGGTTTCAAGTG
ATGAGGAAATTTCATGCTACAGTTATTGGTGGACCCTCTGGAATGAAGGAACAGGCATTA
GTTAAGAGATTTTTTAGAATTAACAGTCATGTAACTTATAATCATCAGGAGGCAGCCAAG
TATGAGAACCATACTGAAAACGCCTTGTTATTGTATATGGCATGTACGCATGCCTCTAAT
CCAGTGTATGCAACTATGAAAATACGCATCTATTTCTATGATTCAATATCAAATTAA
>KC702798
ATGTCGAAGCGACCAGGCGATATAATCATTTCCACGCCCGCCTCGAAGGTTCGCCGAAGG
CTGAACTTCGACAGCCCATACAGCAGCCGTGCTGCTGTCCCCATTGTCCAAGGCACAAAC
AAGCGACGATCATGGACGTACAGGCCCATGTACCGGAAGCCCAGAATATACAGAATGTAT
CGAAGCCCTGATGTTCCTCGTGGATGTGAAGGCCCATGTAAAGTCCAGTCTTATGAGCAA
CGGGATGATATTAAGCATACTGGTATTGTTCGTTGTGTTAGTGATGTTACTCGTGGATCT
GGAATTACTCACAGAGTGGGTAAGAGGTTCTGTGTTAAATCGACATATTTTTTAGGTAAA
GTCTGGATGGATGAAAATATCAAGAAGCAGAATCACACTAATCAGGTCATGTTCTTCTTG
GTTCGTGATAGAAGGCCCTATGGAAACAGCCCAATGGATTTTGGACAGGTTTTTAATATG
TTCGATAATGAGCCCAGTACCGCAACTGTGAAGAATGATTTGCGGGATAGGTTTCAAGTG
ATGAGGAAATTTCATGCTACAGTTATTGGTGGGCCCTCTGGAATGAAGGAACAGGCATTA
GTTAAGAGATTTTTTAGAATTAACAGTCATGTAACTTATAATCATCAGGAGGCAGCCAAG
TATGAGAACCATACTGAAAACGCCTTGTTATTGTATATGGCATGTACGCATGCCTCTAAT
CCAGTGTATGCAACTATGAAAATACGCATCTATTTCTATGATTCAATATCAAATTAA
>JX856172
ATGTCGAAGCGACCAGGCGATATAATCATTTCCACGCCCGCCTCGAAGGTTCGCCGAAGG
CTGAACTTCGACAGCCCATACAGCAGCCGTGCTGCTGTCCCCATTGTCCAAGGCACAAAC
AAGCGACGATCATGGACGTACAGGCCCATGTACCGGAAGCCCAGAATATACAGAATGTAT
CGAAGCCCTGATGTTCCTCGTGGATGTGAAGGCCCATGTAAAGTCCAGTCTTATGAGCAA
CGGGATGATATTAAGCATACTGGTATTGTTCGTTGTGTTAGTGATGTTACTCGTGGATCT
GGAATTACTCACAGAGTGGGTAAGAGGTTCTGTGTTAAATCGATATATTTTTTAGGTAAA
GTCTGGATGGATGAAAATATCAAGAAGCAGAATCACACTAATCAGGTCATGTTCTTCTTG
GTTCGTGATAGAAGGCCCTATGGAAACAGCCCAATGGAATTTGGACAGGTTTTTAATATG
TTCGATAATGAGCCCAGTACCGCAACTGTGAAGAATGATTTGCGGGATAGGTTTCAAGTG
ATGAGGAAATTTCATGCTACAGTTATTGGTGGGCCCTCTGGAATGAAGGAACAGGCATTA
GTTAAGAGATTTTTTAGAATTAACAGTCATGTAACTTATAATCATCAGGAGGCAGCCAAG
TATGAGAACCATACTGAAAACGCCTTGTTATTGTATATGGCATGTACGCATGCCTCTAAT
CCAGTGTATGCAACTATGAAAATACGCATCTATTTCTATGATTCAATATCAAATTAA
>KM435320
ATGTCGAAGCGACCAGGCGATATAATCATTTCCACGCGCGCCTCGAAGGTTCACCGAAGG
CTGAACTTCGACAGCCCATACAGCACCCGTGCTGCTGTCCCCATTGTCCTAGGCACAAAC
AAGCGACGATCATGGAGGTACAGGCGCATGTACCGGAAGCCCAGAACATACAGAATGTAT
CGAAGCCCTGATGTTCCTCGAGGATGTGAAGGCCCATGTAAAGTCCAGTCATATGAGCAA
CGGGATGATATTAAGCATACTGGAATTGTTCGTTGTGTAAGTGATGTTACTCGTGGATCT
GGAATTACTCAGAGAGTGGGTAAGAGCTTCTGTGTTAAATCGATATATTTTTTAGGAAAA
GTCTGGATGGATGAAAATATCAAGAAGCAGAATCACACTAATCAGGTGATGTTCTTCTTG
GTACGTGATAGAAGGCCCTATGGAAACAGCCCAATGGATTTTGGACAGGTTTTTAATATG
TTGGATAATGAGCCCAGTACCGCTACTGTGAAGAATGATTTGCGGGATAGCTTTCAAGTG
ATGAGGAAATTTCATGCTACAGTTATTGGTGGCCCCTCTGGAATGAAGGAACAGGCTTTA
GTTAAGAGTTTTTTTAGAATTAACAGTCATGTAACTTATAAACATCAGGAGGCAGCCAAG
TATGAGAACCATACTGAAAACGCCTTGTTGTTGTATATGGCATGTACGCATGCCTCTAAT
CCAGTGTATGCTACTATGAAAATACGCATCTATTTCTATGATTCAATATCAAATTAA
>KM435319
ATGTCGAAGCGACCAGGCGATATAAGCATTTCCACGCACGCCTCGAAGGATCGCCGAAGG
CTGAACTCCGACAGCCCATACAGCACCCGTGCTGCTGTCCCCATTGTCCAAGACACAAAC
AAGCGACGATCATGGACGTACAGGCCCATGTACCGGAAGCCCAGAAGATACAGAACGTGT
CGAAGCCCTGATGTTCCTCGAGGATGTGAAGGCCCATGTAAGGTCCACTCTTATGAGCAA
CGGGAAGATATTAAGCATACTGGTATCGTTCGTTGTGTTAGTGATGTTACTCGTGGTTCT
GGAATTACTCACAGGGTGGGTAAGAGGTTCTGTGTCAAATCGATATATTTTTTAGGTAAA
GTCTGGATGGATGAAAATATCAAGAAGCAGAATCAGACTAATCTGGTCATGTTCTTCTTG
GTACGTGATAGAAGGCCCTATGGAAACAGACCAATGGATTTTGGTCAGGTTTTTAATATG
TTCGAAAATGAGCCCAGTACCGCAACTGTGAAGAAAGATTTGCGGGATAGGTTTCAAGTG
ACGAGGAAATTTCATGCTACAGTTATTGGTGCGCCCTCTGGAATGATGGAACAGGCATTA
GTTAAGAGGTTTTTTAGAATTAACAGACATGTAACTTATAATCATCAGGAGGCAGCCAAG
TATGAGAACCATACTGAAAACGCCTTGTTATTGTATATGGCATGTACGCATGCCTCTAAA
CCAGTGTATGCAACTATGAAAATACGCATGTATTTCTATGAATCAATATCAAATTAA
>KU760890
ATGTCGAAGCGACCAGGCGATATAATCATTTCCACGCCCGCCTCGAAGGTTCGCCGAAGG
CTGAACTTCGACAGCCCATACAGCACCCGTGCTGCTGTCCCCATTGTCCAAGGCACAAAC
AAGCGACGATCATGGACGTACAGGCCCATGTACCGGAAGCCCAGAATATACAGAATGTAT
CGAAGCCCTGATGTTCCTCGTGGATGTGAAGGCCCATGTAAAGTCCAGTCCTATGAGCAA
CGGGATGATATTAAGCATACTGGTATTGTTCGTTGTGTTAGTGATGTTACTCGTGGATCT
GGAATTACTCACAGAGTGGGTAAGAGGTTCTGTGTTAAATCGATATATTTTTTAGGTAAA
GTCTGGATGGATGAAAATATCAAGAAGCAGAATCACACTAATCAGGTCATGTTCTTCTTG
GTTCGTGATAGAAGGCCCTATGGAAACAGCCCAATGGATTTTGGACAGGTTTTTAATATG
TTCGATAATGAGCCCAGTACCGCAACTGTGAAGAATGATTTGCGGGATAGGTTTCAAGTG
ATGAGGAAATTTCATGCTACAGTTATTGGTGGGCCCTCTGGAATGAAGGAACAGGCATTA
GTTAAGAGATTTTTTAGAATTAACAGTCACGTAACTTATAATCATCAGGAGGCAGCCAAG
TATGAGAACCATACTGAAAACGCCTTGTTATTGTATATGGCATGTACGCATGCCTCTAAT
CCAGTGTATGCAACTATGAAAATACGCATCTATTTCTATGATTCAATATCAAATTAA
>FN256257
ATGTCGAAGCGACCAGGCGATATAATCATTTCCACGCCCGCCTCGAAGGTTCGCCGAAGG
CTGAACTTCGACAGCCCATACAGCAACCGTGCTGCTGTCCCCATTGTCCAAGGCACAAAC
AAGCGACGATCATGGACGTACAGGCCCATGTACCGGAAGCCCAGAATATACAGAATGTAT
CGAAGCCCTGATGTTCCTCGTGGATGTGAAGGCCCATGTAAAGTCCAGTCTTATGAGCAA
CGGGATGATATTAAGCATACTGGTATTGTTCGTTGTGTTAGTGATGTTACTCGTGGATCT
GGAATTACTCACAGAGTGGGTAAGAGGTTCTGTGTTAAATCGATATATTTTTTAGGTAAA
GTCTGGATGGATGAAAATATCAAGAAGCAGAATCACACTAATCAGGTCATGTTCTTCTTG
GTTCGTGATAGAAGGCCCTATGGAAACAGCCCAATGGATTTTGGACAGGTTTTTAATATG
TTCGATAATGAGCCCAGTACCGCAACTGTGAAGAATGATTTGCGGGATAGGTTTCAAGTG
ATGAGGAAATTTCATGCTACAGTTATTGGTGGGCCCTCTGGAATGAAGGAACAGGCATTA
GTTAAGAGATTTTTTAGAATTAACAGTCATGTAACTTATAATCATCAGGAGGCAGCCAAG
TATGAGAACCATACTGAAAACGCCTTGTTATTGTATATGGCATGTACGCATGCCTCTAAT
CCAGTGTATGCAACTATGAAAATACGCATCTATTTCTATGATTCAATATCAAATTAA
>JF817218
ATGTCGAAGCGACCAGGCGATATAATCATTTCCACGCCCGCCTCGAAGGTTCGCCGAAGG
CTGAACTTCGACAGCCCATACAGCAGCCGTGCTGCTGTCCCCATTGTCCAAGGCACAAAC
AAGCGACGATCATGGACGTACAGGCCCATGTACCGGAAGCCCAGAATATACAGAATGTAT
CGAAGCCCTGATGTTCCTCGTGGATGTGAAGGCCCATGTAAAGTCCAGTCTTATGAGCAA
CGGGATGATATTAAGCATACTGGTATTGTTCGTTGTGTTAGTGATGTTACTCGTGGATCT
GGAATTACTCACAGAGTGGGTAAGAGGTTCTGTGTTAAATCGATATATTTTTTAGGTAAA
GTCTGGATGGATGAAAATATCAAGAAGCAGAATCACACTAATCAGGTCATGTTCTTCTTG
GTTCGTGATAGAAGGCCCTATGGAAACAGCCCAATGGATTTTGGACAGGTTTTTAATATG
TTCGATAATGAGCCCAGTACCGCAACTGTGAAGAATGATTTGCGGGATAGGTTTCAAGTG
ATGAGGAAATTTCATGCTACAGTTATTGGTGGGCCCTCTGGAATGAAGGAACAGGCATTA
GTTAAGAGATTTTTTAGAATTAACAGTCATGTAACTTATAATCATCAGGAGGCAGCCAAG
TATGAGAACCATACTGAAAACGCCTTGTTGTTGTATATGGCATGTACGCATGCCTCTAAT
CCAGTGTATGCAACTATGAAAATACGCATCTATTTCTATGATTCAATATCAAATTAA
>KM506960
ATGTCGAAGCGACCAGGCGATATAATCATTTCCACGCCCGCCTCGAAGGTTCGCCGAAGG
CTGAACTTCGACAGCCCATACAGCAGCCGTGCTGCTGTCCCCATTGTCCAAGGCACAAAC
AAGCGACGATCATGGACGTACAGGCCCATGTACCGGAAGCCCAGAATATACAGAATGTAT
CGAAGCCCTGATGTTCCTCGTGGATGTGAAGGCCCATGTAAAGTCCAGTCTTATGAGCAA
CGGGATGATATTAAGCATACTGGTATTGTTCGTTGTGTTAGTGATGTTACTCGTGGATCT
GGAATTACTCACAGAGTGGGTAAGAGGTTCTGTGTTAAATCGATATATTTTTTAGGTAAA
GTCTGGATGGATGAAAATATCAAGAAGCAGAATCACACTAATCAGGTCATGTTCTTCTTG
GTTCGTGATAGAAGGCCCTATGGAAACAGCCCAATGGATTTTGGACAGGTTTTTAATATG
TTTGATAATGAGCCCAGTACCGCAACTGTGAAGAATGATTTGCGGGATAGGTTTCAAGTG
ATGAGGAAATTTCATGCTACAGTTATTGGTGGGCACTCTGGAATGAAGGAACAGGCATTA
GTTAAGAGATTTTTTAGAATTAACAGTCATGTAACTTATAATCATCAGGAGGCAGCCAAG
TATGAGAACCATACTGAAAACGCCTTGTTATTGTATATGGCATGTACGCATGCCTCTAAC
CCAGTGTATGCAACTATGAAAATACGCATCTATTTCTATGATTCAATATCAAATTAA
>JN990923
ATGTCGAAGCGACCAGGCGATATAATCATTTCCACGCCCGCCTCGAAGGTTCGCCGAAGG
CTGAACTTCGACAGCCCATACAGCAGCCGTGCTGCTGTCCCCATTGTCCAAGGCACAAAC
AAGCGACGATCATGGACGTACAGGCCCATGTACCGGAAGCCCAGAATATACAGAATGTAT
CGAAGCCCTGATGTTCCTCGTGGATGTGAAGGCCCATGTAAAGTCCAGTCTTATGAGCAA
CGGGAGGATATTAAGCATACTGGTATTGTTCGTTGTGTTAGTGATGTTACTCGTGGATCT
GGAATTACTCACAGAGTGGGTAAGAGGTTCTGTGTTAAATCGATATATTTTTTAGGTAAA
GTCTGGATGGATGAAAATATCAAGAAGCAGAATCACACTAATCAGGTCATGTTCTTCTTG
GTTCGTGATAGAAGGCCCTATGGAAACAGCCCAATGGATTTTGGACAGGTTTTTAATATG
TTCGATAATGAGCCCAGTACCGCAACTGTGAAGAATGATTTGCGGGATAGGTTTCAAGTG
ATGAGGAAATTTCATGCTACAGTTATTGGTGGGCCCTCTGGAATGAAGGAACAGGCATTA
GTTAAGAGATTTTTTAGAATTAACAGTCATGTAACTTATAATCATCAGGAGGCAGCCAAG
TATGAGAACCATACTGAAAACGCCTTGTTATTGTATATGGCATGTACGCATGCCTCTAAT
CCAGTGTATGCAACTATGAAAATACGCATCTATTTCTATGATTCAATATCAAATTAA
>JQ004046
ATGTCGAAGCGACCAGGCGATATAATCATTTCCACGCCCGCCTCGAAGGTTCGCCGAAGG
CTGAACTTCGACAGCCCATACAGCAGCCGTGCTGCTGTCCCCATTGTCCAAGGCACAAAC
AAGCGACGATCATGGACGTACAGGCCCATGTACCGGAAGCCCAGAATATACAGAATGTAT
CGAAGCCCTGATGTTCCTCGTGGATGTGAAGGCCCATGTAAAGTCCAGTCTTATGAGCAA
CGGGAGGATATTAAGCATACTGGTATTGTTCGTTGTGTTAGTGATGTTACTCGTGGATCT
GGAATTACTCACAGAGTGGGTAAGAGGTTCTGTGTTAAATCGATATATTTTTTAGGTAAA
GTCTGGATGGATGAAAATATCAAGAAGCAGAATCACACTAATCAGGTCATGTTCTTCTTG
GTTCGTGATAGAAGGCCCTATGGAAACAGCCCAATGGATTTTGGACAGGTTTTTAATATG
TTCGATAATGAGCCCAGTACCGCAACTGTGAAGAATGATTTGCGGGATAGGTTTCAAGTG
ATGAGGAAATTTCATGCTACAGTTATTGGTGGGCCCTCTGGAATGAAGGAACAGGCATTA
GTTAAGAGATTTTTTAGAATTAACAGTCATGTAACTTATAATCATCAGGAGGCAGCCAAG
TATGAGAACCATACTGAAAACGCCTTGTTATTGTATATGGCATGTACGCATGCCTCTAAT
CCAGTGTATGCAACTATGAAAATACGCATCTATTTCTATGATTCAATATCAAATTAA
>JQ038233
ATGTCGAAGCGACCAGGCGATATAATCATTTCCACGCCCGCCTCGAAGGTTCGCCGAAGG
CTGAACTTCGACAGCCCATACAGCAGCCGTGCTGCTGTCCCCATTGTCCAAGGCACAAAC
AAGCGACGATCATGGACGTACAGGCCCATGTACCGGAAGCCCAGAATATACAGAATGTAT
CGAAGCCCTGATGTTCCTCGTGGATGTGAAGGCCCATGTAAAGTCCAGTCTTATGAGCAA
CGGGATGATATTAAGCATACTGGTATTGTTCGTTGTGTTAGTGATGTTACTCGTGGATCT
GGAATTACTCACAGAGTGGGTAAGAGGTTCTGTGTTAAATCGATATATTTTTTAGGTAAA
GTCTGGATGGATGAAAATATCAAGAAGCAGAATCACACTAATCAGGTCATGTTCTTCTTG
GTTCGTGATAGAAGGCCCTATGGAAACAGCCCAATGGATTTTGGACAGGTTTTTAATATG
TTCGATAATGAGCCCAGTACCGCAACTGTGAAGAATGATTTGCGGGATAGGTTTCAAGTG
ATGAGGAAATTTCATGCTACAGTTATTGGTGGGCCCTCTGGAATGAAGGAACAGGCATTA
GTTAAGAGATTTTTTAGAATTAACAGTCATGTAACTTATAATCATCAGGAGGCAGCCAAG
TATGAGAACCATACTGAAAACGCCTTGTTATTGTATATGGCATGTACGCATGCCTCTAAT
CCAGTGTATGCCACTATGAAAATACGCATCTATTTCTATGATTCAATATCAAATTAA
>JX997800
ATGTCGAAGCGACCAGGCGATATAATCATTTCCACGCCCGCCTCGAAGGTTCGCCGAAGG
CTGAACTTCGACAGCCCATACAGCAGCCGTGCTGCTGTCCCCATTGTCCAAGGCACAAAC
AAGCGACGATCATGGACGTACAGGCCCATGTACCGGAAGCCCAGAATATACAGAATGTAT
CGAAGCCCTGATGTTCCTCGTGGATGTGAAGGCCCATGTAAAGTCCAGTCTTATGAGCAA
CGGGATGATATTAAGCATACTGGTATTGTTCGTTGTGTTAGTGATGTTACTCGTGGATCT
GGAATTACTCACAGAGTGGGTAAGAGGTTCTGTGTTAAATCGATATATTTTTTAGGTAAA
GTCTGGATGGATGAAAATATCAAGAAGCAGAATCACACTAATCAGGTCATGTTCTTCTTG
GTTCGTGATAGAAGGCCCTATGGAAACAGCCCAATGGATTTTGGACAGGTTTTTAATATG
TTCGACAATGAGCCCAGTACCGCAACTGTGAAGAATGATTTGCGGGATAGGTTTCAAGTG
ATGAGGAAATTTCATGCTACAGTTATTGGTGGGCCCTCTGGAATGAAGGAACAGGCATTA
GTTAAGAGATTTTTTAGAATTAACAGTCATGTAACTTATAATCATCAGGAGGCAGCCAAG
TATGAGAACCATACTGAAAACGCCTTGTTATTGTATATGGCATGTACGCATGCCTCTAAT
CCAGTGTATGCAACTATGAAAATACGCATCTATTTCTATGATTCAATATCAAATTAA
>JQ002662
ATGTCGAAGCGACCAGGCGATATAATCATTTCCACGCCCGCCTCGAAGGTTCGCCGAAGG
CTGAACTTCGACAGCCCATACAGCAGCCGTGCTGCTGTCCCCATTGTCCAAGGCACAAAC
AAGCGACGATCATGGACGTACAGGCCCATGTACCGGAAGCCCAGAATATACAGAATGTAT
CGAAGCCCTGATGTTCCTCGTGGATGTGAAGGCCCATGTAAAGTCCAGTCTTATGAGCAA
CGGGATGATATTAAGCATACTGGTATTGTTCGTTGTGTTAGTGATGTTACTCGTGGATCT
GGAATTACTCACAGAGTGGGTAAGAGGTTCTGTGTTAAATCGATATATTTTTTAGGTAAA
GTCTGGATGGATGAAAATATCAAGAAGCAGAATCACACTAATCAGGTCATGTTCTTCTTG
GTTCGTGATAGAAGGCCCTATGGAAACAGCCCAATGGATTTTGGACAGGTTTTTAATATG
TTCGATAATGAGCCCAGTACCGCAACTGTGAAGAATGATTTGCGGGATAGGTTTCAAGTG
ATGAGGAAATTTCATGCTACAGTTATTGGTGGGCCCTCTGGAATGAAGGATCAGGCATTA
GTTAAGAGATTTTTTAGAATTAACAGTCATGTAACTTATAATCATCAGGAGGCAGCCAAG
TATGAGAACCATACTGAAAACGCCTTGTTATTGTATATGGCATGTACGCATGCCTCTAAT
CCAGTGTATGCAACTATGAAAATACGCATCTATTTCTATGATTCAATATCAAATTAA
>JX128099
ATGTCGAAGCGACCAGGCGATATAATCATTTCCACGCCCGCCTCGAAGGTTCGCCGAAGG
CTGAACTTCGACAGCCCATACAGCAGCCGTGCTGCTGTCCCCATTGTCCAAGGCACAAAC
AAGCGACGATCATGGACGTACAGGCCCATGTACCGGAAGCCCAGAATATACAGAATGTAT
CGAAGCCCTGATGTTCCTCGTGGATGTGAAGGCCCATGTAAAGTCCAGTCTTATGAGCAA
CGAGATGATATTAAGCATACTGGTATTGTTCGTTGTGTTAGTGATGTTACTCGTGGATCT
GGAATTACTCACAGAGTGGGTAAGAGGTTCTGTGTTAAATCGATATATTTTTTAGGTAAA
GTCTGGATGGATGAAAATATCAAGAAGCAGAATCACACTAATCAGGTCATGTTCTTCTTG
GTTCGTGATAGAAGGCCCTATGGAAACAGCCCAATGGATTTTGGACAGGTTTTTAATATG
TTCGATAATGAGCCCAGTACCGCAACTGTGAAGAATGATTTGCGGGATAGGTTTCAAGTG
ATGAGGAAATTTCATGCTACAGTTATTGGTGGGCCCTCTGGAATGAAGGAACAGGCATTA
GTTAAGAGATTTTTTAGAATTAACAGTCATGTAACTTATAATCATCAGGAGGCAGCCAAG
TATGAGAACCATACTGAAAACGCCTTGTTATTGTATATGGCATGTACGCATGCCTCTAAT
CCAGTGTATGCAACTATGAAAATACGCATCTATTTCTATGATTCAATATCAAATTAA
>JQ004028
ATGTCGAAGCGACCAGGCGATATAATCATTTCCACGCCCGCCTCGAAGGTTCGCCGAAGG
CTGAACTTCGACAGCCCATACAGCAGCCGTGCTGCTGTCCCCATTGTCCAAGGCACAAAC
AAGCGACGATCATGGACGTACAGGCCCATGTACCGGAAGCCCAGAATATACAGAATGTAT
CGAAGCCCTGATGTTCCTCGTGGATGTGAAGGCCCATGTAAAGTCCAGTCTTATGAGCAA
CGGGATGATATTAAGCATACTGGTATTGTTCGTTGTGTTAGTGATGTTACTCGTGGATCT
GGAATTACTCACAGAGTGGGTAAGAGGTTCTGTGTTAAATCGATATATTTTTTAGGTAAA
GTCTGGATGGATGAAAATATCAAAAAGCAGAATCACACTAATCAGGTCATGTTCTTCTTG
GTTCGTGATAGAAGGCCCTATGGAAACAGCCCAATGGATTTTGGACAGGTTTTTAATATG
TTCGATAATGAGCCCAGTACCGCAACTGTGAAGAATGATTTGCGGGATAGGTTTCAAGTG
ATGAGGAAATTTCATGCTACAGTTATTGGTGGGCCCTCTGGAATGAAGGAACAGGCATTA
GTTAAGAGATTTTTTAGAATTAACAGTCATGTAACTTATAATCATCAGGAGGCAGCCAAG
TATGAGAACCATACTGAAAACGCCTTGTTATTGTATATGGCATGTACGCATGCCTCTAAT
CCAGTGTATGCAACTATGAAAATACGCATCTATTTCTATGATTCAATATCAAATTAA
>KM506947
ATGTCGAAGCGACCAGGCGATATAATCATTTCCACGCCCGCCTCGAAGGTTCGCCGAAGG
CTGAACTTCGACAGCCCATACAGCAGCCGTGCTGCTGTCCCCATTGTCCAAGGCACAAAC
AAGCGACGATCATGGACGTACAGGCCCATGTACCGGAAGCCCAGAATATACAGAATGTAT
CGAAGTCCTGATGTTCCTCGTGGATGTGAAGGCCCATGTAAAGTCCAGTCTTATGAGCAA
CGGGATGATATTAAGCATACTGGTATTGTTCGTTGTGTTAGTGATGTTACTCGTGGATCT
GGAATTACTCACAGAGTGGGTAAGAGGTTCTGTGTTAAATCGATATATTTTTTAGGTAAA
GTCTGGATGGATGAAAATATCAAGAAGCAGAATCACACTAATCAGGTCATGTTCTTCTTG
GTTCGTGATAGAAGGCCCTATGGAAACAGCCCAATGGATTTTGGACAGGTTTTTAATATG
TTCGATAATGAGCCCAGTACCGCAACTGTGAAGAATGATTTGCGGGGTAGGTTTCAAGTG
ATGAGGAAATTTCATGCTACAGTTATTGGTGGGCCCTCTGGAATGAAGGAACAGGCATTA
GTTAAGAGATTTTTTAGAATTAACAGTCATGTAACTTATAATCATCAGGAGGCAGCCAAG
TATGAGAACCATACTGAAAACGCCTTGTTATTGTATATGGCATGTACGCATGCCTCTAAT
CCAGTGTATGCAACTATGAAAATACGCATCTATTTCTATGATTCAATATCAAATTAA
>JQ034614
ATGTCGAAGCGACCAGGCGATATAATCATTTCCACGCCCGCCTCGAAGGTTCGCCGAAGG
CTGAACTTCGACAGCCCATACAGCAGCCGTGCTGCTGTCCCCATTGTCCAAGGCACAAAC
AAGCGACGATCATGGACGTACAGGCCCATGTACCGGAAGCCCAGAATATACAGAATGTAT
CGAAGCCCTGATGTTCCTCGTGGATGTGAAGGCCCATGTAAAGTCCAGTCTTATGAGCAA
CGGGATGATATTAAGCATACTGGTATTGTTCGTTGTGTTAGTGATGTTACTCGTGGATCT
GGAATTACTCACAGAGTGGGTAAGAGGTTCTGTGTTAAATCGATATATTTTTTAGGTAAA
GTCTGGATGGATGAAAATATCAAGAAGCAGAATCACACTAATCAGGTCATGTTCTTCTTG
GTTCGTGATAGAAGGCCCTATGGAAACAGCCCAATGGATTTTGGACAGGTTTTTAATATG
TTCGATAATGAGCCCAGTACCGCAACTGTGAAGAATGATTTGCGGGATAGGTTTCAAGTG
ATGAGGAAATTTCATGCTACAGTTATTGGTGGGCCCTCTGGAATGAAGGAACAGGCATTA
GTTAAGAGATTTTTTAGAATTAACAGCCATGTAACTTATAATCATCAGGAGGCAGCCAAG
TATGAGAACCATACTGAAAACGCCTTGTTATTGTATATGGCATGTACGCATGCCTCTAAT
CCAGTGTATGCAACTATGAAAATACGCATCTATTTCTATGATTCAATATCAAATTAA
>KC312655
ATGTCGAAGCGACCAGGCGATATAATCATTTCCACGCCCGCCTCGAAGGTTCGCCGAAGG
CTGAACTTCGTCAGCCCATACAGCAGCCGTGCTGCTGTCCCCATTGTCCAAGGCACAAAC
AAGCGACGATCATGGACGTACAGGCCCATGTACCGGAAGCCCAGAATATACAGAATGTAT
CGAAGCCCTGATGTTCCTCGTGGATGTGAAGGCCCATGTATAGTCCAGTCTTATGAGCAA
CGGGATGATATTAAGCATACTGGTATTGTTCGTTGTGTTAGTGATGTTACTCGTGGATCT
GGAATTACTCACAGAGTGGGTAAGAGGTTCTTAGTGAAATCGATATATTTTTTAGGTAAA
GTCTGGATGGATGAAAATATCAAGAAGCAGAATCACACTAATCAGGTCATGTTCTTCTTG
GTTCGTGATACAAGGCCCTATGGAAACAGCCCAATGGATTTTGGACAGGTTTTTAATATG
TTCGATAATGAGCCCAGTACCGCAACTGTGAAGAATGATTTGCGGGATAGGTTTCAAGTG
ATGAGGAAATTTCATGCTACAGTTATTGGTGGGCCCTCTGGAATGAAGGAACAGGCATTA
GTTAAGAGATTTTTTAGAATTATCAGTCATGTAACTTATAATCATCAGGAGGCAGCCAAG
TATGAGAACCATACTGAAAACGCCTTGTTATTGTATATGGCATGTACGCATGCCTCTAAT
CCAGTGTATGCAACTATGAAAATACGCATCTATTTCTATGATTCAATATCAAATTAA
>KX347126
ATGTCGAAGCGACCAGGCGATATAATCATTTCCACGCCCGCCTCGAAGGTTCGCCGAAGG
CTGAACTTCGACAGCCCATACAGCAGCCGTGCTGCTGTCCCCATTGTCCAAGGCACAAAC
AAGCGACGATCATGGACGTACAGGCCCATGTACCGGAAGCCCAGAATATACAGAATGTAT
CGAAGCCCTGATGTTCCTCGTGGATGTGAAGGCCCATGTAAAGTCCAGTCTTATGAGCAA
CGGGATGATATTAAGCATACTGGTATTGTTCGTTGTGTTAGTGATGTTACTCGTGGATCT
GGAATTACTCACAGAGTGGGTAAGAGGTTCTGTGTTAAATCGATATATTTTTTAGGTAAA
GTCTGGATGGATGAAAATATCAAGAAGCAGAATCACACTAATCAGGTCATGTTCTTCTTG
GTTCGTGATATAAGGCCCTATGGAAACAGCCCAATGGATTTTGGACAGGTTTTTAATATG
TTCGATAATGAGCCCAGTACCGCAACTGTGAAGAATGATTTGCGGGATAGGTTTCAAGTG
ATGAGGAAATTTCATGCTACAGTTATTGGTGGGCCCTCTGGAATGAAGGAACAGGCATTA
GTTAAGAGATTTTTTAGAATTAACAGTCATGTAACTTATAATCATCAGGAGGCAGCCAAG
TATGAGAACCATACTGAAAACGCCTTGTTATTGTATATGGCATGTACGCATGCCTCTAAT
CCAGTGTATGCAACTATGAAAATACGCATCTATTTCTATGATTCAATATCAAATTAA
>KM506949
ATGTCGAAGCGACCAGGCGATATAATCATTTCCACGCCCGCCTCGAAGGTTCGCCGAAGG
CTGAACTTCGACAGCCCATACAGCAGCCGTGCTGCTGTCCCCATTGTCCAAGGCACAAAC
AAGCGACGATCATGGACGTACAGGCCCATGTACCGGAAGCCCAGAATATACAGAATGTAT
CGAAGCCCTGATGTTCCTCGTGGATGTGAAGGCCCATGTAAAGTCCAGTCTTATGAGCAA
CGGGATGATATTAAGCATACTGGTATTGTTCGTTGTGTTAGTGATGTTACTCGTGGGTCT
GGAATTACTCACAGAGTGGGTAAGAGGTTCTGTGTTAAATCGATATATTTTTTAGGTAAA
GTCTGGATGGATGAAAATATCAAGAAGCAGAATCACACTAATCAGGTCATGTTCTTCTTG
GTTCGTGATAGAAGGCCCTATGGAAACAGCCCAATGGATTTTGGACAGGTTTTTAATATG
TTCGATAATGAGCCCAGTACCGCAACTGTGAAGAATGATTTGCGGGATAGGTTTCAAGTG
ATGAGGAAATTTCATGCTACAGTTATTGGTGGGCCCTCTGGAATGAAGGAACAGGCATTA
GTTAAGAGATTTTTTAGAATTAACAGTCATGTAACTTATAATCATCAGGAGGCAGCCAAG
TATGAGAACCATACTGAAAACGCCTTGTTATTGTATATGGCATGTACGCATGCCTCTAAT
CCAGTGTATGCAACTATGAAAATACGCATCTATTTCTATGATTCAATATCAAATTAA
>KC138544
ATGTCGAAGCGACCAGGCGATATAATCATTTCCACGCCCGCCTCGAAGGTTCGCCGAAGG
CTGAACTTCGACAGCCCATACAGCAGCCGTGCTGCTGTCCCCATTGTCCAAGGCATAAAC
AAGCGACGATCATGGACGTACAGGCCCATGTACCGGAAGCCCAGAATATACAGAATGTAT
CGAAGCCCTGATGTTCCTCGTGGATGTGAAGGCCCATGTAAAGTCCAGTCTTATGAGCAA
CGGGATGATATTAAGCATACTGGTATTGTTCGTTGTGTTAGTGATGTTACTCGTGGGTCT
GGAATTACTTACAGAGTGGGTAAGAGGTTCTGTGTTAAATCGATATATTTTTTAGGTAAA
GTCTGGATGGATGAAAATATCAAGAAGCAGAATCACACTAATCAGGTCATGTTCTTCTTG
GTTCGTGATAGAAGGCCCTATGGAAACAGCCCAATGGATTTTGGACAGGTTTTTAATATG
TTCGATAATGAGCCCAGTACCGCAACTGTGAAGAATGATTTGCGGGATAGGTTTCAAGTG
ATGAGGAAATTTCATGCTACAGTTATTGGTGGGCCCTCTGGAATGAAGGAACAGGCATTA
GTTAAGAGATTTTTTAGAATTAACAGTCATGTAACTTATAATCATCAGGAGGCAGCCAAG
TATGAGAACCATACTGAAAACGCCTTGTTATTGTATATGGCATGTACGCATGCCTCTAAT
CCAGTGTATGCAACTATGAAAATACGCATCTATTTCTATGATTCAATATCAAATTAA
>KM435321
ATGTCGAAGCGACCAGGCGATATAATCATTTGCACGCCCGCCTCGATCGTTCGCCGAAGG
CTGAACTTCGACAGCCCATTCAGCAGCCGTGCTGCTGTCCGCATTGTCCAAGGCACAAAC
AAGCGACGATCATGCACGTACAGGGCCATGTACCGGTTGCCCAGAATATACAGAATGTAT
CCAAGCCCTGATGTTCCTCGTGGATGTGAAGGCCCTTGTAAAGTCCAGTCTTATGAACAA
CGGGATGATATTAAGCATACTGGTATTGTTCGTTGTGTTAGTGATGTAACTCGTGGATCT
GGAACTACTCACAGAGTGGCTAAGAGGTTCTGTGTTAAATCGATATATTTTTTAGGTAAA
GTCTGGATGGATGAAAATATCAAGAACCAGAATCACACTAATCAGGTCATGTTTTTCTTG
GTTCGTGATAGAAGGCCCTATGGAAACAGCCCAATGGATTTTGGACAGGTTTTTAATATG
TTGGATAATGAGCCCAGTACGGCAACTGTGAAGAAAGATTTGCGGGATAGGTTTCAAGTG
ATGAGGAAATTTCATGCGACAGTTATTGGTGGGCCCTCTGGAATGAAGGAACAGGCATTA
GTTAAGGGATTTTTTAGAATTAACAGTCATGTAACTTATAATCACCAGGAGGCAGCCAAG
TATGAGAACCATACTGAAAACGCGTTGTTATTGTATATGGCATGTTCGCATGCCTCTAAT
CCAGTGTATGCAAGTATGAAAATACGCATCTATTTCTATGATTCAATATCAAATTAA
>KC312671
ATGTCGAAGCGACCAGGCGATATAATCATTTCCACGCCCGCCTCGAAGGTTCGCCGAACG
CTGAACTTCGACAGCCCATACAGCAGCCGTGCTGCTGTCCGCATTGTCCAAGGCACAAAC
AAGCGACGATCATGGACGTGCAGGCCCATGTACCGGAAGCCCAGAATATACAGAATGTAT
CGAAGCCCTGATGTTCCTCGTGGATGTGAAGGCCCATGTAAAGTCCAGTTTTATGAGCAA
CGGGATGATATTAAGCATACTGGTATTGTTCGTTGTGTTAGTGATGATACTCGTGGATCT
GGAATTACTCACAGAGTGGGTAAGAGGTTCTGTGTTAAATGGATATATTTTTTAGGTAAA
GTCTGGATGGATGAAAATATCAAGAAGCAGAATCACACTAATCAGGTCATGTTCTTCTTG
GTTCGTCATAGAAGGCCCTATGGAAACAGCCCAATGGATTTTGGACAGGTTTTTAATATG
ATCGATAATGAGCCCAGTACCGCAACTGTGAAGAATGATTTGCGGGATAGGTTTCAAGTG
ATGAGGAAATTTCATGCTACAGTTATTGGTGGGCCCTCTGGAATGAAGGTACAGGCATTA
GTTAAGAGATTTTTTAGAATTAACAGTCATGTAACTTATCATCATCAGGAGGCAGCCAAG
TACGAGAACCATACTGAAAACGCCTTGTTATTGTATATGGCATGTCCGCATGCCTCTAAT
CCAGTGTATGCAACTATGAAAATACGCATCTATTTCTATGATTCAATATCAAATTAA
>KC312665
ATGTCGAAGCGACCAGGCGATATAATCATTTCCACGCCCGCCTCGAAGGTACGCCGAAGG
CTGAACTTCGACAGCCCCTACAGCAGCCGTGCTGCTGTCCTCGTTCACTCAGTCAGAAAC
AAGCGACGAGCATGGACGTACAGGCCCATGTACCGGAAGCCCAGAATCTACAGAATGTAT
CGAAGCCCTGATGTTCCTCGTGGATGTGAAGGCCCATGTAAAGTCCATTCTTATGAGCAA
CGGGATGATATTAAGCATACTGGTATTGTTCGTTGTGTTAGTGATGTTACACGTGGATCT
GGAATTACTCACAGAGTGGGTAAGAGGTTCTGTGTTAAATCGATATATTTTTTAGGTAAA
GTCTGGATTGATGAAAATATCAAGAAGCAGAATCACACTAATCAGGTCATGTTCTTCTTC
GTTCGTGATAGAAGGCCCTATGGAAACAGCCCAATGGATTTTGGACAGGTTTTTAATATG
TTCGTTAATGAGCCCAGTACCGCAACTGTGAAGAATGAGTTGCGGGATAGGTTTCAAGTG
ATGAGGAAATTTCATGCTACAGTTATTGGCGGGCCCTCTGGAATGAAGGAACAGGCATTA
GTTAAGAGATTTTTTAGAATTAACAGTCATGTAACTTATAATCACCAGGAGGCAGCCAAG
TATGAGAACCATACTGAAAACGCCTTGTTATTGTATATCGCATGTACGCATGCCTCTAAT
CCAGTGTATGCAACTACGAAAATACGCATCTATTTCTATGATTCAATATCAAATTAA
>KJ850344
ATGTTGAAGCGACCAGGCGATATAATCATTTCCACGCCCGCCTCGAAGGTTCGCCGAAGG
CTGAACTTCGACAGCCCATACAGCAGCCGTGCTGCTGTCCCCATTGTCCAAGGCACAAAC
AAGCGACGATCATGGACGTACAGGCCCATGTACGGGAAGCCCAGAATATACAGAATGTAT
CGAAGCCCTGATGTTCCTCGTGGATGTGAAGGCCCATGTAAAGTCCAGTCTTATGAGCAA
CGGGATGATATTAAGCATACTGGTATTGTTCGTTGTGTTAGTGATGTTACTCGTGGATCT
GGAATTACTCACAGAGTGGGTAAGAGGTTCTGTGTTAAATCGATATATTTTTTAGGTAAA
GTCTGGATGGATGAAAATATCAAGAAGCAGAATCACACTAATCAGGTCATGTTTTTCTTG
GTTCGTGATAGAAGGCCCTATGGAAACAGCCCAATGGATTTTGGACAGGTTTTTAATATG
TTCGATAATGAGCCCAGTACCGCAACTGTGAAGAATGATTTGCGGGATAGGTTTCAAGTG
ATGAGGAAATTTCATGCTACAGTTATTGGTGGGCCCTCTGGAATGAAGGAACAGGCATTA
GTTAAGAGATTTTTTAGAATTAACAGTCATGTAACTTATAATCATCAGGAGGCAGCCAAG
TATGAGAACCATACTGAGAACGCCTTGTTACTGTATATGGCATGTACGCATGCCTCTAAT
CCAGTGTATGCAACTATGAAAATACGCATCTATTTCTATGATTCAATATCAAATTAA
>KC312658
ATGTCGAAGCGACCAGGCGATATAATCATTTCCACGCCCGCCTCGAAGGTTCGCCGAAGG
CTGAACTTCGACAGCCCATACAGCAGCCGTGCTGCTGTCCCCATTGTCCAAGGCTCAAAC
AAGCGACGATCATGGACGTACAGGCCCATGTACCGGAAGCCCAGAATATACAGAATGTAT
CGAAGCCCTGATGTTCCTCGTGGATGTGAAGGCCCATGTAAAGTCCAGTCTTATGAGCAA
CGGGTTGATATTAAGCATACTGGTATTGATCGTTGTGTTAGTGATGGTACTCGTGGATCT
GGAATTACTCACAGAGTGGGTAAGAGGTTCTGTGTTAAATCGATATATTTTTTAGGTAAA
GTCTGGATGGATGAAAATATCACGAAGCAGAATCACACTAATCAGGTCATGTTCTTCTTG
GTTCGTGATAGAAGGCCCTCTGGAAACAGCCCAATGGATTTTGGACAGGTTTTTAATATG
TTCGATAATGAGCCCAGTACCGCAACTGTGAAGAATGATTTGCGGGATGGGTTTCAAGTG
ATGAGGAAATTTCATGCTACAGTTATCGGTGGGCCCTCTGGAACGAAGGAACAGGCATTA
GTTAAGAGATTTTTTAGAATTAACAGTCATGTAACTTATAATCATCAGGAGGCAGCCAAG
TATGTGAACCATACTGAAAACGCCTTGTTATTGTATATGGCATGTACGCATGCCTCTAAT
CCAGTATATGCAACTATGAAAATACGCATCTATTTCTATGATTCAATATCAAATTAA
>JF727878
ATGTCGAAGCGACCAGGCGATATAATCATTTCCACGCCCGCCTCGARGGTTCGCCGAAGG
CTGAACTTCGACAGCCCATACAGCAGCCGTGCTGCTGTCCCCATTGTCCAAGGCACAAAC
AAGCGACGATCATGGACGTACAGGCCCATGTACCGGAAGCCCAGAATATACAGAATGTAT
CGAAGCCCTGATGTTCCTCGTGGATGTGAAGGCCCATGTAAAGTCCAGTCTTATGAGCAA
CGGGATGATATTAAGCATACTGGTATTGTTCGTTGTGTTAGTGATGGTACTCGTGGATCT
GGAATTACTCACAGAGTGGGTAAGAGGTTCTGTGTTAAATCGATATATTTTTTAGGTAAA
GTCTGGATGGATGAAAATATCAAGAAGCAGAATCACACTAATCAGGTCATGTTCTTCTTG
GTTCGTGATAGAAGGCCCTATGGAAACAGCCCAATGGATTTTGGACAGGTTTTTAATATG
TTCGATAATGAGCCCAGTACCGCAACTGTGAAGAATGATTTGCGGGATAGGTTTCAAGTG
ATGAGGAAATTTCATGCTACAGTTATCGGTGGGCCCTCTGGAATGAAGGAACAGGCATTA
GTTAAGAGATTTTTTAGAATTAACAGTCATGTAACTTATAATCATCAGGAGGCAGCCAAG
TATGAGAACCATACTGAAAACGCCTTGTTATTGTATATGGCATGTACGCATGCCTCTAAT
CCAGTGTATGCAACTATGAAAATACGCATCTATTTCTATGATTCAATATCAAATTAA
>KX347131
ATGTCGAAGCGACCAGGCGATATAATCATTTCCACGCCCGCCTCGAAGGTTCGCCGAAGG
CTGAACTTCGACAGCCCATACAGCAGCCGTGCTGCTGTCCCCATTGTCCAAGGCACAAAC
AAGCGACGATCATGGACGTACAGGCCCATGTACCGGAAGCCCAGAATATACAGAATGTAT
CGAAGCCCTGATGTTCCTCGTGGATGTGAAGGCCCATGTAAAGTCCAGTCTTATGAGCAA
CGGGATGATATTAAGCATACTGGTATTGTTCGTTGTGTTAGTGATGTTACTCGTGGATCT
GGAATTACTCACAGAGTGGGTAAGAGGTTCTGTGTTAAATCGATATATTTTTTAGGTAAA
GTCTGGATGGATGAAAATATCAAGAAGCAGAATCACACTAATCAGGTCATGTTCTTCTTG
GTTCGTGATAGAAGGCCCTATGGAAACAGCCCAATGGATTTTGGACAGGTTTTTAATATG
TTCGATAATGAGCCCAGTACCGCAACTGTGAAGAATGATTTGCGGGATAGGTTTCAAGTG
ATGAGGAAATTTCATGCTACAGTTATTGGTGGGCCCTCTGGAATGAAGGAACAGGCATTA
GTTAAGAGATTTTTTAGAATTAACAGTCATGTAACTTATAATCATCAGGAGGCAGCCAAG
TATGAGAACCATACTGAAAACGCTTTGTTATTGTATATGGCATGTACGCATGCCTCTAAT
CCAGTGTATGCAACTATGAAAATACGCATCTATTTCTATGATTCAATATCAAATTAA
>KX347123
ATGTCGAAGCGACCAGGCGATATAATCATTTCCACGCCCGCCTCGAAGGTTCGCCGAAGG
CTGAACTTCGACAGCCCATACAGCAGCCGTGCTGCTGTCCCCATTGTCCAAGGCACAAAC
AAGCGACGATCATGGACGTACAGGCCCATGTACCGGAAGCCCAGAATATACAGAATGTAT
CGAAGCCCTGATGTTCCTCGTGGATGTGAAGGCCCATGTAAAGTCCAGTCTTATGAGCAA
CGGGATGATATTAAGCATACTGGTATTGTTCGTTGTGTTAGTGATGTTACTCGTGGATCT
GGAATTACTCACAGAGTGGGTAAGAGGTTCTGTGTTAAATCGATATATTTTTTAGGTAAA
GTCTGGATGGATGAAAATATCAAGAAGCAGAATCACACTAATCAGGTCATGTTCTTCTTG
GTTCGTGATAGAAGGCCCTATGGAAACAGCCCAATGGATTTTGGACAGGTTTTTAATATG
TTCGATAATGAGCCCAGTACCGCAACTGTGAAGAATGATTTGCGCGATAGGTTTCAAGTG
ATGAGGAAATTCCATGCTACAGTTATTGGTGGGCCCTCTGGAATGAAGGAACAGGCATTA
GTTAAGAGATTTTTTAGAATTAACAGTCATGTAACTTATAATCATCAGGAGGCAGCCAAG
TATGAGAACCATACTGAAAACGCCTTGTTATTGTATATGGCATGTACGCATGCCTCTAAT
CCAGTGTATGCAACTATGAAAATACGCATCTATTTCTATGATTCAATATCAAATTAA
>KJ879948
ATGTCGAAGCGACCAGGCGATATAATCATTTCCACGCCCGCCTCGAAGGTTCGCCGAAGG
CTGAACTTCGACAGCCCATACAGCAGCCGTGCTGCTGTCCCCATTGTCCAAGGCACAAAC
AAGCGACGATCATGGACGTACAGGCCCATGTACCGGAAGCCCAGAATATACAGAATGTAT
CGAAGCCCTGATGTTCCTCGTGGATGTGAAGGCCCATGTAAAGTCCAGTCTTATGAGCAA
CGGGATGATATTAAGCATACTGGTATTGTTCGTTGTGTTAGTGATGTTACTCGTGGATCT
GGAATTACTCACAGAGTGGGTAAGAGGTTCTGTGTTAAATCGATATATTTTTTAGGTAAA
GTCTGGATGGATGAAAATATCAAGAAGCAGAATCACACTAATCAGGTCATGTTCTTCTTG
GTTCGTGATAGAAGGCCCTATGGAAACAGCCCAATGGATTTTGGACAGGTTTTTAATATG
TTCGATAATGAGCCCAGTACCGCAACTGTGAAGAATGATTTGCGGGATAGGTTTCAAGTG
ATGAGGAAATTTCATGCTACAGTTATTGGTGGGCCCTCTGGAATGAAGGAACAGGCATTA
GTTAAGAGATTTTTTAGAATTAACAGTCATGTAACTTATAATCATCAGGAGGCAGCCAAG
TATGAGAACCATACTGAAAACGCCTTGTTATTGTATATGGCATGTACCCATGCCTCTAAT
CCAGTGTATGCAACTATGAAAATACGCATCTATTTCTATGATTCAATATCAAATTAA
>KF356163
ATGTCGAAGCGACCAGGCGATATAATCATTTCCACGCCCGCCTCGAAAGTTCGCCGAAGG
CTGAACTTCGACAGCCCATACAGCAGCCGTGCTGCTGTCCCCATTGTCCAAGGCACAAAC
AAGCGACGATCATGGACGTACAGGCCCATGTACCGGAAGCCCAGAATATACAGAATGTAT
CGAAGCCCTGATGTTCCTCGTGGATGTGAAGGCCCATGTAAAGTACAGTCTTATGAGCAA
CGGGATGATATTAAGCATACTGGTATTGTTCGTTGTGTTAGTGATGTTACTCGTGGATCT
GGAATTACTCACAGAGTGGGTAAGAGGTTCTGTGTTAAATCGATATATTTTTTAGGTAAA
GTCTGGATGGATGAAAATATCAAGAAGCAGAATCACACTAATCAGGTCATGTTCTTCTTG
GTTCGTGATAGAAGGCCCTATGGAAACAGCCCAATGGATTTTGGACAGGTTTTTAATATG
TTCGATAATGAGCCCAGTACCGCAACTGTGAAGAATGATTTGCGGGATAGGTTTCAAGTG
ATGAGGAAATTTCATGCTACAGTTATTGGTGGGCCCTCTGGAATGAAGGAACAGGCATTA
GTTAAGAGATTTTTTAGAATTAACAGTCATGTAACTTATAACCATCAGGAGGCAGCCAAG
TATGAGAACCATACTGAAAACGCCTTGTTATTGTATATGGCATGTACGCATGCCTCTAAT
CCAGTGTATGCAACTATGAAAATACGCATCTATTTCTATGATTCAATATCTAATTAA
>HM627881
ATGTCGAAGCGACCAGGCGATATAATCATTTCCACGCCCGCCTCGAAGGTTCGCCGAAGG
CTGAACTTCGACAGCCCATACAGCAGCCGTGCTGCTGTCCCCATTGTCCAAGGGACAAAC
AAGCGACGATCATGGACGTACAGGCCCATGTACCGGAAGCCCAGAATATACAGAATGTAT
CGAAGCCCTGATGTTCCTCGTGGATGTGAAGGCCCATGTAAAGTCCAGTCTTATGAGCAA
CGGGATGATATTAAGCATACTGGTATTGTTCGTTGTGTTAGTGATGTTACTCGTGGATCT
GGAATTACTCACAGAGTGGGTAAGAGGTTCTGTGTTAAATCGATATATTTTTTAGGTAAA
GTTTGGATGGATGAAAATATCAAGAAGCAGAATCACACTAATCAGGTCATGTTCTTCTTG
GTTCGTGATAGAAGGCCCTATGGAAACAGCCCAATGGATTTTGGACAGGTTTTTAATATG
TTCGATAGTGAGCCCAGTACCGCAACTGTGAAGAATGATTTGCGGGATAGGTTTCAAGTG
ATGAGGAAATTTCATGCTACAGTTATTGGTGGGCCCTCTGGAATGAAGGAACAGGCATTA
GTTAAGAGATTTTTTAGAATTAACAGTCATGTAACTTATAATCATCAGGAGGCAGCCAAG
TATGAGAACCATACTGAAAACGCCTTGTTATTGTATATGGCATGTACGCATGCCTCTAAT
CCAGTGTATGCAACTATGAAAATACGCATCTGTTTCTATGATTCAATATCAAATTAA
>KC312666
ATGTCGAAGCGACCAGGCGATATAATCATCTCCACGCCCGCCTCGAAGGTTCGCCGAAGG
CTGAACTTCGACAGCCCATACAGCAGCCGTGCTGCTGCCCCCATTGTCCAAGGCACAAAC
AAGCGACGATCTTGGACGTACAGGCCCATGTACCGGAAGCCCAGAATATACAGAATGTAT
CGAAGCCCTGATGTTCCTCGTGGATGTGAAGGCCCATGTAAAGTCCAGTCTTATGAGCAA
CGGGATGATATTAAGCATACTGGTATTGTTCGTTGTGTTATTGATGTTACTCGTGGATCT
AGAATTACTCACAGAGTGGGTAAGAGGTTCTGTGTTAAATCGATATATTTTTTAGGTAAA
GTCTGGATGGATGAAAATATCAAGAAGCAGAATCACACTAATCAGGTCATGTTCTTCTTG
GTTCGTGATAGAAGGCCCTATGGAAACAGCCCAATGGATTTTGGACAGGTTTTTAATATC
TTCGATAATGAGCCCAGTACCGCAACTGTGAAGAATGATTTGCGGGATAGGTTTCAAGTG
ATGAGGAAATTTCATGCTACAGTTATTGGTGAGCCCTCTGGAATGAAGGAAGAGGCATTA
GTTAAGAGATTTTTTAGAATTAACAGTCATATAACTTATAATCATCAGGAGGCAGCCAAG
TATGAGAACCATACTGAAAACGCCTTGTTATTGTATATGGCATGTACGCATGCCTCTAAT
CCAGTGTATGCAACTATGAAAATACGCATCTATTTCTATGATTCAATATCAAATTAA
>KC312660
ATGTCGAAGCGACCAGGCGATATAATCATTTCCACGCCCGCCTCGAAGGATCGCCGAAGG
CTGAACTTCGACAGCCCATACAGCAGCAGTGCTGCTGCCCCCATTGTCCAAGGCACAAAC
AAGCGACGATCGTGGACGTACAGGCCCATGTACCGGAAGCCCAGAATATACAGAATGTAT
CGAAGCCCTGATGTTCCTCGTGGATGTGAAGGCCCATGTAAAGTCCAGTCTTATGCGCAA
CGGGATGATATTAAGCATACTGGTATTGTTCCTTCACTTCTCGATGTGACTCGTGGATCT
GGAATTACTCACAGAGTGGGTAAGAGGTTCTGTGTTAAATCGATATATTTTTTAGGTAAA
GGCTGGATGGATGAAAATATCAAGAAGCAGAATCACACTAATCAGGTCATGTTCTTCTCG
GTTCGTGATAGAAGGCCCTATGGAAACAGCCCAATGGATTTTGGACAGGTTTTTAATATG
TTCGATAATGAGCCCAGTACCGCAACTGTGAAGAATGCTTTGCGGGATAGGTTTCAAGTG
ATGAGGAAATTTCATGCTACAGTTATTGGTGAGCCCTCTGGAATGAAGGAAGAGGCAGTA
GTTAAGAGATTTTTTAGAATTAACAGTCATGTAACTTATAATCATCAGGAGGCAGCCAAG
TATGAGAATCATACTGAAAACGCCTTGTTATTGTATATGGCATGCACGCATGCCTCTAAT
CCAGTGTATGCAACTATGAAAATACGCATCTATTTCTATGATTCAATATCAAATTAA
>HM358879
ATGTCGAAGCGACCAGGCGATATAATCATTTCCACGCCCGCCTCGAAGGTTCGCCGAAGG
CTGAACTTCGACAGCCCATACAGCAGCCGTGCTGCTGCCCCCATTGTCCAAGGCACAAAC
AAGCGACGATCATGGACGTACAGGCCCATGTACCGGAAGCCCAGAATATACAGAATGTAT
CGAAGCCCTGATGTTCCTCGTGGATGTGAAGGCCCATGTAAAGTCCAGTCTTATGAGCAA
CGGGATGATATTAAGCATACTGGTATTGTTCGTTGTGTTATTGATGTTACTCGTGGATCT
GGAATTACTCACAGAGTGGGTAAGAGGTTCTGTGTTAAATCGATATATTTTTTAGGTAAA
GTCTGGATGGATGAAAATATCAAGAAGCAGAATCACACTAATCAGGTCATGTTCTTCTTG
GTTCGTGATAGAAGGCCCTATGGAAACAGCCCAATGGATTTTGGACAGGTTTTTAATATG
TTCGATAATGAGCCCAGTACCGCAACTGTGAAGAATGATTTGCGGGATAGGTTTCAAGTG
ATGAGGAAATTTCATGCTACAGTTATTGGTGAGCCCTCTGGAATGAAGGAAGAGGCATTA
GTTAAGAGATTTTTTAGAATTAACAGTCATGTAACTTATAATCATCAGGAGGCAGCCAAG
TATGAGAACCATACTGAAAACGCCTTGTTATTGTATATGGCATGTACGCATGCCTCTAAT
CCAGTGTATGCAACTATGAAAATACGCATCTATTTCTATGATTCAATATCAAATTAA
>KC312661
ATGTCGAAGCGACCAGGCGATATAATCAATTCCACGCCCGCCTCGAAGGTTCGCCGAAGG
CTGAACTTCGACAGCCCATACAGCTGCGAGGATCATCTCCCCATTGTCCAAGGCACAAAC
AAGCGACGATCATGGACGAACAGGCGCATGTACCGGAAGCCCAGAATATACAGAATGTAT
CGAAGCCCTGATGTTCCTCGTGGATGTGAAGGCCCATGTAAAGTCCAGTCTGATGAGCAA
CGGGATGATATTAAGCATACTGGTATTGTTCGTTGTATTAGTGATGTTACTCGTGGATCT
GGAATTACTCACAGAGTGGGTAAGAGGTTCTGTGTTAAATCGATATATTTTTTAGGTAAA
GTCTGGATGGATGAAAATATCAAGAAGCAGAATCACACTAATCACGTCATGTTCTTCTTG
GTTCGTGATAGAAGGCCCTATGGAAACAGCCCAATGGATTTTGGACAGGTTTTTAATATG
TTCGATAATGAGCCCAGTACCGCAACCGCGAAGAATGATTTGCGGGATAGGTTTCAAGTG
ATGAGGAAATTTCATGCTACAGTTATTGGTGAGCCCTCTGGAATGAAGGAACAGGCATTA
GTTAAGAGATTTTTTAGAATTAACAGTCATGTAACTTATAATCATCAAGAGGCAGCCAAG
TATGAGAACCATACTGAAAACGCCTTGTTATTGTATATGGCATGTATGCATGCCTCTAAT
CCAGTGTATGCAACTATGAAAATACGCAACTATTTCTATGATTCAATATCAAATTAA
>JX997798
ATGTCGAAGCGACCAGGCGATATAATCATTTCCACGCCCGCCTCGAAGGTTCGCCGAAGG
CTGAACTTCGACAGCCCATACAGCAGCCGTGCTGCTGTCCCCATTGTCCAAGGCACAAAC
AAGCGACGATCATGGACGTACAGGCCCATGTACCGGAAGCCCAGAATATACAGAATGTAT
CGAAGCCCTGATGTTCCTCGTGGATGTGAAGGCCCATGTAAAGTCCAGTCTTATGAGCAA
CGGGATGATATTAAGCATACTGGTATTGTTCGTTGTGTTAGTGATGTTACTCGTGGATCT
GGAATTACTCACAGAGTGGGTAAGAGGTTCTGTGTTAAATCGATATATTTTTTAGGTAAA
GTCTGGATGGATGAAAATATCAAGAAGCAGAATCACACTAATCAGGTCATGTTCTTCTTG
GTTCGTGATAGAAGGCCCTATGGAAACAGCCCAATGGATTTTGGACAGGTTTTTAATATG
TTCGATAATGAGCCCAGTACCGCAACTGTGAAGAATGATTTGCGGGATAGGTTTCAAGTG
ATGAGGAAATTTCATGCTACAGTTATTGGTGGGCCCTCTGGAATGAAGGAACAGGCATTA
GTTAAGAGATTTTTTAGAATTAACAGTCATGTAACTTATAATCATCAGGAGGCAGCCAAG
TATGAGAACCATACTGAAAACGCCTTGTTATTGTATATGGCATGTATGCATGCCTCTAAT
CCAGTGTATGCAACTATGAAAATACGCATCTATTTCTATGATTCAATATCAAATTAA
>KP685598
ATGTCGAAGCGACCAGGCGATATAATCATTTCCACGCCCGCCTCGAAGGTTCGCCGAAGG
CTGAACTTCGACAGCCCATACAGCAGCCGTGCTGCTGTCCCCATTGTCCAAGGCACAAAC
AAGCGACGATCATGGACGTACAGGCCCATGTACCGGAAGCCCAGAATATACAGAATGTAT
CGAAGCCCTGATGTTCCTCGTGGATGTGAAGGCCCATGTAAAGTCCAGTCTTATGAGCAA
CGGGATGATATTAAGCATACTGGTATTGTTCGTTGTGTTAGTGATGTTACTCGTGGATCT
GGAATTACCCACAGAGTGGGTAAGAGGTTCTGTGTTAAATCGATATATTTTTTAGGTAAA
GTCTGGATGGATGAAAATATCAAGAAGCAGAATCACACTAATCAGGTCATGTTCTTCTTG
GTTCGTGATAGAAGGCCCTATGGAAACAGCCCAATGGATTTTGGTCAGGTTTTTAATATG
TTCGATAATGAGCCCAGTACCGCAACTGTGAAGAATGATTTGCGGGATAGGTTTCAAGTG
ATGAGGAAATTTCATGCTACAGTTATTGGTGGGCCCTCTGGAATGAAGGAACAGGCATTA
GTTAAGAGATTTTTTAGAATTAATAGTCATGTAACTTATAATCATCAGGAGGCAGCCAAG
TATGAGAACCATACTGAAAACGCCTTGTTATTGTATATGGCATGTACGCATGCCTCTAAT
CCAGTGTATGCAACTATGAAAATACGCATCTATTTCTATGATTCAATATCAAATTAA
>JF833036
ATGTCGAAGCGACCAGGCGATATAATCATTTCCACGCCCGYCTCGAAGGTTCGCCGAAGG
CTGAACTTCGACAGCCCATACAGCAGCCGTGCTGCTGTCCCCATTGTCCAAGGCACAAAC
AAGCGACGATCATGGACGTACAGGCCCATGTACCGGAAGCCCAGAATATACAGAATGTAT
CGAAGCCCTGATGTTCCTCGTGGATGTGAAGGCCCATGTAAAGTCCAGTCTTATGAGCAA
CGGGATGATATTAAGCATACTGGTATTGTTCGTTGTGTTAGTGATGTTACTCGTGGATCT
GGAATTACCCACAGAGTGGGTAAGAGGTTCTGTGTTAAATCGATATATTTTTTAGGTAAA
GTCTGGATGGATGAAAATATCAAGAAGCAGAATCACACTAATCAGGTCATGTTCTTCTTG
GTTCGTGATAGAAGGCCCTATGGAAACAGCCCAATGGATTTTGGACAGGTTTTTAATATG
TTCGATAATGAGCCCAGTACCGCAACTGTGAAGAATGATTTGCGGGATAGGTTTCAAGTG
ATGAGGAAATTTCATGCTACAGTTATTGGTGGGCCCTCTGGAATGAAGGAACAGGCATTA
GTTAAGAGATTTTTTAGAATTAACAGTCATGTAACTTATAATCATCAGGAGGCAGCCAAG
TATGAGAACCATACTGAAAACGCCTTGTTATTGTATATGGCATGTACGCATGCCTCTAAT
CCAGTGTATGCAACTATGAAAATACGCATCTATTTCTATGATTCAATATCAAATTAA
>KX034552
ATGTCGAAGCGACCAGGCGATATAATCATTTCCACGCCCGCCTCGAAGGTTCGCCGAAGG
CTGAACTTCGACAGCCCATACAGCAGCCGTGCTGCTGTCCCCATTGTCCAAGGCACAAAC
AAGCGACGATCATGGACGTACAGGCCCATGTACCGGAAGCCCAGAATATACAGAATGTAT
CGAAGCCCTGATGTTCCTCGTGGATGTGAAGGCCCATGTAAAGTCCAGTCTTATGAGCAA
CGGGATGATATTAAGCATACTGGTATTGTTCGTTGTGTTAGTGATGTTACTCGTGGATCT
GGAATTACTCACAGAGTGGGTAAGAGGTTCTGTGTTAAATCGATATATTTTTTAGGTAAA
GTCTGGATGGATGAAAATATCAAGAAGCAGAATCACACTAATCAGGTCATGTTCTTCTTG
GTTCGTGATAGAAGGCCATATGGAAACAGCCCAATGAATTTTGGACAGGTTTTTAATATG
TTCGATAATGAGCCCAGTACCGCAACTGTGAAGAATGATTTGCGGGATAGGTTTCAAGTG
ATGAGGAAATTTCATGCTACAGTTATTGGTGGGCCCTCTGGAATGAAGGAACAGGCATTA
GTTAAGAGATTTTTTAGAATTAACAGTCATGTAACTTATAATCATCAGGAGGCAGCCAAG
TATGAGAACCATACTGAAAACGCCTTGTTATTGTATATGGCATGTACGCATGCCTCTAAT
CCAGTGTATGCAACTATGAAAATACGCATCTATTTCTATGATTCAATATCAAATTAA
>JQ326957
ATGTCGAAGCGACCAGGCGATATAATCATTTCCACGCCCGCCTCGAAGGTTCGCCGAAGG
CTGAACTTCGACAGCCCATACAGCAGCCGTGCTGCTGTCCCCATTGTCCAAGGCACAAAC
AAGCGACGATCATGGACGTACAGGCCCATGTACCGGAAGCCCAGAATATACAGAATGTAT
CGAAGCCCTGATGTTCCTCGTGGATGTGAAGGCCCATGTAAAGTCCAGTCTTATGAGCAA
CGGGATGATATTAAGCATACTGGTATTGTTCGTTGTGTTAGTGATGTTACTCGTGGATCT
GGAATTACTCACAGAGTGGGTAAGAGGTTCTGTGTTAAATCGATATATTTTTTAGGTAAA
GTCTGGATGGATGAAAATATCAAGAAGCAGAATCACACTAATCAGGTCATGTTCTTCTTG
GTTCGTGATAGAAGGCCATATGGAAACAGCCCAATGGATTTTGGACAGGTTTTTAATATG
TTCGATAATGAGCCCAGTACCGCAACTGTGAAGAATGATTTGCGGGATAGGTTTCAAGTG
ATGAGGAAATTTCATGCTACAGTTATTGGTGGGCCCTCTGGAATGAAGGAACAGGCATTA
GTTAAGAGATTTTTTAGAATTAACAGTCATGTAACTTATAATCATCAGGAGGCAGCCAAG
TATGAGAACCATACTGAAAACGCCTTGTTATTGTATATGGCATGTACGCATGCCTCTAAT
CCAGTGTATGCAACTATGAAAATACGCATCTATTTCTATGATTCAATTTCAAATTAA
>KM506951
ATGTCGAAGCGACCAGGCGATATAATCATTTCCACGCCCGCCTCGAAGGTTCGCCGAAGG
CTGAACTTCGAAAGCCCATACAGCAGCCGTGCTGCTGTCCCCATTGTCCAAGGCACAAAC
AAGCGACGATCATGGACGTACAGGCCCATGTACCGGAAGCCCAGAATATACAGAATGTAT
CGAAGCCCTGATGTTCCTCGTGGATGTGAAGGCCCTTGTAAAGTCCAGACTTATGAGCAA
CGGGATGATATTAAGCATACTGGTATTGTTCGTTGTGTTAGTGATGTTACTCGTGGATCT
GGAATTACTCACAGAGTGGGTAAGAGGTTCTGTGTTAAATCGATATATTTTTTAGGTAAA
GTCTGGATGGATGAAAATATCAAGAAGCAGAATCACACTAATCAGGTCATGTTCTTCTTG
GTTCGTGATAGAAGGCCCTATGGAAACAGCCCAATGGATTTTGGACAGGTTTTTAATATG
TTCGATAATGAGCCCAGTACAGCAACCGTGAAGAATGATTTGCGGGATAGGTTTCAAGTG
ATGAGGAAATTTCATGCTACAGTTATTGGTGGGCCCTCTGGAATGAAGGAACAGGCATTA
GTTAAGAGATTTTTTAGAATTAACAGTCATGTAACTTATAATCATCAGGAGGCAGCCAAG
TATGAGAACCATACTGAAAACGCCTTGTTATTGTATATGGCATGTACGCATGCCTCTAAT
CCAGTGTATGCAACTATGAAAATACGCATCTATTTCTATGATTCAATATCAAATTAA
>KM506948
ATGTCGAAGCGACCAGGCGATATAATCATTTCCACGCCCGCCTCGAAGGTTCGCCGAAGG
CTGAACTTCGAAAGCCCATACAGCAGCCGTGCTGCTGTCCCCATTGTCCAAGGCACAAAC
AAGCGACGATCATGGACGTACAGGCCCATGTACCGGAAGCCCAGAATATACAGAATGTAT
CGAAGCCCTGATGTTCCTCGTGGATGTGAAGGCCCATGTAAAGTCCAGTCTTATGAGCAA
CGGGATGATATTAAGCATACTGGTATTGTTCGTTGTGTTAGTGATGTTACTCGTGGATCT
GGAATTACTCACAGAGTGGGTAAGAGGTTCTGTGTTAAATCGATATATTTTTTAGGTAAA
GTCTGGATGGATGAAAATATCAAGAAGCAGAATCACACTAATCAGGTCATGTTCTTCTTG
GTTCGTGATAGAAGGCCCTATGGAAACAGCCCAATGGATTTTGGACAGGTTTTTAATATG
TTCGATAATGAGCCCAGTACCGCAACTGTGAAGAATGATTTGCGGGATAGGTTTCAAGTG
ATGAGGAAATTTCATGCTACAGTTATTGGTGGGCCCTCTGGAATGAAGGAACAGGCATTA
GTTAAGAGATTTTTTAGAATTAACAGTCATGTAACTTATAATCATCAGGAGGCAGCCAAG
TATGAGAACCATACTGAAAACGCCTTGTTATTGTATATGGCATGTACGCATGCCTCTAAT
CCAGTGTATGCAACTATGAAAATACGCATCTATTTCTATGATTCAATATCAAATTAA
>KX347142
ATGTCGAAGCGACCAGGCGATATAATCATTTCCACGCCCGCCTCGAAGGTTCGCCGAAGG
CTGAACTTCGACAGCCCATACAGCAGCCGTGCTGCTGTCCCCATTGTCCAAGGCACAAAC
AAGCGACGATCATGGACGTACAGGCCCATGTACCGGAAGCCCAGAATATACAGAATGTAT
CGAAGCCCTGATGTTCCTCGTGGATGTGAAGGCCCATGTAAAGTCCAGTCTTATGAGCAA
CGGGATGATATTAAGCATACTGGTATTGTTCGTTGTGTTAGTGATGTTACTCGTGGATCT
GGAATTACTCACAGAGTGGGTAAGAGGTTCTGTGTTAAATCGATATATTTTTTAGGTAAA
GTCTGGATGGATGAAAATATCAAGAAGCAGAATCACACTAATCAGGTCATGTTCTTCTTG
GTTCGTGATAGAAGGCCCTATGGAAACAGCCCAATGGATTTTGGACAGGTTTTTAATATG
TTCGATAATGAGCCCAGTACCGCAACCGTGAAGAATGATTTGCGGGATAGGTTTCAAGTG
ATGAGGAAATTTCATGCTACAGTTATTGGTGGGCCCTCTGGAATGAAGGAACAGGCATTA
GTTAAGAGATTTTTTAGAATTAACAGTCACGTAACTTATAATCATCAGGAGGCAGCCAAG
TATGAGAACCATACTGAAAACGGCTTGTTATTGTATATGGCATGTACGCATGCCTCTAAT
CCAGTGTATGCAACTATGAAAATACGTATCTATTTCTATGATTCAATATCAAATTAA
>KX347141
ATGTCGAAGCGACCAGGCGATATAATCATTTCCACGCCCGCCTCGAAGGTTCGCCGAAGG
CTGAACTTCGACAGCCCATACAGCAGCCGTGCTGCTGTCCCCATTGTCCAAGGCACAAAC
AAGCGACGATCATGGACGTACAGGCCCATGTACCGGAAGCCCAGAATATACAGAATGTAT
CGAAGCCCTGATGTTCCTCGTGGATGTGAAGGCCCATGTAAAGTCCAGTCTTATGAGCAA
CGGGATGATATTAAGCATACTGGTATTGTTCGTTGTGTTAGTGATGTTACTCGTGGATCT
GGAATTACTCACAGAGTGGGTAAGAGGTTCTGTGTTAAATCGATATATTTTTTAGGTAAA
GTCTGGATGGATGAAAATATCAAGAAGCAGAATCACACTAATCAGGTCATGTTCTTCTTG
GTTCGTGATAGAAGGCCCTATGGAAACAGCCCAATGGATTTTGGACAGGTTTTTAATATG
TTCGATAATGAGCCCAGTACCGCAACCGTGAAGAATGATTTGCGGGATAGGTTTCAAGTG
ATGAGGAAATTTCATGCTACAGTTATTGGTGGGCCCTCTGGAATGAAGGAACAGGCATTA
GTTAAGAGATTTTTTAGAATTAACAGTCACGTAACTTATAATCATCAGGAGGCAGCCAAG
TATGAGAACCATACTGAAAACGCCTTGTTATTGTATATGGCATGTACGCATGCCTCTAAT
CCAGTGTATGCAACTATGAAAATACGTATCTATTTCTATGATTCAATATCAAATTAA
>HM043732
ATGTCGAAGCGACCAGGCGATATAATCATTTCCACGCCCGCCTCGAAGGTTCGCCGAAGG
CTGAACTTCGACAGCCCATACAGCAGCCGTGCTGCTGTCCCCATTGTCCAAGACACAAAC
AAGCGACGATCATGGACGTACAGGCCCATGTACCGGAAGCCCAGAATATACAGAATGTAT
CGAAGCCCTGATGTTCCTCGTGGATGTGAAGGCCCATGTAAAGTCCAGTCTTATGAGCAA
CGGGATGATATTAAGCATACTGGTATTGTTCGTTGTGTTAGTGATGTTACTCGTGGATCT
GGAATTACTCACAGAGTGGGTAAGAGGTTCTGTGTTAAATCGATATATTTTTTAGGTAAA
GTCTGGATGGATGAAAATATCAAGAAGCAGAATCACACTAATCAGGTCATGTTCTTCTTG
GTTCGTGATAGAAGGCCCTATGGAAACAGCCCAATGGATTTTGGACAGGTTTTTAATATG
TTCGATAATGAGCCCAGTACCGCAACTGTGAAGAATGATTTGCGGGATAGGTTTCAAGTG
ATGAGGAAATTTCATGCTACAGTTATTGGTGGGCCCTCTGGAATGAAGGAACAGGCATTA
GTTAAGAGATTTTTTAGAATTAACAGTCATGTAACTTATAATCATCAGGAGGCAGCCAAG
TATGAGAACCATACTGAAAACGCCTTGTTATTGTATATGGCATGTACGCATGCCTCTAAT
CCAGTGTATGCAACTATGAAAATACGTATCTATTTCTATGATTCAATATCAAATTAA
>KM506956
ATGTCGAAGCGACCAGGCGATATAATCATTTCCACGCCCGCCTCGAAGGTTCGCCGAAGG
CTGAACTTCGACAGCCCATACAGCAGCCGTGCTGCTGTCCCCATTGTCCAAGGCACAAAC
AAGCGACGATCATGGACGTACAGGCCCATGTACCGGAAGCCCAGAATATACAGAATGTAT
CGAAGCCCTGATGTTCCTCGTGGATGTGAAGGCCCATGTAAAGTCCAGTCTTATGAGCAA
CGGGATGATATTAAGCATACTGGTATTGTTCGTTGTGTTAGTGATGTTGCTCGTGGATCT
GGAATTACTCACAGAGTGGGTAAGAGGTTCTGTGTTAAATCGATATATTTTTTAGGTAAA
GTCTGGATGGATGAAAATATCAAGAAGCAGAATCACACTAATCAGGTCATGTTCTTCTTG
GTTCGTGATAGAAGGCCCTATGGAAACAGCCCAATGGATTTTGGACAGGTTTTTAATATG
TTCGATAATGAGCCCAGTACCGCAACCGTGAAGAATGATTTGCGGGATAGGTTTCAAGTG
ATGAGGAAATTTCATGCTACAGTTATTGGTGGGCCCTCTGGAATGAAGGAACAGGCATTA
GTTAAGAGATTTTTTAGAATTAACAGTCATGTAACTTATAATCATCAGGAGGCAGCCAAG
TATGAGAACCATACTGAAAACGCCTTGTTATTGTATATGGCATGTACGCATGCCTCTAAT
CCAGTGTATGCAACTATGAAAATACGCATCTATTTCTACGATTCAATATCAAATTAA
>JN990925
ATGTCGAAGCGACCAGGCGATATAATCATTTCCACGCCCGCCTCGAAGGTTCGCCGAAGG
CTGAACTTCGACAGCCCATACAGCAGCCGTGCTGCTGTCCCCATTGTCCAAGGCACAAAC
AAGCGACGATCATGGACGTACAGGCCCATGTACCGGAAGCCCAGAATATACAGAATGTAT
CGAAGCCCTGATGTTCCTCGTGGATGTGAAGGCCCATGTAAAGTCCAGTCTTATGAGCAA
CGGGATGATATTAAGCATACTGGTATTGTTCGTTGTGTTAGTGATGTTACTCGTGGATCT
GGAATTACTCACAGAGTGGGTAAGAGGTTCTGTGTTAAATCGATATATTTTTTAGGTAAA
GTCTGGATGGATGAAAATATCAAGAAGCAGAATCACACTAATCAGGTCATGTTCTTCTTG
GTTCGTGATAGAAGGCCCTATGGAAACAGCCCAATGGATTTTGGACAGGTTTTTAATATG
TTCGATAATGAGCCCAGTACCGCAACCGTGAAGAATGATTTGCGGGATAGGTTTCAAGTG
ATGAGGAAATTTCATGCTACAGTTATTGGTGGGCCCTCTGGAATGAAGGAACAGGCATTA
GTTAAGAGATTTTTTAGAATTAACAGTCATGTAACTTATAATCATCAGGAGGCAGCCAAG
TATGAGAACCATACTGAAAACGCCTTGTTATTGTATATGGCATGTACGCATGCCTCTAAT
CCAGTGTATGCAACTATGAAAATACGCATCTATTTCTATGATTCAATATCAAATTAA
>KM506954
ATGTCGAAGCGACCAGGCGATATAATTATTTCCACGCCCGCCTCGAAGGTTCGCCGAAGG
CTGAACTTCGACAGCCCATACAGCAGCCGTGCTGCTGTCCCCATTGTCCAAGGCACAAAC
AAGCGACGATCATGGACGTACAGGCCCATGTACCGGAAGCCCAGAATATACAGAATGTAT
CGAAGCCCTGATGTTCCTCGTGGATGTGAAGGCCCATGTAAAGTCCAGTCTTATGAGCAA
CGGGATGATATTAAGCATACTGGTATTGTTCGTTGTGTTAGTGATGTTACTCGTGGATCT
GGAATTACTCACAGAGTGGGTAAGAGGTTCTGTGTTAAATCGATATATTTTTTAGGTAAA
GTCTGGATGGATGAAAATATCAAGAAGCAGAATCACACTAATCAGGTCATGTTCTTCTTG
GTTCGTGATAGAAGGCCCTATGGAAACAGCCCAATGGATTTTGGACAGGTTTTTAATATG
TTCGATAATGAGCCCAGTACCGCAACCGTGAAGAATGATTTGCGGGATAGGTTTCAAGTG
ATGAGGAAATTTCATGCTACAGTTATTGGTGGGCCCTCTGGAACGAAGGAACAGGCATTA
GTTAAGAGATTTTTTAGAATTAACAGTCATGTAACTTATAATCATCAGGAGGCAGCCAAG
TATGAGAACCATACTGAAAACGCCTTGGTATTGTATATGGCATGTACGCATGCCTCTAAT
CCAGTGTATGCAACTATGAAAATACGCATCTATTTCTATGATTCAATATCAAATTAA
>KC312672
ATGTCGAAGCGACCAGGCGATATAATCATTTCCACGCCCGCCTCGAAGGTTCGCGGAAGG
CTGAACTTCGACAGCCCATACAGCAGCCGTGCTGCTGTCCCCATTGTCCAAGGCACAAAC
AAGCGACGAACATGGACGTACAGGCCCATGTACCGGAAGGCCAGAATATACAGAATGTAT
CGAAGCCCTGATGTTCCTCGTGGATGTGAAGGCCCATGTAAAGTCCAGTCTCATGCGCAT
CTGGATGATATTAAGCATACTGGTATTGTTGGTTGTGTTAGTGATGTTACTCGTGGATCT
GGAATTACTCACAGAATGGGTAAGAGGTTCTGTGTTAAATCGATATATTTTTTAGGTAAA
GTCTGGATGGACGAAAATATCAAGAAGCAGAATCACACTAATCAGGTCATGTTCTTCTTG
GTTCGTTATAGAAGGCCCTATGGAAACAGCCCAATGGATTTTGGACAGGTTTTTAATATG
TTCGATAATGAGCCCAGTACCGCAACCGTGAAGAATGATTTGCGGGATAGGTTTCAAGTG
ATGAGGAAATTTCATGCTCCAGTTATTGGTGGGCCCTCTGGAATGAAGGAACAGGCATTA
GTTAAGAGATATTTTAGAATTAACAGTCATGTAACTTATAATCATCAGGAGGCAGCCAAG
TATGACAACCATACTGAAAACGCCTTGTTATTGTATATGGCATGTACGTATGCCTCTAAT
CCAGTGTATGCAACTATGAAAATACGCATCTATTTCTATGATTCAATATCAAATTAA
>KX034543
ATGTCGAAGCGACCAGGCGATATAATCATTTCCACGCCCGTCTCGAAGGTTCGCCGAAGG
CTGAACTTCGACAGCCCATACAGCAGCCGTGCTGCTGTCCCCATTGTCCAAGGCACAAAC
AAGCGACGATCATGGACGTACAGGCCCATGTACCGGAAGCCCAGAATATACAGAATGTAT
CGAAGCCCTGATGTTCCTCGTGGATGTGAAGGCCCATGTAAAGTCCAGTCTTATGAGCAA
CGGGATGATATTAAGCATACTGGTATTGTTCGTTGTGTTAGTGATGTTACTCGTGGATCT
GGAATTACTCACAGAGTGGGTAGGAGGTTCTGTGTTAAATCGATATATTTTTTAGGTAAA
GTCTGGATGGATGAAAATATTAAGAAGCAGAATCACACTAATCAGGTCATGTTCTTCTTG
GTTCGTGATAGAAGGCCTTATGGAAACAGCCCAATGGATTTTGGACAGGTTTTTAATATG
TTCGATAATGAGCCCAGTACCGCAACCGTGAAGAATGATTTGCGGGATAGGTTTCAAGTG
ATGAGGAAATTTCATGCTACAGTTATTGGTGGGCCCTCTGGAATGAAGGAACAGGCATTA
GTTAAGAGATTTTTTAGAATTAACAGTCATGTAACTTATAATCATCAGGAGGCAGCCAAG
TATGAGAACCATACTGAAAACGCCTTGTTATTGTATATGGCATGTACGCATGCCTCTAAT
CCAGTGTATGCAACTATGAAAATACGCATCTATTTCTATGATTCAATATCAAATTAA
>KM506950
ATGTCGAAGCGACCAGGCGATATAATCATTTCCACGCCCGTCTCGAAGGTTCGCCGAAGG
CTGAACTTCGACAGCCCATACAGCAGCCGTGCTGCTGTCCCCATTGTCCAAGGCACAAAC
AAGCGACGATCATGGACGTACAGGCCCATGTACCGGAAGCCCAGAATATACAGAATGTAT
CGAAGCCCTGATGTTCCTCGTGGATGTGAAGGCCCATGTAAAGTCCAGTCTTATGAGCAA
CGGGATGATATTAAGCATACTGGTATTGTTCGTTGTGTTAGTGATGTTACTCGTGGATCT
GGAATTACTCACAGAGTGGGTAAGAGGTTCTGTGTTAAATCGATATATTTTTTAGGTAAA
GTCTGGTTGGATGAAAATATTAAGAAGCAGAATCACACTAATCAGGTCATGTTCTTCTTG
GTTCGTGATAGAAGGCCTTATGGAAACAGCCCAATGGATTTTGGACAGGTTTTTAATATG
TTCGATAATGAGCCCAGTACCGCAACCGTGAAGAATGATTTGCGGGATAGGTTTCAAGTG
ATGAGGAAATTTCATGCTACAGTTATTGGTGGGCCCTCTGGAATGAAGGAACAGGCATTA
GTTAAGAGATTTTTTAGAATTAACAGTCATGTAACTTATAATCATCAGGAGGCAGCCAAG
TATGAGAACCATACTGAAAACGCCTTGTTATTGTATATGGCATGTACGCATGCCTCTAAT
CCAGTGTATGCAACTATGAAAATACGCATCTATTTCTATGATTCAATATCAAATTAA
>KM506955
ATGTCGAAGCGACCAGGCGATATAATCATTTCCACGCCCGTCTCGAAGGTTCGCCGAAGG
CTGAACTTCGACAGCCCATACAGCAGCCGTGCTGCTGTCCCCATTGTCCAAGGCACAAAC
AAGCGACGATCATGGACGTACAGGCCCATGTACCGGAAGCCCAGAATATACAGAATGTAT
CGAAGCCCTGATGTTCCTCGTGGATGTGAAGGCCCATGTAAAGTCCAGTCTTATGAGCAA
CGGGATGATATTAAGCATACTGGTATTGTTCGTTGTGTTAGTGATGTTACTCGTGGATCT
GGAATTACTCACAGAGTGGGTAAGAGGTTCTGTGTTAAATCGATATATTTTTTAGGTAAA
GTCTGGATGGATGAAAATATTAAGAAGCAGAATCACACTAATCAGGTCATGTTCTTCTTG
GTTCGTGATAGAAGGCCTTATGGAAACAGCCCAATGGATTTTGGACAGGTTTTTAATATG
TTCGATAATGAGCCCAGTACCGCAACCGTGAAGAATGATTTGCGGGATAGGTTTCAAGTG
ATGAGGAAATTTCATGCTACAGTTATTGGTGGGCCCTCTGGAATGAAGGAACAGGCATTA
GTTAAGAGATTTTTTAGAATTAACAGTCATGTAACTTATAATCATCAGGAGGCAGCCAAG
TATGAGAACCATACTGAAAACGCCTTGTTATTGTATATGGCATGTACGCATGCCTCTAAT
CCAGTGTATGCAACTATGAAAATACGCATCTATTTCTATGATTCAATATCAAATTAA
>KJ754186
ATGTCGAAGCGACCAGGCGATATAATCATTTCCACGCCCGTCTCGAAGGTTCGCCGAAGG
CTGAACTTCGACAGCCCATACAGCAGCCGTGCTGCTGTCCCCATTGTCCAAGGCACAAAC
AAGCGACGATCATGGACGTACAGGCCCATGTACCGGAAGCCCAGAATATACAGAATGTAT
CGAAGCCCTGATGTTCCTCGTGGATGTGAAGGCCCATGTAAAGTCCAGTCTTATGAGCAA
CGGGATGATATTAAGCATACTGGTATTGTTCGTTGTGTTAGTGATGTTACTCGTGGATCT
GGAATTACTCACAGAGTGGGTAAGAGGTTCTGTGTTAAATCGATATATTTTTTAGGTAAA
GTCTGGATGGATGAAAATATTAAGAAGCAGAATCACACTAATCAGGTCATGTTCTTCTTG
GTTCGTGATAGAAGGCCTTATGGAAACAGCCCAATGGATTTTGGACAGGTTTTTAATATG
TTCGATAATGAGCCCAGTACCGCAACCGTGAAGAATGATTTGCGGGATAGGTTTCAAGTG
ATGAGGAAATTTCATGCTACAGTTATTGGTGGGCCCTCTGGAATGAAGGAACAGGCATTA
GTTAAGAGATTTTTTAGAATTAACAGTCATGTAACTTATAATCATCAGGAGGCAGCCAAG
TATGAGAACCATACTGAAAACGCCTTGTTATTGTATATGGCATGTACGCATGCCTCTAAT
CCAGTGTATGCAACTATGAAAATACGCATCTATTTCTATGATTCAATATCAAATTAA
>KX034553
ATGTCGAAGCGACCAGGCGATATAATCATTTCCACGCCCGTCTCGAAGGTTCGCCGAAGG
CTGAACTTCGACAGCCCATACAGCAGCCGTGCTGCTGTCCCCATTGTCCAAGGCACAAAC
AAGCGACGATCATGGACGTACAGGCCCATGTACCGGAAGCCCAGAATATACAGAATGTAT
CGAAGCCCTGATGTTCCTCGTGGATGTGAAGGCCCATGTAAAGTCCAGTCTTATGAGCAA
CGGGATGATATTAAGCATACTGGTATTGTTCGTTGTGTTAGTGATGTTACTCGTGGATCT
GGAATTACTCACAGAGTGGGTAAGAGGTTCTGTGTTAAATCGATATATTTTTTAGGTAAA
GTCTGGATGGATGAAAATATTAAGAAGCAGAATCACACTAATCAGGTCATGTTCTTCTTG
GTTCGTGATAGAAGGCCTTATGGAAACAGCCCAATGGATTTTGGACAGGTTTTTAATATG
TTCGATAATGAGCCCAGTACCGCAACCGTGAAGAATGATTTGCGGGATAGGTTTCAAGTG
ATGAGGAAATTTCATGCTACAGTTATTGGTGGGCCCTCTGGAATGAAGGAACAGGCATTA
GTTAAGAGATTTTTTAGAATTAACAGTCATGTAACTTATAATCATCAGGAGGCAGCCAAG
TATGAGAACCATACTGAAAACGCCTTGTTATTGTATATGGCATGTACGCATGCCTCTAAT
CCAGTGTATGCAACTATGAAAATACGCATCTATTTCTATGATTCAATATCAAATTAA
>JX456639
ATGTCGAAGCGACCAGGCGATATAATCATTTCCACGCCCGTCTCGAAGGTTCGCCGAAGG
CTGAACTTCGACAGCCCATACAGCAGCCGTGCTGCTGTCCCCATTGTCCAAGGCACAAAC
AAGCGACGATCATGGACGTACAGGCCCATGTACCGGAAGCCCAGAATATACAGAATGTAT
CGAAGCCCTGATGTTCCTCGTGGATGTGAAGGCCCATGTAAAGTCCAGTCTTATGAGCAA
CGGGATGATATTAAGCATACTGGTATTGTTCGTTGTGTTAGTGATGTTACTCGTGGATCT
GGAATTACTCACAGAGTGGGTAAGAGGTTCTGTGTTAAATCGATATATTTTTTAGGTAAA
GTCTGGATGGATGAAAATATTAAGAAGCAGAATCACACTAATCAGGTCATGTTCTTCTTG
GTTCGTGATAGAAGGCCTTATGGAAACAGCCCAATGGATTTTGGACAGGTTTTTAATATG
TTCGATAATGAGCCCAGTACCGCAACCGTGAAGAATGATTTGCGGGATAGGTTTCAAGTG
ATGAGGAAATTTCATGCTACAGTTATTGGTGGGCCCTCTGGAATGAAGGAACAGGCATTA
GTTAAGAGATTTTTTAGAATTAACAGTCATGTAACTTATAATCATCAGGAGGCAGCCAAG
TATGAGAACCATACTGAAAACGCCTTGTTATTGTATATGGCATGTACGCATGCCTCTAAT
CCAGTGTATGCAACTATGAAAATACGCATCTATTTCTATGATTCAATATCAAATTAA
>KX034547
ATGTCGAAGCGACCAGGCGATATAATCATTTCCACGCCCGTCTCGAAGGTTCGCCGAAGG
CTGAACTTCGACAGCCCATACAGCAGCCGTGCTGCTGTCCCCATTGTCCAAGGCACAAAC
AAGCGACGATCATGGACGTACAGGCCCATGTACCGGAAGCCCAGAATATACAGAATGTAT
CGAAGCCCTGATGTTCCTCGTGGATGTGAAGGCCCATGTAAAGTCCAGTCTTATGAGCAA
CGGGATGATATTAAGCATACTGGTATTGTTCGTTGTGTTAGTGATGTTACTCGTGGATCT
GGAATTACTCACAGAGTGGGTAAGAGGTTCTGTGTTAAATCGATATATTTTTTAGGTAAA
GTCTGGATGGATGAAAATATTAAGAAGCAGAATCACACTAATCAGGTCATGTTCTTCTTG
GTTCGTGATAGAAGGCCTTATGGAAACAGCCCAATGGATTTTGGACAGGTTTTTAATATG
TTCGATAATGAGCCCAGTACCGCAACCGTGAAGAATGATTTGCGGGATAGGTTTCAAGTG
ATGAGGAAATTTCATGCTACAGTTATTGGTGGGCCCTCTGGAATGAAGGAACAGGCATTA
GTTAAGAGATTTTTTAGAATTAACAGTCATGTAACTTATAATCATCAGGAGGCAGCCAAG
TATGAGAACCATACTGAAAACGCCTTGTTATTGTATATGGCATGTACGCATGCCTCTAAT
CCAGTGTATGCAACTATGAAAATACGCATCTATTTCTATGATTCAATATCAAATTAA
>KJ754190
ATGTCGAAGCGACCAGGCGATATAATCATTTCCACGCCCGTCTCGAAGGTTCGCCGAAGG
CTGAACTTCGACAGCCCATACAGCAGCCGTGCTGCTGTCCCCATTGTCCAAGGCACAAAC
AAGCGACGATCATGGACGTACAGGCCCATGTACCGGAAGCCCAGAATATACAGAATGTAT
CGAAGCCCTGATGTTCCTCGTGGATGTGAAGGCCCATGTAAAGTCCAGTCTTATGAGCAA
CGGGATGATATTAAGCATACTGGTATTGTTCGTTGTGTTAGTGATGTTACTCGTGGATCT
GGAATTACTCACAGAGTGGGTAAGAGGTTCTGTGTTAAATCGATATATTTTTTAGGTAAA
GTCTGGATGGATGAAAATATTAAGAAGCAGAATCACACTAATCAGGTCATGTTCTTCTTG
GTTCGTGATAGAAGGCCTTATGGAAACAGCCCAATGGATTTTGGACAGGTTTTTAATATG
TTCGATAATGAGCCCAGTACCGCAACCGTGAAGAATGATTTGCGGGATAGGTTTCAAGTG
ATGAGGAAATTTCATGCTACAGTTATTGGTGGGCCCTCTGGAATGAAGGAACAGGCATTA
GTTAAGAGATTTTTTAGAATTAACAGTCATGTAACTTATAATCATCAGGAGGCAGCCAAG
TATGAGAACCATACTGAAAACGCCTTGTTATTGTATATGGCATGTACGCATGCCTCTAAT
CCAGTGTATGCAACTATGAAAATACGCATCTATTTCTATGATTCAATATCAAATTAA
>KU975399
ATGTCGAAGCGACCAGGCGATATAATCATTTCCACGCCCGTCTCGAAGGTTCGCCGAAGG
CTGAACTTCGACAGCCCATACAGCAGCCGTGCTGCTGTCCCCATTGTCCAAGGCACAAAC
AAGCGACGATCATGGACGTACAGGCCCATGTACCGGAAGCCCAGAATATACAGAATGTAT
CGAAGCCCTGATGTTCCTCGTGGATGTGAAGGCCCATGTAAAGTCCAGTCTTATGAGCAA
CGGGATGATATTAAGCATACTGGTATTGTTCGTTGTGTTAGTGATGTTACTCGTGGATCT
GGAATTACTCACAGAGTGGGTAAGAGGTTCTGTGTTAAATCGATATATTTTTTAGGTAAA
GTCTGGATGGATGAAAATATTAAGAAGCAGAATCACACTAATCAGGTCATGTTCTTCTTG
GTTCGTGATAGAAGGCCTTATGGAAACAGCCCAATGGATTTTGGACAGGTTTTTAATATG
TTCGATAATGAGCCCAGTACCGCAACCGTGAAGAATGATTTGCGGGATAGGTTTCAAGTG
ATGAGGAAATTTCATGCTACAGTTATTGGTGGGCCCTCTGGAATGAAGGAACAGGCATTA
GTTAAGAGATTTTTTAGAATTAACAGTCATGTAACTTATAATCATCAGGAGGCAGCCAAG
TATGAGAACCATACTGAAAACGCCTTGTTATTGTATATGGCATGTACGCATGCCTCTAAT
CCAGTGTATGCAACTATGAAAATACGCATCTATTTCTATGATTCAATATCAAATTAA
>KC852151
ATGTCGAAGCGACCAGGCGATATAATCATTTCCACGCCCGTCTCGAAGGTTCGCCGAAGG
CTGAACTTCGACAGCCCATACAGCAGCCGTGCTGCTGTCCCCATTGTCCAAGGCACAAAC
AAGCGACGATCATGGACGTACAGGCCCATGTACCGGAAGCCCAGAATATACAGAATGTAT
CGAAGCCCTGATGTTCCTCGTGGATGTGAAGGCCCATGTAAAGTCCAGTCTTATGAGCAA
CGGGATGATATTAAGCATACTGGTATTGTTCGTTGTGTTAGTGATGTTACTCGTGGATCT
GGAATTACTCACAGAGTGGGTAAGAGGTTCTGTGTTAAATCGATATATTTTTTAGGTAAA
GTCTGGATGGATGAAAATATTAAGAAGCAGAATCACACTAATCAGGTCATGTTCTTCTTG
GTTCGTGATAGAAGGCCTTATGGAAACAGCCCAATGGATTTTGGACAGGTTTTTAATATG
TTCGATAATGAGCCCAGTACCGCAACCGTGAAGAATGATTTGCGGGATAGGTTTCAAGTG
ATGAGGAAATTTCATGCTACAGTTATTGGTGGGCCCTCTGGAATGAAGGAACAGGCATTA
GTTAAGAGATTTTTTAGAATTAACAGTCATGTAACTTATAATCATCAGGAGGCAGCCAAG
TATGAGAACCATACTGAAAACGCCTTGTTATTGTATATGGCATGTACGCATGCCTCTAAT
CCAGTGTATGCAACTATGAAAATACGCATCTATTTCTATGATTCAATATCAAATTAA
>KC999848
ATGTCGAAGCGACCAGGCGATATAATCATTTCCACGCCCGTCTCGAAGGTTCGCCGAAGG
CTGAACTTCGACAGCCCATACAGCAGCCGTGCTGCTGTCCCCATTGTCCAAGGCACAAAC
AAGCGACGATCATGGACGTACAGGCCCATGTACCGGAAGCCCAGAATATACAGAATGTAT
CGAAGCCCTGATGTTCCTCGTGGATGTGAAGGCCCATGTAAAGTCCAGTCTTATGAGCAA
CGGGATGATATTAAGCATACTGGTATTGTTCGTTGTGTTAGTGATGTTACTCGTGGATCT
GGAATTACTCACAGAGTGGGTAAGAGGTTCTGTGTTAAATCGATATATTTTTTAGGTAAA
GTCTGGATGGATGAAAATATTAAGAAGCAGAATCACACTAATCAGGTCATGTTCTTCTTG
GTTCGTGATAGAAGGCCTTATGGAAACAGCCCAATGGATTTTGGACAGGTTTTTAATATG
TTCGATAATGAGCCCAGTACCGCAACCGTGAAGAATGATTTGCGGGATAGGTTTCAAGTG
ATGAGGAAATTTCATGCTACAGTTATTGGTGGGCCCTCTGGAATGAAGGAACAGGCATTA
GTTAAGAGATTTTTTAGAATTAACAGTCATGTAACTTATAATCATCAGGAGGCAGCCAAG
TATGAGAACCATACTGAAAACGCCTTGTTATTGTATATGGCATGTACGCATGCCTCTAAT
CCAGTGTATGCAACTATGAAAATACGCATCTATTTCTATGATTCAATATCAAATTAA
>KC999850
ATGTCGAAGCGACCAGGCGATATAATCATTTCCACGCCCGTCTCGAAGGTTCGCCGAAGG
CTGAACTTCGACAGCCCATACAGCAGCCGTGCTGCTGTCCCCATTGTCCAAGGCACAAAC
AAGCGACGATCATGGACGTACAGGCCCATGTACCGGAAGCCCAGAATATACAGAATGTAT
CGAAGCCCTGATGTTCCTCGTGGATGTGAAGGCCCATGTAAAGTCCAGTCTTATGAGCAA
CGGGATGATATTAAGCATACTGGTATTGTTCGTTGTGTTAGTGATGTTACTCGTGGATCT
GGAATTACTCACAGAGTGGGTAAGAGGTTCTGTGTTAAATCGATATATTTTTTAGGTAAA
GTCTGGATGGATGAAAATATTAAGAAGCAGAATCACACTAATCAGGTCATGTTCTTCTTG
GTTCGTGATAGAAGGCCTTATGGAAACAGCCCAATGGATTTTGGACAGGTTTTTAATATG
TTCGATAATGAGCCCAGTACCGCAACCGTGAAGAATGATTTGCGGGATAGGTTTCAAGTG
ATGAGGAAATTTCATGCTACAGTTATTGGTGGGCCCTCTGGAATGAAGGAACAGGCATTA
GTTAAGAGATTTTTTAGAATTAACAGTCATGTAACTTATAATCATCAGGAGGCAGCCAAG
TATGAGAACCATACTGAAAACGCCTTGTTATTGTATATGGCATGTACGCATGCCTCTAAT
CCAGTGTATGCAACTATGAAAATACGCATCTATTTCTATGATTCAATATCAAATTAA
>KJ879949
ATGTCGAAGCGACCAGGCGATATAATCATTTCCACGCCCGTCTCGAAGGTTCGCCGAAGG
CTGAACTTCGACAGCCCATACAGCAGCCGTGCTGCTGTCCCCATTGTCCAAGGCACAAAC
AAGCGACGATCATGGACGTACAGGCCCATGTACCGGAAGCCCAGAATATACAGAATGTAT
CGAAGCCCTGATGTTCCTCGTGGATGTGAAGGCCCATGTAAAGTCCAGTCTTATGAGCAA
CGGGATGATATTAAGCATACTGGTATTGTTCGTTGTGTTAGTGATGTTACTCGTGGATCT
GGAATTACTCACAGAGTGGGTAAGAGGTTCTGTGTTAAATCGATATATTTTTTAGGTAAA
GTCTGGATGGATGAAAATATTAAGAAGCAGAATCACACTAATCAGGTCATGTTCTTCTTG
GTTCGTGATAGAAGGCCTTATGGAAACAGCCCAATGGATTTTGGACAGGTTTTTAATATG
TTCGATAATGAGCCCAGTACCGCAACCGTGAAGAATGATTTGCGGGATAGGTTTCAAGTG
ATGAGGAAATTTCATGCTACAGTTATTGGTGGGCCCTCTGGAATGAAGGAACAGGCATTA
GTTAAGAGATTTTTTAGAATTAACAGTCATGTAACTTATAATCATCAGGAGGCAGCCAAG
TATGAGAACCATACTGAAAACGCCTTGTTATTGTATATGGCATGTACGCATGCCTCTAAT
CCAGTGTATGCAACTATGAAAATACGCATCTATTTCTATGATTCAATATCAAATTAA
>EF523478
ATGTCGAAGCGACCAGGCGATATAATCATTTCCACGCCCGTCTCGAAGGTTCGCCGAAGG
CTGAACTTCGACAGCCCATACAGCAGCCGTGCTGCTGTCCCCATTGTCCAAGGCACAAAC
AAGCGACGATCATGGACGTACAGGCCCATGTACCGGAAGCCCAGAATATACAGAATGTAT
CGAAGCCCTGATGTTCCTCGTGGATGTGAAGGCCCATGTAAAGTCCAGTCTTATGAGCAA
CGGGATGATATTAAGCATACTGGTATTGTTCGTTGTGTTAGTGATGTTACTCGTGGATCT
GGAATTACTCACAGAGTGGGTAAGAGGTTCTGTGTTAAATCGATATATTTTTTAGGTAAA
GTCTGGATGGATGAAAATATTAAGAAGCAGAATCACACTAATCAGGTCATGTTCTTCTTG
GTTCGTGATAGAAGGCCTTATGGAAACAGCCCAATGGATTTTGGACAGGTTTTTAATATG
TTCGATAATGAGCCCAGTACCGCAACCGTGAAGAATGATTTGCGGGATAGGTTTCAAGTG
ATGAGGAAATTTCATGCTACAGTTATTGGTGGGCCCTCTGGAATGAAGGAACAGGCATTA
GTTAAGAGATTTTTTAGAATTAACAGTCATGTAACTTATAATCATCAGGAGGCAGCCAAG
TATGAGAACCATACTGAAAACGCCTTGTTATTGTATATGGCATGTACGCATGCCTCTAAT
CCAGTGTATGCAACTATGAAAATACGCATCTATTTCTATGATTCAATATCAAATTAA
>JX669544
ATGTCGAAGCGACCAGGCGATATAATCATTTCCACGCCCGTCTCGAAGGTTCGCCGAAGG
CTGAACTTCGACAGCCCATACAGCAGCCGTGCTGCTGTCCCCATTGTCCAAGGCACAAAC
AAGCGACGATCATGGACGTACAGGCCCATGTACCGGAAGCCCAGAATATACAGAATGTAT
CGAAGCCCTGATGTTCCTCGTGGATGTGAAGGCCCATGTAAAGTCCAGTCTTATGAGCAA
CGGGATGATATTAAGCATACTGGTATTGTTCGTTGTGTTAGTGATGTTACTCGTGGATCT
GGAATTACTCACAGAGTGGGTAAGAGGTTCTGTGTTAAATCGATATATTTTTTAGGTAAA
GTCTGGATGGATGAAAATATTAAGAAGCAGAATCACACTAATCAGGTCATGTTCTTCTTG
GTTCGTGATAGAAGGCCTTATGGAAACAGCCCAATGGATTTTGGACAGGTTTTTAATATG
TTCGATAATGAGCCCAGTACCGCAACCGTGAAGAATGATTTGCGGGATAGGTTTCAAGTG
ATGAGGAAATTTCATGCTACAGTTATTGGTGGGCCCTCTGGAATGAAGGAACAGGCATTA
GTTAAGAGATTTTTTAGAATTAACAGTCATGTAACTTATAATCATCAGGAGGCAGCCAAG
TATGAGAACCATACTGAAAACGCCTTGTTATTGTATATGGCATGTACGCATGCCTCTAAT
CCAGTGTATGCAACTATGAAAATACGCATCTATTTCTATGATTCAATATCAAATTAA
>JX070043
ATGTCGAAGCGACCAGGCGATATAATCATTTCCACGCCCGTCTCGAAGGTTCGCCGAAGG
CTGAACTTCGACAGCCCATACAGCAGCCGTGCTGCTGTCCCCATTGTCCAAGGCACAAAC
AAGCGACGATCATGGACGTACAGGCCCATGTACCGGAAGCCCAGAATATACAGAATGTAT
CGAAGCCCTGATGTTCCTCGTGGATGTGAAGGCCCATGTAAAGTCCAGTCTTATGAGCAA
CGGGATGATATTAAGCATACTGGTATTGTTCGTTGTGTTAGTGATGTTACTCGTGGATCT
GGAATTACTCACAGAGTGGGTAAGAGGTTCTGTGTTAAATCGATATATTTTTTAGGTAAA
GTCTGGATGGATGAAAATATTAAGAAGCAGAATCACACTAATCAGGTCATGTTCTTCTTG
GTTCGTGATAGAAGGCCTTATGGAAACAGCCCAATGGATTTTGGACAGGTTTTTAATATG
TTCGATAATGAGCCCAGTACCGCAACCGTGAAGAATGATTTGCGGGATAGGTTTCAAGTG
ATGAGGAAATTTCATGCTACAGTTATTGGTGGGCCCTCTGGAATGAAGGAACAGGCATTA
GTTAAGAGATTTTTTAGAATTAACAGTCATGTAACTTATAATCATCAGGAGGCAGCCAAG
TATGAGAACCATACTGAAAACGCCTTGTTATTGTATATGGCATGTACGCATGCCTCTAAT
CCAGTGTATGCAACTATGAAAATACGCATCTATTTCTATGATTCAATATCAAATTAA
>JX669541
ATGTCGAAGCGACCAGGCGATATAATCATTTCCACGCCCGTCTCGAAGGTTCGCCGAAGG
CTGAACTTCGACAGCCCATACAGCAGCCGTGCTGCTGTCCCCATTGTCCAAGGCACAAAC
AAGCGACGATCATGGACGTACAGGCCCATGTACCGGAAGCCCAGAATATACAGAATGTAT
CGAAGCCCTGATGTTCCTCGTGGATGTGAAGGCCCATGTAAAGTCCAGTCTTATGAGCAA
CGGGATGATATTAAGCATACTGGTATTGTTCGTTGTGTTAGTGATGTTACTCGTGGATCT
GGAATTACTCACAGAGTGGGTAAGAGGTTCTGTGTTAAATCGATATATTTTTTAGGTAAA
GTCTGGATGGATGAAAATATTAAGAAGCAGAATCACACTAATCAGGTCATGTTCTTCTTG
GTTCGTGATAGAAGGCCTTATGGAAACAGCCCAATGGATTTTGGACAGGTTTTTAATATG
TTCGATAATGAGCCCAGTACCGCAACCGTGAAGAATGATTTGCGGGATAGGTTTCAAGTG
ATGAGGAAATTTCATGCTACAGTTATTGGTGGGCCCTCTGGAATGAAGGAACAGGCATTA
GTTAAGAGATTTTTTAGAATTAACAGTCATGTAACTTATAATCATCAGGAGGCAGCCAAG
TATGAGAACCATACTGAAAACGCCTTGTTATTGTATATGGCATGTACGCATGCCTCTAAT
CCAGTGTATGCAACTATGAAAATACGCATCTATTTCTATGATTCAATATCAAATTAA
>KJ125410
ATGTCGAAGCGACCAGGCGATATAATCATTTCCACGCCCGTCTCGAAGGTTCGCCGAAGG
CTGAACTTCGACAGCCCATACAGCAGCCGTGCTGCTGTCCCCATTGTCCAAGGCACAAAC
AAGCGACGATCATGGACGTACAGGCCCATGTACCGGAAGCCCAGAATATACAGAATGTAT
CGAAGCCCTGATGTTCCTCGTGGATGTGAAGGCCCATGTAAAGTCCAGTCTTATGAGCAA
CGGGATGATATTAAGCATACTGGTATTGTTCGTTGTGTTAGTGATGTTACTCGTGGATCT
GGAATTACTCACAGAGTGGGTAAGAGGTTCTGTGTTAAATCGATATATTTTTTAGGTAAA
GTCTGGATGGATGAAAATATTAAGAAGCAGAATCACACTAATCAGGTCATGTTCTTCTTG
GTTCGTGATAGAAGGCCTTATGGAAACAGCCCAATGGATTTTGGACAGGTTTTTAATATG
TTCGATAATGAGCCCAGTACCGCAACCGTGAAGAATGATTTGCGGGATAGGTTTCAAGTG
ATGAGGAAATTTCATGCTACAGTTATTGGTGGGCCCTCTGGAATGAAGGAACAGGCATTA
GTTAAGAGATTTTTTAGAATTAACAGTCATGTAACTTATAATCATCAGGAGGCAGCCAAG
TATGAGAACCATACTGAAAACGCCTTGTTATTGTATATGGCATGTACGCATGCCTCTAAT
CCAGTGTATGCAACTATGAAAATACGCATCTATTTCTATGATTCAATATCAAATTAA
>JQ807735
ATGTCGAAGCGACCAGGCGATATAATCATTTCCACGCCCGTCTCGAAGGTTCGCCGAAGG
CTGAACTTCGACAGCCCATACAGCAGCCGTGCTGCTGTCCCCATTGTCCAAGGCACAAAC
AAGCGACGATCATGGACGTACAGGCCCATGTACCGGAAGCCCAGAATATACAGAATGTAT
CGAAGCCCTGATGTTCCTCGTGGATGTGAAGGCCCATGTAAAGTCCAGTCTTATGAGCAA
CGGGATGATATTAAGCATACTGGTATTGTTCGTTGTGTTAGTGATGTTACTCGTGGATCT
GGAATTACTCACAGAGTGGGTAAGAGGTTCTGTGTTAAATCGATATATTTTTTAGGTAAA
GTCTGGATGGATGAAAATATTAAGAAGCAGAATCACACTAATCAGGTCATGTTCTTCTTG
GTTCGTGATAGAAGGCCTTATGGAAACAGCCCAATGGATTTTGGACAGGTTTTTAATATG
TTCGATAATGAGCCCAGTACCGCAACCGTGAAGAATGATTTGCGGGATAGGTTTCAAGTG
ATGAGGAAATTTCATGCTACAGTTATTGGTGGGCCCTCTGGAATGAAGGAACAGGCATTA
GTTAAGAGATTTTTTAGAATTAACAGTCATGTAACTTATAATCATCAGGAGGCAGCCAAG
TATGAGAACCATACTGAAAACGCCTTGTTATTGTATATGGCATGTACGCATGCCTCTAAT
CCAGTGTATGCAACTATGAAAATACGCATCTATTTCTATGATTCAATATCAAATTAA
>JN990922
ATGTCGAAGCGACCAGGCGATATAATCATTTCCACGCCCGTCTCGAAGGTTCGCCGAAGG
CTGAACTTCGACAGCCCATACAGCAGCCGTGCTGCTGTCCCCATTGTCCAAGGCACAAAC
AAGCGACGATCATGGACGTACAGGCCCATGTACCGGAAGCCCAGAATATACAGAATGTAT
CGAAGCCCTGATGTTCCTCGTGGATGTGAAGGCCCATGTAAAGTCCAGTCTTATGAGCAA
CGGGATGATATTAAGCATACTGGTATTGTTCGTTGTGTTAGTGATGTTACTCGTGGATCT
GGAATTACTCACAGAGTGGGTAAGAGGTTCTGTGTTAAATCGATATATTTTTTAGGTAAA
GTCTGGATGGATGAAAATATTAAGAAGCAGAATCACACTAATCAGGTCATGTTCTTCTTG
GTTCGTGATAGAAGGCCTTATGGAAACAGCCCAATGGATTTTGGACAGGTTTTTAATATG
TTCGATAATGAGCCCAGTACCGCAACCGTGAAGAATGATTTGCGGGATAGGTTTCAAGTG
ATGAGGAAATTTCATGCTACAGTTATTGGTGGGCCCTCTGGAATGAAGGAACAGGCATTA
GTTAAGAGATTTTTTAGAATTAACAGTCATGTAACTTATAATCATCAGGAGGCAGCCAAG
TATGAGAACCATACTGAAAACGCCTTGTTATTGTATATGGCATGTACGCATGCCTCTAAT
CCAGTGTATGCAACTATGAAAATACGCATCTATTTCTATGATTCAATATCAAATTAA
>GU434144
ATGTCGAAGCGACCAGGCGATATAATCATTTCCACGCCCGTCTCGAAGGTTCGCCGAAGG
CTGAACTTCGACAGCCCATACAGCAGCCGTGCTGCTGTCCCCATTGTCCAAGGCACAAAC
AAGCGACGATCATGGACGTACAGGCCCATGTACCGGAAGCCCAGAATATACAGAATGTAT
CGAAGCCCTGATGTTCCTCGTGGATGTGAAGGCCCATGTAAAGTCCAGTCTTATGAGCAA
CGGGATGATATTAAGCATACTGGTATTGTTCGTTGTGTTAGTGATGTTACTCGTGGATCT
GGAATTACTCACAGAGTGGGTAAGAGGTTCTGTGTTAAATCGATATATTTTTTAGGTAAA
GTCTGGATGGATGAAAATATTAAGAAGCAGAATCACACTAATCAGGTCATGTTCTTCTTG
GTTCGTGATAGAAGGCCTTATGGAAACAGCCCAATGGATTTTGGACAGGTTTTTAATATG
TTCGATAATGAGCCCAGTACCGCAACCGTGAAGAATGATTTGCGGGATAGGTTTCAAGTG
ATGAGGAAATTTCATGCTACAGTTATTGGTGGGCCCTCTGGAATGAAGGAACAGGCATTA
GTTAAGAGATTTTTTAGAATTAACAGTCATGTAACTTATAATCATCAGGAGGCAGCCAAG
TATGAGAACCATACTGAAAACGCCTTGTTATTGTATATGGCATGTACGCATGCCTCTAAT
CCAGTGTATGCAACTATGAAAATACGCATCTATTTCTATGATTCAATATCAAATTAA
>KT338296
ATGTCGAAGCGACCAGGCGATATAATCATTTCCACGCCCGTCTCGAAGGTTCGCCGAAGG
CTGAACTTCGACAGCCCATACAGCAGCCGTGCTGCTGTCCCCATTGTCCAAGGCACAAAC
AAGCGACGATCATGGACGTACAGGCCCATGTACCGGAAGCCCAGAATATACAGAATGTAT
CGAAGCCCTGATGTTCCTCGTGGATGTGAAGGCCCATGTAAAGTCCAGTCTTATGAGCAA
CGGGATGATATTAAGCATACTGGTATTGTTCGTTGTGTTAGTGATGTTACTCGTGGATCT
GGAATTACTCACAGAGTGGGTAAGAGGTTCTGTGTTAAATCGATATATTTTTTAGGTAAA
GTCTGGATGGATGAAAATATTAAGAAGCAGAATCACACTAATCAGGTCATGTTCTTCTTG
GTTCGTGATAGAAGGCCTTATGGAAACAGCCCAATGGATTTTGGACAGGTTTTTAATATG
TTCGATAATGAGCCCAGTACCGCAACCGTGAAGAATGATTTGCGGGATAGGTTTCAAGTG
ATGAGGAAATTTCATGCTACAGTTATTGGTGGGCCCTCTGGAATGAAGGAACAGGCATTA
GTTAAGAGATTTTTTAGAATTAACAGTCATGTAACTTATAATCATCAGGAGGCAGCCAAG
TATGAGAACCATACTGAAAACGCCTTGTTATTGTATATGGCATGTACGCATGCCTCTAAT
CCAGTGTATGCAACTATGAAAATACGCATCTATTTCTATGATTCAATATCAAATTAA
>GU434142
ATGTCGAAGCGACCAGGCGATATAATCATTTCCACGCCCGTCTCGAAGGTTCGCCGAAGG
CTGAACTTCGACAGCCCATACAGCAGCCGTGCTGCTGTCCCCATTGTCCAAGGCACAAAC
AAGCGACGATCATGGACGTACAGGCCCATGTACCGGAAGCCCAGAATATACAGAATGTAT
CGAAGCCCTGATGTTCCTCGTGGATGTGAAGGCCCATGTAAAGTCCAGTCTTATGAGCAA
CGGGATGATATTAAGCATACTGGTATTGTTCGTTGTGTTAGTGATGTTACTCGTGGATCT
GGAATTACTCACAGAGTGGGTAAGAGGTTCTGTGTTAAATCGATATATTTTTTAGGTAAA
GTCTGGATGGATGAAAATATTAAGAAGCAGAATCACACTAATCAGGTCATGTTCTTCTTG
GTTCGTGATAGAAGGCCTTATGGAAACAGCCCAATGGATTTTGGACAGGTTTTTAATATG
TTCGATAATGAGCCCAGTACCGCAACCGTGAAGAATGATTTGCGGGATAGGTTTCAAGTG
ATGAGGAAATTTCATGCTACAGTTATTGGTGGGCCCTCTGGAATGAAGGAACAGGCATTA
GTTAAGAGATTTTTTAGAATTAACAGTCATGTAACTTATAATCATCAGGAGGCAGCCAAG
TATGAGAACCATACTGAAAACGCCTTGTTATTGTATATGGCATGTACGCATGCCTCTAAT
CCAGTGTATGCAACTATGAAAATACGCATCTATTTCTATGATTCAATATCAAATTAA
>EF210555
ATGTCGAAGCGACCAGGCGATATAATCATTTCCACGCCCGTCTCGAAGGTTCGCCGAAGG
CTGAACTTCGACAGCCCATACAGCAGCCGTGCTGCTGTCCCCATTGTCCAAGGCACAAAC
AAGCGACGATCATGGACGTACAGGCCCATGTACCGGAAGCCCAGAATATACAGAATGTAT
CGAAGCCCTGATGTTCCTCGTGGATGTGAAGGCCCATGTAAAGTCCAGTCTTATGAGCAA
CGGGATGATATTAAGCATACTGGTATTGTTCGTTGTGTTAGTGATGTTACTCGTGGATCT
GGAATTACTCACAGAGTGGGTAAGAGGTTCTGTGTTAAATCGATATATTTTTTAGGTAAA
GTCTGGATGGATGAAAATATTAAGAAGCAGAATCACACTAATCAGGTCATGTTCTTCTTG
GTTCGTGATAGAAGGCCTTATGGAAACAGCCCAATGGATTTTGGACAGGTTTTTAATATG
TTCGATAATGAGCCCAGTACCGCAACCGTGAAGAATGATTTGCGGGATAGGTTTCAAGTG
ATGAGGAAATTTCATGCTACAGTTATTGGTGGGCCCTCTGGAATGAAGGAACAGGCATTA
GTTAAGAGATTTTTTAGAATTAACAGTCATGTAACTTATAATCATCAGGAGGCAGCCAAG
TATGAGAACCATACTGAAAACGCCTTGTTATTGTATATGGCATGTACGCATGCCTCTAAT
CCAGTGTATGCAACTATGAAAATACGCATCTATTTCTATGATTCAATATCAAATTAA
>GU434143
ATGTCGAAGCGACCAGGCGATATAATCATTTCCACGCCCGTCTCGAAGGTTCGCCGAAGG
CTGAACTTCGACAGCCCATACAGCAGCCGTGCTGCTGTCCCCATTGTCCAAGGCACAAAC
AAGCGACGATCATGGACGTACAGGCCCATGTACCGGAAGCCCAGAATATACAGAATGTAT
CGAAGCCCTGATGTTCCTCGTGGATGTGAAGGCCCATGTAAAGTCCAGTCTTATGAGCAA
CGGGATGATATTAAGCATACTGGTATTGTTCGTTGTGTTAGTGATGTTACTCGTGGATCT
GGAATTACTCACAGAGTGGGTAAGAGGTTCTGTGTTAAATCGATATATTTTTTAGGTAAA
GTCTGGATGGATGAAAATATTAAGAAGCAGAATCACACTAATCAGGTCATGTTCTTCTTG
GTTCGTGATAGAAGGCCTTATGGAAACAGCCCAATGGATTTTGGACAGGTTTTTAATATG
TTCGATAATGAGCCCAGTACCGCAACCGTGAAGAATGATTTGCGGGATAGGTTTCAAGTG
ATGAGGAAATTTCATGCTACAGTTATTGGTGGGCCCTCTGGAATGAAGGAACAGGCATTA
GTTAAGAGATTTTTTAGAATTAACAGTCATGTAACTTATAATCATCAGGAGGCAGCCAAG
TATGAGAACCATACTGAAAACGCCTTGTTATTGTATATGGCATGTACGCATGCCTCTAAT
CCAGTGTATGCAACTATGAAAATACGCATCTATTTCTATGATTCAATATCAAATTAA
>GU951436
ATGTCGAAGCGACCAGGCGATATAATCATTTCCACGCCCGTCTCGAAGGTTCGCCGAAGG
CTGAACTTCGACAGCCCATACAGCAGCCGTGCTGCTGTCCCCATTGTCCAAGGCACAAAC
AAGCGACGATCATGGACGTACAGGCCCATGTACCGGAAGCCCAGAATATACAGAATGTAT
CGAAGCCCTGATGTTCCTCGTGGATGTGAAGGCCCATGTAAAGTCCAGTCTTATGAGCAA
CGGGATGATATTAAGCATACTGGTATTGTTCGTTGTGTTAGTGATGTTACTCGTGGATCT
GGAATTACTCACAGAGTGGGTAAGAGGTTCTGTGTTAAATCGATATATTTTTTAGGTAAA
GTCTGGATGGATGAAAATATTAAGAAGCAGAATCACACTAATCAGGTCATGTTCTTCTTG
GTTCGTGATAGAAGGCCTTATGGAAACAGCCCAATGGATTTTGGACAGGTTTTTAATATG
TTCGATAATGAGCCCAGTACCGCAACCGTGAAGAATGATTTGCGGGATAGGTTTCAAGTG
ATGAGGAAATTTCATGCTACAGTTATTGGTGGGCCCTCTGGAATGAAGGAACAGGCATTA
GTTAAGAGATTTTTTAGAATTAACAGTCATGTAACTTATAATCATCAGGAGGCAGCCAAG
TATGAGAACCATACTGAAAACGCCTTGTTATTGTATATGGCATGTACGCATGCCTCTAAT
CCAGTGTATGCAACTATGAAAATACGCATCTATTTCTATGATTCAATATCAAATTAA
>GU983859
ATGTCGAAGCGACCAGGCGATATAATCATTTCCACGCCCGTCTCGAAGGTTCGCCGAAGG
CTGAACTTCGACAGCCCATACAGCAGCCGTGCTGCTGTCCCCATTGTCCAAGGCACAAAC
AAGCGACGATCATGGACGTACAGGCCCATGTACCGGAAGCCCAGAATATACAGAATGTAT
CGAAGCCCTGATGTTCCTCGTGGATGTGAAGGCCCATGTAAAGTCCAGTCTTATGAGCAA
CGGGATGATATTAAGCATACTGGTATTGTTCGTTGTGTTAGTGATGTTACTCGTGGATCT
GGAATTACTCACAGAGTGGGTAAGAGGTTCTGTGTTAAATCGATATATTTTTTAGGTAAA
GTCTGGATGGATGAAAATATTAAGAAGCAGAATCACACTAATCAGGTCATGTTCTTCTTG
GTTCGTGATAGAAGGCCTTATGGAAACAGCCCAATGGATTTTGGACAGGTTTTTAATATG
TTCGATAATGAGCCCAGTACCGCAACCGTGAAGAATGATTTGCGGGATAGGTTTCAAGTG
ATGAGGAAATTTCATGCTACAGTTATTGGTGGGCCCTCTGGAATGAAGGAACAGGCATTA
GTTAAGAGATTTTTTAGAATTAACAGTCATGTAACTTATAATCATCAGGAGGCAGCCAAG
TATGAGAACCATACTGAAAACGCCTTGTTATTGTATATGGCATGTACGCATGCCTCTAAT
CCAGTGTATGCAACTATGAAAATACGCATCTATTTCTATGATTCAATATCAAATTAA
>JQ002660
ATGTCGAAGCGACCAGGCGATATAATCATTTCCACGCCCGTCTCGAAGGTTCGCCGAAGG
CTGAACTTCGACAGCCCATACAGCAGCCGTGCTGCTGTCCCCATTGTCCAAGGCACAAAC
AAGCGACGATCATGGACGTACAGGCCCATGTACCGGAAGCCCAGAATATACAGAATGTAT
CGAAGCCCTGATGTTCCTCGTGGATGTGAAGGCCCATGTAAAGTCCAGTCTTATGAGCAA
CGGGATGATATTAAGCATACTGGTATTGTTCGTTGTGTTAGTGATGTTACTCGTGGATCT
GGAATTACTCACAGAGTGGGTAAGAGGTTCTGTGTTAAATCGATATATTTTTTAGGTAAA
GTCTGGATGGATGAAAATATTAAGAAGCAGAATCACACTAATCAGGTCATGTTCTTCTTG
GTTCGTGATAGAAGGCCTTATGGAAACAGCCCAATGGATTTTGGACAGGTTTTTAATATG
TTCGATAATGAGCCCAGTACCGCAACCGTGAAGAATGATTTGCGGGATAGGTTTCAAGTG
ATGAGGAAATTTCATGCTACAGTTATTGGTGGGCCCTCTGGAATGAAGGAACAGGCATTA
GTTAAGAGATTTTTTAGAATTAACAGTCATGTAACTTATAATCATCAGGAGGCAGCCAAG
TATGAGAACCATACTGAAAACGCCTTGTTATTGTATATGGCATGTACGCATGCCTCTAAT
CCAGTGTATGCAACTATGAAAATACGCATCTATTTCTATGATTCAATATCAAATTAA
>JQ034621
ATGTCGAAGCGACCAGGCGATATAATCATTTCCACGCCCGTCTCGAAGGTTCGCCGAAGG
CTGAACTTCGACAGCCCATACAGCAGCCGTGCTGCTGTCCCCATTGTCCAAGGCACAAAC
AAGCGACGATCATGGACGTACAGGCCCATGTACCGGAAGCCCAGAATATACAGAATGTAT
CGAAGCCCTGATGTTCCTCGTGGATGTGAAGGCCCATGTAAAGTCCAGTCTTATGAGCAA
CGGGATGATATTAAGCATACTGGTATTGTTCGTTGTGTTAGTGATGTTACTCGTGGATCT
GGAATTACTCACAGAGTGGGTAAGAGGTTCTGTGTTAAATCGATATATTTTTTAGGTAAA
GTCTGGATGGATGAAAATATTAAGAAGCAGAATCACACTAATCAGGTCATGTTCTTCTTG
GTTCGTGATAGAAGGCCTTATGGAAACAGCCCAATGGATTTTGGACAGGTTTTTAATATG
TTCGATAATGAGCCCAGTACCGCAACCGTGAAGAATGATTTGCGGGATAGGTTTCAAGTG
ATGAGGAAATTTCATGCTACAGTTATTGGTGGGCCCTCTGGAATGAAGGAACAGGCATTA
GTTAAGAGATTTTTTAGAATTAACAGTCATGTAACTTATAATCATCAGGAGGCAGCCAAG
TATGAGAACCATACTGAAAACGCCTTGTTATTGTATATGGCATGTACGCATGCCTCTAAT
CCAGTGTATGCAACTATGAAAATACGCATCTATTTCTATGATTCAATATCAAATTAA
>JQ034619
ATGTCGAAGCGACCAGGCGATATAATCATTTCCACGCCCGTCTCGAAGGTTCGCCGAAGG
CTGAACTTCGACAGCCCATACAGCAGCCGTGCTGCTGTCCCCATTGTCCAAGGCACAAAC
AAGCGACGATCATGGACGTACAGGCCCATGTACCGGAAGCCCAGAATATACAGAATGTAT
CGAAGCCCTGATGTTCCTCGTGGATGTGAAGGCCCATGTAAAGTCCAGTCTTATGAGCAA
CGGGATGATATTAAGCATACTGGTATTGTTCGTTGTGTTAGTGATGTTACTCGTGGATCT
GGAATTACTCACAGAGTGGGTAAGAGGTTCTGTGTTAAATCGATATATTTTTTAGGTAAA
GTCTGGATGGATGAAAATATTAAGAAGCAGAATCACACTAATCAGGTCATGTTCTTCTTG
GTTCGTGATAGAAGGCCTTATGGAAACAGCCCAATGGATTTTGGACAGGTTTTTAATATG
TTCGATAATGAGCCCAGTACCGCAACCGTGAAGAATGATTTGCGGGATAGGTTTCAAGTG
ATGAGGAAATTTCATGCTACAGTTATTGGTGGGCCCTCTGGAATGAAGGAACAGGCATTA
GTTAAGAGATTTTTTAGAATTAACAGTCATGTAACTTATAATCATCAGGAGGCAGCCAAG
TATGAGAACCATACTGAAAACGCCTTGTTATTGTATATGGCATGTACGCATGCCTCTAAT
CCAGTGTATGCAACTATGAAAATACGCATCTATTTCTATGATTCAATATCAAATTAA
>JQ411237
ATGTCGAAGCGACCAGGCGATATAATCATTTCCACGCCCGTCTCGAAGGTTCGCCGAAGG
CTGAACTTCGACAGCCCATACAGCAGCCGTGCTGCTGTCCCCATTGTCCAAGGCACAAAC
AAGCGACGATCATGGACGTACAGGCCCATGTACCGGAAGCCCAGAATATACAGAATGTAT
CGAAGCCCTGATGTTCCTCGTGGATGTGAAGGCCCATGTAAAGTCCAGTCTTATGAGCAA
CGGGATGATATTAAGCATACTGGTATTGTTCGTTGTGTTAGTGATGTTACTCGTGGATCT
GGAATTACTCACAGAGTGGGTAAGAGGTTCTGTGTTAAATCGATATATTTTTTAGGTAAA
GTCTGGATGGATGAAAATATTAAGAAGCAGAATCACACTAATCAGGTCATGTTCTTCTTG
GTTCGTGATAGAAGGCCTTATGGAAACAGCCCAATGGATTTTGGACAGGTTTTTAATATG
TTCGATAATGAGCCCAGTACCGCAACCGTGAAGAATGATTTGCGGGATAGGTTTCAAGTG
ATGAGGAAATTTCATGCTACAGTTATTGGTGGGCCCTCTGGAATGAAGGAACAGGCATTA
GTTAAGAGATTTTTTAGAATTAACAGTCATGTAACTTATAATCATCAGGAGGCAGCCAAG
TATGAGAACCATACTGAAAACGCCTTGTTATTGTATATGGCATGTACGCATGCCTCTAAT
CCAGTGTATGCAACTATGAAAATACGCATCTATTTCTATGATTCAATATCAAATTAA
>JQ038235
ATGTCGAAGCGACCAGGCGATATAATCATTTCCACGCCCGTCTCGAAGGTTCGCCGAAGG
CTGAACTTCGACAGCCCATACAGCAGCCGTGCTGCTGTCCCCATTGTCCAAGGCACAAAC
AAGCGACGATCATGGACGTACAGGCCCATGTACCGGAAGCCCAGAATATACAGAATGTAT
CGAAGCCCTGATGTTCCTCGTGGATGTGAAGGCCCATGTAAAGTCCAGTCTTATGAGCAA
CGGGATGATATTAAGCATACTGGTATTGTTCGTTGTGTTAGTGATGTTACTCGTGGATCT
GGAATTACTCACAGAGTGGGTAAGAGGTTCTGTGTTAAATCGATATATTTTTTAGGTAAA
GTCTGGATGGATGAAAATATTAAGAAGCAGAATCACACTAATCAGGTCATGTTCTTCTTG
GTTCGTGATAGAAGGCCTTATGGAAACAGCCCAATGGATTTTGGACAGGTTTTTAATATG
TTCGATAATGAGCCCAGTACCGCAACCGTGAAGAATGATTTGCGGGATAGGTTTCAAGTG
ATGAGGAAATTTCATGCTACAGTTATTGGTGGGCCCTCTGGAATGAAGGAACAGGCATTA
GTTAAGAGATTTTTTAGAATTAACAGTCATGTAACTTATAATCATCAGGAGGCAGCCAAG
TATGAGAACCATACTGAAAACGCCTTGTTATTGTATATGGCATGTACGCATGCCTCTAAT
CCAGTGTATGCAACTATGAAAATACGCATCTATTTCTATGATTCAATATCAAATTAA
>JQ038240
ATGTCGAAGCGACCAGGCGATATAATCATTTCCACGCCCGTCTCGAAGGTTCGCCGAAGG
CTGAACTTCGACAGCCCATACAGCAGCCGTGCTGCTGTCCCCATTGTCCAAGGCACAAAC
AAGCGACGATCATGGACGTACAGGCCCATGTACCGGAAGCCCAGAATATACAGAATGTAT
CGAAGCCCTGATGTTCCTCGTGGATGTGAAGGCCCATGTAAAGTCCAGTCTTATGAGCAA
CGGGATGATATTAAGCATACTGGTATTGTTCGTTGTGTTAGTGATGTTACTCGTGGATCT
GGAATTACTCACAGAGTGGGTAAGAGGTTCTGTGTTAAATCGATATATTTTTTAGGTAAA
GTCTGGATGGATGAAAATATTAAGAAGCAGAATCACACTAATCAGGTCATGTTCTTCTTG
GTTCGTGATAGAAGGCCTTATGGAAACAGCCCAATGGATTTTGGACAGGTTTTTAATATG
TTCGATAATGAGCCCAGTACCGCAACCGTGAAGAATGATTTGCGGGATAGGTTTCAAGTG
ATGAGGAAATTTCATGCTACAGTTATTGGTGGGCCCTCTGGAATGAAGGAACAGGCATTA
GTTAAGAGATTTTTTAGAATTAACAGTCATGTAACTTATAATCATCAGGAGGCAGCCAAG
TATGAGAACCATACTGAAAACGCCTTGTTATTGTATATGGCATGTACGCATGCCTCTAAT
CCAGTGTATGCAACTATGAAAATACGCATCTATTTCTATGATTCAATATCAAATTAA
>JQ004049
ATGTCGAAGCGACCAGGCGATATAATCATTTCCACGCCCGTCTCGAAGGTTCGCCGAAGG
CTGAACTTCGACAGCCCATACAGCAGCCGTGCTGCTGTCCCCATTGTCCAAGGCACAAAC
AAGCGACGATCATGGACGTACAGGCCCATGTACCGGAAGCCCAGAATATACAGAATGTAT
CGAAGCCCTGATGTTCCTCGTGGATGTGAAGGCCCATGTAAAGTCCAGTCTTATGAGCAA
CGGGATGATATTAAGCATACTGGTATTGTTCGTTGTGTTAGTGATGTTACTCGTGGATCT
GGAATTACTCACAGAGTGGGTAAGAGGTTCTGTGTTAAATCGATATATTTTTTAGGTAAA
GTCTGGATGGATGAAAATATTAAGAAGCAGAATCACACTAATCAGGTCATGTTCTTCTTG
GTTCGTGATAGAAGGCCTTATGGAAACAGCCCAATGGATTTTGGACAGGTTTTTAATATG
TTCGATAATGAGCCCAGTACCGCAACCGTGAAGAATGATTTGCGGGATAGGTTTCAAGTG
ATGAGGAAATTTCATGCTACAGTTATTGGTGGGCCCTCTGGAATGAAGGAACAGGCATTA
GTTAAGAGATTTTTTAGAATTAACAGTCATGTAACTTATAATCATCAGGAGGCAGCCAAG
TATGAGAACCATACTGAAAACGCCTTGTTATTGTATATGGCATGTACGCATGCCTCTAAT
CCAGTGTATGCAACTATGAAAATACGCATCTATTTCTATGATTCAATATCAAATTAA
>JQ004052
ATGTCGAAGCGACCAGGCGATATAATCATTTCCACGCCCGTCTCGAAGGTTCGCCGAAGG
CTGAACTTCGACAGCCCATACAGCAGCCGTGCTGCTGTCCCCATTGTCCAAGGCACAAAC
AAGCGACGATCATGGACGTACAGGCCCATGTACCGGAAGCCCAGAATATACAGAATGTAT
CGAAGCCCTGATGTTCCTCGTGGATGTGAAGGCCCATGTAAAGTCCAGTCTTATGAGCAA
CGGGATGATATTAAGCATACTGGTATTGTTCGTTGTGTTAGTGATGTTACTCGTGGATCT
GGAATTACTCACAGAGTGGGTAAGAGGTTCTGTGTTAAATCGATATATTTTTTAGGTAAA
GTCTGGATGGATGAAAATATTAAGAAGCAGAATCACACTAATCAGGTCATGTTCTTCTTG
GTTCGTGATAGAAGGCCTTATGGAAACAGCCCAATGGATTTTGGACAGGTTTTTAATATG
TTCGATAATGAGCCCAGTACCGCAACCGTGAAGAATGATTTGCGGGATAGGTTTCAAGTG
ATGAGGAAATTTCATGCTACAGTTATTGGTGGGCCCTCTGGAATGAAGGAACAGGCATTA
GTTAAGAGATTTTTTAGAATTAACAGTCATGTAACTTATAATCATCAGGAGGCAGCCAAG
TATGAGAACCATACTGAAAACGCCTTGTTATTGTATATGGCATGTACGCATGCCTCTAAT
CCAGTGTATGCAACTATGAAAATACGCATCTATTTCTATGATTCAATATCAAATTAA
>JF414237
ATGTCGAAGCGACCAGGCGATATAATCATTTCCACGCCCGTCTCGAAGGTTCGCCGAAGG
CTGAACTTCGACAGCCCATACAGCAGCCGTGCTGCTGTCCCCATTGTCCAAGGCACAAAC
AAGCGACGATCATGGACGTACAGGCCCATGTACCGGAAGCCCAGAATATACAGAATGTAT
CGAAGCCCTGATGTTCCTCGTGGATGTGAAGGCCCATGTAAAGTCCAGTCTTATGAGCAA
CGGGATGATATTAAGCATACTGGTATTGTTCGTTGTGTTAGTGATGTTACTCGTGGATCT
GGAATTACTCACAGAGTGGGTAAGAGGTTCTGTGTTAAATCGATATATTTTTTAGGTAAA
GTCTGGATGGATGAAAATATTAAGAAGCAGAATCACACTAATCAGGTCATGTTCTTCTTG
GTTCGTGATAGAAGGCCTTATGGAAACAGCCCAATGGATTTTGGACAGGTTTTTAATATG
TTCGATAATGAGCCCAGTACCGCAACCGTGAAGAATGATTTGCGGGATAGGTTTCAAGTG
ATGAGGAAATTTCATGCTACAGTTATTGGTGGGCCCTCTGGAATGAAGGAACAGGCATTA
GTTAAGAGATTTTTTAGAATTAACAGTCATGTAACTTATAATCATCAGGAGGCAGCCAAG
TATGAGAACCATACTGAAAACGCCTTGTTATTGTATATGGCATGTACGCATGCCTCTAAT
CCAGTGTATGCAACTATGAAAATACGCATCTATTTCTATGATTCAATATCAAATTAA
>KF906542
ATGTCGAAGCGACCAGGCGATATAATCATTTCCACGCCCGTCTCGAAGGTTCGCCGAAGG
CTGAACTTCGACAGCCCATACAGCAGCCGTGCTGCTGTCCCCATTGTCCAAGGCACAAAC
AAGCGACGATCATGGACGTACAGGCCCATGTACCGGAAGCCCAGAATATACAGAATGTAT
CGAAGCCCTGATGTTCCTCGTGGATGTGAAGGCCCATGTAAAGTCCAGTCTTATGAGCAA
CGGGATGATATTAAGCATACTGGTATTGTTCGTTGTGTTAGTGATGTTACTCGTGGATCT
GGAATTACTCACAGAGTGGGTAAGAGGTTCTGTGTTAAATCGATATATTTTTTAGGTAAA
GTCTGGATGGATGAAAATATTAAGAAGCAGAATCACACTAATCAGGTCATGTTCTTCTTG
GTTCGTGATAGAAGGCCTTATGGAAACAGCCCAATGGATTTTGGACAGGTTTTTAATATG
TTCGATAATGAGCCCAGTACCGCAACCGTGAAGAATGATTTGCGGGATAGGTTTCAAGTG
ATGAGGAAATTTCATGCTACAGTTATTGGTGGGCCCTCTGGAATGAAGGAACAGGCATTA
GTTAAGAGATTTTTTAGAATTAACAGTCATGTAACTTATAATCATCAGGAGGCAGCCAAG
TATGAGAACCATACTGAAAACGCCTTGTTATTGTATATGGCATGTACGCATGCCTCTAAT
CCAGTGTATGCAACTATGAAAATACGCATCTATTTCTATGATTCAATATCAAATTAA
>JX910534
ATGTCGAAGCGACCAGGCGATATAATCATTTCCACGCCCGTCTCGAAGGTTCGCCGAAGG
CTGAACTTCGACAGCCCATACAGCAGCCGTGCTGCTGTCCCCATTGTCCAAGGCACAAAC
AAGCGACGATCATGGACGTACAGGCCCATGTACCGGAAGCCCAGAATATACAGAATGTAT
CGAAGCCCTGATGTTCCTCGTGGATGTGAAGGCCCATGTAAAGTCCAGTCTTATGAGCAA
CGGGATGATATTAAGCATACTGGTATTGTTCGTTGTGTTAGTGATGTTACTCGTGGATCT
GGAATTACTCACAGAGTGGGTAAGAGGTTCTGTGTTAAATCGATATATTTTTTAGGTAAA
GTCTGGATGGATGAAAATATTAAGAAGCAGAATCACACTAATCAGGTCATGTTCTTCTTG
GTTCGTGATAGAAGGCCTTATGGAAACAGCCCAATGGATTTTGGACAGGTTTTTAATATG
TTCGATAATGAGCCCAGTACCGCAACCGTGAAGAATGATTTGCGGGATAGGTTTCAAGTG
ATGAGGAAATTTCATGCTACAGTTATTGGTGGGCCCTCTGGAATGAAGGAACAGGCATTA
GTTAAGAGATTTTTTAGAATTAACAGTCATGTAACTTATAATCATCAGGAGGCAGCCAAG
TATGAGAACCATACTGAAAACGCCTTGTTATTGTATATGGCATGTACGCATGCCTCTAAT
CCAGTGTATGCAACTATGAAAATACGCATCTATTTCTATGATTCAATATCAAATTAA
>GU111505
ATGTCGAAGCGACCAGGCGATATAATCATTTCCACGCCCGTCTCGAAGGTTCGCCGAAGG
CTGAACTTCGACAGCCCATACAGCAGCCGTGCTGCTGTCCCCATTGTCCAAGGCACAAAC
AAGCGACGATCATGGACGTACAGGCCCATGTACCGGAAGCCCAGAATATACAGAATGTAT
CGAAGCCCTGATGTTCCTCGTGGATGTGAAGGCCCATGTAAAGTCCAGTCTTATGAGCAA
CGGGATGATATTAAGCATACTGGTATTGTTCGTTGTGTTAGTGATGTTACTCGTGGATCT
GGAATTACTCACAGAGTGGGTAAGAGGTTCTGTGTTAAATCGATATATTTTTTAGGTAAA
GTCTGGATGGATGAAAATATTAAGAAGCAGAATCACACTAATCAGGTCATGTTCTTCTTG
GTTCGTGATAGAAGGCCTTATGGAAACAGCCCAATGGATTTTGGACAGGTTTTTAATATG
TTCGATAATGAGCCCAGTACCGCAACCGTGAAGAATGATTTGCGGGATAGGTTTCAAGTG
ATGAGGAAATTTCATGCTACAGTTATTGGTGGGCCCTCTGGAATGAAGGAACAGGCATTA
GTTAAGAGATTTTTTAGAATTAACAGTCATGTAACTTATAATCATCAGGAGGCAGCCAAG
TATGAGAACCATACTGAAAACGCCTTGTTATTGTATATGGCATGTACGCATGCCTCTAAT
CCAGTGTATGCAACTATGAAAATACGCATCTATTTCTATGATTCAATATCAAATTAA
>DQ631892
ATGTCGAAGCGACCAGGCGATATAATCATTTCCACGCCCGTCTCGAAGGTTCGCCGAAGG
CTGAACTTCGACAGCCCATACAGCAGCCGTGCTGCTGTCCCCATTGTCCAAGGCACAAAC
AAGCGACGATCATGGACGTACAGGCCCATGTACCGGAAGCCCAGAATATACAGAATGTAT
CGAAGCCCTGATGTTCCTCGTGGATGTGAAGGCCCATGTAAAGTCCAGTCTTATGAGCAA
CGGGATGATATTAAGCATACTGGTATTGTTCGTTGTGTTAGTGATGTTACTCGTGGATCT
GGAATTACTCACAGAGTGGGTAAGAGGTTCTGTGTTAAATCGATATATTTTTTAGGTAAA
GTCTGGATGGATGAAAATATTAAGAAGCAGAATCACACTAATCAGGTCATGTTCTTCTTG
GTTCGTGATAGAAGGCCTTATGGAAACAGCCCAATGGATTTTGGACAGGTTTTTAATATG
TTCGATAATGAGCCCAGTACCGCAACCGTGAAGAATGATTTGCGGGATAGGTTTCAAGTG
ATGAGGAAATTTCATGCTACAGTTATTGGTGGGCCCTCTGGAATGAAGGAACAGGCATTA
GTTAAGAGATTTTTTAGAATTAACAGTCATGTAACTTATAATCATCAGGAGGCAGCCAAG
TATGAGAACCATACTGAAAACGCCTTGTTATTGTATATGGCATGTACGCATGCCTCTAAT
CCAGTGTATGCAACTATGAAAATACGCATCTATTTCTATGATTCAATATCAAATTAA
>KC999846
ATGTCGAAGCGACCAGGCGATATAATCATTTCCACGCCCGTCTCGAAGGTTCGCCGAAGG
CTGAACTTCGACAGCCCATACAGCAGCCGTGCTGCTGTCCCCATTGTCCAAGGCACAAAC
AAGCGACGATCATGGACGTACAGGCCCATGTACCGGAAGCCCAGAATATACAGAATGTAT
CGAAGCCCTGATGTTCCTCGTGGATGTGAAGGCCCATGTAAAGTCCAGTCTTATGAGCAA
CGGGATGATATTAAGCATACTGGTATTGTTCGTTGTGTTAGTGATGTTACTCGTGGATCT
GGAATTACTCACAGAGTGGGTAAGAGGTTCTGTGTTAAATCGATATATTTTTTAGGTAAA
GTCTGGATGGATGAAAATATTAAGAAGCAGAATCACACTAATCAGGTCATGTTCTTCTTG
GTTCGTGATAGAAGGCCTTATGGAAACAGCCCAATGGATTTTGGACAGGTTTTTAATATG
TTCGATAATGAGCCCAGTACCGCAACCGTGAAGAATGATTTGCGGGATAGGTTTCAAGTG
ATGAGGAAATTTCATGCTACAGTTATTGGTGGGCCCTCTGGAATGAAGGAACAGGCATTA
GTTAAGAGATTTTTTAGAATTAACAGTCATGTAACTTATAATCATCAGGAGGCAGCCAAG
TATGAGAACCATACTGAAAACGCCTTGTTATTGTATATGGCATGTACGCATGCCTCTAAT
CCAGTGTATGCAACTATGAAAATACGCATCTATTTCTATGATTCAATATCAAATTAA
>FJ012358
ATGTCGAAGCGACCAGGCGATATAATCATTTCCACGCCCGTCTCGAAGGTTCGCCGAAGG
CTGAACTTCGACAGCCCATACAGCAGCCGTGCTGCTGTCCCCATTGTCCAAGGCACAAAC
AAGCGACGATCATGGACGTACAGGCCCATGTACCGGAAGCCCAGAATATACAGAATGTAT
CGAAGCCCTGATGTTCCTCGTGGATGTGAAGGCCCATGTAAAGTCCAGTCTTATGAGCAA
CGGGATGATATTAAGCATACTGGTATTGTTCGTTGTGTTAGTGATGTTATTCGTGGATCT
GGAATTACTCACAGAGTGGGTAAGAGGTTCTGTGTTAAATCGATATATTTTTTAGGTAAA
GTCTGGATGGATGAAAATATTAAGAAGCAGAATCACACTAATCAGGTCATGTTCTTCTTG
GTTCGTGATAGAAGGCCTTATGGAAACAGCCCAATGGATTTTGGACAGGTTTTTAATATG
TTCGATAATGAGCCCAGTACCGCAACCGTGAAGAATGATTTGCGGGATAGGTTTCAAGTG
ATGAGGAAATTTCATGCTACAGTTATTGGTGGGCCCTCTGGAATGAAGGAACAGGCATTA
GTTAAGAGATTTTTTAGAATTAACAGTCATGTAACTTATAATCATCAGGAGGCAGCCAAG
TATGAGAACCATACTGAAAACGCCTTGTTATTGTATATGGCATGTACGCATGCCTCTAAT
CCAGTGTATGCAACTATGAAAATACGCATCTATTTCTATGATTCAATATCAAATTAA
>FJ609655
ATGTCGAAGCGACCAGGCGATATAATCATTTCCACGCCCGTCTCGAAGGTTCGCCGAAGG
CTGAACTTCGACAGCCCATACAGCAGCCGTGCTGCTGTCCCCATTGTCCAAGGCACAAAC
AAGCGACGATCATGGACGTACAGGCCCATGTACCGGAAGCCCAGAATATACAGAATGTAT
CGAAGCCCTGATGTTCCTCGTGGATGTGAAGGCCCATGTAAAGTCCAGTCTTATGAGCAA
CGGGATGATATTAAGCATACTGGTATTGTTCGTTGTGTTAGTGATGTTATTCGTGGATCT
GGAATTACTCACAGAGTGGGTAAGAGGTTCTGTGTTAAATCGATATATTTTTTAGGTAAA
GTCTGGATGGATGAAAATATTAAGAAGCAGAATCACACTAATCAGGTCATGTTCTTCTTG
GTTCGTGATAGAAGGCCTTATGGAAACAGCCCAATGGATTTTGGACAGGTTTTTAATATG
TTCGATAATGAGCCCAGTACCGCAACCGTGAAGAATGATTTGCGGGATAGGTTTCAAGTG
ATGAGGAAATTTCATGCTACAGTTATTGGTGGGCCCTCTGGAATGAAGGAACAGGCATTA
GTTAAGAGATTTTTTAGAATTAACAGTCATGTAACTTATAATCATCAGGAGGCAGCCAAG
TATGAGAACCATACTGAAAACGCCTTGTTATTGTATATGGCATGTACGCATGCCTCTAAT
CCAGTGTATGCAACTATGAAAATACGCATCTATTTCTATGATTCAATATCAAATTAA
>KJ754193
ATGTCGAAGCGACCAGGCGATATAATCATTTCCACGCCCGTCTCGAAGGTTCGCCGAAGG
CTGAACTTCGACAGCCCATACAGCAGCCGTGCTGCTGTCCCCATTGTCCAAGGCACAAAC
AAGCGACGATCATGGACGTACAGGCCCATGTACCGGAAGCCCAGAATATACAGAATGTAT
CGAAGCCCTGATGTTCCTCGTGGATGTGAAGGCCCATGTAAAGTCCAGTCTTATGAGCAA
CGGGATGATATTAAGCATACTGGTATTGTTCGTTGTGTTAGTGATGTTACTCGTGGATCT
GGAATTACTCACAGAGTGGGTAAGAGGTTCTGTGTTAAATCGATATATTTTTTAGGTAAA
GTCTGGATGGATGAAAATATTAAGAAGCAGAATCACACTAATCAGGTCATGTTCTTCTTG
GTTCGTGATAGAAGGCCTTATGGAAACAGCCCAATGGATCTTGGACAGGTTTTTAATATG
TTCGATAATGAGCCCAGTACCGCAACCGTGAAGAATGATTTGCGGGATAGGTTTCAAGTG
ATGAGGAAATTTCATGCTACAGTTATTGGTGGGCCCTCTGGAATGAAGGAACAGGCATTA
GTTAAGAGATTTTTTAGAATTAACAGTCATGTAACTTATAATCATCAGGAGTCAGCCAAG
TATGAGAACCATACTGAAAACGCCTTGTTATTGTATATGGCATGTACGCATGCCTCTAAT
CCAGTGTATGCAACTATGAAAATACGCATCTATTTCTATGATTCAATATCAAATTAA
>KJ754188
ATGTCGAAGCGACCAGGCGATATAATCATTTCCACGCCCGTCTCGAAGGTTCGCCGAAGG
CTGAACTTCGACAGCCCATACAGCAGCCGTGCTGCTGTCCCCATTGTCCAAGGCACAAAC
AAGCGACGATCATGGACGTACAGGCCCATGTACCGGAAGCCCAGAATATACAGAATGTAT
CGAAGCCCTGATGTTCCTCGTGGATGTGAAGGCCCATGTAAAGTCCAGTCTTATGAGCAA
CGGGATGATATTAAGCATACTGGTATTGTTCGTTGTGTTAGTGATGTTACTCGTGGATCT
GGAATTACTCACAGAGTGGGTAAGAGGTTCTGTGTTAAATCGATATATTTTTTAGGTAAA
GTCTGGATGGATGAAAATATTAAGAAGCAGAATCACACTAATCAGGTCATGTTCTTCTTG
GTTCGTGATAGAAGGCCTTATGGAAACAGCCCAATGGATTTTGGACAGGTTTTTAATATG
TTCGATAATGAGCCCAGTACCGCAACCGTGAAGAATGATTTGCGGGATAGGTTTCAAGTG
ATGAGGAAATTTCATGCTACAGTTATTGGTGGGCCCTCTGGAATGAAGGAACAGGCATTA
GTTAAGAGATTTTTTAGAATTAACAGTCATGTAACTTATAATCATCAGGAGTCAGCCAAG
TATGAGAACCATACTGAAAACGCCTTGTTATTGTATATGGCATGTACGCATGCCTCTAAT
CCAGTGTATGCAACTATGAAAATACGCATCTATTTCTATGATTCAATATCAAATTAA
>JQ004045
ATGTCGAAGCGACCAGGCGATATAATCATTTCCACGCCCGTCTCGAAGGTTCGCCGAAGG
CTGAACTTCGACAGCCCATACAGCAGCCGTGCTGCTGTCCCCATTGTCCAAGGCACAAAC
AAGCGACGATCATGGACGTACAGGCCCATGTACCGGAAGCCCAGAATATACAGAATGTAT
CGAAGCCCTGATGTTCCTCGTGGATGTGAAGGCCCATGTAAAGTCCAGTCTTATGAGCAA
CGGGATGATATTAAGCATACTGGTATTGTTCGTTGTGTTAGTGATGTTACTCGTGGATCT
GGAATTACTCACAGAGTGGGTAAGAGGTTCTGTGTTAAATCGATATATTTTTTAGGTAAA
GTCTGGATGGATGAAAATATTAAAAAGCAGAATCACACTAATCAGGTCATGTTCTTCTTG
GTTCGTGATAGAAGGCCTTATGGAAACAGCCCAATGGATTTTGGACAGGTTTTTAATATG
TTCGATAATGAGCCCAGTACCGCAACCGTGAAGAATGATTTGCGGGATAGGTTTCAAGTG
ATGAGGAAATTTCATGCTACAGTTATTGGTGGGCCCTCTGGAATGAAGGAACAGGCATTA
GTTAAGAGATTTTTTAGAATTAACAGTCATGTAACTTATAATCATCAGGAGGCAGCCAAG
TATGAGAACCATACTGAAAACGCCTTGTTATTGTATATGGCATGTACGCATGCCTCTAAT
CCAGTGTATGCAACTATGAAAATACGCATCTATTTCTATGATTCAATATCAAATTAA
>JQ038239
ATGTCGAAGCGACCAGGCGATATAATCATTTCCACGCCCGTCTCGAAGGTTCGCCGAAGG
CTGAACTTCGACAGCCCATACAGCAGCCGTGCTGCTGTCCCCATTGTCCAAGGCACAAAC
AAGCGACGATCATGGACGTACAGGCCCATGTACCGGAAGCCCAGAATATACAGAATGTAT
CGAAGCCCTGATGTTCCTCGTGGATGTGAAGGCCCATGTAAAGTCCAGTCTTATGAGCAA
CGGGATGATATTAAGCATACTGGTATTGTTCGTTGTGTTAGTGATGTTACTCGTGGATCT
GGAATTACTCACAGAGTGGGTAAGAGGTTCTGTGTTAAATCGATATATTTTTTAGGTAAA
GTCTGGATGGATGAAAATATTAAGAAGCAGAATCACACTAATCAGGTCATGTTCTTCTTG
GTTCGTGATAGAAGGCCTTATGGAAACAGCCCAATGGATTTTGGACAGGTTTTTAATATG
TTCGATAATGAGCCCAGTACCGCAACCGTGAAGAATGATTTGCGGGATAGGTTTCAAGTG
ATGAGGAAATTTCATGCTACAGTTATTGGTGGGCCCTCTGGAATGAAGGAACAGGCATTA
GTTAAGAGATTTTTTAGAATTAGCAGTCATGTAACTTATAATCATCAGGAGGCAGCCAAG
TATGAGAACCATACTGAAAACGCCTTGTTATTGTATATGGCATGTACGCATGCCTCTAAT
CCAGTGTATGCAACTATGAAAATACGCATCTATTTCTATGATTCAATATCAAATTAA
>JQ038236
ATGTCGAAGCGACCAGGCGATATAGTCATTTCCACGCCCGTCTCGAAGGTTCGCCGAAGG
CTGAACTTCGACAGCCCATACAGCAGCCGTGCTGCTGTCCCCATTGTCCAAGGCACAAAC
AAGCGACGATCATGGACGTACAGGCCCATGTACCGGAAGCCCAGAATATACAGAATGTAT
CGAAGCCCTGATGTTCCTCGTGGATGTGAAGGCCCATGTAAAGTCCAGTCTTATGAGCAA
CGGGATGATATTAAGCATACTGGTATTGTTCGTTGTGTTAGTGATGTTACTCGTGGATCT
GGAATTACTCACAGAGTGGGTAAGAGGTTCTGTGTTAAATCGATATATTTTTTAGGTAAA
GTCTGGATGGATGAAAATATTAAGAAGCAGAATTACACTAATCAGGTCATGTTCTTCTTG
GTTCGTGATAGAAGGCCTTATGGAAACAGCCCAATGGATTTTGGACAGGTTTTTAATATG
TTCGATAATGAGCCCAGTACCGCAACCGTGAAGAATGATTTGCGGGATAGGTTTCAAGTG
ATGAGGAAATTTCATGCTACAGTTATTGGTGGGCCCTCTGGAATGAAGGAACAGGCATTA
GTTAAGAGATTTTTTAGAATTAGCAGTCATGTAACTTATAATCATCAGGAGGCAGCCAAG
TATGAGAACCATACTGAAAACGCCTTGTTATTGTGTATGGCATGTACGCATGCCTCTAAT
CCAGTGTATGCAACTATGAAAATACGCATCTATTTCTATGATTCAATATCAAATTAA
>KT852577
ATGTCGAAGCGACCAGGCGATATAATCATTTCCACGCCCGTCTCGAAGGTTCGCCGAAGG
CTGAACTTCGACAGCCCATACAGCAGCCGTGCTGCCGTCCCCATTGTCCAAGGCACAAAC
AAGCGACGATCATGGACGTACAGGCCCATGTACCGGAAGCCCAGAATATACAGAATGTAT
CGAAGCCCTGATGTTCCTCGTGGATGTGAAGGCCCATGTAAAGTCCAGTCTTATGAGCAA
CGGGATGATATTAAGCATACTGGTATTGTTCGTTGTGTTAGTGATGTTACTCGTGGATCT
GGAATTACTCACAGAGTGGGTAACAGGTTCTGTGTTAAATCGATATATTTTTTAGGTAAA
GTCTGGATGGATGAAAATATTAAGAAGCAGAATCACACTAATCAGGTCATGTTCTTCTTG
GTTCGTGATAGAAGGCCTTATGGAAACAGCCCAATGGATTTTGGACAGGTTTTTAATATG
TTCGATAATGAGCCCAGTACCGCAACCGTGAAGAATGATTTGCGGGATAGGTTTCAAGTG
ATGAGGAAATTTCATGCTACAGTTATTGGTGGGCCCTCTGGAATGAAGGAACAGGCATTA
GTTAAGAGATTTTTTAGAATTAACAGTCATGTAACTTATAATCATCAGGAGGCAGCCAAG
TATGAGAACCATACTGAAAACGCCTTGTTATTGTATATGGCATGTACGCATGCCTCTAAT
CCAGTGTATGCAACTATGAAAATACGCATCTATTTCTATGATTCAATATCAAATTAA
>KC999849
ATGTCGAAGCGACCAGGCGATATAATCATTTCCACGCCCGTCTCGAAGGTTCGCCGAAGG
CTGAACTTCGACAGCCCATACAGCAGCCGTGCTGCTGTCCCCATTGTCCAAGGCACAAAC
AAGCGACGATCATGGACGTACAGGCCCATGTACCGGAAGCCCAGAATATACAGAATGTAT
CGAAGCCCTGATGTTCCTCGTGGATGTGAAGGCCCATGTAAAGTCCAGTCTTATGAGCAA
CGGGATGATATTAAGCATACTGGTATTGTTCGTTGTGTTAGTGATGTTACTCGTGGATCT
GGAATTACTCACAGAGTGGGTAAGAGGTTCTGTGTTAAATCGATATATTTTTTAGGTAAA
GTCTGGATGGATGAAAATATTAAGAAGCAGAATCACACTAATCAGGTCATGTTCTTCTTG
GTTCGCGATAGAAGGCCTTATGGAAACAGCCCAATGGATTTTGGACAGGTTTTTAATATG
TTCGATAATGAGCCCAGTACCGCAACCGTGAAGAATGATTTGCGGGATAGGTTTCAAGTG
ATGAGGAAATTTCATGCTACAGTTATTGGTGGGCCCTCTGGAATGAAGGAACAGGCATTA
GTTAAGAGATTTTTTAGAATTAACAGTCATGTAACTTATAATCATCAGGAGGCAGCCAAG
TATGAGAACCATACTGAAAACGCCTTGTTATTGTATATGGCATGTACGCATGCCTCTAAT
CCAGTGTATGCAACTATGAAAATACGCATCTATTTCTATGATTCAATATCAAATTAA
>KX034546
ATGTCGAAGCGACCAGGCGATATAATCATTTCCACGCCCGTCTCGAAGGTTCGCCGAAGG
CTGAACTTCGACAGCCCATACAGCAGCCGTGCTGCTGTCCCCATTGTCCAAGGCACAAAC
AAGCGACGATCATGGACGTACAGGCCCATGTACCGGAAGCCCAGAATATACAGAATGTAT
CGAAGCCCTGATGTTCCTCGTGGATGTGAAGGCCCATGTAAAGTCCAGTCTTATGAGCAA
CGGGATGATATTAAGCATACTGGTATTGTTCGTTGTGTTAGTGATGTTACTCGTGGATCT
GGAATTACTCACAGAGTGGGTAAGAGGTTCTGTGTTAAATCGATATATTTTTTAGGTAAA
GTCTGGATGGATGAAAATATTAAGAAGCAGAATCACACTAATCAGGTCATGTTCTTCTTG
GTTCGTGATAGAAGGCCTTATGGAAACAGCCCAATGGATTTTGGACAGGTTTTTAATATG
TTCGATAATGAGCCCAGTACCGCAACCGTGAAGAATGATTTGCGGGATAGGTTTCAAGTG
ATGAGGAAATTTCATGCTACAGTTATTGGTGGGCCCTCTGGAATGAAGGAACAGGCATTA
GTTAAGAGATTTTTTAGAATTAACAGTCATGTAACTTATAATCATCAGGAGGCAGCCAAG
TATGAGAACCATACTGAAAACGCCTTGTTATTGTATATGGCATGTACGCATGCCTCTAAT
CCAGTGTATGCAACTATGAAAATACGCATCTATTTCTATGATTCAATATCGAATTAA
>JQ034622
ATGTCGAAGCGACCAGGCGATATAATCATTTCCACGCCCGTCTCGAAGGTTCGCCGAAGG
CTGAACTTCGACAGCCCATACAGCAGCCGTGCTGCTGTCCCCATTGTCCAAGGCACAAAC
AAGCGACGATCATGGACGTACAGGCCCATGTACCGGAAGCCCAGAATATACAGAATGTAT
CGAAGCCCTGATGTTCCTCGTGGATGTGAAGGCCCATGTAAAGTCCAGTCTTATGAGCAA
CGGGATGATATTAAGCATACTGGTATTGTTCGTTGTGTTAGTGATGTTACTCGTGGATCT
GGAATTACTCACAGAGTGGGTAAGAGGTTCTGTGTTAAATCGATATATTTTTTAGGTAAA
GTCTGGATGGATGAAAATATTAAGAAGCAGAATCACACTAATCAGGTCATGTTCTTCTTG
GTTCGTGATAGAAGGCCTTATGGAAACAGCCCAATGGATTTTGGACAGGTTTTTAATATG
TTCGATAATGAGCCCAGTACCGCAACCGTGAAGAATGATTTGCGGGATAGGTTTCAAGTG
ATGAGGAAATTTCATGCTACAGTTATTGGTGGGCCCTCTGGAATGAAGGAACAGGCATTA
GTTAAGAGATTTTTTAGAATTAACAGTCATGTAACTTATAATCATCAGGAGGCAGCCAAG
TATGAGAACCATACTGAAAACGCCTTGTTGTTGTATATGGCATGTACGCATGCCTCTAAT
CCAGTGTATGCAACTATGAAAATACGCATCTATTTCTATGATTCAATATCAAATTAA
>KX034549
ATGTCGAAGCGACCAGGCGATATAATCATTTCCACGCCCGTCTCGAAGGTTCGCCGAAGG
CTGAACTTCGACAGCCCATACAGCAGCCGTGCTGCTGTCCCCATTGTCCAAGGCACAAAC
AAGCGACGATCATGGACGTACAGGCCCATGTACCGGAAGCCCAGAATATACAGAATGTAT
CGAAGCCCTGATGTTCCTCGTGGATGTGAAGGCCCATGTAAAGTCCAGTCTTATGAGCAA
CGGGATGATATTAAGCATACTGGTATTGTTCGTTGTGTTAGTGATGTTACTCGTGGATCT
GGAATTACTCACAGAGTGGGTAAGAGGTTCTGTGTTAAATCGATATATTTTTTAGGTAAA
GTCTGGATGGATGAAAATATTAAGAAGCAGAATCATACTAATCAGGTCATGTTCTTCTTG
GTTCGTGATAGAAGGCCTTATGGAAACAGCCCAATGGATTTTGGACAGGTTTTTAATATG
TTCGATAATGAGCCCAGTACCGCAACCGTGAAGAATGATTTGCGGGATAGGTTTCAAGTG
ATGAGGAAATTTCATGCTACAGTTATTGGTGGGCCCTCTGGAATGAAGGAACAGGCATTA
GTTAAGAGATTTTTTAGAATTAACAGTCATGTAACTTATAATCATCAGGAGGCAGCCAAG
TATGAGAACCATACTGAAAACGCCTTGTTATTGTATATGGCATGTACGCATGCCTCTAAT
CCAGTGTATGCAACTATGAAAATACGCATCTATTTCTATGATTCAATATCAAATTAA
>KP684146
ATGTCGAAGCGACCAGGCGATATAATCATTTCCACGCCCGTCTCGAAGGTTCGCCGAAGG
CTGAACTTCGACAGCCCATACAGCAGCCGTGCTGCTGTCCCCATTGTCCAAGGCACAAAC
AAGCGACGATCATGGACGTACAGGCCCATGTACCGGAAGCCCAGAATATACAGAATGTAT
CGAAGCCCTGATGTTCCTCGTGGATGTGAAGGCCCATGTAAAGTCCAGTCTTATGAGCAA
CGGGATGATATTAAGCATACTGGTATTGTTCGTTGTGTTAGTGATGTTACCCGTGGATCT
GGAATTACTCACAGAGTGGGTAAGAGGTTCTGTGTTAAATCGATATATTTTTTAGGTAAA
GTCTGGATGGATGAAAATATTAAGAAGCAGAATCACACTAATCAGGTCATGTTCTTCTTG
GTTCGTGATAGAAGGCCTTATGGAAACAGCCCAATGGATTTTGGACAGGTTTTTAATATG
TTCGATAATGAGCCCAGTACCGCAACCGTGAAGAATGATTTGCGGGATAGGTTTCAAGTG
ATGAGGAAATTTCATGCTACAGTTATTGGTGGGCCCTCTGGAATGAAGGAACAGGCATCA
GTTAAGAGATTTTTTAGAATTAACAGTCATGTAACTTATAATCATCAGGAGGCAGCCAAG
TATGAGAACCATACTGAAAACGCCTTGTTATTGTATATGGCATGTACGCATGCCTCTAAT
CCAGTGTATGCAACTATGAAAATACGCATCTATTTCTATGATTCAATATCAAATTAA
>JQ004048
ATGTCGAAGCGACCAGGCGATATAATCATTTCCACGCCCGTCTCGAAGGTTCGCCGAAGG
CTGAACTTCGACAGCCCATACAGCAGCCGTGCTGCTGTCCCCATTGTCCAAGGCATAAAC
AAGCGACGATCATGGACGTACAGGCCCATGTACCGGAAGCCCAGAATATACAGAATGTAT
CGAAGCCCTGATGTTCCTCGTGGATGTGAAGGCCCATGTAAAGTCCAGTCTTATGAGCAA
CGGGATGATATTAAGCATACTGGTATTGTTCGTTGTGTTAGTGATGTTACTCGTGGATCT
GGAATTACTCACAGAGTGGGTAAGAGGTTCTGTGTAAAATCGATATATTTTTTAGGTAAA
GTCTGGATGGATGAAAATATTAAGAAGCAGAATCACACTAATCAGGTCATGTTCTTCTTG
GTTCGTGATAGAAGGCCTTATGGAAACAGCCCAATGGATTTTGGACAGGTTTTTAATATG
TTCGATAATGAGCCCAGTACCGCAACCGTGAAGAATGATTTGCGGGATAGGTTTCAAGTG
ATGAGGAAATTTCATGCTACAGTTATTGGTGGGCCCTCTGGAATGAAGGAACAGGCATTA
GTTAAGAGATTTTTTAGAATTAACAGTCATGTAACTTATAATCATCAGGAGGCAGCCAAG
TATGAGAACCATACTGAAAACGCCTTGTTATTGTATATGGCATGTACGCATGCCTCTAAT
CCAGTGTATGCAACTATGAAAATACGTATCTATTTCTATGATTCAATATCAAATTAA
>KX885028
ATGTCGAAGCGACCAGGCGATATAATCATTTCCACGCCCGTCTCGAAGGTTCGCCGAAGG
CTGAACTTCGACAGCCCATACAGCAGCCGTGCTGCTGTCCCCATTGTCCAAGGCACAAAC
AAGCGACGATCATGGACGTACAGGCCCATGTACCGGAAGCCCAGAATATACAGAATGTAT
CGAAGCCCTGATGTTCCTCGTGGATGTGAAGGCCCATGTAAAGTCCAGTCTTATGAGCAA
CGGGATGATATTAAGCATACTGGTATTGTTCGTTGTGTTAGTGATGTTACTCGTGGATCT
GGAACTACTCACAGAGTGGGTAAGAGGTTCTGTGTTAAATCGATATATTTTTTAGGTAAA
GTCTGGATGGATGAAAATATTAAGAAGCAGAATCACACTAATCAGGTCATGTTCTTCTTG
GTTCGTGATAGAAGGCCTTATGGAAACAGCCCAATGGATTTTGGACAGGTTTTTAATATG
TTCGATAATGAGCCCAGTACCGCAACCGTGAAGAATGATTTGCGGGATAGGTTTCAAGTG
ATGAGGAAATTTCATGCTACAGTTATTGGTGGGCCCTCTGGAATGAAGGAACAGGCATTA
GTTAAGAGATTTTTTAGAATTAACAGTCATGTAACTTATAATCATCAGGAGGCAGCCAAG
TATGAGAACCATACTGAAAACGCCTTGTTATTGTATATGGCATGTACGCATGCCTCTAAT
CCAGTGTATGCAACTATGAAAATACGCATCTATTTCTATGATTCAATATCAAATTAA
>KC702796
ATGTCGAAGCGACCAGGCGATATAATCATTTCCACGCCCGTCTCGAAGGTTCGCCGAAGG
CTGAACTTCGACAGCCCATACAGCAGCCGTGCTGCTGTCCCCATTGTCCAAGGCACAAAC
AAGCGACGATCATGGACGTACAGGCCCATGTACCGGAAGCCCAGAATATACAGAATGTAT
CGAAGCCCTGATGTTCCTCGTGGATGTGAAGGCCCATGTAAAGTCCAGTCTTATGAGCAA
CGGGATGATATTAAGCATACTGGTATTGTTCGTTGTGTTAGTGATGTTACTCGTGGATCT
GGAATTACTCACAGAGTGGGTAAGAGGTTCTGTGTTAAATCGATATATTTTTTAGGTAAA
GTCTGGATGGATGAAAATATTAAGAAGCAGAATCACACTAATCAGGTCATGTTCTTCTTG
GTTCGTGATAGAAGGCCTTATGGAAACAGCCCAATGGATTTTGGACAGGTTTTTAATATG
TTCGATAATGAGCCCAGTACCGCAACCGTGAAGAATGATTTGCGGGATAGGTTTCAAGTG
ATGCGGAAATTTCATGCTACAGTTATTGGTGGGCCCTCTGGAATGAAGGAACAGGCATTA
GTTAAGAGATTTTTTAGAATTAACAGTCATGTAACTTATAATCATCAGGAGGCAGCCAAG
TATGAGAACCATACTGAAAACGCCTTGTTATTGTATATGGCATGTACGCATGCCTCTAAT
CCAGTGTATGCAACTATGAAAATACGCATCTATTTCTATGATTCAATATCAAATTAA
>JQ768344
ATGTCGAAGCGACCAGGCGATATAATCTCTTTTACGCCCGTCTCGAAGGTTCGCCGAAGG
CTGAACTTCGACAGCCCATACAGCAGCCGTGCTGCTGTCCCCATTGTCCAAGGCACAAAC
AAGCGACGATCATGGACGTACAGGCCCATGTACCGGAAGCCCAGAATATACAGAATGTAT
CGAAGCCCTGATGTTCCTCGTGGATGTGAAGGCCCATGTAAAGTCCAGTCTTATGAGCAA
CGGGATGATATTAAGCATACTGGTATTGTTCGTTGTGTTAGTGATGTTACTCGTGGATCT
GGAATTACTCACAGAGTGGGTAAGAGGTTCTGTGTTAAATCGATATATTTTTTAGGTAAA
GTCTGGATGGATGAAAATATTAAGAAGCAGAATCACACTAATCAGGTCATGTTCTTCTTG
GTTCGTGATAGAAGGCCTTATGGAAACAGCCCAATGGATTTTGGACAGGTTTTTAATATG
TTCGATAATGAGCCCAGTACCGCAACCGTGAAGAATGATTTGCGGGATAGGTTTCAAGTG
ATGAGGAAATTTCATGCTACAGTTATTGGTGGGCCCTCTGGAATGAAGGAACAGGCATTA
GTTAAGAGATTTTTTAGAATTAACAGTCATGTAACTTATAATCATCAGGAGGCAGCCAAG
TATGAGAACCATACTGAAAACGCCTTGTTATTGTATATGGCATGTACGCATGCCTCTAAT
CCAGTGTATGCAACTATGAAAATACGCATCTATTTCTATGATTCAATACAAAATTAA
>JQ768338
ATGTCGAAGCGACCAGGCGGGGCAATCGGTTCCGCGCCCGTCTCGAGGGTTCGCCGAAGG
CTGAACTTCGACAGCCCATACAGCAGCCGTGCCGCTGTCCCCATTGTCCAAGGCACAAAC
AAGCGACGATCATGGACGTACAGGCCCATGTACCGGAAGCCCAGAATATACAGAATGTAT
CGAAGCCCTGATGTTCCTCGTGGATGTGAAGGCCCATGTAAAGTCCAGTCTTATGAGCAA
CGGGATGATATTAAGCATACTGGTATTGTTCGTTGTGTTAGTGATGTTACTCGTGGATCT
GGAATTACTCACAGAGTGGGTAAGAGGTTCTGTGTTAAATCGATATATTTTTTAGGTAAA
GTCTGGATGGATGAAAATATTAAGAAGCAGAATCACACTAATCAGGTCATGTTCTTCTTG
GTTCGTGATAGAAGGCCTTATGGAAACAGCCCAATGGATTTTGGACAGGTTTTTAATATG
TTCGATAATGAGCCCAGTACCGCAACCGTGAAGAATGATTTGCGGGATAGGTTTCAAGTG
ATGAGGAAATTTCATGCTACAGTTATTGGTGGGCCCTCTGGAATGAAGGAACAGGCATTA
GTTAAGAGATTTTTTAGAATTAACAGTCATGTAACTTATAATCATCAGGAGGCAGCCAAG
TATGAGAACCATACTGAAAACGCCTTGTTATTGTATATGGCATGTACGCATGCCTCTAAT
CCAGTGTATGCAACTATGAAAATACGCATCTATTTCTATGATTCAATACAAAATTAA
>JQ768343
ATGTCGAAGCGACCAGGCGATATAATCTTTTCCGCGCCTGTCTCGAAGGTTCGCCGAAGG
CTGAACTTCGACAGCCCATACAGCAGCCGTGCTGCTGTCCCCATTGTCCAAGGCACAAAC
AAGCGACGATCATGGACGTACAGGCCCATGTACCGGAAGCCCAGAATATACAGAATGTAT
CGAAGCCCTGATGTTCCTCGTGGATGTGAAGGCCCATGTAAAGTCCAGTCTTATGAGCAA
CGGGATGATATTAAGCATACTGGTATTGTTCGTTGTGTTAGTGATGTTACTCGTGGATCT
GGAATTACTCACAGAGTGGGTAAGAGGTTCTGTGTTAAATCGATATATTTTTTAGGTAAA
GTCTGGATGGATGAAAATATTAAGAAGCAGAATCACACTAATCAGGTCATGTTCTTCTTG
GTTCGTGATAGAAGGCCTTATGGAAACAGCCCAATGGATTTTGGACAGGTTTTTAATATG
TTCGATAATGAGCCCAGTACCGCAACCGTGAAGAATGATTTGCGGGATAGGTTTCAAGTG
ATGAGGAAATTTCATGCTACAGTTATTGGTGGGCCCTCTGGAATGAAGGAACAGGCATTA
GTTAAGAGATTTTTTAGAATTAACAGTCATGTAACTTATAATCATCAGGAGGCAGCCAAG
TATGAGAACCATACTGAAAACGCCTTGTTATTGTATATGGCATGTACGCATGCCTCTAAT
CCAGTGTATGCAACTATGAAAATACGCATCTATTTCTATGATTCAATACCAAATTAA
>JQ768341
ATGTCGAAGCGACCCGGAGATATAATCATTCCGTCCGCCGTCTCGACGGTTCGCCGACGG
CTGAACTTCGACAGCCCATACAGCAGCCGTGCTGCTGTCCCCATTGTCCAAGGCACAAAC
AAGCGACGATCATGGACGTACAGGCCCATGTACCGGAAGCCCAGAATATACAGAATGTAT
CGAAGCCCTGATGTTCCTCGTGGATGTGAAGGCCCATGTAAAGTCCAGTCTTATGAGCAA
CGGGATGATATTAAGCATACTGGTATTGTTCGTTGTGTTAGTGATGTTACTCGTGGATCT
GGAATTACTCACAGAGTGGGTAAGAGGTTCTGTGTTAAATCGATATATTTTCTAGGTAAA
GTCTGGATGGATGAAAATATTAAGAAGCAGAATCACACTAATCAGGTCATGTTCTTCTTG
GTTCGTGATAGAAGGCCTTATGGAAACAGCCCAATGGATTTTGGACAGGTTTTTAATATG
TTCGATAATGAGCCCAGTACCGCAACCGTGAAGAATGATTTGCGGGATAGGTTTCAAGTG
ATGAGGAAATTTCATGCTACAGTTATTGGTGGGCCCTCTGGAATGAAGGAACAGGCATTA
GTTAAGAGATTTTTTAGAATTAACAGTCATGTAACTTATAATCATCAGGAGGCAGCCAAG
TATGAGAACCATACTGAAAACGCCTTGTTATTGTATATGGCATGTACGCATGCCTCTAAT
CCAGTGTATGCAACTATGAAAATACGCATCTATTTCTATGATTCAATACCAAATTAA
>JQ768339
ATGTCGAAGCGACCAGGCGATATAATCATTTCTGCCGCCGTCTCGAGGGTTCGCCGAAGG
CTGAACTTCGACAGCCCATACAGCAGCCGTGCTGCTGTCCCCATTGTCCAAGGCACAAAC
AAGCGACGATCATGGACGTACAGGCCCATGTACCGGAAGCCCAGAATATACAGAATGTAT
CGAAGCCCTGATGTTCCTCGTGGATGTGAAGGCCCATGTAAAGTCCAGTCTTATGAGCAA
CGGGATGATATTAAGCATACTGGTATTGTTCGTTGTGTTAGTGATGTTACTCGTGGATCT
GGAATTACTCACAGAGTGGGTAAGAGGTTCTGTGTTAAATCGATATATTTTTTAGGTAAA
GTCTGGATGGATGAAAATATTAAGAAGCAGAATCACACTAATCAGGTCATGTTCTTCTTG
GTTCGTGATAGAAGGCCTTATGGAAACAGCCCAATGGATTTTGGACAGGTTTTTAATATG
TTCGATAATGAGCCCAGTACCGCAACCGTGAAGAATGATTTGCGGGATAGGTTTCAAGTG
ATAAGGAAATTTCATGCTACAGTTATTGGTGGGCCCTCTGGAATGAAGGAACAGGCATTA
GTTAAGAGATTTTTTAGAATTAACAGTCATGTAACTTATAATCATCAGGAGGCAGCCAAG
TATGAGAACCATACTGAAAACGCCTTGTTATTGTATATGGCATGTACGCATGCCTCTAAT
CCAGTGTATGCAACTATGAAAATACGCATCTATTTCTATGATTCAATACCATTTTAA
>JQ768340
ATGTCGAAGCGACCAGGCGATATAATCAGTTCCGCTCCCGTCTCGACGGTTCGCCGACGG
CTGAACTTCGACAGCCCATACAGCAGCCGTGCTGCTGTCCCCATTGTCCAAGGCACAAAC
AAGCGACGATCATGGACGTACAGGCCCATGTACCGGAAGCCCAGAATATACAGAATGTAT
CGAAGCCCTGATGTTCCTCGTGGATGTGAAGGCCCATGTAAAGTCCAGTCTTATGAGCAA
CGGGATGATATTAAGCATACTGGTATTGTTCGTTGTGTTAGTGATGTTACTCGTGGATCT
GGAATTACTCACAGAGTGGGTAAGAGGTTCTGTGTTAAATCGATATATTTTTTAGGTAAA
GTCTGGATGGATGAAAATATTAAGAAGCAGAATCACACTAATCAGGTCATGTTCTTCTTG
GTTCGTGATAGAAGGCCTTATGGAAACAGCCCAATGGATTTTGGACAGGTTTTTAATATG
TTCGATAATGAGCCCAGTACCGCAACCGTGAAGAATGATTTGCGGGATAGGTTTCAAGTG
ATGAGGAAATTTCATGCTACAGTTATTGGTGGGCCCTCTGGAATGAAGGAACAGGCATTA
GTTAAGAGATTTTTTAGAATTAACAGTCATGTAACTTATAATCATCAGGAGGCAGCCAAG
TATGAGAACCATACTGAAAACGCCTTGTTATTGTATATGGCATGTACGCATGCCTCTAAT
CCAGTGTATGCAACTATGAAAATACGCATCTATTTCTATGATTCAATATCAAATTAA
>JQ768342
ATGTCGAAGCGACCAGGCGATATAATTATTTTAACGCCCGTCTCGAAGGTTCGCCGAAGG
CTGAACTTCGACAGCCCATACAGCAGCCGTGCTGCTGTCCCCATTGTCCAAGGCACAAAC
AAGCGACGATCATGGACGTACAGGCCCATGTACCGGAAGCCCAGAATATACAGAATGTAT
CGAAGCCCTGATGTTCCTCGTGGATGTGAAGGCCCATGTAAAGTCCAGTCTTATGAGCAA
CGGGATGATATTAAGCATACTGGTATTGTTCGTTGTGTTAGTGATGTTACTCGTGGATCT
GGAATTACTCACAGAGTGGGTAAGAGGTTCTGTGTTAAATCGATATATTTTTTAGGTAAA
GTCTGGATGGATGAAAATATTAAGAAGCAGAATCACACTAATCAGGTCATGTTCTTCTTG
GTTCGTGATAGAAGGCCTTATGGAAACAGCCCAATGGATTTTGGACAGGTTTTTAATATG
TTCGATAATGAGCCCAGTACCGCAACCGTGAAGAATGATTTGCGGGATAGGTTTCAAGTG
ATGAGGAAATTTCATGCTACAGTTATTGGTGGGCCCTCTGGAATGAAGGAACAGGCATTA
GTTAAGAGATTTTTTAGAATTAACAGTCATGTAACTTATAATCATCAGGAGGCAGCCAAG
TATGAGAACCATACTGAAAACGCCTTGTTATTGTATATGGCATGTACGCATGCCTCTAAT
CCAGTGTATGCAACTATGAAAATACGCATCTATTTCTATGATTCAATACCAAATTAA
>JQ768337
ATGTCGAAGCGACCAGGCGATATAATCATTTTCACGTCCGTCTCGAAGGTTCGCCGAGGG
CTGAACTTCGACAGCCCATACAGCAGCCGTGCTGCTGTCCCTATTGTCCAAGGCACAAAC
AAGCGACGATCATGGACGTACAGGCCCATGTACCGGAAGCCCAGAATATACAGAATGTAT
CGAAGCCCTGATGTTCCTCGTGGATGTGAAGGCCCATGTAAAGTCCAGTCTTATGAGCAA
CGAGATGATATTAAGCATACTGGTATTGTTCGTTGTGTTAGTGATGTTACTCGTGGATCT
GGAATTACTCACAGAGTGGGTAAGAGGTTCTGTGTTAAATCGATATATTTTTTAGGTAAA
GTCTGGATGGATGAAAATATTAAGAAGCAGAATCACACTAATCAGGTCATGTTCTTCTTG
GTTCGTGATAGAAGGCCTTATGGAAACAGCCCAATGGATTTTGGACAGGTTTTTAATATG
TTCGATAATGAGCCCAGTACCGCAACCGTGAAGAATGATTTGCGGGATAGGTTTCAAGTG
ATGAGGAAATTTCATGCTACAGTTATTGGTGAGCCCTCTGGAATGAAGGAACAGGCATTA
GTTAAGAGATTTTTTAGAATTAACAGTCATGTAACTTATAATCATCAGGAGGCAGCCAAG
TATGAGAACCATACTGAAAACGCCTTGTTATTGTATATGGCATGTACGCATGCCTCTAAT
CCAGTGTATGCAACTATGAAAATACGCATCTATTTCTATGATTCAATACCAATTTAA
>JX239484
ATGTCGAAGCGACCAGGCGATATAATCATTTCCACGCCCGTCTCGAAAGTTCGCCGAAGG
CTGAACTTCGACAGCCCATACAGCAGCCGTGCTGCTGTCCCCATTGTCCAAGGCACAAAC
AAGCGACGATCATGGACGTACAGGCCCATGTACCGGAAGCCCAGAATATACAGAATGTAT
CGAAGCCCTGATGTTCCTCGTGGATGTGAAGGCCCATGTAAAGTCCAGTCTTATGAGCAA
CGGGATGATATTAAGCATACTGGTATTGTTCGTCGTGTTAGTGATGTTACTCGTGGATCT
GGAATTACTCACAGAGTGGGTAAGAGGTTCTGTGTTAAATCGATATATTTTTTAGGTAAA
GTCTGGATGGATGAAAATATTAAGAAGCAGAATCACACTAATCAGGTCATGTTCTTCTTG
GTTCGTGATAGAAGGCCTTATGGAAACAGCCCAATGGATTTTGGACAGGTTTTTAATATG
TTCGATAATGAGCCCAGTACCGCAACCGTGAAGAATGATTTGCGGGATAGGTTTCAAGTG
ATGAGGAAATTTCATGCTACAGTTATTGGTGGGCCCTCTGGAATGAAGGAACAGGCATTA
GTTAAGAGATTTTTTAGAATTAACAGTCATGTAACTTATAATCATCAGGAGGCAGCCAAG
TATGAGAACCATACTGAAAACGCCTTGTTATTGTATATGGCATGTACGCATGCCTCTAAT
CCAGTGTATGCTACTATGAAAATACGCATCTATTTCTATGATTCAATACCAAATTAA
>HM627884
ATGTCGAAGCGACCAGGCGATATAATCACTTCCACGCCCGTCTCGAAGGTTCGCCGAAGG
CTGAACTTCGACAGCCCATACAGCAGCCGTGCTGCTGTCCCCATTGTCCAAGGCACAAAC
AAGCGACGATCATGGACGTACAGGCCCATGTACCGGAAGCCCAGAATATACAGAATGTAT
CGAAGCCCTGATGTTCCTCGTGGATGTGAAGGCCCATGTAAAGTCCAGTCTTATGAGCAA
CGGGATGACATTAAGCATACTGGTATTGTTCGTTGTGTTAGTGATGTTACTCGTGGATCT
GGAATTACTCACAGAGTGGGTAAGAGGTTCTGTGTTAAATCGATATATTTTTTAGGTAAA
GTCTGGATGGATGAAAATATTAAGAAGCAGAATCACACTAATCAGGTCATGTTCTTCTTG
GTTCGTGATAGAAGGCCTTATGGAAACAGCCCAATGGATTTTGGACAGGTTTTTAATATG
TTCGATAATGAGCCCAGTACCGCAACCGTGAAGAATGATTTGCGGGATAGGTTTCAAGTG
ATGAGGAAATTTCATGCTACAGTTATTGGTGGGCCCTCTGGAATGAAGGAACAGGCATTA
GTTAAGAGATTTTTTAGAATTAACAGTCATGTAACTTATAATCATCAGGAGGCAGCCAAG
TATGAGAACCATACTGAAAACGCCTTGTTATTGTATATGGCATGTACGCATGCCTCTAAT
CCAGTGTATGCAACTATGAAAATACGCATCTATTTCTATGATTCAATATCAAATTAA
>KC852150
ATGTCGAAGCGACCAGGCGATATAATCATTTCCACGCCCGTCTCGAAGGTTCGCCGAAGG
CTGAACTTCGACAGCCCATACAGCAGCCGTGCTGCTGTCCCCATTGTCCAAGGCACAAAC
AAGCGACGATCATGGACGTACAGGCCCATGTACCGGAAGCCCAGAATATACAGAATGTAT
CGAAGCCCTGATGTTCCTCGTGGATGTGAAGGCCCATGTAAAGTCCAGTCTTATGAGCAA
CGTGATGATATTAAGCATACTGGTATTGTTCGTTGTGTTAGTGATGTTACTCGTGGATCT
GGAATTACTCACAGAGTGGGTAAGAGGTTCTGTGTTAAATCGATATATTTTTTAGGTAAA
GTCTGGATGGATGAAAATATTAAGAAGCAGAATCACACTAATCAGGTCATGTTCTTCTTG
GTTCGTGATAGAAGGCCTTATGGAAACAGCCCAATGGATTTTGGACAGGTTTTTAATATG
TTCGATAATGAGCCCAGTACCGCAACCGTGAAGAATGATTTGCGGGATAGGTTTCAAGTG
ATGAGGAAATTTCATGCTACAGTTATTGGTGGGCCCTCTGGAATGAAGGAACAGGCATTA
GTTAAGAGATTTTTTAGAATTAACAGTCATGTAACTTATAATCATCAGGAGGCAGCCAAG
TATGAGAACCATACTGAAAACGCCTTGTTATTGTATATGGCATGTACGCATGCCTCTAAT
CCAGTGTATGCAACTATGAAAATACGCATCTATTTCTATGATTCAATATCAAATTAA
>KJ754194
ATGTCGAAGCGACCAGGCGATATAATCATTTCCACGCCCGTCTCGAAGGTTCGCCGAAGG
CTGAACTTCGACAGCCCATACAGCAGCCGTGCTGCTGTCCCCATTGTCCAAGGCACAAAC
AAGCGACGATCATGGACGTACAGGCCCATGTACCGGAAGCCCAGAATATACAGAATGTAT
CGAAGCCCTGATGTTCCTCGTGGATGTGAAGGCCCATGTAAAGTCCAGTCTTATGAGCAA
CGGGATGATATTAAGCATACTGGTATTGTTCGTTGTGTTAGTGATGTTACTCGTGGATCT
GGAATTACTCACAGAGTGGGTAAGAGGTTCTGTGTTAAATCGATATATTTTTTAGGTAAA
GTCTGGATGGATGAAAATATTAAGAAGCAGAATCACACTAATCAGGTCATGTTCTTCTTG
GTTCGTGATAGAAGGCCTTATGGAAACAGCCCAATGGATTTTGGACAGGTTTTTAATATG
TTCGATAATGAGCCCAGTACCGCAACCGTGAAGAATGATTTGCGGGATAGGTTTCAAGTG
ATAAGGAAATTTCATGCTACAGTTATTGGTGGGCCCTCTGGAATGAAGGAACAGGCATTA
GTTAAGAGATTTTTTAGAATTAACAGTCATGTAACTTATAATCATCAGGAGGCAGCCAAG
TATGAGAACCATACTGAAAACGCCTTGTTATTGTATATGGCATGTACGCATGCCTCTAAT
CCAGTGTATGCAACTATGAAAATACGCATCTATTTCTATGACTCAATATCAAATTAA
>KU760892
ATGTCGAAGCGACCAGGCGATATAATCATTTCCACGCCCGTCTCGAAGGTTCGCCGAAGG
CTGAACTTCGACAGCCCATACAGCAGCCGTGCTGCTGTCCCCATTGTCCAAGGCACAAAC
AAGCGACGATCATGGACGTACAGGCCCATGTACCGGAAGCCCAGAATATACAGAATGTAT
CGAAGCCCTGATGTTCCTCGTGGATGTGAAGGCCCGTGTAAAGTCCAGTCTTATGAGCAA
CGGGATGATATTAAGCATACTGGTATTGTTCGTTGTGTTAGTGATGTTACTCGTGGATCT
GGAATTACTCACAGAGTGGGTAAGAGGTTCTGTGTTAAATCGATATATTTTTTAGGTAAA
GTCTGGATGGATGAAAATATTAAGAAGCAGAATCACACTAATCAGGTCATGTTCTTCTTG
GTTCGTGATAGAAGGCCTTATGGAAACAGCCCAATGGATTTTGGACAGGTTTTTAACATG
TTCGATAATGAGCCCAGTACCGCAACCGTGAAGAATGATTTGCGGGATAGGTTTCAAGTG
ATGAGGAAATTTCATGCTACAGTTATTGGTGGGCCCTCTGGAATGAAGGAACAGGCATTA
GTTAAGAGATTTTTTAGAATTAACAGTCATGTAACTTATAATCATCAGGAGGCAGCCAAG
TATGAGAACCATACTGAAAACGCCTTGTTATTGTATATGGCATGTACGCATGCCTCTAAT
CCAGTGTATGCAACTATGAAAATACGCATCTATTTCTATGATTCAATATCAAATTAA
>HM627880
ATGTCGAAGCGACCAGGCGATATAATCATTTCCACGCCCGTCTCGAAGGTTCGCCGAAGG
CTGAACTTCGACAGCCCATACAGCAGCCGTGCTGCTGTCCCCATTGTCCAAGGCACAAAC
AAGCGACGATCATGGACGTACAGGCCCATGTACCGGAAGCCCAGAATATACAGAATGTAT
CGAAGCCCTGATGTTCCTCGTGGATGTGAAGGCCCGTGTAAAGTCCAGTCTTATGAGCAA
CGGGATGATATTAAGCATACTGGTATTGTTCGTTGTGTTAGTGATGTTACTCGTGGATCT
GGAATTACTCACAGAGTGGGTAAGAGGTTCTGTGTTAAATCGATATATTTTTTAGGTAAA
GTCTGGATGGATGAAAATATTAAGAAGCAGAATCACACTAATCAGGTCATGTTCTTCTTG
GTTCGTGATAGAAGGCCTTATGGAAACAGCCCAATGGATTTTGGACAGGTTTTTAACATG
TTCGATAATGAGCCCAGTACCGCAACCGTGAAGAATGATTTGCGGGATAGGTTTCAAGTG
ATGAGGAAATTTCATGCTACAGTTATTGGTGGGCCCTCTGGAATGAAGGAACAGGCATTA
GTTAAGAGATTTTTTAGAATTAACAGTCATGTAACTTATAATCATCAGGAGGCAGCCAAG
TATGAGAACCATACTGAAAACGCCTTGTTATTGTATATGGCATGTACGCATGCCTCTAAT
CCAGTGTATGCAACTATGAAAATACGCATCTATTTCTATGATTCAATATCAAATTAA
>KC312664
ATGTCGAAGCGACCAGGCGATATAATCATCTCCACGCCCGTCTCGAAGGTTCGCCGAAGG
CTGAACTTCGACAGCCCATACAGCAGCCGAGCTGCTGTCCCCATTGTCCAAGGCACAAAC
AAGCGACGATCCTGGACGTACAGGCCCATGTACCGGATGCCCAGAATATACAGAATGTAT
CGAAGCCCTGATGTTCCTCGTGGATGTGAAGGCCCGTGTAAAGTCCAGACTTATGAGCAA
CGGGACGATATTAAGCATACTGGTATTGTTCGTTGTGTTAGTGATGTTACTCGTGGATCT
GGAATTACTCACAGAGTGGGTAAGAGGTTCTGTGTTAGATCGATATATTTTTTAGGTAAA
GTCTGGATGGATGAAAATACTAAGAAGCAGAATCACACTAATCAGGTCATGTTCTTCTTG
GTTCGTGACAGAAGGCCTTATGGAAACAGCCCAATGGATTTTGGACAGGTTTTTAACATG
TTCGATACTGAGCCCAGTACGGCAACCGTGAAGAATGATTTGCGGGATAGGTTTCAAGTG
ATGAGGAAATTTCATGCTACAGTTATTGGTGAGCCCTCTGGAATGAAGGAACAGGCATTA
GTTAAGAGATTTTTTAGAATTAACTGTCATGTAACTTATAATCATCAGGAGGCAGCCAAG
TATGAGAACCATACTGAAAACGCCTTGTTATTGTATATGCCATGTACGCATGCCTCTAAT
CCAGTGTATGCAACTCTGAAAATACGCATCTATTTCTATGATTCAATATCAAATTAA
>KC312657
ATGTCGAAGCGACCAGGCGATATAATCATTTCCACGCCCGTCTCGAAGGTTCACCGAAGG
CTGAACTTCGACAGCCCATACAGCAGCCGTGCTGCTTTCCCCATTGTCCAAGGCACAAAC
AAGCGACGATCATGGACGTACAAGCCCATGTACCGGAAGCCCAGAATATACAGAATGTAT
CGAAGCCCTGATGTTCCTTGTGGATGTGAAGGCCCATGTAAAGTCCAGTCTTATGAGCAA
CGGGATGATATTAAGCATACTGGTATTGTTCGTTGTGTTAGTGATGTTACTCGTGGATCT
GGAGTTACTCACAGAGTGAGTAAGAGGTTCTGTGTTAAATCGATATATTTTTTAGGTAAA
GTCTGGATGGATGAAAATATTAAGAAGCAGATTCACACTAATCAGGTCATGTTCTTCTTG
GTTCGTGATAGAAGGCCTTATGGAAACGGCCCAATGGATTTTGGACAGGTTTTTAATATG
TTCGATAATGAGCCCAGTACCGCAACCGTGAAGAATGATGTGCGGGATAGGTTTCAAGTG
ATGAGGAAATTTCATGCTACAGTTATTGGTGGGCCCTCTGGAATGAAGGAACAGGCATTA
GTTAAGAGATTTTTTAGAATTAACAGTCATGTAACTTATAATCATCAGGAGGCAGCCAAG
TATGAGAACCATACTGAAAACGCCTTGTTATTGTATATGGCATGTACGCATGCCTCTAAT
CCAGTGTATGCAGCTATGAAAATACGCATCTATTTCTATGATTCAATATCAAATTAA
>GU348995
ATGTCGAAGCGACCAGGCGATATAATCATTTCCACGCCCGTCTCGAAGGTTCGCCGAAGG
CTGAACTTCGACAGCCCATACAGCAGCCGTGCTGCTGTCCCCATTGTCCAAGGCACAAAC
AAGCGACGATCATGGACGTACAGGCCCATGTACCGGAAGCCCAGAATATACAGAATGTAT
CGAAGCCCTGATGTTCCTCGTGGATGTGAAGGCCCATGTAAAGTCCAGTCTTATGAGCAA
CGGGATGATATTAAGCATACTGGTATTGTTCGTTGTGTTAGTGATGTTACTCGTGGATCT
GGAGTTACTCACAGAGTGGGTAAGAGGTTCTGTGTTAAATCGATATATTTTTTAGGTAAA
GTCTGGATGGATGAAAATATTAAGAAGCAGAATCACACTAATCAGGTCATGTTCTTCTTG
GTTCGTGATAGAAGGCCTTATGGAAACAGCCCAATGGATTTTGGACAGGTTTTTAATATG
TTCGATAATGAGCCCAGTACCGCAACCGTGAAGAATGATTTGCGGGATAGGTTTCAAGTG
ATGAGGAAATTTCATGCTACAGTTATTGGTGGGCCCTCTGGAATGAAGGAACAGGCATTA
GTTAAGAGATTTTTTAGAATTAACAGTCATGTAACTTATAATCATCAGGAGGCAGCCAAG
TATGAGAACCATACTGAAAACGCCTTGTTATTGTATATGGCATGTACGCATGCCTCTAAT
CCAGTGTATGCAGCTATGAAAATACGCATCTATTTCTATGATTCAATATCAAATTAA
>KC312656
ATGTCGAAGCGACCAGGCGATATAATCATTTCCACGCACGTCTCGAAGGTTCGCCGAAGG
CTGAACTTCGACAGCCCATACAGCAGCCGAGCTGCTGTCCCCATTGTCCAAGGCACAAAC
AAGCGACGATCATGGTCGTACAGGCCCATGTACCGGAAGCCCAGAATATACAGAATGTAT
CGAAGCCCTGATGTTCCTCGTGGATGTGAAGGCCCATGTAAAGTCCAGGCTTATGAGCAA
CGGGATGATATTAAGCATACTGGTATTGTTCGTTGTGCTAGTGATGTTACTCGTGGATCT
GGAGTTACTCACAGAGTGGGTAAGAGGTTCTGTGTTAAATCGATATATTTTTTACGTAAA
GTCTGGATGGATGAAAATATTAAGAAGCAGAATCACACTAATCAGGTCATGTTCTTCTTT
GTTCGTGATAGAAGGCCTTATGGAAACAGCCCAATGGATTTTGGACAGGTTTTTAATATG
TTCGATAATGAGCCCAGTACCGCAAACGTGAAGAATGATTTGCGGGATAGGTTTCAAGTG
ATGAGGAAATTTCATGCCACAGTTATTGGTGGGCCCTCTGGAATGAAGGAACAGGCATTA
GTTAAGAGATTTTTTAGAATTAACAGTCATGTAACTTATAATCATCAGGAGGCAGCCAAG
TATGAGACCCATACTGAAAACGCCTTGTTATTGTATATGGCATGTACGCATGCCACTAAT
CCAGTGTATGCAGCTATGAAAATACGCATCTATTTCTATGATTCAATATCAAATTAA
>JX669542
ATGTCGAAGCGACCAGGCGATATAATCATTTCCACGCCCGTCTCGAAGGTTCGCCGAAGG
CTGAACTTCGACAGCCCATACAGCAGCCGTGCTGCTGTCCCCATTGTCCAAGGCACAAAC
AAGCGACGATCATGGACGTACAGGCCCATGTACCGGAAGCCCAGAATATACAGAATGTAT
CGAAGCCCTGATGTTCCTCGTGGATGTGAAGGCCCATGTAAAGTCCAGCCTTATGAGCAA
CGGGATGATATTAAGCATACTGGTATTGTTCGTTGTGTTAGTGATGTTACTCGTGGATCT
GGAATTACTCACAGAGTGGGTAAGAGGTTCTGTGTTAAATCGATATATTTTTTAGGTAAA
GTCTGGATGGATGAAAATATTAAGAAGCAGAATCACACTAATCAGGTCATGTTCTTCTTG
GTTCGTGATAGAAGGCCTTATGGAAACAGCCCAATGGATTTTGGACAGGTTTTTAATATG
TTCGATAATGAGCCCAGTACCGCAACCGTGAAGAATGATTTGCGGGATAGGTTTCAAGTG
ATGAGGAAATTTCATGCTACAGTTATTGGTGGGCCCTCTGGAATGAAGGAACAGGCATTA
GTTAAGAGATTTTTTAGAATTAACAGTCATGTAACTTATAATCATCAGGAGGCAGCCAAG
TATGAGAACCATACTGAAAACGCCTTGTTATTGTATATGGCATGTACGCATGCCTCTAAT
CCAGTGTATGCAACTATGAAAATACGCATCTATTTCTATGATTCAATATCAAATTAA
>KJ754189
ATGTCGAAGCGACCAGGCGATATAATCATTTCCACGCCCGTCTCGAAGGTTCGCCGAAGG
CTGAACTTCGACAGCCCATACAGCAGCCGTGCTGCTGTCCCCATTGTCCAAGGCACAAAC
AAGCGACGATCGTGGACGTACAGGCCCATGTACCGGAAGCCCAGAATATACAGAATGTAT
CGAAGCCCTGATGTTCCTCGTGGATGTGAAGGCCCATGTAAAGTCCAGTCTTATGAGCAA
CGGGATGATATTAAGCATACTGGTATTGTTCGTTGTGTTAGTGATGTTACTCGTGGATCT
GGAATTACTCACAGAGTGGGTAAGAGGTTCTGTGTTAAATCGATATATTTTTTAGGTAAA
GTCTGGATGGATGAAAATATTAAGAAGCAGAATCACACTAATCAGGTCATGTTCTTCTTA
GTTCGTGATAGAAGGCCTTATGGAAACAGCCCAATGGATTTTGGACAGGTTTTTAATATG
TTCGATAATGAGCCCAGTACCGCAACCGTGAAGAATGATTTGCGGGATAGGTTTCAAGTG
ATGAGGAAATTTCATGCTACAGTTATTGGTGGGCCCTCTGGAATGAAGGAACAGGCATTA
GTTAAGAGATTTTTTAGAATTAACAGTCATGTAACTTATAATCATCAGGAGGCAGCCAAG
TATGAGAACCATACTGAAAACGCCTTGTTATTGTATATGGCATGTACGCATGCCTCTAAT
CCAGTGTATGCAACTATGAAAATACGCATCTATTTCTATGATTCAATATCAAATTAA
>KX034545
ATGTCGAAGCGACCAGGCGATATAATCATTTCCACGCCCGTCTCGAAGGTTCGCCGAAGG
CTGAACTTCGACAGCCCATACAGCAGCCGTGCTGCTGTCCCCATTGTCCAAGGCACAAAC
AAGCGACGATCATGGACGTACAGGCCCATGTACCGGAAGCCCAGAATATACAGAATGTAT
CGAAGCCCTGATGTTCCTTGTGGATGTGAAGGCCCATGTAAAGTCCAGTCTTATGAGCAA
CGGGATGATATTAAGCATACTGGTATTGTTCGTTGTGTTAGTGATGTTACTCGTGGATCT
GGAATTACTCACAGAGTGGGTAAGAGGTTCTGTGTTAAATCGATATATTTTTTAGGTAAA
GTCTGGATGGATGAAAATATTAAGAAGCAGAATCACACTAATCAGGTCATGTTCTTCTTG
GTTCGTGATAGAAGGCCTTATGGAAACAGCCCAATGGATTTTGGACAGGTTTTTAATATG
TTCGATAATGAGCCCAGTACCGCAACCGTGAAGAATGATTTGCGGGATAGGTTTCAAGTG
ATGAGGAAATTTCATGCTACAGTTATTGGTGGGCCCTCTGGAATGAAGGAACAGGCATTA
GTTAAGAGATTTTTTAGAATTAACAGTCATGTAACTTATAATCATCAGGAGGCAGCCAAG
TATGAGAACCATACTGAAAACGCCTTGTTATTGTATATGGCATGTACGCATGCCTCTAAT
CCAGTGTATGCAACTATGAAAATACGCATCTATTTCTATGATTCAATATCAAATTAA
>KM435323
ATGTCGAAGCGACCAGGCGACATAATCATTTCCACGCCCGTCTGGAAGGTTCGCCGAAGG
CTGATCTTCGACAGCCCATACATCAGCGGTGCTGCTGTCGCAATTGTCCAAGGCACAAAC
AAGCGACGATGTTGGACGTACAGGCGCATGTACCGCAAGCCCAGAATATACAGAATGTAT
CGAAGCCCTGATGTTCCTCGTGGATGTGAAGGCCCATGTAAAGACCAGTCTTATGAGCAA
CGGGCTGATATTAAGCATACTGGTATAGTTCGTTGTGTTAGTGATGTTACTCGGGGATCT
GGAATTACTCTCAGAGTGGGTAAGAGGTTCTGTGTTAAATCCATATATTTTCTAGGTAAA
GTCTGGATGGATGAAAATACTAAGAAGCAGAATCACACTAATCAGGTCATGTTCTACTTG
GTTCGTGATAGAAGGCCATATGGAAACAGCCCAATGAACTTTGGACAGGTTTTTAATATG
TTTCATAATGAGCCCAGTACCGCAACCGAGAAGAATCATTTGCGCGATAGGTTTCAAGTG
ATGAGGAAATTTCTTGCTACAGTTATTGGTGGGCCCTGTGCAATGAAGGAACAGGCATTA
GTTAAGAGATTTTTTAGAATTAACAGTCTTGAAACTTATAATCATCAGGAGGCAGGCAAG
TATGAGAACCATACTGAAAACGCCTTGTTATTGTATATGGCATGTACGCTTGCCTGTAAT
CCAGTGTATGCAACTATGAAAATACGCATCTATTTCTATGATTCAATATCAAATTAA
>KC852147
ATGTCGAAGCGACCAGGCGACATAATCATTTCCACGCCCGTCTCGAAGGTTCGCCGAAGG
CTGAACTTCGACAGCCCATACAGCAGCCGTGCTGCTGTCCCCATTGTCCAAGGCACAAAC
AAGCGACGATCATGGACGTACAGGCCCATGTACCGGAAGCCCAGAATATACAGAATGTAT
CGAAGCCCTGATGTTCCTCGTGGATGTGAAGGCCCATGTAAAGTCCAGTCTTATGAGCAA
CGGGATGATATTAAGCATACTGGTATTGTTCGTTGTGTTAGTGATGTTACTCGTGGATCT
GGAATTACTCACAGAGTGGGTAAGAGGTTCTGTGTTAAATCGATATATTTTCTAGGTAAA
GTCTGGATGGATGAAAATATTAAGAAGCAGAATCACACTAATCAGGTCATGTTCTTCTTG
GTTCGTGATAGAAGGCCTTATGGAAACAGCCCAATGAATTTTGGACAGGTTTTTAATATG
TTTGATAATGAGCCCAGTACCGCAACCGTGAAGAATGATTTGCGGGATAGGTTTCAAGTG
ATGAGGAAATTTCATGCTACAGTTATTGGTGGGCCCTCTGGAATGAAGGAACAGGCATTA
GTTAAGAGATTTTTTAGAATTAACAGTCATGTAACTTATAATCATCAGGAGGCAGCCAAG
TATGAGAACCATACTGAAAACGCCTTGTTATTGTATATGGCATGTACGCATGCCTCTAAT
CCAGTGTATGCAACTATGAAAATACGCATCTATTTCTATGATTCAATATCAAATTAA
>KX034541
ATGTCGAAGCGACCAGGCGATATAATCATTTCCACGCCCGTCTCGAAGGTTCGCCGAAGG
CTGAACTTCGACAGCCCATACAGCAGCCGTGCTGCTGTCCCCATTGTCCAAGGCACAAAC
AAGCGACGATCATGGACGTACAGGCCCATGTACCGGAAGCCCAGAATATACAGAATGTAT
CGAAGCCCTGATGTTCCTCGTGGATGTGAAGGCCCATGTAAAGTCCAGTCTTATGAGCAA
CGGGATGATATTAAGCATACTGGTATTGTTCGTTGTGTTAGTGATGTTACTCGTGGATCT
GGAATTACTCACAGAGTGGGTAAGAGGTTCTGTGTTAAATCGATATATTTTTTAGGTAAA
GTCTGGATGGATGAAAATATTAAGAAGCAGAATCACACTAATCAGGTCATGTTCTTCTTG
GTTCGTGATAGAAGGCCTTATGGAAACAGCCCAATGGATTTTGGACAGGTTTTTAATATG
TTCGATAATGAGCCCAGTACCGCAACCGTGAAGAATGATTTGCGGATAGGGTTTCAAGTG
ATGAGGAAATTTCATGCTACAGTTATTGGTGGGCCCTCTGGAATGAAGGAACAGGCATTA
GTTAAGAGATTTTTTAGAATTAACAGTCATGTAACTTATAATCATCAGGAGGCAGCCAAG
TATGAGAACCATACTGAAAACGCCTTGTTATTGTATATGGCATGTACGCATGCCTCTAAT
CCAGTGTATGCAACTATGAAAATACGCATCTATTTCTATGATTCAATATCAAATTAA
>FN256259
ATGTCGAAGCGACCAGGCGATATAATCATTTCCACGCCCGTCTCGAAGGTTCGCCGAAGG
CTGAACTTCGACAGCCCATACAGCAGCCGTGCTGCTGTCCCCATTGTCCAAGGCACAAAC
AAGCGACGATCATGGACGTACAGGCCCATGTACCGGAAGCCCAGAATATACAGAATGTAT
CGAAGCCCTGATGTTCCTCGTGGATGTGAAGGCCCATGTAAAGTCCAGTCTTATGAGCAA
CGGGTTGATATTAAGCATACTGGTGTTGTTCGTTGTGTTAGTGATGTTACTCGGGGATCT
GGAATTACTCACAGAGTGGGTAAGAGGTTCTGTGTTAAATCGATATATTTTTTAGGTAAA
GTCTGGATGGATGAAAATATTAAGAAGCAGAATCACACTAATGAGGTCGTGTGCTTCTTG
GTTCGTGATGAAAGGCCTTATGGAAACAGCCCAATGGTTTTTGGACAGGTTTTTAGTATG
TTCGATAATGAGCCCAGTACCGCAACCGTGAAGAATGATTTGCGGGATAGGTTTCAAGTG
ATGAGAAGATTTCATGCTACAGTTATTGGTGGGCCCTCTGGAATGAAGGAACAGGCATTA
GTTAAGAGATTTTTTAGAATTAACAGTCATGTAACTTATAATCATCAGGAGGCAGCCAAG
TATGAGAACCATACTGAAAACGCCTTGTTATTGTATATGGCATGTACGCATGCCTCTAAT
CCAGTGTATGCAACTATGAAAATACGCATCTATTTCTATGATTCAATATCAAATTAA
>JQ002663
ATGTCGAAGCGACCAGGCGATATAATCATTTCCACGCCCGTCTCGAAGGTTCGCCGAAGG
CTGAACTTCGACAGCCCATACAGCAGCCGTGCTGCTGTCCCCATTGTCCAAGGCACAAAC
AAGCGACGATCATGGACGTACAGGCCCATGTACCGGAAGCCCAGAATATACAGACTGTAT
CGAAGCCCTGATGTTCCTCGTGGATGTGAAGGCCCATGTAAAGTCCAGTCTTATGAGCAA
CGGGATGATATTAAGCATACTGGTATTGTTCGTTGTGTTAGTGATGTTACTCGTGGATCT
GGAATTACTCACAGAGTGGGTAAGAGGTTCTGTGTTAAATCGATATATTTTTTAGGTAAA
GTCTGGATGGATGAAAATATTAAGAAGCAGAATCACACTAATCAGGTCATGTTCTTCTTG
GTTCGTGATAGAAGGCCTTATGGAAACAGCCCAATGGATTTTAGACAGGTTTTTAATATG
TTAGATAATGAGCCCAGTACCGCAACCGTGAAGAATGATTTGCGGGATAGGTTTCAAGTG
ATGAGGAAATTTCATGCTACAGTTGTTGGTGGGCCCTCTGGAATGAAGGAACAGGCATTA
GTTAAGAGATTTTTTAGAATTAACAGTCATGTAACTTATAATCATCAGGAGGCAGCCAAG
TATGAGAACCATACTGAAAACGCCTTGTTATTGTATATGGCATGTACGCATGCCTCTAAT
CCAGTGTATGCAACTATGAAAATACGCATCTATTTCTATGATTCAATATCAAATTAA
>JQ034616
ATGTCGAAGCGACCAGGCGATATAATCATTTCCACGCCCGTCTCGAAGGTTCGCCGAAGG
CTGAGCTTCGACAGCCCATACAGCAGCCGTGCTGCTGTCCCCATTGTCCAAGGCACAAAC
AAGCGACGATCATGGACGTACAGGCCCATGTACCGGAAGCCCAGAATATACAGAATGTAT
CGAAGCACTGATGTTCCTCGTGGATGTGAAGGCCCATGTAAAGTCCAGTCTTATGAGCAA
CGGGATGATATTAAGCATACTGGTATTGTTCGTTGTGTTAGTGATGTTACTCGTGGATCT
GGAATTACTCACAGAGTGGGTAAGAGGTTCTGTGTTAAATCGATATATTTTTTAGGTAAA
GTCTGGATGGATGAAAATATTAAGAAGCAGAATCACACTAATCAGGTCATGTTCTTCTTG
GTTCGTGATAGAAGGCCTTATGGAAACAGCTCAATGGATTTTGGACAGGTTTTTAATATG
TTCGATAATGAGCCCAGTACCGCAACCGTGAAGAATGATTTGCGGGATAGGTTTCAAGTG
ATGAGGAAATTTCATGCTACAGTTATTGGTGGGCCCTCTGGAATGAAGGAACAGGCATTA
GTTAAGAGATTTTTTAGAATTAACAGTCATGTAACTTATAATCATCAGGAGGCAGCCAAG
TATGAGAACCATACTGAAAACGCCTTGTTATTGTATATGGCATGTACGCATGCCTCTAAT
CCAGTGTATGCAACTATGAAAATACGCATCTATTTCTATGATTCAATATCAAATTAA
>KU836749
ATGTCGAAGCGACCAGGCGATATAATCATTTCCACGCCCGTCTCGAAGGTTCGCCGAAGG
CTGAACTTCGACAGCCCATACAACAGCCGTGCTGCTGTCCCCATTGTCCAAGGCACAAAC
AAGCGACGATCATGGACGTACAGGCCCATGTACCGGAAGCCCAGAATATACAGAATGTAT
CGAAGCCCTGATGTTCCTCGTGGATGTGAAGGCCCATGTAAAGTCCAGTCTTATGAGCAA
CGGGATGATATTAAGCATACTGGTATTGTTCGTTGTGTTAGTGATGTTACTCGTGGATCT
GGAATTACTCACAGAGTGGGTAAGAGGTTCTGTGTTAAATCGATATATTTTTTAGGTAAA
GTCTGGATGGATGAAAATATTAAGAAGCAGAATCACACTAATCAGGTCATGTTCTTCTTG
GTTCGTGATAGAAGGCCTTATGGAAACAGCCCAATGGATTTTGGACAGGTTTTTAATATG
TTCGATAATGAGCCCAGTACCGCAACCGTGAAGAATGATTTGCGGGATAGGTTTCAAGTG
ATGAGGAAATTTCATGCTACAGTTATTGGTGGACCCTCTGGAATGAAGGAACAGGCATTA
GTTAAGAGATTTTTTAGAATTAACAGTCATGTAACTTATAATCATCAGGAGGCAGCCAAG
TATGAGAACCATACTGAAAACGCCTTGTTATTGTATATGGCATGTACGCATGCCTCTAAT
CCAGTGTATGCAACTATGAAAATACGCATCTATTTCTATGATTCAATATCAAATTAA
>KU836750
ATGTCGAAGCGACCAGGCGATATAATCATTTCCACGCCCGTCTCGAAGGTTCGCCGAAGG
CTGAACTTCGACAGCCCATACAGCAGCCGTGCTGCTGTCCCCATTGTCCAAGGCACAAAC
AAGCGACGATCATGGACGTACAGGCCCATGTACCGAAAGCCCAGAATATACAGAATGTAT
CGAAGCCCTGATGTTCCTCGTGGATGTGAAGGCCCATGTAAAGTCCAGTCTTATGAGCAA
CGGGATGATATTAAGCATACTGGTATTGTTCGTTGTGTTAGTGATGTTACTCGTGGATCT
GGAATTACTCACAGAGTGGGTAAGAGGTTCTGTGTTAAATCGATATATTTTTTAGGTAAA
GTCTGGATGGATGAAAATATTAAGAAGCAGAATCACACTAATCAGGTCATGTTCTTCTTG
GTTCGTGATAGAAGGCCTTATGGAAACAGCCCAATGGATTTTGGACAGGTTTTTAATATG
TTCGATAATGAGCCCAGTACCGCAACCGTGAAGAATGATTTGCGGGATAGGTTTCAAGTG
ATGAGGAAATTTCATGCTACAGTTATTGGTGGGCCCTCTGGAATGAAGGAACAGGCATTA
GTTAAGAGATTTTTTAGAATTAACAGTCATGTAACTTATAATCATCAGGAGGCAGCCAAG
TATGAGAACCATACTGAAAACGCCTTGTTATTGTATATGGCATGTACGCATGCCTCTAAT
CCAGTGTATGCAACTATGAAAATACGCATCTATTTCTATGATTCAATATCAAATTAA
>KU517848
ATGTCGAAGCGACCAGGCGATATAATCATTTCCACGCCCGTCTCGAAGGTTCGCCGAAGG
CTGAACTTCGACAGCCCATACAGCAGCCGTGCTGCTGTCCCCATTGTCCAAGGCACAAAC
AAGCGACGATCATGGACGTACAGGCCCATGTACCGGAAGCCCAGAATATACAGAATGTAT
CGAAGCCCTGATGTTCCTCGTGGATGTGAAGGCCCATGTAAAGTCCAGTCTTATGAGCAA
CGGGATGATATTAAGCATACTGGTATTGTTCGTTGTGTTAGTGATGTTACTCGTAGATCA
GGAATTACTCACAGAGTGGGTAAGAGGTTCTGTGTTAAATCGATATATTTTTTAGGTAAA
GTCTGGATGGATGAAAATATTAAGAAGCAGAATCACACTAATCAGGTCATGTTCTTCTTG
GTTCGTGATAGAAGGCCTTATGGAAACAGCCCAATGGATTTTGGACAGGTTTTTAATATG
TTCGATAATGAGCCCAGTACCGCAACCGTGAAGAATGATTTGCGGGATAGGTTTCAAGTG
ATGAGGAAATTTCATGCTACAGTTATTGGTGGGCCCTCTGGAATGAAGGAACAGGCATTA
GTTAAGAGATTTTTTAGAATTAACAGTCATGTAACTTATAATCATCAGGAGGCAGCCAAG
TATGAGAACCATACTGAAAACGCCTTGTTATTGTATATGGCATGTACGCATGCCTCTAAT
CCGGTGTATGCAACTATGAAAATACGCATCTATTTCTATGATTCAATATCAAATTAA
>KX034550
ATGTCGAAGCGACCAGGCGATATAATCATTTCCACGCCCGTCTCGAAGGTTCGCCGAAGG
CTGAACTTCGACAGCCCATACAGCAGCCGTGCTGCTGTCCCCATTGTCCAAGGCACAAAC
AAGCGACGATCATGGACGTACAGGCCCATGTACCGGAAGCCCAGAATATACAGAATGTAT
CGAAGCCATGATGTTCCTCGTGGATGTGAAGGCCCATGTAAAGTCCAGTCTTATGAGCAA
CGGGATGATATTAAGCATACTGGTATTGTTCGTTGTGTTAGTGATGTTACTCGTGGATCT
GGAATTACTCACAGAGTGGGTAAGAGGTTCTGTGTTAAATCGATATATTTTTTAGGTAAA
GTCTGGATGGATGAAAATATTAAGGAGCAGAATCACACTAATCAGGTCATGTTCTTCTTG
GTTCGTGATAGAAGGCCTTATGGAAACAGCCCAATGGATTTTGGACAGGTTTTTAATATG
TTCGATAATGAGCCCAGTACCGCGACCGTAAAGAATGATTTGCGGGATAGGTTTCAAGTG
ATGAGGAAATTTCATGCTACGGTTATTGGTGGGCCCTCTGGAATGAAGGAACAGGCATTA
GTTAAGAGATTTTTTAGAATTAACAGTCATGTAACTTATAATCATCAGGAGGCAGCCAAG
TATGAGAACCATACTGAAAACGCCTTGTTATTGTATATGGCATGTACGCATGCCTCTAAT
CCAGTGTATGCAACTATGAAAATACGCATCTATTTCTATGATTCAATATCAAATTAA
>KT338295
ATGTCGAAGCGACCAGGCGATATAATCATTTCCACGCCCGTCTCGAAGGTTCGCCGAAGG
CTGAACTTCGACAGCCCATACAGCAGCCGTGCTGCTGTCCCCATTGTCCAAGGCACAAAC
AAGCGACGATCATGGACGTACAGGCCCATGTACCGGAAGCCCAGAATATACAGAATGTAT
CGAAGCCCTGATGTTCCTCGTGGATGTGAAGGCCCATGTAAAGTCCAGTCTTATGAGCAA
CGGGATGATATTAAGCATACTGGTATTGTTCGTTGTGTTAGTGATGTTACTCGTGGATCT
GGAATTACTCACAGAGTGGGTAAGAGGTTCTGTGTTAAATCGATATATTTTTTAGGTAAA
GTCTGGATGGATGAAAATATTAAGAAGCAGAATCACACTAATCAGGTCATGTTCTTCTTG
GTTCGTGATAGAAGGCCTTATGGAAACAGCCCAATGGATTTTGGACAGGTTTTTAATATG
TTCGATAATGAGCCCAGTACCGCAACCGTAAAGAATGATTTGCGGGATAGGTTTCAAGTG
ATGAGGAAATTTCATGCTACAGTTATTGGTGGGCCCTCTGGAATGAAGGAACAGGCATTA
GTTAAGAGATTTTTTAGAATTAACAGTCATGTAACTTATAATCATCAGGAGGCAGCCAAG
TATGAGAACCATACTGAAAACGCCTTGTTATTGTATATGGCATGTACGCATGCCTCTAAT
CCAGTGTATGCAACTATGAAAATACGCATCTATTTCTATGATTCAATATCAAATTAA
>KC999851
ATGTCGAAGCGACCAGGCGATATAATCATTTCCACGCCCGTCTCGAAGGTTCGCCGAAGG
CTGAACTTCGACAGCCCATACAGCAGCCGTGCTGCTGTCCCCATTGTCCAAGGCACAAAC
AAGCGACGATCATGGACGTACAGGCCCATGTACCGGAAGCCCAGAATATACAGAATGTAT
CGAAGCCCTGATGTTCCTCGTGGATGTGAAGGCCCATGTAAAGTCCAGTCTTATGAGCAA
CGGGATGATATTAAGCATACTGGTATTGTTCGTTGTGTTAGTGATGTTACTCGTGGATCT
GGAATTACTCACAGAGTGGGTAAGAGGTTCTGTGTTAAATCGATATATTTTTTAGGTAAA
GTCTGGATGGATGAAAATATTAAGAAGCAGAATCACACTAATCAGGTCATGTTCTTCTTG
GTTCGTGATAGAAGGCCTTATGGAAACAGCCCAATGGATTTTGGACAGGTTTTTAATATG
TTCGATAATGAGCCCAGTACCGCAACCGTTAAGAATGATTTGCGGGATAGGTTTCAAGTG
ATGAGGAAATTTCATGCTACAGTTATTGGTGGGCCCTCTGGAATGAAGGAACAGGCATTA
GTTAAGAGATTTTTTAGAATTAACAGTCATGTAACTTATAATCATCAGGAGGCAGCCAAG
TATGAGAACCATACTGAAAACGCCTTGTTATTGTATATGGCATGTACGCATGCCTCTAAT
CCAGTGTATGCAACTATGAAAATACGCATCTATTTCTATGATTCAATATCAAATTAA
>KJ140789
ATGTCGAAGCGACCAGGCGATATAATCATTTCCACGCCCGTCTCGAAGGTTCGCCGAAGG
CTGAACTTCGACAGCCCATACAGCAGCCGTGCTGCTGTCCCCATTGTCCAAGGCACAAAC
AAGCGACGATCATGGACGTACAGGCCCATGTACCGGAAGCCCAGAATATACAGAATGTAT
CGAAGCCCTGATGTTCCTCGTGGATGTGAAGGGCCATGCAAAGTCCAGTCTTATGAGCAA
CGGGATGATATTAAGCATACTGGTATTGTTCGTTGTGTTAGTGATGTTACTCGTGGATCT
GGAATTACTCACAGAGTGGGTAAGAGGTTCTGTGTTAAATCGATATATTTTTTAGGTAAA
GTCTGGATGGATGAAAATATTAAGAAGCAGAATCACACTAATCAGGTCATGTTCTTCTTG
GTTCGTGATAGAAGGCCTTATGGAAACAGCCCAATGGATTTTGGACAGGTTTTTAATATG
TTCGATAATGAGCCCAGTACCGCAACCGTGAAGAATGATTTCCGGGATAGGTTTCAAGTG
ATGAGGAAATTTCATGCTACAGTTATTGGTGGGCCCTCTGGAATGAAGGAACAGGCATTA
GTTAAGAGATTTTTTAGAATTAACAGTCATGTAACTTATAATCATCAGGAGGCAGCCAAG
TATGAGAACCATACTGAAAACGCCTTGTTATTGTATATGGCATGTACGCATGCCTCTAAT
CCAGTGTATGCAACTATGAAAATACGCATCTATTTCTATGATTCAATATCAAATTAA
>KJ140788
ATGTCGAAGCGACCAGGCGATATAATCATTTCCACGCCCGTCTCGAAGGTTCGCCGAAGG
CTGAACTTCGACAGCCCATACAGCAGCCGTGCTGCTGTCCCCATTGTCCAAGGCACAAAC
AAGCGACGATCATGGACGTACAGGCCCATGTACCGGAAGCCCAGAATATACAGAATGTAT
CGAAGCCCTGATGTTCCTCGTGGATGTGAAGGGCCATGCAAAGTCCAGTCTTATGAGCAA
CGGGATGATATTAAGCATACTGGTATTGTTCGTTGTGTTAGTGATGTTACTCGTGGATCT
GGAATTACTCACAGAGTGGGTAAGAGGTTCTGTGTTAAATCGATATATTTTTTAGGTAAA
GTCTGGATGGATGAAAATATTAAGAAGCAGAATCACACTAATCAGGTCATGTTCTTCTTG
GTTCGTGATAGAAGGCCTTATGGAAACAGCCCAATGGATTTTGGACAGGTTTTTAATATG
TTCGATAATGAGCCCAGTACCGCAACCGTGAAGAATGATTTCCGGGATAGGTTTCAAGTG
ATGAGGAAATTTCATGCTACAGTTATTGGTGGGCCCTCTGGAATGAAGGAACAGGCATTA
GTTAAGAGATTTTTTAGAATTAACAGTCATGTAACTTATAATCATCAGGAGGCAGCCAAG
TATGAGAACCATACTGAAAACGCCTTGTTATTGTATATGGCATGTACGCATGCCTCTAAT
CCAGTGTATGCAACTATGAAAATACGCATCTATTTCTATGATTCAATATCAAATTAA
>KJ140787
ATGTCGAAGCGACCAGGCGATATAATCATTTCCACGCCCGTCTCGAAGGTTCGCCGAAGG
CTGAACTTCGACAGCCCATACAGCAGCCGTGCTGCTGTCCCCATTGTCCAAGGCACAAAC
AAGCGACGATCATGGACGTACAGGCCCATGTACCGGAAGCCCAGAATATACAGAATGTAT
CGAAGCCCTGATGTTCCTCGTGGATGTGAAGGCCCATGTAAAGTCCAGTCTTATGAGCAA
CGGGATGATATTAAGCATACTGGTATTGTTCGTTGTGTTAGTGATGTTACTCGTGGATCT
GGAATTACTCACAGAGTGGGTAAGAGGTTCTGTGTTAAATCGATATATTTTTTAGGTAAA
GTCTGGATGGATGAAAATGTTAAGAAGCAGAATCACACTAATCAGGTCATGTTCTTCTTG
GTTCGTGATAGAAGGCCTTATGGAAACAGCCCAATGGATTTTGGACAGGTTTTTAATATG
TTCGATAATGAGCCCAGTACCGCAACCGTGAAGAATGATTTCCGGGATAGGTTTCAAGTG
ATGAGGAAATTTCATGCTACAGTTATTGGTGGGCCCTCTGGAATGAAGGAACAGGCATTA
GTTAAGAGATTTTTTAGAATTAACAGTCATGTAACTTATAATCATCAGGAGGCAGCCAAG
TATGAGAACCATACTGAAAACGCCTTGTTATTGTATATGGCATGTACGCATGCCTCTAAT
CCAGTGTATGCAACTATGAAAATACGCATCTATTTCTATGATTCAATATCAAATTAA
>JQ004051
ATGTCGAAGCGACCAGGCGATATAATCATTTCCACGCCCGTCTCGAAGGTTCGCCGAAGG
CTGAACTTCGACAGCCCATACAGCAGCCGTGCTGCTGTCCCCATTGTCCAAGGCACAAAC
AAGCGACGATCATGGACGTACAGGCCCATGTACAGGAAGCCCAGAATATACAGAATGTAT
CGAAGCCTTGATGTTCCTCGTGGATGTGAAGGTCCATGTAAAGTCCAGTCTTATGAGCAA
CGGGATGATATTAAGCATACTGGTATTGTTCGTTGTGTTAGTGATGTTACTCGTGGATCT
GGAATTACTCACAGAGTGGGTAAGAGGTTCTGTGTTAAATCGATATATTTTTTAGGTAAA
GTCTGGATGGATGAAAATATTAAGAAGCAGAATCACACTAATCAGGTCATGTTCTTCTTG
GTTCGTGATAGAAGGCCTTATGGAAACAGCCCAATGGATTTTGGACAGGTTTTTAATATG
TTCGATAATGAGCCCAGTACCGCAACCGTGAAGAATGATTTGCGGGATAGGTTTCAAGTG
ATGAGGAAATTTCATGCTACAGTTATTGGTGGGCCCTCTGGAATGAAGGAACAGGCATTA
GTTAAGAGATTTTTTAGAATTAACAGTCATGTAACTTATAATCATCAGGAGGCAGCCAAG
TATGAGAACCATACTGAAAACGCCTTGTTATTGTATATGGCATGTACGCATGCCTCTAAT
CCAGTGTATGCAACTATGAAAATACGCATCTATTTCTATGATTCAATATCAAATTAA
>JQ002665
ATGTCGAAGCGACCAGGCGATATAATCATTTCCACGCCCGTCTCGAAGGTTCGCCGAAGG
CTGAACTTCGACAGCCCATACAGCAGCCGTGCTGCTGTCCCCATTGTCCAAGGCACAAAC
AAGCGACGATCATGGACGTACAGGCCCATGTACCGGAAGCCCAGAATATACAAAATGTAT
CGAAGCCCTGATGTTCCTCGTGGATGTGAAGGCCCATGTAAAGTCCAGTCTTATGAGCAA
CGGGATGATATTAAGCATACTGGTATTGTTCGTTGTGTTAGTGATGTTACTCGTGGATCT
GGAATTACTCACAGAGTGGGTAAGAGGTTCTGTGTTAAATCGATATATTTTTTAGGTAAA
GTCTGGATGGATGAAAATATTAAGAAGCAGAATCACACTAATCAGGTCATGTTCTTCTTG
GTTCGTGATAGAAGGCCTTATGGAAACAGCCCAATGGATTTTGGACAGGTTTTTAATATG
TTCGATAATGAGCCCAGTACCGCAACCGTGAAGAATGATTTGCGGGATAGGTTTCAAGTA
ATGAGGAAATTTCATGCTACAGTTATTGGTGGGCCCTCTGGAATGAAGGAACAGGCATTA
GTTAAGAGATTTTTTAGAATTAACAGTCATGTAACTTATAATCATCAGGAGGCAGCCAAG
TATGAGAACCATACTGAAAACGCCTTGTTATTGTATATGGCATGTACGCATGCCTCTAAT
CCAGTGTATGCAACTATGAAAATACGCATCTATTTCTATGATTCAATATCAAATTAA
>JQ034618
ATGTCGAAGCGACCAGGCGATATAATCATTTCCACGCCCGTCTCGAAGGTTCGCCGAAGG
CTGAACTTCGACAGCCCATACAGCAGCCGTGCTGCTGTCCCCATTGTCCAAGGCACAAAC
AAGCGACGATCATGGACGTACAGGCCCATGTACCGGAAGCCCAGAATATACAAAATGTAT
CGAAGCCCTGATGTTCCTCGTGGATGTGAAGGCCCATGTAAAGTCCAGTCTTATGAGCAA
CGGGATGATATTAAGCATACTGGTATTGTTCGTTGTGTTAGTGATGTTACTCGTGGATCT
GGAATTACTCACAGAGTGGGTAAGAGGTTCTGTGTTAAATCGATATATTTTTTAGGTAAA
GTCTGGATGGATGAAAATATTAAGAAGCAGAATCACACTAATCAGGTCATGTTCTTCTTG
GTTCGTGATAGAAGGCCTTATGGAAACAGCCCAATGGATTTTGGACAGGTTTTTAATATG
TTCGATAATGAGCCCAGTACCGCAACCGTGAAGAATGATTTGCGGGATAGGTTTCAAGTG
ATGAGGAAATTTCATGCTACAGTTATTGGTGGGCCCTCTGGAATGAAGGAACAGGCATTA
GTTAAGAGATTTTTTAGAATTAACAGTCATGTAACTTATAATCATCAGGAGGCAGCCAAG
TATGAGAACCATACTGAAAACGCCTTGTTATTGTATATGGCATGTACGCATGCCTCTAAT
CCAGTGTATGCAACTATGAAAATACGCATCTATTTCTATGATTCAATATCAAATTAA
>KU760891
ATGTCGAAGCGACCAGGCGATATAATCATTTCCACGCCCGTCTCGAAGGTTCGCCGAAGG
CTGAACTTCGACAGCCCATACAGCACCCGTGCTGCTGTCCCCATTGTCCAAGGCACAAAC
AAGCGACGATCATGGACGTACAGGCCCATGTACCGGAAGCCCAGAATATACAGAATGTAT
CGAAGCCCTGATGTTCCTCGTGGATGTGAAGGCCCATGTAAAGTCCAGTCTTATGAGCAA
CGGGATGATATTAAGCATACTGGTATTGTTCGTTGTGTTAGTGATGTTACTCGTGGATCT
GGAATTACTCACAGAGTGGGTAAGAGGTTCTGTGTTAAATCGGTATATTTTTTAGGTAAA
GTCTGGATGGATGAAAATATTAAGAAGCAGAATCACACTAATCAGGTCATGTTCTTCTTG
GTTCGTGATAGAAGGCCTTATGGAAACAGCCCAATGGATTTTGGACAGGTTTTTAATATG
TTCGATAATGAGCCCAGTACCGCAACCGTGAAGAATGATTTGCGGGATAGGTTTCAAGTG
ATGAGGAAATTTCATGCTACAGTTATTGGTGGGCCCTCTGGAATGAAGGAACAGGCATTA
GTTAAGAGATTTTTTAGAATTAACAGTCATGTAACTTATAATCATCAGGAGGCAGCCAAG
TATGAGAACCATACTGAAAACGCCTTGTTATTGTATATGGCATGTACGCATGCCTCTAAT
CCAGTGTATGCAACTATGAAAATACGCATCTATTTCTATGATTCAATATCAAATTAA
>KU760889
ATGTCGAAGCGACCAGGCGATATAATCATTTCCACGCCCGTCTCGAAGGTTCGCCGAAGG
CTGAACTTCGACAGCCCATACAGCACCCGTGCTGCTGTCCCCATTGTCCAAGGCACAAAC
AAGCGACGATCATGGACGTACAGGCCCATGTACCGGAAGCCCAGAATATACAGAATGTAT
CGAAGCCCTGATGTTCCTCGTGGATGTGAAGGCCCATGTAAAGTCCAGTCTTATGAGCAA
CGGGATGATATTAAGCATACTGGTATTGTTCGTTGTGTTAGTGATGTTACTCGTGGATCT
GGAATTACTCACAGAGTGGGTAAGAGGTTCTGTGTTAAATCGATATATTTTTTAGGTAAA
GTCTGGATGGATGAAAATATTAAGAAGCAGAATCACACTAATCAGGTCATGTTCTTCTTG
GTTCGTGATAGAAGGCCTTATGGAAACAGCCCAATGGATTTTGGACAGGTTTTTAATATG
TTCGATAATGAGCCCAGTACCGCAACCGTGAAGAATGATTTGCGGGATAGGTTTCAAGTG
ATGAGGAAATTTCATGCTACAGTTATTGGTGGGCCCTCTGGAATGAAGGAACAGGCATTA
GTTAAGAGATTTTTTAGAATTAACAGTCATGTAACTTATAATCATCAGGAGGCAGCCAAG
TATGAGAACCATACTGAAAACGCCTTGTTATTGTATATGGCATGTACGCATGCCTCTAAT
CCAGTGTATGCAACTATGAAAATACGCATCTATTTCTATGATTCAATATCAAATTAA
>KX034540
ATGTCGAAGCGACCAGGCGATATAATCATTTCCACGCCCGTCTCGAAGGTTCGCCGAAGG
CTGAACTTCGACAGCCCATACAGCACCCGTGCTGCTGTCCCCATTGTCCAAGGCACAAAC
AAGCGACGATCATGGACGTACAGGCCCATGTACCGGAAGCCCAGAATATACAGAATGTAT
CGAAGCCCTGATGTTCCTCGTGGATGTGAAGGCCCATGTAAAGTCCAGTCTTATGAGCAA
CGGGATGATATTAAGCATACTGGTATTGTTCGTTGTGTTAGTGATGTTACTCGTGGATCT
GGAATTACTCACAGAGTGGGTAAGTGGTTCTGTGTTAAATCGATATATTTTTTAGGTAAA
GTCTGGATGGATGAAAATATTAAGAAGCAGAATCACACTAATCAGGTCATGTTCTTCTTG
GTTCGTGATAGAAGGCCTTATGGAAACAGCCCAATGGATTTTGGACAGGTTTTTAATATG
TTCGATAATGAGCCTAGTACCGCAACCGTGAAGAATGATTTGCGGGATAGGTTTCAAGTG
ATGAGGAAATTTCATGCTACAGTTATTGGTGGGCCCTCTGGAATGAAGGAACAGGCATTA
GTTAAGAGATTTTTTAGAATTAACAGTCATGTAACTTATAATCATCAGGAGGCAGCCAAG
TATGAGAACCATACTGAAAACGCCTTGTTATTGTATATGGCATGTACGCATGCCTCTAAT
CTAGTGTTTGCAACTATGAAAATACGCATCTATTTCTATGATTCAATATCAAATTAA
>KX034539
ATGTCGAAGCGACCAGGCGATATAATCATTTCCACGCCCGTCTCGAAGGTTCGCCGAAGG
CTGAACTTCGACAGCCCATACAGCACCCGTGCTGCTGTCCCCATTGTCCAAGGCACAAGC
AAGCGACGATCATGGACGTACAGGCCCATGTACCGGAAGCCCAGAATATACAGAATGTAT
CGAAGCCCTGATGTTCCTCGTGGATGTGAAGGCCCATGTAAAGTCCAGTCTTATGAGCAA
CGGGATGATATTAAGCATACTGGTATTGTTCGTTGTGTTAGTGATGTTACTCGTGGATCT
GGAATTACTCACAGAGTGGGTAAGAGGTTCTGTGTTAAATCGATATATTTTTTAGGTAAA
GTCTGGATGGATGAAAATATTAAGAAGCAGAATCACACTAATCAGGTCATGTTCTTCTTG
GTTCGTGATAGAAGGCCTTATGGAAACAGCCCAATGGATTTTGGACAGGTTTTTAATATG
TTCGATAATGAGCCTAGTACCGCAACCGTGAAGAATGATTTGCGGGATAGGTTTCAAGTG
ATGAGGAAATTTCATGCTACAGTTATTGGTGGGCCCTCTGGAATGAAGGAACAGGCATTA
GTTAAGAGATTTTTTAGAATTAACAGTCATGTAACTTATAATCATCAGGAGGCAGCCAAG
TATGAGAACCATACTGAAAACGCCTTGTTATTGTATATGGCATGTACGCATGCCTCTAAT
CTAGTGTTTGCAACTATGAAAATACGCATCTATTTCTATGATTCAATATCAAATTAA
>JQ038234
ATGTCGAAGCGACCAGGCGATATAATCATTTCCACGCCCGTCTCGAAGGTTCGCCGAAGG
CTGAACTTCGACAGCCCATACAGCAGCCGTGCTGCTGTCCCCATTGTCCAAGGCACAAAC
AAGCGACGATCATGGACGTACAGGCCCATGTACCGGAAGCCCAGAATATACAGAATGTAT
CGAAGCCCTGATGTTCCTCGTGGATGTGAAGGCCCATGTAAAGTCCAGTCTTATGAGCAA
CGGGATGATATTAAGCATACTGGTATTGTTCGTTGTGTTAGTGATGTTACTCGTGGATCT
GGAATTACTCACAGAGTGGGTAAGCGGTTCTGTGTTAAATCGATATATTTTTTAGGTAAA
GTCTGGATGGATGAAAATATTAAGAAGCAGAATCACACTAATCAGGTCATGTTCTTCTTG
GTTCGTGATAGAAGGCCTTATGGAAACAGCCCAATGGATTTTGGACAGGTTTTTAATATG
TTCGATAATGAGCCCAGTACCGCAACCGTGAAGAATGATTTGCGGGATAGGTTTCAAGTG
ATGAGGAAATTTCATGCTACAGTTATTGGTGGGCCCTCTGGAATGAAGGAACAGGCATTA
GTTAAGAGATTTTTTAGAATTAACAGTCATGTAACTTATAATCATCAGGAGGCAGCCAAG
TATGAGAACCATACTGAAAACGCCTTGTTATTGTATATGGCATGTACGCATGCCTCTAAT
CCAGTGTATGCAACTATGAAAATACGCATCTATTTCTATGATTCAATATCAAATTAA
>JX456643
ATGTCGAAGCGACCAGGCGATATAATCATTTCCACGCCCGTCTCGAAGGTTCGCCGAAGG
CTGAACTTCGACAGCCCATACAGCAGCCGTGCTGCTGTCCCCATTGTCCAAGGCACAAAC
AAGCGTCGATCATGGACGTACAGGCCCATGTACCGGAAGCCCAGAATATACAGAATGTAT
CGAAGCCCTGATGTTCCTCGTGGATGTGAAGGCCCATGTAAAGTCCAGTCTTATGAGCAA
CGGGATGATATTAAGCATACTGGTATTGTTCGTTGTGTTAGTGATGTTACTCGTGGATCT
GGAATTACTCACAGAGTGGGTAAGAGGTTCTGTGTTAAATCGATATATTTTTTAGGTAAA
GTCTGGATGGATGAAAATATTAAGAAGCAGAATCACACTAATCAGGTCATGTTCTTCTTG
GTTCGTGATAGAAGGCCTTATGGAAACAGCCCAATGGATTTTGGACAGGTTTTTAATATG
TTCGATAATGAGCCCAGTACCGCAACCGTGAAGAATGATTTGCGGGATAGGTTTCAAGTG
ATGAGGAAATTTCATGCTACAGTTATTGGTGGGCCCTCTGGAATGAAGGAACAGGCATTA
GTTAAGAGATTTTTTAGAATTAACAGTCATGTAACTTATAATCATCAGGAGGCAGCCAAG
TATGAGAACCATACTGAAAACGCCTTGTTATTGTATATGGCATGTACGCATGCCTCTAAT
CCAGTGTATGCAACTATGAAAATACGCATCTATTTCTATGATTCAATATCAAATTAA
>JX456637
ATGTCGAAGCGACCAGGCGATATAATCATTTCCACGCCCGTCTCGAAGGTTCGCCGAAGG
CTGAACTTCGACAGCCCATACAGCAGCCGTGCTGCTGTCCCCATTGTCCAAGGCACAAAC
AAGCGTCGATCATGGACGTACAGGCCCATGTACCGGAAGCCCAGAATATACAGAATGTAT
CGAAGCCCTGATGTTCCTCGTGGATGTGAAGGCCCATGTAAAGTCCAGTCTTATGAGCAA
CGGGATGATATTAAGCATACTGGTATTGTTCGTTGTGTTAGTGATGTTACTCGTGGATCT
GGAATTACTCACAGAGTGGGTAAGAGGTTCTGTGTTAAATCGATATATTTTTTAGGTAAA
GTCTGGATGGATGAAAATATTAAGAAGCAGAATCACACTAATCAGGTCATGTTCTTCTTG
GTTCGTGATAGAAGGCCTTATGGAAACAGCCCAATGGATTTTGGACAGGTTTTTAATATG
TTCGATAATGAGCCCAGTACCGCAACCGTGAAGAATGATTTGCGGGATAGGTTTCAAGTG
ATGAGGAAATTTCATGCTACAGTTATTGGTGGGCCCTCTGGAATGAAGGAACAGGCATTA
GTTAAGAGATTTTTTAGAATTAACAGTCATGTAACTTATAATCATCAGGAGGCAGCCAAG
TATGAGAACCATACTGAAAACGCCTTGTTATTGTATATGGCATGTACGCATGCCTCTAAT
CCAGTGTATGCAACTATGAAAATACGCATCTATTTCTATGATTCAATATCAAATTAA
>KX034548
ATGTCGAAGCGACCAGGCGATATAATCATTTCCACGCCCGTCTCGAAGGTTCGCCGAAGG
CTGAACTTCGACAGCCCATACAGCAGCCGTGCTGCTGTCCCCATTGTCCAAGGCACAAAC
AAGCGACGATCATGGACGTACAGGCCCATGTTCCGGAAACCCAGAATATACAGAATGTAT
CGAAGCCCTGATGTTCCTCGTGGATGTGAAGGCCCATGTAAAGTCCAGTCTTATGAGCAA
CGGGATGATATTAAGCATACTGGTATTGTTCGTTGTGTTAGTGATGTTACTCGTGGATCT
GGAATTACTCACAGAGTGGGTAAGAGGTTCTGTGTTAAATCGATATATTTTTTAGGTAAA
GTCTGGATGGATGAAAATATTAAGAAGCAGAATCACACTAATCAGGTCATGTTCTTCTTG
GTTCGTGATAGAAGGCCTTATGGAAACAGCCCAATGGATTTTGGACAGGTTTTTAATATG
TTCGATAATGAGCCCAGTACCGCAACCGTGAAGAATGATTTGCGGGATAGGTTTCAAGTG
ATGAGGAAATTTCATGCTACAGTTATTGGTGGGCCCTCTGGAATGAAGGAACAGGCATTA
GTTAAGAGATTTTTTAGAATTAACAGTCATGTAACTTATAATCATCAGGAGGCAGCCAAG
TATGAGAACCATACTGAAAACGCCTTGTTATTGTATATGGCATGTACGCATGCCTCTAAT
CCAGTGTATGCAACTATGAAAATACGCATCTATTTCTATGATTCAATATCAAATTAA
>HM627885
ATGTCGAAGCGACCAGGCGATATAATCATTTCCACGCCCGTCTCGAAGGTTCGCCGAAGG
CTGAACTTCGACAGCCCATACAGCAGCCGTGCTGCTGTCCCCATTGTCCAAGGCACAAAC
AAGCGACGATCATGGACGTACAGGCCCATGTACCGGAAACCCAGAATATACAGAATGTAT
CGAAGCCCTGATGTTCCTCGTGGATGTGAAGGCCCATGTAAAGTCCAGTCTTATGAGCAA
CGGGATGATATTAAGCATACTGGTATTGTTCGTTGTGTTAGTGATGTTACTCGTGGATCT
GGAATTACTCACAGAGTGGGTAAGAGGTTCTGTGTTAAATCGATATATTTTTTAGGTAAA
GTCTGGATGGATGAAAATATTAAGAAGCAGAATCACACTAATCAGGTCATGTTCTTCTTG
GTTCGTGATAGAAGGCCTTATGGAAACAGCCCAATGGATTTTGGACAGGTTTTTAATATG
TTCGATAATGAGCCCAGTACCGCAACCGTGAAGAATGATTTGCGGGATAGGTTTCAAGTG
ATGAGGAAATTTCATGCTACAGTTATTGGTGGGCCCTCTGGAATGAAGGAACAGGCATTA
GTTAAGAGATTTTTTAGAATTAACAGTCATGTAACTTATAATCATCAGGAGGCAGCCAAG
TATGAGAACCATACTGAAAACGCCTTGTTATTGTATATGGCATGTACGCATGCCTCTAAT
CCAGTGTATGCAACTATGAAAATACGCATCTATTTCTATGATTCAATATCAAATTAA
>KC312670
ATGTCGAAGCGACCAGGCGATATAATCATTTCCACGCCCGTCTCGAAGGCTCGCCGAAGG
CTGAACTTCGACAGCCCATACAGCAGCCGTGCTGCTGTGCCCATTGTCCAAGGCACAAAC
AAGCGTCGATCATGGACGTACAGGCCCATGTACCGGAAGCCCAGAATATACAGAATGTAT
CGAAGCCCTGATGTTCCTCGTGGATGTGAAGGCCCATGTAAAGTCCAGTCTTATGAGCGA
CGGGATGATATTAAGCATACTGGTATTGTTCGTTGTGTTAGTGATGTTACTCTTGGATCT
GGAATTACTCACAGAGTGGGTAAGAGGTTCTGTGTTAAATCGATATATTTTTTAGGTAAA
GTCTGGATGAATGAAAATATTAAGAAGCAGAATCACACTAATCAGGTCATGTTCTTCTTG
GTTCGTGATCGAAGGCCTTATGGAAACAGCCCAATGGATTTTGGACAGGTTTTTAATATG
CTCGATAATGAGCCCAGTACCGCAACCGTGAAGAATGATTTGCGGGATAGGTTTCAAGTG
ATGAGGAAATTTCATGCTACAGTTATTCGTGGGCCCTCTGGAATGAAGGAACAGGCATTA
GTTAAGAGGTTTTTTAGAATTAACAGTCATGTAACTTATAATCATCAGGAGGCAGCCAAG
AATGAGAACCATACTGAAAACGCCTTGTTATTGTATATGGCATGTACGGATGCCTCTAAT
CCAGTGTATGCAACTATGAAAATACGCATCTATTTCTATGATTCAATATCAAATTAA
>KC312662
ATGTCGAAGCGACCAGGCGATATAATCATATCCACGCCCGTCTCGAAGGTTCGCCGAAAG
CTGAACTTCGACAGCCCATACAGCAGCCGTGCTGCTGTCGCCATTGTCCAAGGCACAAAC
AAGCGACGATCATGGACGTACAGGCCCATATACCGGAAACCCAGAATATACAGAATGTAT
CGAAGCCCTGATGTTCCTCGTGGATGTGAAGGCCCATGTAAAGTCCAGTCTTATGAGCTA
CGGGATGATATTAAGCATACTGGTATTGTTCGTTGTGTTAGTGATGTTGCTCGTGGATCT
GGAATTACTCACAGAGTGGGTAAGAGGTTCTGTGTTAAATCGATATATTTTTTAGGTAAA
GTCTGGATGAATGAAAATATTAAGAAGCAGAATCACACTAATCAGGTCATGTTCTTCTTG
GTTCGTGATAGAAGGCCTGATGGAAACAGCCCAATGGATTATGGACAGGTTTTTAATATG
TTCGATAATGAGCCCAGTACCGCAACCGTGCAGAATGATTTGCGGGATAGGTTTCAAGTG
ATGAGGAAATTTCATGCTACAGTTATTGGTGGGCCCTCTGGAATGAAGGAACAGGCATTA
GCTAAGAGATTTTTTAGAATTAACAGTCATGTAACTTATAATCATCAGGAGGCAGCCAAG
TATGAGAACCATACTGAAAACGCCTTGTTATTATATATGGCATGTACACGTGCATTTGAT
CCAGTATATGCAACTATGAAAATACGCATCTATTTCTATGATTCAATATCAAATTAA
>KX034544
ATGTCGAAGCGACCAGGCGATATAATCGTTTCCACGCCCGTCTCGAAGGTTCGCCGAAGG
CTGAACTTCGACAGCCCATACAGCAGCCGTGCTGCTGTCCCCATTGTCCAAGGCACAAAC
AAGCGACGATCATGGACGTACAGGCCCATGTACCGGAAGCCCAGAATATACAGAATGTAT
CGAAGCCCTGATGTTCCTCGTGGATGTGAAGGCCCATGTAAAGTCCAGTCTTATGAGCGA
CGGGATGATATTAAGCATACTGGTATTGTTCGTTGTGTTAGTGATGTTACTCGTGGATCT
GGAATTACTCACAGAGTGGGTAAGAGGTTCTGTGTTAAATCGATATATTTTTTAGGTAAA
GTCTGGATGGATGAAAATATTAAGAAGCAGAATCACACTAATCAGGTCATGTTCTTCTTG
GTTCGTGATAGAAGGCCTTATGGAAACAGCCCAATGGATTTTGGACAGGTTTTTAATATG
TTCGATAATGAGCCCAGTACCGCAACCGTGAAGAATGATTTGCGGGATAGGTTTCAAGTG
ATGAGGAAATTTCATGCTACAGTTATTGGTGGGCCCTCTGGAATGAAGGAACAGGCATTA
GTTAAGAGATTTTTTAGAATTAACAGTCATGTAACTTATAATCATCAGGAGGCAGCCAAG
TATGAGAACCATACTGAAAACGCCTTGTTATTGTATATGGCATGTACGCATGCCTCTAAT
CCAGTGTATGCAACTATGAAAATACGCATCTATTTCTATGATTCAATATCAAATTAA
>KM435328
ATGTCGAAGCGACCAGGCGATATAATCATTTCCACGCCCGTCTCGAAGCTTCGCCGAAGC
CTGAACTTGGACAGCCCATTCAGCAGCCGTGCTGCTGTCCCCATTGTCCAGGGCACAAAC
AAGCGACGAACATGGACGTACAGGGCCATGTACCGGAAGCCCAAAATATACAGAATGTAT
CGAAGCCCTGATGTTCCTCGTGGATGTGAAGGCCCATCTAAAGTCCAGTCTTATCAGCAA
CGGGATGATATTAGGCATACTGGTAATGTTCGTTGTGTTACTGATGTTACTCGTGGATCT
GGAAATACTCACAGAGTGGGTAAGAGGTTCTGTGTTAAATCGATATATTTTTTAGGTAAT
GTCTGGATGGATGAAAATATTAAGAAGGAGAATCACACTAATCAGGTCATGTTCTTCTTG
GATCGTGATAGAAGGCCTTATGGAAACAGGCCAATGGATTTTGGACAGGTTTTTAATATG
TTCGTTAATGAGCCCAGTACCGCAAGCGTGAAGAATGATTTGCGGGATAGGTTTGAAGTC
ATGTGGAAATTTCATGCTACAGTTATTGGTGGGCCCTCTGGAATGAAGGAACAGGCATTA
GTTAAGAGATTTTTTAGTATTAACAGTCATGTAGCTTATAATCATCAGGAGGCAGCCAAG
TATGAGAACGATACTGAAAACGCCTTGTTATTGTATATGGCATCTACGCATGCCACTAAT
CCAGTGTATGCAACTATGAAAATACGCATCTATTTCTATGATTCAATATCAAATTAA
>KM435327
ATGTCGAAGCGACCAGGCGATATAATCATTTCCACGCCCGTCTCGAAGGTTCGCCGAACG
CTGAACTTCGACAGCCCATACAGCACCCGTGCTGCTGTCCCCATTGCCCAAGGCACAAAC
AAGCGACCATCATGGACGTTCAGGGCCATGTACCGGAAGCCCAGAATATACAGAATGTAT
CGAAGCCCTGATGTTCCTCGTGGATGTGAAGGCCCATGTAAAGTCCAGTCTTATGAGCAA
CGGGATGATATTAAGCATACTGGTAATGTTCGTTGTGTTACTGATGTTACTCGTCGATCT
GGAATTACTCACAGAGTGGGTAAGAGCTTCTGTGTTAAATCGATATATTTTTTAGGTAAA
GTCAGGATGGATGAAAATATTAAGAAGCAGAATCACACTAGTCAGGTCATGTTCTTCTTG
GTTCGTGATAGAAGGCCATATGGAAACAGCCCAATGGAATTTGGACAGGTTTTTAATATC
TTCGATAATGAGCCCAGTACCGCAACCGAGTATAATGATTTGCGGGATAGGTTTCAAGTG
ATGAGGAAATTTCATGCTACAGTTATTGGTGGGCCCTCTGGAATCAAGGAACAGGCATTA
GTTAACAGATATTTTAGAATTAACAGACATGTAACTTATAATCATCAGGAGGCAGCGAAG
TATGAGAAGCATACTGAAAACGCCTTGTTATTGAATATGGCATGTACGCATGCCACTAAT
GCAGTGTATGCAACTATGAAAATACGCATCTATTTCTATGATTCAATATCAAATTAA
>KM435324
ATGTCGAAGCGACCAGGCGATATAATCATTTCCACGCCCGACTCGAAGGTTCCCCGAAGG
CTGAACTTGGACAGCCGATACAGCAGCCGTGCTGCTGTCCCCATTGTCCAAGGCACAAAC
ATGCGTCGATCATGGACGTACAGGCCCATGTACCGGAAGCGCAGAATATACAGAATGTAT
CGAAGCCCTGATGTTCCTCGTGGATGTGAAGGCCCATGTAAAGTGCAGTCTTATGAGCAA
CGGCATGATATTAAGCATACTGGTATTGTTCGTAGTGTTAGTGATGTTACTCGTGGATCT
GGAATTACACACAGAGTGGGTAAGAGCTTCTGTGTTAAATCCATATATTTTTTAGGTAAA
GTCTGGATGGAAGAAAATATTAAGAACCAGAATCACACTAATCAGGTGATGTTCTTCTTG
GTTCGTGATAGAAGGCCTTATGGAAACAGGCCAATGGATTTTGGACAGGTTTTTAATATG
TTCGACAATGAGCCCAGTACCGCAACCGTGAAGAATGATTTCCGGGATAGGTTTCAAGTG
AAGAGGAAATTTCATGCTACAGTTATTGGTGGGCCCTCTGGTATGAAGGAACAGGCTTTA
GTTAAGAGATTTTTTGGAATAAACAGTCATGTAACTTATAATCATCAGGAGGCAGCGAAG
TATGAGAAGCATACTGAAAACGCCTTGTTATTGTATATGGCATCTACCCATGCCTCTAAT
CCAGTCTATGCAACTATGAAAATACGCATCTATTTCTATGATTCAATATCAAATTAA
>KJ546418
ATGTCGAAGCGACCAGGCGATATAATCATTTCCACGCCCGTCTCGAAGGTTCGCCGAAGG
CTGAACTTCGACAGCCCATACAGCAGCCGTGCTGCTGTCCCCATTGTCCAAGGCACAAAC
AAGCGACGATCATGGACGTACAGGCCCATGTACCGGAAGCCCAGAATATACAGAATGTAT
CGAAGCCCTGATGTTCCTCGTGGATGTGAAGGCCCATGTAAAGTCCAGTCTTATGAGCAA
CGGGATGATATTAAGCATACTGGTATTGTTCGTTGTGTTAGTGATGTTACTCGTGGATCT
GGAATTACTCACAGAGTGGGTAAGAGGTTCTGTGTTAAATCGATATATTTTTTAGGTAAA
GTCTGGATGGATGAAAATATTAAGAAGCAGAATCACACTAATCAGGTCATGTTCTTCTTG
GTTCGTGATAGAAGGCCTTATGGAAACAGCCCAATGGATTTTGGACAGGTTTTTAATATG
TTCGATAATGAGCCCAGTACCGCAACCGTGAAGAATGATTTGCGGGATAGGTTTCAAGTG
ATGAGGAAATTTCATGCTACAGTTATTGGTGGGCCCTCTGGAATGAAGGAACAGGCATTA
GTTAAGAGATTTTTTGGAATTAACAGTCATGTAACTTATAATCATCAGGAGGCAGCCAAG
TATGAGAACCATACTGAAAACGCCTTGTTATTGTATATGGCATGTACCCATGCCTCTAAT
CCAGTGTATGCAACTATGAAAATACGCATCTATTTCTATGATTCAATATCAAATTAA
>JX856173
ATGTCGAAGCGACCAGGCGATATAATCATTTCCACGCCCGTCTCGAAGGTTCGCCGAAGG
CTGAACTTCGACAGCCCATACAGCAGCCGTGCTGCTGTCCCCATTGTCCAGGGCACAAAC
AAGCGACGATCATGGACGTACAGGCCCATGTACCGGAAGCCCAAAATATACAGAATGTAT
CGAAGCCCTGATGTTCCTCGTGGATGTGAAGGCCCATGTAAAGTCCAGTCTTATGAGCAA
CGGGATGATATTAGGCATACTGGTATTGTTCGTTGTGTTAGTGATGTTACTCGTGGATCT
GGAATTACTCACAGAGTGGGTAAGAGGTTCTGTGTTAAATCGATATATTTTTTAGGTAAA
GTCTGGATGGATGAAAATATTAAGAAGCAGAATCACACTAATCAGGTCATGTTCTTCTTG
GTTCGTGATAGAAGGCCTTATGGAAACAGCCCAATGGATTTTGGACAGGTTTTTAATATG
TTCGATAATGAGCCCAGTACCGCAACCGTGAAGAATGATTTGCGGGATAGGTTTCAAGTG
ATGAGGAAATTTCATGCTACAGTTATTGGTGGGCCCTCTGGAATGAAGGAACAGGCATTA
GTTAAGAGATTTTTTAGAATTAACAGTCATGTAACTTATAATCATCAGGAGGCAGCCAAG
TATGAGAACCATACTGAAAACGCCTTGTTATTGTATATGGCATGTACGCATGCCTCTAAT
CCAGTGTATGCAACTATGAAAATACGCATCTATTTCTATGATTCAATATCAAATTAA
>HM459851
ATGTCGAAGCGACCAGGCGATATAATCATTTCCACGCCCGTCTCGAAGGTTCGCCGAAGG
CTGAACTTCGACAGCCCATACAGCAGCCGTGCTGCTGTCCCCATTGTCCAAGGCACAAAC
AAGCGACGATCATGGACGTACAGGCCCATGTACCGGAAGCCCAGAATATACAGAATGTAT
CGAAGCCCTGATGTTCCTCGTGGATGTGAAGGCCCATGTAAAGTCCAGTCTTATGAGCAA
CGGGATGATATTAAGCATACTGGTATTGTTCGTTGTGTTAGTGATGTTACTCGTGGATCT
GGAATTACTCACAGAGTGGGTAAGAGGTTCTGTGTTAAATCGATATATTTTTTAGGTAAA
GTCTGGATGGATGAAAATATTAAGAAGCAGAATCACACTAATCAGGTCATGTTCTTCTTG
GTTCGTGATAGAAGGCCTTATGGAAACAGCCCAATGGATTTTGGACAGGTTTTTAATATG
TTCGATAATGAGCCCAGTACCGCAACCGTGAAGAATGATTTGCGGGATAGGTTTCAAGTG
ATGAGGAAATTTCATGCTACAGTTATTGGTGGGCCCTCTGGAATGAAGGAACAGGCATTA
GTTAAGAGATTTTTTAGAATTAACAGTCATGTAACTTATAATCATCAGGAGGCAGCCAAG
TATGAGAACCATACTGAAAACGCCTTGTTATTGTATATGGCATGTACKCATGCCTCTAAT
CCAGTGTATGCAACTATGAAAATACGCATCTATTTCTATGATTCAATATCAAATTAA
>KU975398
ATGTCGAAGCGACCAGGCGATATAATCATTTCCACGCCCGTCTCGAAGGTTCGCCGAAGG
CTGAACTTCGACAGCCCATACAGCAGCCGTGCTGCTGTCCCCATTGTCCAAGGCACAAAC
AAGCGACGATCATGGACGTACAGGCCCATGTACCGGAAGCCCAGAATATACAGAATGTAT
CGAAGCCCTGATGTTCCTCGTGGATGTGAAGGCCCATGTAAAGTCCAGTCTTATGAGCAA
CGGGATGATATTAAGCATACTGGTATTGTTCGTTGTGTTAGTGATGTTACTCGTGGATCT
GGAATTACTCACAGAGTGGGTAAGAGGTTCTGTGTTAAATCGATATATTTTTTAGGTAAA
GTCTGGATGGATGAAAATATTAAGAAGCAGAATCACACTAATCAGGTCATGTTCTTCTTG
GTTCGTGATAGAAGGCCTTATGGAAACAGCCCAATGGATTTTGGACAGGTTTTTAATATG
TTCGATAATGAGCCCAGTACCGCAACCGTGAAGAATGATTTGCGGGATAGGTTTCAAGTG
ATGAGGAAATTTCATGCTACAGTTATTGGTGGGCCCTCTGGAATGAAGGAACAGGCATTA
GTTAAGAGATTTTTTAGAATTAACAGTCATGTAACTTATAATCATCAGGAGGCAGCCAAG
TATGAGAATCATACTGAAAACGCCTTGTTATTGTATATGGCATGTACGCATGCCTCTAAT
CCAGTGTATGCAACTATGAAAATACGCATCTATTTCTATGATTCAATATCAAATTAA
>KU975396
ATGTCGAAGCGACCAGGCGATATAATCATTTCCACGCCCGTCTCGAAGGTTCGCCGAAGG
CTGAACTTCGACAGCCCATACAGCAGCCGTGCTGCTGTCCCCATTGTCCAAGGCACAAAC
AAGCGACGATCATGGACGTACAGGCCCATGTACCGGAAGCCCAGAATATACAGAATGTAT
CGAAGCCCTGATGTTCCTCGTGGATGTGAAGGCCCATGTAAAGTCCAGTCTTATGAGCAA
CGGGATGATATTAAGCATACTGGTATTGTTCGTTGTGTTAGTGATGTTACTCGTGGATCT
GGAATTACTCACAGAGTGGGTAAGAGGTTCTGTGTTAAATCGATATATTTTTTAGGTAAA
GTCTGGATGGATGAAAATATTAAGAAGCAGAATCACACTAATCAGGTCATGTTCTTCTTG
GTTCGTGATAGAAGGCCTTATGGAAACAGCCCAATGGATTTTGGACAGGTTTTTAATATG
TTCGATAATGAGCCCAGTACCGCAACCGTGAAGAATGATTTGCGGGATAGGTTTCAAGTG
ATGAGGAAATTTCATGCTACAGTTATTGGTGGGCCCTCTGGAATGAAGGAACAGGCATTA
GTTAAGAGATTTTTTAGAATTAACAGTCATGTAACTTATAATCATCAGGAGGCAGCCAAG
TATGAGAATCATACTGAAAACGCCTTGTTATTGTATATGGCATGTACGCATGCCTCTAAT
CCAGTGTATGCAACTATGAAAATACGCATCTATTTCTATGATTCAATATCAAATTAA
>KU975397
ATGTCGAAGCGACCAGGCGATATAATCATTTCCACGCCCGTCTCGAAGGTTCGCCGAAGG
CTGAACTTCGACAGCCCATACAGCAGCCGTGCTGCTGTCCCCATTGTCCAAGGCACAAAC
AAGCGACGATCATGGACGTACAGGCCCATGTACCGGAAGCCCAGAATATACAGAATGTAT
CGAAGCCCTGATGTTCCTCGTGGATGTGAAGGCCCATGTAAAGTCCAGTCTTATGAGCAA
CGGGATGATATTAAGCATACTGGTATTGTTCGTTGTGTTAGTGATGTTACTCGTGGATCT
GGAATTACTCACAGAGTGGGTAAGAGGTTCTGTGTTAAATCGATATATTTTTTAGGTAAA
GTCTGGATGGATGAAAATATTAAGAAGCAGAATCACACTAATCAGGTCATGTTCTTCTTG
GTTCGTGATAGAAGGCCTTATGGAAACAGCCCAATGGATTTTGGACAGGTTTTTAATATG
TTCGATAATGAGCCCAGTACCGCAACCGTGAAGAATGATTTGCGGGATAGGTTTCAAGTG
ATGAGGAAATTTCATGCTACAGTTATTGGTGGGCCCTCTGGAATGAAGGAACAGGCATTA
GTTAAGAGATTTTTTAGAATTAACAGTCATGTAACTTATAATCATCAGGAGGCAGCCAAG
TATGAGAATCATACTGAAAACGCCTTGTTATTGTATATGGCATGTACGCATGCCTCTAAT
CCAGTGTATACAACTATGAAAATACGCATCTATTTCTATGATTCAATATCAAATTAA
>KX034542
ATGTCGAAGCGACCAGGCGATATAATCATTTCCACGCCCGTCTCGAAGGTTCGCCGAAGG
CTGAACTTCGACAGCCCATACAGCAGCCGTGCTGCTGTCCCCATTGTCCAAGGCACAAAC
AGGCGACGATCATGGACGTACAGGCCCATGTACCGGAAGCCCAGAATATACAGAATGTAT
CGAAGCCCTGATGTTCCTCGTGGATGTGAAGGCCCATGTAAAGTCCAGTCTTATGAGCAA
CGGGATGATATTAAGCATACTGGTATTGTTCGTTGTGTTAGTGATGTTACTCGTGGATCT
GGAATTACTCACAGAGTGGGTAAGAGGTTCTGTGTTAAATCGATATATTTTTTAGGTAAA
GTCTGGATGGATGAAAATATTAAGAAGCAGAATCACACTAATCAGGTCATGTTCTTCTTG
GTTCGTGATAGAAGGCCTTATGGAAACAGCCCAATGGATTTTGGACAGGTTTTTAATATG
TTCGATAATGAGCCCAGTACCGCAACCGTGAAGAATGATTTGCGGGATAGGTTTCAAGTG
ATGAGGAAATTTCATGCTACAGTTATTGGTGGGCCCTCTGGAATGAAGGAACAGGCATTA
GTTAAGAGATTTTTTAGAATTAATAGTCATGTAACTTATAATCATCAGGAGGCAGCCAAG
TATGAGAACCATACTGAAAACGCCTTGTTATTGTATATGGCATGTACGCATGCCTCTAAT
CCAGTGTATGCAACTATGAAAATACGCATCTATTTCTATGATTCAATATCAAATTAA
>KC702797
ATGTCGAAGCGACCAGGCGATATAATCATTTCCACGCCCGTCTCGAAGGTTCGCCGAAGG
CTGAACTTCGACAGCCCATACAGCAGCCGTGCTGCTGTCCCCATTGTCCAAGGCACAAAC
AAGCGACGATCATGGACGTACAGGCCCATGTACCGGAAGCCCAGAATATACAGAATGTAT
CGAAGCCCTGATGTTCCTCGTGAATGTGAAGGCCCATGTAAAGTCCAGTCTTATGAGCAA
CGGGATGATATTAAGCATACTGGTATTGTTCGTTGTGTTAGTGATGTTACTCGTGGATCT
GGAATTACTCACAGAGTGGGTAAGAGGTTCTGTGTTAAATCGATATATTTTTTAGGTAAA
GTCTGGATGGATGAAAATATTAAGAAGCAGAATCACACTAATCAGGTCATGTTCTTCTTG
GTTCGTGATAGAAGGCCTTATGGAAACAGCCCAATGGATTTTGGACAGGTTTTTAATATG
TTCGATAATGAGCCCAGTACCGCAACCGTGAAGAATGATTTGCGGGATAGGTTTCAAGTG
ATGAGGAAATTTCATGCTACAGTTATTGGTGGGCCCTCTGGAATGAAGGAACAGGCATTA
GTTAAGAGATTTTTTAGAATTAACAGTCATGTAACTTATAATCATCAGGAGGCAGCCAAG
TATGAGAACCATACTGAAAACGCCTTGTTATTGTATATGGCATGTACGCATGCTTCTAAT
CCAGTGTATGCAACTATGAAAATACGCATCTATTTCTATGATTCAATATCAAATTAA
>KJ754187
ATGTCGAAGCGACCAGGCGATATAATCATTTCCACGCCCGTCTCGAAGGTTCGCCGAAGG
CTGAACTTCGACAGCCCATACAGCAGCCGTGCTGCTGTCCCCATTGTCCAAGGCACAAAC
AAGCGACGATCATGGACGTACAGGCCCATGTACCGGAAGCCCAGAATATACAGAATGTAT
CGAAGCCCTGATGTTCCTCGTGGATGTGAAGGCCCATGTAAAGTCCAGTCTTATGAGCAA
CGGGATGATATTAAGCATACTGGTATTGTTCGTTGTGTTAGTGATGTTACTCGTGGATCT
GGAATTACTCACAGAGTGGGTAAGAGGTTCTGTGTTAAATCGATATATTTTTTAGGTAAA
GTCTGGATGGATGAAAATATTAAGAAGCAGAATCACACTAATCAGGTCATGTTCTTCTTG
GTTCGTGATAGAAGGCCTTATGGAAACAGCCCAATGGATTTTGGACAGGTTTTTAATATG
TTCGATAATGAGCCCAGTACCGCAACCGTGAAGAATGATTTGCGGGATAGGTTTCAAGTG
ATGAGGAAATTTCATGCTACAGTTATTGGTGGGCCCTCTGGAATGAAGGAACAGGCATTA
GTTAAGAGATTTTTTAGAATTAACAGTCATGTAACTTATAATCATCAGGAGGCAGCCAAG
TATGAGAACCATACTGAAAACGCCTTGTTATTGTATATGGCATGTACGCATGCGTCTAAT
CCAGTGTATGCAACTATGAAAATACGCATCTATTTCTATGATTCAATATCAAATTAA
>KM506952
ATGTCGAAGCGACCAGGCGATATAATCATTTCCACGCCCGTCTCGAAGGTTCGCCGAAGG
CTGAACTTCGACAGCCCATACAGCAGCCGTGCTGCTGTCCCCATTGTCCAAGGCACAAAC
AAGCGACGATCATGGACGTACAGGCCCATGTACCGGAAGCCCAGAATATACAGAATGTAT
CGAAGCCCTGATGTTCCTCGTGGATGTGAAGGCCCATGTAAAGTCCAGTCTTATGAGCAA
CGGGATGATATTAAGCATACTGGTATTGTTCGTTGTGTTAGTGATGTTACTCGTGGATCT
GGAATTACGCACAGAGTGGGTAAGAGGTTCTGTGTTAAATCGATATATTTTTTAGGTAAA
GTCTGGATGGATGAAAATATTAAGAAGCAGAATCACACTAATCAGGTCATGTTCTTCTTG
GTTCGTGATAGAAGGCCTTATGGAAACAGCCCAATGGATTTTGGACAGGTTTTTAATATG
TTCGATAATGAGCCCAGTACCGCAACCGTGAAGAATGATTTGCGGGATAGGTTTCAAGTG
ATGAGGAAATTTCATGCTACAGTTATTGGTGGGCCCTCTGGAATGAAGGAACAGGCATTA
GTTAAGAGATTTTTTAGAATTAACAGTCATGTAACTTATAATCATCAGGAGGCAGCCAAG
TATGAGAACCATACTGAAAACGCCTTGTTATTGTATATGGCATGTACGCATGCCTCTAAT
CCAGTGTATGCAACTATGAAAATACGCATCTATTTCTATGATTCAATATCAAATTAA
>JQ038238
ATGTCGAAGCGACCAGGCGATATAATCATTTCCACGCCCGTCTCGAAGGTTCGCCGAAGG
CTGAACTTCGACAGCCCATACAGCAGCCGTGCTGCTGTCCCCATTGTCCAAGGCACAAAC
AAGCGACGATCATGGACGTACAGGCCCATGTACCGGAAGCCCAGAATATACAGAATGTAT
CGAAGCCCTGATGTTCCTCGCGGATGTGAAGGCCCATGTAAAGTCCAGTCTTATGAGCAA
CGGGATGATATTAAGCATACTGGTATTGTTCGTTGTGTTAGTGATGTTACTCGTGGATCT
GGAATTACTCACAGAGTGGGTAAGAGGTTCTGTGTTAAATCGATATATTTTTTAGGTAAA
GTCTGGATGGATGAAAATATTAAGAAGCAGAATCACACTAATCAGGTCATGTTCTTCTTG
GTTCGTGATAGAAGGCCTTATGGAAACAGCCCAATGGATTTTGGACAGGTTTTTAATATG
TTCGATAATGAGCCCAGTACCGCAACCGTGAAGAATGATTTGCGGGATAGGTTTCAAGTG
ATGAGGAAATTTCATGCTACAGTTATTGGTGGGCCCTCTGGAATGAAGGAACAGGCATTA
GTTAAAAGATTTTTTAGAATTAACAGTCATGTAACTTATAATCATCAGGAGGCAGCCAAG
TATGAGAACCATACTGAAAACGCCTTGTTATTGTATATGGCATGTACGCATGCCTCTAAT
CCAGTGTATGCAACTATGAAAATACGCATCTATTTCTATGATTCAATATCAAATTAA
>KJ754191
ATGTCGAAGCGACCAGGCGATATAATCATTTCCACGCCCGTCTCGAAGGTTCGCCGAAGG
CTGAACTTCGACAGCCCATACAGCAGCCGTGCTGCTGTCCCCATTGTCCAAGGCACAAAC
AAGCGACGATCATGGACGTACAGGCCCATGTACCGGAAGCCCAGAATATACAGAATGTAT
CGACGCCCTGATGTTCCTCGTGGATGTGAAGGCCCATGTAAAGTCCAGTCTTATGAGCAA
CGGGATGATATTAAGCATACTGGTATTGTTCGTTGTGTTAGTGATGTTACTCGTGGGTCT
GGAATTACTCACAGAGTGGGTAAGAGGTTCTGTGTTAAATCGATATATTTTTTAGGTAAA
GTCTGGATGGATGAAAATATTAAGAAGCAGAATCACACTAATCAGGTCATGTTCTTCTTG
GTTCGTGATAGAAGGCCTTATGGAAACAGCCCAATGGATTTTGGACAGGTTTTTAATATG
TTCGATAATGAGCCCAGTACCGCAACCGTGAAGAATGATTTGCGGGATAGGTTTCAAGTG
ATGAGGAAATTTCATGCTACAGTTATTGGTGGGCCCTCTGGAATGAAGGAACAGGCATTA
GTTAAGAGATTTTTTAGAATTAACAGTCATGTAACTTATAATCATCAGGAGGCAGCCAAG
TATGAGAACCATACTGAAAACGCCTTGTTATTGTATATGGCATGTACGCATGCCTCTAAT
CCAGTGTATGCAACTATGAAAATACGCATCTATTTCTATGATTCAATATCAAATTAA
>KC312663
ATGTCGAAGCGACCAGGCGATATAATCATTTCCACGCCCGTCTCGAAGTTTCGCCGAAGG
CTGAACTTCGACAGCCCATACAGCAGCCGTGCTGCTGTTCCCATTGTCCAAGGCACAAAC
AAGCGACCATCATGGACGTACAGGCCCATGTACCGGAAGCCCAGAATATACAGAATGTAT
CGAAGCCCTGATGTTCCTCGTGGATGTGAAGGCCCATGTCAAGTCCAGTCTTATGAGCAA
CGGGATGATATTAAGCATACTGGTAGTGTTCGTTGTGTTAGTGATGTTACTCGTGGATCT
GGAATTACTCACAGAGTGGGTAAGAGGTTCTGTATTAAATCGATATATTTTTTAGGTAAA
GTCTGGATGGATGAAAATATTAAGAAGAAGAATCACACTAATCAGGTCATGTTCTTCTTG
GTTCGTGTTAGAAGGCCTTATGGAAACAGCCCAATGGATTTTGGACAGGTTTTTAATATG
TTCGATAACGAGCCCAGTACCGCAACCGTGAAGAATGATTTGCGGGATAGGTTTCAAGTG
ATGAGGAAATTTCATGCTATAGTTATTGGTGGGCCCTCTGGAATGAAGGAACAGGCATTA
GTTAAGAGATTTTTTAGAATTAACAGTCATGTAACTTATGATCATCAGGAGGCAGCCAAG
TATGAGAACCATACTGAAAACGCCTTGTTATTGTATATGGCATGTAGGCATGCCTCTAAT
CCAGTGTATGCAACTATGAAAATACGCATCTATTTCTATGATTCAATATCAAATTAA
>JX070044
ATGTCGAAGCGACCAGGCGATATAATCATTTCCACGCCCGTCTCGAAGGTTCGCCGAAGG
CTGAACTTCGACAGCCCATACAGCAGCCGTGCTGCTGTCCCCATTGTCCAAGGCACAAAC
AAGCGACGATCATGGACGTACAGGCCCATGTACCGGAAGCCCAGAATATACAGAATGTAT
CGAAGCCCTGATGTTCCTCGTGGATGTGAAGGCCCATGTAAAGTCCAGTCTTATGAGCAA
CGGGATGATATTAAGCATACTGGTATTGTTCGTTGTGTTAGTGATGTTACTCGTGGATCT
GGAATTACTCACAGAGTGGGTAAGAGGTTCTGTGTTAAATCGATATATTTTTTAGGTAAA
GTCTGGATGGATGAAAATATTAAGAAGCAGAATCACACTAATCAGGTCATGTTCTTCTTG
GTTCGTGATAGAAGGCCTTATGGAAACAGCCCAATGGATTTTGGACAGGTTTTTAATATG
TTCGATAACGAGCCCAGTACCGCAACCGTGAAGAATGATTTGCGGGATAGGTTTCAAGTG
ATGAGGAAATTTCATGCTACAGTTATTGGTGGGCCCTCTGGAATGAAGGAACAGGCATTA
GTTAAGAGATTTTTTAGAATTAACAGTCATGTAACTTATAATCATCAGGAGGCAGCCAAG
TATGAGAACCATACTGAAAACGCCTTGTTATTGTATATGGCATGTACGCATGCCTCTAAT
CCAGTGTATGCAACTATGAAAATACGCATCTATTTCTATGATTCAATATCAAATTAA
>JX456638
ATGTCGAAGCGACCAGGCGATATAATCATTTCCACGCCCGTCTCGAAGGTTCGCCGAAGG
CTGAACTTCGACAGCCCATACAGCAGCCGTGCTGCTGTCCCCATTGTCCAAGGCACAAAC
AAGCGACGATCATGGACGTACAGGCCCATGTACCGGAAGCCCAGAATATACAGAATGTAT
CGAAGCCCTGATGTTCCTCGTGGATGTGAAGGCCCATGTGAAGTCCAGTCTTATGAGCAA
CGGGATGATATTAAGCATACTGGTATTGTTCGTTGTGTTAGTGATGTTACTCGTGGATCT
GGAATTACTCACAGAGTGGGTAAGAGGTTCTGTGTTAAATCGATATATTTTTTAGGTAAA
GTCTGGATGGATGAAAATATTAAGAAGCAGAATCACACTAATCAGGTCATGTTCTTCTTG
GTTCGTGATAGAAGGCCTTATGGAAACAGCCCAATGGATTTTGGACAGGTTTTTAATATG
TTCGATAATGAGCCCAGTACCGCAACCGTGAAGAATGATTTGCGGGATAGGTTTCAAGTG
ATGAGGAAATTTCATGCTACAGTTATTGGTGGGCCCTCTGGAATGAAGGAACAGGCATTA
GTTAAGAGATTTTTTAGAATTAACAGTCATGTAACTTATAATCATCAGGAGGCAGCCAAG
TATGAGAACCATACTGAAAACGCCTTGTTATTGTATATGGCATGTACGCATACCTCTAAT
CCAGTGTATGCAACTATGAAAATACGCATCTATTTCTATGATTCAATATCAAATTAA
>KX034551
ATGTCGAAGCGACCAGGCGATATAATCATTTCCACGCCCGTCTCGAAGGTTCGCCGAAGG
CTGAACTTCGACAGCCCATACAGCAGCCGTGCTGCTGTCCCCATTGTCCAAGGCACAAAC
AAGCGACGATCATGGACGTACAGGCCCATGTACCGGAAGCCCAGAATATACAGAATGTAT
CGAAGCCCTGATGTTCCTCGTGGATGCGAAGGCCCATGTAAAGTCCAGTCTTATGAGCAA
CGGGATGATATTAAGCATACTGGTATTGTTCGTTGTGTTAGTGATGTTACTCGTGGATCT
GGAATTACTCACAGAGTGGGTAAGAGGTTCTGTATTAAATCGATATATTTTTTAGGTAAA
GTCTGGATGGATGAAAATATTAAGAAGCAGAATCACACTAATCAGGTCATGTTCTTCTTG
GTTCGTGATAGAAGGCCTTATGGAAACAGCCCAATGGATTTTGGACAGGTTTTTAATATG
TTCGATAATGAGCCCAGTACCGCAACCGTGAAGAATGACTTGCGGGATAGGTTTCAAGTG
ATGAGGAAATTTCATGCTACAGTTATTGGTGGGCCCTCTGGAATGAAGGAACAGGCATTA
GTTAAGAGATTTTTTAGAATTAACAGCCATGTAACTTATAATCATCAGGAGGCAGCCAAG
TATGAGAACCATACTGAAAACGCCTTGTTATTGTATATGGCATGTACGCATGCCTCTAAT
CCAGTGTATGCAACTATGAAAATACGCATCTATTTCTATGATTCAATATCAAATTAA
>KC999844
ATGTCGAAGCGACCAGGCGATATAATCATTTCCACGCCCGTCTCGAAGGTTCGCCGAAGG
CTGAACTTCGACAGCCCATACAGCAGCCGTGCTGCTGTCCCCATTGTCCAAGGCACAAAC
AAGCGACGATCATGGACGTACAGGCCCATGTACCGGAAGCCCAGAATATACAGAATGTAT
CGAAGCCCTGATGTTCCTCGTGGATGTGAAGGCCCATGTAAAGTCCAGTCTTATGAGCAA
CGGGATGATATTAAGCATACTGGTATTGTTCGTTGTGTTAGTGATGTTACTCGTGGATCT
GGAATTACTCACAGAGTGGGTAAGAGGTTCTGTGTTAAATCGATATATTTTTTAGGTAAA
GTCTGGATGGATGAAAATATTAAGAAGCAGAATCACACTAATCAGGTCATGTTCTTCTTG
GTTCGTGATAGAAGGCCTTATGGAAACAGCCCAATGGATTTTGGACAGGTTTTTAATATG
TTCGATAATGAGCCCAGTACCGCAACCGTGAAGAATGACTTGCGGGATAGGTTTCAAGTG
ATGAGGAAATTTCATGCTACAGTTATTGGTGGGCCCTCTGGAATGAAGGAACAGGCATTA
GTTAAGAGATTTTTTAGAATTAACAGTCATGTAACTTATAATCATCAGGAGGCAGCCAAG
TATGAGAACCATACTGAAAACGCCTTGTTATTGTATATGGCATGTACGCATGCCTCTAAT
CCAGTGTATGCAACTATGAAAATACGCATCTATTTCTATGATTCAATATCAAATTAA
>KJ125411
ATGTCGAAGCGACCAGGCGATATAATCATTTCCACGCCCGCCTCGAAGGTTCGCCGAAGG
CTGAACTTCGACAGCCCATACAGCAGCCGTGCTGCTGTCCCCATTGTCCAAGGCACAAAC
AAGCGACGATCATGGACGTACAGGCCCATGTACCGGAAGCCCAGAATATACAGAATGTAT
CGAAGCCCTGATGTTCCTCGTGGATGTGAAGGCCCATGTAAAGTCCAGTCTTATGAGCAA
CGGGATGATATTAAGCATACTGGTATTGTTCGTTGTGTTAGTGATGTTACTCGTGGATCT
GGAATTACTCACAGAGTGGGTAAGAGGTTCTGTGTTAAATCGATATATTTTTTAGGTAAA
GTCTGGATGGATGAAAATATTAAGAAGCAGAATCACACTAATCAGGTCATGTTCTTCTTG
GTTCGTGATAGAAGGCCTTATGGAAACAGCCCAATGGATTTTGGACAGGTTTTTAATATG
TTCGATAATGAGCCCAGTACCGCAACCGTGAAGAATGACTTGCGGGATAGGTTTCAAGTG
ATGAGGAAATTTCATGCTACAGTTATTGGTGGGCCCTCTGGAATGAAGGAACAGGCATTA
GTTAAGAGATTTTTTAGAATTAACAGTCATGTAACTTATAATCATCAGGAGGCAGCCAAG
TATGAGAACCATACTGAAAACGCCTTGTTATTGTATATGGCATGTACGCATGCCTCTAAT
CCAGTGTATGCAACTATGAAAATACGCATCTATTTCTATGATTCAATATCAAATTAA
>KM435325
ATGTCGAAGCGACCAGGCGATATAATCATTTCCACGCCCGTCTCGAAGGTTCGCGGAAGG
CTGAACTTCGACAGCCCATACAGCAGGCGTGCTGCTGTCCCCATTCACCAACGCACAAAC
AAGCGACGAAGATGGACGTACAGGCCCATGTACCGGAAGCCCAGAATATACAGAATGTAT
CGAAGCCCTGATGTTCCTCGTGGATGTGAAGGCCCTTGTAAAGTCCAGTCTTATGAGCTA
CGGGATGATATTAAGCATACTGGTATTCTTCGTTGTGTTAGTGATGTTACTCGTGGATCT
CGAATTACTGACAGAGTGGGTAAGAGGTTCTGTGTTAAATCGATATATTTTTTAGGTAAT
GTCTGGATGGATGAAAATATTAAGAAGCAGAATCACTCTAATCAGGTCAAGTTCTTCTTG
GTTCGTGATACAAGGCCTTATGGAAACAGCCCAATGGATTTTGGACAGGTTTTTAATATG
TTCGATAATGAGCCCAGTACCGCAAGCGTGCAGAATGACTTGCGGGATAGGTTTCAAGTG
ATGAGGAAATTTCATGCTACAGTTATTGGTGGGCCCTCTGGAATGAAGCAACAGGCATTA
GTTAAGAGATTTTTTAGAATTAACAGAGATGTAACTTATAATCATCAGGAGGCAGCCAAG
TATGAGAACCATAGTGAAAACGCCTTGTTATTGTATATGGCATGTACGCATGCCTCTAAC
CCAGTGTATGCAACTATGAAAATTCGCATCTATTTCTATGATTCAATATCAAATTAA
>KC312667
ATGTCGAAGCGACCAGGCGATATAATCATTTCCACGCCCGTCTCGAAGGTTCGCCGAAGG
CTGAACTTCCACAGCCCATACAGCAGCCGTGCTGCTGTCCCCATTCTCCAAGGCACAAAC
AAGCGACGATCATTGACGTACAGGCCCATGTACCGGAAGCCCAGAATATACAGAATGTAT
CGAAGCCCTGATGTTCCTCGTGGATGTGAAGGCCCATGTAAAGTCCAGTCTTATGAGCAA
CAGGATGATATTAAGCATACTGGTATTGTTCGTTGTCTTAGTGATGTTACTCGTGGATCT
GGAATTACTCACAGAGTGGGTAAGAGGTTCTGTGTTAAATTGATATATTTTTTAGGTAAA
GTCTGGATGGATGAAAATATTAAGAAGCAGAATCACACTAATCAGGTCATGTTCTTATTG
GTTCGTGATAGAAGGCCTTATGGAAACAGCCCAATGGATTTTGGACAGGTTTTTAATATG
TGCGATAATGAGCCCAGTACCGCAACCGTGAAGAATGATTTGCGGGATAGGTTTCAAGTG
ATGAGGAAATTTCATGCTACAGTTATTGGTGGGCCCTCTGTAACGTCGCATCAGGCATTA
GTTAAGAGATTTTTTAGAATTAACAGTCATGTAACTTATAATCATCAGGAGGCTGCCAAG
TATGAGAACCATACTGAAAACGCCTTGTTATTGTATATGGCGTGTACGCATGCCTCTAAT
CCAGTGTATGCAACTATGCAAATACGCATCTATTTCTATGATTCAATATCAAATTAA
>KM435326
ATGTCGAAGCGACCAGGCGATATAATCATTTCCACGCCCGTCTCGAAGGTTCGCCGAAGG
CTGAAGTTCGTCAGCCCATACAGCAGCGGTGCTGCTGTCCCCATTGTCCAAGGCACAAAC
AAGCGACCATCATGGACGAACAGGCCCATGTACCGGAAGCCCAGAATATACAGAATGTAT
CGAAGCCCTGATGTTCCTCGTGGATGTGAAGGCCGATGTAAAGTCCACTCTTATGAGCAA
CGGGATGATATTAAGCATACTGGTATTGTACGTTGTGTTAGTGATGTTACTCGTGGATGT
GGAATTACTCACAGAGTGGGTAAGAGGTTCTGTGTTAAATCGATATATTTTTTAGGTAAA
GTCTGGATGGATGAAAATATTAAGATGCAGAATCACACTAATCAGGTCATGTTCTTGTTG
CTTCGTGATAGAAGGCCTTATGGAAACAGCCCAATGGATTTTGGACAGGTTTTTAATATG
TTCGATAATGAGCCCACTACCGCAACCGTGAAGAATGATTTGCGGGATAGGTTTCAAGAC
ATGAGGAAATTTCATGCTACAGTTATTGGTGGGCCCTCTGGAATGAAGCAACAGGCATTA
GTTAAGAGATTTTTTACAATTAACTGTCATGTAACTTATAATCATCAGGAGGCAGCCAAG
TATGAGAACCATACAGAAAACGCCTTGTTATTGTATATGGCATGTTCGCATGCCTGTAAT
CCAGTGTATGCAACTATGAAAATACGCATCTATTTCTATGATTCAATATCAAATTAA
>KM435322
ATGTCGAAGCGACCAGGCGATATAATCATTTCCACGCCCGACCCGAAGGTTCGGCGAAGG
CTGAAGTTCGACAGCCCATACAGCAGCCGTGCTGCTGTCCCCATAGTCCAAGGCACAAAC
AAGCGACGAACATGGACGTACAGGCCCTTGTACCGGAAGCCCAGAGTATACAGAATGTAT
CGAAGCCCTGATGTTCCTCGTGGATGTGAAGGCCGATGTAAAGTTCAGTCTTATGACCAA
CGGGATGAAATTAAGCATACTGGTATTGTTCGTTGTGATAGTGATGTTACTCGTGGTTCT
GGAATTACTCACAGAGTCGGTAAGAGGTTCTGTGTTAAATCGATATATTTTTTAGGTTTA
GTCTGGATGGATGAAAATATTAAGAAGGAGAATCACACTAATCAGGTCATGTTCTTCTTC
GTTCGTGATAGAAGGCCTTATGGAAACAGCCCGATGGATTTTGGACAGGTTTTTAATATA
TTCGATAATGAGCCCAGTACCGCAACCGTGAAGATTGATTTGCGGGATAGGTTTCAAGTG
ATGAGGAAATTTCATGCTACACTTATTGGAGGGCCCTCTGGAATGAAGGAACGGGCATTA
GTTAAGAGATTTTTTAGAATTAACAGTCATGTAACTTATAACCATCAGGTGGCAGCCAAG
TATAAGAACCATACTGAAAACCCCTTGTTATTGAATATGGCATGTACGCATGCCTCTAAT
CCAGTGTTAGCAACTATGAAAATACGCATCTATTTCTATGATTCAATATCAAATTAA
>JX669543
ATGTCGAAGCGACCAGGCGATATAATCATTTCCACGCCCGTCCCGAAGGTTCGCCGAAGG
CTGAACTTCGACAGCCCATACAGCAGCCGTGCTGCTGTCCCCATTGTCCAAGGCACAAAC
AAGCGACGATCATGGACGTACAGGCCCATGTACCGGAAGCCCAGAATATACAGAATGTAT
CGAAGCCCTGATGTTCCTCGTGGATGTGAAGGCCCATGTAAAGTTCAGTCTTATGAGCAA
CGGGATGATATTAAGCATACTGGTATTGTTCGTTGTGTTAGTGATGTTACTCGTGGATCT
GGAATTACTCACAGAGTGGGTAAGAGGTTCTGTGTTAAATCGATATATTTTTTAGGTAAA
GTCTGGATGGATGAAAATATTAAGAAGCAGAATCACACTAATCAGGTCATGTTCTTCTTG
GTTCGTGATAGAAGGCCTTATGGAAACAGCCCAATGGATTTTGGACAGGTTTTTAATATG
TTCGATAATGAGCCCAGTACCGCAACCGTGAAGAATGATTTGCGGGATAGGTTTCAAGTG
ATGAGGAAATTTCATGCTACAGTTATTGGTGGGCCCTCTGGAATGAAGGAACGGGCATTA
GTTAAGAGATTTTTTAGAATTAACAGTCATGTAACTTATAATCATCAGGAGGCAGCCAAG
TATGAGAACCATACTGAAAACGCCTTGTTATTGTATATGGCATGTACGCATGCCTCTAAT
CCAGTGTATGCAACTATGAAAATACGCATCTATTTCTATGATTCAATATCAAATTAA
>KF612971
ATGTCGAAGCGACCAGGCGATATAATCATTTCCACGCCCGTCTCGAAGGTTCGCCGAAGG
CTGAACTTCGACAGCCCATACAGCAGCCGTGCTGCTGTCCCCATTGTCCAAGGCACAAAC
AAGCGACGATCATGGACGTACAGGCCCATGTACCGGAAGCCCAGAATATACAGAATGTAT
CGAAGCCCTGATGTTCCTCGTGGATGTGAAGGCCCATGTAAAGTGCAGTCTTATGAGCAA
CGGGATGATATTAAGCATACTGGTATTGTTCGTTGTGTTAGTGATGTCACTCGTGGATCT
GGAATTACTCACAGAGTGGGTAAGAGGTTCTGTGTTAAATCGATATATTTTTTAGGTAAA
GTCTGGATGGATGAAAATATTAAGAAGCAGAATCACACTAATCAGGTCATGTTCTTCTTG
GTTCGTGATAGAAGGCCTTATGGAAACAGCCCAATGGATTTTGGACAGGTTTTTAATATG
TTCGATAATGAGCCCAGTACCGCAACCGTGAAGAATGATTTGCGGGATAGGTTTCAAGTG
ATGAGGAAATTTCATGCTACAGTTATTGGTGGGCCCTCTGGAATGAAGGAACAGGCATTA
GTTAAGAGATTTTTTAGAATTAACAGTCATGTAACTTATAATCATCAGGAGGCAGCCAAG
TATGAGAACCATACTGAAAACGCCTTGTTATTGTATATGGCATGTACGCATGCCTCTAAT
CCAGTGTATGCAACTATGAAAATACGCATCTATTTCTATGATTCAATATCAAATTAA
>HM856910
ATGTCGAAGCGACCAGGCGATATAATCATTTCCACGCCCGTCTCGAAGGTTCGCCGAAGG
CTGAACTTCGACAGCCCATACAGCAGCCGTGCTGCTGTCCCCATTGTCCAAGGCACAAAC
AAGCGACGATCATGGACGTACAGGCCCATGTACCGGAAGCCCAGAATATACAGAATGTAT
CGAAGCCCTGATGTTCCTCGTGGATGTGAAGGCCCATGTAAAGTCCAGTCTTATGAGCAA
CGGGATGATATTAAGCATACTGGTATTGTTCGTTGTGTTAGTGATGTTACTCGTGGATCT
GGAATTACCCACAGAGTGGGTAAGAGGTTCTGTGTTAAATCGATATATTTTTTAGGTAAA
GTCTGGATGGATGAAAATATTAAGAAGCAGAATCACACTAATCAGGTCATGTTCTTCTTG
GTTCGTGATAGAAGGCCCTATGGAAACAGCCCAATGGATTTTGGACAGGTTTTTAATATG
TTCGATAATGAGCCCAGTACCGCAACCGTGAAGAATGATTTGCGGGATAGGTTTCAAGTG
ATGAGGAAATTTCATGCTACAGTTATTGGTGGGCCCTCTGGAATGAAGGAACAGGCATTA
GTTAAGAGATTTTTTAGAATTAACAGTCACGTAACTTATAATCATCAGGAGGCAGCCAAG
TATGAGAACCATACTGAAAACGCCTTGTTATTGTATATGGCATGTACGCATGCCTCTAAT
CCAGTGTATGCAACTATGAAAATACGCATCTATTTCTATGATTCAATATCAAATTAA
>JX075184
ATGTCGAAGCGACCAGGCGATATAATCATTTCCACGCCCGTCTCGAAGGTTCGCCGAAGG
CTGAACTTCGACAGCCCATACAGCAGCCGTGCTGCTGTCCCCATTGTCCAAGGCACAAAC
AAGCGACGATCATGGACGTACAGGCCCATGTACCGGAAGCCCAGAATATACAGAATGTAT
CGAAGCCCTGATGTTCCTCGTGGATGTGAAGGCCCATGTAAAGTCCAGTCTTATGAGCAA
CGGGATGATATTAAGCATACTGGTATTGTTCGTTGTGTTAGTGATGTTACTCGTGGATCT
GGAATTACCCACAGAGTGGGTAAGAGGTTCTGTGTTAAATCGATATATTTTTTAGGTAAA
GTCTGGATGGATGAAAATATTAAGAAGCAGAATCACACTAATCAGGTCATGTTCTTCTTG
GTTCGTGATAGAAGGCCCTATGGAAACAGCCCAATGGATTTTGGACAGGTTTTTAATATG
TTCGATAATGAGCCCAGTACCGCAACCGTGAAGAATGATTTGCGGGATAGGTTTCAAGTG
ATGAGGAAATTTCATGCTACAGTTATTGGTGGGCCCTCTGGAATGAAGGAACAGGCATTA
GTTAAGAGATTTTTTAGAATTAACAGTCACGTAACTTATAATCATCAGGAGGCAGCCAAG
TATGAGAACCATACTGAAAACGCCTTGTTATTGTATATGGCATGTACGCATGCCTCTAAT
CCAGTGTATGCAACTATGAAAATACGCATCTATTTCTATGATTCAATATCAAATTAA
>EU031444
ATGTCGAAGCGACCAGGCGATATAATCATTTCCACGCCCGTCTCGAAGGTTCGCCGAAGG
CTGAACTTCGACAGCCCATACAGCAGCCGTGCTGCTGTCCCCATTGTCCAAGGCACAAAC
AAGCGACGATCATGGACGTACAGGCCCATGTACCGGAAGCCCAGAATATACAGAATGTAT
CGAAGCCCTGATGTTCCTCGTGGATGTGAAGGCCCATGTAAAGTCCAGTCTTATGAGCAA
CGGGATGATATTAAGCATACTGGTATTGTTCGTTGTGTTAGTGATGTTACTCGTGGATCT
GGAATTACCCACAGAGTGGGTAAGAGGTTCTGTGTTAAATCGATATATTTTTTAGGTAAA
GTCTGGATGGATGAAAATATTAAGAAGCAGAATCACACTAATCAGGTCATGTTCTTCTTG
GTTCGTGATAGAAGGCCCTATGGAAACAGCCCAATGGATTTTGGACAGGTTTTTAATATG
TTCGATAATGAGCCCAGTACCGCAACCGTGAAGAATGATTTGCGGGATAGGTTTCAAGTG
ATGAGGAAATTTCATGCTACAGTTATTGGTGGGCCCTCTGGAATGAAGGAACAGGCATTA
GTTAAGAGATTTTTTAGAATTAACAGTCACGTAACTTATAATCATCAGGAGGCAGCCAAG
TATGAGAACCATACTGAAAACGCCTTGTTATTGTATATGGCATGTACGCATGCCTCTAAT
CCAGTGTATGCAACTATGAAAATACGCATCTATTTCTATGATTCAATATCAAATTAA
>LC099965
ATGTCGAAGCGACCAGGCGATATAATCATTTCCACGCCCGTCTCGAAGGTTCGCCGAAGG
CTGAACTTCGACAGCCCATACAGCAGCCGTGCTGCTGTCCCCATTGTCCAAGGCACAAAC
AAGCGACGATCATGGACGTACAGGCCCATGTACCGGAAGCCCAGAATATACAGAATGTAT
CGAAGCCCTGATGTTCCTCGTGGATGTGAAGGCCCATGTAAAGTCCAGTCTTATGAGCAA
CGGGATGATATTAAGCATACTGGTATTGTTCGTTGTGTTAGTGATGTTACTCGTGGATCT
GGAATTACCCACAGAGTGGGTAAGAGGTTCTGTGTTAAATCGATATATTTTTTAGGTAAA
GTCTGGATGGATGAAAATATTAAGAAGCAGAATCACACTAATCAGGTCATGTTCTTCTTG
GTTCGTGATAGAAGGCCCTATGGAAACAGCCCAATGGATTTTGGACAGGTTTTTAATATG
TTCGATAATGAGCCCAGTACCGCAACCGTGAAGAATGATTTGCGGGATAGGTTTCAAGTG
ATGAGGAAATTTCATGCTACAGTTATTGGTGGGCCCTCTGGAATGAAGGAACAGGCATTA
GTTAAGAGATTTTTTAGAATTAACAGTCACGTAACTTATAATCATCAGGAGGCAGCCAAG
TATGAGAACCATACTGAAAACGCCTTGTTATTGTATATGGCATGTACGCATGCCTCTAAT
CCAGTGTATGCAACTATGAAAATACGCATCTATTTCTATGATTCAATATCAAATTAA
>HM130913
ATGTCGAAGCGACCAGGCGATATAATCATTTCCACGCCCGTCTCGAAGGTTCGCCGAAGG
CTGAACTTCGACAGCCCATACAGCAGCCGTGCTGCTGTCCCCATTGTCCAAGGCACAAAC
AAGCGACGATCATGGACGTACAGGCCCATGTACCGGAAGCCCAGAATATACAGAATGTAT
CGAAGCCCTGATGTTCCTCGTGGATGTGAAGGCCCATGTAAAGTCCAGTCTTATGAGCAA
CGGGATGATATTAAGCATACTGGTATTGTTCGTTGTGTTAGTGATGTTACTCGTGGATCT
GGAATTACCCACAGAGTGGGTAAGAGGTTCTGTGTTAAATCGATATATTTTTTAGGTAAA
GTCTGGATGGATGAAAATATTAAGAAGCAGAATCACACTAATCAGGTCATGTTCTTCTTG
GTTCGTGATAGAAGGCCCTATGGAAACAGCCCAATGGATTTTGGACAGGTTTTTAATATG
TTCGATAATGAGCCCAGTACCGCAACCGTGAAGAATGATTTGCGGGATAGGTTTCAAGTG
ATGAGGAAATTTCATGCTACAGTTATTGGTGGGCCCTCTGGAATGAAGGAACAGGCATTA
GTTAAGAGATTTTTTAGAATTAACAGTCACGTAACTTATAATCATCAGGAGGCAGCCAAG
TATGAGAACCATACTGAAAACGCCTTGTTATTGTATATGGCATGTACGCATGCCTCTAAT
CCAGTGTATGCAACTATGAAAATACGCATCTATTTCTATGATTCAATATCAAATTAA
>AB439841
ATGTCGAAGCGACCAGGCGATATAATCATTTCCACGCCCGTCTCGAAGGTTCGCCGAAGG
CTGAACTTCGACAGCCCATACAGCAGCCGTGCTGCTGTCCCCATTGTCCAAGGCACAAAC
AAGCGACGATCATGGACGTACAGGCCCATGTACCGGAAGCCCAGAATATACAGAATGTAT
CGAAGCCCTGATGTTCCTCGTGGATGTGAAGGCCCATGTAAAGTCCAGTCTTATGAGCAA
CGGGATGATATTAAGCATACTGGTATTGTTCGTTGTGTTAGTGATGTTACTCGTGGATCT
GGAATTACCCACAGAGTGGGTAAGAGGTTCTGTGTTAAATCGATATATTTTTTAGGTAAA
GTCTGGATGGATGAAAATATTAAGAAGCAGAATCACACTAATCAGGTCATGTTCTTCTTG
GTTCGTGATAGAAGGCCCTATGGAAACAGCCCAATGGATTTTGGACAGGTTTTTAATATG
TTCGATAATGAGCCCAGTACCGCAACCGTGAAGAATGATTTGCGGGATAGGTTTCAAGTG
ATGAGGAAATTTCATGCTACAGTTATTGGTGGGCCCTCTGGAATGAAGGAACAGGCATTA
GTTAAGAGATTTTTTAGAATTAACAGTCACGTAACTTATAATCATCAGGAGGCAGCCAAG
TATGAGAACCATACTGAAAACGCCTTGTTATTGTATATGGCATGTACGCATGCCTCTAAT
CCAGTGTATGCAACTATGAAAATACGCATCTATTTCTATGATTCAATATCAAATTAA
>HM856916
ATGTCGAAGCGACCAGGCGATATAATCATTTCCACGCCCGTCTCGAAGGTTCGCCGAAGG
CTGAACTTCGACAGCCCATACAGCAGCCGTGCTGCTGTCCCCATTGTCCAAGGCACAAAC
AAGCGACGATCATGGACGTACAGGCCCATGTACCGGAAGCCCAGAATATACAGAATGTAT
CGAAGCCCTGATGTTCCTCGTGGATGTGAAGGCCCATGTAAAGTCCAGTCTTATGAGCAA
CGGGATGATATTAAGCATACTGGTATTGTTCGTTGTGTTAGTGATGTTACTCGTGGATCT
GGAATTACCCACAGAGTGGGTAAGAGGTTCTGTGTTAAATCGATATATTTTTTAGGTAAA
GTCTGGATGGATGAAAATATTAAGAAGCAGAATCACACTAATCAGGTCATGTTCTTCTTG
GTTCGTGATAGAAGGCCCTATGGAAACAGCCCAATGGATTTTGGACAGGTTTTTAATATG
TTCGATAATGAGCCCAGTACCGCAACCGTGAAGAATGATTTGCGGGATAGGTTTCAAGTG
ATGAGGAAATTTCATGCTACAGTTATTGGTGGGCCCTCTGGAATGAAGGAACAGGCATTA
GTTAAGAGATTTTTTAGAATTAACAGTCACGTAACTTATAATCATCAGGAGGCAGCCAAG
TATGAGAACCATACTGAAAACGCCTTGTTATTGTATATGGCATGTACGCATGCCTCTAAT
CCAGTGTATGCAACTATGAAAATACGCATCTATTTCTATGATTCAATATCAAATTAA
>HM856918
ATGTCGAAGCGACCAGGCGATATAATCATTTCCACGCCCGTCTCGAAGGTTCGCCGAAGG
CTGAACTTCGACAGCCCATACAGCAGCCGTGCTGCTGTCCCCATTGTCCAAGGCACAAAC
AAGCGACGATCATGGACGTACAGGCCCATGTACCGGAAGCCCAGAATATACAGAATGTAT
CGAAGCCCTGATGTTCCTCGTGGATGTGAAGGCCCATGTAAAGTCCAGTCTTATGAGCAA
CGGGATGATATTAAGCATACTGGTATTGTTCGTTGTGTTAGTGATGTTACTCGTGGATCT
GGAATTACCCACAGAGTGGGTAAGAGGTTCTGTGTTAAATCGATATATTTTTTAGGTAAA
GTCTGGATGGATGAAAATATTAAGAAGCAGAATCACACTAATCAGGTCATGTTCTTCTTG
GTTCGTGATAGAAGGCCCTATGGAAACAGCCCAATGGATTTTGGACAGGTTTTTAATATG
TTCGATAATGAGCCCAGTACCGCAACCGTGAAGAATGATTTGCGGGATAGGTTTCAAGTG
ATGAGGAAATTTCATGCTACAGTTATTGGTGGGCCCTCTGGAATGAAGGAACAGGCATTA
GTTAAGAGATTTTTTAGAATTAACAGTCACGTAACTTATAATCATCAGGAGGCAGCCAAG
TATGAGAACCATACTGAAAACGCCTTGTTATTGTATATGGCATGTACGCATGCCTCTAAT
CCAGTGTATGCAACTATGAAAATACGCATCTATTTCTATGATTCAATATCAAATTAA
>JN183877
ATGTCGAAGCGACCAGGCGATATAATCATTTCCACGCCCGTCTCGAAGGTTCGCCGAAGG
CTGAACTTCGACAGCCCATACAGCAGCCGTGCTGCTGTCCCCATTGTCCAAGGCACAAAC
AAGCGACGATCATGGACGTACAGGCCCATGTACCGGAAGCCCAGAATATACAGAATGTAT
CGAAGCCCTGATGTTCCTCGTGGATGTGAAGGCCCATGTAAAGTCCAGTCTTATGAGCAA
CGGGATGATATTAAGCATACTGGTATTGTTCGTTGTGTTAGTGATGTTACTCGTGGATCT
GGAATTACCCACAGAGTGGGTAAGAGGTTCTGTGTTAAATCGATATATTTTTTAGGTAAA
GTCTGGATGGATGAAAATATTAAGAAGCAGAATCACACTAATCAGGTCATGTTCTTCTTG
GTTCGTGATAGAAGGCCCTATGGAAACAGCCCAATGGATTTTGGACAGGTTTTTAATATG
TTCGATAATGAGCCCAGTACCGCAACCGTGAAGAATGATTTGCGGGATAGGTTTCAAGTG
ATGAGGAAATTTCATGCTACAGTTATTGGTGGGCCCTCTGGAATGAAGGAACAGGCATTA
GTTAAGAGATTTTTTAGAATTAACAGTCACGTAACTTATAATCATCAGGAGGCAGCCAAG
TATGAGAACCATACTGAAAACGCCTTGTTATTGTATATGGCATGTACGCATGCCTCTAAT
CCAGTGTATGCAACTATGAAAATACGCATCTATTTCTATGATTCAATATCAAATTAA
>JN183878
ATGTCGAAGCGACCAGGCGATATAATCATTTCCACGCCCGTCTCGAAGGTTCGCCGAAGG
CTGAACTTCGACAGCCCATACAGCAGCCGTGCTGCTGTCCCCATTGTCCAAGGCACAAAC
AAGCGACGATCATGGACGTACAGGCCCATGTACCGGAAGCCCAGAATATACAGAATGTAT
CGAAGCCCTGATGTTCCTCGTGGATGTGAAGGCCCATGTAAAGTCCAGTCTTATGAGCAA
CGGGATGATATTAAGCATACTGGTATTGTTCGTTGTGTTAGTGATGTTACTCGTGGATCT
GGAATTACCCACAGAGTGGGTAAGAGGTTCTGTGTTAAATCGATATATTTTTTAGGTAAA
GTCTGGATGGATGAAAATATTAAGAAGCAGAATCACACTAATCAGGTCATGTTCTTCTTG
GTTCGTGATAGAAGGCCCTATGGAAACAGCCCAATGGATTTTGGACAGGTTTTTAATATG
TTCGATAATGAGCCCAGTACCGCAACCGTGAAGAATGATTTGCGGGATAGGTTTCAAGTG
ATGAGGAAATTTCATGCTACAGTTATTGGTGGGCCCTCTGGAATGAAGGAACAGGCATTA
GTTAAGAGATTTTTTAGAATTAACAGTCACGTAACTTATAATCATCAGGAGGCAGCCAAG
TATGAGAACCATACTGAAAACGCCTTGTTATTGTATATGGCATGTACGCATGCCTCTAAT
CCAGTGTATGCAACTATGAAAATACGCATCTATTTCTATGATTCAATATCAAATTAA
>JX961668
ATGTCGAAGCGACCAGGCGATATAATCATTTCCACGCCCGTCTCGAAGGTTCGCCGAAGG
CTGAACTTCGACAGCCCATACAGCAGCCGTGCTGCTGTCCCCATTGTCCAAGGCACAAAC
AAGCGACGATCATGGACGTACAGGCCCATGTACCGGAAGCCCAGAATATACAGAATGTAT
CGAAGCCCTGATGTTCCTCGTGGATGTGAAGGCCCATGTAAAGTCCAGTCTTATGAGCAA
CGGGATGATATTAAGCATACTGGTATTGTTCGTTGTGTTAGTGATGTTACTCGTGGATCT
GGAATTACCCACAGAGTGGGTAAGAGGTTCTGTGTTAAATCGATATATTTTTTAGGTAAA
GTCTGGATGGATGAAAATATTAAGAAGCAGAATCACACTAATCAGGTCATGTTCTTCTTG
GTTCGTGATAGAAGGCCCTATGGAAACAGCCCAATGGATTTTGGACAGGTTTTTAATATG
TTCGATAATGAGCCCAGTACCGCAACCGTGAAGAATGATTTGCGGGATAGGTTTCAAGTG
ATGAGGAAATTTCATGCTACAGTTATTGGTGGGCCCTCTGGAATGAAGGAACAGGCATTA
GTTAAGAGATTTTTTAGAATTAACAGTCACGTAACTTATAATCATCAGGAGGCAGCCAAG
TATGAGAACCATACTGAAAACGCCTTGTTATTGTATATGGCATGTACGCATGCCTCTAAT
CCAGTGTATGCAACTATGAAAATACGCATCTATTTCTATGATTCAATATCAAATTAA
>JX075185
ATGTCGAAGCGACCAGGCGATATAATCATTTCCACGCCCGTCTCGAAGGTTCGCCGAAGG
CTGAACTTCGACAGCCCATACAGCAGCCGTGCTGCTGTCCCCATTGTCCAAGGCACAAAC
AAGCGACGATCATGGACGTACAGGCCCATGTATCGGAAGCCCAGAATATACAGAATGTAT
CGAAGCCCTGATGTTCCTCGTGGATGTGAAGGCCCATGTAAAGTCCAGTCTTATGAGCAA
CGGGATGATATTAAGCATACTGGTATTGTTCGTTGTGTTAGTGATGTTACTCGTGGATCT
GGAATTACCCACAGAGTGGGTAAGAGGTTCTGTGTTAAATCGATATATTTTTTAGGTAAA
GTCTGGATGGATGAAAATATTAAGAAGCAGAATCACACTAATCAGGTCATGTTCTTCTTG
GTTCGTGATAGAAGGCCCTATGGAAACAGCCCAATGGATTTTGGACAGGTTTTTAATATG
TTCGATAATGAGCCCAGTACCGCAACCGTGAAGAATGATTTGCGGGATAGGTTTCAAGTG
ATGAGGAAATTTCATGCTACAGTTATTGGTGGGCCCTCTGGAATGAAGGAACAGGCATTA
GTTAAGAGATTTTTTAGAATTAACAGTCACGTAACTTATAATCATCAGGAGGCAGCCAAG
TATGAGAACCATACTGAAAACGCCTTGTTATTGTATATGGCATGTACGCATGCCTCTAAT
CCAGTGTATGCAACTATGAAAATACGCATCTATTTCTATGATTCAATATCAAATTAA
>AM698119
ATGTCGAAGCGACCAGGCGATATAATCATTTCCACGCCCGTCTCGAAGGTTCGCCGAAGG
CTGAACTTCGACAGCCCATACAGCAGCCGTGCTGCTGTCCCCATTGTCCAAGGCACAAAC
AAGCGACGATCATGGACGTACAGGCCCATGTACCGGAAGCCCAGAATATACAGAATGTAT
CGAAGCCCTGATGTTCCTCGTGGATGTGAAGGCCCATGTAAAGTCCAGTCTTATGAGCAA
CGGGATGATATTAAGCATACTGGTATTGTTCGTTGTGTTAGTGATGTTACTCGTGGATCT
GGAATTACCCACAGAGTGGGTAAGAGGTTCTGTGTTAAATCGATATATTTTTTAGGTAAA
GTCCGGATGGATGAAAATATTAAGAAGCAGAATCACACTAATCAGGTCATGTTCTTCTTG
GTTCGTGATAGAAGGCCCTATGGAAACAGCCCAATGGATTTTGGACAGGTTTTTAATATG
TTCGATAATGAGCCCAGTACCGCAACCGTGAAGAATGATTTGCGGGATAGGTTTCAAGTG
ATGAGGAAATTTCATGCTACAGTTATTGGTGGGCCCTCTGGAATGAAGGAACAGGCATTA
GTTAAGAGATTTTTTAGAATTAACAGTCACGTAACTTATAATCATCAGGAGGCAGCCAAG
TATGAGAACCATACTCAAAACGCCTTGTTATTGTATATGGCATGTACGCATGCCTCTAAT
CCAGTGTATGCAACTATGAAAATACGCATCTATTTCTATGATTCAATATCAAATTAA
>AB636412
ATGTCGAAGCGACCAGGCGATATAATCATTTCCACGCCCGTCTCGAAGGTTCGCCGAAGG
CTGAACTTCGACAGCCCATACAGCAGCCGTGCTGCTGTCCCCATTGTCCAAGGCACAAAC
AAGCGACGATCATGGACGTACAGGCCCATGTACCGGAAGCCCAGAATATACAGAATGTAT
CGAAGCCCTGATGTTCCTCGTGGATGTGAAGGCCCATGTAAAGTCCAGTCTTATGAGCAA
CGGGATGATATTAAGCATACTGGTATTGTTCGTTGTGTTAGTGATGTTACTCGTGGATCT
GGAATTACCCACAGAGTGGGTAAGAGGTTCTGTGTTAAATCGATATATTTTTTAGGTAAA
GTCTGGATGGATGAAAATATTAAGAAGCAGAATCACACTAATCAGGTCATGTTCTTCTTG
GTTCGTGATAGAAGGCCCTATGGTAACAGCCCAATGGATTTTGGACAGGTTTTTAATATG
TTCGATAATGAACCGAGTACCGCAACCGTGAAGAATGATTTGCGGGATAGGTTTCAAGTG
ATGAGGAAATTTCATGCTACAGTTATTGGTGGGCCCTCTGGAATGAAAGAACAGGCATTA
GTTAAGAGATTTTTTAGAATTAACAGTCACGTAACTTATAATCATCAGAAGGCAGCCAAG
TATGAGAACCATACTGAAAACGCCTTGTTATTGTATATGGCATGTACGCATGCGTCTAAT
CCAGTGTATGCAACTATGAAAATACGCATCTATTTCTATGATTCAATATCAAATTAA
>HM130914
ATGTCGAAGCGACCAGGCGATATAATCATTTCCACGCCCGTCTCGAAGGTTCGCCGAAGG
CTGAACTTCGACAGCCCATACAGCAGCCGTGCTGCTGTCCCCATTGTCCAAGGCACAAAC
AAGCGACGATCATGGACGTACAGGCCCATGTACCGGAAGCCCAGAATATACAGAATGTAT
CGAAGCCCTGATGTTCCTCGTGGATGTGAAGGCCCATGTAAAGTCCAGTCTTATGAGCAA
CGGGATGATATTAAGCATACTGGTATTGTTCGTTGTGTTAGTGATGTTACTCGTGGATCT
GGAATTACCCACAGAGTGGGTAAGAGGTTCTGTGTTAAATCGATATATTTTTTAGGTAAA
GTCTGGATGGATGAAAATATTAAGAAGCAGAATCTCACTAATGAGGTCGTGTTCTTCTTG
GTTCGTGATAGAAGGCCCTATGGTGACAGCCCAATGGATTTTGGACAGGTTTTTAATATG
TTCGATAATGAACCGAGTACCGCAACCGTGAAAAATGATTTGCGGGATAGGTTTCAAGTG
ATGAGGAAATTTCATGCTACAGTTATTGGTGGGCCCTCTGGAATGAAAGAACAGGCATTA
GTTAAGAGATTTTTTAGAATTAACAGTCACGTAACTTATAATCATCAGGAGGCAGCCAAG
TATGACAACCATACTGAAAACGCCTTGTTATTGTATATGGCATGTACGCATGCCTCTAAT
CCAGTGTATGCAACTATGAAAATACGCATCTATTTCTATGATTCAATATCAAATTAA
>AB636410
ATGTCGAAGCGACCAGGCGATATAATCATTTCCACGCCCGTCTCGAAGGTTCGCCGAAGG
CTGAACTTCGACAGCCCATACAGCAGCCGTGCTGCTGTCCCCATTGTCCAAGGCACAAAC
AAGCGACGATCATGGACGTACAGGCCCATGTACCGGAAGCCCAGAATATACAGAATGTAT
CGAAGCCCTGATGTTCCTCGTGGATGTGAAGGCCCATGTAAAGTCCAGTCTTATGAGCAA
CGGGATGATATTAAGCATACTGGTATTGTTCGTTGTGTTAGTGATGTTACTCGTGGATCT
GGAATTACCCACAGAGTGGGTAAGAGGTTCTGTGTTAAATCGATATATTTTTTAGGTAAA
GTCTGGATGGATGAAAATATTAAGAAGCAGAATCACACTAATCAGGTCATGTTCTTCTTG
GTTCGTGATAGAAGGCCCTATGGTAACAGCCCAATGGATTTTGGACAGGTTTTTAATATG
TTCGATAATGAACCGAGTACCGCAACCGTGAAGAATGATTTGCGGGATAGGTTTCAAGTG
ATGAGGAAATTTCATGCTACAGTTATTGGTGGGCCCTCTGGAATGAAGGAACAGGCATTA
GTTAAGAGATTTTTTAGAATTAACAGTCACGTAACTTATAATCATCAGGAGGCAGCCAAG
TATGAGAACCATACTGAAACGCCTTGGTTATTGTATATGGCATGTACGCATGCCTCTAAT
CCAGTGTATGCAACTATGAAAATACGCATCTATTTCTATGATTCAATATCAAATTAA
>AB363566
ATGTCGAAGCGACCAGGCGATATAATCATTTCTACGCCCGTCTCGAAGGTTCGCCGAAGG
CTGAACTTCGACAGCCCATACAGCAGCCGTGCTGCTGTCCCCATTGTCCAAGGCACAAAC
AAGCGACGATCATGGACGTACAGGCCCATGTACCGGAAGCCCAGAATATACAGAATGTAT
CGAAGCCCTGATGTTCCTCGTGGATGTGAAGGCCCATGTAAAGTCCAGTCTTATGAGCAA
CGGGATGATATTAAGCATACTGGTATTGTTCGTTGTGTTAGTGATGTTACTCGTGGATCT
GGAATTACCCACAGAGTGGGTAAGAGGTTCTGTGTTAAATCGATATATTTTTTAGGTAAA
GTCTGGATGGATGAAAATATTAAGAAGCAGAATCACACTAATCAGGTCATGTTCTTCTTG
GTTCGTGATAGAAGGCCCTATGGAAACAGCCCAATGGATTTTGGACAGGTTTTTAATATG
TTCGATAATGAGCCCAGTACCGCAACCGTGAAGAATGATTTGCGGGATAGGTTTCAAGTG
ATGAGGAAATTTCATGCTACAGTTATTGGTGGGCCCTCTGGAATGAAGGAACAGGCATTA
GTTAAGAGATTTTTTAGAATTAACAGTCACGTAACTTATAATCATCAGGAGGCAGCCAAG
TATGAGAACCATACTGAAAACGCCTTGTTATTGTATATGGCATGTACGCATGCCTCTAAT
CCAGTGTATGCAACTATGAAAATACGCATCTATTTCTATGATTCAATATCAAATTAA
>KX885029
ATGTCGAAGCGACCAGGCGATATAATCATTTCCACGCCCGTCTCGAAGGTTCGCCGAAGG
CTGAACTTCGACAGCCCATACAGCAGCCGTGCTGCTGTCCCCATTGTCCAAGGCACAAAC
AAGCGACGATCATGGACGTACAGGCCCATGTACCGGAAGCCCAGAATATACAGAATGTAT
CGAAGCCCTGATGTTCCTCGTGGATGTGAAGGCCCATGTAAAGTCCAGTCTTATGAGCAA
CGGGATGATATTAAGCATACTGGTATTGTTCGTTGTGTTAGTGATGTTACTCGTGGATCT
GGAATTACCCACAGAGTGGGTAAGAGGTTCTGTGTTAAGTCGATATATTTTTTAGGTAAA
GTCTGGATGGATGAAAATATTAAGAAGCAGAATCACACTAATCAGGTCATGTTCTTTTTG
GTTCGTGATAGAAGGCCCTATGGAAACAGCCCAATGGATTTTGGACAGGTTTTTAATATG
TTCGATAATGAGCCCAGTACCGCAACCGTGAAGAATGATTTGCGGGATAGGTTTCAAGTG
ATGAGGAAATTTCATGCTACAGTTATTGGTGGGCCCTCCGGAATGAAGGAACAGGCATTA
GTTAAGAGATTTTTTAGAATTAACAGTCACGTAACTTATAATCATCAGGAGGCAGCCAAG
TATGAGAACCATACTGAAAACGCCTTGTTATTGTATATGGCATGTACGCATGCCTCTAAT
CCAGTGTATGCAACTATGAAAATACGCATCTATTTCTATGATTCAATATCAAATTAA
>JX961669
ATGTCGAAGCGACCAGGCGATATAATCATTTCCACGCCCGTCTCGAAGGTTCGCCGAAGG
CTGAACTTCGACAGCCCATACAGCAGCCGTGCTGCTGTCCCCATTGTCCAAGGCACAAAC
AAGCGACGATCATGGACGTACAGGCCCATATACCGGAAGCCCAGAATATACAGAATGTAT
CGAAGCCCTGATGTTCCTCGTGGATGTGAAGGCCCATGTAAAGTCCAGTCTTATGAGCAA
CGGGATGATATTAAGCACACTGGTATTGTTCGTTGTGTTAGTGATGTTACTCGCGGATCT
GGAATTACCCACAGAGTGGGTAAGAGGTTCTGTGTTAAATCGATATATTTTTTAGGTAAA
GTCTGGATGGATGAAAATATTAAGAAGCAGAATCACACTAATCAGGTCATGTTCTTCTTG
GTTCGTGATAGAAGGCCCTATGGAAACAGCCCAATGGATTTTGGACAGGTTTTTAATATG
TTCGATAATGAGCCCAGTACCGCAACCGTGAAGAATGATTTGCGGGATAGGTTTCAAGTG
ATGAGGAAATTTCATGCTACAGTTATTGGTGGGCCCTCTGGAATGAAGGAACAGGCATTA
GTTAAGAGATTTTTTAGAATTAACAGTCACGTAACTTATAATCATCAGGAGGCAGCCAAG
TATGAGAACCATACTGAAAACGCCTTGTTATTGTATATGGCATGTACGCATGCCTCTAAT
CCAGTGTATGCAACTATGAAAATACGCATCTATTTCTATGATTCAATATCAAATTAA
>JX075188
ATGTCGAAAGCGCCAGGCGATATAATCATTTCCACGCCCGTCTCGAAGGTTCGCCGAAGG
CTGAACTTCGACAGCCCATACAGCAGCCGTGCTGCTGTCCCCATTGTCCAAGGCACAAAC
AAGCGACGATCATGGACGTACAGGCCCATGTACCGGAAGCCCAGAATATACAGAATGTAT
CGAAGCCCTGATGTTCCTCGTGGATGTGAAGGCCCATGTAAAGTCCAGTCTTATGAGCAA
CGGGATGATATTAAGCATACTGGTATTGTTCGTTGTGTTAGTGATGTTACTCGTGGATCT
GGAATTACCCACAGAGTGGGTAAGAGGTTCTGTGTTAAATCGATATATTTTTTAGGTAAA
GTCTGGATGGATGAAAATATTAAGAAGCAGAATCACACTAATCAGGTCATGTTCTTCTTG
GTTCGTGATAGAAGGCCCTATGGAAACAGCCCAATTGATTTTGGACAGGTTTTTAATATG
TTCGATAATGAGCCCAGTACCGCAACCGTGAAGAATGATTTGCGGGATAGGTTTCAAGTG
ATGAGGAAATTTCATGTTACAGTTATTGGTGGGCCCTCTGGAATGAAGGAACAGGCATTA
TTTAAGAGATTTTTTAGAATTAACAGTCACGTAACTTATAATCATCAGGAGGCAGCCAAG
TATGAGAACCATACTGAAAACGCCTTGTTATTGTATATGGCATGTACGCATGCCTCTAAT
CCAGTGTATGCAACTATGAAAATACGCATCTATTTCTACGATTCAATATCAAATTAA
>AB669434
ATGTCGAAGCGACCAGGCGATATAATCATTTCCACGCCCGTCTCGAAGGTTCGCCGAAGG
CTGAACTTCGACAGCCCATACAGCAGCCGTGCTGCTGTCCCCATTGTCCAAGGCACAAAC
AAGCGACGATCATGGACGTACAGGCCCATGTACCGGAAGCCCAGAATATACAGAATGTAT
CGAAGCCCTGATGTTCCTCGTGGATGTGAAGGCCCATGTAAAGTCCAGTCTTATGAGCAA
CGGGATGATATTAAGCATACTGGTATTGTTCGTTGTGTTAGTGATGTTACTCGTGGATCT
GGAATTACCCACAGAGTGGGTAAGAGGTTCTGTGTTAAATCGATATATTTTTTAGGTAAA
GTCTGGATGGATGAAAATATTAAGAAGCAGAATCACACTAATCAGGTCATGTTCTTCTTG
GTTCGTGATAGAAGGCCCTATGGAAACAGCCCAATGGATTTTGGACAGGTTTTTAATATG
TTCGATAATGAGCCCAGTACCGCAACCGTGAAGAATGATTTGCGGGATAGGTTTCAAGTG
ATGAGGAAATTTCATGTTACAGTTATTGGTGGGCCCTCTGGAATGAAGGAACAGGCATTA
TTTAAGAGATTTTTTAGAATTAACAGTCACGTAACTTATAATCATCAGGAGGCAGCCAAG
TATGAGAACCATACTGAAAACGCCTTGTTATTGTATATGGCATGTACACATGCCTCTAAT
CCAGTGTATGCAACTATGAAAATACGCAACTATTTCTATGATTCAATATCAAATTAA
>KC312659
ATGTCGAAGCGACCAGGCGATATAATCATTTCCACGCCCGTCTCGAAGGTTCGCCGAAGG
CTGAACTTCGACAGCACGTCTCGCAGCCGTGCTGCTGTCCCCATTGTCCAAGGCACAAAC
GAGCGACGATCATGGACGTACAGGCCCATGTACCGGAAGCTCAGAATATACAGAATGTAT
CGAAGCCCTGATGTTCCTCGTGGATGTGAAGGCCCATGTAAAGTCCAGTATTATGAGCAA
CGGGATGATATTAAGCATACTGGTATCGTTCGTTGTGTTAGTGATGTTACTCGTGGATCT
GGAATTACCCACAGAGTGGGTAAGAGGTTCTGTGTTAAATCGATATATTTTTTAGTTAAA
GTCTGGATGGATGAAAATATTAAGAAGCAGAATCACACTAATCAGGCCATGTTCTTCTTG
GTTCGTGATAGAAGGCCCTATGGAAACAGCCCAATGGATTTTGGACAGGTTTTTAATATG
TTCGATAATGTGCCCAGTACCGCAACCGTGAAGAATGATTTGCGGGATAGGTTTCAAGTG
ATGAGGAAATTTCATGCTACAGTTATTGGTGGGCCCTCTGTAATGAAGGAACAGGCATTA
GTTAAGAGATTTTTTAGAATTAACAGTCACGTAACTTATAATCATCAGGAGGCAGCCAAG
CATGAGAACCATACTGAAAACGCCTTGTTATTGTATATGGCATGTACGCATGCCTATAAT
CCAGTGTATGCAACTATGAAAATACGCATCTATTTCTATGATTCAATATCAAATTAA
>KC312673
ATGTCGAAGCGACCAGGCGATATAATCATTTCCACGCCCGTCTCGAAGGTTCGCCGAAGG
CTGAACTCCGACAGCCCATACAGCAGCCGTGCTGCTGTCCCCATTGTCCAAGGCACAAAC
AAGCAACGATCATGGACGTACAGGCCCATGTACCGGAAGCCCAGAATATACAGAATGTAT
CGAAGCCCTGATGTTCCTCGTGGATGTGAAGGCCCATGTAAAGTGCAGTCTTATGAGCAA
CGGGATGATATTAAGCATACTGGTATTGTACGTTGTGTTAGTGATGTTACTCGTGGATCT
GAAATTACCCACAGAGTGGGTAAGAGGTTCTGTGTTAAATCGATATATTTTTTACGTAAA
GTCTGGATGGATGAAAATATTAAGAAGCAGAATCACACTAATCAGGTCATGTTCTTCTTG
GTTCGTGATAGAAGGTCCTATGGAAACAGCCCAATGGATTTTGGACAGGTTTTTAATATG
TTCGATAATGAGCCCAGTACTGCAACCGTGAAGAATGATTTGCGRGATAGGTTTCAAGTG
ATGAGGAAATTTCATGCTACAGTTATTAGTGGGCCCTCTGGAATGAAGGAACAGGCATTA
GTTAAGAGATTTTTTAGAATTAACAGTCACGTAACTTATAACCATCAGGAGGCAGCCAAG
TATGAGAACCATACTGAAAACGCCTTGTTATTGTATATGGCATGTACGCATGCCTCTAGT
CCAGTGTATGCAACTATGAAAATACGCATCTATTTCTATGATTCAATATCAAATTAA
>FN256256
ATGTCGAAGCGACCAGGCGATATAATCATTTCCACGCCCGTCTCGAAGGTTCGCCGAAGG
CTGAACTTCGACAGCCCATACAGCAGCCGTGCTGCTGTCCCCATTGTCCAAGGCACAAAC
AAGCGACGATCATGGACGTACAGGCCCATGTACCGGAAGCCCAGAATATACAGAATGTAT
CGAAGCCCTGATGTTCCTCGTGGATGTGAAGGCCCATGTAAAGTCCAGTCTTATGAGCAA
CGGGATGATATTAAGCATACTGGTATTGTTCGTTGTGTTAGTGATGTTACTCGTGGATCT
GAAATTACCCACAGAGTGGGTAAGAGGTTCTGTGTTAAATCGATATATTTTTTAGGTAAA
GTCTGGATGGATGAAAATATTAAGAAGCAGAATCACACTAATCAGGTCATGTTCTTCTTG
GTTCGTGATAGAAGGCCCTATGGAAACAGCCCAATGGATTTTGGACAGGTTTTTAATATG
TTCGATAATGAGCCCAGTACCGCAACCGTGAAGAATGATTTGCGRGATAGGTTTCAAGTG
ATGAGGAAATTTCATGCTACAGTTATTGGTGGGCCCTCTGGAATGAAGGAACAGGCATTA
GTTAAGAGATTTTTTAGAATTAACAGTCACGTAACTTATAATCATCAGGAGGCAGCCAAG
TATGAGAACCATACTGAAAACGCCTTGTTATTGTATATGGCATGTACGCATGCCTCTAAT
CCAGTGTATGCAACTATGAAAATACGCATCTATTTCTATGATTCAATATCAAATTAA
>JX075183
ATGTCGAAGCGACCAGGCGATATAATCATTTCCACGCCCGTCTCGAAGGTTCGCCGAAGG
CTGAACTTCGACAGCCCATACAGCAGCCGTGCTGCTGTCCCCATTGTCCAAGGCACAAAC
AAGCGACGATCATGGACGTACAGGCCCATGTACCGGAAGCCCAGAATATACAGAATGTAT
CGAAGCCCTGATGTTCCTCGTGGATGTGAAGGCCCATGTAAAGTCCAGTCTTATGAGCAA
CGGGATGATATTAAGCATACTGGTATTGTTCGTTGTGTTAGTGATGTTACTCGTGGATCT
GGAATTACCCACAGAGTGGGTAAGAGGTTCTGTGTTAAATCGATATATTTTTTAGGTAAA
GTTTGGATGGATGAAAATATTAAGAAGCAGAATCACACTAATCAGGTCATGTTCTTCTTG
GTTCGTGATAGAAGGCCCTATGGAAACAGCCCAATGGATTTTGGACAGGTTTTTAATATG
TTCGATAATGAGCCCAGTACCGCAACCGTGAAGAATGATTTGCGGGATAGGTTTCAAGTG
ATGAGGAAATTTCATGCTACAGTTATTGGTGGGCCCTCTGGAATGAAGGAACAGGCATTA
GTTAAGAGATTTTTTAGAATTAACAGTCACGTAACTTATAATCATCAGGAGGCAGCCAAG
TATGAGAACCATACTGAAAACGCCTTGTTATTGTATATGGCATGTACGCATGCCTCTAAT
CCAGTGTATGCAACTATGAAAATACGCATCTATTTCTATGATTCAATACCAAATTAA
>GU325632
ATGTCGAAGCGACCAGGCGATATAATCATTTCCACGCCCGTCTCGAAGGTTCGCCGAAGG
CTGAACTTCGACAGCCCATACAGCAGCCGTGCTGCTGTCCCCATTGTCCAAGGCACAAAC
AAGCGACGATCATGGACGTACAGGCCCATGTACCGGAAGCCCAGAATATACAGAATGTAT
CGAAGCCCTGATGTTCCTCGTGGATGTGAAGGCCCATGTAAAGTCCAGTCTTATGAGCAA
CGGGATGATATTAAGCATACTGGTATTGTTCGTTGTGTTAGTGATGTTACTCGTGGATCT
GGAATTACCCACAGAGTGGGTAAGAGGTTCTGTGTTAAATCGATATATTTTTTAGGTAAA
GTCTGGATGGATGAAAATATTAAGAAGCAGAATCACACTAATCAGGTCATGTTCTTCTTG
GTTCGTGATAGAAGGCCCTATGGAAACAGCCCAATGGATTTTGGACAGGTTTTTAATATG
TTCGATAATGAGCCCAGTACCGCAACCGTGAAGAATGATTTGCGGGATAGGTTTCAAGTG
ATGAGGAAATTTCATGCTACAGTTATTGGTGGGCCCTCTGGAATGAAGGAACAGGCATTA
GTTAAGAGATTTTTTAGAATTAACAGTCACGTAACTTATAATCATCAGGAGGCAGCCAAG
TATGAGAACCATACTGAAAACGCCTTGTTATTGTATATGGCATGTACGCATGCCTCTAAT
CCAGTGTATGCAACTATGAAAATACGCATCTATTTCTATGATTCAATACCAAATTAA
>JX128100
ATGTCGAAGCGACCAGGCGATATAATCATTTCCACGCCCGTCTCGAAGGTTCGCCGAAGG
CTGAACTTCGACAGCCCATACAGCAGCCGTGCTGCTGTCCCCATTGTCCAAGGCACAAAC
AAGCGACGATCATGGACGTACAGGCCCATGTACCGGAAGCCCAGAATATACAGAATGTAT
CGAAGCCCTGATGTTCCTCGTGGATGTGAAGGCCCATGTAAAGTCCAGTCTTATGAGCAA
CGGGATGATATTAAGCATACTGGTATTGTTCGTTGTGTTAGTGATGTTACTCGTGGATCT
GGAATTACCCACAGAGTGGGTAAGAGGTTCTGTGTTAAATCGATATATTTTTTAGGTAAA
GTTTGGATGGATGAAAATATTAAGAAGCAGAATCACACTAATCAGGTCATGTTCTTCTTG
GTTCGTGATAGAAGGCCCTATGGAAACAGCCCAATGGATTTTGGACAGGTTTTTAATATG
TTCGATAATGAGCCCAGTACCGCAACCGTGAAGAATGATTTGCGGGATAGGTTTCAAGTG
ATGAGGAAATTTCATGCTACAGTTATTGGTGGGCCCTCTGGAATGAAGGAACAGGCATTA
GTTAAGAGATTTTTTAGAATTAACAGTCACGTAACTTATAATCATCAGGAGGCAGCCAAG
TATGAGAACCATACTGAAAACGCCTTGTTATTGTATATGGCATGTACGCATGCCTCTAAT
CCAGTGTATGCAACTATGAAAATACGCATCTATTTCTATGATTCAATATCAAATTAA
>AB636264
ATGTCGAAGCGACCAGGCGATATAATCATTTCCACGCCCGTCTCGAAGGTTCGCCGAAGG
CTGAACTTCGACAGCCCATACAGCAGCCGTGCTGCTGTCCCCATTGTCCAAGGCACAAAC
AAGCGACGATCATGGACGTACAGGCCCATGTACCGGAAGCCCAGAATATACAGAATGTAT
CGAAGCCCTGATGTTCCTCGTGGATGTGAAGGCCCATGTAAAGCCCAGTCTTATGAGCAA
CGGGATGATATTAAGCATACTGGTATTGTTCGTTGTGTTAGTGATGTTACTCGTGGATCT
GGAATTACCCACAGAGTGGGTAAGAGGTTCTGTGTTAAATCGATATATTTTTTAGGTAAA
GTCTGGATGGATGAAAATATTAAGAAGCAGAATCACACTAATCAGGTCATGTTCTTCTTG
GTTCGTGATAGAAGGCCCTATGGAAACAGCCCAATGGATTTTGGTCAGGTTTTTAATATG
TTCGATAATGAGCCCAGTACCGCAACCGTGAAGAATGATTTGCGGGATAGGTTTCAAGTG
ATGAGGAAATTTCATGCTACAGTTATTGGTGGGCCCTCTGGAATGAAGGAACAGGCATTA
GTTAAGAGATTTTTTATAATTAACAGTCATGTAACTTATAATCATCAGGAGGCAGCCAAG
TATGAGAACCATACTGAAAACGCCTTGTTATTGTATATGGCATGTACGCATGCCTCTAAT
CCAGTGTATGCAACTATGAAAATACGCATCTATTTCTATGATTCAATATCAAATTAA
>AB613208
ATGTCGAAGCGACCAGGCGATATAATCATTTCCACGCCCGTCTCGAAGGTTCGCCGAAGG
CTGAACTTCGACAGCCCATACAGCAGCCGTGCTGCTGTCCCCATTGTCCAAGGCACAAAC
AAGCGACGATCATGGACGTACAGGCCCATGTACCGGAAGCCCAGAATATACAGAATGTAT
CGAAGCCCTGATGTTCCTCGTGGATGTGAAGGCCCATGTAAAGTCCAGTCTTATGAGCAA
CGGGATGATATTAAGCATACTGGTATTGTTCGTTGTGTTAGTGATGTTACTCGTGGATCT
GGAATTACCCACAGAGTGGGTAAGAGGTTCTGTGTTAAATCGATATATTTTTTAGGTAAA
GTCTGGATGGATGAAAATATTAAGAAGCAGAATCACACTAATCAGGTCATGTTCTTCTTG
GTTCGTGATAGAAGGCCCTATGGAAACAGCCCAATGGATTTTGGACAGGTTTTTAATATG
TTCGATAATGAGCCCAGTACCGCAACCGTGAAGAATGATTTGCGGGATAGGTTTCAAGTG
ATGAGGAAATTTCATGCTACAGTTATTGGTGGGCCCTCTGGAATGAAGGAACAGGCATTA
GTTAAGAGATTTTTTATAATTAACAGTCATGTAACTTATAATCATCAGGAGGCAGCCAAG
TATGAGAACCATACTGAAAACGCCTTGTTATTGTATATGGCATGTACCCATGCCTCTAAT
CCAGTGTATGCAACTATGAAAATACGCATCTATTTCTATGATTCAATATCAAATTAA
>KX347133
ATGTCGAAGCGACCAGGCGATATAATCATTTCCACGCCCGTCTCGAAGGTTCGCCGAAGG
CTGAACTTCGACAGCCCATACAGCAGCCGTGCTGCTGTCCCCATTGTCCAAGGCACAAAC
AAGCGACGATCATGGACGTACAGGCCCATGTACCGGAAGCCCAGAATATACAGAATGTAT
CGAAGCCCTGATGTTCCTCGTGGATGTGAAGGCCCATGTAAAGTGCAGTCTTATGAGCAA
CGGGATGATATTAAGCATACTGGTATTGTTCGTTGTGTTAGTGATGTTACTCGTGGATCT
GGAATTACTCACAGAGTGGGTAAGAGGTTCTGTGTTAAATCGATATATTTTTTAGGTAAA
GTTTGGATGGATGAAAATATTAAGAAGCAGAATCACACTAATCAGGTCATGTTTTTCTTG
GTTCGTGATAGAAGGCCCTATGGAAACAGCCCAATGGATTTTGGACAGGTTTTTAATATG
TTCGATAATGAGCCCAGTACCGCAACCGTGAAGAATGATTTGCGGGATAGGTTTCAAGTG
ATGAGGAAATTTCATGCCACAGTTATTGGTGGGCCCTCTGGAATGAAGGAACAGGCATTA
GTTAAGAGATTTTTTAGAATTAACAGTCATGTAACTTATAATCATCAGGAGGCAGCCAAG
TATGAGAACCATACTGAAAACGCCTTGTTATTGTATATGGCGTGTACGCATGCCTCTAAT
CCAGTGTATGCAACTATGAAAATACGCATCTATTTCTATGATTCAATATCAAATTAA
>KX347132
ATGTCGAAGCGACCAGGCGATATAATCATTTCCACGCCCGTCTCGAAGGTTCGCCGAAGG
CTGAACTTCGACAGCCCATACAGCAGCCGTGCTGCTGTCCCCATTGTCCAAGGCACAAAC
AAGCGACGATCATGGACGTACAGGCCCATGTACCGGAAGCCCAGAATATACAGAATGTAT
CGAAGCCCTGATGTTCCTCGTGGATGTGAAGGCCCATGTAAAGTGCAGTCTTATGAGCAA
CGGGATGATATTAAGCATACTGGTATTGTTCGTTGTGTTAGTGATGTTACTCGTGGATCT
GGAATTACTCACAGAGTGGGTAAGAGGTTCTGTGTTAAATCGATATATTTTTTAGGTAAA
GTTTGGATGGATGAAAATATTAAGAAGCAGAATCACACTAATCAGGTCATGTTTTTCTTG
GTTCGTGATAGAAGGCCCTATGGAAACAGCCCAATGGATTTTGGACAGGTTTTTAATATG
TTCGATAATGAGCCCAGTACCGCAACCGTGAAGAATGATTTGCGGGATAGGTTTCAAGTG
ATGAGGAAATTTCATGCCACAGTTATTGGTGGGCCCTCTGGAATGAAGGAACAGGCATTA
GTTAAGAGATTTTTTAGAATTAACAGTCATGTAACTTATAATCATCAGGAGGCAGCCAAG
TATGAGAACCATACTGAAAACGCCTTGTTATTGTATATGGCGTGTACGCATGCCTCTAAT
CCAGTGTATGCAACTATGAAAATACGCATCTATTTCTATGATTCAATATCAAATTAA
>KX347137
ATGTCGAAGCGACCAGGCGATATAATCATTTCCACGCCCGTCTCGAAGGTTCGCCGAAGG
CTGAACTTCGACAGCCCATACAGCAGCCGTGCTGCTGTCCCCATTGTCCAAGGCACAAAC
AAGCGACGATCATGGACGTACAGGCCCATGTACCGGAAGCCCAGAATATACAGAATGTAT
CGAAGCCCTGATGTTCCTCGTGGATGTGAAGGCCCATGTAAAGTGCAGTCTTATGAGCAA
CGGGATGATATTAAGCATACTGGTATTGTTCGTTGTGTTAGTGATGTTACTCGTGGATCT
GGAATTACTCACAGAGTGGGTAAGAGGTTCTGTGTTAAATCGATATATTTTTTAGGTAAA
GTTTGGATGGATGAAAATATTAAGAAGCAGAATCACACTAATCAGGTCATGTTTTTCTTG
GTTCGTGATAGAAGGCCCTATGGAAACAGCCCAATGGATTTTGGACAGGTTTTTAATATG
TTCGATAATGAGCCCAGTACCGCAACCGTGAAGAATGATTTGCGGGATAGGTTTCAAGTG
ATGAGGAAATTTCATGCCACAGTTATTGGTGGGCCCTCTGGAATGAAGGAACAGGCATTA
GTTAAGAGATTTTTTAGAATTAACAGTCATGTAACTTATAATCATCAGGAGGCAGCCAAG
TATGAGAACCATACTGAAAACGCCTTGTTATTGTATATGGCGTGTACGCATGCCTCTAAT
CCAGTGTATGCAACTATGAAAATACGCATCTATTTCTATGATTCAATATCAAATTAA
>KX347138
ATGTCGAAGCGACCAGGCGATATAATCATTTCCACGCCCGTCTCGAAGGTTCGCCGAAGG
CTGAACTTCGACAGCCCATACAGCAGCCGTGCTGCTGTCCCCATTGTCCAAGGCACAAAC
AAGCGACGATCATGGACGTACAGGCCCATGTACCGGAAGCCCAGAATATACAGAATGTAT
CGAAGCCCTGATGTTCCTCGTGGATGTGAAGGCCCATGTAAAGTGCAGTCTTATGAGCAA
CGGGATGATATTAAGCATACTGGTATTGTTCGTTGTGTTAGTGATGTTACTCGTGGATCT
GGAATTACTCACAGAGTGGGTAAGAGGTTCTGTGTTAAATCGATATATTTTTTAGGTAAA
GTTTGGATGGATGAAAATATTAAGAAGCAGAATCACACTAATCAGGTCATGTTTTTCTTG
GTTCGTGATAGAAGGCCCTATGGAAACAGCCCAATGGATTTTGGACAGGTTTTTAATATG
TTCGATAATGAGCCCAGTACCGCAACCGTGAAGAATGATTTGCGGGATAGGTTTCAAGTG
ATGAGGAAATTTCATGCCACAGTTATTGGTGGGCCCTCTGGAATGAAGGAACAGGCATTA
GTTAAGAGATTTTTTAGAATTAACAGTCATGTAACTTATAATCATCAGGAGGCAGCCAAG
TATGAGAACCATACTGAAAACGCCTTGTTATTGTATATGGCGTGTACGCATGCCTCTAAT
CCAGTGTATGCAACTATGAAAATACGCATCTATTTCTATGATTCAATATCAAATTAA
>KX347135
ATGTCGAAGCGACCAGGCGATATAATCATTTCCACGCCCGTCTCGAAGGTTCGCCGAAGG
CTGAACTTCGACAGCCCATACAGCAGCCGTGCTGCTGTCCCCATTGTCCAAGGCACAAAC
AAGCGACGATCATGGACGTACAGGCCCATGTACCGGAAGCCCAGAATATACAGAATGTAT
CGAAGCCCTGATGTTCCTCGTGGATGTGAAGGCCCATGTAAAGTGCAGTCTTATGAGCAA
CGGGATGATATTAAGCATACTGGTATTGTTCGTTGTGTTAGTGATGTTACTCGTGGATCT
GGAATTACTCACAGAGTGGGTAAGAGGTTCTGTGTTAAATCGATATATTTTTTAGGTAAA
GTTTGGATGGATGAAAATATTAAGAAGCAGAATCACACTAATCAGGTCATGTTTTTCTTG
GTTCGTGATAGAAGGCCCTATGGAAACAGCCCAATGGATTTTGGACAGGTTTTTAATATG
TTCGATAATGAGCCCAGTACCGCAACCGTGAAGAATGATTTGCGGGATAGGTTTCAAGTG
ATGAGGAAATTTCATGCCACAGTTATTGGTGGGCCCTCTGGAATGAAGGAACAGGCATTA
GTTAAGAGATTTTTTAGAATTAACAGTCATGTAACTTATAATCATCAGGAGGCAGCCAAG
TATGAGAACCATACTGAAAACGCCTTGTTATTGTATATGGCGTGTACGCATGCCTCTAAT
CCAGTGTATGCAACTATGAAAATACTCATCTATTTCTATGATTCAATATCAAATTAA
>KX347136
ATGTCGAAGCGACCAGGCGATATAATCATTTCCACGCCCGTCTCGAAGGTTCGCCGAAGG
CTGAACTTCGACAGCCCATACAGCAGCCGTGCTGCTGTCCCCATTGTCCAAGGCACAAAC
AAGCGACGATCATGGACGTACAGGCCCATGTACCGGAAGCCCAGAATATACAGAATGTAT
CGAAGCCCTGATGTTCCTCGTGGATGTGAAGGCCCATGTAAAGTGCAGTCTTATGAGCAA
CGGGATGATATTAAGCATACTGGTATTGTTCGTTGTGTTAGTGATGTTACCCGTGGATCT
GGAATTACTCACAGAGTGGGTAAGAGGTTCTGTGTTAAATCGATATATTTTTTAGGTAAA
GTTTGGATGGATGAAAATATTAAGAAGCAGAATCACACTAATCAGGTCATGTTTTTCTTG
GTTCGTGATAGAAGGCCCTATGGAAACAGCCCAATGGATTTTGGACAGGTTTTTAATATG
TTCGATAATGAGCCCAGTACCGCAACCGTGAAGAATGATTTGCGGGATAGGTTTCAAGTG
ATGAGGAAATTTCATGCCACAGTTATTGGTGGGCCCTCTGGAATGAAGGAACAGGCATTA
GTTAAGAGATTTTTTAGAATTAACAGTCATGTAACTTATAATCATCAGGAGGCAGCCAAG
TATGAGAACCATACTGAAAACGCCTTGTTATTGTATATGGCGTGTACGCATGCCTCTAAT
CCAGTGTATGCAACTATGAAAATACGCATCTATTTCTATGATTCAATATCAAATTAA
>KX347134
ATGTCGAAGCGACCAGGCGATATAATCATTTCCACGCCCGTCTCGAAGGTTCGCCGAAGG
CTGAACTTCGACAGCCCATACAGCAGCCGTGCTGCTGTCCCCATTGTCCAAGGCACAAAC
AAGCGACGATCATGGACGTACAGGCCCATGTACCGGAAGCCCAGAATATACAGAATGTAT
CGAAGCCCTGATGTTCCTCGTGGATGTGAAGGCCCATGTAAAGTGCAGTCTTATGAGCAA
CGGGATGATATTAAGCATACTGGTATTGTTCGTTGTGTTAGTGATGTTACTCGTGGATCT
GGAATTACTCACAGAGTGGGTAAGAGGTTCTGTGTTAAATCGATATATTTTTTAGGTAAA
GTCTGGATGGATGAAAATATTAAGAAGCAGAATCACACTAATCAGGTCATGTTTTTCTTG
GTTCGTGATAGAAGGCCCTATGGAAACAGCCCAATGGATTTTGGACAGGTTTTTAATATG
TTCGATAATGAGCCCAGTACCGCAACCGTGAAGAATGATTTGCGGGATAGGTTTCAAGTG
ATGAGGAAATTTCATGCCACAGTTATTGGTGGGCCCTCTGGAATGAAGGAACAGGCATTA
GTTAAGAGATTTTTTAGAATTAACAGTCATGTAACTTATAATCATCAGGAGGCAGCCAAG
TATGAGAACCATACTGAAAACGCCTTGTTATTGTATATGGCGTGTACGCATGCCTCTAAT
CCAGTGTATGCAACTATGAAAATACGCATCTATTTCTATGATTCAATATCAAATTAA
>KX347139
ATGTCGAAGCGACCAGGCGATATAATCATTTCCACGCCCGTCTCGAAGGTTCGCCGAAGG
CTGAACTTCGACAGCCCATACAGCAGCCGTGCTGCTGTCCCCATTGTCCAAGGCACAAAC
AAGCGACGATCATGGACGTACAGGCCCATGTACCGGAAGCCCAGAATATACAGAATGTAT
CGAAGCCCTGATGTTCCTCGTGGATGTGAAGGCCCATGTAAAGTCCAGTCTTATGAGCAA
CGGGATGATATTAAGCATACTGGTATTGTTCGTTGTGTTAGTGATGTTACTCGTGGATCT
GGAATTACTCACAGAGTGGGTAAGAGGTTCTGTGTTAAATCGATATATTTTTTAGGTAAA
GTTTGGATGGATGAAAATATTAAGAAGCAGAATCACACTAATCAGGTCATGTTCTTCTTG
GTTCGTGATAGAAGGCCCTATGGAAACAGCCCAATGGATTTTGGACAGGTTTTTAATATG
TTCGATAATGAGCCCAGTACCGCAACCGTGAAGAATGATTTGCGGGATAGGTTTCAAGTG
ATGAGGAAATTTCATGCTACAGTTATTGGTGGGCCCTCTGGAATGAAGGAACAGGCATTA
GTTAAGAGATTTTTTAGAATTAACAGTCATGTAACTTATAATCATCAGGAGGCAGCCAAG
TATGAGAACCATACTGAAAACGCCTTGTTATTGTATATGGCATGTACGCATGCCTCTAAT
CCAGTGTATGCAACTATGAAAATACGCATCTATTTCTATGATTCAATATCAAATTAA
>KX347144
ATGTCGAAGCGACCAGGCGATATAATCATTTCCACGCCCGTCTCGAAGGTTCGCCGAAGG
CTGAACTTCGACAGCCCATACAGCAGCCGTGCTGCTGTCCCCATTGTCCAAGGCACAAAC
AAGCGACGATCATGGACGTACAGGCCCATGTACCGGAAGCCCAGAATATACAGAATGTAT
CGAAGCCCTGATGTTCCTCGTGGATGTGAAGGCCCATGTAAAGTCCAGTCTTATGAGCAA
CGGGATGATATTAAGCATACTGGTATTGTTCGTTGTGTTAGTGATGTTACTCGTGGATCT
GGAATTACTCACAGAGTGGGTAAGAGGTTCTGTGTTAAATCGATATATTTTTTAGGTAAA
GTCTGGATGGATGAAAATATTAAGAAGCAGAATCACACTAATCAGGTCATGTTCTTCTTG
GTTCGTGATAGAAGGCCCTATGGAAACAGCCCAATGGATTTTGGACAGGTTTTTAATATG
TTCGATAATGAGCCCAGTACCGCAACCGTGAAGAATGATTTGCGGGATAGGTTTCAAGTG
ATGAGGAAATTTCATGCTACAGTTATTGGTGGGCCCTCTGGAATGAAGGAACAGGCATTA
GTTAAGAGATTTTTTAGAATTAACAGTCATGTAACTTATAATCATCAGGAGGCAGCCAAG
TATGAGAACCATACTGAAAACGCCTTGTTATTGTATATGGCATGTACGCATGCCTCTAAT
CCAGTGTATGCAACTATGAAAATACGCATCTATTTCTATGATTCAATATCAAATTAA
>KX347143
ATGTCGAAGCGACCAGGCGATATAATCATTTCCACGCCCGTCTCGAAGGTTCGCCGAAGG
CTGAACTTCGACAGCCCATACAGCAGCCGTGCTGCTGTCCCCATTGTCCAAGGCACAAAC
AAGCGACGATCATGGACGTACAGGCCCATGTACCGGAAGCCCAGAATATACAGAATGTAT
CGAAGCCCTGATGTTCCTCGTGGATGTGAAGGCCCATGTAAAGTCCAGTCTTATGAGCAA
CGGGATGATATTAAGCATACTGGTATTGTTCGTTGTGTTAGTGATGTTACTCGTGGATCT
GGAATTACTCACAGAGTGGGTAAGAGGTTCTGTGTTAAATCGATATATTTTTTAGGTAAA
GTCTGGATGGATGAAAATATTAAGAAGCAGAATCACACTAATCAGGTCATGTTCTTCTTG
GTTCGTGATAGAAGGCCCTATGGAAACAGCCCAATGGATTTTGGACAGGTTTTTAATATG
TTCGATAATGAGCCCAGTACCGCAACCGTGAAGAATGATTTGCGGGATAGGTTTCAAGTG
ATGAGGAAATTTCATGCTACAGTTATTGGTGGGCCCTCTGGAATGAAGGAACAGGCATTA
GTTAAGAGATTTTTTAGAATTAACAGTCATGTAACTTATAATCATCAGGAGGCAGCCAAG
TATGAGAACCATACTGAAAACGCCTTGTTATTGTATATGGCATGTACGCATGCCTCTAAT
CCAGTGTATGCAACTATGAAAATACGCATCTATTTCTATGATTCAATATCAAATTAA
>KX347140
ATGTCGAAGCGACCAGGCGATATAATCATTTCCACGCCCGTCTCGAAGGTTCGCCGAAGG
CTGAACTTCGACAGCCCATACAGCAGCCGTGCTGCTGTCCCCATTGTCCAAGGCACAAAC
AAGCGACGATCATGGACGTACAGGCCCATGTACCGGAAGCCCAGAATATACAGAATGTAT
CGAAGCCCTGATGTTCCTCGTGGATGTGAAGGCCCATGTAAAGTCCAGTCTTATGAGCAA
CGGGATGATATTAAGCATACTGGTATTGTTCGTTGTGTTAGTGATGTTACTCGTGGATCT
GGAATTACTCACAGAGTGGGTAAGAGGTTCTGTGTTAAATCGATATATTTTTTAGGTAAA
GTCTGGATGGATGAAAATATTAAGAAGCAGAATCACACTAATCAGGTCATGTTCTTCTTG
GTTCGTGATAGAAGGCCCTATGGAAACAGCCCAATGGATTTTGGACAGGTTTTTAATATG
TTCGATAATGAGCCCAGTACCGCAACCGTGAAGAATGATTTGCGGGATAGGTTTCAAGTG
ATGAGGAAATTTCATGCTACAGTTATTGGTGGGCCCTCTGGAATGAAGGAACAGGCATTA
GTTAAGAGATTTTTTAGAATTAACAGTCATGTAACTTATAATCATCAGGAGGCAGCCAAG
TATGAGAACCATACTGAAAACGCCTTGTTATTGTATATGGCATGTACGCATGCCTCTAAT
CCAGTGTATGCAACTATGAAAATACGCATCTATTTCTATGATTCAATATCAAATTAA
>KX347119
ATGTCGAAGCGACCAGGCGATATAATCATTTCCACGCCCGTCTCGAAGGTTCGCCGAAGG
CTGAACTTCGACAGCCCATACAGCAGCCGTGCTGCTGTCCCCATTGTCCAAGGCACAAAC
AAGCGACGATCATGGACGTACAGGCCCATGTACCGGAAGCCCAGAATATACAGAATGTAT
CGAAGCCCTGATGTTCCTCGTGGATGTGAAGGCCCATGTAAAGTCCAGTCTTATGAGCAA
CGGGATGATATTAAGCATACTGGTATTGTTCGTTGTGTTAGTGATGTTACTCGTGGATCT
GGAATTACTCACAGAGTGGGTAAGAGGTTCTGTGTTAAATCGATATATTTTTTAGGTAAA
GTCTGGATGGATGAAAATATTAAGAAGCAGAATCACACTAATCAGGTCATGTTCTTCTTG
GTTCGTGATAGAAGGCCCTATGGAAACAGCCCAATGGATTTTGGACAGGTTTTTAATATG
TTCGATAATGAGCCCAGTACCGCAACCGTGAAGAATGATTTGCGGGATAGGTTTCAAGTG
ATGAGGAAATTTCATGCTACAGTTATTGGTGGGCCCTCTGGAATGAAGGAACAGGCATTA
GTTAAGAGATTTTTTAGAATTAACAGTCATGTAACTTATAATCATCAGGAGGCAGCCAAG
TATGAGAACCATACTGAAAACGCCTTGTTATTGTATATGGCATGTACGCATGCCTCTAAT
CCAGTGTATGCAACTATGAAAATACGCATCTATTTCTATGATTCAATATCAAATTAA
>KX347115
ATGTCGAAGCGACCAGGCGATATAATCATTTCCACGCCCGTCTCGAAGGTTCGCCGAAGG
CTGAACTTCGACAGCCCATACAGCAGCCGTGCTGCTGTCCCCATTGTCCAAGGCACAAAC
AAGCGACGATCATGGACGTACAGGCCCATGTACCGGAAGCCCAGAATATACAGAATGTAT
CGAAGCCCTGATGTTCCTCGTGGATGTGAAGGCCCATGTAAAGTCCAGTCTTATGAGCAA
CGGGATGATATTAAGCATACTGGTATTGTTCGTTGTGTTAGTGATGTTACTCGTGGATCT
GGAATTACTCACAGAGTGGGTAAGAGGTTCTGTGTTAAATCGATATATTTTTTAGGTAAA
GTCTGGATGGATGAAAATATTAAGAAGCAGAATCACACTAATCAGGTCATGTTCTTCTTG
GTTCGTGATAGAAGGCCCTATGGAAACAGCCCAATGGATTTTGGACAGGTTTTTAATATG
TTCGATAATGAGCCCAGTACCGCAACCGTGAAGAATGATTTGCGGGATAGGTTTCAAGTG
ATGAGGAAATTTCATGCTACAGTTATTGGTGGGCCCTCTGGAATGAAGGAACAGGCATTA
GTTAAGAGATTTTTTAGAATTAACAGTCATGTAACTTATAATCATCAGGAGGCAGCCAAG
TATGAGAACCATACTGAAAACGCCTTGTTATTGTATATGGCATGTACGCATGCCTCTAAT
CCAGTGTATGCAACTATGAAAATACGCATCTATTTCTATGATTCAATATCAAATTAA
>KX347114
ATGTCGAAGCGACCAGGCGATATAATCATTTCCACGCCCGTCTCGAAGGTTCGCCGAAGG
CTGAACTTCGACAGCCCATACAGCAGCCGTGCTGCTGTCCCCATTGTCCAAGGCACAAAC
AAGCGACGATCATGGACGTACAGGCCCATGTACCGGAAGCCCAGAATATACAGAATGTAT
CGAAGCCCTGATGTTCCTCGTGGATGTGAAGGCCCATGTAAAGTCCAGTCTTATGAGCAA
CGGGATGATATTAAGCATACTGGTATTGTTCGTTGTGTTAGTGATGTTACTCGTGGATCT
GGAATTACTCACAGAGTGGGTAAGAGGTTCTGTGTTAAATCGATATATTTTTTAGGTAAA
GTCTGGATGGATGAAAATATTAAGAAGCAGAATCACACTAATCAGGTCATGTTCTTCTTG
GTTCGTGATAGAAGGCCCTATGGAAACAGCCCAATGGATTTTGGACAGGTTTTTAATATG
TTCGATAATGAGCCCAGTACCGCAACCGTGAAGAATGATTTGCGGGATAGGTTTCAAGTG
ATGAGGAAATTTCATGCTACAGTTATTGGTGGGCCCTCTGGAATGAAGGAACAGGCATTA
GTTAAGAGATTTTTTAGAATTAACAGTCATGTAACTTATAATCATCAGGAGGCAGCCAAG
TATGAGAACCATACTGAAAACGCCTTGTTATTGTATATGGCATGTACGCATGCCTCTAAT
CCAGTGTATGCAACTATGAAAATACGCATCTATTTCTATGATTCAATATCAAATTAA
>KX347111
ATGTCGAAGCGACCAGGCGATATAATCATTTCCACGCCCGTCTCGAAGGTTCGCCGAAGG
CTGAACTTCGACAGCCCATACAGCAGCCGTGCTGCTGTCCCCATTGTCCAAGGCACAAAC
AAGCGACGATCATGGACGTACAGGCCCATGTACCGGAAGCCCAGAATATACAGAATGTAT
CGAAGCCCTGATGTTCCTCGTGGATGTGAAGGCCCATGTAAAGTCCAGTCTTATGAGCAA
CGGGATGATATTAAGCATACTGGTATTGTTCGTTGTGTTAGTGATGTTACTCGTGGATCT
GGAATTACTCACAGAGTGGGTAAGAGGTTCTGTGTTAAATCGATATATTTTTTAGGTAAA
GTCTGGATGGATGAAAATATTAAGAAGCAGAATCACACTAATCAGGTCATGTTCTTCTTG
GTTCGTGATAGAAGGCCCTATGGAAACAGCCCAATGGATTTTGGACAGGTTTTTAATATG
TTCGATAATGAGCCCAGTACCGCAACCGTGAAGAATGATTTGCGGGATAGGTTTCAAGTG
ATGAGGAAATTTCATGCTACAGTTATTGGTGGGCCCTCTGGAATGAAGGAACAGGCATTA
GTTAAGAGATTTTTTAGAATTAACAGTCATGTAACTTATAATCATCAGGAGGCAGCCAAG
TATGAGAACCATACTGAAAACGCCTTGTTATTGTATATGGCATGTACGCATGCCTCTAAT
CCAGTGTATGCAACTATGAAAATACGCATCTATTTCTATGATTCAATATCAAATTAA
>KX347110
ATGTCGAAGCGACCAGGCGATATAATCATTTCCACGCCCGTCTCGAAGGTTCGCCGAAGG
CTGAACTTCGACAGCCCATACAGCAGCCGTGCTGCTGTCCCCATTGTCCAAGGCACAAAC
AAGCGACGATCATGGACGTACAGGCCCATGTACCGGAAGCCCAGAATATACAGAATGTAT
CGAAGCCCTGATGTTCCTCGTGGATGTGAAGGCCCATGTAAAGTCCAGTCTTATGAGCAA
CGGGATGATATTAAGCATACTGGTATTGTTCGTTGTGTTAGTGATGTTACTCGTGGATCT
GGAATTACTCACAGAGTGGGTAAGAGGTTCTGTGTTAAATCGATATATTTTTTAGGTAAA
GTCTGGATGGATGAAAATATTAAGAAGCAGAATCACACTAATCAGGTCATGTTCTTCTTG
GTTCGTGATAGAAGGCCCTATGGAAACAGCCCAATGGATTTTGGACAGGTTTTTAATATG
TTCGATAATGAGCCCAGTACCGCAACCGTGAAGAATGATTTGCGGGATAGGTTTCAAGTG
ATGAGGAAATTTCATGCTACAGTTATTGGTGGGCCCTCTGGAATGAAGGAACAGGCATTA
GTTAAGAGATTTTTTAGAATTAACAGTCATGTAACTTATAATCATCAGGAGGCAGCCAAG
TATGAGAACCATACTGAAAACGCCTTGTTATTGTATATGGCATGTACGCATGCCTCTAAT
CCAGTGTATGCAACTATGAAAATACGCATCTATTTCTATGATTCAATATCAAATTAA
>KX347108
ATGTCGAAGCGACCAGGCGATATAATCATTTCCACGCCCGTCTCGAAGGTTCGCCGAAGG
CTGAACTTCGACAGCCCATACAGCAGCCGTGCTGCTGTCCCCATTGTCCAAGGCACAAAC
AAGCGACGATCATGGACGTACAGGCCCATGTACCGGAAGCCCAGAATATACAGAATGTAT
CGAAGCCCTGATGTTCCTCGTGGATGTGAAGGCCCATGTAAAGTCCAGTCTTATGAGCAA
CGGGATGATATTAAGCATACTGGTATTGTTCGTTGTGTTAGTGATGTTACTCGTGGATCT
GGAATTACTCACAGAGTGGGTAAGAGGTTCTGTGTTAAATCGATATATTTTTTAGGTAAA
GTCTGGATGGATGAAAATATTAAGAAGCAGAATCACACTAATCAGGTCATGTTCTTCTTG
GTTCGTGATAGAAGGCCCTATGGAAACAGCCCAATGGATTTTGGACAGGTTTTTAATATG
TTCGATAATGAGCCCAGTACCGCAACCGTGAAGAATGATTTGCGGGATAGGTTTCAAGTG
ATGAGGAAATTTCATGCTACAGTTATTGGTGGGCCCTCTGGAATGAAGGAACAGGCATTA
GTTAAGAGATTTTTTAGAATTAACAGTCATGTAACTTATAATCATCAGGAGGCAGCCAAG
TATGAGAACCATACTGAAAACGCCTTGTTATTGTATATGGCATGTACGCATGCCTCTAAT
CCAGTGTATGCAACTATGAAAATACGCATCTATTTCTATGATTCAATATCAAATTAA
>KX347098
ATGTCGAAGCGACCAGGCGATATAATCATTTCCACGCCCGTCTCGAAGGTTCGCCGAAGG
CTGAACTTCGACAGCCCATACAGCAGCCGTGCTGCTGTCCCCATTGTCCAAGGCACAAAC
AAGCGACGATCATGGACGTACAGGCCCATGTACCGGAAGCCCAGAATATACAGAATGTAT
CGAAGCCCTGATGTTCCTCGTGGATGTGAAGGCCCATGTAAAGTCCAGTCTTATGAGCAA
CGGGATGATATTAAGCATACTGGTATTGTTCGTTGTGTTAGTGATGTTACTCGTGGATCT
GGAATTACTCACAGAGTGGGTAAGAGGTTCTGTGTTAAATCGATATATTTTTTAGGTAAA
GTCTGGATGGATGAAAATATTAAGAAGCAGAATCACACTAATCAGGTCATGTTCTTCTTG
GTTCGTGATAGAAGGCCCTATGGAAACAGCCCAATGGATTTTGGACAGGTTTTTAATATG
TTCGATAATGAGCCCAGTACCGCAACCGTGAAGAATGATTTGCGGGATAGGTTTCAAGTG
ATGAGGAAATTTCATGCTACAGTTATTGGTGGGCCCTCTGGAATGAAGGAACAGGCATTA
GTTAAGAGATTTTTTAGAATTAACAGTCATGTAACTTATAATCATCAGGAGGCAGCCAAG
TATGAGAACCATACTGAAAACGCCTTGTTATTGTATATGGCATGTACGCATGCCTCTAAT
CCAGTGTATGCAACTATGAAAATACGCATCTATTTCTATGATTCAATATCAAATTAA
>KX347104
ATGTCGAAGCGACCAGGCGATATAATCATTTCCACGCCCGTCTCGAAGGTTCGCCGAAGG
CTGAACTTCGACAGCCCATACAGCAGCCGTGCTGCTGTCCCCATTGTCCAAGGCACAAAC
AAGCGACGATCATGGACGTACAGGCCCATGTACCGGAAGCCCAGAATATACAGAATGTAT
CGAAGCCCTGATGTTCCTCGTGGATGTGAAGGCCCATGTAAAGTCCAGTCTTATGAGCAA
CGGGATGATATTAAGCATACTGGTATTGTTCGTTGTGTTAGTGATGTTACTCGTGGATCT
GGAATTACTCACAGAGTGGGTAAGAGGTTCTGTGTTAAATCGATATATTTTTTAGGTAAA
GTCTGGATGGATGAAAATATTAAGAAGCAGAATCACACTAATCAGGTCATGTTCTTCTTG
GTTCGTGATAGAAGGCCCTATGGAAACAGCCCAATGGATTTTGGACAGGTTTTTAATATG
TTCGATAATGAGCCCAGTACCGCAACCGTGAAGAATGATTTGCGGGATAGGTTTCAAGTG
ATGAGGAAATTTCATGCTACAGTTATTGGTGGGCCCTCTGGAATGAAGGAACAGGCATTA
GTTAAGAGATTTTTTAGAATTAACAGTCATGTAACTTATAATCATCAGGAGGCAGCCAAG
TATGAGAACCATACTGAAAACGCCTTGTTATTGTATATGGCATGTACGCATGCCTCTAAT
CCAGTGTATGCAACTATGAAAATACGCATCTATTTCTATGATTCAATATCAAATTAA
>KX347097
ATGTCGAAGCGACCAGGCGATATAATCATTTCCACGCCCGTCTCGAAGGTTCGCCGAAGG
CTGAACTTCGACAGCCCATACAGCAGCCGTGCTGCTGTCCCCATTGTCCAAGGCACAAAC
AAGCGACGATCATGGACGTACAGGCCCATGTACCGGAAGCCCAGAATATACAGAATGTAT
CGAAGCCCTGATGTTCCTCGTGGATGTGAAGGCCCATGTAAAGTCCAGTCTTATGAGCAA
CGGGATGATATTAAGCATACTGGTATTGTTCGTTGTGTTAGTGATGTTACTCGTGGATCT
GGAATTACTCACAGAGTGGGTAAGAGGTTCTGTGTTAAATCGATATATTTTTTAGGTAAA
GTCTGGATGGATGAAAATATTAAGAAGCAGAATCACACTAATCAGGTCATGTTCTTCTTG
GTTCGTGATAGAAGGCCCTATGGAAACAGCCCAATGGATTTTGGACAGGTTTTTAATATG
TTCGATAATGAGCCCAGTACCGCAACCGTGAAGAATGATTTGCGGGATAGGTTTCAAGTG
ATGAGGAAATTTCATGCTACAGTTATTGGTGGGCCCTCTGGAATGAAGGAACAGGCATTA
GTTAAGAGATTTTTTAGAATTAACAGTCATGTAACTTATAATCATCAGGAGGCAGCCAAG
TATGAGAACCATACTGAAAACGCCTTGTTATTGTATATGGCATGTACGCATGCCTCTAAT
CCAGTGTATGCAACTATGAAAATACGCATCTATTTCTATGATTCAATATCAAATTAA
>KX347103
ATGTCGAAGCGACCAGGCGATATAATCATTTCCACGCCCGTCTCGAAGGTTCGCCGAAGG
CTGAACTTCGACAGCCCATACAGCAGCCGTGCTGCTGTCCCCATTGTCCAAGGCACAAAC
AAGCGACGATCATGGACGTACAGGCCCATGTACCGGAAGCCCAGAATATACAGAATGTAT
CGAAGCCCTGATGTTCCTCGTGGATGTGAAGGCCCATGTAAAGTCCAGTCTTATGAGCAA
CGGGATGATATTAAGCATACTGGTATTGTTCGTTGTGTTAGTGATGTTACTCGTGGATCT
GGAATTACTCACAGAGTGGGTAAGAGGTTCTGTGTTAAATCGATATATTTTTTAGGTAAA
GTCTGGATGGATGAAAATATTAAGAAGCAGAATCACACTAATCAGGTCATGTTCTTCTTG
GTTCGTGATAGAAGGCCCTATGGAAACAGCCCAATGGATTTTGGACAGGTTTTTAATATG
TTCGATAATGAGCCCAGTACCGCAACCGTGAAGAATGATTTGCGGGATAGGTTTCAAGTG
ATGAGGAAATTTCATGCTACAGTTATTGGTGGGCCCTCTGGAATGAAGGAACAGGCATTA
GTTAAGAGATTTTTTAGAATTAACAGTCATGTAACTTATAATCATCAGGAGGCAGCCAAG
TATGAGAACCATACTGAAAACGCCTTGTTATTGTATATGGCATGTACGCATGCCTCTAAT
CCAGTGTATGCAACTATGAAAATACGCATCTATTTCTATGATTCAATATCAAATTAA
>KX347096
ATGTCGAAGCGACCAGGCGATATAATCATTTCCACGCCCGTCTCGAAGGTTCGCCGAAGG
CTGAACTTCGACAGCCCATACAGCAGCCGTGCTGCTGTCCCCATTGTCCAAGGCACAAAC
AAGCGACGATCATGGACGTACAGGCCCATGTACCGGAAGCCCAGAATATACAGAATGTAT
CGAAGCCCTGATGTTCCTCGTGGATGTGAAGGCCCATGTAAAGTCCAGTCTTATGAGCAA
CGGGATGATATTAAGCATACTGGTATTGTTCGTTGTGTTAGTGATGTTACTCGTGGATCT
GGAATTACTCACAGAGTGGGTAAGAGGTTCTGTGTTAAATCGATATATTTTTTAGGTAAA
GTCTGGATGGATGAAAATATTAAGAAGCAGAATCACACTAATCAGGTCATGTTCTTCTTG
GTTCGTGATAGAAGGCCCTATGGAAACAGCCCAATGGATTTTGGACAGGTTTTTAATATG
TTCGATAATGAGCCCAGTACCGCAACCGTGAAGAATGATTTGCGGGATAGGTTTCAAGTG
ATGAGGAAATTTCATGCTACAGTTATTGGTGGGCCCTCTGGAATGAAGGAACAGGCATTA
GTTAAGAGATTTTTTAGAATTAACAGTCATGTAACTTATAATCATCAGGAGGCAGCCAAG
TATGAGAACCATACTGAAAACGCCTTGTTATTGTATATGGCATGTACGCATGCCTCTAAT
CCAGTGTATGCAACTATGAAAATACGCATCTATTTCTATGATTCAATATCAAATTAA
>KX347101
ATGTCGAAGCGACCAGGCGATATAATCATTTCCACGCCCGTCTCGAAGGTTCGCCGAAGG
CTGAACTTCGACAGCCCATACAGCAGCCGTGCTGCTGTCCCCATTGTCCAAGGCACAAAC
AAGCGACGATCATGGACGTACAGGCCCATGTACCGGAAGCCCAGAATATACAGAATGTAT
CGAAGCCCTGATGTTCCTCGTGGATGTGAAGGCCCATGTAAAGTCCAGTCTTATGAGCAA
CGGGATGATATTAAGCATACTGGTATTGTTCGTTGTGTTAGTGATGTTACTCGTGGATCT
GGAATTACTCACAGAGTGGGTAAGAGGTTCTGTGTTAAATCGATATATTTTTTAGGTAAA
GTCTGGATGGATGAAAATATTAAGAAGCAGAATCACACTAATCAGGTCATGTTCTTCTTG
GTTCGTGATAGAAGGCCCTATGGAAACAGCCCAATGGATTTTGGACAGGTTTTTAATATG
TTCGATAATGAGCCCAGTACCGCAACCGTGAAGAATGATTTGCGGGATAGGTTTCAAGTG
ATGAGGAAATTTCATGCTACAGTTATTGGTGGGCCCTCTGGAATGAAGGAACAGGCATTA
GTTAAGAGATTTTTTAGAATTAACAGTCATGTAACTTATAATCATCAGGAGGCAGCCAAG
TATGAGAACCATACTGAAAACGCCTTGTTATTGTATATGGCATGTACGCATGCCTCTAAT
CCAGTGTATGCAACTATGAAAATACGCATCTATTTCTATGATTCAATATCAAATTAA
>KX347094
ATGTCGAAGCGACCAGGCGATATAATCATTTCCACGCCCGTCTCGAAGGTTCGCCGAAGG
CTGAACTTCGACAGCCCATACAGCAGCCGTGCTGCTGTCCCCATTGTCCAAGGCACAAAC
AAGCGACGATCATGGACGTACAGGCCCATGTACCGGAAGCCCAGAATATACAGAATGTAT
CGAAGCCCTGATGTTCCTCGTGGATGTGAAGGCCCATGTAAAGTCCAGTCTTATGAGCAA
CGGGATGATATTAAGCATACTGGTATTGTTCGTTGTGTTAGTGATGTTACTCGTGGATCT
GGAATTACTCACAGAGTGGGTAAGAGGTTCTGTGTTAAATCGATATATTTTTTAGGTAAA
GTCTGGATGGATGAAAATATTAAGAAGCAGAATCACACTAATCAGGTCATGTTCTTCTTG
GTTCGTGATAGAAGGCCCTATGGAAACAGCCCAATGGATTTTGGACAGGTTTTTAATATG
TTCGATAATGAGCCCAGTACCGCAACCGTGAAGAATGATTTGCGGGATAGGTTTCAAGTG
ATGAGGAAATTTCATGCTACAGTTATTGGTGGGCCCTCTGGAATGAAGGAACAGGCATTA
GTTAAGAGATTTTTTAGAATTAACAGTCATGTAACTTATAATCATCAGGAGGCAGCCAAG
TATGAGAACCATACTGAAAACGCCTTGTTATTGTATATGGCATGTACGCATGCCTCTAAT
CCAGTGTATGCAACTATGAAAATACGCATCTATTTCTATGATTCAATATCAAATTAA
>KX347095
ATGTCGAAGCGACCAGGCGATATAATCATTTCCACGCCCGTCTCGAAGGTTCGCCGAAGG
CTGAACTTCGACAGCCCATACAGCAGCCGTGCTGCTGTCCCCATTGTCCAAGGCACAAAC
AAGCGACGATCATGGACGTACAGGCCCATGTACCGGAAGCCCAGAATATACAGAATGTAT
CGAAGCCCTGATGTTCCTCGTGGATTTGAAGGCCCATGTAAAGTCCAGTCTTATGAGCAA
CGGGATGATATTAAGCATACTGGTATTGTTCGTTGTGTTAGTGATGTTACTCGTGGATCT
GGAATTACTCACAGAGTGGGTAAGAGGTTCTGTGTTAAATCGATATATTTTTTAGGTAAA
GTCTGGATGGATGAAAATATTAAGAAGCAGAATCACACTAATCAGGTCATGTTCTTCTTG
GTTCGTGATAGAAGGCCCTATGGAAACAGCCCAATGGATTTTGGACAGGTTTTTAATATG
TTCGATAATGAGCCCAGTACCGCAACCGTGAAGAATGATTTGCGGGATAGGTTTCAAGTG
ATGAGGAAATTTCATGCTACAGTTATTGGTGGGCCCTCTGGAATGAAGGAACAGGCATTA
GTTAAGAGATTTTTTAGAATTAACAGTCATGTAACTTATAATCATCAGGAGGCAGCCAAG
TATGAGAACCATACTGAAAACGCCTTGTTATTGTATATGGCATGTACGCATGCCTCTAAT
CCAGTGTATGCAACTATGAAAATACGCATCTATTTCTATGATTCAATATCAAATTAA
>KC677732
ATGTCGAAGCGACCAGGCGATATAATCATTTCCACGCCCGTCTCGAAGGTTCGCCGAAGG
CTGAACTTCGACAGCCCATACAGCAGCCGTGCTGCTGTCCCCATTGTCCAAGGCACAAAC
AAGCGACGATCATGGACGTACAGGCCCATGTACCGGAAGCCCAGAATATACAGAATGTAT
CGAAGCCCTGATGTTCCTCGTGGATGTGAAGGCCCATGTAAAGTCCAGTCTTATGAGCAA
CGGGATGATATTAAGCATACTGGTATTGTTCGTTGTGTTAGTGATGTTACTCGTGGATCT
GGAATTACTCACAGAGTGGGTAAGAGGTTCTGTGTTAAATCGATATATTTTTTAGGTAAA
GTCTGGATGGATGAAAATATTAAGAAGCAGAATCACACTAATCAGGTCATGTTCTTCTTG
GTTCGTGATAGAAGGCCCTATGGAAACAGCCCAATGGATTTTGGACAGGTTTTTAATATG
TTCGATAATGAGCCCAGTACCGCAACCGTGAAGAATGATTTGCGGGATAGGTTTCAAGTG
ATGAGGAAATTTCATGCTACAGTTATTGGTGGGCCCTCTGGAATGAAGGAACAGGCATTA
GTTAAGAGATTTTTAAGAATTAACAGTCATGTAACTTATAATCATCAGGAGGCAGCCAAG
TATGAGAACCATACTGAAAACGCCTTGTTATTGTATATGGCATGTACGCATGCCTCTAAT
CCAGTGTATGCAACTATGAAAATACGCATCTATTTCTATGATTCAATATCAAATTAA
>KX347100
ATGTCGAAGCGACCAGGCGATATAATCATTTCCACGCCCGTCTCGAAGGTTCGCCGAAGG
CTGAACTTCGACAGCCCATACAGCAGCCGTGCTGCTGTCCCCATTGTCCAAGGCACAAAC
AAGCGAAGATCATGGACGTACAGGCCCATGTACCGGAAGCCCAGAATATACAGAATGTAT
CGAAGCCCTGATGTTCCTCGTGGATGTGAAGGCCCATGTAAAGTCCAGTCTTATGAGCAA
CGGGATGATATTAAGCATACTGGTATTGTTCGTTGTGTTAGTGATGTTACTCGTGGATCT
GGAATTACTCACAGAGTGGGTAAGAGGTTCTGTGTTAAATCGATATATTTTTTAGGTAAA
GTCTGGATGGATGAAAATATTAAGAAGCAGAATCACACTAATCAGGTCATGTTCTTCTTG
GTTCGTGATAGAAGGCCCTATGGAAACAGCCCAATGGATTTCGGACAGGTTTTTAATATG
TTCGATAATGAGCCCAGTACCGCAACCGTGAAGAATGATTTGCGGGATAGGTTTCAAGTG
ATGAGGAAATTTCATGCTACAGTTATTGGTGGGCCCTCTGGAATGAAGGAACAGGCATTA
GTTAAGAGATTTTTTAGAATTAACAGTCATGTAACTTATAATCATCAGGAGGCAGCCAAG
TATGAGAACCATACTGAAAACGCCTTGTTATTGTATATGGCATGTACGCATGCCTCTAAT
CCAGTGTATGCAACTATGAAAATACGCATCTATTTCTATGATTCAATATCAAATTAA
>KX347099
ATGTCGAAGCGACCAGGCGATATAATCATTTCCACGCCCGTCTCGAAGGTTCGCCGAAGG
CTGAACTTCGACAGCCCATACAGCAGCCGTGCTGCTGTCCCCATTGTCCAAGGCACAAAC
AAGCGAAGATCATGGACGTACAGGCCCATGTACCGGAAGCCCAGAATATACAGAATGTAT
CGAAGCCCTGATGTTCCTCGTGGATGTGAAGGCCCATGTAAAGTCCAGTCTTATGAGCAA
CGGGATGATATTAAGCATACTGGTATTGTTCGTTGTGTTAGTGATGTTACTCGTGGATCT
GGAATTACTCACAGAGTGGGTAAGAGGTTCTGTGTTAAATCGATATATTTTTTAGGTAAA
GTCTGGATGGATGAAAATATTAAGAAGCAGAATCACACTAATCAGGTCATGTTCTTCTTG
GTTCGTGATAGAAGGCCCTATGGAAACAGCCCAATGGATTTCGGACAGGTTTTTAATATG
TTCGATAATGAGCCCAGTACCGCAACCGTGAAGAATGATTTGCGGGATAGGTTTCAAGTG
ATGAGGAAATTTCATGCTACAGTTATTGGTGGGCCCTCTGGAATGAAGGAACAGGCATTA
GTTAAGAGATTTTTTAGAATTAACAGTCATGTAACTTATAATCATCAGGAGGCAGCCAAG
TATGAGAACCATACTGAAAACGCCTTGTTATTGTATATGGCATGTACGCATGCCTCTAAT
CCAGTGTATGCAACTATGAAAATACGCATCTATTTCTATGATTCAATATCAAATTAA
>KX347102
ATGTCGAAGCGACCAGGCGATATAATCATTTCCACGCCCGTCTCGAAGGTTCGCCGAAGG
CTGAACTTCGACAGCCCATACAGCAGCCGTGCTGCTGTCCCCATTGTCCAAGGCACAAAC
AAGCGAAGATCATGGACGTACAGGCCCATGTACCGGAAGCCCAGAATATACAGAATGTAT
CGAAGCCCTGATGTTCCTCGTGGATGTGAAGGCCCATGTAAAGTCCAGTCTTATGAGCAA
CGGGATGATATTAAGCATACTGGTATTGTTCGTTGTGTTAGTGATGTTACTCGTGGATCT
GGAATTACTCACAGAGTGGGTAAGAGGTTCTGTGTTAAATCGATATATTTTTTAGGTAAA
GTCTGGATGGATGAAAATATTAAGAAGCAGAATCACACTAATCAGGTCATGTTCTTCTTG
GTTCGTGATAGAAGGCCCTATGGAAACAGCCCAATGGATTTTGGACAGGTTTTTAATATG
TTCGATAATGAGCCCAGTACCGCAACCGTGAAGAATGATTTGCGGGATAGGTTTCAAGTG
ATGAGGAAATTTCATGCTACAGTTATTGGTGGGCCCTCTGGAATGAAGGAACAGGCATTA
GTTAAGAGATTTTTTAGAATTAACAGTCATGTAACTTATAATCATCAGGAGGCAGCCAAG
TATGAGAACCATACTGAAAACGCCTTGTTATTGTATATGGCATGTACGCATGCCTCTAAT
CCAGTGTATGCAACTATGAAAATACGCATCTATTTCTATGATTCAATATCAAATTAA
>KX347117
ATGTCGAAGCGACCAGGCGATATAATCATTTCCACGCCCGTCTCGAAGGTTCGCCGAAGG
CTGAACTTCGACAGCCCATACAGCAGCCGTGCTGCTGTCCCCATTGTCCAAGGCACAAAC
AAGCGACGATCATGGACGTACAGGCCCATGTACCGGAAGCCCAGAATATACAGAATGTAT
CGAAGCCCTGATGTTCCTCGTGGATGTGAAGGCCCATGTAAAGTCCAGTCTTATGAGCAA
CGGGATGATATTAAGCATACTGGTATTGTTCGTTGTGTTAGTGATGTTACTCGTGGATCT
GGAATTACTCACAGAGTGGGTAAGAGGTTCTGTGTTAAATCGATATATTTTTTAGGTAAA
GTCTGGATGGATGAAAATATTAAGAAGCAGAATCACACTAATCAGGTCATGTTCTTCTTG
GTTCGTGATAGAAGGCCCTATGGAAACAGCCCAATGGATTTTGGACAGGTTTTTAATATG
TTCGATAATGAGCCCAGTACCGCAACCGTGAAGAATGATTTGCGGGATAGGTTTCAAGTG
ATGAGGAAATTTCATGCTACAGTTATTGGTGGGCCCTCTGGAATGAAGGAACAGGCATTA
GTTAAGAGATTTTTTAGAATTAACAGTCATGTAACTTATAATCATCAGGAGGCAGCCAAG
TATGAGAACCATACTGAAAACGCCTTGTTATTGTATATGGCATGTACGCATGCCTCTAAT
CCAGTGTATGCAACTATGAAAATACGCATCTATTTCTATGATTCAATTTCAAATTAA
>KX347107
ATGTCGAAGCGACCAGGCGATATAATCATTTCCACGCCCGTCTCGAAGGTTCGCCGAAGG
CTGAACTTCGACAGCCCATACAGCAGCCGTGCTGCTGTCCCCATTGTCCAAGGCACAAAC
AAGCGACGATCATGGACGTACAGGCCCATGTACCGGAAGCCCAGAATATACAGAATGTAT
CGAAGCCCTGATGTTCCTCGTGGATGTGAAGGCCCATGTAAAGTCCAGTCTTATGAGCAA
CGGGATGATATTAAGCATACTGGTATTGTTCGTTGTGTTAGTGATGTTACTCGTGGATCT
GGAATTACTCACAGAGTGGGTAAGAGGTTCTGTGTTAAATCGATATATTTTTTAGGTAAA
GTCTGGATGGATGAAAATATTAAGAAGCAGAATCACACTAATCAGGTCATGTTCTTCTTG
GTTCGTGATAGAAGGCCCTATGGAAACAGCCCAATGGATTTTGGACAGGTTTTTAATATG
TTCGATAATGAGCCCAGTACCGCAACCGTGAAGAATGATTTGCGGGATAGGTTTCAAGTG
ATGAGGAAATTTCATGCTACAGTTATTGGTGGGCCCTCTGGAATGAAGGAACAGGCATTA
GTTAAGAGATTTTTTAGAATTAACAGTCATGTAACTTATAATCATCAGGAGGCAGCCAAG
TATGAGAACCATACTGAAAACGCCTTGTTATTGTATATTGCATGTACGCATGCCTCTAAT
CCAGTGTATGCAACTATGAAAATACGCATCTATTTCTATGATTCAATATCAAATTAA
>KX347109
ATGTCGAAGCGACCAGGCGATATAATCATTTCCACGCCCGTCTCGAAGGTTCGGCGAAGG
CTGAACTTCGACAGCCCATACAGCAGCCGTGCTGCTGTCCCCATTGTCCAAGGCACAAAC
AAGCGACGATCATGGACGTACAGGCCCATGTACCGGAAGCCCAGAATATACAGAATGTAT
CGAAGCCCTGATGTTCCTCGTGGATGTGAAGGCCCATGTAAAGTCCAGTCTTATGAGCAA
CGGGATGATATTAAGCATACTGGTATTGTTCGTTGTGTTAGTGATGTTACTCGTGGATCT
GGAATTACTCACAGAGTGGGTAAGAGGTTCTGTGTTAAATCGATATATTTTTTAGGTAAA
GTCTGGATGGATGAAAATATTAAGAAGCAGAATCACACTAATCAGGTCATGTTCTTCTTG
GTTCGTGATAGAAGGCCCTATGGAAACAGCCCAATGGATTTTGGACAGGTTTTTAATATG
TTCGATAATGAGCCCAGTACCGCAACCGTGAAGAATGATTTGCGGGATAGGTTTCAAGTG
ATGAGGAAATTTCATGCTACAGTTATTGGTGGGCCCTCTGGAATGAAGGAACAGGCATTA
GTTAAGAGATTTTTTAGAATTAACAGTCATGTAACTTATAATCATCAGGAGGTAGCCAAG
TATGAGAACCATACTGAAAACGCCTTGTTATTGTATATGGCATGTACGCATGCCTCTAAT
CCAGTGTATGCAACTATGAAAATACGCATCTATTTCTATGATTCAATATCAAATTAA
>KX347106
ATGTCGAAGCGACCAGGCGATATAATCATTTCCACGCCCGTCTCGAAGGTTCGCCGAAGG
CTGAACTTCGACAGCCCATACAGCAGCCGTGCTGCTGTCCCCATTGTCCAAGGCACAAAC
AAGCGACGATCATGGACGTACAGGCCCATGTACCGGAAGCCCAGAATATACAGAATGTAT
CGAAGCCCTGATGTTCCTCGTGGATGTGAAGGCCCATGTAAAGTCCAGTCTTATGAGCAA
CGGGATGATATTAAGCATACTGGTATTGTTCGTTGTGTTAGTGATGTTACTCGTGGATCT
GGAATTACTCACAGAGTGGGTAAGAGGTTCTGTGTTAAATCGATATATTTTTTAGGTAAA
GTCTGGATGGATGAAAATATTAAGAAGCAGAATCACACTAATCAGGTCATGTTCTTCTTG
GTTCGTGATAGAAGGCCCTATGGAAACAGCCCAATGGATTTTGGACAGGTTTTTAATATG
TTCGATAATGAGCCCAGTACCGCAACCGTGAAGAATGATTTGCGGGATAGGTTTCAAGTG
ATCAGGAAATTTCATGCTACAGTTATTGGTGGGCCCTCTGGAATGAAGGAACAGGCATTA
GTTAAGAGATTTTTTAGAATTAACAGTCATGTAACTTATAATCATCAGGAGGCAGCCAAG
TATGAGAACCATACTGAAAACGCCTTGTTATTGTATATGGCATGTACGCATGCCTCTAAT
CCAGTGTATGCAACTATGAAAATACGCATCTATTTCTATGATTCAATATCAAATTAA
>KX347121
ATGTCGAAGCGACCAGGCGATATAATCATTTCCACGCCCGTCTCGAAGGTTCGCCGAAGG
CTGAACTTCGACAGCCCATACAGCAGCCGTGCTGCTGTCCCCATTGTCCAAGGCACAAAC
AAGCGACGATCATGGACGTACAGGCCCATGTACCGGAAGCCCAGAATATACAGAATGTAT
CGAAGCCCTGATGTTCCTCGTGGATGTGAAGGCCCATGTAAAGTCCAGTCTTATGAGCAA
CGGGATGATATTAAGCATACTGGTATTGTTCGTTGTGTTAGTGATGTTACTCGTGGATCT
GGAATTACTCACAGAGTGGGTAAGAGGTTCTGTGTTAAATCGATATATTTTTTAGGTAAA
GTCTGGATGGATGAAAATATTAAGAAGCAGAATCACACTAATCAGGTCATGTTCTTCTTG
GTTCGTGATAGAAGGCCCTATGGAAACAGCCCAATGGATTTTGGACAGGTTTTTAATATG
TTCGATAATGAGCCCAGTACCGCAACCGTGAAGAATGATTTGCGGGATAGGTTTCAAGTG
ATGAGGAAATTTCATGCTACAGTTATTGGTGGGCCCTCTGGAATGAAGGAACAGGCATTA
GTTAAGAGATTTTTTAGAATTAACAGTCATGTAACTTATAATCATCAAGAGGCAGCCAAG
TATGAGAACCATACTGAAAACGCCTTGTTATTGTATATGGCATGTACGCATGCCTCTAAT
CCAGTGTATGCAACTATGAAAATACGCATCTATTTCTATGATTCAATATCAAATTAA
>KX347118
ATGTCGAAGCGACCAGGCGATATAATCATTTCCACGCCCGTCTCGAAGGTTCGCCGAAGG
CTGAACTTCGACAGCCCATACAGCAGCCGTGCTGCTGTCCCCATTGTCCAAGGCACAAAC
AAGCGACGATCATGGACGTACAGGCCCATGTACCGGAAGCCCAGAATATACAGAATGTAT
CGAAGCCCTGATGTTCCTCGTGGATGTGAAGGCCCATGTAAAGTCCAGTCTTATGAGCAA
CGGGATGATATTAAGCATACTGGTATTGTTCGTTGTGTTAGTGATGTTACTCGTGGATCT
GGAATTACTCACAGAGTGGGTAAGAGGTTCTGTGTTAAATCGATATATTTTTTAGGTAAA
GTCTGGATGGATGAAAATATTAAGAAGCAGAATCACACTAATCAGGTCATGTTCTTCTTG
GTTCGTGATAGAAGGCCCTATGGAAACAGCCCAATGGATTTTGGACAGGTTTTTAATATG
TTCGATAATGAGCCCAGTACCGCAACCGTGAAGAATGATTTGCGGGATAGGTTTCAAGTG
ATGAGGAAATTTCATGCTACAGTTATTGGTGGGCCCTCTGGAATGAAGGAACAGGCATTA
GTTAAGAGATTTTTTAGAATTAACAGTCATGTAACTTATAATCATCAAGAGGCAGCCAAG
TATGAGAACCATACTGAAAACGCCTTGTTATTGTATATGGCATGTACGCATGCCTCTAAT
CCAGTGTATGCAACTATGAAAATACGCATCTATTTCTATGATTCAATATCAAATTAA
>KX347116
ATGTCGAAGCGACCAGGCGATATAATCATTTCCACGCCCGTCTCGAAGGTTCGCCGAAGG
CTGAACTTCGACAGCCCATACAGCAGCCGTGCTGCTGTCCCCATTGTCCAAGGCACAAAC
AAGCGACGATCATGGACGTACAGGCCCATGTACCGGAAGCCCAGAATATACAGAATGTAT
CGAAGCCCTGATGTTCCTCGTGGATGTGAAGGCCCATGTAAAGTCCAGTCTTATGAGCAA
CGGGATGATATTAAGCATACTGGTATTGTTCGTTGTGTTAGTGATGTTACTCGTGGATCT
GGAATTACTCACAGAGTGGGTAAGAGGTTCTGTGTTAAATCGATATATTTTTTAGGTAAA
GTCTGGATGGATGAAAATATTAAGAAGCAGAATCACACTAATCAGGTCATGTTCTTCTTG
GTTCGTGATAGAAGGCCCTATGGAAACAGCCCAATGGATTTTGGACAGGTTTTTAATATG
TTCGATAATGAGCCCAGTACCGCAACCGTGAAGAATGATTTGCGGGATAGGTTTCAAGTG
ATGAGGAAATTTCATGCTACAGTTATTGGTGGGCCCTCTGGAATGAAGGAACAGGCATTA
GTTAAGAGATTTTTTAGAATTAACAGTCATGTAACTTATAATCATCAAGAGGCAGCCAAG
TATGAGAACCATACTGAAAACGCCTTGTTATTGTATATGGCATGTACGCATGCCTCTAAT
CCAGTGTATGCAACTATGAAAATACGCATCTATTTCTATGATTCAATATCAAATTAA
>KX347112
ATGTCGAAGCGACCAGGCGATATAATCATTTCCACGCCCGTCTCGAAGGTTCGCCGAAGG
CTGAACTTCGACAGCCCATACAGCAGCCGTGCTGCTGTCCCCATTGTCCAAGGCACAAAC
AAGCGACGATCATGGACGTACAGGCCCATGTACCGGAAGCCCAGAATATACAGAATGTAT
CGAAGCCCTGATGTTCCTCGTGGATGTGAAGGCCCATGTAAAGTCCAGTCTTATGAGCAA
CGGGATGATATTAAGCATACTGGTATTGTTCGTTGTGTTAGTGATGTTACTCGTGGATCT
GGAATTACTCACAGAGTGGGTAAGAGGTTCTGTGTTAAATCGATATATTTTTTAGGTAAA
GTCTGGATGGATGAAAATATTAAGAAGCAGAATCACACTAATCAGGTCATGTTCTTCTTG
GTTCGTGATAGAAGGCCCTATGGAAACAGCCCAATGGATTTTGGACAGGTTTTTAATATG
TTCGATAATGAGCCCAGTACCGCAACCGTGAAGAATGATTTGCGGGATAGGTTTCAAGTG
ATGAGGAAATTTCATGCTACAGTTATTGGTGGGCCCTCTGGAATGAAGGAACAGGCATTA
GTTAAGAGATTTTTTAGAATTAACAGTCATGTAACTTATAATCATCAAGAGGCAGCCAAG
TATGAGAACCATACTGAAAACGCCTTGTTATTGTATATGGCATGTACGCATGCCTCTAAT
CCAGTGTATGCAACTATGAAAATACGCATCTATTTCTATGATTCAATATCAAATTAA
>KX347113
ATGTCGAAGCGACCAGGCGATATAATCATTTCCACGCCCGTCTCGAAGGTTCGCCGAAGG
CTGAACTTCGACAGCCCATACAGCAGCCGTGCTGCTGTCCCCATTGTCCAAGGCACAAAC
AAGCGACGATCATGGACGTACAGGCCCATGTACCGGAAGCCCAGAATATACAGAATGTAT
CGAAGCCCTGATGTTCCTCGTGGATGTGAAGGCCCATGTAAAGTCCAGTCTTATGAGCAA
CGGGATGATATTAAGCATACTGGTATTGTTCGTTGTGTTAGTGATGTTACTCGTGGATCT
GGAATTACTCACAGAGTGGGTAAGAGGTTCTGTGTTAAATCGATATATTTTTTAGGTAAA
GTCTGGATTGATGAAAATATTAAGAAGCAGAATCACACTAATCAGGTCATGTTCTTCTTG
GTTCGTGATAGAAGGCCCTATGGAAACAGCCCAATGGATTTTGGACAGGTTTTTAATATG
TTCGATAATGAGCCCAGTACCGCAACCGTGAAGAATGATTTGCGGGATAGGTTTCAAGTG
ATGAGGAAATTTCATGCTACAGTTATTGGTGGGCCCTCTGGAATGAAGGAACAGGCATTA
GTTAAGAGATTTTTTAGAATTAACAGTCATGTAACTTATAATCATCAAGAGGCAGCCAAG
TATGAGAACCATACTGAAAACGCCTTGTTATTGTATATGGCATGTACGCATGCCTCTAAT
CCAGTGTATGCAACTATGAAAATACGCATCTATTTCTATGATTCAATATCAAATTAA
>KX347120
ATGTCGAAGCGACCAGGCGATATAATCATTTCCACGCCCGTCTCGAAGGTTCGCCGAAGG
CTGAACTTCGACAGCCCATACAGCAGCCGTGCTGCTGTCCCCATTGTCCAAGGCACAAAC
AAGCGACGATCATGGACGTACAGGCCCATGTACGGGAAGCCCAGAATATACAGAATGTAT
CGAAGCCCTGATGTTCCTCGTGGATGTGAAGGCCCATGTAAAGTCCAGTCTTATGAGCAA
CGGGATGATATTAAGCATACTGGTATTGTTCGTTGTGTTAGTGATGTTACTCGTGGATCT
GGAATTACTCACAGAGTGGGTAAGAGGTTCTGTGTTAAATCGATATATTTTTTAGGTAAA
GTCTGGATGGATGAAAATATTAAGAAGCAGAATCACACTAATCAGGTCATGTTCTTCTTG
GTTCGTGATAGAAGGCCCTATGGAAACAGCCCAATGGATTTTGGACAGGTTTTTAATATG
TTCGATAATGAGCCCAGTACCGCAACCGTGAAGAATGATTTGCGGGATAGGTTTCAAGTG
ATGAGGAAATTTCATGCTACAGTTATTGGTGGGCCCTCTGGAATGAAGGAACAGGCATTA
GTTAAGAGATTTTTTAGAATTAACAGTCATGTAACTTATAATCATCAAGAGGCAGCCAAG
TATGAGAACCATACTGAAAACGCCTTGTTATTGTATATGGCATGTACGCATGCCTCTAAT
CCAGTGTATGCAACTATGAAAATACGCATCTATTTCTATGATTCAATATCAAATTAA
>KX347105
ATGTCGAAGCGACCAGGCGATATAATCATTTCCACGCCCGTCTCGAATGTTCGCCGAAGG
CTGAACTTCGACAGCCCATACAGCAGCCGTGCTGCTGTCCCCATTGTCCAAGGCACAAAC
AAGCGACGATCATGGACGTACAGGCCCATGTACCGGAAGCCCAGAATATACAGAATGTAT
CGAAGCCCTGATGTTCCTCGTGGATGTGAAGGCCCATGTAAAGTCCAGTCTTATGAGCAA
CGGGATGATATTAAGCATACTGGTATTGTTCGTTGTGTTAGTGATGTTACTCGTGGATCT
GGAATTACTCACAGAGTGGGTAAGAGGTTCTGTGTTAAATCGATATATTTTTTAGGTAAA
GTCTGGATGGATGAAAATATTAAGAAGCAGAATCACACTAATCAGGTCATGTTCTTCTTG
GTTCGTGATAGAAGGCCCTATGGAAACAGCCCAATGGATTTTGGACAGGTTTTTAATATG
TTCGATAATGAGCCCAGTACCGCAACCGTGAAGAATGATTTGCGGGATAGGTTTCAAGTG
ATGAGGAAATTTCATGCTACAGTTATTGGTGGGCCCTCTGGAATGAAGGAACAGGCATTA
GTTAAGAGATTTTTTAGAATTAACAGTCATGTAACTTATAATCATCAAGAGGCAGTCAAG
TATGAGAACCATACTGAAAACGCCTTGTTATTGTATATGGCATGTACGCATGCCTCTAAT
CCAGTGTATGCAACTATGAAAATACGCATCTATTTCTATGATTCAATATCAAATTAA
>KX347122
ATGTCCAAGCGACCAGGCGATATAATTATTTCCACGCCCGTCTCGGAGGCTCACCGAAGG
CTGAACTTCGACAGCCCATACAGCAGCCGGGCTGCTGTCCCCATTGTCCAAGGCACAAAC
AAGCGACGATCATGCACGTACGGGCCCATGTACCGGAAGCCCAGAATATACAGAATGTAT
CGAAGGCCTGATGTTCCTCGTGGATGTGAAGGCCCATGTAAAGTCCAGTCTTATGAGCAA
CGGGATGATATTAAGCATACTGGTATTGTTCGTTGTGTTAGTGATGTTACTCGTGGATCT
GGAATTACTCACAGAGTGGGTAAGAGGTTCTGTGTTAAATCGATATATTTTTTAGGTAAA
GTCTGGATGGATGAAAATATTAAGAAGCAGAATCACACTAATCAGGTCATGTTCTTCTTG
GTTCGTGGTAGAAGGCCCTATGGAAACAGACCAATGGATTTTGGACAGGTTTTTAATATG
TGCGATAATGAGTCCAGTACCGCAACCATGAAGAATGAATTGCGGGATAGGTTTCAAGTG
ATGAGGAAATTTCATGCTACAGATATTGGCGGGCCCTCTGGAATGAAGGAGCAGGCATTA
CTGAAAAGATTTTTTAGAATTAACAGTCATGTAACTTATAATCATCAAGAGGCAGCCAAG
TATGAGAACCATACTGAAAACGCCTTGTTATTGTATATGGCATGTACGCATGCCTCTAAT
CCAGTGTATGCAACTATGAAAATACGCATCTATTTCTATGATTCAATATCAAATTAA
>KX347145
ATGTCGAAGCGACCAGGCGATATAATCATTTCCACGCCCGTCTCGAAGGTTCGCCGAAGG
CTGAACTTCGACAGCCCATACAGCAGCCGTGCTGCTGTCCCCATTGTCCAAGGCACAAAC
AAGCGACGATCATGGACGTACAGGCCCATGTACCGGAAGCCCAGAATATACAGAATGTAT
CGAAGCCCTGATGTTCCTCGTGGATGTGAAGGCCCATGTAAAGTCCAGTCTTATGAGCAA
CGGGATGATATTAAGCATACTGGTATTGTTCGTTGTGTTAGTGATGTTACTCGTGGATCT
GGAATTACTCACAGAGTGGGTAAGAGGTTCTGTGTTAAATCGATATATTTTTTAGGTAAA
GTCTGGATGGATGAAAATATTAAGAAGCAGAATCACACTAATCAGGTCATGTTCTTCTTG
GTTCGTGATAGAAGGCCCTATGGAAACAGTCCAATGGATTTTGGACAGGTTTTTAATATG
TTCGATAATGAGCCCAGTACCGCAACCGTGAAGAATGATTTGCGGGATAGGTTTCAAGTG
ATGAGGAAATTTCATGCTACAGTTATTGGTGGGCCCTCTGGAATGAAGGAACAGGCATTA
GTTAAGAGATTTTTTAGAATTAACAGTCATGTAACTTATAATCATCAGGAGGCAGCCAAG
TATGAGAACCATACTGAAAACGCCTTGTTATTGTATATGGCATGTACGCATGCCTCTAAT
CCAGTGTATGCAACTATGAAAATACGCATCTATTTCTATGATTCAATATCAAATTAA
>KC211184
ATGTCGAAGCGACCAGGCGATATAATCATTTCCACGCCCGTCTCGAAGGTTCGCCGAAGG
CTGAACTTCGACAGCCCATACAGCAGCCGTGCTGCTGTCCCCATTGTCCAAGGCACAAAC
AAGCGACGATCATGGACGTACAGGCCCATGTACCGGAAGCCCAGAATATACAGAATGTAT
CGAAGCCCTGATGTTCCTCGTGGATGTGAAGGCCCATGTAAAGTCCAGTCTTATGAGCAA
CGGGATGATATTAAGCATACTGGTATTGTTCGTTGTGTTAGTGATGTTACTCGTGGATCT
GGAATTACTCACAGAGTGGGTAAGAGGTTCTGTGTTAAATCGATATATTTTTTAGGTAAA
GTCTGGATGGATGAAAATATTAAGAAGCAGAATCACACTAATCAGGTCATGTTCTTCTTG
GTTCGTGATAGAAGGCCTTATGGAAACAGTCCAATGGATTTTGGACAGGTTTTTAATATG
TTCGATAATGAGCCCAGTACCGCAACCGTGAAGAATGATTTGCGGGATAGGTTTCAAGTG
ATGAGGAAATTTCATGCTACAGTTATTGGTGGGCCCTCTGGAATGAAGGAACAGGCATTA
GTTAAGAGATTTTTTAGAATTAACAGTCATGTAACTTATAATCATCAGGAGGCAGCCAAG
TATGAGAACCATACTGAAAACGCCTTGTTATTGTATATGGCATGTACGCATGCCTCTAAT
CCAGTGTATGCAACTATGAAAATACGCATCTATTTCTATGATTCAATATCAAATTAA
>KC999845
ATGTCGAAGCGACCAGGCGATATAATCATTTCCACGCCCGTCTCGAAGGTTCGCCGAAGG
CTGAACTTCGACAGCCCATACAGCAGCCGTGCTGCTGTCCCCATTGTCCAAGGCACAAAC
AAGCGACGATCATGGACGTACAGGCCCATGTACCGGAAGCCCAGAATATACAGAATGTAT
CGAAGCCCTGATGTTCCGCGTGGATGTGAAGGCCCATGTAAAGTCCAGTCTTATGAGCAA
CGGGATGATATTAAGCATACTGGTATTGTTCGTTGTGTTAGTGATGTTACTCGTGGATCT
GGAATTACTCACAGAGTGGGTAAGAGGTTCTGTGTTAAATCGATATATTTTTTAGGTAAA
GTATGGATGGATGAAAATATTAAGAAGCAGAATCACACTAATCAGGTCATGTTCTTCTTG
GTTCGTGATAGAAGGCCTTATGGAAACAGCCCAATGGATTTTGGACAGGTTTTTAATATG
TTCGATAATGAGCCCAGTACCGCAACCGTGAAGAATGATTTGCGGGATAGGTTTCAAGTG
ATGAGGAAATTTCATGCTACAGTTATTGGTGGGCCCTCTGGAATGAAGGAACAGGCATTA
GTTAAGAGATTTTTTAGAATTAACAGTCATGTAACTTATAATCATCAGGAGGCAGCCAAG
TATGAGAACCATACTGAAAACGCCTTGTTATTGTATATGGCATGTACGCATGCCTCTAAT
CCAGTGTATGCAACTATGAAAATACGCATCTATTTCTATGATTCAATATCAAATTAA
>JQ034620
ATGTCGAAGCGACCAGGCGATATAATCATTTCCACGCCCGTCTCGAAGGTTCGCCGAAGG
CTGAACTTCGACAGCCCATACAGCAGCCGTGCTGCTGTCCCCATTGTCCAAGGCACAAAC
AAGCGACGATCATGGACGTACAGGCCCATGTACCGGAAGCCCAGAATATACAGAATGTAT
CGAAGCCCTGATGTTCCTCGTGGATGTGAAGGCCCATGTAAAGTCCAGTCTTATGAGCAA
CGGGATGATATTAAGTATACTGGTATTGTTCGTTGTGTTAGTGATGTTACTCGTGGATCT
GGAATTACTCACAGAGTGGGTAAGAGGTTCTGTGTTAAATCGATATATTTTTTAGGTAAA
GTATGGATGGATGAAAATATTAAGAAGCAGAATCACACTAATCAGGTCATGTTCTTCTTG
GTTCGTGATAGAAGGCCTTATGGAAACAGCCCAATGGATTTTGGACAGGTTTTTAATATG
TTCGATAATGAGCCCAGTACCGCAACCGTGAAGAATGATTTGCGGGATAGGTTTCAAGTG
ATGAGGAAATTTCATGCTACAGTTATTGGTGGGCCCTCTGGAATGAAGGAACAGGCATTA
GTTAAGAGATTTTTTAGAATTAACAGTCATGTAACTTATAATCATCAGGAGGCAGCCAAG
TATGAGAACCATACTGAAAACGCCTTGTTATTGTATATGGCATGTACGCATGCCTCTAAT
CCAGTGTATGCAACTATGAAAATACGCATCTATTTCTATGATTCAATATCAAATTAA
>JQ034615
ATGTCGAAGCGACCAGGCGATATAATCATTTCCACGCCCGTCTCGAAGGTTCGCCGAAGG
CTGAACTTCGACAGCCCATACAGCAGCCGTGCTGCTGTCCCCATTGTCCAAGGCACAGAC
AAGCGACGATCATGGACGTACAGGCCCATGTACCGGAAGCCCAGAATATACAGAATGTAT
CGAAGCCCTGATGTTCCTCGTGGATGTGAAGGCCCATGTAAAGTCCAGTCTTATGAGCAA
CGGGATGATATTAAGCATACTGGTATTGTTCGTTGTGTTAGTGATGTTACTCGTGGATCT
GGAATTACTCACAGAGTGGGTAAGAGGTTCTGTGTTAAATCGATATATTTTTTAGGTAAA
GTATGGATGGATGAAAATATTAAGAAGCAGAATCACACTAATCAGGTCATGTTCTTCTTG
GTTCGTGATAGAAGGCCTTATGGAAACAGCCCAATGGATTTTGGACAGGTTTTTAATATG
TTCGATAATGAGCCCAGTACCGCAACCGTGAAGAATGATTTGCGGGATAGGTTTCAAGTG
ATGAGGAAATTTCATGCTACAGTTATTGGTGGGCCCTCTGGAATGAAGGAACGGGCATTA
GTTAAGAGATTTTTTAGAATTAACAGTCATGTAACTTATAATCATCAGGAGGCAGCCAAG
TATGAGAACCATACTGAAAACGCCTTGTTATTGTATATGGCATGTACGCATGCCTCTAAT
CCAGTGTATGCAACTATGAAAATACGCATCTATTTCTATGATTCAATATCAAATTAA
>JN990924
ATGTCGAAGCGACCAGGCGATATAATCATTTCCACGCCCGTCTCGAAGGTTCGCCGAAGG
CTGAACTTCGACAGCCCATACAGCAGCCGTGCTGCTGTCCCCATTGTCCAAGGCACAAAC
AAGCGACGATCATGGACGTACAGGCCCATGTACCGGAAGCCCAGAATATACAGAATGTAT
CGAAGCCCTGATGTTCCTCGTGGATGTGAAGGCCCATGTAAAGTCCAGTCTTATGAGCAA
CGGGATGATATTAAGCATACTGGTATTGTTCGTTGTGTTAGTGATGTTACTCGTGGATCT
GGAATTACTCACAGAGTGGGTAAGAGGTTCTGTGTTAAATCGATATATTTTTTAGGTAAA
GTTTGGATGGATGAAAATATTAAGAAGCAGAATCACACTAATCAGGTCATGTTCTTCTTG
GTTCGTGATAGAAGGCCTTATGGAAACAGTCCAATGGATTTTGGACAGGTTTTTAATATG
TTCGATAATGAGCCCAGTACCGCAACCGTGAAGAATGATTTGCGGGATAGGTTTCAAGTG
ATGAGGAAATTTCATGCTACAGTTATTGGTGGGCCCTCTGGAATGAAGGAACAGGCATTA
GTTAAGAGATTTTTTAGAATTAACAGTCATGTAACTTATAATCATCAGGAGGCAGCCAAG
TATGAGAACCATACTGAAAACGCCTTGTTATTGTATATGGCATGTACGCATGCCTCTAAT
CCAGTTTATGCAACTATGAAAATACGCATCTATTTCTATGATTCAATATCAAATTAA
>JQ002664
ATGTCGAAGCGACCAGGCGATATAATCATTTCCACGCCCGTCTCGAAGGTTCGCCGAAGG
CTGAACTTCGACAGCCCATACAGCAGCCGTGCTGCTGTCCCCATTGTCCAAGGCACAAAC
AAGCGACGATCATGGACGTACAGGCCCATGTACCGGAAGCCCAGAATATACAGAATGTAT
CGAAGCCCTGATGTTCCTCGTGGATGTGAAGGCCCATGTAAAGTCCAGTCTTATGAGCAA
CGGGATGATATTAAGCATACTGGTATTGTTCGTTGTGTTAGTGATGTTACTCGTGGATCT
GGAATTACTCACAGAGTGGGTAAGAGGTTCTGTGTTAAATCGATATATTTTTTAGGTAAA
GTTTGGATGGATGAAAATATTAAGAAGCAGAATCACACTAATCAGGTCATGTTCTTCTTG
GTTCGTGATAGAAGGCCTTATGGAAACAGCCCAATGGATTTTGGACAGGTTTTTAATATG
TTCGATAATGAGCCCAGTACCGCAACCGTGAAGAATGATTTGCGGGATAGGTTTCAAGTG
ATGAGGAAATTTCATGCTACAGTTATTGGTGGGCCCTCTGGAATGAAGGAACAGGCATTA
GTTAAGAGATTTTTTAGAATTAACAGTCATGTAACTTATAATCATCAGGAGGCAGCCAAG
TATGAGAACCATACTGAAAACGCCTTGTTATTGTATATGGCATGTACGCATGCCTCTAAT
CCAGTGTATGCAACTATGAAAATACGCATCTATTTCTATGATTCAATATCAAATTAA
>KU760888
ATGTCGAAGCGACCAGGCGATATAATCATTTCCACGCCCGTCTCGAAGGTTCGCCGAAGG
CTGAACTTCGACAGCCCATACAGCAGCCGTGCTGCTGTCCCCATTGTCCAAGGCACAAAC
AAGCGACGATCATGGACGTACAGGCCCATGTACCGGAAGCCCAGAATATACAGAATGTAT
CGAAGCCCTGATGTTCCTCGTGGATGTGAAGGCCCATGTAAAGTCCAGTCTTATGAGCAA
CGGGATGATATTAAGCATACTGGTATTGTTCGTTGTGTTAGTGATGTTACTCGTGGATCT
GGAATTACTCACAGAGTGGGTAAGAGGTTCTGTGTTAAATCGATATATTTTTTAGGTAAA
GTCTGGATGGATGAAAATATTAAGAAGCAGAATCACACTAATCAGGTCATGTTCTTCTTG
GTTCGTGATAGAAGGCCTTATGGAAACAGCCCAATGGATTTTGGACAGGTTTTTAATATG
TTCGATAATGAGCCCAGTACCGCAACCGTGAAGAATGATTTGCGGGATAGGTTTCAAGTG
ATGAGGAAATTTCATGCTACAGTTATTGGTGGGCCCTCTGGAATGAAGGAACAGGCATTA
GTTAAGAGATTTTTTAAAATTAACAGTCATGTAACTTATAATCATCAAGAGGCAGCCAAG
TATGAGAACCATACTGAAAACGCCTTGTTATTGTATATGGCATGTACGCATGCCTCTAAT
CCAGTGTATGCAACTATGAAAATACGCATCTATTTCTATGATTCAATATCAAATTAA
>KC999847
ATGTCGAAGCGACCAGGCGATATAATCATTTCCACGCCCGTCTCGAAGGTTCGCCGAAGG
CTGAACTTCGACAGCCCATACAGCAGCCGTGCTGCTGTCCCCATTGTCCAAGGCACAAAC
AAGCGACGATCATGGACGTACAGGCCCATGTACCGGAAGCCCAGAATATACAGAATGTAT
CGAAGCCCTGATGTTCCTCGTGGATGTGAAGGCCCATGTAAAGTCCAGTCTTATGAGCAA
CGGGATGATATTAAGCATACTGGTATTGTTCGTTGTGTTAGTGATGTTACTCGTGGATCT
GGAATTACTCACAGAGTGGGTAAGAGGTTCTGTGTTAAATCGATATATTTTTTAGGTAAA
GTCTGGATGGATGAAAATATTAAGAAGCAGAATCACACTAATCAGGTCATGTTCTTCTTG
GTTCGTGATAGAAGGCCTTATGGAAACAGCCCAATGGATTTTGGACAGGTTTTTAATATG
TTCGATAATGAGCCCGGTACCGCAACCGTGAAGAATGATTTGCGGGATAGGTTTCAAGTG
ATGAGGAAATTTCATGCTACAGTTATTGGTGGGCCCTCTGGAATGAAGGAACAGGCATTA
GTTAAGAGATTTTTTAGAATTAACAGTCATGTAACTTATAATCATCAGGAGGCAGCCAAG
TATGAGAACCATACTGAAAACGCCTTGTTATTGTATATGGCATGTACGCATGCCTCTAAT
CCAGTGTATGCAACTATGAAAATACGCATCTATTTCTATGATTCAATATCAAATTAA
>KX034538
ATGTCGAAGCGACCAGGCGATATAATCATTTCCACGCCCGTCTCGAAGGTTCGCCGAAGG
CTGAACTTCGACAGCCCATACAGCAGCCGTGCTGCTGTCCCCATTGTCCAAGGCACAAAC
AAGCGACGATCATGGACGTACAGGCCCATGTACCGGAAGCCCAGAATATACAGAATGTAT
CGAAGCCCTGATGTTCCTCGTGGATGTGAAGGCCCATGTAAAGTCCAGTCTTATGAGCAA
CGGGATGATATTAAGCATAATGGTATTGTTCGTTGTGTTAGTGATGTTACTCGTGGATCT
GGAATTACTCACAGAGTGGGTAAGAGGTTCTGTGTTAAATCGATATATTTTTTAGGTAAA
GTCTGGATGGATGAAAATATTAAGAAGCAGAATCACACTAATCAGGTCATGTTCTTCTTG
GTTCGTGATAGAAGGCCTTATGGAAACAGCCCAATGGATTTTGGACAGGTTTTTAATATG
TTCGATAATGAGCCCTGTACCGCAACTGTGAAGAATGATTTGCGGGATAGGTTTCAAGTG
ATGAGGAAATTTCATGCTACAGTTATTGGTGGGCCCTCTGGAATGAAGGAACAGGCATTA
GTTAAGAGATTTTTTAGAATTAACAGTCATGTAACTTATAATCATCAGGAGGCAGCCAAG
TATGAGAACCATACTGAAAATGCCTTGTTATTGTATATGGCATGTACGCATGCCTCTAAT
CCAGTGTATGCAACTATGAAAATACGCATCTATTTCTATGATTCAATATCAAATTAA
>JQ034617
ATGTCGAAGCGACCAGGCGATATAATCATTTCCACGCCCGTCTCGAAGGTTCGCCGAAGG
CTGAACTTCGACAGCCCATACAGCAGCCGTGCTGCTGTCCCCATTGTCCAAGGCACAAAC
AAGCGACGATCATGGACGTACAGGCCCATGTACCGGAAGCCCAGAATATACAGAATGTAT
CGAAGCCCTGATGTTCCTCGTGGATGTGAAGGCCCATGTAAAGTCCAGTCTTATGAGCAA
CGGGATGATATTAAGCATACTGGTATTGTTCGTTGTGTTAGTGATGTTACTCGTGGATCT
GGAATTACTCACAGAGTGGGTAAGAGGTTCTGTGTTAAATCGATATATTTTTTAGGTAAA
GTCTGGATGGATGAAAATATTAAGAAGCAGAATCACACTAATCAGGTCATGTTCTTCTTG
GTTCGTGATAGAAGGCCTTATGGAAACAGCCCAATGGATTTTGGACAGGTTTTTAATATG
TTCGATAATGAGCCCAGTACCGCAACTGTGAAGAATGATTTGCGGGATAGGTTTCAAGTG
ATGAGGAAATTTCATGCTACAGTTATTGGTGGGCCCTCTGGAATGAAGGAACAGGCATTA
GTTAAGAGATTTTTTAGAATTAACAGTCATGTAACTTATAATCATCAGGAGGCAGCCAAG
TATGAGAACCATACTGAAAACGCCTTGTTATTGTATATGGCATGTACGCATGCCTCTAAT
CCAGTGTATGCAACTATGAAAATACGCATCTATTTCTATGATTCAATATCAAATTAA
>KC999843
ATGTCGAAGCGACCAGGCGATATAATCATTTCCACGCCCGTCTCGAAGGTTCGCCGAAGG
CTGAACTTCGACAGCCCATACAGCAGCCGTGCTGCTGTCCCCATTGTCCAAGGCACAAAC
AAGCGACGATCATGGACGTACAGGCCCATGTACCGGAAGCCCAGAATATACAGAATGTAT
CGAAGCCCTGATGTTCCTCGTGGATGTGAAGGCCCATGTAAAGTCCAGTCTTATGAGCAA
CGGGATGATATTAAGCATACTGGTATTGTTCGTTGTGTTAGTGATGTTACTCGTGGATCT
GGAATTACTCACAGAGTGGGTAAGAGGTTCTGTGTTAAATCGATATATTTTTTAGGTAAA
GTCTGGATGGATGAAAATATTAAGAAGCAGAATCACACTAATCAGGTCATGTTCTTCTTG
GTTCGTGATAGAAGGCCTTATGGAAACAGCCCAATGGATTTTGGACAGGTTTTTAATATG
TTCGATAATGAGCCCAGTACCGCAACAGTGAAGAATGATTTGCGGGATAGGTTTCAAGTG
ATGAGGAAATTTCATGCTACAGTTATTGGTGGGCCCTCTGGAATGAAGGAACAGGCATTA
GTTAAGAGATTTTTTAGAATTAACAGTCATGTAACTTATAATCATCAGGAGGCAGCCAAG
TATGAGAACCATACTGAAAACGCCTTGTTATTGTATATGGCATGTACGCATGCCTCTAAT
CCAGTGTATGCAACTATGAAAATACGCATCTATTTCTATGATTCAATATCAAATTAA
>KC852149
ATGTCGAAGCGACCAGGCGATATAATCATTTCCACGCCCGTCTCGAAGGTTCGCCGAAGG
CTGAACTTCGACAGCCCATACAGCAGCCGTGCTGCTGTCCCCATTGTCCAAGGCACAAAC
AAGCGACGATCATGGACGTACAGGCCCATGTACCGGAAGCCCAGAATATACAGAATGTAT
CGAAGCCCTGATGTTCCTCGTGGATGTGAAGGCCCATGTAAAGTCCAGTCTTATGAGCAA
CGGGATGATATTAAGCATACTGGTATTGTTCGTTGTGTTAGTGATGTTACTCGTGGATCT
GGAATTACTCACAGAGTGGGTAAGAGGTTCTGTGTTAAATCGATATATTTTTTAGGTAAA
GTCTGGATGGATGAAAATATTAAGAAGCAGAATCACACTAATCAGGTCATGTTCTTCTTG
GTTCGTGATAGAAGGCCTTATGGAAACAGCCCAATGGATTTTGGACAGGTTTTTAATATG
TTCGATAATGAGCCCAGTACCGCAACAGTGAAGAATGATTTGCGGGATAGGTTTCAAGTG
ATGAGGAAATTTCATGCTACAGTTATTGGTGGGCCCTCTGGAATGAAGGAACAGGCATTA
GTTAAGAGATTTTTTAGAATTAACAGTCATGTAACTTATAATCATCAGGAGGCAGCCAAG
TATGAGAACCATACTGAAAACGCCTTGTTATTGTATATGGCATGTACGCATGCCTCTAAT
CCAGTGTATGCAACTATGAAAATACGCATCTATTTCTATGATTCAATATCAAATTAA
>KT338294
ATGTCGAAGCGACCAGGCGATATAATCATTTCCACGCCCGTCTCGAAGGTTCGCCGAAGG
CTGAACTTCGACAGCCCATACAGCAGCCGTGCTGCTGTCCCCATTGTCCAAGGCACAAAC
AAGCGACGATCATGGACGTACAGGCCCATGTACCGGAAGCCCAGAATATACAGAATGTAT
CGAAGCCCTGATGTTCCTCGTGGATGTGAAGGCCCATGTAAAGTCCAGTCTTATGAGCAA
CGGGATGATATTAAGCATACTGGTATTGTTCGTTGTGTTAGTGATGTTACTCGTGGATCT
GGAATTACTCACAGAGTGGGTAAGAGGTTCTGTGTTAAATCGATATATTTTTTAGGTAAA
GTCTGGATGGATGAAAATATCAAGAAGCAGAATCACACTAATCAGGTCATGTTCTTCTTG
GTTCGTGATAGAAGGCCTTATGGAAACAGCCCAATGGATTTTGGACAGGTTTTTAATATG
TTCGATAATGAGCCCAGTACCGCAACCGTGAAGAATGATTTGCGGGATAGGTTTCAAGTG
ATGAGGAAATTTCATGCTACAGTTATTGGTGGGCCCTCTGGAATGAAGGAACAGGCATTA
GTTAAGAGATTTTTTAGAATTAACAGTCATGTAACTTATAATCATCAGGAGGCAGCCAAG
TATGAGAACCATACTGAAAACGCCTTGTTATTGTATATGGCATGTACGCATGCCTCTAAT
CCAGTGTATGCAACTATGAAAATACGCATCTATTTCTATGATTCAATATCAAATTAA
>JQ004050
ATGTCGAAGCGACCAGGCGATATAATCATTTCCACGCCCGCCTCGAAGGTTCGCCGAAGG
CTGAACTTCGACAGCCCATACAGCAGCCGTGCTGCTGTCCCCATTGTCCAAGGCACAAAC
AAGCGACGATCATGGACGTACAGGCCCATGTACCGGAAGCCCCGAATATACAGAATGTAT
CGAAGCCCTGATGTTCCTCGTGGATGTGAAGGCCCATGTAAAGTCCAGTCTTATGAGCAA
CGGGATGATATTAAGCATACTGGTATTGTTCGTTGTGTTAGTGATGTTACTCGTGGATCT
GGAATTACTCACAGAGTGGGTAAGAGGTTCTGTGTTAAATCGATATATTTTTTAGGTAAA
GTCTGGATGGATGAAAATATTAAGAAGCAGAATCACACTAATCAGGTCATGTTCTTCTTG
GTTCGTGATAGAAGGCCTTATGGAAACAGCCCAATGGATTTTGGACAGGTTTTTAATATG
TTCGATAATGAGCCCAGTACCGCAACTGTGAAGAATGATTTGCGGGATAGGTTTCAAGTG
ATGAGGAAATTTCATGCTACAGTTATTGGTGGGCCCTCTGGAATGAAGGAACAGGCATTA
GTTAAGAGGTTTTTTAGAATTAACAGTCATGTAACTTATAATCATCAGGAGGCAGCCAAG
TATGAGAACCATACTGAAAACGCCTTGTTATTGTATATGGCATGTACGCATGCCTCTAAT
CCAGTGTATGCAACTATGAAAATACGCATCTATTTCTATGATTCAATATCAAATTAA
>JQ004047
ATGTCGAAGCGACCAGGCGATATAATCATTTCCACGCCCGCCTCGAAGGTTCGCCGAAGG
CTGAACTTCGACAGCCCATACAGCAGCCGTGCTGCTGTCCCCATTGTCCAAGGCACAAAC
AAGCGACGATCATGGACGTACAGGCCCATGTACCGGAAGCCCAGAATATACAGAATGTAT
CGAAGCCCTGATGTTCCTCGTGGATGTGAAGGCCCATGTAAAGTCCAGTCTTATGAGCAA
CGGGATGATATTAAGCATACTGGTATTGTTCGTTGTGTTAGTGATGTTACTCGTGGATCT
GGAATTACTCACAGAGTGGGTAAGAGGTTCTGTGTTAAATCGATATATTTTTTAGGTAAA
GTCTGGATGGATGAAAATATCAAGAAGCAGAATCACACTAATCAGGTCATGTTCTTCTTG
GTTCGTGATAGAAGGCCTTATGGAAACAGCCCAATGGATTTTGGACAGGTTTTTAATATG
TTCGATAATGAGCCCAGTACCGCAACTGTGAAGAATGATTTGCGGGATAGGTTTCAAGTG
ATGAGGAAATTTCATGCTACAGTTATTGGTGGGCCCTCTGGAATGAAGGAACAGGCATTA
GTTAAGAGGTTTTTTAGAATTAACAGTCATGTAACTTATAATCATCAGGAGGCAGCCAAG
TATGAGAACCATACTGAAAACGCCTTGTTATTGTATATGGCATGTACGCATGCCTCTAAT
CCAGTGTATGCAACTATGAAAATACGCATCTATTTCTATGATTCAATATCAAATTAA
>JF301668
ATGTCGAAGCGACCAGGCGATATAATCATTTCCACGCCCGCCTCGAAGGTTCGCCGAAGG
CTGAACTTCGACAGCCCATACAGCAGCCGTGCTGCTGTCCCCATTGTCCAAGGCACAAAC
AAGCGACGATCATGGACGTACAGGCCCATGTACCGGAAGCCCAGAATATACAGAATGTAT
CGAAGCCCTGATGTTCCTCGTGGATGTGAAGGCCCATGTAAAGTCCAGTCTTATGAGCAA
CGGGATGATATTAAGCATACTGGTATTGTTCGTTGTGTTAGTGATGTTACTCGTGGATCT
GGAATTACTCACAGAGTGGGTAAGAGGTTCTGTGTTAAATCGATATATTTTTTAGGTAAA
GTCTGGATGGATGAAAATATCAAGAAGCAGAATCACACTAATCAGGTCATGTTCTTCTTG
GTTCGTGATAGAAGGCCTTATGGAAACAGCCCAATGGATTTTGGACAGGTTTTTAATATG
TTCGATAATGAGCCCAGTACCGCAACCGTGAAGAATGATTTGCGGGATAGGTTTCAAGTG
ATGAGGAAATTTCATGCTACAGTTATTGGTGGGCCCTCTGGAATGAAGGAACAGGCATTA
GTTAAGAGATTTTTTAGAATTAACAGTCATGTAACTTATAATCATCAGGAGGCAGCCAAG
TATGAGAACCATACTGAAAACGCCTTGTTATTGTATATGGCATGTACGCATGCCTCTAAT
CCAGTGTATGCAACTATGAAAATACGCATCTATTTCTATGATTCAATATCAAATTAA
>KM506957
ATGTCGAAGCGACCAGGCGATATAATCATTTCCACGCCCGTCTCGAAGGTTCGCCGAAGG
CTGAACTTCGACAGCCCATACAGCAGCCGTGCTGCTGTCCCCATTGTCCAAGGCACAAAC
AAGCGACGATCATGGACGTACAGGCCCATGTACCGGAAGCCCAGAATATACAGAATGTAT
CGAAGCCCTGATGTTCCTCGTGGATGTGAAGGCCCATGTAAAGTCCAGTCTTATGAGCAA
CGGGATGATATTAAGCATACTGGTATTGTTCGTTGTGTTAGTGATGTTACTCGTGGATCT
GGAATTACTCACAGAGTGGGTAAGAGGTTCTGTGTTAAATCGATATATTTTTTAGGTAAA
GTCTGGATGGATGAAAATATCAAGAAGCAGAATCACACTAATCAGGTCATGTTCTTCTTG
GTTCGTGATAGAAGGCCCTATGGAAACAGCCCAATGGATTTTGGACAGGTTTTTAATATG
TTCGATAATGAGCCCAGTACCGCAACCGTGAAGAATGATTTGCGGGATAGGTTTCAAGTG
ATGAGGAAATTTCATGCTACAGTTATTGGTGGGCCCTCTGGAATGAAGGAACAGGCATTA
GTTAAGAGATTTTTTAGAATTAACAGTCATGTAACTTATAATCATCAGGAGGCAGCCAAG
TATGAGAACCATACTGAAAACGCCTTGTTATTGTATATGGCATGTACGCATGCCTCTAAT
CCAGTGTATGCAACTATGAAAATACGCATCTATTTCTATGATTCAATATCAAATTAA
>JQ038237
ATGTCGAAGCGACCAGGCGATATAATCATTTCCACGCCCGTTTCGAAGGTTCGCCGAAGG
CTGAACTTCGACAGCCCATACAGCAGCCGTGCTGCTGTCCCCATTGTCCAAGGCACAAAC
AAGCGACGATCATGGACGTACAGGCCCATGTACCGGAAGCCCAGAATATACAGAATGTAT
CGAAGCCCTGATGTTCCTCGTGGATGTGAAGGCCCATGTAAAGTCCAGTCTTATGAGCAA
CGGGATGATATTAAGCATACTGGTATTGTTCGTTGTGTTAGTGATGTTACTCGTGGATCT
GGAATTACTCACAGAGTGGGTAAGAGGTTCTGTGTTAAATCGATATATTTTTTAGGTAAA
GTCTGGATGGATGAAAATATCAAGAAGCAGAATCACACTAATCAGGTCATGTTCTTCTTG
GTTCGTGATAGAAGGCCCTATGGAAACAGCCCAATGGATTTTGGACAGGTTTTTAATATG
TTCGATAATGAGCCCAGTACCGCAACCGTGAAGAATGATTTGCGGGATAGGTTTCAAGTG
ATGAGGAAATTTCATGCTACAGTTATTGGTGGGCCCTCTGGAATGAAGGAACAGGCATTA
GTTAAGAGATTTTTTAGAATTAACAGTCATGTAACTTATAATCATCAGGAGGCAGCCAAG
TATGAGAACCATACTGAAAACGCCTTGTTATTGTATATGGCATGTACGCATGCCTCTAAT
CCAGTGTATGCAACTATGAAAATACGCATCTATTTCTATGATTCAATATCAAATTAA
>JX456641
ATGTCGAAGCGACCAGGCGATATAATCATTTCCACGCCCGTCTCGAAGGTTCGCCGAAGG
CTGAACTTCGACAGCCCATACAGCAGCCGTGCTGCTGTCCCCATTGTCCAAGGCACAAAC
AAGCGTCGATCATGGACGTACAGGCCCATGTACCGGAAGCCCAGAATATACAGAATGTAT
CGAAGCCCTGATGTTCCTCGTGGATGTGAAGGCCCATGTAAAGTCCAGTCTTATGAGCAA
CGGGATGATATTAAGCATACTGGTATTGTTCGTTGTGTTAGTGATGTTACTCGTGGATCT
GGAATTACTCACAGAGTGGGTAAGAGGTTCTGTGTTAAATCGATATATTTTTTAGGTAAA
GTCTGGATGGATGAAAATATCAAGAAGCAGAATCACACTAATCAGGTCATGTTCTTCTTG
GTTCGTGATAGAAGGCCCTATGGAAACAGCCCAATGGATTTTGGACAGGTTTTTAATATG
TTCGATAATGAGCCCAGTACCGCAACTGTGAAGAATGATTTGCGGGATAGGTTTCAAGTG
ATGAGGAAATTTCATGCTACAGTTATTGGTGGGCCCTCTGGAATGAAGGAACAGGCATTA
GTTAAGAGATTTTTTAGAATTAACAGTCATGTAACTTATAATCATCAGGAGGCAGCCAAG
TATGAGAACCATACTGAAAACGCCTTGTTATTGTATATGGCATGTACGCATGCCTCTAAT
CCAGTGTATGCAACTATGAAAATACGCATCTATTTCTATGATTCAATATCAAATTAA
>JX675237
ATGTCGAAGCGACCAGGCGATATAATCATTTCCACGCCCGTCTCGAAGGTTCGCCGAAGG
CTGAACTTCGACAGCCCATACAGCAGCCGTGCTGCTGTCCCCATTGTCCAAGGCACAAAC
AAGCGACGATCATGGACGTACAGGCCCATGTACCGGAAGCCCAGAATATACAGAATGTAT
CGAAGCCCTGATGTTCCTCGTGGATGTGAAGGCCCATGTAAAGTCCAGTCTTATGAGCAA
CGGGATGATATTAAGCATACTGGTATTGTTCGTTGTGTTAGTGATGTTACTCGTGGATCT
GGAATTACTCACAGAGTGGGTAAGAGGTTCTGTGTTAAATCGATATATTTTTTAGGTAAA
GTCTGGATGGATGAAAATATCAAGAAGCAGAATCACACTAATCAGGTCATGTTCTTCTTG
GTTCGTGATAGAAGGCCCTATGGAAACAGCCCAATGGATTTTGGACAGGTTTTTAATATG
TTCGATAATGAGCCCAGTACCGCAACTGTGAAGAATGATTTGCGGGATAGGTTTCAAGTG
ATGAGGAAATTTCATGCTACAGTTATTGGTGGGCCCTCTGGAATGAAGGAACAGGCATTA
GTTAAGAGATTTTTTAGAATTAACAGTCATGTAACTTATAATCATCAGGAGGCAGCCAAG
TATGAGAACCATACTGAAAACGCCTTGTTATTGTATATGGCATGTACGCATGCCTCTAAT
CCAGTGTATGCAACTATGAAAATACGCATCTATTTCTATGATTCAATATCAAATTAA
>AB116632
ATGTCGAAGCGACCAGGCGATATAATCATTTCCACGCCCGCCTCGAAGGTTCGCCGAAGG
CTGAACTTCGACAGCCCATACAGCAGCCGTGCTGCTGTCCCCATTGTCCAAGGCACAAAC
AAGCGACGATCATGGACGTACAGGCCCATGTACCGGAAGCCCAGAATATACAGAATGTAT
CGAAGTCCTGATATTCCCCGTGGATGTGAAGGCCCATGTAAAGTACAGTCTTATGAGCAA
CGGGATGATATTAAGCATACTGGTATTGTTCGTTGTGTTAGTGATGTTACTCGTGGATCT
GGAATTACTCACAGAGTGGGTAAGAGGTTCTGTGTTAAATCGATATACTTTTTAGGTAAA
GTCTGGATGGATGAAAATATCAAGAAGCAGAACCACACTAATCAGGTCATGTTCTTCTTG
GTCCGTGATAGAAGGCCCTATGGAAACAGCCCAATGGATTTTGGACAGGTTTTTAATATG
TTCGATAATGAGCCCAGTACCGCAACAGTGAAGAATGATTTGCGGGATAGGTTTCAAGTG
ATGAGGAAATTTCATGCTACAGTTATTGGTGGTCCCTCTGGAATGAAGGAACAGGCATTA
GTTAAGAGATTTTTTAGAATTAACAGTCATGTAACTTATAATCATCAGGAGGCAGCCAAG
TACGATAACCATACTGAAAACGCCTTGTTATTGTATATGGCATGTACGCATGCCTCTAAT
CCAGTGTATGCAACTATGAAAATACGCATCTATTTCTATGATTCAATATCAAATTAA
>AB110218
ATGTCGAAGCGACCAGGCGATATAATCATTTCCACGCCCGCCTCGAAGGTTCGCCGAAGG
CTGAACTTCGACAGCCCATACAGCAGCCGTGCTGCTGTCCCCATTGTCCAAGGCACAAAC
AAGCGACGATCATGGACGTACAGGCCCATGTACCGGAAGCCCAGAATATACAGAATGTAT
CGAAGCCCTGATGTTCCCCGTGGATGTGAAGGCCCATGTAAAGTACAGTCTTATGAGCAA
CGGGATGATATTAAGCATACTGGTATTGTTCGTTGTGTTAGTGATGTTACTCGTGGATCT
GGAATTACTCACAGAGTGGGTAAGAGGTTCTGTGTTAAATCGATATATTTTTTAGGTAAA
GTCTGGATGGATGAAAATATCAAGAAGCAGAACCACACTAATCAGGTCATGTTCTTCTTG
GTCCGTGATAGAAGGCCCTATGGAAACAGCCCAATGGATTTTGGACAGGTTTTTAATATG
TTCGATAATGAGCCCAGTACCGCAACAGTGAAGAATGATTTGCGGGATAGGTTTCAAGTG
ATGAGGAAATTTCATGCTACAGTTATTGGTGGTCCCTCTGGAATGAAGGAACAGGCATTA
GTTAAGAGATTTTTTAGAATTAACAGTCATGTAACTTATAATCATCAGGAGGCAGCCAAG
TACGATAACCATACTGAAAACGCCTTGTTATTGTATATGGCATGTACGCATGCCTCTAAT
CCAGTGTATGCAACTATGAAAATACGCATCTATTTCTATGATTCAATATCAAATTAA
>AJ865337
ATGTCGAAGCGACCAGGCGATATAATCATTTCCACGCCCGCCTCGAAGGTTCGCCGAAGG
CTGAACTTCGACAGCCCATACAGCAGCCGTGCTGCTGTCCCCATTGTCCAAGGCATAAAC
AAGCGACGATCATGGACGTACAGGCCCATGTACCGGAAGCCCAGAATATACAGAATGTAT
CGAAGCCCTGATGTTCCCCGTGGATGTGAAGGCCCATGTAAAGTTCAGTCTTATGAGCAA
CGGGATGATATTAAGCATACTGGTATTGTTCGTTGTGTTAGTGATGTTACTCGTGGATCT
GGAATTACTCACAGAGTGGGTAAGAGGTTCTGTGTTAAATCGATATATTTTTTAGGTAAA
GTCTGGATGGATGAAAATATCAAGAAGCAGAACCACACTAATCAGGTCATGTTCTTCTTG
GTCCGTGATAGAAGGCCCTATGGAAACAGCCCAATGGATTTTGGACAGGTGTTTAATATG
TTCGATAATGAGCCCAGTACCGCAACAGTGAAGAATGATTTGCGGGATAGGTTTCAAGTG
ATGAGGAAATTTCATGCTACGGTTATTGGTGGTCCCTCTGGAATGAAGGAACAGGCATTA
GTTAAGAGATTTTTTAGAATTAACAGTCATGTAACTTATAATCATCAGGAGGCAGCCAAG
TACGAGAACCATACTGAAAACGCCTTGTTATTGTATATGGCATGTACGCATGCCTCTAAT
CCAGTGTATGCAACTATGAAAATACGCATCTATTTCTATGATTCAATATCAAATTAA
>JN182213
ATGTCGAAGCGACCAGGCGATATAATCATTTCCACGCCCGCCTCGAAGGTTCGCCGAAGG
CTGAACTTCGACAGCCCATACAGCAGCCGTGCTGCTGTCCCCATTGTCCAAGGAACAAAC
AAGCGACGATCATGGACGTACAGGCCCATGTACCGGAAGCCCAGAATATACAGAATGTAT
CGAAGCCCTGATGTTCCCCGTGGATGTGAAGGCCCATGTAAAGTACAGTCTTATGAGCAA
CGGGATGATATTAAGCATACTGGTATTGTTCGTTGTGTTAGTGATGTTACTCGTGGATCT
GGAATTACTCACAGAGTGGGTAAGAGGTTCTGTGTTAAATCGATATATTTTTTAGGTAAA
GTCTGGATGGATGAAAATATCAAGAAGCAGAACCACACTAATCAGGTCATGTTCTTCTTG
GTCCGTGATAGAAGGCCCTATGGAAACAGCCCAATGGATTTTGGACAGGTTTTTAATATG
TTCGATAATGAGCCCAGTACCGCAACAGTGAAGAATGATTTGCGGGATAGGTTTCAAGTG
ATGAGGAAATTTCATGCTACAGTTATTGGTGGACCCTCTGGAATGAAGGAACAGGCATTA
GTTAAGAGATTTTTTAGAATTAACAGTCATGTAACTTATAATCATCAGGAGGCAGCCAAG
TACGAGAACCATACTGAAAACGCCTTGTTATTGTATATGGCATGTACGCATGCCTCTAAT
CCAGTGTATGCAACTATGAAAATACGCATCTATTTCTATGATTCAATATCAAATTAA
>JX025074
ATGTCGAAGCGACCAGGCGATATAATCATTTCCACGCCCGCCTCGAAGGTTCGCCGAAGG
CTGAACTTCGACAGCCCATACAGCAGCCGTGCTGCTGTCCCCATTGTCCAAGGAACAAAC
AAGCGACGATCATGGACGTACAGGCCCATGTACCGGAAGCCCAGAATATACAGAATGTAT
CGAAGCCCTGATGTTCCCCGTGGATGTGAAGGCCCATGTAAAGTACAGTCTTATGAGCAA
CGGGATGATATTAAGCATACTGGTATTGTTCGTTGTGTTAGTGATGTTACTCGTGGATCT
GGAATTACTCACAGAGTGGGTAAGAGGTTCTGTGTTAAATCGATATATTTTTTAGGTAAA
GTCTGGATGGATGAAAATATCAAGAAGCAGAACCACACTAATCAGGTCATGTTCTTCTTG
GTCCGTGATAGAAGGCCCTATGGAAACAGCCCAATGGATTTTGGACAGGTTTTTAATATG
TTCGATAATGAGCCCAGTACCGCAACAGTGAAGAATGATTTGCGGGATAGGTTTCAAGTG
ATGAGGAAATTTCATGCTACAGTTATTGGTGGACCCTCTGGAATGAAGGAACAGGCATTA
GTTAAGAGATTTTTTAGAATTAACAGTCATGTAACTTATAATCATCAGGAGGCAGCCAAG
TACGAGAACCATACTGAAAACGCCTTGTTATTGTATATGGCATGTACGCATGCCTCTAAT
CCAGTGTATGCAACTATGAAAATACGCATCTATTTCTATGATTCAATATCAAATTAA
>AB921568
ATGTCGAAGCGACCAGGCGATATAATCATTTCCACGCCCGCCTCGAAGGTTCGCCGAAGG
CTGAACTTCGACAGCCCATACAGCAGCCGTGCTGCTGTCCCCATTGTCCAAGGCACAAAC
AAGCGACGATCATGGACGTACAGGCCCATGTACCGGAAGCCCAGAATATACAGAATGTAT
CGAAGCATTGATGTTCCCCGTGGATGTGAAGGCCCATGTAAAGTACAGTCTTATGAGCAA
CGGGATGATATTAAGCATACTGGTATTGTTCGTTGTGTTAGTGATGTTACTCGTGGATCT
GGAATTACTCACAGAGTGGGTAAGAGGTTCTGTGTTAAATCGATATATTTTTTAGGTAAA
GTCTGGATGGATGAAAATATCAAGAAGCAGAATCACACTAATCAGGTCATGTTCTTCTTG
GTCCGTGATAGAAGGCCCTATGGAAACAGCCCAATGGATTTTGGACAGGTTTTTAATATG
TTCGATAATGAGCCCAGTACCGCAACAGTGAAGAATGATTTGCGGGATAGGTTTCAAGTG
ATGAGGAAATTTCATGCTACAGTTATTGGTGGGCCCTCTGGAATGAAGGAACAGGCATTA
GTTAAGAGATTTTTTAGAATTAACAGTCATGTAACTTATAATCATCAGGAGGCAGCCAAG
TACGAGAACCATACTGAAAACGCCTTGTTATTGTATATGGCATGTACGCATGCCTCTAAT
CCAGTGTATGCAACTATGAAAATACGCATATATTTCTATGATTCAATATCAAATTAA
>KF477277
ATGTCGAAGCGACCAGGCGATATAATCATTTCCACGCCCGCCTCGAAGGTTCGCCGAAGG
CTGAACTTCGACAGCCCATACAGCAGCCGTGCTGCTGTCCCCATTGTCCAAGGCACAAAC
AAGCGACGATCATGGACGTACAGGCCCATGTACCGGAAGCCCAGAATATACAGAATGTAT
CGAAGCCTTGATGTTCCCCGTGGATGTGAAGGCCCGTGTAAAGTACATTCTTATGAGCAA
CGGGATGATATTAAGCATACTGGTATTGTTCGTTGTGTTAGTGATGTTACGCGTGGATCT
GGAATTACTCACAGAGTGGGTAAGAGGTTCTGTGTTAAATCGATATATTTTTTAGGTAAA
GTCTGGATGGATGAAAATATCAAGAAGCAGAACCACACTAATCAGGTCATGTTCTTCTTG
GTCCGTGATAGAAGGCCCTATGGAAACAGCCCAATGGATTTTGGACAGGTTTTTAATATG
TTCGATAATGAGCCCAGTACCGCAACAGTGAAGAATGATTTGCGGGATAGGTTTCAAGTG
ATGAGGAAATTTCATGCTACAGTTATTGGTGGGCCCTCTGGAATGAAGGAACAAGCATTA
GTTAAGAGATTTTTTAGAATTAACAGTCATGTAACTTATAATCATCAGGAGGCAGCCAAG
TACGAGAACCATACTGAAAACGCCTTGTTATTGTATATGGCATGTACGCATGCCTCTAAT
CCAGTGTATGCAACTATGAAAATACGCATCTATTTCTATGATTCAATATCAAATTAA
>AF105975
ATGTCGAAGCGACCAGGCGATATAATCATTTCCACGCCCGCCTCGAAGGTTCGCCGAAGG
CTGAACTTCGACAGCCCATACAGCAGCCGTGCTGCTGTCCCCATTGTCCAAGGCACAAAC
AAGCGACGATCATGGACGTACAGGCCCATGTACCGGAAGCCCAGAATATACAGAATGTAT
CGAAGCCCTGATGTTCCCCGTGGATGTGAAGGCCCATGTAAAGTACAGTCTTATGAGCAA
CGGGATGATATTAAGCATACTGGTATTGTTCGTTGTGTTAGTGATGTTACTCGTGGATCT
GGAATTACTCACAGAGTGGGTAAGAGGTTCTGTGTTAAATCGATATATTTTTTAGGTAAA
GTCTGGATGGATGAAAATATCAAGAAGCAGAATCACACTAATCAGGTCATGTTCTTCTTG
GTCCGTGATAGAAGGCCCTATGGAAACAGCCCAATGGATTTTGGACAGGTTTTTAATATG
TTCGATAATGAGCCCAGTACCGCAACAGTGAAGAATGATTTGCGGGATAGGTTTCAAGTG
ATGAGGAAATTTCATGCTACAGTTATTGGTGGGCCCTCTGGAATGAAGGAACAGGCATTA
GTTAAGAGATTTTTTAGAATTAACAGTCATGTAACTTATAATCATCAGGAGGCAGCCAAG
TACGAGAACCATACTGAAAACGCCTTGTTATTGTATATGGCATGTACGCATGCCTCTAAT
CCAGTGTATGCAACTATGAAAATACGCATCTATTTCTATGATTCAATATCAAATTAA
>AB116636
ATGTCGAAGCGACCAGGCGATATAATCATTTCCACGCCCGCCTCGAAGGTTCGCCGAAGG
CTGAACTTCGACAGCCCATACAGCAGCCGTGCTGCTGTCCCCATTGTCCAAGGCACAAAC
AAGCGACGATCATGGACGTACAGGCCCATGTACCGGAAGCCCAGAATATACAGAATGTAT
CGAAGCCCTGATGTTCCCCGTGGATGTGAAGGCCCATGTAAAGTACAGTCTTATGAGCAA
CGGGATGATATTAAGCATACTGGTATTGTTCGTTGTGTTAGTGATGTTACTCGTGGATCT
GGAATTACTCACAGAGTGGGTAAGAGGTTCTGTGTTAAATCGATATATTTTTTAGGTAAA
GTCTGGATGGATGAAAATATCAAGAAGCAGAATCACACTAATCAGGTCATGTTCTTCTTG
GTCCGTGATAGAAGGCCCTATGGAAACAGCCCAATGGATTTTGGACAGGTTTTTAATATG
TTCGATAATGAGCCCAGTACCGCAACAGTGAAGAATGATTTGCGGGATAGGTTTCAAGTG
ATGAGGAAATTTCATGCTACAGTTATTGGTGGGCCCTCTGGAATGAAGGAACAGGCATTA
GTTAAGAGATTTTTTAGAATTAACAGTCATGTAACTTATAATCATCAGGAGGCAGCCAAG
TACGAGAACCATACTGAAAACGCCTTGTTATTGTATATGGCATGTACGCATGCCTCTAAT
CCAGTGTATGCAACTATGAAAATACGCATCTATTTCTATGATTCAATATCAAATTAA
>AB439842
ATGTCGAAGCGACCAGGCGATATAATCATTTCCACGCCCGCCTCGAAGGTTCGCCGAAGG
CTGAACTTCGACAGCCCATACAGCAGCCGTGCTGCTGTCCCCATTGTCCAAGGCACAAAC
AAGCGACGATCATGGACGTACAGGCCCATGTACCGGAAGCCCAGAATATACAGAATGTAT
CGAAGCCCTGATGTTCCCCGTGGATGTGAAGGCCCATGTAAAGTACAGTCTTATGAGCAA
CGGGATGATATTAAGCATACTGGTATTGTTCGTTGTGTTAGTGATGTTACTCGTGGATCT
GGAATTACTCACAGAGTGGGTAAGAGGTTCTGTGTTAAATCGATATATTTTTTAGGTAAA
GTCTGGATGGATGAAAATATCAAGAAGCAGAATCACACTAATCAGGTCATGTTCTTCTTG
GTCCGTGATAGAAGGCCCTATGGAAACAGCCCAATGGATTTTGGACAGGTTTTTAATATG
TTCGATAATGAGCCCAGTACCGCAACAGTGAAGAATGATTTGCGGGATAGGTTTCAAGTG
ATGAGGAAATTTCATGCTACAGTTATTGGTGGGCCCTCTGGAATGAAGGAACAGGCATTA
GTTAAGAGATTTTTTAGAATTAACAGTCATGTAACTTATAATCATCAGGAGGCAGCCAAG
TACGAGAACCATACTGAAAACGCCTTGTTATTGTATATGGCATGTACGCATGCCTCTAAT
CCAGTGTATGCAACTATGAAAATACGCATCTATTTCTATGATTCAATATCAAATTAA
>LC202091
ATGTCGAAGCGACCAGGCGATATAATCATTTCCACGCCCGCCTCGAAGGTTCGCCGAAGG
CTGAACTTCGACAGCCCATACAGCAGCCGTGCTGCTGTCCCCATTGTCCAAGGCACAAAC
AAGCGACGATCATGGACGTACAGGCCCATGTACCGGAAGCCCAGAATATACAGAATGTAT
CGAAGCCCTGATGTTCCCCGTGGATGTGAAGGCCCATGTAAAGTACAGTCTTATGAGCAA
CGGGATGATATTAAGCATACTGGTATTGTTCGTTGTGTTAGTGATGTTACTCGTGGATCT
GGAATTACTCACAGAGTGGGTAAGAGGTTCTGTGTTAAATCGATATATTTTTTAGGTAAA
GTCTGGATGGATGAAAATATCAAGAAGCAGAATCACACTAATCAGGTCATGTTCTTCTTG
GTCCGTGATAGAAGGCCCTATGGAAACAGCCCAATGGATTTTGGACAGGTTTTTAATATG
TTCGATAATGAGCCCAGTACCGCAACAGTGAAGAATGATTTGCGGGATAGGTTTCAAGTG
ATGAGGAAATTTCATGTTACAGTTATTGGTGGGCCCTCTGGAATGAAGGAACAGGCATTA
TTTAAGAGATTTTTTAGAATTAACAGTCATGTAACTTATAATCATCAGGAGGCAGCCAAG
TACGAGAACCATACTGAAAACGCCTTGTTATTGTATATGGCATGTACGCATGCCTCTAAT
CCAGTGTATGCAACTATGAAAATACGCATCTATTTCTATGATTCAATATCAAATTAA
>AB116634
ATGTCGAAGCGACCAGGCGATATAATCATTTCCACGCCCGCCTCGAAGGTTCGCCGAAGG
CTGAACTTCGACAGCCCATACAGCAGCCGTGCTGCTGTCCCCATTGTCCAAGGCACAAAC
AAGCGACGATCATGGACGTACAGGCCCATGTACCGGAAGCCCAGAATATACAGAATGTAT
CGAAGCCCTGATGTTCCCCGTGGATGTGAAGGCCCATGTAAAGTACAGTCTTATGAGCAA
CGGGATGATATTAAGCATACTGGTATTGTTCGTTGTGTTAGTGATGTTACTCGTGGATCT
GGAATTACTCACAGAGTGGGTAAGAGGTTCTGTGTTAAATCGATATATTTTTTAGGTAAA
GTCTGGATGGATGAAAATATCAAGAAGCAGAATCACACTAATCAGGTCATGTTCTTCTTG
GTCCGTGATAGAAGGCCCTATGGAAACAGCCCAATGGATTTTGGACAGGTTTTTAATATG
TTCGATAATGAGCCCAGTACCGCAACAGTGAAGAATGATTTGCGGGATAGGTTTCAAGTG
ATGAGGAAATTTCATGCTACAGTTATTGGTGGGCCCTCTGGAATGAAGGAACAGGCATTA
GTTAAGAGATTTTTTAGAATTAACAGTCATGTAACTAATAATCATCAGGAGGCAGCCAAG
TACGAGAACCATACTGAAAACGCCTTGTTATTGTATATGGCATGTACGCATGCCTCTAAT
CCAGTGTATGCAACTATGAAAATACGCATCTATTTCTATGATTCAATATCAAATTAA
>AB116633
ATGTCGAAGCGACCAGGCGATATAATCATTTCCACGCCCGCCTCGAAGGTTCGCCGAAGG
CTGAACTTCGACAGCCCATACAGCAGCCGTGCTGCTGTCCCCATTGTCCAAGGCACAAAC
AAGCGACGATCATGGACGTACAGGCCCATGTACCGGAAGCCCAGAATATACAGAATGTAT
CGAAGCCCTGATGTTCCCCGTGGATGTGAAGGCCCATGTAAAGTACAGTTTTATGAGCAA
CGGGATGATATTAAGCATACTGGTATTGTTCGTTGTGTTAGTGATGTTACTCGTGGATCT
GGAATTACTCACAGAGTGGGTAAGAGGTTCTGTGTTAAATCGATATATTTTTTAGGTAAA
GTCTGGATGGATGAAAATATTAAGAAGCAGAATCACACTAATCAGGTCATGTTTTTCTTG
GTCCGTGATAGAAGGCCCTATGGAAACAGCCCAATGGATTTTGGACAGGTTTTTAATATG
TTCGATAATGAGCCCAGTACCGCAACAGTGAAGAATGATTTGCGGGATAGGTTTCAAGTG
ATGAGGAAATTTCATGCTACAGTTATTGGTGGGCCCTCTGGAATGAAGGAACAGGCATTA
GTTAAGAGATTTTTTAGAATTAACAGTCATGTAACTAATAATCATCAGGAGGCAGCCAAG
TACGAGAACCATACTGAAAACGCCTTGTTATTGTATATGGCATGTACGCATGCCTCTAAT
CCAGTGTATGCAACTATGAAAATACGCATCTATTTCTATGATTCAATATCAAATTAA
>AB116635
ATGTCGAAGCGACCAGGCGATATAATCATTTCCACGCCCGCCTCGAAGGTTCGCCGAAGG
CTGAACTTCGACAGCCCATACAGCAGCCGTGCTGCTGTCCCCATTGTCCAAGGCACAAAC
AAGCGACGATCATGGACGTACAGGCCCATGTACCGGAAGCCCAGAATATACAGAATGTAT
CGAAGCCCTGATGTTCCCCGTGGATGTGAAGGCCCATGTAAAGTACAGTTTTATGAGCAA
CGGGATGATATTAAGCATACTGGTATTGTTCGTTGTGTTAGTGATGTTACTCGTGGATCT
GGAATTACTCACAGAGTGGGTAAGAGGTTCTGTGTTAAATCGATATATTTTTTAGGTAAA
GTCTGGATGGATGAAAATATCAAGAAGCAGAATCACACTAATCAGGTCATGTTCTTCTTG
GTCCGTGATAGAAGGCCCTATGGAAACAGCCCAATGGATTTTGGACAGGTTTTTAATATG
TTCGATAATGAGCCCAGTACCGCAACAGTGAAGAATGATTTGCGGGATAGGTTTCAAGTG
ATGAGGAAATTTCATGCTACAGTTATTGGTGGGCCCTCTGGAATGAAGGAACAGGCATTA
GTTAAGAGATTTTTTAGAATTAACAGTCATGTAACTTATAATCATCAGGAGGCAGCCAAG
TACGAGAACCATACTGAAAACGCCTTGTTATTGTATATGGCATGTACGCATGCCTCTAAT
CCAGTGTATGCAACTATGAAAATACGCATCTATTTCTATGATTCAATATCAAATTAA
>KX347161
ATGTTGAAGCGACCAGGCGATATAATCATTTCCACGCCCGCCTCGAAGGTTCGCCGAAGG
CTGAACTTCGACAGCCCATACAGCAGCCGTGCTGCTGTCCCCATTGTCCAAGGCACAAAC
AAGCGACGATCATGGACGTACAGGCCCATGTACCGAAAGCCCAGAATATACAGAATGTAT
CGAAGCCCTGATGTTCCTCGTGGATGTGAAGGCCCATGTAAAGTCCAGTCTTATGAGCAA
CGGGATGATATTAAGCATACTGGTATTGTTCGTTGTGTTAGTGATGTTACTCGTGGATCT
GGAATTACTCACAGAGTGGGTAAGAGGTTCTGTGTTAAATCGATATATTTTTTAGGTAAA
GTCTGGATGGATGAAAATATTAAGAAGCAGAATCACACTAATCAGGTCATGTTCTTCTTG
GTCCGTGATAGAAGGCCCTATGGAAACAGCCCAATGGATTTTGGACAGGTTTTTAATATG
TTCGATAATGAGCCCAGTACCGCAACCGTGAAGAATGATCTGCGGGATAGGTTTCAAGTG
ATGAGGAAATTTCATGCTACAGTTATTGGTGGGCCCTCTGGAATGAAGGAACAGGCATTA
GTTAAGAGATTTTTTAAAATTAACAGTCATGTAACTTATAATCACCAGGAGGCAGCCAAG
TACGAGAACCATACTGAAAACGCCTTGTTATTGTATATGGCATGTACGCATGCCTCTAAT
CCAGTGTATGCAACTATGAAAATACGCATCTATTTCTATGATTCAATATCAAATTAA
>KX347159
ATGTTGAAGCGACCAGGCGATATAATCATTTCCACGCCCGCCTCGAAGGTTCGCCGAAGG
CTGAACTTCGACAGCCCATACAGCAGCCGTGCTGCTGTCCCCATTGTCCAAGGCACAAAC
AAGCGACGATCATGGACGTACAGGCCCATGTACCGAAAGCCCAGAATATACAGAATGTAT
CGAAGCCCTGATGTTCCTCGTGGATGTGAAGGCCCATGTAAAGTCCAGTCTTATGAGCAA
CGGGATGATATTAAGCATACTGGTATTGTTCGTTGTGTTAGTGATGTTACTCGTGGATCT
GGAATTACTCACAGAGTGGGTAAGAGGTTCTGTGTTAAATCGATATATTTTTTAGGTAAA
GTCTGGATGGATGAAAATATTAAGAAGCAGAATCACACTAATCAGGTCATGTTCTTCTTG
GTCCGTGATAGAAGGCCCTATGGAAACAGCCCAATGGATTTTGGACAGGTTTTTAATATG
TTCGATAATGAGCCCAGTACCGCAACCGTGAAGAATGATCTGCGGGATAGGTTTCAAGTG
ATGAGGAAATTTCATGCTACAGTTATTGGTGGGCCCTCTGGAATGAAGGAACAGGCATTA
GTTAAGAGATTTTTTAAAATTAACAGTCATGTAACTTATAATCACCAGGAGGCAGCCAAG
TACGAGAACCATACTGAAAACGCCTTGTTATTGTATATGGCATGTACGCATGCCTCTAAT
CCAGTGTATGCAACTATGAAAATACGCATCTATTTCTATGATTCAATATCAAATTAA
>KX347164
ATGTTGAAGCGACCAGGCGATATAATCATTTCCACGCCCGCCTCGAAGGTTCGCCGAAGG
CTGAACTTCGACAGCCCATACAGCAGCCGTGCTGCTGTCCCCATTGTCCAAGGCACAAAC
AAGCGACGATCATGGACGTACAGGCCCATGTACCGAAAGCCCAGAATATACAGAATGTAT
CGAAGCCCTGATGTTCCTCGTGGATGTGAAGGCCCATGTAAAGTCCAGTCTTATGAGCAA
CGGGATGATATTAAGCATACTGGTATTGTTCGTTGTGTTAGTGATGTTACTCGTGGATCT
GGAATTACTCACAGAGTGGGTAAGAGGTTCTGTGTTAAATCGATATATTTTTTAGGTAAA
GTCTGGATGGATGAAAATATTAAGAAGCAGAATCACACTAATCAGGTCATGTTCTTCTTG
GTCCGTGATAGAAGGCCCTATGGAAACAGCCCAATGGATTTTGGACAGGTTTTTAATATG
TTCGATAATGAGCCCAGTACCGCAACCGTGAAGAATGATCTGCGGGATAGGTTTCAAGTG
ATGAGGAAATTTCATGCTACAGTTATTGGTGGGCCCTCTGGAATGAAGGAACAGGCATTA
GTTAAGAGATTTTTTAAAATTAACAGTCATGTAACTTATAATCACCAGGAGGCAGCCAAG
TACGAGAACCATACTGAAAACGCCTTGTTATTGTATATGGCATGTACGCATGCCTCTAAT
CCAGTGTATGCAACTATGAAAATACGCATCTATTTCTATGATTCAATATCAAATTAA
>KX347160
ATGTTGAAGCGACCAGGCGATATAATCATTTCCACGCCCGCCTCGAAGGTTCGCCGAAGG
CTGAACTTCGACAGCCCATACAGCAGCCGTGCTGCTGTCCCCATTGTCCAAGGCACAAAC
AAGCGACGATCATGGACGTACAGGCCCATGTACCGAAAGCCCAGAATATACAGAATGTAT
GGAAGCCCTGATGTTCCTCGTGGATGTGAAGGCCCATGTAAAGTCCAGTCTTATGAGCAA
CGGGATGATATTAAGCATACTGGTATTGTTCGTTGTGTTAGTGATGTTACTCGTGGATCT
GGAATTACTCACAGAGTGGGTAAGAGGTTCTGTGTTAAATCGATATATTTTTTAGGTAAA
GTCTGGATGGATGAAAATATTAAGAAGCAGAATCACACTAATCAGGTCATGTTCTTCTTG
GTCCGTGATAGAAGGCCCTATGGAAACAGCCCAATGGATTTTGGACAGGTTTTTAATATG
TTCGATAATGAGCCCAGTACCGCAACCGTGAAGAATGATCTGCGGGATAGGTTTCAAGTG
ATGAGGAAATTTCATGCTACAGTTATTGGTGGGCCCTCTGGAATGAAGGAACAGGCATTA
GTTAAGAGATTTTTTAAAATTAACAGTCATGTAACTTATAATCACCAGGAGGCAGCCAAG
TACGAGAACCATACTGAAAACGCCTTGTTATTGTATATGGCATGTACGCATGCCTCTAAT
CCAGTGTATGCAACTATGAAAATACGCATCTATTTCTATGATTCAATATCAAATTAA
>KX347165
ATGTTGAAGCGACCAGGCGATATAATCATTTCCACGCCCGCCTCGAAGGTTCGCCGAAGG
CTGAACTTCGACAGCCCATACAGCAGCCGTGCTGCTGTCCCCATTGTCCAAGGCACAAAC
AAGCGACGATCATGGACGTACAGGCCCATGTACCGAAAGCCCAGAATATACAGAATGTAT
CGAAGCCCTGATGTTCCTCGTGGATGTGAAGGCCCATGTAAAGTCCAGTCTTATGAGCAA
CGGGATGATATTAAGCATACTGGTATTGTTCGTTGTGTTAGTGATGTTACTCGTGGATCT
GGAATTACTCACAGAGTGGGTAAGAGGTTCTGTGTTAAATCGATATATTTTTTAGGTAAA
GTCTGGATGGATGAAAATATTAAGAAGCAGAATCACACTAATCAGGTCATGTTCTTCTTG
GTCCGTGATAGAAGGCCCTATGGAAACAGCCCAATGGATTTTGGACAGGTTTTTAATATG
TTCGATAATGAGCCCAGTACCGCAACCGTGAAGAATGATCTGCGGGATAGGTTTCAAGTG
ATGAGGAAATTTCATGCTACAGTCATTGGTGGGCCCTCTGGAATGAAGGAACAGGCATTA
GTTAAGAGATTTTTTAAAATTAACAGTCATGTAACTTATAATCACCAGGAGGCAGCCAAG
TACGAGAACCATACTGAAAACGCCTTGTTATTGTATATGGCATGTACGCATGCCTCTAAT
CCAGTGTATGCAACTATGAAAATACGCATCTATTTCTATGATTCAATATCAAATTAA
>KX347156
ATGTTGAAGCGACCAGGCGATATAATCATTTCCACGCCCGCCTCGAAGGTTCGCCGAAGG
CTGAACTTCGACAGCCCATACAGCAGCCGTGCTGCTGTCCCCATTGTCCAAGGCACAAAC
AAGCGTCGATCATGGACGTACAGGCCCATGTACCGAAAGCCCAGAATATACAGAATGTAC
CGAAGCCCTGATGTTCCTCGTGGATGTGAAGGCCCATGTAAAGTCCAGTCTTATGAGCAA
CGGGATGATATTAAGCATACTGGTATTGTTCGTTGTGTTAGTGATGTTACTCGTGGATCT
GGAATTACTCACAGAGTGGGTAAGAGGTTCTGTGTTAAATCGATATATTTTTTAGGTAAA
GTCTGGATGGATGAAAATATTAAGAAGCAGAATCACACTAATCAGGTCATGTTCTTCTTG
GTCCGTGATAGAAGGCCCTATGGAAACAGCCCAATGGATTTTGGACAGGTTTTTAATATG
TTCGATAATGAGCCCAGTACCGCAACCGTGAAGAATGATCTGCGGGATAGGTTTCAAGTG
ATGAGGAAATTTCATGCTACAGTTATTGGTGGGCCCTCTGGAATGAAGGAACAGGCATTA
GTTAAGAGATTTTTTAAAATTAACAGTCATGTAACTTATAATCACCAGGAGGCAGCCAAG
TACGAGAACCATACTGAAAACGCCTTGTTATTGTATATGGCATGTACGCATGCCTCTAAT
CCAGTGTATGCAACTATGAAAATACGCATCTATTTCTATGATTCAATATCAAATTAA
>KX347158
ATGTTGAAGCGACCAGGCGATATAATCATTTCCACGCCCGCCTCGAAGGTTCGCCGAAGG
CTGAACTTCGACAGCCCATACAGCAGCCGTGCTGCTGTCCCCATTGTCCAAGGCACAAAC
AAGCGACGATCATGGACGTACAGGCCCATGTACCGAAAGCCCAGAATATACAGAATGTAT
CGAAGCCCTGATGTTCCTCGTGGATGTGAAGGCCCATGTAAAGTCCAGTCTTATGAGCAA
CGGGATGATATTAAGCATACTGGTATTGTTCGTTGTGTTAGTGATGTTACTCGTGGATCT
GGAATTACTCACAGAGTGGGTAAGAGGTTCTGTGTTAAATCGATATATTTTTTAGGTAAA
GTCTGGATGGATGAAAATATCAAGAAGCAGAATCACACTAATCAGGTCATGTTCTTCTTG
GTCCGTGATAGAAGGCCCTATGGAAACAGCCCAATGGATTTTGGACAGGTTTTTAATATG
TTCGATAATGAGCCCAGTACCGCAACCGTGAAGAATGATCTGCGGGATAGGTTTCAAGTG
ATGAGGAAATTTCATGCTACAGTTATTGGTGGGCCCTCTGGAATGAAGGAACAGGCATTA
GTTAAGAGATTTTTTAAAATTAACAGTCATGTAACTTATAATCACCAGGAGGCAGCCAAG
TACGAGAACCATACTGAAAACGCCTTGTTATTGTATATGGCATGTACGCATGCCTCTAAT
CCAGTGTATGCAACTATGAAAATACGCATCTATTTCTATGATTCAATATCAAATTAA
>HE819243
ATGTCGAAGCGTCCCGGCGATATAATCATTTCCACGCCCGTCTCGAAGGTTCGCCGAAGG
CTGAACTTCGACAGCCCATACAGCAGCCGTGCTGCTGCCCCCATTGTCCAAGGCACAAAC
AAGCGACGATCATGGACGTACAGGCCCATGTACCGGAAGCCCAGAATATACAGAATGTAT
CGAAGCCCTGATGTTCCTCGTGGATGTGAAGGCCCATGTAAAGTCCAGTCTTATGAGCAA
CGGGATGATGTTAAGCATACTGGTATTGTTCGTTGTGTTAGTGATGTTACTCGTGGATCT
GGAATTACTCACAGAGTGGGTAAGAGGTTCTGTGTTAAATCGATATATTTTTTAGGTAAA
GTCTGGATGGATGAAAATATCAAGAAGCAGAATCACACTAATCAGGTCATGTTCTTCTTG
GTCCGTGATAGAAGGCCCTATGGAAGCAGCCCAATGGATTTTGGACAGGTTTTTAATATG
TTTGATAATGAGCCCAGTACCGCAACCGTGAAGAATGATTTGCGGGATAGGTTTCAAGTG
ATGAGGAAATTTCATGCTACAGTTATTGGTGGGCCCTCCGGAATGAAGGAACAGGCATTA
GTTAAGAGATTTTTTAGAATTAACAGTCATGTAACTTATAATCATCAGGAGGCAGCCAAG
TACGAGAACCATACTGAAAACGCCTTGTTATTGTATATGGCATGTACTCATGCTTCTAAT
CCAGTGTATGCAACTATGAAAATACGCATCTATTTCTATGATTCAGTATCAAATTAA
>KX347169
ATGTCGAAGCGACCAGGCGATATAATCATTTCCACGCCCGTCTCGAAGGTTCGCCGAAGG
CTGAACTTCGACAGCCCATACAGCAGCCGTGCTGCTGTCCCCATTGTCCAAGGCACAAAC
AAGCGACGATCATGGACGTACAGGCCCATGTACCGAAAGCCCAGAATATACAGAATGTAT
CGAAGCCCTGATGTTCCCCGTGGATGTGAAGGCCCATGTAAAGTCCAGTCTTATGAGCAA
CGGGATGATATTAAGCACACTGGTATTGTTCGTTGTGTTAGTGATGTTACTCGTGGATCT
GGAATTACTCACAGAGTGGGTAAGAGGTTCTGTGTTAAATCGATATATTTTTTAGGTAAA
GTCTGGATGGATGAAAATATCAAGAAGCAGAATCACACTAATCAGGTCATGTTCTTTTTG
GTCCGTGATAGAAGGCCCTATGGAAGCAGCCCAATGGATTTTGGACAGGTTTTTAATATG
TTCGATAATGAGCCCAGTACCGCAACCGTGAAGAATGATTTGCGTGATAGGTTTCAAGTG
ATGAGAAAATTTCATGCAACAGTTATTGGTGGGCCCTCTGGAATGAAGGAACAGGCATTA
GTTAAGAGATTTTTTAAAATTAACAGTCATGTAACTTATAATCATCAGGAGGCAGCCAAG
TACGAGAACCATACTGAAAACGCCTTATTATTGTATATGGCATGTACGCATGCCTCTAAT
CCAGTGTATGCAACTATGAAAATACGCATCTATTTCTATGATTCAATATCAAATTAA
>KX347168
ATGTCGAAGCGACCAGGCGATATAATCATTTCCACGCCCGTCTCGAAGGTTCGCCGAAGG
CTGAACTTCGACAGCCCATACAGCAGCCGTGCTGCTGTCCCCATTGTCCAAGGCACAAAC
AAGCGACGATCATGGACGTACAGGCCCATGTACCGAAAGCCCAGAATATACAGAATGTAT
CGAAGCCCTGATGTTCCCCGTGGATGTGAAGGCCCATGTAAAGTCCAGTCTTATGAGCAA
CGGGATGATATTAAGCACACTGGTATTGTTCGTTGTGTTAGTGATGTTACTCGTGGATCT
GGAATTACTCACAGAGTGGGTAAGAGGTTCTGTGTTAAATCGATATATTTTTTAGGTAAA
GTCTGGATGGATGAAAATATCAAGAAGCAGAATCACACTAATCAGGTCATGTTCTTTTTG
GTCCGTGATAGAAGGCCCTATGGAAGCAGCCCAATGGATTTTGGACAGGTTTTTAATATG
TTCGATAATGAGCCCAGTACCGCAACCGTGAAGAATGATTTGCGTGATAGGTTTCAAGTG
ATGAGAAAATTTCATGCAACAGTTATTGGTGGGCCCTCTGGAATGAAGGAACAGGCATTA
GTTAAGAGATTTTTTAAAATTAACAGTCATGTAACTTATAATCATCAGGAGGCAGCCAAG
TACGAGAACCATACTGAAAACGCCTTATTATTGTATATGGCATGTACGCATGCCTCTAAT
CCAGTGTATGCAACTATGAAAATACGCATCTATTTCTATGATTCAATATCAAATTAA
>KX347171
ATGTCGAAGCGACCAGGCGATATAATCATTTCCACGCCCGTCTCGAAGGTTCGCCGAAGG
CTGAACTTCGACAGCCCATACAGCAGCCGTGCTGCTGTCCCCATTGTCCAAGGCACAAAC
AAGCGACGATCATGGACGTACAGGCCCATGTACCGAAAGCCCAGAATATACAGAATGTAT
CGAAGCCCTGATGTTCCCCGTGGATGTGAAGGCCCATGTAAAGTCCAGTCTTATGAGCAA
CGGGATGATATTAAGCACACTGGTATTGTTCGTTGTGTTAGTGATGTTACTCGTGGATCT
GGAATTACTCACAGAGTGGGTAAGAGGTTCTGTGTTAAATCGATATATTTTTTAGGTAAA
GTCTGGATGGATGAAAATATCAAGAAGCAGAATCACACTAATCAGGTCATGTTCTTTTTG
GTCCGTGATAGAAGGCCCTATGGAAGCAGCCCAATGGATTTTGGACAGGTTTTTAATATG
TTCGATAATGAGCCCAGTACCGCAACCGTGAAGAATGATTTGCGTGATAGGTTTCAAGTG
ATGAGAAAATTTCATGCAACAGTTATTGGTGGGCCCTCTGGAATGAAGGAACAGGCATTA
GTTAAGAGATTTTTTAAAATTAACAGTCATGTAACTTATAATCATCAGGAGGCAGCCAAG
TACGAGAACCATACTGAAAACGCCTTATTATTGTATATGGCATGTACGCATGCCTCTAAT
CCAGTGTATGCAACTATGAAAATACGCATCTATTTCTATGATTCAATATCAAATTAA
>HM448447
ATGTCGAAGCGACCAGGCGATATAATCATTTCCACGCCCGTCTCGAAGGTTCGCCGAAGG
CTGAACTTCGACAGCCCATACAGCAGCCGTGCTGCTGTCCCCATTGTCCAAGGCACAAAC
AAGCGACGATCATGGACGTACAGGCCCATGTACCGAAAGCCCAGAATATACAGAATGTAT
CGAAGCCCTGATGTTCCCCGTGGATGTGAAGGCCCATGTAAAGTCCAGTCTTATGAGCAA
CGGGATGATATTAAGCACACTGGTATTGTTCGTTGTGTTAGTGATGTTACTCGTGGATCT
GGAATTACTCACAGAGTGGGTAAGAGGTTCTGTGTTAAATCGATATATTTTTTAGGTAAA
GTCTGGATGGATGAAAATATCAAGAAGCAGAATCACACTAATCAGGTCATGTTCTTTTTG
GTCCGTGATAGAAGGCCCTATGGAAGCAGCCCAATGGATTTTGGACAGGTTTTTAATATG
TTCGATAATGAGCCCAGTACCGCAACCGTGAAGAATGATTTGCGTGATAGGTTTCAAGTG
ATGAGAAAATTTCATGCAACAGTTATTGGTGGGCCCTCTGGAATGAAGGAACAGGCATTA
GTTAAGAGATTTTTTAAAATTAACAGTCATGTAACTTATAATCATCAGGAGGCAGCCAAG
TACGAGAACCATACTGAAAACGCCTTATTATTGTATATGGCATGTACGCATGCCTCTAAT
CCAGTGTATGCAACTATGAAAATACGCATCTATTTCTATGATTCAATATCAAATTAA
>KX347167
ATGTCGAAGCGACCAGGCGATATAATCATTTCCACGCCCGTCTCGAAGGTTCGCCGAAGG
CTGAACTTCGACAGCCCATACAGCAGCCGTGCTGCTGTCCCCATTGTCCAAGGCACAAAC
AAGCGACGATCATGGACGTACAGGCCCATGTACCGAAAGCCCAGAATATACAGAATGTAT
CGAAGCCCTGATGTTCCCCGTGGATGTGAAGGCCCATGTAAAGTCCAGTCTTATGAGCAA
CGGGATGATATTAAGCACACTGGTATTGTTCGTTGTGTTAGTGATGTTACTCGTGGATCT
GGAATTACTCACAGAGTGGGTAAGAGGTTCTGTGTTAAATCGATATATTTTTTAGGTAAA
GTCTGGATGGATGAAAATATCAAGAAGCAGAATCACACTAATCAGGTCATGTTCTTTTTG
GTCCGTGATAGAAGGCCCTATGGAAGCAGCCCAATGGATTTTGGACAGGTTTTTAATATG
TTCGATAATGAGCCCAGTACCGCAACCGTGAAGAATGATTTGCGTGATAGGTTTCAAGTG
ATGAGAAAATTTCATGCAACAGTTATTGGTGGGCCCTCTGGAATGAAGGAACAGGCATTA
GTTAAGAGATTTCTTAAAATTAACAGTCATGTAACTTATAATCATCAGGAGGCAGCCAAG
TACGAGAACCATACTGAAAACGCCTTATTATTGTATATGGCATGTACGCATGCCTCTAAT
CCAGTGTATGCAACTATGAAAATACGCATCTATTTCTATGATTCAATATCAAATTAA
>KX347172
ATGTCGAAGCGACCAGGCGATATAATCATTTCCACGCCCGTCTCGAAGGTTCGCCGAAGG
CTGAACTTCGACAGCCCATACAGCAGCCGTGCTGCTGTCCCCATTGTCCAAGGCACAAAC
AAGCGACGATCATGGACGTACAGGCCCATGTACCGAAAGCCCAGAATATACAGAATGTAT
CGAAGCCCTGATGTTCCCCGTGGATGTGAAGGCCCATGTAAAGTCCAGTCTTATGAGCAA
CGGGATGATATTAAGCACACTGGTATTGTTCGTTGTGTTAGTGATTTTACTCGTGGATCT
GGAATTACTCACAGAGTGGGTAAGAGGTTCTGTGTTAAATCGATATATTTTTTAGGTAAA
GTCTGGATGGATGAAAATATCAAGAAGCAGAATCACACTAATCAGGTCATGTTCTTTTTG
GTCCGTGATAGAAGGCCCTATGGAAGCAGCCCAATGGATTTTGGACAGGTTTTTAATATG
TTCGATAATGAGCCCAGTACCGCAACCGTGAAGAATGATTTGCGTGATAGGTTTCAAGTG
ATGAGAAAATTTCATGCAACAGTTATTGGTGGGCCCTCTGGAATGAAGGAACAGGCATTA
GTTAAGAGATTTTTTAAAATTAACAGTCATGTAACTTATAATCATCAGGAGGCAGCCAAG
TACGAGAACCATACTGAAAACGCCTTATTATTGTATATGGCATGTACGCATGCCTCTAAT
CCAGTGTATGCAACTATGAAAATACGCATCTATTTCTATGATTCAATATCAAATTAA
>KX347170
ATGTCGAAGCGACCAGGCGATATAATCATTTCCACGCCCGTCTCGAAGGTTCGCCGAAGG
CTGAACTTCGACAGCCCATACAGCAGCCGTGCTGCTGTCCCCATTGTCCAAGGCACAAAC
AAGCGACGATCATGGACGTACAGGCCCATGTACCGAAAGCCCAGAATATACAGAATGTAT
CGAAGCCCTGATGTTCCCCGTGGATGTGAAGGCCCATGTAAAGTCCAGTCTTATGAGCAA
CGGGATGATATTAAGCACACTGGTATTGTTCGTTGTGTTAGTGATGTTACTCGTGGATCT
GGAATTACTCACAGAGTGGGTAAGAGGTTCTGTGTTAAATCGATATATTTTTTAGGTAAA
GTCTGGATGGATGAAAATATCAAGAAGCAGAATCACACTAATCAGGTCATGTTCTTTTTG
GTCCGTGATAGAAGGCCCTATGGAAGCAGCCCAATGGATTTTGGACAGGTTTTTAATATG
TTCGATAATGAGCCCAGTACCGCAACCGTGAAAAATGATTTGCGTGATAGGTTTCAAGTG
ATGAGAAAATTTCATGCAACAGTTATTGGTGGGCCCTCTGGAATGAAGGAACAGGCATTA
GTTAAGAGATTTTTTAAAATTAACAGTCATGTAACTTATAATCATCAGGAGGCAGCCAAG
TACGAGAACCATACTGAAAACGCCTTATTATTGTATATGGCATGTACGCATGCCTCTAAT
CCAGTGTATGCAACTATGAAAATACGCATCTATTTCTATGATTCAATATCAAATTAA
>AM409201
ATGTCGAAGCGACCAGGCGATATAATCATTTCCACGCCCGTTTCGAAGGTTCGCCGAAGG
CTGAACTTCGACAGCCCATACAGCAGCCGTGCTGCTGTCCCCATTGTCCAAGGCACAAAC
AAGCGACGATCATGGACGTACAGGCCCATGTACCGAAAGCCCAGAATATACAGAATGTAT
CGAAGCCCTGATGTTCCCCGTGGATGTGAAGGCCCATGTAAAGTCCAGTCTTATGAGCAA
CGGGATGATATTAAGCACACTGGTATTGTTCGTTGTGTTAGTGATGTTACTCGTGGATCT
GGAATTACTCACAGAGTGGGTAAGAGGTTCTGTGTTAAATCGATATATTTTTTAGGTAAA
GTCTGGATGGATGAAAATATCAAGAAGCAGAATCACACTAATCAGGTCATGTTCTTTTTG
GTCCGTGATAGAAGGCCCTATGGAAGCAGCCCAATGGATTTTGGACAGGTTTTTAATATG
TTCGATAATGAGCCCAGTACCGCAACCGTGAAGAATGATTTGCGTGATAGGTTTCAAGTG
ATGAGAAAATTTCATGCAACAGTTATTGGTGGGCCCTCTGGAATGAAGGAACAGGCATTA
GTTAAGAGATTTTTTAAAATTAACAGTCATGTAACTTATAATCATCAGGAGGCAGCCAAG
TACGAGAACCATACTGAAAACGCCTTATTATTGTATATGGCATGTACGCATGCCTCTAAT
CCAGTGTATGCAACTATGAAAATACGCATCTATTTCTATGATTCAATATCAAATTAA
>NC_004005
ATGTCGAAGCGACCAGGCGATATAATCATTTCCACGCCCGTCTCGAAGGTTCGCCGAAGG
CTGAACTTCGACAGCCCATACAGCAGCCGTGCTGCTGTCCCCATTGTCCAAGGCACAAAC
AAGCGACGATCATGGACGTACAGGCCCATGTACCGAAAGCCCAGAATATACAGAATGTAT
CGAAGCCCTGATGTTCCCCGTGGATGTGAAGGCCCATGTAAAGTCCAGTCTTATGAGCAA
CGGGATGATATTAAGCACACTGGTATTGTTCGTTGTGTTAGTGATGTTACTCGTGGATCT
GGAATTACTCACAGAGTGGGTAAGAGGTTCTGTGTTAAATCGATATATTTTTTAGGTAAA
GTCTGGATGGATGAAAATATCAAGAAGCAGAATCACACTAATCAGGTCATGTTCTTTTTG
GTCCGTGATAGAAGGCCCTATGGAAGCAGCCCAATGGATTTTGGACAGGTTTTTAATATG
TTCGATAATGAGCCCAGTACCGCAACCGTGAAGAATGATTTGCGTGATAGGTTTCAAGTG
ATGAGAAAATTTCATGCAACAGTTATTGGTGGGCCCTCTGGAATGAAGGAACAGGCATTA
GTTAAGAGATTTTTTAAAATTAACAGTCATGTAACTTATAATCATCAGGAGGCAGCCAAG
TACGAGAACCATACTGAAAACGCCTTGTTATTGTATATGGCATGTACGCATGCCTCTAAT
CCAGTGTATGTAACTATGAAAATACGCATCTATTTCTATGATTCAATATCAAATTAA
>AJ489258
ATGTCGAAGCGACCAGGCGATATAATCATTTCCACGCCCGTCTCGAAGGTTCGCCGAAGG
CTGAACTTCGACAGCCCATACAGCAGCCGTGCTGCTGTCCCCATTGTCCAAGGCACAAAC
AAGCGACGATCATGGACGTACAGGCCCATGTACCGAAAGCCCAGAATATACAGAATGTAT
CGAAGCCCTGATGTTCCCCGTGGATGTGAAGGCCCATGTAAAGTCCAGTCTTATGAGCAA
CGGGATGATATTAAGCACACTGGTATTGTTCGTTGTGTTAGTGATGTTACTCGTGGATCT
GGAATTACTCACAGAGTGGGTAAGAGGTTCTGTGTTAAATCGATATATTTTTTAGGTAAA
GTCTGGATGGATGAAAATATCAAGAAGCAGAATCACACTAATCAGGTCATGTTCTTTTTG
GTCCGTGATAGAAGGCCCTATGGAAGCAGCCCAATGGATTTTGGACAGGTTTTTAATATG
TTCGATAATGAGCCCAGTACCGCAACCGTGAAGAATGATTTGCGTGATAGGTTTCAAGTG
ATGAGAAAATTTCATGCAACAGTTATTGGTGGGCCCTCTGGAATGAAGGAACAGGCATTA
GTTAAGAGATTTTTTAAAATTAACAGTCATGTAACTTATAATCATCAGGAGGCAGCCAAG
TACGAGAACCATACTGAAAACGCCTTGTTATTGTATATGGCATGTACGCATGCCTCTAAT
CCAGTGTATGTAACTATGAAAATACGCATCTATTTCTATGATTCAATATCAAATTAA
>LN846615
ATGTCGAAGCGACTAGGCGATATAATCATTTCCACGCCCGTCTCGAAGGTTCGCCGAAGG
CTGAACTTCGACAGCCCATACAGCAGCCGTGCTGCTGTCCCCATTGTCCAAGGCACAAAC
AAGCGACGATCATGGACGTACAGGCCCATGTACCGAAAGCCCAGAATATACAGAATGTAT
CGAAGCCCTGATGTTCCCCGTGGATGTGAAGGCCCATGTAAAGTCCAGTCTTATGAGCAA
CGGGATGATATTAAGCACACTGGTATTGTTCGTTGTGTTAGTGATGTTACTCGTGGATCT
GGAATTACTCACAGAGTGGGTAAGAGGTTCTGTGTTAAATCGATATATTTTTTAGGTAAA
GTCTGGATGGATGAAAATATCAAGAAGCAGAATCACACTAATCAGGTCATGTTCTTTTTG
GTCCGTGATAGAAGGCCCTATGGAAGCAGCCCAATGGATTTTGGACAGGTTTTTAATATG
TTCGATAATGAGCCCAGTACCGCAACCGTGAAGAATGATTTGCGTGATAGGTTTCAAGTG
ATGAGAAAATTTCATGCAACAGTTATTGGTGGGCCCTCTGGAATGAAGGAACAGGCATTA
GTTAAGAGATTTTTTAAAATTAACAGTCATGTAACTTATAATCATCAGGAGGCAGCCAAG
TACGAGAACCATACTGAAAACGCCTTGTTATTGTATATGGCATGTACGCATGCCTCTAAT
CCCGTGTATGCAACTATGAAAATACGCATCTATTTCTATGATTCAATATCAAATTAA
>KC953602
ATGTCGAAGCGACCAGGCGATATAATCATTTCCACGCCCGTCTCGAAGGTTCGCCGAAGG
CTGAACTTCGACAGCCCATACAGCAGCCGTGCTGCTGTCCCCATTGTCCAAGGCACAAAC
AAGCGACGATCATGGACGTACAGGCCCATGTACCGAAAGCCCAGAATATACAGAATGTAT
CGAAGCCCTGATGTTCCCCGTGGATGTGAAGGCCCATGTAAAGTCCAGTCTTATGAGCAA
CGGGATGATATTAAGCACACTGGTATTGTTCGTTGTGTTAGTGATGTTACTCGTGGATCT
GGAATTACTCACAGAGTGGGTAAGAGGTTCTGTGTTAAATCGATATATTTTTTAGGTAAA
GTCTGGATGGATGAAAATATCAAGAAGCAGAATCACACTAATCAGGTCATGTTCTTTTTG
GTCCGTGATAGAAGGCCCTATGGAAGCAGCCCAATGGATTTTGGACAGGTTTTTAATATG
TTCGATAATGAGCCCAGTACCGCAACCGTGAAGAATGATTTGCGTGATAGGTTTCAAGTG
ATGAGAAAATTTCATGCAACAGTTATTGGTGGGCCCTCTGGAATGAAGGAACAGGCATTA
GTTAAGAGATTTTTTAAAATTAACAGTCATGTAACTTATAATCATCAGGAGGCAGCTAAG
TACGAGAACCATACTGAAAACGCCTTGTTATTGTATATGGCATGTACGCATGCCTCTAAT
CCAGTGTATGCAACTATGAAAATACGCATCTATTTCTATGATTCAATATCAAATTAA
>EF060196
ATGTCGAAGCGACCAGGCGATATAATCATTTCCACGCCCGTCTCGAAGGTTCGCCGAACG
CTGAACTTCGACAGCCCATACAGCAGCCGTGCTGCTGTCCCCATTGTCCAAGGCACAAAC
AAGCGACGATCATGGACGTACAGGCCCATGTACCGAAAGCCCAAAATATACAGAATGTAT
CGAAGCCCTGATGTTCCCCGTGGATGTGAAGGCCCATGTAAAGTCCAGTCTTATGAGCAA
CGGGATGATATTAAGCACACTGGTATTGTTCGTTGTGTTAGTGATGTTACTCGTGGATCT
GGAATTACTCACAGAGTGGGTAAGAGGTTCTGTGTTAAATCGATATATTTTTTAGGTAAA
GTCTGGATGGATGAAAATATCAAGAAGCAGAATCACACTAATCAGGTCATGTTCTTTTTG
GTCCGTGATAGAAGGCCCTATGGAAGCAGCCCAATGGATTTTGGACAGGTTTTTAATATG
TTCGATAATGAGCCCAGTACCGCAACCGTGAAGAATGATTTGCGTGATAGGTTTCAAGTG
ATGAGAAAATTTCATGCAACAGTTATTGGTGGGCCCTCTGGAATGAAGGAACAGGCATTA
GTTAAGAGATTTTTTAAAATTAACAGTCATGTAACTTATAATCATCAGGAGGCAGCCAAG
TACGAGAACCATACTGAAAACGCCTTGTTATTGTATATGGCATGTACGCATGCCTCTAAT
CCAGTGTATGCAACTATGAAAATACGCATCTATTTCTATGATTCAATATCAAATTAA
>LN846616
ATGTCGAAGCGACCAGGCGATATAATCATTTCCACGCCCGTCTCGAAGGTTCGCCGAAGG
CTGAACTTCGACAGCCCATACAGCAGCCGTGCTGCTGTCCCCATTGTCCAAGGCACAAAC
AAGCGACGATCATGGACGTACAGGCCCATGTACCGAAAGCCCAGAATATACAGAATGTAT
CGAAGCCCTGATGTTCCCCGTGGATGTGAAGGCCCATGTAAAGTCCAGTCTTATGAGCAA
CGGGATGATATTAAGCACACTGGTATTGTTCGTTGTGTTAGTGATGTTACTCGTGGATCT
GGAATTACTCACAGAGTGGGTAAGAGGTTCTGTGTTAAATCGATATATTTTTTAGGTAAA
GTCTGGATGGATGAAAATATCAAGAAGCAGAATCAAACTAATCAGGTCATGTTCTTTTTG
GTCCGTGATAGAAGGCCCTATGGAAGCAGCCCAATGGATTTTGGACAGGTTTTTAATATG
TTCGATAATGAGCCCAGTACCGCAACCGTGAAGAATGATTTGCGTGATAGGTTTCAAGTG
ATGAGAAAATTTCATGTAACAGTTATTGGTGGGCCCTCTGGAATGAAGGAACAGGCATTA
GTTAAGAGATTTTTTAAAATTAACAGTCATGTAACTTATAATCATCAGGAGGCAGCCAAG
TACGAGAACCATACTGAAAACGCCTTGTTATTGTATATGGCATGTACGCATGCCTCTAAT
CCAGTGTATGCAACTATGAAAATACGCATCTATTTCTATGATTCAATATCAAATTAA
>HE603244
ATGTCGAAGCGACCAGGCGATATAATCATTTCCACGCCCGTCTCGAAGGTTCGCCGAAGG
CTGAACTTCGACAGCCCATACAGCAGCCGTGCTGCTGTCCCCATTGTCCAAGGCACAAAC
AAGCGACGATCATGGACGTACAGGCCCATGTACCGAAAGCCCAGAATATACAGAATGTAT
CGAAGCCCTGATGTTCCCCGTGGATGTGAAGGCCCATGTAAAGTCCAGTCTTATGAGCAA
CGGGATGATATTAAGCACACTGGTATTGTTCGTTGTGTTAGTGATGTTACTCGTGGATCT
GGAATTACTCACAGAGTGGGTAAGAGGTTCTGTGTTAAATCGATATATTTTTTAGGTAAA
GTCTGGATGGATGAAAATATCAAGAAGCAGAATCACACTAATCAGGTCATGTTCTTTTTG
GTCCGTGATAGAAGGCCCTATGGAAGCAGCCCAATGGATTTTGGACAGGTTTTTAATATG
TTCGATAATGAGCCCAGTACCGCAACCGTGAAGAATGATTTGCGTGATAGGTTTCAAGTG
ATGAGAAAATTTCATGCAACAGTTATTGGTGGGCCCTCTGGAATGAAAGAACAGGCATTA
GTTAAGAGATTTTTTAAAATTAACAGTCATGTAACTTATAATCATCAGGAGGCAGCCAAG
TACGAGAACCATACTGAAAACGCCTTGTTATTGTATATGGCATGTACGCATGCCTCTAAT
CCAGTGTATGCAACTATGAAAATACGCATCTATTTCTATGATTCAATATCAAATTAA
>HE603242
ATGTCGAAGCGACCAGGCGATATAATCATTTCCACGCCCGTCTCGAAGGTTCGCCGAAGG
CTGAACTTCGACAGCCCATACAGCAGCCGTGCTGCTGTCCCCATTGTCCAAGGCACAAAC
AAGCGACGATCATGGACGTACAGGCCCATGTACCGAAAGCCCAGAATATACAGAATGTAT
CGAAGCCCTGATGTTCCCCGTGGATGTGAAGGCCCATGTAAAGTCCAGTCTTATGAGCAA
CGGGATGATATTAAGCACACTGGTATTGTTCGTTGTGTTAGTGATGTTACTCGTGGATCT
GGAATTACTCACAGAGTGGGTAAGAGGTTCTGTGTTAAATCGATATATTTTTTAGGTAAA
GTCTGGATGGATGAAAATATCAAGAAGCAGAATCACACTAATCAGGTCATGTTCTTTTTG
GTCCGTGATAGAAGGCCCTATGGAAGCAGCCCAATGGATTTTGGACAGGTTTTTAATATG
TTCGATAATGAGCCCAGTACCGCAACCGTGAAGAATGATTTGCGTGATAGGTTTCAAGTG
ATGAGAAAATTTCATGCAACAGTTATTGGTGGGCCCTCTGGAATGAAAGAACAGGCATTA
GTTAAGAGATTTTTTAAAATTAACAGTCATGTAACTTATAATCATCAGGAGGCAGCCAAG
TACGAGAACCATACTGAAAACGCCTTGTTATTGTATATGGCATGTACGCATGCCTCTAAT
CCAGTGTATGCAACTATGAAAATACGCATCTATTTCTATGATTCAATATCAAATTAA
>HE603246
ATGTCGAAGCGACCAGGCGATATAATCATTTCCACGCCCGTCTCGAAGGTTCGCCGAAGG
CTGAACTTCGACAGCCCATACAGCAGCCGTGCTGCTGTCCCCATTGTCCAAGGCACAAAC
AAGCGACGATCATGGACGTACAGGCCCATGTACCGAAAGCCCAGAATATACAGAATGTAT
CGAAGCCCTGATGTTCCCCGTGGATGTGAAGGCCCATGTAAAGTCCAGTCTTATGAGCAA
CGGGATGATATTAAGCACACTGGTATTGTTCGTTGTGTTAGTGATATTACTCGTGGATCT
GGAATTACTCACAGAGTGGGTAAGAGGTTCTGTGTTAAATCGATATATTTTTTAGGTAAA
GTCTGGATGGATGAAAATATCAAGAAGCAGAATCACACTAATCAGGTCATGTTCTTTTTG
GCCCGTGATAGAAGGCCCTATGGAAGCAGCCCAATGGATTTTGGACAGGTTTTTAATATG
TTCGATAATGAGCCCAGTACCGCAACCGTGAAGAATGATTTGCGTGATAGGTTTCAAGTG
ATGAGAAAATTTCATGCAACAGTTATTGGTGGGCCCTCTGGAATGAAAGAACAGGCATTA
GTTAAGAGATTTTTTAAAATTAACAGTCATGTAACTTATAATCATCAGGAGGCAGCCAAG
TACGAGAACCATACTGAAAACGCCTTGTTATTGTATATGGCATGTACGCATGCCTCTAAT
CCAGTGTATGCAACTATGAAAATACGCATCTATTTCTATGATTCAATATCAAATTAA
>HE603243
ATGTCGAAGCGACCAGGCGATATAATCATTTCCACGCCCGTCTCGAAGGTTCGCCGAAGG
CTGAACTTCGACAGCCCATACAGCAGCCGTGCTGCTGTCCCCATTGTCCAAGGCACAAAC
AAGCGACGATCATGGACGTACAGGCCCATGTACCGAAAGCCCAGAATATACAGAATGTAT
CGAAGCCCTGATGTTCCCCGTGGATGTGAAGGCCCATGTAAAGTCCAGTCTTATGAGCAA
CGGGATGATATTAAGCACACTGGTATTGTTCGTTGTGTTAGTGATGTTACTCGTGGATCT
GGAATTACTCACAGAGTGGGTAAGAGGTTCTGTGTTAAATCGATATATTTTTTAGGTAAA
GTCTGGATGGATGAAAATATCAAGAAGCAGAATCACACTAATCAGGTCATGTTCTTTTTG
GTCCGTGATAGAAGGCCCTATGGAAGCAGCCCAATGGATTTTGGACAGGTTTTTAATATG
TTCGATAATGAGCCCAGTACCGCAACCGTGAAGAATGATTTGCGTGATAGGTTTCAAGTG
ATGAGAAAATTTCATGCAACAGTTATTGGTGGGCCCTCTGGAATGAAAGAACAGGCATTA
GTTAAGAGATTTTTTAAAATTAACAGTCATGTAACTTATAATCATCAGGAGGCAGCCAAG
TACGAAAACCATACTGAAAACGCCTTGTTATTGTATATGGCATGTACGCATGCCTCTAAT
CCAGTGTATGCAACTATGAAAATACGCATCTATTTCTATGATTCAATATCAAATTAA
>HE603241
ATGTCGAAGCGACCAGGCGATATAATCATTTCCACGCCCGTCTCGAAGGTTCGCCGAAGG
CTGAACTTCGACAGCCCATACAGCAGCCGTGCTGCTGTCCCCATTGTCCAAGGCACAAAC
AAGCGACGATCATGGACGTACAGGCCCATGTACCGAAAGCCCAGAATATACAGAATGTAT
CGAAGCCCTGATGTTCCCCGTGGATGTGAAGGCCCATGTAAAGTCCAGTCTTATGAGCAA
CGGGATGATATTAAGCACACTGGTATTGTTCGTTGTGTTAGTGATGTTACTCGTGGATCT
GGAATTACTCACAGAGTGGGTAAGAGGTTCTGTGTTAAATCGATATATTTTTTAGGTAAA
GTCTGGATGGATGAAAATATCAAGAAGCAGAATCACACTAATCAGGTCATGTTTTTTTTG
GTCCGTGATAGAAGGCCCTATGGAAGCAGCCCAATGGATTTTGGACAGGTTTTTAATATG
TTCGATAATGAGCCCAGTACCGCAACCGTGAAGAATGATTTGCGTGATAGGTTTCAAGTG
ATGAGAAAATTTCATGCAACAGTTATTGGTGGGCCCTCTGGAATGAAAGAACAGGCATTA
GTTAAGAGATTTTTTAAAATTAACAGTCATGTAACTTATAATCATCAGGAGGCAGCCAAG
TACGAGAACCATACTGAAAACGCCTTGTTATTGTATATGGCATGTACGCATGCCTCTAAT
CCAGTGTATGCAACTATGAAAATACGCATCTATTTCTATGATTCAATATCAAATTAA
>KT099158
ATGTCGAAGCGACCAGGCGATATAATCATTTCCACGCCCGTCTCGAAGGTTCGCCGAAGG
CTGAACTTCGACAGCCCATACAGCACCCGTGCTGCTGTCCCCATTGTCCAAGGCACAAAC
AAGCGACGATCATGGACGTACAGGCCCATGTACCGAAAGCCCAGAATATACAGAATGTAT
CGAAGCCCTGATGTTCCCCGTGGATGTGAAGGCCCATGTAAAGTCCAGTCTTATGAGCAA
CGGGATGATATTAAGCACACTGGTATTGTTCGTTGTGTTAGTGATGTTACTCGTGGATCT
GGAATTACTCACAGAGTGGGTAAGAGGTTCTGTGTTAAATCGATATATCTTTTAGGTAAA
GTCTGGATGGATGAAAATATTAAGAAGCAGAATCACACTAATCAGGTCATGTTCTTTTTG
GTCCGTGATAGAAGACCCTATGGAAGCAGCCCAATGGATTTTGGACAGGTTTTTAATATG
TTCGATAATGAGCCCAGTACCGCAACCGTGAAGAATGATTTGCGTGATAGGTTTCAAGTG
ATGAGAAAATTTCATGCAACAGTTATTGGTGGGCCCTCTGGAATGAAGGAACAGGCATTA
GTTAAGAGATTTTTTAAAATTAACAGTCATGTAACTTATAATCATCAGGAGGCAGCCAAG
TACGAGAACCATACTGAAAACGCCTTGTTATTGTATATGGCATGTACGCATGCCTCTAAT
CCAGTGTATGCAACTATGAAAATACGCATCTATTTCTATGATTCAATATCAAATTAA
>KT099157
ATGTCGAAGCGACCAGGCGATATAATCATTTCCACGCCCGTCTCGAAGGTTCGCCGAAGG
CTGAACTTCGACAGCCCATACAGCACCCGTGCTGCTGTCCCCATTGTCCAAGGCACAAAC
AAGCGACGATCATGGACGTACAGGCCCATGTACCGAAAGCCCAGAATATACAGAATGTAT
CGAAGCCCTGATGTTCCCCGTGGATGTGAAGGCCCATGTAAAGTCCAGTCTTATGAGCAA
CGGGATGATATTAAGCACACTGGTATTGTTCGTTGTGTTAGTGATGTTACTCGTGGATCT
GGAATTACTCACAGAGTGGGTAAGAGGTTCTGTGTTAAATCGATATATCTTTTAGGTAAA
GTCTGGATGGATGAAAATATTAAGAAGCAGAATCACACTAATCAGGTCATGTTCTTTTTG
GTCCGTGATAGAAGACCCTATGGAAGCAGCCCAATGGATTTTGGACAGGTTTTTAATATG
TTCGATAATGAGCCCAGTACCGCAACCGTGAAGAATGATTTGCGTGATAGGTTTCAAGTG
ATGAGAAAATTTCATGCAACAGTTATTGGTGGGCCCTCTGGAATGAAGGAACAGGCATTA
GTTAAGAGATTTTTTAAAATTAACAGTCATGTAACTTATAATCATCAGGAGGCAGCCAAG
TACGAGAACCATACTGAAAACGCCTTGTTATTGTATATGGCATGTACGCATGCCTCTAAT
CCAGTATATGCAACTATGAAAATACGCATCTATTTCTATGATTCAATATCAAATTAA
>FJ439569
ATGTCGAAGCGACCAGGCGATATAATCATTTCCACGCCCGTCTCGAAGGTTCGCCGAAGG
CTGAACTTCGACAGCCCATACAGCAGCCGTGCTGCTGTCCCCATTGTCCAAGGCACAAAC
AAGCGACGATCATGGACGTACAGGCCCATGTACAGAAAGCCCAGAATATACAGAATGTAT
CGAAGCCCTGATGTTCCCCGTGGATGTGAAGGCCCATGTAAAGTCCAGTCTTATGAGCAA
CGGGATGATATTAAGCATACTGGTATTGTTCGTTGTGTTAGTGATGTTACTCGTGGATCT
GGAATTACTCACAGAGTGGGTAAGAGGTTCTGTGTTAAATCGATATATTTTTTAGGTAAA
GTCTGGATGGATGAAAATATCAAGAAGCAGAATCACACTAATCAGGTCATGTTCTTTTTG
GTCCGTGATAGAAGGCCCTATGGAAGCAGCCCAATGGATTTTGGACAGGTTTTTAATATG
TTCGATAATGAGCCCAGTACCGCAACCGTGAAGAATGATTTGCGTGATAGGTTTCAAGTG
ATGAGAAAATTTCATGCAACAGTTATTGGTGGGCCTTCTGGAATGAAGGAACAGGCATTA
GTTAAGAGATTTTTTAAAATTAACAGTCATGTAACTTATAATCATCAGGAGGCAGCCAAG
TACGAGAACCATACTGAAAACGCCTTGTTATTGTATATGGCATGTACGCATGCCTCTAAT
CCAGTGTATGCAACTATGAAAATACGCATCTATTTCTATGATTCAATATCAAATTAA
>JQ231214
ATGTCGAAGCGACCAGGCGATATAATCATTTCCACGCCCGTCTCGAAGGTTCGCCGAAGG
CTGAACTTCGACAGCCCATACAGCAGCCGTGCTGCTGTCCCCATTGTCCAAGGCACAAAC
AAGCGACGATCATGGACGTACAGGCCCATGTACCGAAAGCCCAGAATATACAGAATGTAT
CGAAGCCCTGATGTTCCCCGTGGATGTGAAGGCCCATGTAAAGTCCAGTCTTATGAGCAA
CGGGATGATATTAAGCACACTGGTATTGTTCGTTGTGTTAGTGATGTTACTCGTGGATCT
GGAATTACTCACAGAGTGGGTAAGAGGTTCTGTGTTAAATCGATATATTTTTTAGGTAAA
GTCTGGATGGATGAAAATATCAAGAAGCAGAATCACACTAATCAGGTCATGTTCTTTTTG
GTCCGTGATAGAAGGCCCTATGGAAGCAGTCCAATGGATTTTGGCCAGGTTTTTAATATG
TTCGATAATGAGCCCAGTACCGCAACCGTGAAGAATGATTTGCGTGATAGGTTTCAAGTG
ATGAGGAAATTTCATGCAACAGTTATTGGTGGGCCCTCTGGAATGAAGGAACAGGCATTA
GTTAAGAGATTTTTTAAAATTAACAGTCATGTAACTTATAATCATCAGGAGGCAGCCAAG
TACGAGAACCATACTGAAAACGCCTTGTTATTGTATATGGCATGTACGCATGCCTCTAAT
CCAGTGTATGCAACTATGAAAATACGCATCTATTTCTATGATTCAATATCAAATTAA
>EF054894
ATGTCGAAGCGACCAGGCGATATAATCATTTCCACGCCCGTCTCGAAGGTTCGCCGAAGG
CTGAACTTCGACAGCCCATACAGCAGCCGTACTGCTGTCCCCATTGTCCAAGGCACAAAC
AAGCGACGATCATGGACGTACAGGCCCATGTACCGAAAGCCCAGAATATACAGAATGTAT
CGAAGCCCTGATGTTCCCCGTGGATGTGAAGGCCCATGTAAAGTCCAATCTTATGAGCAA
CGGGATGATATTAAGCACACTGGTATTGTTCGTTGTGTTAGTGATGTTACTCGTGGATCT
GGAATTACTCACAGAGTGGGTAAGAGGTTCTGTGTTAAATCGATATATTTTTTAGGTAAA
GTCTGGATGGATGAAAATATCAAGAAGCAGAATCACACTAATCAGGTCATGTTCTTTTTG
GTCCGTGATAGAAGGCCCTATGGAAGCAGCCCAATGGATTTTGGACAGGTTTTTAATATG
TTCGATAATGAGCCCAGTACCGCAACCGTGAAGAATGATTTGCGTGATAGGTTTCAAGTG
ATGAGGAAATTTCATGCAACAGTTATTGGTGGTCCCTCTGGAATGAAGGAACAGGCATTA
GTTAAGAGATTTTTTAAAATTAACAGTCATGTAACTTATAATCATCAGGAGGCAGCCAAG
TACGAGAACCATACTGAAAACGCCTTGTTATTGTATATGGCTTGTACGCATGCCTCTAAT
CCAGTGTATGCAACTATGAAAATACGCATCTATTTCTATGATTCAATATCAAATTAA
>JQ354991
ATGTCGAAGCGACCAGGCGATATAATCATTTCCACGCCCGTCTCGAAGGTTCGCCGAAGG
CTGAACTTCGACAGCCCATACAGCAGCCGTGCTGCTGTCCCCATTGTCCAAGGCACAAAC
AAGCGACGATCATGGACGTACAGGCCCATGTACCGAAAGCCCAGAATATACAGAATGTAT
CGAAGCCCTGATGTTCCCCGTGGATGTGAAGGCCCATGTAAAGTCCAGTCTTATGAGCAA
CGGGATGATATTAAGCATACTGGTGTTGTTCGTTGTGTTAGTGATGTTACTCGTGGATCT
GGAATTACTCACAGAGTGGGTAAGAGGTTCTGTGTTAAATCGATATATTTTTTAGGTAAA
GTCTGGATGGATGAAAATATCAAGAAGCAGAATCACACTAATCAGGTCATGTTCTTTTTG
GTCCGTGATAGAAGGCCCTATGGAAGCAGCCCAATGGATTTTGGACAGGTTTTTAATATG
TTCGATAATGAGCCCAGTACCGCAACCGTGAAGAATGATTTGCGTGATAGGTTTCAAGTG
ATGAGGAAATTTCATGCAACAGTTATTGGTGGGCCCTCTGGAATGAAGGAACAGGCATTA
GTTAAGAGATTTTTTAAAATTAACAGTCATGTAACTTATAATCATCAGGAGGCAGCCAAG
TACGAGAACCATACTGAAAACGCCTTGTTATTGTATATGGCATGTACGCATGCCTCTAAT
CCAGTGTATGCAACTATGAAAATACGCATCTATTTCTATGATTCAATATCAAATTAA
>FR851298
ATGTCGAAGCGACCAGGCGATATAATCATTTCCACGCCCGTCTCGAAGGTTCGCCGAAGG
CTGAACTTCGACAGCCCATACAGCAACCGTGCTGCTGTCCCCATTGTCCAAGGCACAAAC
AAGCGACGATCATGGACGTACAGGCCCATGTACCGAAAGCCCAGAATATACAGAATGTAT
CGAAGTCCTGATGTTCCCCGTGGATGTGAAGGCCCATGTAAAGTCCAGTCTTATGAGCAG
CGGGATGATATTAAGCACACTGGTGTTGTTCGTTGTGTTAGTGATGTTACTCGTGGATCT
GGAATTACTCACAGAGTCGGTAAGAGGTTCTGTGTTAAATCGATATATTTTTTAGGTAAA
GTCTGGATGGATGAAAATATCAAGAAGCAGAATCACACTAATCAGGTCATGTTCTTTTTG
GTCCGTGATAGAAGGCCCTATGGAAGCAGTCCAATGGATTTTGGACAGGTTTTTAATATG
TTCGATAATGAGCCCAGTACCGCAACTGTGAAGAATGATTTGCGTGATAGGTTTCAAGTG
ATGAGGAAATTTCATGCTACAGTTATTGGTGGGCCCTCTGGAATGAAAGAACAGGCATTA
GTTAAGAGATTTTTTAAAATTAACAGTCATGTAACTTATAATCATCAGGAGGCAGCCAAG
TACGAGAACCATACTGAAAACGCCTTGTTATTGTATATGGCATGTACGCATGCCTCTAAT
CCAGTGTATGCAACTATGAAAATACGCATCTATTTCTATGATTCAATATCAAATTAA
>FR851297
ATGTCGAAGCGACCAGGCGATATAATCATTTCCACGCCCGTCTCGAAGGTTCGCCGAAGG
CTGAACTTCGACAGCCCATACAGCAACCGTGCTGCTGTCCCCATTGTCCAAGGCACAAAC
AAGCGACGATCATGGACGTACAGGCCCATGTACCGAAAGCCCAGAATATACAGAATGTAT
CGAAGTCCTGATGTTCCCCGTGGATGTGAAGGCCCATGTAAAGTCCAGTCTTATGAGCAG
CGGGATGATATTAAGCACACTGGTGTTGTTCGTTGTGTTAGTGATGTTACTCGTGGATCT
GGAATTACTCACAGAGTCGGTAAGAGGTTCTGTGTTAAATCGATATATTTTTTAGGTAAA
GTCTGGATGGATGAAAATATCAAGAAGCAGAATCACACTAATCAGGTCATGTTCTTTTTG
GTCCGTGATAGAAGGCCCTATGGAAGCAGTCCAATGGATTTTGGACAGGTTTTTAATATG
TTCGATAATGAGCCCAGTACCGCAACTGTGAAGAATGATTTGCGTGATAGGTTTCAAGTG
ATGAGGAAATTTCATGCTACAGTTATTGGTGGGCCCTCTGGAATGAAAGAACAGGCATTA
GTTAAGAGATTTTTTAAAATTAACAGTCATGTAACTTATAATCATCAGGAGGCAGCCAAG
TACGAGAACCATACTGAAAACGCCTTGTTATTGTATATGGCATGTACGCATGCCTCTAAT
CCAGTGTATGCAACTATGAAAATACGCATCTATTTCTATGATTCAATATCAAATTAA
>EF490995
ATGTCGAAGCGACCAGGCGATATAATCATTTCCACGCCCGTCTCGAAGGTTCGCCGAAGG
CTGAACTTCGACAGCCCATACAGCAACCGTGCTGCTGTCCCCATTGTCCAAGGCACAAAC
AAGCGACGATCATGGACGTACAGGCCCATGTACCGAAAGCCCAGAATATACAGAATGTAT
CGAAGTCCTGATGTTCCCCGTGGATGTGAAGGCCCATGTAAAGTCCAGTCTTATGAGCAG
CGGGATGATATTAAGCACACTGGTGTTGTTCGTTGTGTTAGTGATGTTACTCGTGGATCT
GGAATTACTCACAGAGTCGGTAAGAGGTTCTGTGTTAAATCGATATATTTTTTAGGTAAA
GTCTGGATGGATGAAAATATCAAGAAGCAGAATCACACTAATCAGGTCATGTTCTTTTTG
GTCCGTGATAGAAGGCCCTATGGAAGCAGTCCAATGGATTTTGGACAGGTTTTTAATATG
TTCGATAATGAGCCCAGTACCGCAACTGTGAAGAATGATTTGCGTGATAGGTTTCAAGTG
ATGAGGAAATTTCATGCTACAGTTATTGGTGGGCCCTCTGGAATGAAAGAACAGGCATTA
GTTAGGAGATTTTTTAAAATTAACAGTCATGTAACTTATAATCATCAGGAGGCAGCCAAG
TACGAGAACCATACTGAAAACGCCTTGTTATTGTATATGGCATGTACGCATGCCTCTAAT
CCAGTGTATGCAACTATGAAAATACGCATCTATTTCTATGATTCAATATCAAATTAA
>AY319646
ATGTCGAAGCGACCAGGCGATATAATCATTTCCACGCCCGTCTCGAAGGTTCGCCGAAGG
CTGAACTTCGACAGCCCATACAGCAACCGTGCTGCTGTCCCCATTGTCCAAGGCACAAAC
AAGCGACGATCATGGACGTACAGGCCCATGTACCGAAAGCCCAGAATATACAGAATGTAT
CGAAGTCCTGATGTTCCCCGTGGATGTGAAGGCCCATGTAAAGTCCAGTCTTATGAGCAG
CGGGATGATATTAAGCACACTGGTGTTGTTCGTTGTGTTAGTGATGTTACTCGTGGATCT
GGAATTACTCACAGAGTCGGTAAGAGGTTCTGTGTTAAATCGATATATTTTTTAGGTAAA
GTCTGGATGGATGAAAATATCAAGAAGCAGAATCACACTAATCAGGTCATGTTCTCTTTG
GTCCGTGATAGAAGGCCCTATGGAAGCAGTCCAATGGATTTTGGACAGGTTTTTAATATG
TTCGATAATGAGCCCAGTACCGCAACTGTGAAGAATGATTTGCGTGATAGGTTTCAAGTG
ATGAGGAAATTTCATGCTACAGTTATTGGTGGGCCCTCTGGAATGAAAGAACAGGCATTA
GTTAAGAGATTTTTTAAAATTAACAGTCATGTAACTTATAATCATCAGGAGGCAGCCAAG
TACGAGAACCATACTGAAAACGCCTTGTTATTGTATATGGCATGTACGCATGCCTCTAAT
CCAGTGTATGCAACTATGAAAATACGCATCTATTTCTATGATTCAATATCAAATTAA
>DQ139329
ATGTCGAAGCGACCAGGCGATATAATCATTTCCACGCCCGTCTCGAAGGTTCGCCGAAGG
CTGAACTTCGACAGCCCATACAGCAACCGTGCTGCTGTCCCCATTGTCCAAGGCACAAAC
AAGCGACGATCATGGACGTACAGGCCCATGTACCGAAAGCCCAGAATATACAGAATGTAT
CGAAGTCCTGATGTTCCCCGTGGATGTGAAGGCCCATGTAAAGTCCAGTCTTATGAGCAG
CGGGATGATATTAAGCACACTGGTGTTGTTCGTTGTGTTAGTGATATTACTCGTGGATCT
GGAATTACTCACAGAGTCGGTAAGAGGTTCTGTGTTAAATCGATATATTTTTTAGGTAAA
GTCTGGATGGATGAAAATATCAAGAAGCAGAATCACACTAATCAGGTCATGTTCTTTTTG
GTCCGTGATAGAAGGCCCTATGGAAGCAGTCCAATGGATTTTGGACAGGTTTTTAATATG
TTCGATAATGAGCCCAGTACCGCAACTGTGAAGAATGATTTGCGTGATAGGTTTCAAGTG
ATGAGGAAATTTCATGCTACAGTTATTGGTGGGCCCTCTGGAATGAAGGAACAGGCATTA
GTTAAGAGATTTTTTAAAATTAACAGTCATGTAACTTATAATCATCAGGAGGCAGCCAAG
TACGAGAACCATACTGAAAACGCCTTGTTATTGTATATGGCATGTACGCATGCCTCTAAT
CCAGTGTATGCAACTATGAAAATACGCATCTATTTCTATGATTCAATATCAAATTAA
>EF210554
ATGTCGAAGCGACCAGGCGATATAATCATTTCCACGCCCGTCTCGAAAGTTCGCCGAAGG
CTGAACTTCGACAGCCCATACAGCAACCGTGCTGCTGTCCCCATTGTCCAAGGCACAAAC
AAGCGACGATCATGGACGTACAGGCCCATGTACCGAAAGCCCAGAATATACAGAATGTAT
CGAAGTCCTGATGTTCCCCGTGGATGTGAAGGCCCATGTAAAGTCCAGTCTTATGAGCAG
CGGGATGATATTAAGCACACTGGTGTTGTTCGTTGTGTTAGTGATGTTACTCGTGGATCT
GGAATTACTCACAGAGTCGGTAAGAGGTTCTGTGTTAAATCGATATATTTTTTAGGTAAA
GTCTGGATGGATGAAAATATCAAGAAGCAGAATCACACTAATCAGGTCATGTTCTTTTTG
GTCCGTGATAGAAGGCCCTATGGAAGCAGTCCAATGGATTTTGGACAGGTTTTTAATATG
TTCGATAATGAGCCCAGTACCGCAACTGTGAAGAATGATTTGCGTGATAGGTTTCAAGTG
ATGAGGAAATTTCATGCAACAGTTATTGGTGGGCCCTCTGGAATGAAGGAACAGGCATTA
GTTAAGAGATTTTTTAAAATTAACAGTCATGTAACTTATAATCATCAGGAGGCAGCCAAG
TACGAGAACCATACTGAAAACGCCTTGTTATTGTATATGGCATGTACGCATGCCTCTAAT
CCAGTGTATGCAACTATGAAAATACGCATCTATTTCTATGATTCAATATCAAATTAA
>EF110890
ATGTCGAAGCGACCAGGCGATATAATCATTTCCACGCCCGTCTCGAAGGTTCGCCGAAGG
CTGAACTTCGACAGCCCATACAGCAACCGTGCTGCTGTCCCCATTGTCCAAGGCACAAAC
AAGCGACGATCATGGACGTACAGGCCCATGTACCGAAAGCCCAGAATATACAGAATGTAT
CGAAGTCCTGATATTCCCCGTGGATGTGAAGGCCCATGTAAAGTCCAGTCTTATGAGCAG
CGGGATGATATTAAGCACACTGGTGTTGTTCGTTGTGTTAGTGATGTTACTCGTGGATCT
GGAATTACTCACAGAGTCGGTAAGAGGTTCTGTGTTAAATCGATATATTTTTTAGGTAAA
GTCTGGATGGATGAAAATATCAAGAAGCAGAATCACACTAATCAGGTCATGTTCTTTTTG
GTCCGTGATAGAAGGCCCTATGGAAGCAGTCCAATGGATTTTGGACAGGTTTTTAATATG
TTCGATAATGAGCCCAGTACTGCAACTGTGAAGAATGATTTGCGTGATAGGTTTCAAGTG
ATGAGGAAATTTCATGCTACAGTTATTGGTGGGCCCTCTGGAATGAAGGAACAGGCATTA
GTTAAGAGATTTTTTAAAATTAACAGTCATGTAACTTATAATCATCAGGAGGCAGCCAAG
TACGAGAACCATACTGAAAACGCCTTGTTATTGTATATGGCATGTACGCATGCCTCTAAT
CCAGTGTATGCAACTATGAAAATACGCATCTATTTCTATGATTCAATATCAAATTAA
>EU430290
ATGTCGAAGCGACCAGGCGATATAATCATTTCCACGCCCGTCTCGAAGGTTCGCCGAAGG
CTGAACTTCGACAGCCCATACAGCAACCGTGCTGCTGTCCCCATTGTCCAAGGCACAAAC
AAGCGACGATCATGGACGTACAGGCCCATGTACCGAAAGCCCAGAATATACAGAATGTAT
CGAAGTCCTGATATTCCCCGTGGATGTGAAGGCCCATGTAAAGTCCAGTCTTATGAGCAG
CGGGATGATATTAAGCACACTGGTGTTGTTCGTTGTGTTAGTGATGTTACTCGTGGATCT
GGAATTACTCACAGAGTCGGTAAGAGGTTCTGTGTTAAATCGATATATTTTTTAGGTAAA
GTCTGGATGGATGAAAATATCAAGAAGCAGAATCACACTAATCAGGTCATGTTCTTTTTG
GTCCGTGATAGAAGGCCCTATGGAAGCAGTCCAATGGATTTTGGACAGGTTTTTAATATG
TTCGATAATGAGCCCAGTACTGCAACTGTGAAGAATGATTTGCGTGATAGGTTTCAAGTG
ATGAGGAAATTTCATGCTACAGTTATTGGTGGGCCCTCTGGAATGAAGGAACAGGCATTA
GTTAAGAGATTTTTTAAAATTAACAGTCATGTAACTTATAATCATCAGGAGGCAGCCAAG
TACGAGAACCATACTGAAAACGCCTTGTTATTGTATATGGCATGTACGCATGCCTCTAAT
CCAGTGTATGCAACTATGAAAATACGCATCTATTTCTATGATTCAATATCAAATTAA
>EU430291
ATGTCGAAGCGACCAGGCGATATAATCATTTCCACGCCCGTCTCGAAGGTTCGCCGAAGG
CTGAACTTCGACAGCCCATACAGCAACCGTGCTGCTGTCCCCATTGTCCAAGGCACAAAC
AAGCGACGATCATGGACGTACAGGCCCATGTACCGAAAGCCCAGAATATACAGAATGTAT
CGAAGTCCTGATATTCCCCGTGGATGTGAAGGCCCATGTAAAGTCCAGTCTTATGAGCAG
CGGGATGATATTAAGCACACTGGTGTTGTTCGTTGTGTTAGTGATGTTACTCGTGGATCT
GGAATTACTCACAGAGTCGGTAAGAGGTTCTGTGTTAAATCGATATATTTTTTAGGTAAA
GTCTGGATGGATGAAAATATCAAGAAGCAGAATCACACTAATCAGGTCATGTTCTTTTTG
GTCCGTGATAGAAGGCCCTATGGAAGCAGTCCAATGGATTTTGGACAGGTTTTTAATATG
TTCGATAATGAGCCCAGTACTGCAACTGTGAAGAATGATTTGCGTGATAGGTTTCAAGTG
ATGAGGAAATTTCATGCTACAGTTATTGGTGGGCCCTCTGGAATGAAGGAACAGGCATTA
GTTAAGAGATTTTTTAAAATTAACAGTCATGTAACTTATAATCATCAGGAGGCAGCCAAG
TACGAGAACCATACTGAAAACGCCTTGTTATTGTATATGGCATGTACGCATGCCTCTAAT
CCAGTGTATGCAACTATGAAAATACGCATCCATTTCTATGATTCAATATCAAATTAA
>EU430292
ATGTCGAAGCGACCAGGCGATATAATCATTTCCACGCCCGTCTCGAAGGTTCGCCGAAGG
CTGAACTTCGACAGCCCATACAGCAACCGTGCTTCTGTCCCCATTGTCCAAGGCACAAAC
AAGCGACGATCATGGACGTACAGGCCCATGTACCGAAAGCCCAGAATATACAGAATGTAT
CGAAGTCCTGATATTCCCCGTGGATGTGAAGGCCCATGTAAAGTCCAGTCTTATGAGCAG
CGGGATGATATTAAGCACACTGGTGTTGTTCGTTGTGTTAGTGATGTTACTCGTGGATCT
GGAATTACTCACAGAGTCGGTAAGAGGTTCTGTGTTAAATCGATATATTTTTTAGGTAAA
GTCTGGATGGATGAAAATATCAAGAAGCAGAATCACACTAATCAGGTCATGTTCTTTTTG
GTCCGTGATAGAAGGCCCTATGGAAGCAGTCCAATGGATTTTGGACAGGTTTTTAATATG
TTCGATAATGAGCCCAGTACTGCAACTGTGAAGAATGATTTGCGTGATAGGTTTCAAGTG
ATGAGGAAATTTCATGCTACAGTTATTGGTGGGCCCTCTGGAATGAAGGAACAGGCATTA
GTTAAGAGATTTTTTAAAATTAACAGTCATGTAACTTATAATCATCAGGAGGCAGCCAAG
TACGAGAACCATACTGAAAACGCCTTGTTATTGTATATGGCATGTACGCATGCCTCTAAT
CCAGTGTATGCAACTATGAAAATACGCATCTATTTCTATGATTCAATATCAAATTAA
>JQ303121
ATGTCGAAGCGACCAGGCGATATAATCATTTCCACGCCCGTCTCGAAGGTTCGCCGAAGG
CTGAACTTCGACAGCCCATACAGCAACCGTGCTGCTGTCCCCATTGTCCAAGGCACAAAC
AAGCGACGATCATGGACGTACAGGCCCATGTACCGAAAGCCCAGAATATACAGAATGTAT
CGAAGTCCTGATATTCCCCGTGGATGTGAAGGCCCATGTAAAGTCCAGTCTTATGAGCAG
CGGGATGATATTAAGCACACTGGTGTTGTTCGTTGTGTTAGTGATGTTACTCGTGGATCT
GGAATTACTCACAGAGTTGGTAAGAGGTTCTGTGTTAAATCGATATATTTTTTAGGTAAA
GTCTGGATGGATGAAAATATCAAGAAGCAGAATCACACTAATCAGGTCATGTTCTTTTTG
GTCCGTGATAGAAGGCCCTATGGAAGCAGTCCAATGGATTTTGGACAGGTTTTTAATATG
TTCGATAATGAGCCCAGTACTGCAACTGTGAAGAATGATTTGCGTGATAGGTTTCAAGTG
ATGAGGAAATTTCATGCTACAGTTATTGGTGGGCCCTCTGGAATGAAGGAACAAGCATTA
GTTAAGAGATTTTTTAAAATTAACAGTCATGTAACTTATAATCATCAGGAGGCAGCCAAG
TACGAGAACCATACTGAAAACGCCTTGTTATTGTATATGGCATGTACTCATGCCTCTAAT
CCAGTGTATGCAACTATGAAAATACGCATCTATTTCTATGATTCAATATCAAATTAA
>JN680353
ATGTCGAAGCGACCAGGCGATATAATCATTTCCACGCCCGTCTCGAAGGTTCGCCGAAGG
CTGAACTTCGACAGCCCATACAGCAACCGTGCTGCTGTCCCCATTGTCCAAGGCACAAAC
AAGCGACGATCATGGACGTACAGGCCCATGTACCGAAAGCCCAGAATATACAGAATGTAT
CGAAGTCCTGATATTCCCCGTGGATGTGAAGGCCCATGTAAAGTCCAGTCTTATGAGCAG
CGGGATGATATTAAGCACACTGGTGTTGTTCGTTGTGTTAGTGATGTTACTCGTGGATCT
GGAATTACTCACAGAGTTGGTAAGAGGTTCTGTGTTAAATCGATATATTTTTTAGGTAAA
GTCTGGATGGATGAAAATATCAAGAAGCAGAATCACACTAATCAGGTCATGTTCTTTTTG
GTCCGTGATAGAAGGCCTTATGGAAGCAGTCCAATGGATTTTGGACAGGTTTTTAATATG
TTCGATAATGAGCCCAGTACTGCAACTGTGAAGAATGATTTGCGTGATAGGTTTCAAGTG
ATGAGGAAATTTCATGCTACAGTTATTGGTGGGCCCTCTGGAATGAAGGAACAAGCATTA
GTTAAGAGATTTTTTAAAATTAACAGTCATGTAACTTATAATCATCAGGAGGCAGCCAAG
TACGAGAACCATACTGAAAACGCCTTGTTATTGTATATGGCATGTACTCATGCCTCTAAT
CCAGTGTATGCAACTATGAAAATACGCATCTATTTCTATGATTCAATATCAAATTAA
>AY530931
ATGTCGAAGCGACCAGGCGATATAATCATTTCCACGCCCGTCTCGAAGGTTCGCCGAAGG
CTGAACTTCGACAGCCCATACAGCAACCGTGCTGCTGTCCCCATTGTCCAAGGCACAAAC
AAGCGACGATCATGGACGTACAGGCCCATGTACCGAAAGCCCAGAATATACAGAATGTAT
CGAAGCCCTGATGTTCCCCGTGGATGTGAAGGCCCATGTAAAGTCCAGTCTTATGAGCAG
CGGGATGATATTAAGCACACTGGTGTTGTTCGTTGTGTTAGTGATGTTACTCGTGGATCT
GGAATTACTCACAGAGTCGGTAAGAGGTTCTGTGTTAAATCGATATATTTTTTAGGTAAA
GTCTGGATGGATGAAAATATCAAGAAGCAGAATCACACTAATCAGGTCATGTTCTTTTTG
GTCCGTGATAGAAGGCCCTATGGAAGCAGTCCAATGGATTTTGGACAGGTTTTTAATATG
TTCGATAATGAGCCCAGTACCGCAACTGTGAAGAATGATTTGCGTGATAGGTTTCAAGTG
ATGAGGAAATTTCATGCTACAGTTATTGGTGGGCCCTCTGGAATGAAGGAACAGGCATTA
GTTAAGAGATTTTTTAAAATTAACAGTCATGTAACTTATAATCATCAGGAGGCAGCCAAG
TACGAGAACCATACTGAAAACGCCTTGTTATTGTATATGGCATGTACGCATGCCTCTAAT
CCAGTGTATGCAACTATGAAAATACGCATCTATTTCTATGATTCAATATCAAATTAA
>AF024715
ATGTCGAAGCGACCAGGCGATATAATCATTTCCACGCCCGTCTCGAAGGTTCGCCGAAGG
CTGAACTTCGACAGCCCATACAGCAACCGTGCTGCTGTCCCCATTGTCCAAGGCACAAAC
AAGCGACGATCATGGACGTACAGGCCCATGTACCGAAAGCCCAGAATATACAGAATGTAT
CGAAGCCCTGATGTTCCCCGTGGATGTGAAGGCCCATGTAAAGTCCAGTCTTATGAGCAG
CGGGATGATATTAAGCACACTGGTGTTGTTCGTTGTGTTAGTGATGTTACTCGTGGATCT
GGAATTACTCACAGAGTCGGTAAGAGGTTCTGTGTTAAATCGATATATTTTTTAGGTAAA
GTCTGGATGGATGAAAATATCAAGAAGCAGAATCACACTAATCAGGTCATGTTCTTTTTG
GTCCGTGATAGAAGGCCCTATGGAAGCAGTCCAATGGATTTTGGACAGGTTTTTAATATG
TTCGATAATGAGCCCAGTACCGCAACTGTGAAGAATGATTTGCGTGATAGGTTTCAAGTG
ATGAGGAAATTTCATGCTACAGTTATTGGTGGGCCCTCTGGAATGAAGGAACAGGCATTA
GTTAAGAGATTTTTTAAAATTAACAGTCATGTAACTTATAATCATCAGGAGGCAGCCAAG
TACGAGAACCATACTGAAAACGCCTTGTTATTGTATATGGCATGTACGCATGCCTCTAAT
CCAGTGTATGCAACTATGAAAATACGCATCTATTTCTATGATTCAATATCAAATTAA
>KM926626
ATGTCGAAGCGACCAGGCGATATAATCATTTCCACGCCCGTCTCGAAGGTTCGCCGAAGG
CTGAACTTCGACAGCCCATACAGCAACCGTGCTGCTGTCCCCATTGTCCAAGGCACAAAC
AAGCGACGATCATGGACGTACAGGCCCATGTACCGAAAGCCCAGAATATACAGAATGTAT
CGAAGCCCTGATGTTCCCCGTGGATGTGAAGGCCCATGTAAAGTCCAGTCTTATGAGCAG
CGGGATGATATTAAGCACACTGGTGTTGTTCGTTGTGTTAGTGATGTTACTCGTGGATCT
GGAATTACTCACAGAGTCGGTAAGAGGTTCTGTGTTAAATCGATATATTTTTTAGGTAAA
GTCTGGATGGATGAAAATATCAAGAAGCAGAATCACACTAATCAGGTCATGTTCTTTTTG
GTCCGTGATAGAAGGCCCTATGGAAGCAGTCCAATGGATTTTGGACAGGTTTTTAATATG
TTCGATAATGAGCCCAGTACCGCAACTGTGAAGAATGATTTGCGTGATAGGTTTCAAGTG
ATGAGGAAATTTCATGCTACAGTTATTGGTGGGCCCTCTGGAATGAAGGAACAGGCATTA
GTTAAGAGATTTTTTAAAATTAACAGTCATGTAACTTATAATCATCAGGAGGCAGCCAAG
TACGAGAACCATACTGAAAACGCCTTGTTATTGTATATGGCATGTACGCATGCCTCTAAT
CCAGTGTATGCAACTATGAAAATACGCATCTATTTCTATGATTCAATATCAAATTAA
>KJ913683
ATGTCGAAGCGACCAGGCGATATAATCATTTCCACGCCCGTCTCGAAGGTTCGCCGAAGG
CTGAACTTCGACAGCCCATACAGCAACCGTGCTGCTGTCCCCATTGTCCAAGGCACAAAC
AAGCGACGATCATGGACGTACAGGCCCATGTACCGAAAGCCCAGAATATACAGAATGTAT
CGAAGCCCTGATGTTCCCCGTGGATGTGAAGGCCCATGTAAAGTCCAGTCTTATGAGCAG
CGCGATGATATTAAGCACACTGGTGTTGTTCGTTGTGTTAGTGATGTTACTCGTGGATCT
GGAATTACTCACAGAGTCGGTAAGAGGTTCTGTGTTAAATCGATATATTTTTTAGGTAAA
GTCTGGATGGATGAAAATATCAAGAAGCAGAATCACACTAATCAGGTCATGTTCTTTTTG
GTCCGTGATAGAAGGCCCTATGGAAGCAGTCCAATGGATTTTGGACAGGTTTTTAATATG
TTCGATAATGAGCCCAGTACCGCAACTGTGAAAAATGATTTGCGTGATAGGTTTCAAGTG
ATGAGGAAATTTCATGCTACAGTTATTGGTGGGCCCTCTGGAATGAAGGAACAGGCATTA
GTTAAGAGATTTTTTAAAATTAACAGTCATGTAACTTATAATCATCAGGAGGCAGCCAAG
TACGAGAACCATACTGAAAACGCCTTGTTATTGTATATGGCATGTACGCATGCCTCTAAT
CCAGTGTATGCAACTATGAAAATACGCATCTATTTCTATGATTCAATATCAAATTAA
>KJ913682
ATGTCGAAGCGACCAGGCGATATAATCATTTCCACGCCCGTCTCGAAGGTTCGCCGAAGG
CTGAACTTCGACAGCCCATACAGCAACCGTGCTGCTGTCCCCATTGTCCAAGGCACAAAC
AAGCGACGATCATGGACGTACAGGCCCATGTACCGAAAGCCCAGAATATACAGAATGTAT
CGAAGCCCTGATGTTCCCCGTGGATGTGAAGGCCCATGTAAAGTCCAGTCTTATGAGCAG
CGCGATGATATTAAGCACACTGGTGTTGTTCGTTGTGTTAGTGATGTTACTCGTGGATCT
GGAATTACTCACAGAGTCGGTAAGAGGTTCTGTGTTAAATCGATATATTTTTTAGGTAAA
GTCTGGATGGATGAAAATATCAAGAAGCAGAATCACACTAATCAGGTCATGTTCTTTTTG
GTCCGTGATAGAAGGCCCTATGGAAGCAGTCCAATGGATTTTGGACAGGTTTTTAATATG
TTCGATAATGAGCCCAGTACCGCAACTGTGAAAAATGATTTGCGTGATAGGTTTCAAGTG
ATGAGGAAATTTCATGCTACAGTTATTGGTGGGCCCTCTGGAATGAAGGAACAGGCATTA
GTTAAGAGATTTTTTAAAATTAACAGTCATGTAACTTATAATCATCAGGAGGCAGCCAAG
TACGAGAACCATACTGAAAACGCCTTGTTATTGTATATGGCATGTACGCATGCCTCTAAT
CCAGTGTATGCAACTATGAAAATACGCATCTATTTCTATGATTCAATATCAAATTAA
>AY134494
ATGTTGAAGCGACCAGGCGATATAATCATTTCCACGCCCGTCTCGAAGGTTCGCCGAAGG
CTGAACTTCGACAGCCCATACAGCAACCGTGCTGCTGTCCCCATTGTCCAAGGCACAAAC
AAGCGACGATCATGGACGTACAGGCCCATGTACCGAAAGCCCAGAATATACAGAATGTAT
CGAAGCCCTGATGTTCCCCGTGGATGTGAAGGCCCATGTAAAGTCCAGTCTTATGAGCAG
CGGGATGATATTAAGCACACTGGTGTTGTTCGTTGTGTTAGTGATGTTACTCGTGGATCT
GGAATTACTCATAGAGTCGGTAAAAGGTTCTGTGTTAAATCGATATATTTTTTAGGTAAA
GTCTGGATGGATGAAAATATCAAGAAGCAGAATCACACTAATCAGGTCATGTTCTTTTTG
GTCCGTGATAGAAGGCCCTATGGAAGCAGTCCAATGGATTTTGGACAGGTTTTTAATATG
TTCGATAATGAGCCCAGTACCGCAACTGTGAAGAATGATTTGCGTGATAGGTTTCAAGTG
ATGAGGAAATTTCATGCTACAGTTATTGGTGGGCCCTCTGGAATGAAGGAACAGGCATTA
GTTAAGAGATTTTTTAAAATTAACAGTCATGTAACTTATAATCATCAGGAGGCTGCCAAG
TACGAGAACCATACTGAAAACGCCTTGTTATTGTATATGGCATGTACGCATGCCTCTAAT
CCAGTGTATGCAACTATGAAAATACGCATCTATTTCTATGATTCAATATCAAATTAA
>KM926625
ATGTCGAAGCGACCAGGCGATATAATCATTTCCACGCCCGTCTCGAAGGTTCGCCGAAGG
CTGAACTTCGACAGCCCATACAGCAACCGTGCTGCTGTCCCCATTGTCCAAGGCACAAAC
AAGCGACGATCATGGACGTACAGGCCCATGTACCGAAAGCCCAGAATATACAGAATGTAT
CGAAGCCCTGATGTTCCCCGTGGATGTGAAGGCCCATGTAAAGTCCAGTCTTATGAGCAG
CGGGATGATATTAAGCACACTGGTGTTGTTCGTTGTGTTAGTGATGTTACTCGTGGATCT
GGAATTACTCACAGAGTCGGTAAGAGGTTCTGTGTTAAATCGATATATTTTTTAGGTAAA
GTCTGGATGGATGAAAATATCAAGAAGCAGAATCACACTAATCAGGTCATGTTCTTTTTG
GTCCGTGATAGAAGGCCCTATGGAAGCAGTCCAATGGATTTTGGACAGGTTTTTAATATG
TTCGATAATGAGCCCAGTACCGCAACTGTGAAGAATGATTTGCGTGATAGGTTTCAAGTG
ATGAGGAAATTTCATGCTACAGTTATTGGTGGGCCCTCTGGAATGAAGGAACAGGCATTA
GTTAAGAGATTTTTTAAAATTAACAGTCATGTAACTTATAATCATCAGGAGGCAGCTAAG
TACGAGAACCATACTGAAAACGCCTTGTTATTGTATATGGCATGTACGCATGCCTCTAAT
CCAGTGTATGCAACTATGAAAATACGCATTTATTTCTATGATTCAATATCAAATTAA
>JX131286
ATGTCGAAGCGACCAGGCGATATAATCATTTCCACGCCCGTCTCGAAGGTTCGCCGAAGG
CTGAACTTCGACAGCCCATACAGCAACCGTGCTGCTGTCCCCATTGTCCAAGGCACAAAC
AAGCGACGATCATGGACGTACAGGCCCATGTACCGAAAGCCCAGAATATACAGAATGTAT
CGAAGCCCTGATGTTCCTCGTGGATGTGAAGGCCCATGTAAAGTCCAGTCTTATGAGCAG
CGGGATGATATTGAGCACACTGGTGTTGTTCGTTGTGTTAGTGATGTTACTCGTGGATCT
GGAATTACTCACAGAGTCGGTAAGAGGTTCTGTGTTAAATCGATATATTTTTTAGGTAAA
GTCTGGATGGATGAAAATATCAAGAAGCAGAATCACACTAATCAGGTCATGTTCTTTTTG
GTCCGTGATAGAAGGCCCTATGGAAGCAGTCCAATGGATTTTGGACAGGTTTTTAATATG
TTTGATAATGAGCCCAGTACCGCAACTGTGAAGAATGATTTGCGTGATAGGTTTCAAGTG
ATGAGGAAATTTCATGCTACAGTTATTGGTGGGCCCTCTGGAATGAAGGAACAGGCATTA
GTTAAGAGATTTTTTAAAATTAACAGTCATGTAACTTATAATCATCAGGAGGCAGCCAAG
TACGAGAACCATACTGAAAATGCCTTGTTATTGTATATGGCATGTACGCATGCCTCTAAT
CCAGTGTATGCAACTATGAAAATACGCATCTATTTCTATGATTCAATATCAAATTAA
>AJ223505
ATGTCGAAGCGACCAGGCGATATAATCATTTCCACGCCCGTCTCGAAGGTTCGCCGAAGG
CTGAACTTCGACAGCCCATACAGCAACCGTGCTGCTGTCCCCATTGTCCAAGGCACAAAC
AAGCGACGATCATGGACGTACAGGCCCATGTACCGAAAGCCCAGAATATACAGAATGTAT
CGAAGCCCTGATGTTCCCCGTGGATGTGAAGGCCCATGTAAAGTCCAGTCTTATGAGCAG
CGGGATGATATTAAGCACACTGGTATTGTTCGTTGTGTTAGTGATGTTACTCGTGGATCT
GGAATTACTCACAGAGTCGGTAAGAGGTTCTGTGTTAAATCGATATATTTTTTAGGTAAA
GTCTGGATGGATGAAAATATTAAGAAGCAGAATCACACTAATCAGGTCATGTTCTTTTTG
GTCCGTGATAGAAGGCCCTATGGAAGCAGTCCAATGGATTTTGGACAGGTTTTTAATATG
TTCGATAATGAGCCCAGTACCGCAACTGTGAAGAATGATTTGCGTGATAGGTTTCAAGTG
ATGAGGAAATTTCATGCTACAGTTATTGGTGGGCCCTCTGGAATGAAGGAACAGGCATTA
GTTAAGAGATTTTTTAAAATTAACAGTCATGTAACTTATAATCACCAGGAGGCAGCCAAG
TACGAGAACCATACTGAAAACGCCTTGTTATTGTATATGGCATGTACGCATGCCTCTAAT
CCAGTGTATGCAACTATGAAAATACGCATCTATTTCTATGATTCAATATCAAATTAA
>GQ861427
ATGTCGAAGCGACCAGGCGATATAATCATTTCCACGCCCGTCTCGAAGGTTCGCCGAAGG
CTGAACTTCGACAGCCCATACAGCAACCGTGCTGCTGTCCCCATTGTCCAAGGCATAAAC
AAGCGACGATCATGGACGTACAGGCCCATGTACCGAAAGCCCAGAATATACAGAATGTAT
CGAAGCCCTGATGTTCCCCGTGGATGTGAAGGCCCATGTAAAGTCCAGTCTTATGAGCAA
CGGGATGATATTAAGCACACTGGTGTTGTTCGTTGTGTTAGTGATGTTACTCGTGGATCT
GGAATTACTCACAGAGTCGGTAAGAGGTTCTGTGTTAAATCGATATATTTTTTAGGTAAA
GTCTGGATGGATGAAAATATCAAGAAGCAGAATCACACTAATCAGGTCATGTTCTTTTTG
GTCCGTGATAGAAGGCCCTATGGAAGCAGTCCAATGGATTTTGGACAGGTTTTTAATATG
TTCGATAATGAGCCCAGTACCGCAACCGTGAAGAATGATTTGCGTGACAGGTTTCAAGTG
ATGAGGAAATTTCATGCTACAGTTATTGGGGGGCCCTCTGGAATGAAGGAACAGGCATTA
GTTAAGAGATTTTTTAAAATTAACAGTCATGTAACTTATAATCATCAGGAGGCAGCCAAG
TACGAGAACCATACTGAAAACGCCTTGTTATTGTATATGGCATGTACGCATGCCTCTAAT
CCAGTGTATGCAACTATGAAAATACGCATCTATTTCTATGATTCAATATCAAATTAA
>EF051116
ATGTCGAAGCGACCCGGCGATATAATCATTTCCACGCCCGTCTCGAAGGTTCGCCGAAGG
CTGAACTTCGACAGCCCATACAGCAACCGTGCTGCTGTCCCCATTGTCCAAGGCACAAAC
AAGCGACGATCATGGACGTACAGGCCCATGTACCGAAAACCCAGAATATACAGAATGTAT
CGAAGCCCTGATGTTCCCCGTGGATGTGAAGGCCCATGTAAAGTCCAGTCTTATGAGCAG
CGGGATGATATTAAACACACTGGTGTTGTTCGTTGTGTTAGTGATGTTACTCGTGGATCT
GGAATTACTCACAGAGTCGGTAAGAGGTTCTGTGTTAAATCGATATATTTTTTAGGTAAA
GTCTGGATGGATGAAAATATCAAGAAGCAGAATCACACTAATCAGGTCATGTTCTTCTTG
GTCCGTGATAGAAGGCCCTATGGAAGCAGTCCAATGGATTTTGGACAGGTTTTTAATATG
TTCGATAATGAGCCCAGTACCGCAACCGTGAAGAATGATTTGCGTGATAGGTTTCAAGTG
ATGAGGAAATTTCATGCTACAGTTATTGGTGGGCCCTCTGGAATGAAGGAACAGGCATTA
GTTAAGAGATTTTTTAAAATTAACAGTCATGTAACTTATAATCATCAGGAGGCAGCCAAG
TACGAGAACCATACTGAAAACGCCTTGTTATTGTATATGGCATGTACGCATGCCTCTAAT
CCAGTGTATGCAACTATGAAAATACGCATCTATTTCTATGATTCAATATCAAATTAA
>EF054893
ATGTCGAAGCGACCAGGCGATATAATCATTTCCACGCCCGTCTCGAAGGTTCGCCGAAGG
CTGAACTTCGACAGCCCATACAGCAGCCGTGCTGCTGTCCCCATTGTCCAAGGCACAAAC
AAGCGACGATCATGGACGTACAGGCCCATGTACCGAAAGCCCAGAATATACAGAATGTAT
CGAAGCCCTGATGTTCCCCGTGGATGTGAAGGCCCATGTAAAGTCCAGTCTTACGAGCAA
CGGGATGATATTAAGCACACTGGTATTGTTCGTTGTGTTAGTGATGTTACTCGTGGATCT
GGAATTACTCACAGAGTGGGTAAGAGGTTCTGTGTTAAGTCGATATATTTTTTAGGTAAA
GTCTGGATGGATGAAAATATTAAGAAGCAGAATCACACTAATCAGGTCATGTTCTTCTTG
GTCCGTGATAGAAGGCCCTATGGAAGCAGCCCAATGGATTTTGGACAGGTTTTTAATATG
TTCGATAATGAGCCCAGTACCGCAACCGTGAAGAATGATTTGCGTGATAGGTTTCAAGTG
ATGAGGAAATTTCATGCTACAGTTATTGGTGGGCCCTCTGGAATGAAGGAACAGGCATTA
GTTAAGAGATTTTTTAAAATTAACAGTCATGTAACTTATAATCATCAGGAGGCAGCCAAG
TACGAGAACCATACTGAAAACGCCTTGTTATTGTATATGGCATGTACGCATGCCTCTAAT
CCAGTGTATGCAACTATGAAAATACGCATCTATTTCTATGATTCAATATCAAATTAA
>EF158044
ATGTCGAAGCGACCAGGCGATATAATCATTTCCACGCCCGTCTCGAAGGTTCGCCGAAGG
CTGAACTTCGACAGCCCATACAGCAGCCGTGCTGCTGTCCCCATTGTCCAAGGCACAAAC
AAGCGACGATCATGGACGTACAGGCCCATGTACCGAAAGCCCAGAATATACAGAATGTAT
CGAAGCCCTGATGTTCCCCGTGGATGTGAAGGCCCATGTAAAGTCCAGTCTTATGAGCAA
CGGGATGATATTAAGCACACTGGTATTGTTCGTTGTGTTAGTGATGTTACTCGTGGATCT
GGAATTACTCACAGAGTGGGTAAGAGGTTCTGTGTTAAGTCGATATATTTTTTAGGTAAA
GTCTGGATGGATGAAAATATTAAGAAGCAGAATCACACTAATCAGGTCATGTTCTTCTTG
GTCCGTGATAGAAGGCCCTATGGAAGCAGCCCAATGGATTTTGGACAGGTTTTTAATATG
TTCGATAATGAGCCCAGTACCGCAACCGTGAAGAATGATTTGCGTGATAGGTTTCAAGTG
ATGAGGAAATTTCATGTTACAGTTATTGGTGGGCCCTCTGGAATGAAGGAACAGGCATTA
GTTAAGAGATTTTTTAAGATTAACAGTCATGTAACTTATAATCATCAGGAGGCAGCCAAG
TACGAGAACCATACTGAAAACGCCTTGTTATTGTATATGGCATGTACGCATGCCTCTAAT
CCAGTGTATGCAACTATGAAAATACCCATCTATTTCTATGATTCAATATCTAATTAA
>AJ812277
ATGTCGAAGCGACCCGGCGATATAATCATTTCCACGCCCGTCTCGAAGGTTCGCCGAAGG
CTGAACTTCGACAGCCCATACAGCAGCCGTGCTGCTGTCCCCATTGTCCAAGGCACAAAC
AAGCGACGATCATGGACGTACAGGCCCATGTACCGAAAGCCCAGAATATACAGAATGTAT
CGAAGCCCTGATGTTCCCCGTGGATGTGAAGGCCCATGTAAAGTCCAGTCTTATGAGCAA
CGGGATGATATTAAGCACACTGGTGTTGTTCGTTGTGTTAGTGATGTTACTCGTGGATCT
GGAATTACTCACAGAGTGGGTAAGAGGTTTTGTGTTAAATCGATATATTTTTTAGGTAAA
GTCTGGATGGATGAAAATATCAAGAAGCAGAATCACACTAATCAGGTCATGTTCTTCTTG
GTCCGTGATAGAAGGCCTTATGGAAGTAGTCCAATGGATTTTGGACAGGTTTTTAATGTG
TTCGATAATGAGCCCAGTACCGCAACCGTGAAGAATGATTTGCGGGATAGGTTTCAAGTG
ATGAGGAAATTTCATGCTACAGTTATTGGTGGGCCCTCTGGAATGAAGGAACAGGCATTA
GTTAAGAGATTTTTTAAAATTAACAGTCATGTAACTTATAATCATCAGGAGGCAGCCAAG
TATGAGAACCATACTGAAAACGCCTTGTTGTTGTATATGGCATGTACGCATGCCTCTAAT
CCAGTGTATGCAACTATGAAAATACGCATTTATTTCTATGATTCAATATCAAATTAA
>LN846602
ATGTCGAAGCGGCCCGGCGATATAATCATTTCCACGCCCGCCTCGAAGGTTCGCCGAAGG
CTGAACTTCGACAGCCCATACAGCACCCGTGCTGCTGTCCCCATTGTCCAAGGCACAAAC
AAGCGACGATCATGGACGTACAGGCCCATGTACCGAAAGCCCAGAATATACAGAATGTAT
CGAAGCCCTGATGTTCCCCGTGGATGTGAAGGCCCATGTAAAGTCCAGTCTTATGAGCAA
CGGGATGATATTAAGCACACTGGTATTGTTCGTTGTGTTAGTGATGTTACTCGTGGATCT
GGAATTACTCACAGAGTGGGTAAGAGGTTCTGTGTTAAATCGATATATTTTTTAGGTAAA
GTCTGGATGGATGAAAATATCAAGAAGCAGAATCACACTAATCAGGTCATGTTCTTTTTG
GTCCGTGATAGAAGGCCCTATGGAAGCAGCCCAATGGATTTTGGACAGGTTTTTAATATG
TTCGATAATGAGCCCAGTACCGCAACAGTGAAGAATGATTTGCGGGATAGGTTTCAAGTG
ATGAGGAAATTTCATGCAACAGTTATTGGTGGGCCCTCTGGAATGAAGGAACAGGCATTA
GTTAAGAGATTTTTTAAAATTAACAGTCATGTAACTTATAATCATCAGGAGGCAGCCAAG
TACGAGAACCATACTGAAAACGCCTTGTTATTGTATATGGCATGTACGCATGCCTCTAAT
CCAGTGTATGCAACTATGAAAATACGCATCTATTTCTATGATTCAATATCAAATTAA
>LN846599
ATGTCGAAGCGGCCCGGCGATATAATCATTTCCACGCCCGCCTCGAAGGTTCGCCGAAGG
CTGAACTTCGACAGCCCATACAGCACCCGTGCTGCTGTCCCCATTGTCCAAGGCACAAAC
AAGCGACGATCATGGACGTACAGGCCCATGTACCGAAAGCCCAGAATATACAGAATGTAT
CGAAGCCCTGATGTTCCCCGTGGATGTGAAGGCCCATGTAAAGTCCAGTCTTATGAGCAA
CGGGATGATATTAAGCACACTGGTATTGTTCGTTGTGTTAGTGATGTTACTCGTGGATCT
GGAATTACTCACAGAGTGGGTAAGAGGTTCTGTGTTAAATCGATATATTTTTTAGGTAAA
GTCTGGATGGATGAAAATATCAAGAAGCAGAATCACACTAATCAGGTCATGTTCTTTTTG
GTCCGTGATAGAAGGCCCTATGGAAGCAGCCCAATGGATTTTGGACAGGTTTTTAATATG
TTCGATAATGAGCCCAGTACCGCAACAGTGAAGAATGATTTGCGGGATAGGTTTCAAGTG
ATGAGGAAATTTCATGCAACAGTTATTGGTGGGCCCTCTGGAATGAAGGAACAGGCATTA
GTTAAGAGATTTTTTAAAATTAACAGTCATGTAACTTATAATCATCAGGAGGCAGCCAAG
TACGAGAACCATACTGAAAACGCCTTGTTATTGTATATGGCATGTACGCATGCCTCTAAT
CCAGTGTATGCAACTATGAAAATACGCATCTATTTCTATGATTCAATATCAAATTAA
>LN846603
ATGTCGAAGCGGCCCGGCGATATAATCATTTCCACGCCCGCCTCGAAGGTTCGCCGAAGG
CTGAACTTCGACAGCCCATACAGCACCCGTGCTGCTGTCCCCATTGTCCAAGGCACAAAC
AAGCGACGATCATGGACGTACAGGCCCATGTACCGAAAGCCCAGAATATACAGAATGTAT
CGAAGCCCTGATGTTCCCCGTGGATGTGAAGGCCCATGTAAAGTCCAGTCTTATGAGCAA
CGGGATGATATTAAGCACACTGGTATTGTTCGTTGTGTTAGTGATGTTACTCGTGGATCT
GGAATTACTCACAGAGTGGGTAAGAGGTTCTGTGTTAAATCGATATATTTTTTAGGTAAA
GTCTGGATGGATGAAAATATCAAGAAGCAGAATCACACTAATCAGGTCATGTTCTTTTTG
GTCCGTGATAGAAGGCCCTATGGAAGCAGCCCAATGGATTTTGGACAGGTTTTTAATATG
TTCGATAATGAGCCCAGTACCGCAACAGTGAAGAATGATTTGCGGGATAGGTTTCAAGTG
ATGAGGAAATTTCATGCAACAGTTATTGGTGGGCCCTCTGGAATGAAGGAACAGGCATTA
GTTAAGAGATTTTTTAAAATTAACAGTCATGTAACTTATAATCATCAGGAGGCAGCCAAG
TACGAGAACCATACTGAAAACGCCTTGTTATTGTATATGGCATGTACGCATGCCTCTAAT
CCAGTGTATGCAACTATGAAAATACGCATCTATTTCTATGATTCAATATCAAATTAA
>LN846604
ATGTCGAAGCGGCCCGGCGATATAATCATTTCCACGCCCGCCTCGAAGGTTCGCCGAAGG
CTGAACTTCGACAGCCCATACAGCACCCGTGCTGCTGTCCCCATTGTCCAAGGCACAAAC
AAGCGACGATCATGGACGTACAGGCCCATGTACCGAAAGCCCAGAATATACAGAATGTAT
CGAAGCCCTGATGTTCCCCGTGGATGTGAAGGCCCATGTAAAGTCCAGTCTTATGAGCAA
CGGGATGATATTAAGCACACTGGTATTGTTCGTTGTGTTAGTGATGTTACTCGTGGATCT
GGAATTACTCACAGAGTGGGTAAGAGGTTCTGTGTTAAATCGATATATTTTTTAGGTAAA
GTCTGGATGGATGAAAATATCAAGAAGCAGAATCACACTAATCAGGTCATGTTCTTTTTG
GTCCGTGATAGAAGGCCCTATGGAAGCAGCCCAATGGATTTTGGACAGGTTTTTAATATG
TTCGATAATGAGCCCAGTACCGCAACAGTGAAGAATGATTTGCGGGATAGGTTTCAAGTG
ATGAGGAAATTTCATGCAACAGTTATTGGTGGGCCCTCTGGAATGAAGGAACAGGCATTA
GTTAAGAGATTTTTTAAAATTAACAGTCATGTAACTTATAATCATCAGGAGGCAGCCAAG
TACGAGAACCATACTGAAAACGCCTTGTTATTGTATATGGCATGTACGCATGCCTCTAAT
CCAGTGTATGCAACTATGAAAATACGCATCTATTTCTATGATTCAATATCAAATTAA
>LN846605
ATGTCGAAGCGGCCCGGCGATATAATCATTTCCACGCCCGCCTCGAAGGTTCGCCGAAGG
CTGAACTTCGACAGCCCATACAGCACCCGTGCTGCTGTCCCCATTGTCCAAGGCACAAAC
AAGCGACGATCATGGACGTACAGGCCCATGTACCGAAAGCCCAGAATATACAGAATGTAT
CGAAGCCCTGATGTTCCCCGTGGATGTGAAGGCCCATGTAAAGTCCAGTCTTATGAGCAA
CGGGATGATATTAAGCACACTGGTATTGTTCGTTGTGTTAGTGATGTTACTCGTGGATCT
GGAATTACTCACAGAGTGGGTAAGAGGTTCTGTGTTAAATCGATATATTTTTTAGGTAAA
GTCTGGATGGATGAAAATATCAAGAAGCAGAATCACACTAATCAGGTCATGTTCTTTTTG
GTCCGTGATAGAAGGCCCTATGGAAGCAGCCCAATGGATTTTGGACAGGTTTTTAATATG
TTCGATAATGAGCCCAGTACCGCAACAGTGAAGAATGATTTGCGGGATAGGTTTCAAGTG
ATGAGGAAATTTCATGCAACAGTTATTGGTGGGCCCTCTGGAATGAAGGAACAGGCATTA
GTTAAGAGATTTTTTAAAATTAACAGTCATGTAACTTATAATCATCAGGAGGCAGCCAAG
TACGAGAACCATACTGAAAACGCCTTGTTATTGTATATGGCATGTACGCATGCCTCTAAT
CCAGTGTATGCAACTATGAAAATACGCATCTATTTCTATGATTCAATATCAAATTAA
>LN846606
ATGTCGAAGCGGCCCGGCGATATAATCATTTCCACGCCCGCCTCGAAGGTTCGCCGAAGG
CTGAACTTCGACAGCCCATACAGCACCCGTGCTGCTGTCCCCATTGTCCAAGGCACAAAC
AAGCGACGATCATGGACGTACAGGCCCATGTACCGAAAGCCCAGAATATACAGAATGTAT
CGAAGCCCTGATGTTCCCCGTGGATGTGAAGGCCCATGTAAAGTCCAGTCTTATGAGCAA
CGGGATGATATTAAGCACACTGGTATTGTTCGTTGTGTTAGTGATGTTACTCGTGGATCT
GGAATTACTCACAGAGTGGGTAAGAGGTTCTGTGTTAAATCGATATATTTTTTAGGTAAA
GTCTGGATGGATGAAAATATCAAGAAGCAGAATCACACTAATCAGGTCATGTTCTTTTTG
GTCCGTGATAGAAGGCCCTATGGAAGCAGCCCAATGGATTTTGGACAGGTTTTTAATATG
TTCGATAATGAGCCCAGTACCGCAACAGTGAAGAATGATTTGCGGGATAGGTTTCAAGTG
ATGAGGAAATTTCATGCAACAGTTATTGGTGGGCCCTCTGGAATGAAGGAACAGGCATTA
GTTAAGAGATTTTTTAAAATTAACAGTCATGTAACTTATAATCATCAGGAGGCAGCCAAG
TACGAGAACCATACTGAAAACGCCTTGTTATTGTATATGGCATGTACGCATGCCTCTAAT
CCAGTGTATGCAACTATGAAAATACGCATCTATTTCTATGATTCAATATCAAATTAA
>LN846610
ATGTCGAAGCGGCCCGGCGATATAATCATTTCCACGCCCGCCTCGAAGGTTCGCCGAAGG
CTGAACTTCGACACCCCATACAGCACCCGTGCTGCTGTCCCCATTGTCCAAGGCACAAAC
AAGCGACGATCATGGACGTACAGGCCCATGTACCGAAAGCCCAGAATATACAGAATGTAT
CGAAGCCCTGATGTTCCCCGTGGATGTGAAGGCCCATGTAAAGTCCAGTCTTATGAGCAA
CGGGATGATATTAAGCACACTGGTATTGTTCGTTGTGTTAGTGATGTTACTCGTGGATCT
GGAATTACTCACAGAGTGGGTAAGAGGTTCTGTGTTAAATCGATATATTTTTTAGGTAAA
GTCTGGATGGATGAAAATATCAAGAAGCAGAATCACACTAATCAGGTCATGTTCTTTTTG
GTCCGTGATAGAAGGCCCTATGGAAGCAGCCCAATGGATTTTGGACAGGTTTTTAATATG
TTCGATAATGAGCCCAGTACCGCAACAGTGAAGAATGATTTGCGGGATAGGTTTCAAGTG
ATGAGGAAATTTCATGCAACAGTTATTGGTGGGCCCTCTGGAATGAAGGAACAGGCATTA
GTTAAGAGATTTTTTAAAATTAACAGTCATGTAACTTATAATCATCAGGAGGCAGCCAAG
TACGAGAACCATACTGAAAACGCCTTGTTATTGTATATGGCATGTACGCATGCCTCTAAT
CCAGTGTATGCAACTATGAAAATACGCATCTATTTCTATGATTCAATATCAAATTAA
>LN846601
ATGTCGAAGCGGCCCGGCGATATAATCATTTCCACGCCCGCCTCGAAGGTTCGCCGAAGG
CTGAACTTCGACAGCCCATACAGCACCCGTGCTGCTGTCCCCATTGTCCAAGGCACAAAC
AAGCGACGATCATGGACGTACAGGCCCATGTACCGAAAGCCCAGAATATACAGAATGTAT
CGAAGCCCTGATGTTCCCCGTGGATGTGAAGGCCCATGTAAAGTCCAGTCTTATGAGCAA
CGGGATGATATTAAGCACACTGGTATTGTTCGTTGTGTTAGTGATGTTACTCGTGGATCT
GGAATTACTCACAGAGTGGGTAAGAGGTTCTGTGTTAAATCGATATATTTTTTAGGTAAA
GTCTGGATGGATGAAAATATCAAGAAGCAGAATCACACTAATCAGGTCATGTTCTTTTTG
GTCCGTGATAGAAAGCCCTATGGAAGCAGCCCAATGGATTTTGGACAGGTTTTTAATATG
TTCGATAATGAGCCCAGTACCGCAACAGTGAAGAATGATTTGCGGGATAGGTTTCAAGTG
ATGAGGAAATTTCATGCAACAGTTATTGGTGGGCCCTCTGGAATGAAGGAACAGGCATTA
GTTAAGAGATTTTTTAAAATTAACAGTCATGTAACTTATAATCATCAGGAGGCAGCCAAG
TACGAGAACCATACTGAAAACGCCTTGTTATTGTATATGGCATGTACGCATGCCTCTAAT
CCAGTGTATGCAACTATGAAAATACGCATCTATTTCTATGATTCAATATCAAATTAA
>LN846609
ATGTCGAAGCGGCCCGGCGATATAATCATTTCCACGCCCGCCTCGAAGGTTCGCCGAAGG
CTGAACTTCGACAGCCCATACAGCACCCGTGCTGCTGTCCCCATTGTCCAAGGCACAAAC
AAGCGACGATCATGGACGTACAGGCCCATGTACCGAAAGCCCAGAATATACAGAATGTAT
CGAAGCCCTGATGTTCCCCGTGGATGTGAAGGCCCATGTAAAGTCCAGTCTTATGAGCAA
CGGGATGATATTAAGCACACTGGTATTGTTCGTTGTGTTAGTGATGTTACTCGTGGATCT
GGAATTACTCACAGAGTGGGTAAGAGGTTCTGTGTTAAATCGATATATTTTTTAGGTAAA
GTCTGGATGGATGAAAATATCAAGAAGCAGAATCACACTAATCAGGTCATGTTCTTTTTG
GTCCGTGATAGAAGGCCCTATGGAAGCAGCCCAATGGATTTTGGACAGGTTTTTAATATG
TTCGATAATGAGCCCAGTACCGCAACAGTGAAGAATGATTTGCGGGATAGGTTTCAAGTG
ATGAGGAAATTTCATGCAACAGTTATTGGTGGGCCCTCTGGAATGAAGGAACAGGCATTA
GTTAAGAGATTTTTTAAAATTAACAGTCATATAACTTATAATCATCAGGAGGCAGCCAAG
TACGAGAACCATACTGAAAACGCCTTGTTATTGTATATGGCATGTACGCATGCCTCTAAT
CCAGTGTATGCAACTATGAAAATACGCATCTATTTCTATGATTCAATATCAAATTAA
>LN846607
ATGTCGAAGCGGCCCGGCGATATAATCATTTCCACGCCCGCCTCGAAGGTTCGCCGAAGG
CTGAACTTCGACAGCCCATACAGCACCCGTGCTGCTGTCCCCATTGTCCAAGGCACAAAC
AAGCGACGATCATGGACGTACAGGCCCATGTATCGGAAGCCCAGAATATACAGAATGTAT
CGAAGCCCTGATGTTCCCCGTGGATGTGAAGGCCCATGTAAAGTCCAGTCTTATGAGCAA
CGGGATGATATTAAGCACACTGGTATTGTTCGTTGTGTTAGTGATGTTACTCGTGGATCT
GGAATTACTCACAGAGTGGGTAAGAGGTTCTGTGTTAAATCGATATATTTTTTAGGTAAA
GTCTGGATGGATGAAAATATCAAGAAGCAGAACCATACTAATCAGGTCATGTTTTTCTTG
GTCCGTGATAGAAGGCCCTATGGAAGCAGCCCAATGGATTTTGGACAGGTTTTTAATATG
TTTGATAATGAGCCCAGTACCGCAACAGTGAAGAATGATTTGCGGGATAGGTTTCAAGTG
ATGAGGAAATTTCATGCAACAGTTATTGGTGGGCCCTCTGGAATGAAGGAACAGGCATTA
GTTAAGAGATTTTTTAAAATTAACAGTCATGTAACTTATAATCATCAGGAGGCAGCCAAG
TACGAGAACCATACTGAAAACGCCTTGTTATTGTATATGGCATGTACGCATGCCTCTAAT
CCAGTGTATGCAACTATGAAAATACGCATCTATTTCTATGATTCAATATCAAATTAA
>LN846600
ATGTCGAAGCGGCCCGGCGATATAATCATTTCCACGCCCGCCTCGAAGGTTCGCCGAAGG
CTGAACTTCGACAGCCCATACAGCACCCGTGCTGCTGTCCCCATTGTCCAAGGCACAAAC
AAGCGACGATCATGGACGTACAGGCCCATGTATCGGAAGCCCAGAATATACAGAATGTAT
CGAAGCCCTGATGTTCCCCGTGGATGTGAAGGCCCATGTAAAGTCCAGTCTTATGAGCAA
CGGGATGATATTAAGCACACTGGTATTGTTCGTTGTGTTAGTGATGTTACTCGTGGATCT
GGAATTACTCACAGAGTGGGTAAGAGGTTCTGTGTTAAATCGATATATTTTTTAGGTAAA
GTCTGGATGGATGAAAATATCAAGAAGCAGAACCATACTAATCAGGTCATGTTTTTCTTG
GTCCGTGATAGAAGGCCCTATGGAAGCAGCCCAATGGATTTTGGACAGGTTTTTAATATG
TTTGATAATGAGCCCAGTACCGCAACAGTGAAGAATGATTTGCGGGATAGGTTTCAAGTG
ATGAGGAAATTTCATGCAACAGTTATTGGTGGGCCCTCTGGAATGAAGGAACAGGCATTA
GTTAAGAGATTTTTTAAAATTAACAGTCATGTAACTTATAATCATCAGGAGGCAGCCAAG
TACGAGAACCATACTGAAAACGCCTTGTTATTGTATATGGCATGTACGCATGCCTCTAAT
CCAGTGTATGCAACTATGAAAATACGCATCTATTTCTATGATTCAATATCAAATTAA
>LN846608
ATGTCGAAGCGGCCCGGCGATATAATCATTTCCACGCCCGCCTCGAAGGTTCGCCGAAGG
CTGAACTTCGACAGCCCATACAGCACCCGTGCTGCTGTCCCCATTGTCCAAGGCACAAAC
AAGCGACGATCATGGACGTACAGGCCCATGTATCGGAAGCCCAGAATATACAGAATGTAT
CGAAGCCCTGATGTTCCCCGTGGATGTGAAGGCCCATGTAAAGTCCAGTCTTATGAGCAA
CGGGATGATATTAAGCACACTGGTATTGTTCGTTGTGTTAGTGATGTTACTCGTGGATCT
GGAATTACTCACAGAGTGGGTAAGAGGTTCTGTGTTAAATCGATATATTTTTTAGGTAAA
GTCTGGATGGATGAAAATATCAAGAAGCAGAACCATACTAATCAGGTCATGTTTTTCTTG
GTCCGTGATAGAAGGCCCTATGGAAGCAGCCCAATGGATTTTGGACAGGTTTTTAATATG
TTTGATAATGAGCCCAGTACCGCAACAGTGAAGAATGATTTGCGGGATAGGTTTCAAGTG
ATGAGGAAATTTCATGCAACAGTTATTGGTGGGCCCTCTGGAATGAAGGAACAGGCATTA
GTTAAGAGATTTTTTAAAATTAACAGTCATGTAACTTATAATCATCAGGAGGCAGCCAAG
TACGAGAACCATACTGAAAACGCCTTGTTATTGTATATGGCATGTACGCATGCCTCTAAT
CCAGTGTATGCAACTATGAAAATACGCATCTATTTCTATGATTCAATATCAAATTAA
>LN831187
ATGTCGAAGCGGCCCGGCGATATAATCATTTCCACGCCCGCCTCGAAGGTTCGCCGAAGG
CTGAACTTCGACAGCCCATACAGCAGCCGTGCTGCTGTCCCCATTGTCCAAGGCACAAAC
AAGCGACGATCATGGACGTACAGGCCCATGTACCGAAAGCCCAGAATATACAGAATGTAT
CGAAGCCCTGATGTTCCCCGTGGATGTGAAGGCCCATGTAAAGTCCAGTCTTATGAGCAA
CGGGATGATATTAAGCACACTGGTATTGTTCGTTGTGTTAGTGATGTTACTCGTGGATCT
GGAATTACTCACAGAGTGGGTAAGAGGTTCTGTGTTAAATCGATATATTTTTTAGGTAAA
GTCTGGATGGATGAAAATATCAAGAAGCAGAACCATACTAATCAGGTCATGTTCTTCTTG
GTCCGTGATAGAAGGCCCTATGGAAACAGCCCAATGGATTTTGGACAGGTTTTTAATATG
TTCGATAATGAGCCCAGTACCGCAACAGTGAAGAATGATTTGCGGGATAGGTTTCAAGTG
ATGAGGAAATTTCATGCTACAGTTATTGGTGGACCCTCTGGAATGAAGGAACAGGCATTA
GTTAAGAGGTTTTTTAGAATTAACAGTCATGTAACTTATAATCATCAGGAGGCAGCCAAG
TACGAGAACCATACTGAAAACGCCTTGTTATTGTATATGGCATGTACGCATGCCTCTAAT
CCAGTGTATGCAACTATGAAAATACGCATCTATTTCTATGATTCAATATCAAATTAA
>LN812978
ATGTCGAAGCGGCCCGGCGATATAATCATTTCCACGCCCGCCTCGAAGGTTCGCCGAAGG
CTGAACTTCGACAGCCCATACAACAGCCGTGCTGCTGTCCCCATTGTCCAAGGCACAAAC
AAGCGACGATCATGGACGTACAGGCCCATGTACCGAAAGCCCAGAATATACAGAATGTAT
CGAAGCCCTGATGTTCCCCGTGGATGTGAAGGCCCATGTAAAGTCCAGTCTTATGAGCAA
CGGGATGATATTAAGCACACTGGTATTGTTCGTTGTGTTAGTGATGTTACTCGTGGATCT
GGAATTACTCACAGAGTGGGTAAGAGGTTCTGTGTTAAATCGATATATTTTTTAGGTAAA
GTCTGGATGGATGAAAATATCAAGAAGCAGAACCATACTAATCAGGTCATGTTCTTCTTG
GTCCGTGATAGAAGGCCCTATGGAAACAGCCCAATGGATTTTGGACAGGTTTTTAATATG
TTCGATAATGAGCCCAGTACCGCAACAGTGAAGAATGATTTGCGGGATAGGTTTCAAGTG
ATGAGGAAATTTCATGCTACAGTTATTGGTGGACCCTCTGGAATGAAGGAACAGGCATTA
GTTAAGAGGTTTTTTAGAATTAACAGTCATGTAACTTATAATCATCAGGAGGCAGCCAAG
TACGAGAACCATACTGAAAACGCCTTGTTATTGTATATGGCATGTACGCATGCCTCTAAT
CCAGTGTATGCAACTATGAAAATACGCATCTATTTCTATGATTCAATATCAAATTAA
>EF101929
ATGTCGAAGCGACCCGGCGATATAATCATTTCCACGCCCGTCTCGAAGGTTCGCCGAAGG
CTGAACTTCGACAGCCCATACAGCAGCCGTGCTGCTGTCCCCATTGTCCAAGGCACAAAC
AAGCGACGATCATGGACGTACAGGCCCATGTACCGAAAGCCCAGAATATACAGAATGTAT
CGAAGCCCTGATGTTCCCCGTGGATGTGAAGGCCCATGTAAAGTGCAGTCTTATGAGCAA
CGGGATGATATTAAGCATACCGGTATTGTTCGTTGTGTCAGTGATGTTACTCGTGGATCT
GGAATTACTCACAGAGTGGGTAAGAGGTTCTGTGTTAAATCGATATATTTTTTAGGTAAA
GTCTGGATGGATGAAAACATCAAGAAGCAGAATCACACTAATCAGGTCATGTTCTTCTTG
GTCCGTGATAGGAGGCCCTATGGAAACAGCCCAATGGATTTTGGACAGGTTTTTAATATG
TTCGATAATGAGCCCAGTACCGCAACCGTGAAGAATGATTTGCGTGATAGGTTTCAAGTG
ATGAGGAAATTTCATGCTACAGTTATTGGTGGGCCCTCTGGAATGAAGGAACAGGCATTA
GTTAAGAGATTTTTTAAAATTAACAGTCATGTAACTTATAATCATCAGGAGGCAGCCAAG
TATGAGAACCATACTGAAAACGCCTTGTTATTGTATATGGCATGTACGCATGCCTCTAAT
CCTGTGTATGCAACTATGAAAATACGCATCTATTTCTATGATTCAATATCAAATTAA
>LN846614
ATGTCGAAGCGACCAGGCGATATAATCATTTCCACGCCCGCCTCGAAGGTTCGCCGAAGG
CTGAACTTCGACAGCCCATACAGCACCCGTGCTGCTGTCCCCATTGTCCAAGGCACAAAC
AAGCGACGATCATGGACGTACAGGCCCATGTACCGGAAGCCCAGAATATACAGAATGTAT
CGAAGCACTGATGTTCCCCGTGGATGTGAAGGCCCATGTAAAGTACAGTCTTATGAGCAA
CGGGATGATATTAAGCATACTGGTATTGTTCGTTGTGTTAGTGATGTTACTCGTGGATCT
GGAATTACTCACAGAGTGGGTAAGAGGTTCTGTGTTAAATCGATATATTTTCTAGGTAAA
GTCTGGATGGATGAAAATATCAAGAAGCAGAATCACACTAATCAGGTCATGTTCTTCTTG
GTCCGTGATAGAAGGCCCTATGGAAGCAGCCCAATGGATTTTGGACAGGTTTTTAATATG
TTCGATAATGAGCCCAGTACCGCAACCGTGAAGAATGATTTGCGTGATAGGTTTCAAGTC
ATGAGGAAATTTCATGCAACAGTTATTGGTGGGCCCTCTGGAATGAAGGAACAGGCATTA
GTTAAGAGATTTTTTAAAATTAACAGTCATGTAACTTATAATCATCAGGAGGCAGCCAAG
TATGAGAACCATACTGAAAACGCCTTGTTATTGTATATGGCATGTACGCATGCCTCTAAT
CCAGTGTATGCAACTATGAAAATACGCATCTATTTCTATGATTCAATATCAAATTAA
>LN846613
ATGTCGAAGCGACCAGGCGATATAATCATTTCCACACCCGCCTCGAAGGTTCGCCGAAGG
CTGAACTTCGACAGCCCATACAGCACCCGTGCTGCTGTCCCCATTGTCCAAGGCACAAAC
AAGCGACGATCATGGACGTACAGGCCCATGTACCGGAAGCCCAGAATATACAGAATGTAT
CGAAGCACTGATGTTCCCCGTGGATGTGAAGGCCCATGTAAAGTACAGTCTTATGAGCAA
CGGGATGATATTAAGCATACTGGTATTGTTCGTTGTGTTAGTGATGTTACTCGTGGATCT
GGAATTACTCACAGAGTGGGTAAGAGGTTCTGTGTTAAATCGATATATTTTCTAGGTAAA
GTCTGGATGGATGAAAATATCAAGAAGCAGAATCACACTAATCAGGTCATGTTCTTCTTG
GTCCGTGATAGAAGGCCCTATGGAAGCAGCCCAATGGATTTTGGACAGGTTTTTAATATG
TTCGATAATGAGCCCAGTACCGCAACCGTGAAGAATGATTTGCGTGATAGGTTTCAAGTC
ATGAGGAAATTTCATGCAACAGTTATTGGTGGGCCCTCTGGAATGAAGGAACAGGCATTA
GTTAAGAGATTTTTTAAAATTAACAGTCATGTAACTTATAATCATCAGGAGGCAGCCAAG
TACGAGAACCATACTGAAAACGCCTTGTTATTGTATATGGCATGTACGCATGCCTCTAAT
CCAGTGTATGCAACTATGAAAATACGCATCTATTTCTATGATTCAATATCAAATTAA
>HF548825
ATGTCGAAGCGACCAGGCGATATAATCATTTCCACGCCCGTCTCGAAGGTTCGCCGAAGG
CTGAACTTCGACAGCCCATACAGCAGCCGTGCTGCTGTCCCCATTGTCCAAGGCACAAAC
AAGCGACGATCATGGACGTACAGGCCCATGTACCGGAAGCCCAGAATATACAGAATGTAT
CGAAGCCCTGATGTACCTCGTGGATGTGAAGGCCCATGTAAAGTACAGTCTTATGAGCAA
CGGGATGATATTAAGCACACTGGTATTGTTCGTTGTGTTAGTGATGTTACTCGTGGATCT
GGAATTACTCACAGAGTTGGTAAGAGGTTCTGTGTTAAGTCGATATATTTTTTAGGTAAA
GTCTGGATGGATGAAAATATCAAGAAGCAGAATCACACTAATCAGGTCATGTTCTTCTTG
GTCCGTGATAGAAGGCCCTATGGAAGCAGCCCAATGGATTTTGGACAGGTTTTTAATATG
TTCGATAATGAGCCCAGTACCGCAACCGTGAAGAATGATTTGCGTGATAGGTTTCAAGTG
ATGAGGAAATTTCATGCTACAGTTATTGGTGGGCCCTCTGGAATGAAGGAACAGGCATTA
GTTAAGAGATTTTTTAAAATTAACAGTCATGTAACTTATAATCATCAGGAGGCAGCCAAG
TATGAGAACCATACTGAAAACGCCTTGTTATTGTATATGGCATGTACGCATGCCTCTAAT
CCAGTGTATGCAACTATGAAAATACGCATCTATTTCTACGATTCAATATCAAATTAA
>JX444575
ATGTCGAAGCGACCAGGCGATATAATCATTTCCACGCCCGTCTCGAAGGTTCGCCGAAGG
CTGAACTTCGACAGCCCATACAGCAGCCGTGCTGCTGTCCCCATTGTCCAAGGCACAAAC
AAGCGACGATCATGGACGTACAGGCCCATGTACCGGAAGCCCAGAATATACAGAATGTAT
CGAAGCCCTGATGTTCCTCGTGGATGTGAAGGCCCGTGTAAAGTACAGTCTTATGAGCAA
CGGGATGATATTAAGCACACTGGTATTGTTCGTTGTGTTAGTGATGTTACTCGTGGATCT
GGAATTACTCACAGAGTTGGTAAGAGGTTCTGTGTTAAGTCGATATATTTTTTAGGTAAA
GTCTGGATGGATGAAAATATCAAGAAGCAGAATCACACTAATCAGGTCATGTTCTTCTTG
GTCCGTGATAGAAGGCCCTATGGAAGCAGCCCAATGGATTTTGGACAGGTTTTTAATATG
TTTGATAATGAGCCCAGTACCGCAACCGTGAAGAATGATTTGCGTGATAGGTTTCAAGTG
ATGAGGAAATTTCATGCTACAGTTATTGGTGGGCCCTCTGGAATGAAGGAACAGGCATTA
GTTAAGAGATTTTTTAAAATTAACAGTCATGTAACTTATAATCATCAGGAGGCAGCCAAG
TATGAGAACCATACTGAAAACGCCTTGTTATTGTATATGGCATGTACGCATGCCTCTAAT
CCAGTGTATGCAACTATGAAAATACGCATCTATTTCTACGATTCAATATCAAATTAA
>AB116630
ATGTCGAAGCGACCAGGCGATATAATCATTTCCACGCCCGTCTCGAAGGTTCGCCGAAGG
CTGAACTTCGACAGCCCATACAGCAGCCGTGCTGCTGTCCCCATTGTCCAAGGCACAAAC
AAGCGACGATCATGGACGTACAGGCCCATGTACCGAAAGCCCAGAATATACAGAATGTAT
CGAAGCCCTGATGTTCCCCGTGGATGTGAAGGCCCATGTAAAGTCCAGTCTTATGAGCAA
CGGGATGATATTAAGCATACTGGTATTGTTCGTTGTGTTAGTGATGTTACTCGTGGATCT
GGAATTACTCACAGAGTGGGTAAGAGGTTCTGTGTTAAATCGATATATTTTTTAGGGAAA
GTCTGGATGGATGAAAATATCAAGAAGCAGAATCACACTAATCAGGTCATGTTCTTCTTA
GTCCGTGATAGAAGGCCCTATGGAAGCAGCCCAATGGATTTTGGACAGGTTTTTAATATG
TTCGATAATGAGCCCAGTACCGCAACCGTGAAGAATGATTTGCGGGATAGGTTTCAAGTG
ATGAGGAAATTTCATGCTACAGTTATTGGTGGACCCTCTGGAATGAAGGAACAGGCATTA
GTTAAGAGATTTTTTAAAATTAACAGTCATGTAACTTATAATCATCAGGAGGCAGCCAAG
TACGAGAACCATACTGAAAACGCCTTGTTATTGTATATGGCATGTACGCATGCCTCTAAT
CCAGTGTATGCAACTATGAAAATACGCATCTATTTCTATGATTCAATATCAAATTAA
>AB116629
ATGTCGAAGCGACCAGGCGATATAATCATTTCCACGCCCGTCTCGAAGGTTCGCCGAAGG
CTGAACTTCGACAGCCCATACAGCAGCCGTGCTGCTGTCCCCATTGTCCAAGGCACAAAC
AAGCGACGATCATGGACGTACAGGCCCATGTACCGAAAGCCCAGAATATACAGAATGTAT
CGAAGCCCTGATGTTCCCCGTGGATGTGAAGGCCCATGTAAAGTCCAGTCTTATGAGCAA
CGGGATGATATTAAGCATACTGGTATTGTTCGTTGTGTTAGTGATGTTACTCGTGGATCT
GGAATTACTCACAGAGTGGGTAAGAGGTTCTGTGTTAAATCGATATATTTTTTAGGGAAA
GTCTGGATGGATGAAAATATCAAGAAGCAGAATCACACTAATCAGGTCATGTTCTTCTTA
GTCCGTGATAGAAGGCCCTATGGAAGCAGCCCAATGGATTTTGGACAGGTTTTTAATATG
TTCGATAATGAGCCCAGTACCGCAACCGTGAAGAATGATTTGCGGGATAGGTTTCAAGTG
ATGAGGAAATTTCATGCTACAGTTATTGGTGGACCCTCTGGAATGAAGGAACAGGCATTA
GTTAAGAGATTTTTTAAAATTAACAGTCATGTAACTTATAATCATCAGGAGGCAGCCAAG
TACGAGAACCATACTGAAAACGCCTTGTTATTGTATATGGCATGTACGCATGCCTCTAAT
CCAGTGTATGCAACTATGAAAATACGCATCTATTTCTATGATTCAATATCAAATTAA
>AB116631
ATGTCGAAGCGACCAGGCGATATAATCATTTCCACGCCCGTCTCGAAGGTTCGCCGAAGG
CTGAACTTCGACAGCCCATACAGCAGCCGTGCTGCTGTCCCCATTGTCCAAGGCACAAAC
AAGCGACGATCATGGACGTACAGGCCCATGTACCGAAAGCCCAGAATATACAGAATGTAT
CGAAGCCCTGATGTTCCCCGTGGATGTGAAGGCCCATGTAAAGTCCAGTCTTATGAGCAA
CGGGATGATATTAAGCATACTGGTATTGTTCGTTGTGTTAGTGATGTTACTCGTGGATCT
GGAATTACTCACAGAGTGGGTAAGAGGTTCTGTGTTAAATCGATATATTTTTTAGGGAAA
GTCTGGATGGATGAAAATATCAAGAAGCAGAATCACACTAATCAGGTCATGTTCTTCTTA
GTCCGTGATAGAAGGCCCTATGGAAGCAGCCCAATGGATTTTGGACAGGTTTTTAATATG
TTCGATAATGAGCCCAGTACCGCAACCGTGAAGAATGATTTGCGGGATAGGTTTCAAGTG
ATGAGGAAATTTCATGCTACAGTTATTGGTGGACCCTCTGGAATGAAGGAACAGGCATTA
GTTAAGAGATTTTTTAAAATTAACAGTCATGTAACTTATAATCATCAGGAGGCAGCCAAG
TACGAGAACCATACTGAAAACGCCTTGTTATTGTATATGGCATGTACGCATGCCTCTAAT
CCAGTGTATGCAACTATGAAAATACGCATCTATTTTTATGATTCAATATCAAATTAA
>AB110217
ATGTCGAAGCGACCAGGCGATATAATCATTTCCACGCCCGTCTCGAAGGTTCGCCGAAGG
CTGAACTTCGACAGCCCATACAGCAGCCGTGCTGCTGTCCCCATTGTCCAAGGCACAAAC
AAGCGACGATCATGGACGTACAGGCCCATGTACCGAAAGCCCAGAATATACAGAATGTAT
CGAAGCCCTGATGTTCCCCGTGGATGTGAAGGCCCATGTAAAGTCCAGTCTTATGAGCAA
CGGGATGATATTAAGCATACTGGTATTGTTCGTTGTGTTAGTGATGTTACTCGTGGATCT
GGAATTACTCACAGAGTGGGTAAGAGGTTCTGTGTTAAATCGATATATTTTTTAGGGAAA
GTCTGGATGGATGAAAATATCAAGAAGCAGAATCATACTAATCAGGTCATGTTCTTCTTA
GTCCGTGATAGAAGGCCCTATGGAAGCAGCCCAATGGATTTTGGACAGGTTTTTAATATG
TTCGATAATGAGCCCAGTACCGCAACCGTGAAGAATGATTTGCGGGATAGGTTTCAAGTG
ATGAGGAAATTTCATGCTACAGTTATTGGTGGACCCTCTGGAATGAAGGAACAGGCATTA
GTTAAGAGATTTTTTAAAATTAACAGTCATGTAACTTATAATCATCAGGAGGCAGCCAAG
TACGAGAACCATACTGAAAACGCCTTGTTATTGTATATGGCATGTACGCATGCCTCTAAT
CCAGTGTATGCAACTATGAAAATACGCATCTATTTCTATGATTCAATATCAAATTAA
>KJ585666
ATGTTGAAGCGACCAGGCGATATAATCATTTCCACGCCCGTCTCGAAGGTTCGCCGAAGG
CTGAACTTCGACAGCCCATACAGCAGCCGTGCTGCTGTCCCCATTGTCCAAGGCACAAAC
AAGCGACGATCATGGACGTACAGGCCCATGTACCGAAAGCCCAGAATATACAGAATGTAT
CGAAGCCCTGATGTTCCCCGTGGATGTGAAGGCCCATGTAAAGTCCAGTCTTATGAGCAA
CGGGATGATATTAAGCATACTGGTATTGTTCGTTGTGTTAGTGATGTTACTCGTGGATCT
GGAATTACTCACAGAGTGGGTAAGAGGTTCTGTGTTAAATCGATATATTTTTTAGGGAAA
GTCTGGATGGATGAAAATATCAAGAAGCAGAATCACACTAATCAGGTCATGTTCTTCTTA
GTCCGTGATAGAAGGCCCTATGGAAGCAGCCCAATGGATTTTGGACAGGTTTTTAATATG
TTCGATAATGAGCCCAGTACCGCAACCGTGAAGAATGATTTGCGGGATAGGTTTCAAGTG
ATGAGGAAATTTCATGCTACAGTTATTGGTGGACCCTCTGGAATGAAGGAACAGGCATTA
GTTAAGAGATTTTTTAAAATTAACAGTCATGTAACTTATAATCATCAGGAGGCAGCCAAG
TACGAGAACCATACTGAAAACGCCTTGTTATTGTATATGGCATGTACGCATGCCTCTAAT
CCAGTGTATGCAACTATGAAAATACGCATCTATTTCTATGATTCAATATCAAATTAA
>JX961667
ATGTCGAAGCGACCAGGCGATATAATCATTTCCACGCCCGTCTCGAAGGTTCGCCGAAGG
CTGAACTTCGACAGCCCATACAGCAGCCGTGCTGCTGTCCCCATTGTCCAAGGCACAAAC
AAGCGACGATCATGGACGTACAGGCCCATGTACCGAAAGCCCAGAATATACAGAATGTAT
CGAAGCCCTGATGTTCCCCGTGGATGTGAAGGCCCATGTAAAGTCCAGTCTTATGAGCAA
CGGGATGATATTAAGCATACTGGTATTGTTCGTTGTGTTAGTGATGTTACTCGTGGATCT
GGAATTACTCACAGAGTGGGTAAGAGGTTCTGTGTTAAATCGATATATTTTTTAGGGAAA
GTCTGGATGGATGAAAATATCAAGAAGCAGAATCACACTAATCAGGTCATGTTCTTCTTA
GTCCGTGATAGAAGGCCCTATGGAAGCAGCCCAATGGATTTTGGACAGGTTTTTAATATG
TTCGATAATGAGCCCAGTACCGCAACCGTGAAGAATGATTTGCGGGATAGGTTTCAAGTG
ATGAGGAAATTTCATGCTACAGTTATTGGTGGACCCTCTGGAATGAAGGAACAGGCATTA
GTTAAGAGATTTTTTAAAATTAACAGTCATGTAACTTATAATCATCAGGAGGCAGCCAAG
TACGAGAACCATACTGAAAACGCCTTGTTACTGTATATGGCATGTACGCATGCCTCGAAT
CCAGTGTATGCAACTATGAAAATACGCATCTATTTCTATGATTCAATATCAAATTAA
>JN183874
ATGTCGAAGCGACCAGGCGATATAATCATTTCCACGCCCGTCTCGAAGGTTCGCCGAAGG
CTGAACTTCGACAGCCCATACAGCAGCCGTGCTGCTGTCCCCATTGTCCAAGGCACAAAC
AAGCGACGATCATGGACGTACAGGCCCATGTACCGAAAGCCCAGAATATACAGAATGTAT
CGAAGCCCTGATGTTCCCCGTGGATGTGAAGGCCCATGTAAAGTCCAGTCTTATGAGCAA
CGGGATGATATTAAGCATACTGGTATTGTTCGTTGTGTTAGTGATGTTACTCGTGGATCT
GGAATTACTCACAGAGTGGGTAAGAGGTTCTGTGTTAAATCGATATATTTTTTAGGGAAA
GTCTGGATGGATGAAAATATCAAGAAGCAGAATCACACTAATCAGGTCATGTTCTTCTTA
GTCCGTGATAGAAGGCCCTATGGAAGCAGCCCAATGGATTTTGGACAGGTTTTTAATATG
TTCGATAATGAGCCCAGTACCGCAACCGTGAAGAATGATTTGCGGGATAGGTTTCAAGTG
ATGAGGAAATTTCATGCTACAGTTATTGGTGGACCCTCTGGAATGAAGGAACAGGCATTA
GTTAAGAGATTTTTTAAAATTAACAGTCATGTAACTTATAATCATCAGGAGGCAGCCAAG
TACGAGAACCATACTGAAAACGCCTTGTTACTGTATATGGCATGTACGCATGCCTCGAAT
CCAGTGTATGCAACTATGAAAATACGCATCTATTTCTATGATTCAATATCAAATTAA
>JN183873
ATGTCGAAGCGACCAGGCGATATAATCATTTCCACGCCCGTCTCGAAGGTTCGCCGAAGG
CTGAACTTCGACAGCCCATACAGCAGCCGTGCTGCTGTCCCCATTGTCCAAGGCACAAAC
AAGCGACGATCATGGACGTACAGGCCCATGTACCGAAAGCCCAGAATATACAGAATGTAT
CGAAGCCCTGATGTTCCCCGTGGATGTGAAGGCCCATGTAAAGTCCAGTCTTATGAGCAA
CGGGATGATATTAAGCATACTGGTATTGTTCGTTGTGTTAGTGATGTTACTCGTGGATCT
GGAATTACTCACAGAGTGGGTAAGAGGTTCTGTGTTAAATCGATATATTTTTTAGGGAAA
GTCTGGATGGATGAAAATATCAAGAAGCAGAATCACACTAATCAGGTCATGTTCTTCTTA
GTCCGTGATAGAAGGCCCTATGGAAGCAGCCCAATGGATTTTGGACAGGTTTTTAATATG
TTCGATAATGAGCCCAGTACCGCAACCGTGAAGAATGATTTGCGGGATAGGTTTCAAGTG
ATGAGGAAATTTCATGCTACAGTTATTGGTGGACCCTCTGGAATGAAGGAACAGGCATTA
GTTAAGAGATTTTTTAAAATTAACAGTCATGTAACTTATAATCATCAGGAGGCAGCCAAG
TACGAGAACCATACTGAAAACGCCTTGTTACTGTATATGGCATGTACGCATGCCTCGAAT
CCAGTGTATGCAACTATGAAAATACGCATCTATTTCTATGATTCAATATCAAATTAA
>JN183872
ATGTCGAAGCGACCAGGCGATATAATCATTTCCACGCCCGTCTCGAAGGTTCGCCGAAGG
CTGAACTTCGACAGCCCATACAGCAGCCGTGCTGCTGTCCCCATTGTCCAAGGCACAAAC
AAGCGACGATCATGGACGTACAGGCCCATGTACCGAAAGCCCAGAATATACAGAATGTAT
CGAAGCCCTGATGTTCCCCGTGGATGTGAAGGCCCATGTAAAGTCCAGTCTTATGAGCAA
CGGGATGATATTAAGCATACTGGTATTGTTCGTTGTGTTAGTGATGTTACTCGTGGATCT
GGAATTACTCACAGAGTGGGTAAGAGGTTCTGTGTTAAATCGATATATTTTTTAGGGAAA
GTCTGGATGGATGAAAATATCAAGAAGCAGAATCACACTAATCAGGTCATGTTCTTCTTA
GTCCGTGATAGAAGGCCCTATGGAAGCAGCCCAATGGATTTTGGACAGGTTTTTAATATG
TTCGATAATGAGCCCAGTACCGCAACCGTGAAGAATGATTTGCGGGATAGGTTTCAAGTG
ATGAGGAAATTTCATGCTACAGTTATTGGTGGACCCTCTGGAATGAAGGAACAGGCATTA
GTTAAGAGATTTTTTAAAATTAACAGTCATGTAACTTATAATCATCAGGAGGCAGCCAAG
TACGAGAACCATACTGAAAACGCCTTGTTACTGTATATGGCATGTACGCATGCCTCGAAT
CCAGTGTATGCAACTATGAAAATACGCATCTATTTCTATGATTCAATATCAAATTAA
>HM856919
ATGTCGAAGCGACCAGGCGATATAATCATTTCCACGCCCGTCTCGAAGGTTCGCCGAAGG
CTGAACTTCGACAGCCCATACAGCAGCCGTGCTGCTGTCCCCATTGTCCAAGGCACAAAC
AAGCGACGATCATGGACGTACAGGCCCATGTACCGAAAGCCCAGAATATACAGAATGTAT
CGAAGCCCTGATGTTCCCCGTGGATGTGAAGGCCCATGTAAAGTCCAGTCTTATGAGCAA
CGGGATGATATTAAGCATACTGGTATTGTTCGTTGTGTTAGTGATGTTACTCGTGGATCT
GGAATTACTCACAGAGTGGGTAAGAGGTTCTGTGTTAAATCGATATATTTTTTAGGGAAA
GTCTGGATGGATGAAAATATCAAGAAGCAGAATCACACTAATCAGGTCATGTTCTTCTTA
GTCCGTGATAGAAGGCCCTATGGAAGCAGCCCAATGGATTTTGGACAGGTTTTTAATATG
TTCGATAATGAGCCCAGTACCGCAACCGTGAAGAATGATTTGCGGGATAGGTTTCAAGTG
ATGAGGAAATTTCATGCTACAGTTATTGGTGGACCCTCTGGAATGAAGGAACAGGCATTA
GTTAAGAGATTTTTTAAAATTAACAGTCATGTAACTTATAATCATCAGGAGGCAGCCAAG
TACGAGAACCATACTGAAAACGCCTTGTTACTGTATATGGCATGTACGCATGCCTCGAAT
CCAGTGTATGCAACTATGAAAATACGCATCTATTTCTATGATTCAATATCAAATTAA
>HM856917
ATGTCGAAGCGACCAGGCGATATAATCATTTCCACGCCCGTCTCGAAGGTTCGCCGAAGG
CTGAACTTCGACAGCCCATACAGCAGCCGTGCTGCTGTCCCCATTGTCCAAGGCACAAAC
AAGCGACGATCATGGACGTACAGGCCCATGTACCGAAAGCCCAGAATATACAGAATGTAT
CGAAGCCCTGATGTTCCCCGTGGATGTGAAGGCCCATGTAAAGTCCAGTCTTATGAGCAA
CGGGATGATATTAAGCATACTGGTATTGTTCGTTGTGTTAGTGATGTTACTCGTGGATCT
GGAATTACTCACAGAGTGGGTAAGAGGTTCTGTGTTAAATCGATATATTTTTTAGGGAAA
GTCTGGATGGATGAAAATATCAAGAAGCAGAATCACACTAATCAGGTCATGTTCTTCTTA
GTCCGTGATAGAAGGCCCTATGGAAGCAGCCCAATGGATTTTGGACAGGTTTTTAATATG
TTCGATAATGAGCCCAGTACCGCAACCGTGAAGAATGATTTGCGGGATAGGTTTCAAGTG
ATGAGGAAATTTCATGCTACAGTTATTGGTGGACCCTCTGGAATGAAGGAACAGGCATTA
GTTAAGAGATTTTTTAAAATTAACAGTCATGTAACTTATAATCATCAGGAGGCAGCCAAG
TACGAGAACCATACTGAAAACGCCTTGTTACTGTATATGGCATGTACGCATGCCTCGAAT
CCAGTGTATGCAACTATGAAAATACGCATCTATTTCTATGATTCAATATCAAATTAA
>HM856914
ATGTCGAAGCGACCAGGCGATATAATCATTTCCACGCCCGTCTCGAAGGTTCGCCGAAGG
CTGAACTTCGACAGCCCATACAGCAGCCGTGCTGCTGTCCCCATTGTCCAAGGCACAAAC
AAGCGACGATCATGGACGTACAGGCCCATGTACCGAAAGCCCAGAATATACAGAATGTAT
CGAAGCCCTGATGTTCCCCGTGGATGTGAAGGCCCATGTAAAGTCCAGTCTTATGAGCAA
CGGGATGATATTAAGCATACTGGTATTGTTCGTTGTGTTAGTGATGTTACTCGTGGATCT
GGAATTACTCACAGAGTGGGTAAGAGGTTCTGTGTTAAATCGATATATTTTTTAGGGAAA
GTCTGGATGGATGAAAATATCAAGAAGCAGAATCACACTAATCAGGTCATGTTCTTCTTA
GTCCGTGATAGAAGGCCCTATGGAAGCAGCCCAATGGATTTTGGACAGGTTTTTAATATG
TTCGATAATGAGCCCAGTACCGCAACCGTGAAGAATGATTTGCGGGATAGGTTTCAAGTG
ATGAGGAAATTTCATGCTACAGTTATTGGTGGACCCTCTGGAATGAAGGAACAGGCATTA
GTTAAGAGATTTTTTAAAATTAACAGTCATGTAACTTATAATCATCAGGAGGCAGCCAAG
TACGAGAACCATACTGAAAACGCCTTGTTACTGTATATGGCATGTACGCATGCCTCGAAT
CCAGTGTATGCAACTATGAAAATACGCATCTATTTCTATGATTCAATATCAAATTAA
>HM856912
ATGTCGAAGCGACCAGGCGATATAATCATTTCCACGCCCGTCTCGAAGGTTCGCCGAAGG
CTGAACTTCGACAGCCCATACAGCAGCCGTGCTGCTGTCCCCATTGTCCAAGGCACAAAC
AAGCGACGATCATGGACGTACAGGCCCATGTACCGAAAGCCCAGAATATACAGAATGTAT
CGAAGCCCTGATGTTCCCCGTGGATGTGAAGGCCCATGTAAAGTCCAGTCTTATGAGCAA
CGGGATGATATTAAGCATACTGGTATTGTTCGTTGTGTTAGTGATGTTACTCGTGGATCT
GGAATTACTCACAGAGTGGGTAAGAGGTTCTGTGTTAAATCGATATATTTTTTAGGGAAA
GTCTGGATGGATGAAAATATCAAGAAGCAGAATCACACTAATCAGGTCATGTTCTTCTTA
GTCCGTGATAGAAGGCCCTATGGAAGCAGCCCAATGGATTTTGGACAGGTTTTTAATATG
TTCGATAATGAGCCCAGTACCGCAACCGTGAAGAATGATTTGCGGGATAGGTTTCAAGTG
ATGAGGAAATTTCATGCTACAGTTATTGGTGGACCCTCTGGAATGAAGGAACAGGCATTA
GTTAAGAGATTTTTTAAAATTAACAGTCATGTAACTTATAATCATCAGGAGGCAGCCAAG
TACGAGAACCATACTGAAAACGCCTTGTTACTGTATATGGCATGTACGCATGCCTCGAAT
CCAGTGTATGCAACTATGAAAATACGCATCTATTTCTATGATTCAATATCAAATTAA
>HM856911
ATGTCGAAGCGACCAGGCGATATAATCATTTCCACGCCCGTCTCGAAGGTTCGCCGAAGG
CTGAACTTCGACAGCCCATACAGCAGCCGTGCTGCTGTCCCCATTGTCCAAGGCACAAAC
AAGCGACGATCATGGACGTACAGGCCCATGTACCGAAAGCCCAGAATATACAGAATGTAT
CGAAGCCCTGATGTTCCCCGTGGATGTGAAGGCCCATGTAAAGTCCAGTCTTATGAGCAA
CGGGATGATATTAAGCATACTGGTATTGTTCGTTGTGTTAGTGATGTTACTCGTGGATCT
GGAATTACTCACAGAGTGGGTAAGAGGTTCTGTGTTAAATCGATATATTTTTTAGGGAAA
GTCTGGATGGATGAAAATATCAAGAAGCAGAATCACACTAATCAGGTCATGTTCTTCTTA
GTCCGTGATAGAAGGCCCTATGGAAGCAGCCCAATGGATTTTGGACAGGTTTTTAATATG
TTCGATAATGAGCCCAGTACCGCAACCGTGAAGAATGATTTGCGGGATAGGTTTCAAGTG
ATGAGGAAATTTCATGCTACAGTTATTGGTGGACCCTCTGGAATGAAGGAACAGGCATTA
GTTAAGAGATTTTTTAAAATTAACAGTCATGTAACTTATAATCATCAGGAGGCAGCCAAG
TACGAGAACCATACTGAAAACGCCTTGTTACTGTATATGGCATGTACGCATGCCTCGAAT
CCAGTGTATGCAACTATGAAAATACGCATCTATTTCTATGATTCAATATCAAATTAA
>JX075187
ATGTCGAAGCGACCAGGCGATATAATCATTTCCACGCCCGTCTCGAAGGTTCGCCGAAGG
CTGAACTTCGACAGCCCATACAGCAGCCGTGCTGCTGTCCCCATTGTCCAAGGCACAAAC
AAGCGACGATCATGGACGTACAGGCCCATGTACCGAAAGCCCAGAATATACAGAATGTAT
CGAAGCCCTGATGTTCCCCGTGGATGTGAAGGCCCATGTAAAGTCCAGTCTTATGAGCAA
CGGGATGATATTAAGCATACTGGTATTGTTCGTTGTGTTAGTGATGTTACTCGTGGATCT
GGAATTACTCACAGAGTGGGTAAGAGGTTCTGTGTTAAATCGATATATTTTTTAGGGAAA
GTCTGGATGGATGAAAATATCAAGAAGCAGAATCACACTAATCAGGTCATGTTCTTCTTA
GTCCGTGATAGAAGGCCCTATGGAAGCAGCCCAATGGATTTTGGACAGGTTTTTAATATG
TTCGATAATGAGCCCAGTACCGCAACCGTGAAGAATGATTTGCGGGATAGGTTTCAAGTG
ATGAGGAAATTTCATGCTACAGTTATTGGTGGACCCTCTGGAATGAAGGAACAGGCATTA
GTTAAGAGATTTTTTAAAATTAACAGTCATGTAACTTATAATCATCAGGAGGCAGCCAAG
TACGAGAACCATACTGAAAACGCCTTGTTACTGTATATGGCATGTACGCATGCCTCGAAT
CCAGTGTATGCAACTATGAAAATACGCATCTATTTCTATGATTCAATATCAAATTAA
>AB636411
ATGTCGAAGCGACCAGGCGATATAATCATTTCCACGCCCGTCTCGAAGGTTCGCCGAAGG
CTGAACTTCGACAGCCCATACAGCAGCCGTGCTGCTGTCCCCATTGTCCAAGGCACAAAC
AAGCGACGATCATGGACGTACAGGCCCATGTACCGAAAGCCCAGAATATACAGAATGTAT
CGAAGCCCTGATGTTCCCCGTGGATGTGAAGGCCCATGTAAAGTCCAGTCTTATGAGCAA
CGGGATGATATTAAGCATACTGGTATTGTTCGTTGTGTTAGTGATGTTACTCGTGGATCT
GGAATTACTCACAGAGTGGGTAAGAGGTTCTGTGTTAAATCGATATATTTTTTAGGGAAA
GTCTGGATGGATGAAAATATCAAGAAGCAGAATCACACTAATCAGGTCATGTTCTTCTTA
GTCCGTGATAGAAGGCCCTATGGAAGCAGCCCAATGGATTTTGGACAGGTTTTTAATATG
TTCGATAATGAGCCCAGTACCGCAACCGTGAAGAATGATTTGCGGGATAGGTTTCAAGTG
ATGAGGAAATTTCATGCTACAGTTATTGGTGGACCCTCTGGAATGAAGGAACAGGCATTA
GTTAAGAGATTTTTTAAAATTAACAGTCATGTAACTTATAATCATCAGGAGGCAGCCAAG
TACGAGAACCATACTGAAAACGCCTTGTTACTGTATATGGCATGTACGCATGCCTCGAAT
CCAGTGTATGCAACTATGAAAATACGCATCTATTTCTATGATTCAATATCAAATTAA
>JQ013091
ATGTCGAAGCGACCAGGCGATATAATCATTTCCACGCCCGTCTCGAAGGTTCGCCGAAGG
CTGAACTTCGACAGCCCATACAGCAGCCGTGCTGCTGTCCCCATTGTCCAAGGCACAAAC
AAGCGACGATCATGGACGTACAGGCCCATGTACCGAAAGCCCAGAATATACAGAATGTAT
CGAAGCCCTGATGTTCCCCGTGGATGTGAAGGCCCATGTAAAGTCCAGTCTTATGAGCAA
CGGGATGATATTAAGCATACTGGTATTGTTCGTTGTGTTAGTGATGTTACTCGTGGATCT
GGAATTACTCACAGAGTGGGTAAGAGGTTCTGTGTTAAATCGATATATTTTTTAGGGAAA
GTCTGGATGGATGAAAATATCAAGAAGCAGAATCACACTAATCAGGTCATGTTCTTCTTA
GTCCGTGATAGAAGGCCCTATGGAAGCAGCCCAATGGATTTTGGACAGGTTTTTAATATG
TTCGATAATGAGCCCAGTACCGCAACCGTGAAGAATGATTTGCGGGATAGGTTTCAAGTG
ATGAGGAAATTTCATGCTACAGTTATTGGTGGACCCTCTGGAATGAAGGAACAGGCATTA
GTTAAGAGATTTTTTAAAATTAACAGTCATGTAACTTATAATCATCAGGAGGCAGCCAAG
TACGAGAACCATACTGAAAACGCCTTGTTACTGTATATGGCATGTACGCATGCCTCGAAT
CCAGTGTATGCAACTATGAAAATACGCATCTATTTCTATGATTCAATATCAAATTAA
>JQ013090
ATGTCGAAGCGACCAGGCGATATAATCATTTCCACGCCCGTCTCGAAGGTTCGCCGAAGG
CTGAACTTCGACAGCCCATACAGCAGCCGTGCTGCTGTCCCCATTGTCCAAGGCACAAAC
AAGCGACGATCATGGACGTACAGGCCCATGTACCGAAAGCCCAGAATATACAGAATGTAT
CGAAGCCCTGATGTTCCCCGTGGATGTGAAGGCCCATGTAAAGTCCAGTCTTATGAGCAA
CGGGATGATATTAAGCATACTGGTATTGTTCGTTGTGTTAGTGATGTTACTCGTGGATCT
GGAATTACTCACAGAGTGGGTAAGAGGTTCTGTGTTAAATCGATATATTTTTTAGGGAAA
GTCTGGATGGATGAAAATATCAAGAAGCAGAATCACACTAATCAGGTCATGTTCTTCTTA
GTCCGTGATAGAAGGCCCTATGGAAGCAGCCCAATGGATTTTGGACAGGTTTTTAATATG
TTCGATAATGAGCCCAGTACCGCAACCGTGAAGAATGATTTGCGGGATAGGTTTCAAGTG
ATGAGGAAATTTCATGCTACAGTTATTGGTGGACCCTCTGGAATGAAGGAACAGGCATTA
GTTAAGAGATTTTTTAAAATTAACAGTCATGTAACTTATAATCATCAGGAGGCAGCCAAG
TACGAGAACCATACTGAAAACGCCTTGTTACTGTATATGGCATGTACGCATGCCTCGAAT
CCAGTGTATGCAACTATGAAAATACGCATCTATTTCTATGATTCAATATCAAATTAA
>JN680150
ATGTCGAAGCGACCAGGCGATATAATCATTTCCACGCCCGTCTCGAAGGTTCGCCGAAGG
CTGAACTTCGACAGCCCATACAGCAGCCGTGCTGCTGTCCCCATTGTCCAAGGCACAAAC
AAGCGACGATCATGGACGTACAGGCCCATGTACCGAAAGCCCAGAATATACAGAATGTAT
CGAAGCCCTGATGTTCCCCGTGGATGTGAAGGCCCATGTAAAGTCCAGTCTTATGAGCAA
CGGGATGATATTAAGCATACTGGTATTGTTCGTTGTGTTAGTGATGTTACTCGTGGATCT
GGAATTACTCACAGAGTGGGTAAGAGGTTCTGTGTTAAATCGATATATTTTTTAGGGAAA
GTCTGGATGGATGAAAATATCAAGAAGCAGAATCACACTAATCAGGTCATGTTCTTCTTA
GTCCGTGATAGAAGGCCCTATGGAAGCAGCCCAATGGATTTTGGACAGGTTTTTAATATG
TTCGATAATGAGCCCAGTACCGCAACCGTGAAGAATGATTTGCGGGATAGGTTTCAAGTG
ATGAGGAAATTTCATGCTACAGTTATTGGTGGACCCTCTGGAATGAAGGAACAGGCATTA
GTTAAGAGATTTTTTAAAATTAACAGTCATGTAACTTATAATCATCAGGAGGCAGCCAAG
TACGAGAACCATACTGAAAACGCCTTGTTACTGTATATGGCATGTACGCATGCCTCGAAT
CCAGTGTATGCAACTATGAAAATACGCATCTATTTCTATGATTCAATATCAAATTAA
>HM130912
ATGTCGAAGCGACCAGGCGATATAATCATTTCCACGCCCGTCTCGAAGGTTCGCCGAAGG
CTGAACTTCGACAGCCCATACAGCAGCCGTGCTGCTGTCCCCATTGTCCAAGGCACAAAC
AAGCGACGATCATGGACGTACAGGCCCATGTACCGAAAGCCCAGAATATACAGAATGTAT
CGAAGCCCTGATGTTCCCCGTGGATGTGAAGGCCCATGTAAAGTCCAGTCTTATGAGCAA
CGGGATGATATTAAGCATACTGGTATTGTTCGTTGTGTTAGTGATGTTACTCGTGGATCT
GGAATTACTCACAGAGTGGGTAAGAGGTTCTGTGTTAAATCGATATATTTTTTAGGGAAA
GTCTGGATGGATGAAAATATCAAGAAGCAGAATCACACTAATCAGGTCATGTTCTTCTTA
GTCCGTGATAGAAGGCCCTATGGAAGCAGCCCAATGGATTTTGGACAGGTTTTTAATATG
TTCGATAATGAGCCCAGTACCGCAACCGTGAAGAATGATTTGCGGGATAGGTTTCAAGTG
ATGAGGAAATTTCATGCTACAGTTATTGGTGGACCCTCTGGAATGAAGGAACAGGCATTA
GTTAAGAGATTTTTTAAAATTAACAGTCATGTAACTTATAATCATCAGGAGGCAGCCAAG
TACGAGAACCATACTGAAAACGCCTTGTTACTGTATATGGCATGTACGCATGCCTCGAAT
CCAGTGTATGCAACTATGAAAATACGCATCTATTTCTATGATTCAATATCAAATTAA
>HM856873
ATGTCGAAGCGACCAGGCGATATAATCATTTCCACGCCCGTCTCGAAGGTTCGCCGAAGG
CTGAACTTCGACAGCCCATACAGCAGCCGTGCTGCTGTCCCCATTGTCCAAGGCACAAAC
AAGCGACGATCATGGACGTACAGGCCCATGTACCGAAAGCCCAGAATATACAGAATGTAT
CGAAGCCCTGATGTTCCCCGTGGATGTGAAGGCCCATGTAAAGTCCAGTCTTATGAGCAA
CGGGATGATATTAAGCATACTGGTATTGTTCGTTGTGTTAGTGATGTTACTCGTGGATCT
GGAATTACTCACAGAGTGGGTAAGAGGTTCTGTGTTAAATCGATATATTTTTTAGGGAAA
GTCTGGATGGATGAAAATATCAAGAAGCAGAATCACACTAATCAGGTCATGTTCTTCTTA
GTCCGTGATAGAAGGCCCTATGGAAGCAGCCCAATGGATTTTGGACAGGTTTTTAATATG
TTCGATAATGAGCCCAGTACCGCAACCGTGAAGAATGATTTGCGGGATAGGTTTCAAGTG
ATGAGGAAATTTCATGCTACAGTTATTGGTGGACCCTCTGGAATGAAGGAACAGGCATTA
GTTAAGAGATTTTTTAAAATTAACAGTCATGTAACTTATAATCATCAGGAGGCAGCCAAG
TACGAGAACCATACTGAAAACGCCTTGTTACTGTATATGGCATGTACGCATGCCTCGAAT
CCAGTGTATGCAACTATGAAAATACGCATCTATTTCTATGATTCAATATCAAATTAA
>JN183880
ATGTCGAAGCGACCAGGCGATATAATCATTTCCACGCCCGTCTCGAAGGTTCGCCGAAGG
CTGAACTTCGACAGCCCATACAGCAGCCGTGCTGCTGTCCCCATTGTCCAAGGCACAAAC
AAGCGACGATCATGGACGTACAGGCCCATGTACCGAAAGCCCAGAATATACAGAATGTAT
CGAAGCCCTGATGTTCCCCGTGGATGTGAAGGCCCATGTAAAGTCCAGTCTTATGAGCAA
CGGGATGATATTAAGCATACTGGTATTGTTCGTTGTGTTAGTGATGTTACTCGTGGATCT
GGAATTACTCACAGAGTGGGTAAGAGGTTCTGTGTTAAATCGATATATTTTTTAGGGAAA
GTCTGGATGGATGAAAATATCAAGAAGCAGAATCACACTAATCAGGTCATGTTCTTCTTA
GTCCGTGATAGACGGCCCTATGGAAGCAGCCCAATGGATTTTGGACAGGTTTTTAATATG
TTCGATAATGAGCCCAGTACCGCAACCGTGAAGAATGATTTGCGGGATAGGTTTCAAGTG
ATGAGGAAATTTCATGCTACAGTTATTGGTGGACCCTCTGGAATGAAGGAACAGGCATTA
GTTAAGAGATTTTTTAAAATTAACAGTCATGTAACTTATAATCATCAGGAGGCAGCCAAG
TACGAGAACCATACTGAAAACGCCTTGTTACTGTATATGGCATGTACGCATGCCTCGAAT
CCAGTGTATGCAACTATGAAAATACGCATCTATTTCTATGATTCAATATCAAATTAA
>JN183879
ATGTCGAAGCGACCAGGCGATATAATCATTTCCACGCCCGTCTCGAAGGTTCGCCGAAGG
CTGAACTTCGACAGCCCATACAGCAGCCGTGCTGCTGTCCCCATTGTCCAAGGCACAAAC
AAGCGACGATCATGGACGTACAGGCCCATGTACCGAAAGCCCAGAATATACAGAATGTAT
CGAAGCCCTGATGTTCCCCGTGGATGTGAAGGCCCATGTAAAGTCCAGTCTTATGAGCAA
CGGGATGATATTAAGCATACTGGTATTGTTCGTTGTGTTAGTGATGTTACTCGTGGATCT
GGAATTACTCACAGAGTGGGTAAGAGGTTCTGTGTTAAATCGATATATTTTTTAGGGAAA
GTCTGGATGGATGAAAATATCAAGAAGCAGAATCACACTAATCAGGTCATGTTCTTCTTA
GTCCGTGATAGACGGCCCTATGGAAGCAGCCCAATGGATTTTGGACAGGTTTTTAATATG
TTCGATAATGAGCCCAGTACCGCAACCGTGAAGAATGATTTGCGGGATAGGTTTCAAGTG
ATGAGGAAATTTCATGCTACAGTTATTGGTGGACCCTCTGGAATGAAGGAACAGGCATTA
GTTAAGAGATTTTTTAAAATTAACAGTCATGTAACTTATAATCATCAGGAGGCAGCCAAG
TACGAGAACCATACTGAAAACGCCTTGTTACTGTATATGGCATGTACGCATGCCTCGAAT
CCAGTGTATGCAACTATGAAAATACGCATCTATTTCTATGATTCAATATCAAATTAA
>JQ013089
ATGTCGAAGCGACCAGGCGATATAATTATTTCCACGCCCGTCTCGAAGGTTCGCCGAAGG
CTGAACTTCGACAGCCCATACAGCAGCCGTGCTGCTGTCCCCATTGTCCAAGGCACAAAC
AAGCGACGATCATGGACGTACAGGCCCATGTACCGAAAGCCCAGAATATACAGAATGTAT
CGAAGCCCTGATGTTCCCCGTGGATGTGAAGGCCCATGTAAAGTCCAGTCTTATGAGCAA
CGGGATGATATTAAGCATACTGGTATTGTTCGTTGTGTTAGTGATGTTACTCGTGGATCT
GGAATTACTCACAGAGTGGGTAAGAGGTTCTGTGTTAAATCGATATATTTTTTAGGGAAA
GTCTGGATGGATGAAAATATCAAGAAGCAGAATCACACTAATCAGGTCATGTTCTTCTTA
GTCCGTGATAGAAGGCCCTATGGAAGCAGCCCAATGGATTTTGGACAGGTTTTTAATATG
TTCGATAATGAGCCCAGTACCGCAACCGTGAAGAATGATTTGCGGGATAGGTTTCAAGTG
ATGAGGAAATTTCATGCTACAGTTATTGGTGGACCCTCTGGAATGAAGGAACAGGCATTA
GTTAAGAGATTTTTTAAAATTAACAGTCATGTAACTTATAATCATCAGGAGGCAGCCAAG
TACGAGAACCATACTGAAAACGCCTTGTTACTGTATATGGCATGTACGCATGCCTCGAAT
CCAGTGTATGCAACTATGAAAATACGCATCTATTTCTATGATTCAATATCAAATTAA
>JX961666
ATGTCGAAGCGACCAGGCGATATAATCATTTCCACGCCCGTCTCGAAGGTTCGCCGAAGG
CTGAACTTCGACAGCCCATACAGCAGCCGTGCTGCTGTCCCCATTGTCCAAGGCACAAAC
AAGCGACGATCATGGACGTACAGGCCCATGTACCGAAAGCCCAGAATATACAGAATGTAT
CGAAGCCCTGATGTTCCCCGTGGATGTGAAGGCCCATGTAAAGTCCAGTCTTATGAGCAA
CGGGATGATATTAAGCATACTGGTATTGTTCGTTGTGTTAGTGATGTTACTCGTGGATCT
GGAATTACTCACAGAGTGGGTAAGAGGTTCTGTGTTAAATCGATATATTTTTTAGGGAAA
GTCTGGATGGATGAAAATATCAAGAAGCAGAATCACACTAATCAGGTCATGTTCTTCTTA
GTCCGTGATAGAAGGCCCTATGGAAGCAGCCCAATGGATTTTGGACAGGTTTTTAATATG
TTCGATAATGAGCCCAGTACCGCAACCGTGAAGAATGATTTGCGGGATAGGTTTCAAGTG
ATGAGGAAATTTCATGCTACAGTTATTGGTGGACCTTCTGGAATGAAGGAACAGGCATTA
GTTAAGAGATTTTTTAAAATTAACAGTCATGTAACTTATAATCATCAGGAGGCAGCCAAG
TACGAGAACCATACTGAAAACGCCTTGTTACTGTATATGGCATGTACGCATGCCTCGAAT
CCAGTGTATGCAACTATGAAAATACGCATCTATTTCTATGATTCAATATCAAATTAA
>JN680149
ATGTCGAAGCGACCAGGCGATATAATCATTTCCACGCCCGTCTCGAAGGTTCGCCGAAGG
CTGAACTTCGACAGCCCATACAGCAGCCGTGCTGCTGTCCCCATTGTCCAAGGCACAAAC
AAGCGACGATCATGGACGTACAGGCCCATGTACCGAAAGCCCAGAATATACAGAATGTAT
CGAAGCCCTGATGTTCCCCGTGGATGTGAAGGCCCATGTAAAGTCCAGTCTTATGAGCAA
CGGGATGATATTAAGCATACTGGTATTGTTCGTTGTGTTAGTGATGTTACTCGTGGATCT
GGAATTACTCACAGAGTGGGTAAGAGGTTCTGTGTTAAATCGATATATTTTTTAGGGAAA
GTCTGGATGGATGAAAATATCAAGAAGCAGAATCACACTAATCAGGTCATGTTCTTCTTA
GTCCGTGATAGAAGGCCCTATGGAAGCAGCCCAATGGATTTTGGACAGGTTTTAAATATG
TTCGATAATGAGCCCAGTACCGCAACCGGGAAGAATGATTTGCGGGATAGGTTTCAAGTG
ATGAGGAAATTTCATGCTACAGTTATTGGTGGACCCTCTGGAATGAAGGAACAGGCATTA
GTTAAGAGATTTTTTAAAATTAACAGTCATGTAACTTATAATCATCAGGAGGCAGCCAAG
TACGAGAACCATACTGAAAACGCCTTGTTACTGTATATGGCATGTACGCATGCCTCGAAT
CCAGTGTATGCCACTATGAAAATACGCATCTATTTCTATGATTCAATATCAAATTAA
>KF225312
ATGTCGAAGCGACCAGGCGATATAATCATTTCCACGCCCGTCTCGAAGGTTCGCCGAAGG
CTGAACTTCGACAGCCCATACAGCAGCCGTGCTGCTGTCCCCATTGTCCAAGGCACAAAC
AAGCGACGATCATGGACGTACAGGCCCATGTACCGAAAGCCCAGAATATACAGAATGTAT
CGAAGCCCTGATGTTCCCCGTGGATGTGAAGGCCCATGTAAAGTCCAGTCTTATGAGCAA
CGGGATGATATTAAGCATACTGGTATTGTTCGTTGTGTTAGTGATGTTACTCGTGGATCT
GGAATTACTCACAGAGTGGGTAAGAGGTTCTGTGTTAAATCGATATATTTTTTAGGGAAA
GTCTGGATGGATGAAAATATCAAGAAGCAGAATCACACTAATCAGGTCATGTTCTTCTTA
GTCCGTGATAGAAGGCCCTATGGAAGTAGCCCAATGGATTTTGGACAGGTTTTTAATATG
TTCGATAATGAGCCCAGTACCGCAACCGTGAAGAATGATTTGCGGGATAGGTTTCAAGTG
ATGAGGAAATTTCATGCTACAGTTATTGGTGGACCCTCTGGAATGAAGGAACAGGCATTA
GTTAAGAGATTTTTTAAAATTAACAGTCATGTAACTTATAATCATCAGGAGGCAGCCAAG
TACGAGAACCATACTGAAAACGCCTTGTTACTGTATATGGCATGTACGCATGCCTCGAAT
CCAGTGTATGCAACTATGAAAATACGCATCTATTTCTATGATTCAATATCAAATTAA
>JN183876
ATGTCGAAGCGACCAGGCGATATAATCATTTCCACGCCCGTCTCGAAGGTTCGCCGAAGG
CTGAACTTCGACAGCCCATACAGCAGCCGTGCTGCTGTCCCCATTGTCCAAGGCACAAAC
AAGCGACGATCATGGACGTACAGGCCCATGTACCGAAAGCCCAGAATATACAGAATGTAT
CGAAGCCCTGATGTTCCCCGTGGATGTGAAGGCCCATGTAAAGTCCAGTCTTATGAGCAA
CGGGATGATATTAAGCATACTGGTATTGTTCGTTGTGTTAGTGATGTTACTCGTGGATCT
GGAATTACTCACAGAGTGGGTAAGAGGTTCTGTGTTAAATCGATATATTTTTTAGGGAAA
GTCTGGATGGATGAAAATATCAAGAAGCAGAATCACACTAATCAGGTCATGTTCTTCTTA
GTCCGTGATAGAAGGCCCTATGGAAGCAGCCCAATGGATTTTGGACAGGTTTTTAATATG
TTCGATAATGAGCCCAGTACCGCAACCGTGAAGAATGATTTGCGGGATAGGTTTCAAGTG
ATGAGGAAATTTCATGCTACAGTTATTGGTGGACCCTCTGGAATGAAGGAACAGGCATTA
GTTAAGAGATTTTTTAAAATTAACAGTCATGTAACTTATAATCATCAGGAGGCAGCCAAG
TACGAGAACCATACTGAAAACGCCTTGTTACTGTATATGGCGTGTACGCATGCCTCGAAT
CCAGTGTATGCAACTATGAAAATACGCATCTATTTCTATGATTCAATATCAAATTAA
>JN183875
ATGTCGAAGCGACCAGGCGATATAATCATTTCCACGCCCGTCTCGAAGGTTCGCCGAAGG
CTGAACTTCGACAGCCCATACAGCAGCCGTGCTGCTGTCCCCATTGTCCAAGGCACAAAC
AAGCGACGATCATGGACGTACAGGCCCATGTACCGAAAGCCCAGAATATACAGAATGTAT
CGAAGCCCTGATGTTCCCCGTGGATGTGAAGGCCCATGTAAAGTCCAGTCTTATGAGCAA
CGGGATGATATTAAGCATACTGGTATTGTTCGTTGTGTTAGTGATGTTACTCGTGGATCT
GGAATTACTCACAGAGTGGGTAAGAGGTTCTGTGTTAAATCGATATATTTTTTAGGGAAA
GTCTGGATGGATGAAAATATCAAGAAGCAGAATCACACTAATCAGGTCATGTTCTTCTTA
GTCCGTGATAGAAGGCCCTATGGAAGCAGCCCAATGGATTTTGGACAGGTTTTTAATATG
TTCGATAATGAGCCCAGTACCGCAACCGTGAAGAATGATTTGCGGGATAGGTTTCAAGTG
ATCAGGAAATTTCATGCTACAGTTATTGGTGGACCCTCTGGAATGAAGGAACAGGCATTA
GTTAAGAGATTTTTTAAAATTAACAGTCATGTAACTTATAATCATCAGGAGGCAGCCAAG
TACGAGAACCATACTGAAAACGCCTTGTTACTGTATATGGCGTGTACGCATGCCTCGAAT
CCAGTGTATGCAACTATGAAAATACGCATCTATTTCTATGATTCAATATCAAATTAA
>HM856913
ATGTCGAAGCGACCAGGCGATATAATCATTTCCACGCCCGTCTCGAAGGTTCGCCGAAGG
CTGAACTTCGACAGCCCATACAGCACCCGTGCTGCTGTCCCCATTGTCCAAGGCACAAAC
AAGCGACGATCATGGACGTACAGGCCCATGTACCGAAAGCCCAGAATATACAGAATGTAT
CGAAGCCCTGATGTTCCCCGTGGATGTGAAGGCCCATGTAAAGTCCAGTCTTATGAGCAA
CGGGATGATATTAAGCATACTGGTATTGTTCGTTGTGTTAGTGATGTTACTCGTGGATCT
GGAATTACTCACAGAGTGGGTAAGAGGTTCTGTGTTAAATCGATATATTTTTTAGGGAAA
GTCTGGATGGATGAAAATATCAAGAAGCAGAATCACACTAATCAGGTCATGTTCTTCTTA
GTCCGTGATAGAAGGCCCTATGGAAGCAGCCCAATGGATTTTGGACAGGTTTTTAATATG
TTCGATAATGAGCCCAGTACCGCAACCGTGAAGAATGATTTGCGGGATAGGTTTCAAGTG
ATGAGGAAATTTCATGCTACAGTTATTGGTGGACCCTCTGGAATGAAGGAACAGGCATTA
GTTAAGAGATTTTTTAAAATTAACAGTCATGTAACTTATAATCATCAGGAGGCAGCCAAG
TACGAGAACCATACTGAAAACGCCTTGTTACTGTATATGGCATGTACGCATGCCTCGAAT
CCAGTGTATGCAACTATGAAAATACGCATCTATTTCTATGATTCAATATCAAATTAA
>HM856915
ATGTCGAAGCGACCAGGCGATATAATCATTTCCACGCCCGTCTCGAAGGTTCGCCGAAGG
CTGAACTTCGACAGCCCATACAGCAGCCGTGCTGCTGTCCCCATTGTCCAAGGCACAAAC
AAGCGACGATCATGGACGTACAGGCCCATGTACCGAAAGCCCAGAATATACAGAATGTAT
CGAAGCCCTGATGTTCCCCGTGGATGTGAAGGCCCATGTAAAGTCCAGTCTTATGAGCAA
CGGGATGATATTAAGCATACTGGTATTGTTCGTTGTGTTAGTGATGTTACTCGTGGATCT
GGAATTACTCACAGAGTGGGTAAGAGGTTCTGTGTTAAATCGATATATTTTTTAGGGAAA
GTCTGGATGGATGAAAATATCAAGAAGCAGAATCACACTAATCAGGTCATGTTCTTCTTA
GTCCGTGATAGAAGGCCCTATGGAAGCAGCCCAATGGATTTTGGACAGGTTTTTAATATG
TTCGATAATGAGCCTAGTACCGCAACCGTGAAGAATGATTTGCGGGATAGGTTTCAAGTG
ATGAGGAAATTTCATGCTACAGTTATTGGTGGACCCTCTGGAATGAAGGAACAGGCATTA
GTTAAGAGATTTTTTAAAATTAACAGTCATGTAACTTATAATCATCAGGAGGCAGCCAAG
TACGAGAACCATACTGAAAACGCCTTGTTACTGTATATGGCATGTACGCATGCCTCGAAT
CCAGTGTATGCAACTATGAAAATACGCATCTATTTCTATGATTCAATATCAAATTAA
>AB636409
ATGTCGAAGCGACCAGGCGATATAATCATTTCCACGCCCGTCTCGAAGGTTCGCCGAAGG
CTGAACTTCGACAGCCCATACAGCAGCCGTGCTGCTGTCCCCATTGTCCAAGGCACAAAC
AAGCGACGATCATGGACGTACAGGCCCATGTACCGAAAGCCCAGAATATACAGAATGTAT
CGAAGCCCTGATGTTCCCCGTGGATGTGAAGGCCCATGTAAAGTCCAGTCTTATGAGCAA
CGGGATGATATTAAGCATACTGGTATTGTTCGTTGTGTTAGTGATGTTACTCGTGGATCT
GGAATTACTCACAGAGTGGGTAAGAGGTTCTGTGTTARATCGATATATTTTTTAGGGAAA
GTCTGGATGGATGAAAATATCAAGAAGCAGAATCACACTAATCAGGTCATGTTCTTCTTA
GTCCGTGATAGAAGGCCCTATGGAAGCAGCCCAATGGATTTTGGACAGGTTTTTAATATG
TTCGATAATGAGCCMAGTACCGCAACCGTGAAGAATGATTTGCGGGATAGGTTTCAAGTG
ATGAGGAAATTTCATGCTACAGTTATTGGTGGACCCTCTGGAATGAAGGAACAGGCATTA
GTTAAGAGATTTTTTAWAATTAACAGTCATGTAACTTATAATCATCAGGAGGCAGCCAAG
TACGAGAACCATACTGAAAACGCCTTGTTACTGTATATGGCATGTACGCATGCCTCGAAT
[truncated: 74,459 more chars]
