# Supplementary material for: Gene Overlapping as a Modulator of Begomovirus Evolution
Source: Microorganisms. 2022 Feb 4;10(2):366. doi: 10.3390/microorganisms10020366 (PMC8875319; doi:10.3390/microorganisms10020366)
Supplement: Supplementary file 1 [file microorganisms-10-00366-s001.zip › File S1/Tomato_yellow_leaf_curl_virus/DNA_AC4.fasta]

>HG969261
TCAGTATATTGAGGGCCTGAGCTTTGGACCCTGCGTTGATTGCCTCGGCATATGCGTCGT
TGGCAGATTGGCAACCTCCTCTAGCTGATCTTCCATCGACCTGGAAAACTCCATGATCAA
GCATGTCTCCGTCTTTCTCCATGTAGGTTTTGACATCGCTTGAGCTTTTAGCTCCCTGAA
TGTTCGGATGGAAATGTGCTGACCTGGTTGGGGAGGTGAGGTCGAAGAATCTATTGTTCT
TGCACTGGAACTTCCCTTCGAATTGGATGAGAACATGCAAGTGAGGAGTCCCAT
>JN604485
TCAGTATATTGAGGGCCTGAGCTTTGGACCCTGCGTTGATTGCCTCGGCATATGCGTCGT
TGGCAGATTGGCAACCTCCTCTAGCTGATCTTCCATCGACCTGGAAAACTCCATGATCAA
GCATGTCTCCGTCTTTCTCCATGTAGGTTTTGACATCGCTTGAGCTTTTAGCTCCCTGAA
TGTTCGGATGGAAATGTGCTGACCTGGTTGGGGAGGTGAGGTCGAAGAATCTATTGTTCT
TGCACTGGAACTTCCCTTCGAATTGGATGAGAACATGCAAGTGAGGAGTCCCAT
>HG969266
TCAGTATATTGAGGGCCTGAGCTTTGGACCCTGCGTTGATTGCCTCGGCATATGCGTCGT
TGGCAGATTGGCAACCTCCTCTAGCTGATCTTCCATCGACCTGGAAAACTCCATGATCAA
GCATGTCTCCGTCTTTCTCCATGTAGGTTTTGACATCGCTTGAGCTTTTAGCTCCCTGAA
TGTTCGGATGGAAATGTGCTGACCTGGTTGGGGAGGTGAGGTCGAAGAATCTATTGTTCT
TGCACTGGAACTTCCCTTCGAATTGGATGAGAACATGCAAGTGAGGAGTCCCAT
>HG969267
TCAGTATATTGAGGGCCTGAGCTTTGGACCCTGCGTTGATTGCCTCGGCATATGCGTCGT
TGGCAGATTGGCAACCTCCTCTAGCTGATCTTCCATCGACCTGGAAAACTCCATGATCAA
GCATGTCTCCGTCTTTCTCCATGTAGGTTTTGACATCGCTTGAGCTTTTAGCTCCCTGAA
TGTTCGGATGGAAATGTGCTGACCTGGTTGGGGAGGTGAGGTCGAAGAATCTATTGTTCT
TGCACTGGAACTTCCCTTCGAATTGGATGAGAACATGCAAGTGAGGAGTCCCAT
>HG969268
TCAGTATATTGAGGGCCTGAGCTTTGGACCCTGCGTTGATTGCCTCGGCATATGCGTCGT
TGGCAGATTGGCAACCTCCTCTAGCTGATCTTCCATCGACCTGGAAAACTCCATGATCAA
GCATGTCTCCGTCTTTCTCCATGTAGGTTTTGACATCGCTTGAGCTTTTAGCTCCCTGAA
TGTTCGGATGGAAATGTGCTGACCTGGTTGGGGAGGTGAGGTCGAAGAATCTATTGTTCT
TGCACTGGAACTTCCCTTCGAATTGGATGAGAACATGCAAGTGAGGAGTCCCAT
>HG969269
TCAGTATATTGAGGGCCTGAGCTTTGGACCCTGCGTTGATTGCCTCGGCATATGCGTCGT
TGGCAGATTGGCAACCTCCTCTAGCTGATCTTCCATCGACCTGGAAAACTCCATGATCAA
GCATGTCTCCGTCTTTCTCCATGTAGGTTTTGACATCGCTTGAGCTTTTAGCTCCCTGAA
TGTTCGGATGGAAATGTGCTGACCTGGTTGGGGAGGTGAGGTCGAAGAATCTATTGTTCT
TGCACTGGAACTTCCCTTCGAATTGGATGAGAACATGCAAGTGAGGAGTCCCAT
>HG969270
TCAGTATATTGAGGGCCTGAGCTTTGGACCCTGCGTTGATTGCCTCGGCATATGCGTCGT
TGGCAGATTGGCAACCTCCTCTAGCTGATCTTCCATCGACCTGGAAAACTCCATGATCAA
GCATGTCTCCGTCTTTCTCCATGTAGGTTTTGACATCGCTTGAGCTTTTAGCTCCCTGAA
TGTTCGGATGGAAATGTGCTGACCTGGTTGGGGAGGTGAGGTCGAAGAATCTATTGTTCT
TGCACTGGAACTTCCCTTCGAATTGGATGAGAACATGCAAGTGAGGAGTCCCAT
>HG969271
TCAGTATATTGAGGGCCTGAGCTTTGGACCCTGCGTTGATTGCCTCGGCATATGCGTCGT
TGGCAGATTGGCAACCTCCTCTAGCTGATCTTCCATCGACCTGGAAAACTCCATGATCAA
GCATGTCTCCGTCTTTCTCCATGTAGGTTTTGACATCGCTTGAGCTTTTAGCTCCCTGAA
TGTTCGGATGGAAATGTGCTGACCTGGTTGGGGAGGTGAGGTCGAAGAATCTATTGTTCT
TGCACTGGAACTTCCCTTCGAATTGGATGAGAACATGCAAGTGAGGAGTCCCAT
>HG969272
TCAGTATATTGAGGGCCTGAGCTTTGGACCCTGCGTTGATTGCCTCGGCATATGCGTCGT
TGGCAGATTGGCAACCTCCTCTAGCTGATCTTCCATCGACCTGGAAAACTCCATGATCAA
GCATGTCTCCGTCTTTCTCCATGTAGGTTTTGACATCGCTTGAGCTTTTAGCTCCCTGAA
TGTTCGGATGGAAATGTGCTGACCTGGTTGGGGAGGTGAGGTCGAAGAATCTATTGTTCT
TGCACTGGAACTTCCCTTCGAATTGGATGAGAACATGCAAGTGAGGAGTCCCAT
>HG969279
TCAGTATATTGAGGGCCTGAGCTTTGGACCCTGCGTTGATTGCCTCGGCATATGCGTCGT
TGGCAGATTGGCAACCTCCTCTAGCTGATCTTCCATCGACCTGGAAAACTCCATGATCAA
GCATGTCTCCGTCTTTCTCCATGTAGGTTTTGACATCGCTTGAGCTTTTAGCTCCCTGAA
TGTTCGGATGGAAATGTGCTGACCTGGTTGGGGAGGTGAGGTCGAAGAATCTATTGTTCT
TGCACTGGAACTTCCCTTCGAATTGGATGAGAACATGCAAGTGAGGAGTCCCAT
>HG969280
TCAGTATATTGAGGGCCTGAGCTTTGGACCCTGCGTTGATTGCCTCGGCATATGCGTCGT
TGGCAGATTGGCAACCTCCTCTAGCTGATCTTCCATCGACCTGGAAAACTCCATGATCAA
GCATGTCTCCGTCTTTCTCCATGTAGGTTTTGACATCGCTTGAGCTTTTAGCTCCCTGAA
TGTTCGGATGGAAATGTGCTGACCTGGTTGGGGAGGTGAGGTCGAAGAATCTATTGTTCT
TGCACTGGAACTTCCCTTCGAATTGGATGAGAACATGCAAGTGAGGAGTCCCAT
>HG969281
TCAGTATATTGAGGGCCTGAGCTTTGGACCCTGCGTTGATTGCCTCGGCATATGCGTCGT
TGGCAGATTGGCAACCTCCTCTAGCTGATCTTCCATCGACCTGGAAAACTCCATGATCAA
GCATGTCTCCGTCTTTCTCCATGTAGGTTTTGACATCGCTTGAGCTTTTAGCTCCCTGAA
TGTTCGGATGGAAATGTGCTGACCTGGTTGGGGAGGTGAGGTCGAAGAATCTATTGTTCT
TGCACTGGAACTTCCCTTCGAATTGGATGAGAACATGCAAGTGAGGAGTCCCAT
>HG969282
TCAGTATATTGAGGGCCTGAGCTTTGGACCCTGCGTTGATTGCCTCGGCATATGCGTCGT
TGGCAGATTGGCAACCTCCTCTAGCTGATCTTCCATCGACCTGGAAAACTCCATGATCAA
GCATGTCTCCGTCTTTCTCCATGTAGGTTTTGACATCGCTTGAGCTTTTAGCTCCCTGAA
TGTTCGGATGGAAATGTGCTGACCTGGTTGGGGAGGTGAGGTCGAAGAATCTATTGTTCT
TGCACTGGAACTTCCCTTCGAATTGGATGAGAACATGCAAGTGAGGAGTCCCAT
>HG969283
TCAGTATATTGAGGGCCTGAGCTTTGGACCCTGCGTTGATTGCCTCGGCATATGCGTCGT
TGGCAGATTGGCAACCTCCTCTAGCTGATCTTCCATCGACCTGGAAAACTCCATGATCAA
GCATGTCTCCGTCTTTCTCCATGTAGGTTTTGACATCGCTTGAGCTTTTAGCTCCCTGAA
TGTTCGGATGGAAATGTGCTGACCTGGTTGGGGAGGTGAGGTCGAAGAATCTATTGTTCT
TGCACTGGAACTTCCCTTCGAATTGGATGAGAACATGCAAGTGAGGAGTCCCAT
>HG969284
TCAGTATATTGAGGGCCTGAGCTTTGGACCCTGCGTTGATTGCCTCGGCATATGCGTCGT
TGGCAGATTGGCAACCTCCTCTAGCTGATCTTCCATCGACCTGGAAAACTCCATGATCAA
GCATGTCTCCGTCTTTCTCCATGTAGGTTTTGACATCGCTTGAGCTTTTAGCTCCCTGAA
TGTTCGGATGGAAATGTGCTGACCTGGTTGGGGAGGTGAGGTCGAAGAATCTATTGTTCT
TGCACTGGAACTTCCCTTCGAATTGGATGAGAACATGCAAGTGAGGAGTCCCAT
>HG969285
TCAGTATATTGAGGGCCTGAGCTTTGGACCCTGCGTTGATTGCCTCGGCATATGCGTCGT
TGGCAGATTGGCAACCTCCTCTAGCTGATCTTCCATCGACCTGGAAAACTCCATGATCAA
GCATGTCTCCGTCTTTCTCCATGTAGGTTTTGACATCGCTTGAGCTTTTAGCTCCCTGAA
TGTTCGGATGGAAATGTGCTGACCTGGTTGGGGAGGTGAGGTCGAAGAATCTATTGTTCT
TGCACTGGAACTTCCCTTCGAATTGGATGAGAACATGCAAGTGAGGAGTCCCAT
>HG969286
TCAGTATATTGAGGGCCTGAGCTTTGGACCCTGCGTTGATTGCCTCGGCATATGCGTCGT
TGGCAGATTGGCAACCTCCTCTAGCTGATCTTCCATCGACCTGGAAAACTCCATGATCAA
GCATGTCTCCGTCTTTCTCCATGTAGGTTTTGACATCGCTTGAGCTTTTAGCTCCCTGAA
TGTTCGGATGGAAATGTGCTGACCTGGTTGGGGAGGTGAGGTCGAAGAATCTATTGTTCT
TGCACTGGAACTTCCCTTCGAATTGGATGAGAACATGCAAGTGAGGAGTCCCAT
>HG969287
TCAGTATATTGAGGGCCTGAGCTTTGGACCCTGCGTTGATTGCCTCGGCATATGCGTCGT
TGGCAGATTGGCAACCTCCTCTAGCTGATCTTCCATCGACCTGGAAAACTCCATGATCAA
GCATGTCTCCGTCTTTCTCCATGTAGGTTTTGACATCGCTTGAGCTTTTAGCTCCCTGAA
TGTTCGGATGGAAATGTGCTGACCTGGTTGGGGAGGTGAGGTCGAAGAATCTATTGTTCT
TGCACTGGAACTTCCCTTCGAATTGGATGAGAACATGCAAGTGAGGAGTCCCAT
>HG941645
TCAGTATATTGAGGGCCTGAGCTTTGGACCCTGCGTTGATTGCCTCGGCATATGCGTCGT
TGGCAGATTGGCAACCTCCTCTAGCTGATCTTCCATCGACCTGGAAAACTCCATGATCAA
GCATGTCTCCGTCTTTCTCCATGTAGGTTTTGACATCGCTTGAGCTTTTAGCTCCCTGAA
TGTTCGGATGGAAATGTGCTGACCTGGTTGGGGAGGTGAGGTCGAAGAATCTATTGTTCT
TGCACTGGAACTTCCCTTCGAATTGGATGAGAACATGCAAGTGAGGAGTCCCAT
>HG941646
TCAGTATATTGAGGGCCTGAGCTTTGGACCCTGCGTTGATTGCCTCGGCATATGCGTCGT
TGGCAGATTGGCAACCTCCTCTAGCTGATCTTCCATCGACCTGGAAAACTCCATGATCAA
GCATGTCTCCGTCTTTCTCCATGTAGGTTTTGACATCGCTTGAGCTTTTAGCTCCCTGAA
TGTTCGGATGGAAATGTGCTGACCTGGTTGGGGAGGTGAGGTCGAAGAATCTATTGTTCT
TGCACTGGAACTTCCCTTCGAATTGGATGAGAACATGCAAGTGAGGAGTCCCAT
>HG941647
TCAGTATATTGAGGGCCTGAGCTTTGGACCCTGCGTTGATTGCCTCGGCATATGCGTCGT
TGGCAGATTGGCAACCTCCTCTAGCTGATCTTCCATCGACCTGGAAAACTCCATGATCAA
GCATGTCTCCGTCTTTCTCCATGTAGGTTTTGACATCGCTTGAGCTTTTAGCTCCCTGAA
TGTTCGGATGGAAATGTGCTGACCTGGTTGGGGAGGTGAGGTCGAAGAATCTATTGTTCT
TGCACTGGAACTTCCCTTCGAATTGGATGAGAACATGCAAGTGAGGAGTCCCAT
>HG941649
TCAGTATATTGAGGGCCTGAGCTTTGGACCCTGCGTTGATTGCCTCGGCATATGCGTCGT
TGGCAGATTGGCAACCTCCTCTAGCTGATCTTCCATCGACCTGGAAAACTCCATGATCAA
GCATGTCTCCGTCTTTCTCCATGTAGGTTTTGACATCGCTTGAGCTTTTAGCTCCCTGAA
TGTTCGGATGGAAATGTGCTGACCTGGTTGGGGAGGTGAGGTCGAAGAATCTATTGTTCT
TGCACTGGAACTTCCCTTCGAATTGGATGAGAACATGCAAGTGAGGAGTCCCAT
>HG941650
TCAGTATATTGAGGGCCTGAGCTTTGGACCCTGCGTTGATTGCCTCGGCATATGCGTCGT
TGGCAGATTGGCAACCTCCTCTAGCTGATCTTCCATCGACCTGGAAAACTCCATGATCAA
GCATGTCTCCGTCTTTCTCCATGTAGGTTTTGACATCGCTTGAGCTTTTAGCTCCCTGAA
TGTTCGGATGGAAATGTGCTGACCTGGTTGGGGAGGTGAGGTCGAAGAATCTATTGTTCT
TGCACTGGAACTTCCCTTCGAATTGGATGAGAACATGCAAGTGAGGAGTCCCAT
>HG941640
TCAGTATATTGAGGGCCTGAGCTTTGGACCCTGCGTTGATTGCCTCGGCATATGCGTCGT
TGGCAGATTGGCAACCTCCTCTAGCTGATCTTCCATCGACCTGGAAAACTCCATGATCAA
GCATGTCTCCGTCTTTCTCCATGTAGGTTTTGACATCGCTTGAGCTTTTAGCTCCCTGAA
TGTTCGGATGGAAATGTGCTGACCTGGTTGGGGAGGTGAGGTCGAAGAATCTATTGTTCT
TGCACTGGAACTTCCCTTCGAATTGGATGAGAACATGCAAGTGAGGAGTCCCAT
>LN680632
TCAGTATATTGAGGGCCTGAGCTTTGGACCCTGCGTTGATTGCCTCGGCATATGCGTCGT
TGGCAGATTGGCAACCTCCTCTAGCTGATCTTCCATCGACCTGGAAAACTCCATGATCAA
GCATGTCTCCGTCTTTCTCCATGTAGGTTTTGACATCGCTTGAGCTTTTAGCTCCCTGAA
TGTTCGGATGGAAATGTGCTGACCTGGTTGGGGAGGTGAGGTCGAAGAATCTATTGTTCT
TGCACTGGAACTTCCCTTCGAATTGGATGAGAACATGCAAGTGAGGAGTCCCAT
>LN680630
TCAGTATATTGAGGGCCTGAGCTTTGGACCCTGCGTTGATTGCCTCGGCATATGCGTCGT
TGGCAGATTGGCAACCTCCTCTAGCTGATCTTCCATCGACCTGGAAAACTCCATGATCAA
GGATGTCCCCGTCTTTCTCCATGTAGGTTTTGACATCGCTTGAGCTTTTAGCTCCCTGAA
TGTTCGGATGGAAATGTGCTGACCTGGTTGGGGAGGTGAGGTCGAAGAATCTATTGTTCT
TGCACTGGAACTTCCCTTCGAATTGGATGAGAACATGCAAGTGAGGAGTCCCAT
>HG969208
TCAGTATATTGAGGGCCTGAGCTTTGGACCCTGCGTTGATTGCCTCGGCATATGCGTCGT
TGGCAGATTGGCAACCTCCTCTAGCTGATCTTCCATCGACCTGGAAAACTCCATGATCAA
GGATGTCCCCGTCTTTCTCCATGTAGGTTTTGACATCGCTTGAGCTTTTAGCTCCCTGAA
TGTTCGGATGGAAATGTGCTGACCTGGTTGGGGAGGTGAGGTCGAAGAATCTATTGTTCT
TGCACTGGAACTTCCCTTCGAATTGGATGAGAACATGCAAGTGAGGAGTCCCAT
>HG969207
TCAGTATATTGAGGGCCTGAGCTTTGGACCCTGCGTTGATTGCCTCGGCATATGCGTCGT
TGGCAGATTGGCAACCTCCTCTAGCTGATCTTCCATCGACCTGGAAAACTCCATGATCAA
GGATGTCCCCGTCTTTCTCCATGTAGGTTTTGACATCGCTTGAGCTTTTAGCTCCCTGAA
TGTTCGGATGGAAATGTGCTGACCTGGTTGGGGAGGTGAGGTCGAAGAATCTATTGTTCT
TGCACTGGAACTTCCCTTCGAATTGGATGAGAACATGCAAGTGAGGAGTCCCAT
>HG969198
TCAGTATATTGAGGGCCTGAGCTTTGGACCCTGCGTTGATTGCCTCGGCATATGCGTCGT
TGGCAGATTGGCAACCTCCTCTAGCTGATCTTCCATCGACCTGGAAAACTCCATGATCAA
GGATGTCCCCGTCTTTCTCCATGTAGGTTTTGACATCGCTTGAGCTTTTAGCTCCCTGAA
TGTTCGGATGGAAATGTGCTGACCTGGTTGGGGAGGTGAGGTCGAAGAATCTATTGTTCT
TGCACTGGAACTTCCCTTCGAATTGGATGAGAACATGCAAGTGAGGAGTCCCAT
>KF229726
TCAGTATATTGAGGGCCTGAGCTTTGGACCCTGCGTTGATTGCCTCGGCATATGCGTCGT
TGGCAGATTGGCAACCTCCTCTAGCTGATCTTCCATCGACCTGGAAAACTCCATGATCAA
GGATGTCCCCGTCTTTCTCCATGTAGGTTTTGACATCGCTTGAGCTTTTAGCTCCCTGAA
TGTTCGGATGGAAATGTGCTGACCTGGTTGGGGAGGTGAGGTCGAAGAATCTATTGTTCT
TGCACTGGAACTTCCCTTCGAATTGGATGAGAACATGCAAGTGAGGAGTCCCAT
>HE819243
TCAGTATATTGAGGGCCTGAGCTTTGGACCCTGCGTTGATTGCCTCGGCATATGCGTCGT
TGGCAGATTGGCAACCTCCTCTAGCTGATCTTCCATCGACCTGGAAAACTCCATGATCAA
GGATGTCTCCGTCTTTCTCCATGTAGGTTTTGACATCGCTTGAGCTTTTAGCTCCCTGAA
TGTTCGGATGGAAATGTGCTGACCTGGTTGGGGAGGTGAGGTCGAAGAATCTATTGTTCT
TGCACTGGAACTTCCCCTCGAATTGGATGAGAACATGCAAGTGAGGAGTCCCAT
>LN680631
TCAGTATATTGAGGGCCTGAGCTTTGGACCCTGCGTTGATTGCCTCGGCATATGCGTCGT
TTGCAGATTGGCAACCTCCTCTAACTGATCTTCCATCGACCTGGAAAACTCCATGATCAA
GGATGTCTCCGTCTTTCTCCATGTAGGTTTTGACATCGCTTGAGCTTTTAGCTCCCTGAA
TGTTCGGATGGAAATGTGCTGACCTGGTTGGGGAGGTGAGGTCGAAGAATCTATTGTTTT
TGCACTGGAACTTTCCTTCGAATTGGATGAGAACATGCAAGTGAGGAGTCCCAT
>KF229725
TCAGTATATTGAGGGCCTGAGCTTTGGACCCTGCGTTGATTGCCTCGGCATATGCGTCGT
TTGCAGATTGGCAACCTCCTCTAACTGATCTTCCATCGACCTGGAAAACTCCATGATCAA
GGATGTCTCCGTCTTTCTCCATGTAGGTTTTGACATCGCTTGAGCTTTTAGCTCCCTGAA
TGTTCGGATGGAAATGTGCTGACCTGGTTGGGGAGGTGAGGTCGAAGAATCTATTGTTTT
TGCACTGGAACTTTCCTTCGAATTGGATGAGAACATGCAAGTGAGGAGTCCCAT
>KF229724
TCAGTATATTGAGGGCCTGAGCTTTGGACCCTGCGTTGATTGCCTCGGCATATGCGTCGT
TTGCAGATTGGCAACCTCCTCTAACTGATCTTCCATCGACCTGGAAAACTCCATGATCAA
GGATGTCTCCGTCTTTCTCCATGTAGGTTTTGACATCGCTTGAGCTTTTAGCTCCCTGAA
TGTTCGGATGGAAATGTGCTGACCTGGTTGGGGAGGTGAGGTCGAAGAATCTATTGTTTT
TGCACTGGAACTTTCCTTCGAATTGGATGAGAACATGCAAGTGAGGAGTCCCAT
>KF229723
TCAGTATATTGAGGGCCTGAGCTTTGGACCCTGCGTTGATTGCCTCGGCATATGCGTCGT
TTGCAGATTGGCAACCTCCTCTAACTGATCTTCCATCGACCTGGAAAACTCCATGATCAA
GGATGTCTCCGTCTTTCTCCATGTAGGTTTTGACATCGCTTGAGCTTTTAGCTCCCTGAA
TGTTCGGATGGAAATGTGCTGACCTGGTTGGGGAGGTGAGGTCGAAGAATCTATTGTTTT
TGCACTGGAACTTTCCTTCGAATTGGATGAGAACATGCAAGTGAGGAGTCCCAT
>HG969256
TTAGTATATTGAGGGCCTGAGCTTTGGACCCTGCGTTGATTGCCTCGGCATATGCGTCGT
TTGTAGATTGGCAACCTCCTCTAGCTGATCTTCCATCGACCTGGAAAACTCCATGATCAA
GGATGTCTCCGTCTTTCTCCATGTAGGTTTTGACATCGCTTGAGCTTTTAGCTCCCTGAA
TGTTCGGATGGAAATGTGTTGACCTGGTTGGGGAGGTGAGGTCGAAGAATCTATTGTTCT
TGCACTGGAACTTTCCTTCGAATTGGATGAGAACATGCAAGTGAGGAGTCCCAT
>GU076453
TTAGTATATTGAGGGCCTGAGCTTTGGACCCTGCGTTGATTGCCTCGGCATATGCGTCGT
TTGTAGATTGGCAACCTCCTCTAGCTGATCTTCCATCGACCTGGAAAACTCCATGATCAA
GGATGTCTCCGTCTTTCTCCATGTAGGTTTTGACATCGCTTGAGCTTTTAGCTCCCTGAA
TGTTCGGATGGAAATGTGTTGACCTGGTTGGGGAGGTGAGGTCGAAGAATCTATTGTTCT
TGCACTGGAACTTTCCTTCGAATTGGATGAGAACATGCAAGTGAGGAGTCCCAT
>GU076452
TTAGTATATTGAGGGCCTGAGCTTTGGACCCTGCGTTGATTGCCTCGGCATATGCGTCGT
TTGTAGATTGGCAACCTCCTCTAGCTGATCTTCCATCGACCTGGAAAACTCCATGATCAA
GGATGTCTCCGTCTTTCTCCATGTAGGTTTTGACATCGCTTGAGCTTTTAGCTCCCTGAA
TGTTCGGATGGAAATGTGTTGACCTGGTTGGGGAGGTGAGGTCGAAGAATCTATTGTTCT
TGCACTGGAACTTTCCTTCGAATTGGATGAGAACATGCAAGTGAGGAGTCCCAT
>GU076441
TCAGTATATTGAGGGCCTGAGCTTTGGACCCGGCGTTGATGGCCTCGGCATATGCGTCGT
TTGTAGATTGGCAACCTCCTCTAGCTGATCTTCCATCGACCTGGAAAACTCCATGATCAA
GGAGGTCTCCGTCTTTCTCCATGTAGGTTTTGACATCGCTTGAGCTTTTAGCTCCCTGAA
TGTTCGGATAGAAATGTGTTGACCTGGTTGGGGAGGTGAGGTCGAAGAATCTATTGTTCT
TGCACTGGAACTTTCCTTCGAATTGGATGAGAACATGCAAGTGAGGAGTCCCAT
>HG941642
TTAGTATATTGAGGGCCTGAGCTTTGGACCCTGCGTTGATTGCCTCGGCATATGCGTCGT
TTGCAGATTGGCAACCTCCTCTAGCTGATCTTCCATCGACCTGGAAAACTCCATGATCAA
GGATGTCTCCGTCTTTCTCCATGTAGGTTTTGACATCGCTTGAGCTTTTAGCTCCCTGAA
TGTTCGGATGGAAATGTGTTGACCTGGTTGGGGAGGTGAGGTCGAAGAATCTATTGTTCT
TGCACTGGAACTTTCCTTCGAATTGGATGAGAACATGCAAGTGAGGAGTCCCAT
>JN604488
TCAGTATATTAAGGGCCTGAGCTTTGGACCCTGCGTTGATTGCCTCGGCATATGCGTCGT
TGGCAGATTGGCAACCTCCTCTAGCTGATCTTCCATCGACCTGGAAAACTCCATGATCAA
GGATGTCTCCGTCTTTCTCCATGTAGGTTTTGACATCGCTTGAGCTTTTAGCTCCCTGAA
TGTTCGGATGGAAATGTGCTGACCTGGTTGGGGAGGTGAGGTCGAAGAATCTATTGTTCT
TGCACTGGAACTTTCCTTCGAATTGGATGAGAACATGCAAGTGAGGAGTCCCAT
>JN604487
TCAGTATATTAAGGGCCTGAGCTTTGGACCCTGCGTTGATTGCCTCGGCATATGCGTCGT
TGGCAGATTGGCAACCTCCTCTAGCTGATCTTCCATCGACCTGGAAAACTCCATGATCAA
GGATGTCTCCGTCTTTCTCCATGTAGGTTTTGACATCGCTTGAGCTTTTAGCTCCCTGAA
TGTTCGGATGGAAATGTGCTGACCTGGTTGGGGAGGTGAGGTCGAAGAATCTATTGTTCT
TGCACTGGAACTTTCCTTCGAATTGGATGAGAACATGCAAGTGAGGAGTCCCAT
>JN604486
TCAGTATATTAAGGGCCTGAGCTTTGGACCCTGCGTTGATTGCCTCGGCATATGCGTCGT
TGGCAGATTGGCAACCTCCTCTAGCTGATCTTCCATCGACCTGGAAAACTCCATGATCAA
GGATGTCTCCGTCTTTCTCCATGTAGGTTTTGACATCGCTTGAGCTTTTAGCTCCCTGAA
TGTTCGGATGGAAATGTGCTGACCTGGTTGGGGAGGTGAGGTCGAAGAATCTATTGTTCT
TGCACTGGAACTTTCCTTCGAATTGGATGAGAACATGCAAGTGAGGAGTCCCAT
>GU076450
TCAGTATATTGAGGGCCTGAGCTTTGGACCCTGCGTTGATTGCCTCGGCATATGCGTCGT
TGGCAGATTGGCAACCTCCTCTAGCTGATCTTCCATCGACCTGGAAAACTCCATGATCAA
GGATGTCTCCGTCTTTCTCCATGTAGGTTTGGACATCGCTTGAGCTGTTAGCTCCCTGAA
TGTTCGGATGGAAGTGTGGTGACCTGGTTGGGGAGGTGAGGTCGAAGAATCTATTGTTCT
TGCACTGGAACTTTCCTTGGAATTGGATGAGAACATGCAAGTGAGGAGTCCCAT
>KT990213
TCAGTATATTGAGGGCCTGAGCTTTGGACCCTGCGTTGATTGCCTCGGCATATGCGTCGT
TGGCAGATTGGCAACCTCCTCTAGCTGATCTTCCATCGACCTGGAAAACTCCATGATCAA
GGATGTCTCCGTCTTTCTCCATGTAGGTTTTGACATCGCTTGAGCTTTTAGCTCCCTGAA
TGTTCGGATGGAAATGTGCTGACCTGGTTGGGGAGGTGAGGTCGAAAAATCTATTGTTCT
TGCACTGGAACTTTCCTTCGAATTGGATGAGAACATGCAAGTGAGGAATCCCAT
>KF229721
TCAGTATATTGAGGGCCTGAGCTTTGGACCCTGCGTTGATTGCCTCGGCATATGCGTCGT
TGGCAGATTGGCAACCTCCTCTAGCTGATCTTCCATCGACCTGGAAAACTCCATGATCAA
GGATGTCTCCGTCTTTCTCCATGTAGGTTTTGACATCGCTTGAGCTTTTAGCTCCCTGAA
TGTTCGGATGGAAATGTGTTGACCTGGTTGGGGAGGTGAGGTCGAAGAATCTATTGTTCT
TGCACTGGAACTTTCCTTCGAATTGGATGAGAACATGCAAGTGAGGAATCCCAT
>KF229722
TCAGTATATTGAGGGCCTGAGCTTTGGACCCTGCGTTGATTGCCTCGGCATATGCGTCGT
TGGCAGATTGGCAACCTCCTCTAGCTGATCTTCCATCGACCTGGAAAACTCCATGATCAA
GGATGTCTCCGTCTTTCTCCATGTAGGTTTTGACATCGCTTGAGCTTTTAGCTCCCTGAA
TGTTCGGATGGAAATGTGCTGACCTGGTTGGTGAGGTGAGGTCGAAGAATCTATTGTTCT
TGCACTGGAACTTTCCTTCGAATTGGATGAGAACATGCAAGTGAGGAATCCCAT
>JN604484
TCAATATATTGAGGGCCTGAGCTTTGGACCCTGCGTTGATTGCCTCGGCATATGCGTCGT
TGGCAGATTGGCAACTTCCTCTAGCTGATCTTCCATCGACCTGGAAAACTCCATGATCAA
GGATGTCTCCGTCTTTCTCCATGTAGGTTTTGACATCGCTTGAGCTTTTAGCTCCCTGAA
TGTTCGGATGGAAATGTGCTGACCTGGTTGGGGAGGTGAGGTCGAAGAATCTATTGTTCT
TGCACTGGAACTTCCCTTCGAATTGGATGAGAACATGCAAGTGAGGAGTCCCAT
>GU076451
TCAGTATATTGAGGGCCTGAGCTTTGGACCCTGCGTTGATTGCCTCGGCATATGCGTCGT
TGGCAGATTGGCAACCTCCTCTAGCTGATCTTCCATCGACCTGGAAAACTCCATGATCAA
GGATGTCTCCGTCTTTCTCCATGTAGGTTTTGACATCGCTTGAGCTTTTAGCTCCCTGAA
TGTTCGGATGGAAATGTGCTGACCTGGTTGGGGAGGCGAGGTCGAAGAATCTATTGTTCT
TGCACTGGAACTTTCCTTCGAATTGGATGAGAACATGCAAGTGAGGAGTCCCAT
>HE819241
TCAGTATATTGAGGGCCTGAGCTTTGGACCCTGCGTTGATTGCCTCGGCATATGCGTCGT
TGGCAGATTGACAACCTCCTCTAGCTGATCTTCCATCGACCTGGAAAACTCCATGATCAA
GGATGTCTCCGTCTTTCTCCATGTAGGTTTTGACATCGCTTGAGCTTTTAGCTCCCTGAA
TGTTCGGATGGAAATGTGCTGACCTGGTTGGGGAGGTGAGGTCGAAGAATCTATTGTTCT
TGCACTGGAATTTTCCTTCGAATTGGATGAGAACATGCAAGTGAGGAGTCCCAT
>HG969254
TCAGTATATTGAGGGCCTGAGTTTTGGACCCTGCGTTGATTGCCTCGGCATATGCGTCGT
TGGCAGATTGGCAACCTCCTCTAGCTGATCTTCCATCGACCTGGAAAACTCCATGATCAA
GGATGTCTCCGTCTTTCTCCATGTAGGTTTTGACATCGCTTGAGCTTTTAGCTCCCTGAA
TGTTCGGATGGAAATGTGCTGACCTGGTTGGGGAAGTGAGGTCGAAGAATCTATTGTTCT
TGCACTGGAACTTTCCTTCGAATTGGATGAGAACATGCAAGTGAGGAATCCCAT
>HE819242
TCAGTATATTGAGGGCCTGAGTTTTGGACCCTGCGTTGATTGCCTCGGCATATGCGTCGT
TGGCAGATTGGCAACCTCCTCTAGCTGATCTTCCATCGACCTGGAAAACTCCATGATCAA
GGATGTCTCCGTCTTTCTCCATGTAGGTTTTGACATCGCTTGAGCTTTTAGCTCCCTGAA
TGTTCGGATGGAAATGTGCTGACCTGGTTGGGGAAGTGAGGTCGAAGAATCTATTGTTCT
TGCACTGGAACTTTCCTTCGAATTGGATGAGAACATGCAAGTGAGGAATCCCAT
>JQ928346
TCAATATATTGAGGGCCTGAGCTTTGGACCCTGTGTTGATTGCCTCGGCATATGCGTCGT
TTGCAGATTGGCAACCTCCTCTAGCTGATCTTCCATCGACCTGGAAAACTCCATGATCAA
TGATGTCTCCGTCTTTCTCCATGTAGGTTTTGACATCGCTTGAGCTTTTAGCTCCCTGAA
TGTTCGGATGGAAATGTGTTGACCTGGTTGGGGAGGTGAGGTCGAAGAATCTATTGTTCT
TGCACTGGAACTTTCCTTCGAATTGGATGAGAACATGCAAGTGAGGAGTCCCAT
>LC202091
TTAATATAGACAAGGCCGATGATTTAGATCCTGAGTTGATTGCCTCGGCATATGCGTCGT
TGGCAGATTGGCAACCTCCTCTAGCTGATCTTCCATCGACCTGGAAAACTCCATAATCAA
TGACGTCTCCGTCTTTCTCCATGTAGGTCTTGACATCTGACGAGCTTTTAGCTCCCTGAA
TGTTCGGATGGAAATGTGCTGACCTAGTTGGGGAGACGAGATCGAAGAATCGTTGATTTG
TGCATTGGTATTTTCCTTCAAACTGGATGAGGATGTGGAGATGAGGGCTCCCAT
>KX347133
TTAATATATTGAGGGCCTCGGATTTACTGCCTGAATTGAGTGCCTCGGCATATGCGTCGT
TGGCAGATTGCTGACCTCCTCTAGCTGATCTGCCATCGATTTGGAAAACTCCAAAATCAA
TGAAGTCTCCGTCTTTCTCCACGTAGGTCTTGACATCTGTTGAGCTCTTAGCTGCCTGAA
TGTTCGGATGGAAATGTGCTGATCTGTTTGGGGATACCAGGTCGAAGAACCGTTGGTTCT
TACATTGGTATTTGCCTTCGAATTGGATAAGCACATGGAGATGTGGTTCCCCAT
>KX347132
TTAATATATTGAGGGCCTCGGATTTACTGCCTGAATTGAGTGCCTCGGCATATGCGTCGT
TGGCAGATTGCTGACCTCCTCTAGCTGATCTGCCATCGATTTGGAAAACTCCAAAATCAA
TGAAGTCTCCGTCTTTCTCCACGTAGGTCTTGACATCTGTTGAGCTCTTAGCTGCCTGAA
TGTTCGGATGGAAATGTGCTGATCTGTTTGGGGATACCAGGTCGAAGAACCGTTGGTTCT
TACATTGGTATTTGCCTTCGAATTGGATAAGCACATGGAGATGTGGTTCCCCAT
>KX347134
TTAATATATTGAGGGCCTCGGATTTACTGCCTGAATTGAGTGCCTCGGCATATGCGTCGT
TGGCAGATTGCTGACCTCCTCTAGCTGATCTGCCATCGATTTGGAAAACTCCAAAATCAA
TGAAGTCTCCGTCTTTCTCCACGTAGGTCTTGACATCTGTTGAGCTCTTAGCTGCCTGAA
TGTTCGGATGGAAATGTGCTGATCTGTTTGGGGATACCAGGTCGAAGAACCGTTGGTTCT
TACATTGGTATTTGCCTTCGAATTGGATAAGCACATGGAGATGTGGTTCCCCAT
>KX347135
TTAATATATTGAGGGCCTCGGATTTACTGCCTGAATTGAGTGCCTCGGCATATGCGTCGT
TGGCAGATTGCTGACCTCCTCTAGCTGATCTGCCATCGATTTGGAAAACTCCAAAATCAA
TGAAGTCTCCGTCTTTCTCCACGTAGGTCTTGACATCTGTTGAGCTCTTAGCTGCCTGAA
TGTTCGGATGGAAATGTGCTGATCTGTTTGGGGATACCAGGTCGAAGAACCGTTGGTTCT
TACATTGGTATTTGCCTTCGAATTGGATAAGCACATGGAGATGTGGTTCCCCAT
>KX347136
TTAATATATTGAGGGCCTCGGATTTACTGCCTGAATTGAGTGCCTCGGCATATGCGTCGT
TGGCAGATTGCTGACCTCCTCTAGCTGATCTGCCATCGATTTGGAAAACTCCAAAATCAA
TGAAGTCTCCGTCTTTCTCCACGTAGGTCTTGACATCTGTTGAGCTCTTAGCTGCCTGAA
TGTTCGGATGGAAATGTGCTGATCTGTTTGGGGATACCAGGTCGAAGAACCGTTGGTTCT
TACATTGGTATTTGCCTTCGAATTGGATAAGCACATGGAGATGTGGTTCCCCAT
>KX347138
TTAATATATTGAGGGCCTCGGATTTACTGCCTGAATTGAGTGCCTCGGCATATGCGTCGT
TGGCAGATTGCTGACCTCCTCTAGCTGATCTGCCATCGATTTGGAAAACTCCAAAATCAA
TGAAGTCTCCGTCTTTCTCCACGTAGGTCTTGACATCTGTTGAGCTCTTAGCTGCCTGAA
TGTTCGGATGGAAATGTGCTGATCTGTTTGGGGATACCAGGTCGAAGAACCGTTGGTTCT
TACATTGGTATTTGCCTTCGAATTGGATAAGCACATGGAGATGTGGTTCCCCAT
>KX885028
TTAATATATTGAGGGCCTCGGATTTACTGCCTGAATTGAGTGCCTCGGCATATGCGTCGT
TGGCAGATTGCTGACCTCCTCTAGCTGATCTGCCATCGATTTGGAAAACTCCAAAATCAA
TGAAGTCTCCGTCTTTCTCCACGTAGGTCTTGACATCTGTTGAGCTCTTAGCTGCCTGAA
TGTTCGGATGGAAATGTGCTGATCTGTTTGGGGATACCAGGTCGAAGAACCGTTGGTTCT
TACATTGGTATTTGCCTTCGAATTGGATAAGCACATGGAGATGTGGTTCCCCAT
>KX347137
TTAATATATTGAGGGCCTCGGATTTACTGCCTGAATTGAGTGCCTCGGCATATGCGTCGT
TGGCAGATTGCTGACCTCCTCTAGCTGATCTGCCATCGATTTGGAAAACTCCAAAATCAA
TGAAGTCTCCGTCTTTCTCCACGTAGGTCTTGACATCTGTTGAGCTCTTAGCTGCCTGAA
TGTTCGGATGGAAATGTGCTGATCTGTTTGGGGATACCAGGTCGAAGAACCGTTGGTTCT
TACATTGGAATTTGCCTTCGAATTGGATAAGCACATGGAGATGTGGTTCCCCAT
>KX885029
TTAATATATTGAGGGCCTCGGATTTACTGCCTGAATTGAGTGCCTCGGCATATGCGTCGT
TGGCAGATTGCTGACCTCCTCTAGCTGATCTGCCATCGATTTGGAGAACTCCAAAATCAA
TGAAGTCTCCGTCTTTCTCCACGTAGGTCTTGACATCTGTTGAGCTCTTAGCTGCCTGAA
TGTTCGGATGGAAATGTGCTGACCTGTTTGGGGATACCAGGTCGAAGAACCGTTGGTTCT
TACATTGGTATTTGCCTTCGAATTGGATAAGCACATGGAGATGTGGTTCCCCAT
>EF539831
TTAATATATTGAGGGCCTCGGATTTACTGCCTGAATTGAGTGCCTCGGCATATGCGTCGT
TGGCAGATTGCTGACCTCCTCTAGCTGATCTGCCATCGATTTGGAAAACTCCAAAATCAA
TGAAGTCTCCGTCTTTCTCCACGTAGGTCTTGACATCTGTTGAGCTCTTAGCTGCCTGAA
TGTTCGGATGGAAATGTGCTGACCTGTTTGGGGATACCAGGTCGAAGAACCGTTGGTTCT
TACATTGGTATTTGCCTTCGAATTGGATAAGCACATGGAGATGTGGTTCCCCAT
>KX347104
TTAATATATTGAGGGCCTCGGATTTACTGCCTGAATTGAGTGCCTCGGCATATGCGTCGT
TGGCAGATTGCTGACCTCCTCTAGCTGATCTGCCATCGATTTGGAAAACTCCAAAATCAA
TGAAGTCTCCGTCTTTCTCCACGTAGGTCTTGACATCTGTTGAGCTCTTAGCTGCCTGAA
TGTTCGGATGGAAATGTGCTGACTTGTTTGGGGATACCAGGTCGAAGAACCGTTGGTTCT
TACATTGGTATTTGCCTTCGAATTGGATAAGCACATGGAGATGTGGTTCCCCAT
>EF523478
TTAATATATTGAGGGCCTCGGATTTACTGCCTGAATTGAGTGCCTCGGCATATGCGTCGT
TGGCAGATTGCTGACCTCCTCTAGCTGATCTGCCATCGATTTGGAAAACTCCAAAATCAA
TGAAGTCTCCGTCTTTCTCCACGTAGGTCTTGACATCTGTTGAGCTCTTAGCTGCCTGAA
TGTTCGGATGGAAATGTGCTGACCTGTTTGGGGATACCAGGTCGAAGAACCGTTGGTTCT
TACATTGGTATTTGCCTTCGAATTGGATAAGCACATGGAGATGTGGTTCCCCAT
>KX347111
TTAATATATTGAGGGCCTCGGATTTACTGCCTGAATTGAGTGCCTCGGCATATGCGTCGT
TGGCAGATTGCTGACCTCCTCTAGCTGATCTGCCATCGATTTGGAAAACTCCAAAGTCAA
TGAAGTCTCCGTCTTTCTCCACGTAGGTCTTGACATCTGTTGAGCTCTTAGCTGCCTGAA
TGTTCGGATGGAAATGTGCTGACCTGTTTGGGGATACCAGGTCGAAGAACCGTTGGTTCT
TACATTGGTATTTGCCTTCGAATTGGATAAGCACATGGAGATGTGGTTCCCCAT
>FJ012358
TTAATATATTGAGGGCCTCGGATTTACTGCCTGAATTGAGTGCCTCGGCATATGCGTCGT
TGGCAGATTGCTGACCTCCTCTAGCTGATCTGCCATCGATTTGGAAAACTCCAAAATCAA
TGAAGTCTCCGTCTTTCTCCACGTAGGTCTTGACATCTGTTGAGCTCTTAGCTGCCTGAA
TGTTCGGATGGAAATGTGCTGACCTGTTTGGGGATACCAGGTCGAAGAACCGTTGGTTCT
TACATTGGTATTTGCCTTCGAATTGGATAAGCACATGGAGATGTGGTTCCCCAT
>GU322423
TTAATATATTGAGGGCCTCGGATTTACTGCCTGAATTGAGTGCCTCGGCATATGCGTCGT
TGGCAGATTGCTGACCTCCTCTAGCTGATCTGCCATCGATTTGGAAAACTCCATAATCAA
TGAAGTCTCCGTCTTTCTCCACGTAGGTCTTGACATCTGTTGAGCTCTTAGCTGCCTGAA
TGTTCGGATGGAAATGTGCTGACCTGTTTGGGGATACCAGGTCGAAGAACCGTTGGTTCT
TACATTGGTATTTGCCTTCGAATTGGATAAGCACATGGAGATGTGGTTCCCCAT
>GU178815
TTAATATATTGAGGGCCTCGGATTTACTGCCTGAATTGAGTGCCTCGGCATATGCGTCGT
TGGCAGATTGCTGACCTCCTCTAGCTGATCTGCCATCGATTTGGAAAACTCCAAAATCAA
TGAAGTCTCCGTCTTTCTCCACGTAGGTCTTGACATCTGTTGAGCTCTTAGCTGCCTGAA
TGTTCGGATGGAAATGTGCTGACCTGTTTGGGGATACCAGGTCGAAGAACCGTTGGTTCT
TACATTGGTATTTGCCTTCGAATTGGATAAGCACATGGAGATGTGGTTCCCCAT
>GU178816
TTAATATATTGAGGGCCTCGGATTTACTGCCTGAATTGAGTGCCTCGGCATATGCGTCGT
TGGCAGATTGCTGACCTCCTCTAGCTGATCTGCCATCGATTTGGAAAACTCCAAAATCAA
TGAAGTCTCCGTCTTTCTCCACGTAGGTCTTGACATCTGTTGAGCTCTTAGCTGCCTGAA
TGTTCGGATGGAAATGTGCTGACCTGTTTGGGGATACCAGGTCGAAGAACCGTTGGTTCT
TACATTGGTATTTGCCTTCGAATTGGATAAGCACATGGAGATGTGGTTCCCCAT
>GU178818
TTAATATATTGAGGGCCTCGGATTTACTGCCTGAATTGAGTGCCTCGGCATATGCGTCGT
TGGCAGATTGCTGACCTCCTCTAGCTGATCTGCCATCGATTTGGAAAACTCCAAAATCAA
TGAAGTCTCCGTCTTTCTCCACGTAGGTCTTGACATCTGTTGAGCTCTTAGCTGCCTGAA
TGTTCGGATGGAAATGTGCTGACCTGTTTGGGGATACCAGGTCGAAGAACCGTTGGTTCT
TACATTGGTATTTGCCTTCGAATTGGATAAGCACATGGAGATGTGGTTCCCCAT
>JX456644
TTAATATATTGAGGGCCTCGGATTTACTGCCTGAATTGAGTGCCTCGGCATATGCGTCGT
TGGCAGATTGCTGACCTCCTCTAGCTGATCTGCCATCGATTTGGAAAACTCCAAAATCAA
TGAAGTCTCCGTCTTTCTCCACGTAGGTCTTGACATCTGTTGAGCTCTTAGCTGCCTGAA
TGTTCGGATGGAAATGTGCTGACCTGTTTGGGGATACCAGGTCGAAGAACCGTTGGTTCT
TACATTGGTATTTGCCTTCGAATTGGATAAGCACATGGAGATGTGGTTCCCCAT
>KJ754190
TTAATATATTGAGGGCCTCGGATTTACTGCCTGAATTGAGTGCCTCGGCATATGCGTCGT
TGGCAGATTGCTGACCTCCTCTAGCTGATCTGCCATCGATTTGGAAAACTCCAAAATCAA
TGAAGTCTCCGTCTTTCTCCACGTAGGTCTTGACATCTGTTGAGCTCTTAGCTGCCTGAA
TGTTCGGATGGAAATGTGCTGACCTGTTTGGGGATACCAGGTCGAAGAACCGTTGGTTCT
TACATTGGTATTTGCCTTCGAATTGGATAAGCACATGGAGATGTGGTTCCCCAT
>JX444575
TTAATATATTGAGGGCCTCGGATTTACTGCCTGAATTGAGTGCCTCGGCATATGCGTCGT
TGGCAGATTGCTGACCTCCTCTAGCTGATCTGCCATCGATTTGGAAAACTCCAAAATCAA
TGAAGTCTCCGTCTTTCTCCACGTAGGTCTTGACATCTGTTGAGCTCTTAGCTGCCTGAA
TGTTCGGATGGAAATGTGCTGACCTGTTTGGGGATACCAGGTCGAAGAACCGTTGGTTCT
TACATTGGTATTTGCCTTCGAATTGGATAAGCACATGGAGATGTGGTTCCCCAT
>AM698119
TTAATATATTGAGGGCCTCGGATTTACTGCCTGAATTGAGTGCCTCGGCATATGCGTCGT
TGGCAGATTGCTGACCTCCTCTAGCTGATCTGCCATCGATTTGGAAAACTCCAAAATCAA
TGAAGTCTCCGTCTTTCTCCACGTAGGTCTTGACATCTGTTGAGCTCTTAGCTGCCTGAA
TGTTCGGATGGAAATGTGCTGACCTGTTTGGGGATACCAGGTCGAAGAACCGTTGGTTCT
TACATTGGTATTTGCCTTCGAATTGGATAAGCACATGGAGATGTGGTTCCCCAT
>KU836749
TTAATATATTGAGGGCCTCGGATTTACTGCCTGAATTGAGTGCCTCGGCATATGCGTCGT
TGGCAGATTGCTGACCTCCTCTAGCTGATCTGCCATCGATTTGGAAAACTCCAAAATCAA
TGAAGTCTCCGTCTTTCTCCACGTAGGTCTTGACATCTGTTGAGCTCTTAGCTGCCTGAA
TGTTCGGATGGAAATGTGCTGACCTGTTTGGGGATACCAGGTCGAAGAACCGTTGGTTCT
TACATTGGTATTTGCCTTCGAATTGGATAAGCACATGGAGATGTGGTTCCCCAT
>KJ466047
TTAATATATTGAGGGCCTCGGATTTACTGCCTGAATTGAGTGCCTCGGCATATGCGTCGT
TGGCAGATTGCTGACCTCCTCTAGCTGATCTGCCATCGATTTGGAAAACTCCAAAATCAA
TGAAGTCTCCGTCTTTCTCCACGTAGGTCTTGACATCTGTTGAGCTCTTAGCTGCCTGAA
TGTTCGGATGGAAATGTGCTGACCTGTTTGGGGATACCAGGTCGAAGAACCGTTGGTTCT
TACATTGGTATTTGCCTTCGAATTGGATAAGCACATGGAGATGTGGTTCCCCAT
>KC702796
TTAATATATTGAGGGCCTCGGATTTACTGCCTGAATTGAGTGCCTCGGCATATGCGTCGT
TGGCAGATTGCTGACCTCCTCTAGCTGATCTGCCATCGATTTGGAAAACTCCAAAATCAA
TGAAGTCTCCGTCTTTCTCCACGTAGGTCTTGACATCTGTTGAGCTCTTAGCTGCCTGAA
TGTTCGGATGGAAATGTGCTGACCTGTTTGGGGATACCAGGTCGAAGAACCGTTGGTTCT
TACATTGGTATTTGCCTTCGAATTGGATAAGCACATGGAGATGTGGTTCCCCAT
>KJ466048
TTAATATATTGAGGGCCTCGGATTTACTGCCTGAATTGAGTGCCTCGGCATATGCGTCGT
TGGCAGATTGCTGACCTCCTCTAGCTGATCTGCCATCGATTTGGAAAACTCCAAAATCAA
TGAAGTCTCCGTCTTTCTCCACGTAGGTCTTGACATCTGTTGAGCTCTTAGCTGCCTGAA
TGTTCGGATGGAAATGTGCTGACCTGTTTGGGGATACCAGGTCGAAGAACCGTTGGTTCT
TACATTGGTATTTGCCTTCGAATTGGATAAGCACATGGAGATGTGGTTCCCCAT
>GU434144
TTAATATATTGAGGGCCTCGGATTTACTGCCTGAATTGAGTGCCTCGGCATATGCGTCGT
TGGCAGATTGCTGACCTCCTCTAGCTGATCTGCCATCGATTTGGAAAACTCCAAAATCAA
TGAAGTCTCCGTCTTTCTCCACGTAGGTCTTGACATCTGTTGAGCTCTTAGCTGCCTGAA
TGTTCGGATGGAAATGTGCTGACCTGTTTGGGGATACCAGGTCGAAGAACCGTTGGTTCT
TACATTGGTATTTGCCTTCGAATTGGATAAGCACATGGAGATGTGGTTCCCCAT
>FJ609655
TTAATATATTGAGGGCCTCGGATTTACTGCCTGAATTGAGTGCCTCGGCATATGCGTCGT
TGGCAGATTGCTGACCTCCTCTAGCTGATCTGCCATCGATTTGGAAAACTCCAAAATCAA
TGAAGTCTCCGTCTTTCTCCACGTAGGTCTTGACATCTGTTGAGCTCTTAGCTGCCTGAA
TGTTCGGATGGAAATGTGCTGACCTGTTTGGGGATACCAGGTCGAAGAACCGTTGGTTCT
TACATTGGTATTTGCCTTCGAATTGGATAAGCACATGGAGATGTGGTTCCCCAT
>KT338295
TTAATATATTGAGGGCCTCGGATTTACTGCCTGAATTGAGTGCCTCGGCATATGCGTCGT
TGGCAGATTGCTGACCTCCTCTAGCTGATCTGCCATCGATTTGGAAAACTCCAAAATCAA
TGAAGTCTCCGTCTTTCTCCACGTAGGTCTTGACATCTGTTGAGCTCTTAGCTGCCTGAA
TGTTCGGATGGAAATGTGCTGACCTGTTTGGGGATACCAGGTCGAAGAACCGTTGGTTCT
TACATTGGTATTTGCCTTCGAATTGGATAAGCACATGGAGATGTGGTTCCCCAT
>KX347094
TTAATATATTGAGGGCCTCGGATTTACTGCCTGAATTGAGTGCCTCGGCATATGCGTCGT
TGGCAGATTGCTGACCTCCTCTAGCTGATCTGCCATCGATTTGGAAAACTCCAAAATCAA
TGAAGTCTCCGTCTTTCTCCACGTAGGTCTTGACATCTGTTGAGCTCTTAGCTGCCTGAA
TGTTCGGATGGAAATGTGCTGACCTGTTTGGGGATACCAGGTCGAAGAACCGTTGGTTCT
TACATTGGTATTTGCCTTCGAATTGGATAAGCACATGGAGATGTGGTTCCCCAT
>KY111368
TTAATATATTGAGGGCCTCGGATTTACTGCCTGAATTGAGTGCCTCGGCATATGCGTCGT
TGGCAGATTGCTGACCTCCTCTAGCTGATCTGCCATCGATTTGGAAAACTCCAAAATCAA
TGAAGTCTCCGTCTTTCTCCACGTAGGTCTTGACATCTGTTGAGCTCTTAGCTGCCTGAA
TGTTCGGATGGAAATGTGCTGACCTGTTTGGGGATACCAGGTCGAAGAACCGTTGGTTCT
TACATTGGTATTTGCCTTCGAATTGGATAAGCACATGGAGATGTGGTTCCCCAT
>KX347095
TTAATATATTGAGGGCCTCGGATTTACTGCCTGAATTGAGTGCCTCGGCATATGCGTCGT
TGGCAGATTGCTGACCTCCTCTAGCTGATCTGCCATCGATTTGGAAAACTCCAAAATCAA
TGAAGTCTCCGTCTTTCTCCACGTAGGTCTTGACATCTGTTGAGCTCTTAGCTGCCTGAA
TGTTCGGATGGAAATGTGCTGACCTGTTTGGGGATACCAGGTCGAAGAACCGTTGGTTCT
TACATTGGTATTTGCCTTCGAATTGGATAAGCACATGGAGATGTGGTTCCCCAT
>KX347140
TTAATATATTGAGGGCCTCGGATTTACTGCCTGAATTGAGTGCCTCGGCATATGCGTCGT
TGGCAGATTGCTGACCTCCTCTAGCTGATCTGCCATCGATTTGGAAAACTCCAAAATCAA
TGAAGTCTCCGTCTTTCTCCACGTAGGTCTTGACATCTGTTGAGCTCTTAGCTGCCTGAA
TGTTCGGATGGAAATGTGCTGACCTGTTTGGGGATACCAGGTCGAAGAACCGTTGGTTCT
TACATTGGTATTTGCCTTCGAATTGGATAAGCACATGGAGATGTGGTTCCCCAT
>KX347105
TTAATATATTGAGGGCCTCGGATTTACTGCCTGAATTGAGTGCCTCGGCATATGCGTCGT
TGGCAGATTGCTGACCTCCTCTAGCTGATCTGCCATCGATTTGGAAAACTCCAAAATCAA
TGAAGTCTCCGTCTTTCTCCACGTAGGTCTTGACATCTGTTGAGCTCTTAGCTGCCTGAA
TGTTCGGATGGAAATGTGCTGACCTGTTTGGGGATACCAGGTCGAAGAACCGTTGGTTCT
TACATTGGTATTTGCCTTCGAATTGGATAAGCACATGGAGATGTGGTTCCCCAT
>KX347101
TTAATATATTGAGGGCCTCGGATTTACTGCCTGAATTGAGTGCCTCGGCATATGCGTCGT
TGGCAGATTGCTGACCTCCTCTAGCTGATCTGCCATCGATTTGGAAAACTCCAAAATCAA
TGAAGTCTCCGTCTTTCTCCACGTAGGTCTTGACATCTGTTGAGCTCTTAGCTGCCTGAA
TGTTCGGATGGAAATGTGCTGACCTGTTTGGGGATACCAGGTCGAAGAACCGTTGGTTCT
TACATTGGTATTTGCCTTCGAATTGGATAAGCACATGGAGATGTGGTTCCCCAT
>KX347097
TTAATATATTGAGGGCCTCGGATTTACTGCCTGAATTGAGTGCCTCGGCATATGCGTCGT
TGGCAGATTGCTGACCTCCTCTAGCTGATCTGCCATCGATTTGGAAAACTCCAAAATCAA
TGAAGTCTCCGTCTTTCTCCACGTAGGTCTTGACATCTGTTGAGCTCTTAGCTGCCTGAA
TGTTCGGATGGAAATGTGCTGACCTGTTTGGGGATACCAGGTCGAAGAACCGTTGGTTCT
TACATTGGTATTTGCCTTCGAATTGGATAAGCACATGGAGATGTGGTTCCCCAT
>KX347139
TTAATATATTGAGGGCCTCGGATTTACTGCCTGAATTGAGTGCCTCGGCATATGCGTCGT
TGGCAGATTGCTGACCTCCTCTAGCTGATCTGCCATCGATTTGGAAAACTCCAAAATCAA
TGAAGTCTCCGTCTTTCTCCACGTAGGTCTTGACATCTGTTGAGCTCTTAGCTGCCTGAA
TGTTCGGATGGAAATGTGCTGACCTGTTTGGGGATACCAGGTCGAAGAACCGTTGGTTCT
TACATTGGTATTTGCCTTCGAATTGGATAAGCACATGGAGATGTGGTTCCCCAT
>KX347098
TTAATATATTGAGGGCCTCGGATTTACTGCCTGAATTGAGTGCCTCGGCATATGCGTCGT
TGGCAGATTGCTGACCTCCTCTAGCTGATCTGCCATCGATTTGGAAAACTCCAAAATCAA
TGAAGTCTCCGTCTTTCTCCACGTAGGTCTTGACATCTGTTGAGCTCTTAGCTGCCTGAA
TGTTCGGATGGAAATGTGCTGACCTGTTTGGGGATACCAGGTCGAAGAACCGTTGGTTCT
TACATTGGTATTTGCCTTCGAATTGGATAAGCACATGGAGATGTGGTTCCCCAT
>KX347122
TTAATATATTGAGGGCCTCGGATTTACTGCCTGAATTGAGTGCCTCGGCATATGCGTCGT
TGGCAGATTGCTGACCTCCTCTAGCTGATCTGCCATCGATTTGGAAAACTCCAAAATCAA
TGAAGTCTCCGTCTTTCTCCACGTAGGTCTTGACATCTGTTGAGCTCTTAGCTGCCTGAA
TGTTCGGATGGAAATGTGCTGACCTGTTTGGGGATACCAGGTCGAAGAACCGTTGGTTCT
TACATTGGTATTTGCCTTCGAATTGGATAAGCACATGGAGATGTGGTTCCCCAT
>KX347115
TTAATATATTGAGGGCCTCGGATTTACTGCCTGAATTGAGTGCCTCGGCATATGCGTCGT
TGGCAGATTGCTGACCTCCTCTAGCTGATCTGCCATCGATTTGGAAAACTCCAAAATCAA
TGAAGTCTCCGTCTTTCTCCACGTAGGTCTTGACATCTGTTGAGCTCTTAGCTGCCTGAA
TGTTCGGATGGAAATGTGCTGACCTGTTTGGGGATACCAGGTCGAAGAACCGTTGGTTCT
TACATTGGTATTTGCCTTCGAATTGGATAAGCACATGGAGATGTGGTTCCCCAT
>KX347121
TTAATATATTGAGGGCCTCGGATTTACTGCCTGAATTGAGTGCCTCGGCATATGCGTCGT
TGGCAGATTGCTGACCTCCTCTAGCTGATCTGCCATCGATTTGGAAAACTCCAAAATCAA
TGAAGTCTCCGTCTTTCTCCACGTAGGTCTTGACATCTGTTGAGCTCTTAGCTGCCTGAA
TGTTCGGATGGAAATGTGCTGACCTGTTTGGGGATACCAGGTCGAAGAACCGTTGGTTCT
TACATTGGTATTTGCCTTCGAATTGGATAAGCACATGGAGATGTGGTTCCCCAT
>KX347114
TTAATATATTGAGGGCCTCGGATTTACTGCCTGAATTGAGTGCCTCGGCATATGCGTCGT
TGGCAGATTGCTGACCTCCTCTAGCTGATCTGCCATCGATTTGGAAAACTCCAAAATCAA
TGAAGTCTCCGTCTTTCTCCACGTAGGTCTTGACATCTGTTGAGCTCTTAGCTGCCTGAA
TGTTCGGATGGAAATGTGCTGACCTGTTTGGGGATACCAGGTCGAAGAACCGTTGGTTCT
TACATTGGTATTTGCCTTCGAATTGGATAAGCACATGGAGATGTGGTTCCCCAT
>KX347120
TTAATATATTGAGGGCCTCGGATTTACTGCCTGAATTGAGTGCCTCGGCATATGCGTCGT
TGGCAGATTGCTGACCTCCTCTAGCTGATCTGCCATCGATTTGGAAAACTCCAAAATCAA
TGAAGTCTCCGTCTTTCTCCACGTAGGTCTTGACATCTGTTGAGCTCTTAGCTGCCTGAA
TGTTCGGATGGAAATGTGCTGACCTGTTTGGGGATACCAGGTCGAAGAACCGTTGGTTCT
TACATTGGTATTTGCCTTCGAATTGGATAAGCACATGGAGATGTGGTTCCCCAT
>KX347102
TTAATATATTGAGGGCCTCGGATTTACTGCCTGAATTGAGTGCCTCGGCATATGCGTCGT
TGGCAGATTGCTGACCTCCTCTAGCTGATCTGCCATCGATTTGGAAAACTCCAAAATCAA
TGAAGTCTCCGTCTTTCTCCACGTAGGTCTTGACATCTGTTGAGCTCTTAGCTGCCTGAA
TGTTCGGATGGAAATGTGCTGACCTGTTTGGGGATACCAGGTCGAAGAACCGTTGGTTCT
TACATTGGTATTTGCCTTCGAATTGGATAAGCACATGGAGATGTGGTTCCCCAT
>KX347119
TTAATATATTGAGGGCCTCGGATTTACTGCCTGAATTGAGTGCCTCGGCATATGCGTCGT
TGGCAGATTGCTGACCTCCTCTAGCTGATCTGCCATCGATTTGGAAAACTCCAAAATCAA
TGAAGTCTCCGTCTTTCTCCACGTAGGTCTTGACATCTGTTGAGCTCTTAGCTGCCTGAA
TGTTCGGATGGAAATGTGCTGACCTGTTTGGGGATACCAGGTCGAAGAACCGTTGGTTCT
TACATTGGTATTTGCCTTCGAATTGGATAAGCACATGGAGATGTGGTTCCCCAT
>KX347103
TTAATATATTGAGGGCCTCGGATTTACTGCCTGAATTGAGTGCCTCGGCATATGCGTCGT
TGGCAGATTGCTGACCTCCTCTAGCTGATCTGCCATCGATTTGGAAAACTCCAAAATCAA
TGAAGTCTCCGTCTTTCTCCACGTAGGTCTTGACATCTGTTGAGCTCTTAGCTGCCTGAA
TGTTCGGATGGAAATGTGCTGACCTGTTTGGGGATACCAGGTCGAAGAACCGTTGGTTCT
TACATTGGTATTTGCCTTCGAATTGGATAAGCACATGGAGATGTGGTTCCCCAT
>KX347113
TTAATATATTGAGGGCCTCGGATTTACTGCCTGAATTGAGTGCCTCGGCATATGCGTCGT
TGGCAGATTGCTGACCTCCTCTAGCTGATCTGCCATCGATTTGGAAAACTCCAAAATCAA
TGAAGTCTCCGTCTTTCTCCACGTAGGTCTTGACATCTGTTGAGCTCTTAGCTGCCTGAA
TGTTCGGATGGAAATGTGCTGACCTGTTTGGGGATACCAGGTCGAAGAACCGTTGGTTCT
TACATTGGTATTTGCCTTCGAATTGGATAAGCACATGGAGATGTGGTTCCCCAT
>KX347106
TTAATATATTGAGGGCCTCGGATTTACTGCCTGAATTGAGTGCCTCGGCATATGCGTCGT
TGGCAGATTGCTGACCTCCTCTAGCTGATCTGCCATCGATTTGGAAAACTCCAAAATCAA
TGAAGTCTCCGTCTTTCTCCACGTAGGTCTTGACATCTGTTGAGCTCTTAGCTGCCTGAA
TGTTCGGATGGAAATGTGCTGACCTGTTTGGGGATACCAGGTCGAAGAACCGTTGGTTCT
TACATTGGTATTTGCCTTCGAATTGGATAAGCACATGGAGATGTGGTTCCCCAT
>KX347118
TTAATATATTGAGGGCCTCGGATTTACTGCCTGAATTGAGTGCCTCGGCATATGCGTCGT
TGGCAGATTGCTGACCTCCTCTAGCTGATCTGCCATCGATTTGGAAAACTCCAAAATCAA
TGAAGTCTCCGTCTTTCTCCACGTAGGTCTTGACATCTGTTGAGCTCTTAGCTGCCTGAA
TGTTCGGATGGAAATGTGCTGACCTGTTTGGGGATACCAGGTCGAAGAACCGTTGGTTCT
TACATTGGTATTTGCCTTCGAATTGGATAAGCACATGGAGATGTGGTTCCCCAT
>KX347107
TTAATATATTGAGGGCCTCGGATTTACTGCCTGAATTGAGTGCCTCGGCATATGCGTCGT
TGGCAGATTGCTGACCTCCTCTAGCTGATCTGCCATCGATTTGGAAAACTCCAAAATCAA
TGAAGTCTCCGTCTTTCTCCACGTAGGTCTTGACATCTGTTGAGCTCTTAGCTGCCTGAA
TGTTCGGATGGAAATGTGCTGACCTGTTTGGGGATACCAGGTCGAAGAACCGTTGGTTCT
TACATTGGTATTTGCCTTCGAATTGGATAAGCACATGGAGATGTGGTTCCCCAT
>KX347108
TTAATATATTGAGGGCCTCGGATTTACTGCCTGAATTGAGTGCCTCGGCATATGCGTCGT
TGGCAGATTGCTGACCTCCTCTAGCTGATCTGCCATCGATTTGGAAAACTCCAAAATCAA
TGAAGTCTCCGTCTTTCTCCACGTAGGTCTTGACATCTGTTGAGCTCTTAGCTGCCTGAA
TGTTCGGATGGAAATGTGCTGACCTGTTTGGGGATACCAGGTCGAAGAACCGTTGGTTCT
TACATTGGTATTTGCCTTCGAATTGGATAAGCACATGGAGATGTGGTTCCCCAT
>KX347110
TTAATATATTGAGGGCCTCGGATTTACTGCCTGAATTGAGTGCCTCGGCATATGCGTCGT
TGGCAGATTGCTGACCTCCTCTAGCTGATCTGCCATCGATTTGGAAAACTCCAAAATCAA
TGAAGTCTCCGTCTTTCTCCACGTAGGTCTTGACATCTGTTGAGCTCTTAGCTGCCTGAA
TGTTCGGATGGAAATGTGCTGACCTGTTTGGGGATACCAGGTCGAAGAACCGTTGGTTCT
TACATTGGTATTTGCCTTCGAATTGGATAAGCACATGGAGATGTGGTTCCCCAT
>KX347117
TTAATATATTGAGGGCCTCGGATTTACTGCCTGAATTGAGTGCCTCGGCATATGCGTCGT
TGGCAGATTGCTGACCTCCTCTAGCTGATCTGCCATCGATTTGGAAAACTCCAAAATCAA
TGAAGTCTCCGTCTTTCTCCACGTAGGTCTTGACATCTGTTGAGCTCTTAGCTGCCTGAA
TGTTCGGATGGAAATGTGCTGACCTGTTTGGGGATACCAGGTCGAAGAACCGTTGGTTCT
TACATTGGTATTTGCCTTCGAATTGGATAAGCACATGGAGATGTGGTTCCCCAT
>KX347145
TTAGTATATTGAGGGCCTCGGATTTACTGCCTGAATTGAGTGCCTCGGCATATGCGTCGT
TGGCAGATTGCTGACCTCCTCTAGCTGATCTGCCATCGATTTGGAAAACTCCAAAATCAA
TGAAGTCTCCGTCTTTCTCCACGTAGGTCTTGACATCTGTTGAGCTCTTAGCTGCCTGAA
TGTTCGGATGGAAATGTGCTGACCTGTTTGGGGATACCAGGTCGAAGAACCGTTGGTTCT
TACATTGGTATTTGCCTTCGAATTGGATAAGCACATGGAGATGTGGTTCCCCAT
>KX347144
TTAGTATATTGAGGGCCTCGGATTTACTGCCTGAATTGAGTGCCTCGGCATATGCGTCGT
TGGCAGATTGCTGACCTCCTCTAGCTGATCTGCCATCGATTTGGAAAACTCCAAAATCAA
TGAAGTCTCCGTCTTTCTCCACGTAGGTCTTGACATCTGTTGAGCTCTTAGCTGCCTGAA
TGTTCGGATGGAAATGTGCTGACCTGTTTGGGGATACCAGGTCGAAGAACCGTTGGTTCT
TACATTGGTATTTGCCTTCGAATTGGATAAGCACATGGAGATGTGGTTCCCCAT
>KX347143
TTAGTATATTGAGGGCCTCGGATTTACTGCCTGAATTGAGTGCCTCGGCATATGCGTCGT
TGGCAGATTGCTGACCTCCTCTAGCTGATCTGCCATCGATTTGGAAAACTCCAAAATCAA
TGAAGTCTCCGTCTTTCTCCACGTAGGTCTTGACATCTGTTGAGCTCTTAGCTGCCTGAA
TGTTCGGATGGAAATGTGCTGACCTGTTTGGGGATACCAGGTCGAAGAACCGTTGGTTCT
TACATTGGTATTTGCCTTCGAATTGGATAAGCACATGGAGATGTGGTTCCCCAT
>KM506951
TTAATATATTGAGGGCCTCGGATTTACTGCCTGAATTGAGTGCCTCGGCATATGCGTCGT
TGGCAGATTGCTGACCTCCTCTAGCTGATCTGCCATCGATTTGGAAAACTCCAAAATCAA
TGAAGTCTCCGTCTTTCTCCACGTAGGTCTTGACATCTGTTGAGCTCTTAGCTGCCTGAA
TGTTCGGATGGAAATGTGCTGACCTGTTTGGGGATACCAGGTCGAAGAACCGTTGGTTCT
TACATTGGTATTTGCCTTCGGATTGGATAAGCACATGGAGATGTGGTTCCCCAT
>KX034545
TTAATATATTGAGGGCCTCGGATTTACTGCCTGAATTGAGTGCCTCGGCATATGCGTCGT
TGGCAGATTGCTGACCTCCTCTAGCTGATCTGCCATCGATTTGGAAAACTCCAAAATCAA
TGAAGTCTCCGTCTTTCTCCACGTAGGTCCTGACATCTGTTGAGCTCTTAGCTGCCTGAA
TGTTCGGATGGAAATGTGCTGACCTGTTTGGGGATACCAGGTCGAAGAACCGTTGGTTCT
TACATTGGTATTTGCCTTCGAATTGGATAAGCACATGGAGACGGGGTTCCCCAT
>KJ140789
TTAATATATTGAGGGCCTCGGATTTACTGCCTGAATTGAGTGCCTCGGCATATGCGTCGT
TGGCAGATTGCTGACCTCCTCTAGCTGATCTGCCATCGATTTGGAAAACTCCAAAATCAA
TGAAGTCTCCGTCTTTCTCCACGTAGGTCTTGACATCTGTTGAGCTCTTAGCTGCCTGAA
TGTTCGGATGGAAATGTGCTGACCTGTTTGGGGATACCAGGTCGAAGAACCGTGGGTTCT
TACATTGGTACTTGCCTTCGAATTGGATAAGCACATGGAGATGTGGTTCCCCAT
>KJ140788
TTAATATATTGAGGGCCTCGGATTTACTGCCTGAATTGAGTGCCTCGGCATATGCGTCGT
TGGCAGATTGCTGACCTCCTCTAGCTGATCTGCCATCGATTTGGAAAACTCCAAAATCAA
TGAAGTCTCCGTCTTTCTCCACGTAGGTCTTGACATCTGTTGAGCTCTTAGCTGCCTGAA
TGTTCGGATGGAAATGTGCTGACCTGTTTGGGGATACCAGGTCGAAGAACCGTGGGTTCT
TACATTGGTACTTGCCTTCGAATTGGATAAGCACATGGAGATGTGGTTCCCCAT
>KJ140787
TTAATATATTGAGGGCCTCGGATTTACTGCCTGAATTGAGTGCCTCGGCATATGCGTCGT
TGGCAGATTGCTGACCTCCTCTAGCTGATCTGCCATCGATTTGGAAAACTCCAAAATCAA
TGAAGTCTCCGTCTTTCTCCACGTAGGTCTTGACATCTGTTGAGCTCTTAGCTGCCTGAA
TGTTCGGATGGAAATGTGCTGACCTGTTTGGGGATACCAGGTCGAAGAACCGTGGGTTCT
TACATTGGTACTTGCCTTCGAATTGGATAAGCACATGGAGATGTGGTTCCCCAT
>KJ754194
TTAATATATTGAGGGCCTCGGATTTACTGCCTGAATTGAGTGCCTCGGCATATGCGTCGT
TGGCAGATTGCTGACCTCCTCTAGCTGATCTGCCATCGATTTGGAAAACTCCAAAATCAA
TGAAGTCTCCGTCTTTCTCCACGTAGGTCTTGACATCTGTTGAGCTCTTAGCTGCCTGAA
TGTTCGGATGGAAATGTGCTGACCTGTTTGGGGATACCAGGTCGAAGAACCGTTGGTTCT
TACATTGGTACTTGCCTTCGAATTGGATAAGCACATGGAGATGTGGTTCCCCAT
>HM627884
TTAATATATTGAGGGCCTCGGATTTACTGCCTGAATTGAGTGCCTCGGCATATGCGTCGT
TGGCAGATTGCTGACCTCCTCTAGCTGATCTGCCATCGATTTGGAAAACTCCAAAATCAA
TGAAGTCTCCGTCTTTCTCCACGTAGGTCTTGACATCTGTTGAGCTCTTAGCTGCCTGAA
TGTTCGGATGGAAATGTGCTGACCTGTTTGGGGATACCAGGTCGAAGAACCGTTGGTTCT
TACATTGGTACTTGCCTTCGAATTGGATAAGCACATGGAGATGTGGTTCCCCAT
>HM627885
TTAATATATTGAGGGCCTCGGATTTACTGCCTGAATTGAGTGCCTCGGCATATGCGTCGT
TGGCAGATTGCTGACCTCCTCTAGCTGATCTGCCATCGATTTGGAAAACTCCAAAATCAA
TGAAGTCTCCGTCTTTCTCCACGTAGGTCTTGACATCTGTTGAGCTCTTAGCTGCCTGAA
TGTTCGGATGGAAATGTGCTGACCTGTTTGGGGATACCAGGTCGAAGAACCGTTGGTTCT
TACATTGGTACTTGCCTTCGAATTGGATAAGCACATGGAGATGTGGTTCCCCAT
>KJ879949
TTAATATATTGAGGGCCTCGGATTTACTGCCTGAATTGAGTGCCTCGGCATATGCGTCGT
TGGCAGATTGCTGACTTCCTCTAGCTGATCTGCCATCGATTTGGAAAACTCCAAAATCAA
TGAAGTCTCCGTCTTTCTCCACGTAGGTCTTGACATCTGTTGAGCTCTTAGCTGCCTGAA
TGTTCGGATGGAAATGTGCTGACCTGTTTGGGGATACCAGGTCGAAGAACCGTTGGTTCT
TACATTGGTACTTGCCTTCGAATTGGATAAGCACATGGAGATGTGGTTCCCCAT
>HM627880
TTAATATATTGAGGGCCTCGGATTTACTGCCTGAATTGAGTGCCTCGGCATATGCGTCGT
TGGCAGATTGCTGACCTCCTCTAGCTGATCTGCCATCGATTTGGAAAACTCCAAAATCAA
TGAAGTCTCCGTCTTTCTCCACGTAGGTCTTGACATCTGTTGAGCTCTTAGCTGCCTGAA
TGTTCGGATGGAAATGTGCTGACCTGTTTGGGGATACCAGGTCGAAGAACCGTTGGTTCT
TACATTGGTACTTGCCTTCGAATTGGATAAGCACATGGAGATGTGGTTCCCCAT
>KJ754191
TTAATATATTGAGGGCCTCGGATTTACTGCCTGAATTGAGTGCCTCGGCATATGCGTCGT
TGGCAGATTGCTGACCTCCTCTAGCTGATCTGCCATCGATTTGGAAAACTCCAAAATCAA
TGAAGTCTCCGTCTTTCTCCACGTAGGTCTTGACATCTGTTGAGCTCTTAGCTGCCTGAA
TGTTCGGATGGAAATGTGCTGACCTGTTTGGGGATACCAGGTCGAAGAACCGTTGGTTCT
TACATTGGTACTTGCCTTCGAATTGGATAAGCACATGGAGATGTGGTTCCCCAT
>JQ411237
TTAATATATTGAGGGCCTCGGATTTACTGCCTGAATTGAGTGCCTCGGCATATGCGTCGT
TGGCAGATTGCTGACCTCCTCTAGCTGATCTGCCATCGATTTGGAAAACTCCAAAATCAA
TGAAGTCTCCGTCTTTCTCCACGTAGGTCTTGACATCTGTTGAGCTCTTAGCTGCCTGAA
TGTTCGGATGGAAATGTGCTGACCTGTTTGGGGATACCAGGTCGAAGAACCGTTGGTTCT
TACATTGGTACTTGCCTTCGAATTGGATAAGCACATGGAGATGTGGTTCCCCAT
>JQ038240
TTAATATATTGAGGGCCTCGGATTTACTGCCTGAATTGAGTGCCTCGGCATATGCGTCGT
TGGCAGATTGCTGACCTCCTCTAGCTGATCTGCCATCGATTTGGAAAACTCCAAAATCAA
TGAAGTCTCCGTCTTTCTCCACGTAGGTCTTGACATCTGTTGAGCTCTTAGCTGCCTGAA
TGTTCGGATGGAAATGTGCTGACCTGTTTGGGGATACCAGGTCGAAGAACCGTTGGTTCT
TACATTGGTACTTGCCTTCGAATTGGATAAGCACATGGAGATGTGGTTCCCCAT
>KT338296
TTAATATATTGAGGGCCTCGGATTTACTGCCTGAATTGAGTGCCTCGGCATATGCGTCGT
TGGCAGATTGCTGACCTCCTCTAGCTGATCTGCCATCGATTTGGAAAACTCCAAAATCAA
TGAAGTCTCCGTCTTTCTCCACGTAGGTCTTGACATCTGTTGAGCTCTTAGCTGCCTGAA
TGTTCGGATGGAAATGTGCTGACCTGTTTGGGGATACCAGGTCGAAGAACCGTTGGTTCT
TACATTGGTACTTGCCTTCGAATTGGATAAGCACATGGAGATGTGGTTCCCCAT
>JX456643
TTAATATATTGAGGGCCTCGGATTTACTGCCTGAATTGAGTGCCTCGGCATATGCGTCGT
TGGCAGATTGCTGACCTCCTCTAGCTGATCTGCCATCGATTTGGAAAACTCCAAAATCAA
TGAAGTCTCCGTCTTTCTCCACGTAGGTCTTGACATCTGTTGAGCTCTTAGCTGCCTGAA
TGTTCGGATGGAAATGTGCTGACCTGTTTGGGGATACCAGGTCGAAGAACCGTTGGTTCT
TACATTGGTACTTGCCTTCGAATTGGATAAGCACATGGAGATGTGGTTCCCCAT
>JX669542
TTAATATATTGAGGGCCTCGGATTTACTGCCTGAATTGAGTGCCTCGGCATATGCGTCGT
TGGCAGATTGCTGACCTCCTCTAGCTGATCTGCCATCGATTTGGAAAACTCCAAAATCAA
TGAAGTCTCCGTCTTTCTCCACGTATGTCTTGACATCTGTTGAGCTCTTAGCTGCCTGAA
TGTTCGGATGGAAATGTGCTGACCTGTTTGGGGATACCAGGTCGAAGAACCGTTGGTTCT
TACATTGGTACTTGCCTTCGAATTGGATAAGCACATGGAGATGTGGTTCCCCAT
>KT338294
TTAATATATTGAGGGCCTCGGATTTACTGCCTGAATTGAGTGCCTCGGCATATGCGTCGT
TGGCAGATTGCTGACCTCCTCTAGCTGATCTGCCATCGATTTGGAAAACTCCAAAATCAA
TGAAGTCTCCGTCTTTCTCCACGTAGGTCTTGACATCTGTTGAGCTCTTAGCTGCCTGAA
TGTTCGGATGGAAATGTGCTGACCTGTTTGGGGATACCAGGTCGAAGAACCGTTGGTTCT
TACATTGGTACTTGCCTTCGAATTGGATAAGCACATGGAGATGTGGTTCCCCAT
>KX034539
TTAATATATTGAGGGCCTCGGATTTACTGCCTGAATTGAGTGCCTCGGCATATGCGTCGT
TGGCAGATTGCTGACCTCCTCTAGCTGATCTGCCATCGATTTGGAAAACTCCAAAATCAA
TGAAGTCTCCGTCTTTCTCCACGTAGGTCTTGACATCTGTTGAGCTCTTAGCTGCCTGAA
TGTTCGGATGGAAATGTGCTGACCTGTTTGGGGATACCAGGTCGAAGAACCGTTGGTTCT
TACATTGGTACTTGCCTTCGAATTGGATAAGCACATGGAGATGTGGTTCCCCAT
>JX456642
TTAATATATTGAGGGCCTCGGATTTACTGCCTGAATTGAGTGCCTCGGCATATGCGTCGT
TGGCAGATTGCTGACCTCCTCTAGCTGATCTGCCATCGATTTGGAAAACTCCAAAATCAA
TGAAGTCTCCGTCTTTCTCCACGTAGGTCTTGACATCTGTTGAGCTCTTAGCTGCCTGAA
TGTTCGGATGGAAATGTGCTGACCTGTTTGGGGATACCAGGTCGAAGAACCGTTGGTTCT
TACATTGGTACTTGCCTTCGAATTGGATAAGCACATGGAGATGTGGTTCCCCAT
>JX070043
TTAATATATTGAGGGCCTCGGATTTACTGCCTGAATTGAGTGCCTCGGCATATGCGTCGT
TGGCAGATTGCTGACCTCCTCTAGCTGATCTGCCATCGATTTGGAAAACTCCAAAATCAA
TGAAGTCTCCGTCTTTCTCCACGTAGGTCTTGACATCTGTTGAGCTCTTAGCTGCCTGAA
TGTTCGGATGGAAATGTGCTGACCTGTTTGGGGATACCAGGTCGAAGAACCGTTGGTTCT
TACATTGGTACTTGCCTTCGAATTGGATAAGCACATGGAGATGTGGTTCCCCAT
>KU975398
TTAATATATTGAGGGCCTCGGATTTACTGCCTGAATTGAGTGCCTCGGCATATGCGTCGT
TGGCAGATTGCTGACCTCCTCTAGCTGATCTGCCATCGATTTGGAAAACTCCAAAATCAA
TGAAGTCTCCGTCTTTCTCCACGTAGGTCTTGACATCTGTTGAGCTCTTAGCTGCCTGAA
TGTTCGGATGGAAATGTGCTGACCTGTTTGGGGATACCAGGTCGAAGAACCGTTGGTTCT
TACATTGGTACTTGCCTTCGAATTGGATAAGCACATGGAGATGTGGTTCCCCAT
>KC852147
TTAATATATTGAGGGCCTCGGATTTACTGCCTGAATTGAGTGCCTCGGCATATGCGTCGT
TGGCAGATTGCTGACCTCCTCTAGCTGATCTGCCATCGATTTGGAAAACTCCAAAATCAA
TGAAGTCTCCGTCTTTCTCCACGTAGGTCTTGACATCTGTTGAGCTCTTAGCTGCCTGAA
TGTTCGGATGGAAATGTGCTGACCTGTTTGGGGATACCAGGTCGAAGAACCGTTGGTTCT
TACATTGGTACTTGCCTTCGAATTGGATAAGCACATGGAGATGTGGTTCCCCAT
>JX669541
TTAATATATTGAGGGCCTCGGATTTACTGCCTGAATTGAGTGCCTCGGCATATGCGTCGT
TGGCAGATTGCTGACCTCCTCTAGCTGATCTGCCATCGATTTGGAAAACTCCAAAATCAA
TGAAGTCTCCGTCTTTCTCCACGTAGGTCTTGACATCTGTTGAGCTCTTAGCTGCCTGAA
TGTTCGGATGGAAATGTGCTGACCTGTTTGGGGATACCAGGTCGAAGAACCGTTGGTTCT
TACATTGGTACTTGCCTTCGAATTGGATAAGCACATGGAGATGTGGTTCCCCAT
>KU760892
TTAATATATTGAGGGCCTCGGATTTACTGCCTGAATTGAGTGCCTCGGCATATGCGTCGT
TGGCAGATTGCTGACCTCCTCTAGCTGATCTGCCATCGATTTGGAAAACTCCAAAATCAA
TGAAGTCTCCGTCTTTCTCCACGTAGGTCTTGACATCTGTTGAGCTCTTAGCTGCCTGAA
TGTTCGGATGGAAATGTGCTGACCTGTTTGGGGATACCAGGTCGAAGAACCGTTGGTTCT
TACATTGGTACTTGCCTTCGAATTGGATAAGCACATGGAGATGTGGTTCCCCAT
>KX034546
TTAATATATTGAGGGCCTCGGATTTACTGCCTGAATTGAGTGCCTCGGCATATGCGTCGT
TGGCAGATTGCTGACCTCCTCTAGCTGATCTGCCATCGATTTGGAAAACTCCAAAATCAA
TGAAGTCTCCGTCTTTCTCCACGTAGGTCTTGACATCTGTTGAGCTCTTAGCTGCCTGAA
TGTTCGGATGGAAATGTGCTGACCTGTTTGGGGATACCAGGTCGAAGAACCGTTGGTTCT
TACATTGGTACTTGCCTTCGAATTGGATAAGCACATGGAGATGTGGTTCCCCAT
>JX456641
TTAATATATTGAGGGCCTCGGATTTACTGCCTGAATTGAGTGCCTCGGCATATGCGTCGT
TGGCAGATTGCTGACCTCCTCTAGCTGATCTGCCATCGATTTGGAAAACTCCAAAATCAA
TGAAGTCTCCGTCTTTCTCCACGTAGGTCTTGACATCTGTTGAGCTCTTAGCTGCCTGAA
TGTTCGGATGGAAATGTGCTGACCTGTTTGGGGATACCAGGTCGAAGAACCGTTGGTTCT
TACATTGGTACTTGCCTTCGAATTGGATAAGCACATGGAGATGTGGTTCCCCAT
>KX034540
TTAATATATTGAGGGCCTCGGATTTACTGCCTGAATTGAGTGCCTCGGCATATGCGTCGT
TGGCAGATTGCTGACCTCCTCTAGCTGATCTGCCATCGATTTGGAAAACTCCAAAATCAA
TGAAGTCTCCGTCTTTCTCCACGTAGGTCTTGACATCTGTTGAGCTCTTAGCTGCCTGAA
TGTTCGGATGGAAATGTGCTGACCTGTTTGGGGATACCAGGTCGAAGAACCGTTGGTTCT
TACATTGGTACTTGCCTTCGAATTGGATAAGCACATGGAGATGTGGTTCCCCAT
>JX669543
TTAATATATTGAGGGCCTCGGATTTACTGCCTGAATTGAGTGCCTCGGCATATGCGTCGT
TGGCAGATTGCTGACCTCCTCTAGCTGATCTGCCATCGATTTGGAAAACTCCAAAATCAA
TGAAGTCTCCGTCTTTCTCCACGTAGGTCTTGACATCTGTTGAGCTCTTAGCTGCCTGAA
TGTTCGGATGGAAATGTGCTGACCTGTTTGGGGATACCAGGTCGAAGAACCGTTGGTTCT
TACATTGGTACTTGCCTTCGAATTGGATAAGCACATGGAGATGTGGTTCCCCAT
>JX456639
TTAATATATTGAGGGCCTCGGATTTACTGCCTGAATTGAGTGCCTCGGCATATGCGTCGT
TGGCAGATTGCTGACCTCCTCTAGCTGATCTGCCATCGATTTGGAAAACTCCAAAATCAA
TGAAGTCTCCGTCTTTCTCCACGTAGGTCTTGACATCTGTTGAGCTCTTAGCTGCCTGAA
TGTTCGGATGGAAATGTGCTGACCTGTTTGGGGATACCAGGTCGAAGAACCGTTGGTTCT
TACATTGGTACTTGCCTTCGAATTGGATAAGCACATGGAGATGTGGTTCCCCAT
>KC852149
TTAATATATTGAGGGCCTCGGATTTACTGCCTGAATTGAGTGCCTCGGCATATGCGTCGT
TGGCAGATTGCTGACCTCCTCTAGCTGATCTGCCATCGATTTGGAAAACTCCAAAATCAA
TGAAGTCTCCGTCTTTCTCCACGTAGGTCTTGACATCTGTTGAGCTCTTAGCTGCCTGAA
TGTTCGGATGGAAATGTGCTGACCTGTTTGGGGATACCAGGTCGAAGAACCGTTGGTTCT
TACATTGGTACTTGCCTTCGAATTGGATAAGCACATGGAGATGTGGTTCCCCAT
>JX669544
TTAATATATTGAGGGCCTCGGATTTACTGCCTGAATTGAGTGCCTCGGCATATGCGTCGT
TGGCAGATTGCTGACCTCCTCTAGCTGATCTGCCATCGATTTGGAAAACTCCAAAATCAA
TGAAGTCTCCGTCTTTCTCCACGTAGGTCTTGACATCTGTTGAGCTCTTAGCTGCCTGAA
TGTTCGGATGGAAATGTGCTGACCTGTTTGGGGATACCAGGTCGAAGAACCGTTGGTTCT
TACATTGGTACTTGCCTTCGAATTGGATAAGCACATGGAGATGTGGTTCCCCAT
>KU760891
TTAATATATTGAGGGCCTCGGATTTACTGCCTGAATTGAGTGCCTCGGCATATGCGTCGT
TGGCAGATTGCTGACCTCCTCTAGCTGATCTGCCATCGATTTGGAAAACTCCAAAATCAA
TGAAGTCTCCGTCTTTCTCCACGTAGGTCTTGACATCTGTTGAGCTCTTAGCTGCCTGAA
TGTTCGGATGGAAATGTGCTGACCTGTTTGGGGATACCAGGTCGAAGAACCGTTGGTTCT
TACATTGGTACTTGCCTTCGAATTGGATAAGCACATGGAGATGTGGTTCCCCAT
>JX456638
TTAATATATTGAGGGCCTCGGATTTACTGCCTGAATTGAGTGCCTCGGCATATGCGTCGT
TGGCAGATTGCTGACCTCCTCTAGCTGATCTGCCATCGATTTGGAAAACTCCAAAATCAA
TGAAGTCTCCGTCTTTCTCCACGTAGGTCTTGACATCTGTTGAGCTCTTAGCTGCCTGAA
TGTTCGGATGGAAATGTGCTGACCTGTTTGGGGATACCAGGTCGAAGAACCGTTGGTTCT
TACATTGGTACTTGCCTTCGAATTGGATAAGCACATGGAGATGTGGTTCCCCAT
>KX034547
TTAATATATTGAGGGCCTCGGATTTACTGCCTGAATTGAGTGCCTCGGCATATGCGTCGT
TGGCAGATTGCTGACCTCCTCTAGCTGATCTGCCATCGATTTGGAAAACTCCAAAATCAA
TGAAGTCTCCGTCTTTCTCCACGTAGGTCTTGACATCTGTTGAGCTCTTAGCTGCCTGAA
TGTTCGGATGGAAATGTGCTGACCTGTTTGGGGATACCAGGTCGAAGAACCGTTGGTTCT
TACATTGGTACTTGCCTTCGAATTGGATAAGCACATGGAGATGTGGTTCCCCAT
>KC852150
TTAATATATTGAGGGCCTCGGATTTACTGCCTGAATTGAGTGCCTCGGCATATGCGTCGT
TGGCAGATTGCTGACCTCCTCTAGCTGATCTGCCATCGATTTGGAAAACTCCAAAATCAA
TGAAGTCTCCGTCTTTCTCCACGTAGGTCTTGACATCTGTTGAGCTCTTAGCTGCCTGAA
TGTTCGGATGGAAATGTGCTGACCTGTTTGGGGATACCAGGTCGAAGAACCGTTGGTTCT
TACATTGGTACTTGCCTTCGAATTGGATAAGCACATGGAGATGTGGTTCCCCAT
>JX856173
TTAATATATTGAGGGCCTCGGATTTACTGCCTGAATTGAGTGCCTCGGCATATGCGTCGT
TGGCAGATTGCTGACCTCCTCTAGCTGATCTGCCATCGATTTGGAAAACTCCAAAATCAA
TGAAGTCTCCGTCTTTCTCCACGTAGGTCTTGACATCTGTTGAGCTCTTAGCTGCCTGAA
TGTTCGGATGGAAATGTGCTGACCTGTTTGGGGATACCAGGTCGAAGAACCGTTGGTTCT
TACATTGGTACTTGCCTTCGAATTGGATAAGCACATGGAGATGTGGTTCCCCAT
>KU760890
TTAATATATTGAGGGCCTCGGATTTACTGCCTGAATTGAGTGCCTCGGCATATGCGTCGT
TGGCAGATTGCTGACCTCCTCTAGCTGATCTGCCATCGATTTGGAAAACTCCAAAATCAA
TGAAGTCTCCGTCTTTCTCCACGTAGGTCTTGACATCTGTTGAGCTCTTAGCTGCCTGAA
TGTTCGGATGGAAATGTGCTGACCTGTTTGGGGATACCAGGTCGAAGAACCGTTGGTTCT
TACATTGGTACTTGCCTTCGAATTGGATAAGCACATGGAGATGTGGTTCCCCAT
>KU760888
TTAATATATTGAGGGCCTCGGATTTACTGCCTGAATTGAGTGCCTCGGCATATGCGTCGT
TGGCAGATTGCTGACCTCCTCTAGCTGATCTGCCATCGATTTGGAAAACTCCAAAATCAA
TGAAGTCTCCGTCTTTCTCCACGTAGGTCTTGACATCTGTTGAGCTCTTAGCTGCCTGAA
TGTTCGGATGGAAATGTGCTGACCTGTTTGGGGATACCAGGTCGAAGAACCGTTGGTTCT
TACATTGGTACTTGCCTTCGAATTGGATAAGCACATGGAGATGTGGTTCCCCAT
>KC852151
TTAATATATTGAGGGCCTCGGATTTACTGCCTGAATTGAGTGCCTCGGCATATGCGTCGT
TGGCAGATTGCTGACCTCCTCTAGCTGATCTGCCATCGATTTGGAAAACTCCAAAATCAA
TGAAGTCTCCGTCTTTCTCCACGTAGGTCTTGACATCTGTTGAGCTCTTAGCTGCCTGAA
TGTTCGGATGGAAATGTGCTGACCTGTTTGGGGATACCAGGTCGAAGAACCGTTGGTTCT
TACATTGGTACTTGCCTTCGAATTGGATAAGCACATGGAGATGTGGTTCCCCAT
>JX456637
TTAATATATTGAGGGCCTCGGATTTACTGCCTGAATTGAGTGCCTCGGCATATGCGTCGT
TGGCAGATTGCTGACCTCCTCTAGCTGATCTGCCATCGATTTGGAAAACTCCAAAATCAA
TGAAGTCTCCGTCTTTCTCCACGTAGGTCTTGACATCTGTTGAGCTCTTAGCTGCCTGAA
TGTTCGGATGGAAATGTGCTGACCTGTTTGGGGATACCAGGTCGAAGAACCGTTGGTTCT
TACATTGGTACTTGCCTTCGAATTGGATAAGCACATGGAGATGTGGTTCCCCAT
>KJ546418
TTAATATATTGAGGGCCTCGGATTTACTGCCTGAATTGAGTGCCTCGGCATATGCGTCGT
TGGCAGATTGCTGACCTCCTCTAGCTGATCTGCCATCGATTTGGAAAACTCCAAAATCAA
TGAAGTCTCCGTCTTTCTCCACGTAGGTCTTGACATCTGTTGAGCTCTTAGCTGCCTGAA
TGTTCGGATGGAAATGTGCTGACCTGTTTGGGGATACCAGGTCGAAGAACCGTTGGTTCT
TACATTGGTACTTGCCTTCGAATTGGATAAGCACATGGAGATGTGGTTCCCCAT
>KC211184
TTAATATATTGAGGGCCTCGGATTTACTGCCTGAATTGAGTGCCTCGGCATATGCGTCGT
TGGCAGATTGCTGACCTCCTCTAGCTGATCTGCCATCGATTTGGAAAACTCCAAAATCAA
TGAAGTCTCCGTCTTTCTCCACGTAGGTCTTGACATCTGTTGAGCTCTTAGCTGCCTGAA
TGTTCGGATGGAAATGTGCTGACCTGTTTGGGGATACCAGGTCGAAGAACCGTTGGTTCT
TACATTGGTACTTGCCTTCGAATTGGATAAGCACATGGAGATGTGGTTCCCCAT
>KU760889
TTAATATATTGAGGGCCTCGGATTTACTGCCTGAATTGAGTGCCTCGGCATATGCGTCGT
TGGCAGATTGCTGACCTCCTCTAGCTGATCTGCCATCGATTTGGAAAACTCCAAAATCAA
TGAAGTCTCCGTCTTTCTCCACGTAGGTCTTGACATCTGTTGAGCTCTTAGCTGCCTGAA
TGTTCGGATGGAAATGTGCTGACCTGTTTGGGGATACCAGGTCGAAGAACCGTTGGTTCT
TACATTGGTACTTGCCTTCGAATTGGATAAGCACATGGAGATGTGGTTCCCCAT
>KX034549
TTAATATATTGAGGGCCTCGGATTTACTGCCTGAATTGAGTGCCTCGGCATATGCGTCGT
TGGCAGATTGCTGACCTCCTCTAGCTGATCTGCCATCGATTTGGAAAACTCCAAAATCAA
TGAAGTCTCCGTCTTTCTCCACGTAGGTCTTGACATCTGTTGAGCTCTTAGCTGCCTGAA
TGTTCGGATGGAAATGTGCTGACCTGTTTGGGGATACCAGGTCGAAGAACCGTTGGTTCT
TACATTGGTACTTGCCTTCGAATTGGATAAGCACATGGAGATGTGGTTCCCCAT
>KX034543
TTAATATATTGAGGGCCTCGGATTTACTGCCTGAATTGAGTGCCTCGGCATATGCGTCGT
TGGCAGATTGCTGACCTCCTCTAGCTGATCTGCCATCGATTTGGAAAACTCCAAAATCAA
TGAAGTCTCCGTCTTTCTCCACGTAGGTCTTGACATCTGTTGAGCTCTTAGCTGCCTGAA
TGTTCGGATGGAAATGTGCTGACCTGTTTGGGGATACCAGGTCGAAGAACCGTTGGTTCT
TACATTGGTACTTGCCTTCGAATTGGATAAGCACATGGAGATGTGGTTCCCCAT
>KX034548
TTAATATATTGAGGGCCTCGGATTTACTGCCTGAATTGAGTGCCTCGGCATATGCGTCGT
TGGCAGATTGCTGACCTCCTCTAGCTGATCTGCCATCGATTTGGAAAACTCCAAAATCAA
TGAAGTCTCCGTCTTTCTCCACGTAGGTCTTGACATCTGTTGAGCTCTTAGCTGCCTGAA
TGTTCGGATGGAAATGTGCTGACCTGTTTGGGGATACCAGGTCGAAGAACCGTTGGTTCT
TACATTGGTACTTGCCTTCGAATTGGATAAGCACATGGAGATGTGGTTCCCCAT
>KC999843
TTAATATATTGAGGGCCTCGGATTTACTGCCTGAATTGAGTGCCTCGGCATATGCGTCGT
TGGCAGATTGCTGACCTCCTCTAGCTGATCTGCCATCGATTTGGAAAACTCCAAAATCAA
TGAAGTCTCCGTCTTTCTCCACGTAGGTCTTGACATCTGTTGAGCTCTTAGCTGCCTGAA
TGTTCGGATGGAAATGTGCTGACCTGTTTGGGGATACCAGGTCGAAGAACCGTTGGTTCT
TACATTGGTACTTGCCTTCGAATTGGATAAGCACATGGAGATGTGGTTCCCCAT
>KX034542
TTAATATATTGAGGGCCTCGGATTTACTGCCTGAATTGAGTGCCTCGGCATATGCGTCGT
TGGCAGATTGCTGACCTCCTCTAGCTGATCTGCCATCGATTTGGAAAACTCCAAAATCAA
TGAAGTCTCCGTCTTTCTCCACGTAGGTCTTGACATCTGTTGAGCTCTTAGCTGCCTGAA
TGTTCGGATGGAAATGTGCTGACCTGTTTGGGGATACCAGGTCGAAGAACCGTTGGTTCT
TACATTGGTACTTGCCTTCGAATTGGATAAGCACATGGAGATGTGGTTCCCCAT
>KX034541
TTAATATATTGAGGGCCTCGGATTTACTGCCTGAATTGAGTGCCTCGGCATATGCGTCGT
TGGCAGATTGCTGACCTCCTCTAGCTGATCTGCCATCGATTTGGAAAACTCCAAAATCAA
TGAAGTCTCCGTCTTTCTCCACGTAGGTCTTGACATCTGTTGAGCTCTTAGCTGCCTGAA
TGTTCGGATGGAAATGTGCTGACCTGTTTGGGGATACCAGGTCGAAGAACCGTTGGTTCT
TACATTGGTACTTGCCTTCGAATTGGATAAGCACATGGAGATGTGGTTCCCCAT
>KP684146
TTAATATATTGAGGGCCTCGGATTTACTGCCTGAATTGAGTGCCTCGGCATATGCGTCGT
TGGCAGATTGCTGACCTCCTCTAGCTGATCTGCCATCGATTTGGAAAACTCCAAAATCAA
TGAAGTCTCCGTCTTTCTCCACGTAGGTCTTGACATCTGTTGAGCTCTTAGCTGCCTGAA
TGTTCGGATGGAAATGTGCTGACCTGTTTGGGGATACCAGGTCGAAGAACCGTTGGTTCT
TACATTGGTACTTGCCTTCGAATTGGATAAGCACATGGAGATGTGGTTCCCCAT
>KC999844
TTAATATATTGAGGGCCTCGGATTTACTGCCTGAATTGAGTGCCTCGGCATATGCGTCGT
TGGCAGATTGCTGACCTCCTCTAGCTGATCTGCCATCGATTTGGAAAACTCCAAAATCAA
TGAAGTCTCCGTCTTTCTCCACGTAGGTCTTGACATCTGTTGAGCTCTTAGCTGCCTGAA
TGTTCGGATGGAAATGTGCTGACCTGTTTGGGGATACCAGGTCGAAGAACCGTTGGTTCT
TACATTGGTACTTGCCTTCGAATTGGATAAGCACATGGAGATGTGGTTCCCCAT
>KC999845
TTAATATATTGAGGGCCTCGGATTTACTGCCTGAATTGAGTGCCTCGGCATATGCGTCGT
TGGCAGATTGCTGACCTCCTCTAGCTGATCTGCCATCGATTTGGAAAACTCCAAAATCAA
TGAAGTCTCCGTCTTTCTCCACGTAGGTCTTGACATCTGTTGAGCTCTTAGCTGCCTGAA
TGTTCGGATGGAAATGTGCTGACCTGTTTGGGGATACCAGGTCGAAGAACCGTTGGTTCT
TACATTGGTACTTGCCTTCGAATTGGATAAGCACATGGAGATGTGGTTCCCCAT
>KC999846
TTAATATATTGAGGGCCTCGGATTTACTGCCTGAATTGAGTGCCTCGGCATATGCGTCGT
TGGCAGATTGCTGACCTCCTCTAGCTGATCTGCCATCGATTTGGAAAACTCCAAAATCAA
TGAAGTCTCCGTCTTTCTCCACGTAGGTCTTGACATCTGTTGAGCTCTTAGCTGCCTGAA
TGTTCGGATGGAAATGTGCTGACCTGTTTGGGGATACCAGGTCGAAGAACCGTTGGTTCT
TACATTGGTACTTGCCTTCGAATTGGATAAGCACATGGAGATGTGGTTCCCCAT
>KC999847
TTAATATATTGAGGGCCTCGGATTTACTGCCTGAATTGAGTGCCTCGGCATATGCGTCGT
TGGCAGATTGCTGACCTCCTCTAGCTGATCTGCCATCGATTTGGAAAACTCCAAAATCAA
TGAAGTCTCCGTCTTTCTCCACGTAGGTCTTGACATCTGTTGAGCTCTTAGCTGCCTGAA
TGTTCGGATGGAAATGTGCTGACCTGTTTGGGGATACCAGGTCGAAGAACCGTTGGTTCT
TACATTGGTACTTGCCTTCGAATTGGATAAGCACATGGAGATGTGGTTCCCCAT
>KC999848
TTAATATATTGAGGGCCTCGGATTTACTGCCTGAATTGAGTGCCTCGGCATATGCGTCGT
TGGCAGATTGCTGACCTCCTCTAGCTGATCTGCCATCGATTTGGAAAACTCCAAAATCAA
TGAAGTCTCCGTCTTTCTCCACGTAGGTCTTGACATCTGTTGAGCTCTTAGCTGCCTGAA
TGTTCGGATGGAAATGTGCTGACCTGTTTGGGGATACCAGGTCGAAGAACCGTTGGTTCT
TACATTGGTACTTGCCTTCGAATTGGATAAGCACATGGAGATGTGGTTCCCCAT
>KC999850
TTAATATATTGAGGGCCTCGGATTTACTGCCTGAATTGAGTGCCTCGGCATATGCGTCGT
TGGCAGATTGCTGACCTCCTCTAGCTGATCTGCCATCGATTTGGAAAACTCCAAAATCAA
TGAAGTCTCCGTCTTTCTCCACGTAGGTCTTGACATCTGTTGAGCTCTTAGCTGCCTGAA
TGTTCGGATGGAAATGTGCTGACCTGTTTGGGGATACCAGGTCGAAGAACCGTTGGTTCT
TACATTGGTACTTGCCTTCGAATTGGATAAGCACATGGAGATGTGGTTCCCCAT
>JX070044
TTAATATATTGAGGGCCTCGGATTTACTGCCTGAATTGAGTGCCTCGGCATATGCGTCGT
TGGCAGATTGCTGACCTCCTCTAGCTGATCTGCCATCGATTTGGAAAACTCCAAAATCAA
TGAAGTCTCCGTCTTTCTCCACGTAGGTCTTGACATCTGTTGAGCTCTTAGCTGCCTGAA
TGTTCGGATGGAAATGTGCTGACCTGTTTGGGGATACCAGGTCGAAGAACCGTTGGTTCT
TACATTGGTACTTGCCTTCGAATTGGATAAGCACATGGAGATGTGGTTCCCCAT
>KX034553
TTAATATTTTGAGGGCCTCGGATTTACTGCCTGAATTGAGTGCCTCGGCATATGCGTCGT
TGGCAGATTGCTGACCTCCTCTAGCTGATCTGCCATCGATTTGGAAAACTCCAAAATCAA
TGAAGTCTCCGTCTTTCTCCACGTAGGTCTTGACATCTGTTGAGCTCTTAGCTGCCTGAA
TGTTCGGATGGAAATGTGCTGACCTGTTTGGGGATACCAGGTCGAAGAACCGTTGGTTCT
TACATTGGTACTTGCCTTCGAATTGGATAAGCACATGGAGATGTGGTTCCCCAT
>KC999849
TTAATATATTGAGGGCCACGGATTTACTGCCTGAATTGAGTGCCTCGGCATATGCGTCGT
TGGCAGATTGCTGACCTCCTCTAGCTGATCTGCCATCGATTTGGAAAACTCCAAAATCAA
TGAAGTCTCCGTCTTTCTCCACGTAGGTCTTGACATCTGTTGAGCTCTTAGCTGCCTGAA
TGTTCGGATGGAAATGTGCTGACCTGTTTGGGGATACCAGGTCGAAGAACCGTTGGTTCT
TACATTGGTACTTGCCTTCGAATCGGATAAGCACATGGAGATGTGGTTCCCCAT
>KU975399
TTAATATATTGAGGGCCTCGGATTTACTGCCTGAATTGAGTGCCTCGGCATATGCGTCGT
TGGCAGATTGCTGACCTCCTCTAGCTGATCTGCCATCGATTTGGAAAACTCCAAAATCAA
TGAAGTCTCCGTCTTTCTCCACGTAGGTCTTGACATCTGTTGAGCTCTTAGCTGCCTGAA
TGTTCGGATGGAAATGTGCTGACCTGTTTGGGGATTCCAGGTCGAAGAACCGTTGGTTCT
TACATTGGTACTTGCCTTCGAATTGGATAAGCACATGGAGATGTGGTTCCCCAT
>KU975397
TTAATATATTGAGGGCCTCGGATTTAAAGCCTGAATTGAGTGCCTCGGCATATGCGTCGT
TGGCAGATTGCTGACCTCCTCTAGCTGATCTGCCATCGATTTGGAAAACTCCAAAATCAA
TGAAGTCTCCGTCTTTCTCCACGTAGGTCTTGACATCTGTTGAGCTCTTAGCTGCCTGAA
TGTTCGGATGGAAATGTGCTGACCTGTTTGGGGATACCAGGTCGAAGAACCGTTGGTTCT
TACATTGGTACTTGCCTTCGAATTGGATAAGCACATGGAGATGTGGTTCCCCAT
>KU975396
TTAATATATTGAGGGCCTCGGATTTAAAGCCTGAATTGAGTGCCTCGGCATATGCGTCGT
TGGCAGATTGCTGACCTCCTCTAGCTGATCTGCCATCGATTTGGAAAACTCCAAAATCAA
TGAAGTCTCCGTCTTTCTCCACGTAGGTCTTGACATCTGTTGAGCTCTTAGCTGCCTGAA
TGTTCGGATGGAAATGTGCTGACCTGTTTGGGGATACCAGGTCGAAGAACCGTTGGTTCT
TACATTGGTACTTGCCTTCGAATTGGATAAGCACATGGAGATGTGGTTCCCCAT
>KU517848
TTAATATATTGAGGGCCTCGGATTTACTGCCTGAATTGAGTGCCTCGGCATATGCGTCGT
TGGCAGATTGCTGACCTCCTCTAGCTGATCTGCCATCGATTTGGAAAACTCCAAAATCAA
TGAAGTCTCCGTCTTTCTCCACGTAGGTCTTGACATCTGTTGAGCTCTTAGCTGCCTGAA
TGTTCGGATGGAAATGTGCTGACCTGTTTGGGGATACCAGGTCGAAGAACCGTTGGTTCT
TACATTGGTACTTGCCTTCGAATTGGATAAGCACATGGAGATGCGGTTCCCCAT
>KM435328
TTAATATATTGAGGGCCTCGGATTTACTGCCTGAATTGAGTGCCTCGGCATATGCCTCGT
TGGCAGATTGCTGACCTCCTCTAGCAGATCTGCCATCGATTTGGAAAACTCCAATATCAA
TGAAGTCTCCGTCTTTCTCCACGTAGGTCTTGACATCTGTTGAGCTCTTACCTGCCTGAA
TGTTCGGATGGAAATGTGCTGACCTGTTTGGGGATAGCAGGTCGAAGAACCGTTGGTTCT
TACATTCGTACTTGCCTTCGAATTGGATAAGCACATGGAGATGTGGTTCCCCAT
>KM435325
TTAATATATTGAGGGCCTCGGATTTACTGCCTGAATTGAGTGCCTCGGCATAAGCGTCGT
TGGCAGATTGCTGACCTCCTCTAGCACATCTGCCATCGATTTGGAAAACTCCAAAATCAA
TGAAGTCTCCGTCTTTGTCCACGTAGGTCTTGACATCTGTTGAGCTCTTAGCAGCCTGAA
TGTTCCGATGGAAATGTGCTGACCTGTTTGGGGATACCAGGTCGAAGAACCGTTGGTTCT
TACATTGGTACTTGCCTTCGAATTGGATAAGCACATGGAGATGTGGTTCCCCAT
>KC312664
TTAATATATTGAGGGCCTCGGATTTACTGCCTGAATTGAGTGCCTCCGCATATGCGTCGT
TGGCAGATTGCTGACCTCCTCTAGCTGATCTGCCATCGATTTGGAAAACTCCGAAATCAA
TGAAGTCTCCGTCTTTCTCCACGTAGGTCTTGACATCTGTTGAGCTCTTAGCTGCCTGAA
TGCTCTGTTGGAAATCTGCTGACCTGTTTGGGGATACCAGGTCGAAGAACCGTTGGTTCT
TGCATTGGTACTTGCCTTCGAATTGGATAAGCACATGGAGATGTGGTTCCCCAT
>KM435327
TTAATATATTGAGGGGCTCGGATTTACTGCCTGTATTGAGTGCCTCGGCATATGCGTCGT
TGGCAGATTGCTGACCTCCTCTACCTGATCTGCCATCGATTTGGAAAACTCCAAAATCAA
TGAAGTCACCGTCTTTCTCCACGTAGGTCTTGACATCTGTTGAGCTCTTAGCTGCCTGAA
AGTTCGGATGGAAATGTGCTGACCTGTTTGGGGATACCAGGTCGAAGAACCGTTGGATCT
TACATTGGTACTTGCCTTCGAATTGCATAAGCACATGGAGATGTGGTTCCCCAT
>KM435322
TTAATATATTGAGGGTCTCGGATTTACTGCCTGAATTGAGTGCCTCGGCATATGGGTCGT
TGGCAGATTGCTGACCTCCTCTACCTGATCTGCCATCGATTTGGAAAACTCCAAAATCAA
TGAAGTCTCCGACTTTCTCCACGTAGGTCTTGACATCTGTTGAGCTCTTAGCTGCCTGAA
AGTTCGGATGGAAATGTGCTGACCTGTTTGGGGATACCTGGTCGAAGAACCGTTGGATCT
TACATTGGTACTTACCTTCGAATTGGATAAGCACATGGAGATGTGGTTCCCCAT
>KM435326
TTAATATATTGAGGGCCTCGGATTTACTGCCTGAATTGAGTGCCTCGGCATATGCGTCGT
AGGCAGATTGCTGAGCTCCTCTAGCTGATCTGCCATCGATTTGGAAAACTCCAAAATCAA
TGAAGTGACCGTCTTTCTCCACGTAGGTCTTGACTTCTCTTGAGCTCTTAGCTGCCTGAA
TGTTCGGATGGAAATGTGCTGACCTGTTTGGGGATACCAGGACGAAGAACCGTTGGTTCT
TACATTGGTACTTGGCTTCGAATTGGATAAGCACATGGAGATGTGGTTCCCCAT
>KM435324
TTAATATATTGAGGGCCTCGGATTTACTGCCTGAATTGAGTGCCTCGGCATATGCGTCGT
TGGCAGATTGCTGACCACCTCTAGCTGATCTGCCATCGATTTCGAAAACTCCAAAATCAA
TGAAGTCTCCGTCATTCTCCACGTAGGTCTTGACATCTGTTGAGCTCTTAGCTGGCTGAA
TGTTCGGATGGAAATGAGCTGACCTGTTTGGGGATACCAGGTCGAAGTACCGTTGGTTCT
TACATTGGTACTTGCCTTCGAATTGGATAAGCACATGGAGATGTGGTTCCCCAT
>KM435323
TTAATATATTGAGGGACTCGGATTTACTGCCTGAATTGAGTGCCTCGGCATATGCGTCGT
TGGCAGAATGCTGACCTCCTCTAGCTGATCTGGCATCGATTTCGAAAACTCCAAAATCAA
TGAAGTCACCGTCTTTCTCCACGTAGGTCTTGACATCAGTTGACCTCTTAGCTGCCTGAA
TGTTCGGATGGAAATCTGCTGACCTGTTTGGGGATACCAGGTCGTAGAACCGTTGGTTCT
TACATTGGTACTTGCCTTCGTATTGGATAAGCACAAGGAGATGTGCTTCCCCAT
>KC428753
TTAATATATTGAGGGCCTCGGATTTACTGCCTGAATTGAGTGCCTCGGCATATGCGTCGT
TGGCAGATTGCTGACCTCCTCTAGCTGATCTGCCATCGATTTGGAAAACTCCAAAATCAA
TGAAGTCTCCGTCTTTCTCCACGTAGGTCTTGACATCTGTTGAGCTCTTAGCTGCCTGAA
TGTTCGGATGGAAATGTGCTGACCTGTTTGGGGATACCAGGTCGAAGAACCGTTGGTTCT
TACATTGGTACTTTCCTTCGAATTGGATAAGCACATGGAGATGTGGTTCCCCAT
>JQ807735
TTAATATATTGAGGGCCTCGGATTTACTGCCTGAATTGAGTGCCTCGGCATATGCGTCGT
TGGCAGATTGCTGACCTCCTCTAGCTGATCTGCCATCGATTTGGAAAACTCCAAAATCAA
TGAAGTCTCCGTCTTTCTCCACGTAGGTCTTGACATCTGTTGAGCTCTTAGCTGCCTGAA
TGTTCGGATGGAAATGTGCTGACCTGTTTGGGGATACCAGGTCGAAGAACCGTTGGTTCT
TACATTGGTACTTTCCTTCGAATTGGATAAGCACATGGAGATGTGGTTCCCCAT
>KC312662
TTAATATATTGAGGGCCTCGGATTTACTGCCTGAATTGAGTGCCTCGGCATATGCGTCGT
TGGTAGATTGCTGACCTCCTCTAGCTGATCTGCCATCGATCTGGAAAACTCCAAAATCAA
TGAAGTCTCCGTCTTTCTCCACGTAGGTCTTGACATCTGTTGAGCTCTTAGCTGCCTGAA
TGTTCGGATGGAAATGTTCTGACCTGTTTGGGGATACCAGGTCGAAGAACCGTTGGTTCT
TACATTTCTCCGTACGTTCGAATTGGATAAGCACATGGAGATGTGGTTCCCCAT
>KM506954
TTAATATATTGAGGGCCTCGGATTTACTGCCTGAATTGAGTGCCTCGGCATATGCGTCGT
TGGCAGATTGCTGACCTCCTCTAGTTGATCTGCCATCGATTTGGAAAACTCCAAAATCAA
TGAAGTCTCCGTCTTTCTCCACGTAGGTCTTGACATCTGTTGAGCTCTTAGCTGCCTGAA
TGTTCGGATGGAAATGTGCTGACCTGTTTGGGGATACCAGGTCGAAGAACCGTTGGTTCT
TACATTGGTATTTGCCTTCGAATTGGATAAGCACATGGAGATGTGGTTCCCCAT
>KM506952
TTAATATATTGAGGGCCTCGGATTTACTGCCTGAATTGAGTGCCTCGGCATATGCGTCGT
TGGCAGATTGCTGACCTCCTCTAGTTGATCTGCCATCGATTTGGAAAACTCCAAAATCAA
TGAAGTCTCCGTCTTTCTCCACGTAGGTCTTGACATCTGTTGAGCTCTTAGCTGCCTGAA
TCTTCGGATGGAAATGTGCTGACCTGTTTGGGGATACCAGGTCGAAGAACCGTTGGTTCT
TACATTGGTATTTGCCTTCGAATTGGATAAGCACATGGAGATGTGGTTCCCCAT
>KM506957
TTAATATATTGAGGGCCTCGGATTTACTGCCTGAATTGAGTGCCTCGGCATATGCGTCGT
TGGCAGATTGCTGACCTCCTCTAGTTGATCTGCCATCGATTTGGAAAACTCCAAAATCAA
TGAAGTCTCCGTCTTTCTCCACGTAGGTCTTGACATCTGTTGAGCTCTTAGCTGCCTGAA
TGTTCGGATGGAAATGTGCTGACCTGTTTGGGGATACCAGGTCGAAGAACCGTTGGTTCT
TACATTGGTATTTTCCTTCGAATTGGATAAGCACATGGAGATGTGGTTCCCCAT
>KX034544
TTAATATATTGAGGGCCTCGGATTTACTGCCTGAATTGAGTGCCTCGGCATATGCGTCGT
TGGCAGATTGCTGACCTCCTCTAGTTGACCTGCCATCGATTTGGAAAACTCCAAAATCAA
TGAAGTCTCCGTCTTTCTCCACGTAGGTCTTGACATCTGTTGAGCTCTTAGCTGCCTGAA
TGTTCGGATGGAAATGTGCTGACCTGTTTGGGGATACCAGGTCGAAGAACCGTTGGTTCT
TACATTGGTACTTGCCTTCGAATTGGATAAGCACATGGAGATGTGGTTCCCCAT
>KJ754193
TTAATATATTGAGGGCCTCGGATTTACTGCCTGAATTGAGTGCCTCGGCATATGCGTCGT
TGGCAGATTGTTGACCTCCTCTAGTTGATCTGCCATCGATTTGGAAAACTCCAAAATCAA
TGAAGTCTCCGTCTTTCTCCACGTAGGTCTTGACATCTGTTGAGCTCTTAGCTGCCTGAA
TGTTCGGATGGAAATGTGCTGACCTGTTTGGGGATACCAGGTCGAAGAACCGTTGGTTCT
TACATTGGTATTTGCCTTCGAATTGGATAAGCACATGGAGATGTGGTTCCCCAT
>KJ754189
TTAATATATTGAGGGCCTCGGATTTACTGCCTGAATTGAGTGCCTCGGCATATGCGTCGT
TGGCAGATTGTTGACCTCCTCTAGTTGATCTGCCATCGATTTGGAAAACTCCAAAATCAA
TGAAGTCTCCGTCTTTCTCCACGTAGGTCTTGACATCTGTTGAGCTCTTAGCTGCCTGAA
TGTTCGGATGGAAATGTGCTGACCTGTTTGGGGATACCAGGTCGAAGAACCGTTGGTTCT
TACATTGGTATTTGCCTTCGAATTGGATAAGCACATGGAGATGTGGTTCCCCAT
>KJ754188
TTAATATATTGAGGGCCTCGGATTTACTGCCTGAATTGAGTGCCTCGGCATATGCGTCGT
TGGCAGATTGTTGACCTCCTCTAGTTGATCTGCCATCGATTTGGAAAACTCCAAAATCAA
TGAAGTCTCCGTCTTTCTCCACGTAGGTCTTGACATCTGTTGAGCTCTTAGCTGCCTGAA
TGTTCGGATGGAAATGTGCTGACCTGTTTGGGGATACCAGGTCGAAGAACCGTTGGTTCT
TACATTGGTATTTGCCTTCGAATTGGATAAGCACATGGAGATGTGGTTCCCCAT
>KX034538
TTAATATATTGAGGGCCTCGGATTTACTGCCTGAATTGAGTGCCTCGGCATATGCGTCGT
TGGCAGATTGTTGACCTCCTCTAGTTGATCTGCCATCGATTTGGAAAACTCCAAAATCAA
TGAAGTCTCCGTCTTTCTCCACGTAGGTCTTGACATCTGTTGAGCTCTTAGCTGCCTGAA
TGTTCGGATGGAAATGTGCTGACCTGTTTGGGGATACCAGGTCGAAGAACCGTTGGTTCT
TACATTGGTATTTGCCTTCGAATTGGATAAGCACATGGAGATGTGGTTCCCCAT
>KM506950
TTAATATATTGAGGGCCTCGGATTTACTGCCTGAATTGAGTGCCTCGGCATATGCGTCGT
TGGCAGATTGTTGACCTCCTCTAGTTGATCTGCCATCGATTTGGAAAACTCCAAAATCAA
TGAAGTCTCCGTCTTTCTCCACGTAGGTCTTGACATCTGTTGAGCTCTTAGCTGCCTGAA
TGTTCGGATGGAAATGTGCTGACCTGTTTGGGGATACCAGGTCGAAGAACCGTTGGTTCT
TACATTGGTATTTGCCTTCGAATTGGATAAGCACATGGAGATGTGGTTCCCCAT
>KJ879950
TTAATATATTGAGGGCCTCGGATTTACTGCCTGAATTGAGTGCCTCGGCATATGCGTCGT
TGGCAGATTGTTGACCTCCTCTAGTTGATCTGCCATCGATTTGGAAAACTCCAAAATCAA
TGAAGTCTCCGTCTTTCTCCACGTAGGTCTTGACATCTGTTGAGCTCTTAGCTGCCTGAA
TGTTCGGATGGAAATGTGCTGACCTGTTTGGGGATACCAGGTCGAAGAACCGTTGGTTCT
TACATTGGTATTTGCCTTCGAATTGGATAAGCACATGGAGATGTGGTTCCCCAT
>KF612971
TTAATATATTGAGGGCCTCGGATTTACTGCCTGAATTGAGTGCCTCGGCATATGCGTCGT
TGGCAGATTGTTGACCTCCTCTAGTTGATCTGCCATCGATTTGGAAAACTCCAAAATCAA
TGAAGTCTCCGTCTTTCTCCACGTAGGTCTTGACATCTGTTGAGCTCTTAGCTGCCTGAA
TGTTCGGATGGAAATGTGCTGACCTGTTTGGGGATACCAGGTCGAAGAACCGTTGGTTCT
TACATTGGTATTTGCCTTCGAATTGGATAAGCACATGGAGATGTGGTTCCCCAT
>KC999851
TTAATATATTGAGGGCCTCGGATTTACTGCCTGAATTGAGTGCCTCGGCATATGCGTCGT
TGGCAGATTGTTGACCTCCTCTAGTTGATCTGCCATCGATTTGGAAAACTCCAAAATCAA
TGAAGTCTCCGTCTTTCTCCACGTAGGTCTTGACATCTGTTGAGCTCTTAGCTGCCTGAA
TGTTCGGATGGAAATGTGCTGACCTGTTTGGGGATACCAGGTCGAAGAACCGTTGGTTCT
TACATTGGTATTTGCCTTCGAATTGGATAAGCACATGGAGATGTGGTTCCCCAT
>GU434142
TTAATATATTGAGGGCCTCGGATTTACTGCCTGAATTGAGTGCCTCGGCATATGCGTCGT
TGGCAGATTGTTGACCTCCTCTAGTTGATCTGCCATCGATTTGGAAAACTCCAAAATCAA
TGAAGTCTCCGTCTTTCTCCACGTAGGTCTTGACATCTGTTGAGCTCTTAGCTGCCTGAA
TGTTCGGATGGAAATGTGCTGACCTGTTTGGGGATACCAGGTCGAAGAACCGTTGGTTCT
TACATTGGTATTTGCCTTCGAATTGGATAAGCACATGGAGATGTGGTTCCCCAT
>JF833036
TTAATATATTGAGGGCCTCGGATTTACTGCCTGAATTGAGTGCCTCGGCATATGCGTCGT
TGGCAGATTGTTGACCTCCTCTAGTTGATCTGCCATCGATTTGGAAAACTCCAAAATCAA
TGAAGTCTCCGTCTTTCTCCACGTAGGTCTTGACATCTGTTGAGCTCTTAGCTGCCTGAA
TGTTCGGATGGAAATGTGCTGACCTGTTTGGGGATACCAGGTCGAAGAACCGTTGGTTCT
TACATTGGTATTTGCCTTCGAATTGGATAAGCACATGGAGATGTGGTTCCCCAT
>GU434143
TTAATATATTGAGGGCCTCGGATTTACTGCCTGAATTGAGTGCCTCGGCATATGCGTCGT
TGGCAGATTGTTGACCTCCTCTAGTTGATCTGCCATCGATTTGGAAAACTCCAAAATCAA
TGAAGTCTCCGTCTTTCTCCACGTAGGTCTTGACATCTGTTGAGCTCTTAGCTGCCTGAA
TGTTCGGATGGAAATGTGCTGACCTGTTTGGGGATACCAGGTCGAAGAACCGTTGGTTCT
TACATTGGTATTTGCCTTCGAATTGGATAAGCACATGGAGATGTGGTTCCCCAT
>GU111505
TTAATATATTGAGGGCCTCGGATTTACTGCCTGAATTGAGTGCCTCGGCATATGCGTCGT
TGGCAGATTGTTGACCTCCTCTAGTTGATCTGCCATCGATTTGGAAAACTCCAAAATCAA
TGAAGTCTCCGTCTTTCTCCACGTAGGTCTTGACATCTGTTGAGCTCTTAGCTGCCTGAA
TGTTCGGATGGAAATGTGCTGACCTGTTTGGGGATACCAGGTCGAAGAACCGTTGGTTCT
TACATTGGTATTTGCCTTCGAATTGGATAAGCACATGGAGATGTGGTTCCCCAT
>GU983859
TTAATATATTGAGGGCCTCGGATTTACTGCCTGAATTGAGTGCCTCGGCATATGCGTCGT
TGGCAGATTGTTGACCTCCTCTAGTTGATCTGCCATCGATTTGGAAAACTCCAAAATCAA
TGAAGTCTCCGTCTTTCTCCACGTAGGTCTTGACATCTGTTGAGCTCTTAGCTGCCTGAA
TGTTCGGATGGAAATGTGCTGACCTGTTTGGGGATACCAGGTCGAAGAACCGTTGGTTCT
TACATTGGTATTTGCCTTCGAATTGGATAAGCACATGGAGATGTGGTTCCCCAT
>GU348995
TTAATATATTGAGGGCCTCGGATTTACTGCCTGAATTGAGTGCCTCGGCATATGCGTCGT
TGGCAGATTGTTGACCTCCTCTAGTTGATCTGCCATCGATTTGGAAAACTCCAAAATCAA
TGAAGTCTCCGTCTTTCTCCACGTAGGTCTTGACATCTGTTGAGCTCTTAGCTGCCTGAA
TGTTCGGATGGAAATGTGCTGACCTGTTTGGGGATACCAGGTCGAAGAACCGTTGGTTCT
TACATTGGTATTTGCCTTCGAATTGGATAAGCACATGGAGATGTGGTTCCCCAT
>GU951436
TTAATATATTGAGGGCCTCGGATTTACTGCCTGAATTGAGTGCCTCGGCATATGCGTCGT
TGGCAGATTGTTGACCTCCTCTAGTTGATCTGCCATCGATTTGGAAAACTCCAAAATCAA
TGAAGTCTCCGTCTTTCTCCACGTAGGTCTTGACATCTGTTGAGCTCTTAGCTGCCTGAA
TGTTCGGATGGAAATGTGCTGACCTGTTTGGGGATACCAGGTCGAAGAACCGTTGGTTCT
TACATTGGTATTTGCCTTCGAATTGGATAAGCACATGGAGATGTGGTTCCCCAT
>JQ038239
TTAATATATTGAGGGCCTCGGATTTACTGCCTGAATTGAGTGCCTCGGCATATGCGTCGT
TGGCAGATTGTTGACCTCCTCTAGTTGATCTGCCATCGATTTGGAAAACTCCAAAATCAA
TGAAGTCTCCGTCTTTCTCCACGTAGGTCTTGACATCTGTTGAGCTCTTAGCTGCCTGAA
TGTTCGGATGGAAATGTGCTGACCTGTTTGGGGATACCAGGTCGAAGAACCGTTGGTTCT
TACATTGGTATTTGCCTTCGAATTGGATAAGCACATGGAGATGTGGTTCCCCAT
>JQ038238
TTAATATATTGAGGGCCTCGGATTTACTGCCTGAATTGAGTGCCTCGGCATATGCGTCGT
TGGCAGATTGTTGACCTCCTCTAGTTGATCTGCCATCGATTTGGAAAACTCCAAAATCAA
TGAAGTCTCCGTCTTTCTCCACGTAGGTCTTGACATCTGTTGAGCTCTTAGCTGCCTGAA
TGTTCGGATGGAAATGTGCTGACCTGTTTGGGGATACCAGGTCGAAGAACCGTTGGTTCT
TACATTGGTATTTGCCTTCGAATTGGATAAGCACATGGAGATGTGGTTCCCCAT
>JQ038237
TTAATATATTGAGGGCCTCGGATTTACTGCCTGAATTGAGTGCCTCGGCATATGCGTCGT
TGGCAGATTGTTGACCTCCTCTAGTTGATCTGCCATCGATTTGGAAAACTCCAAAATCAA
TGAAGTCTCCGTCTTTCTCCACGTAGGTCTTGACATCTGTTGAGCTCTTAGCTGCCTGAA
TGTTCGGATGGAAATGTGCTGACCTGTTTGGGGATACCAGGTCGAAGAACCGTTGGTTCT
TACATTGGTATTTGCCTTCGAATTGGATAAGCACATGGAGATGTGGTTCCCCAT
>JQ038235
TTAATATATTGAGGGCCTCGGATTTACTGCCTGAATTGAGTGCCTCGGCATATGCGTCGT
TGGCAGATTGTTGACCTCCTCTAGTTGATCTGCCATCGATTTGGAAAACTCCAAAATCAA
TGAAGTCTCCGTCTTTCTCCACGTAGGTCTTGACATCTGTTGAGCTCTTAGCTGCCTGAA
TGTTCGGATGGAAATGTGCTGACCTGTTTGGGGATACCAGGTCGAAGAACCGTTGGTTCT
TACATTGGTATTTGCCTTCGAATTGGATAAGCACATGGAGATGTGGTTCCCCAT
>JQ038232
TTAATATATTGAGGGCCTCGGATTTACTGCCTGAATTGAGTGCCTCGGCATATGCGTCGT
TGGCAGATTGTTGACCTCCTCTAGTTGATCTGCCATCGATTTGGAAAACTCCAAAATCAA
TGAAGTCTCCGTCTTTCTCCACGTAGGTCTTGACATCTGTTGAGCTCTTAGCTGCCTGAA
TGTTCGGATGGAAATGTGCTGACCTGTTTGGGGATACCAGGTCGAAGAACCGTTGGTTCT
TACATTGGTATTTGCCTTCGAATTGGATAAGCACATGGAGATGTGGTTCCCCAT
>JQ004052
TTAATATATTGAGGGCCTCGGATTTACTGCCTGAATTGAGTGCCTCGGCATATGCGTCGT
TGGCAGATTGTTGACCTCCTCTAGTTGATCTGCCATCGATTTGGAAAACTCCAAAATCAA
TGAAGTCTCCGTCTTTCTCCACGTAGGTCTTGACATCTGTTGAGCTCTTAGCTGCCTGAA
TGTTCGGATGGAAATGTGCTGACCTGTTTGGGGATACCAGGTCGAAGAACCGTTGGTTCT
TACATTGGTATTTGCCTTCGAATTGGATAAGCACATGGAGATGTGGTTCCCCAT
>JQ004049
TTAATATATTGAGGGCCTCGGATTTACTGCCTGAATTGAGTGCCTCGGCATATGCGTCGT
TGGCAGATTGTTGACCTCCTCTAGTTGATCTGCCATCGATTTGGAAAACTCCAAAATCAA
TGAAGTCTCCGTCTTTCTCCACGTAGGTCTTGACATCTGTTGAGCTCTTAGCTGCCTGAA
TGTTCGGATGGAAATGTGCTGACCTGTTTGGGGATACCAGGTCGAAGAACCGTTGGTTCT
TACATTGGTATTTGCCTTCGAATTGGATAAGCACATGGAGATGTGGTTCCCCAT
>JQ004048
TTAATATATTGAGGGCCTCGGATTTACTGCCTGAATTGAGTGCCTCGGCATATGCGTCGT
TGGCAGATTGTTGACCTCCTCTAGTTGATCTGCCATCGATTTGGAAAACTCCAAAATCAA
TGAAGTCTCCGTCTTTCTCCACGTAGGTCTTGACATCTGTTGAGCTCTTAGCTGCCTGAA
TGTTCGGATGGAAATGTGCTGACCTGTTTGGGGATACCAGGTCGAAGAACCGTTGGTTCT
TACATTGGTATTTGCCTTCGAATTGGATAAGCACATGGAGATGTGGTTCCCCAT
>JF414237
TTAATATATTGAGGGCCTCGGATTTACTGCCTGAATTGAGTGCCTCGGCATATGCGTCGT
TGGCAGATTGTTGACCTCCTCTAGTTGATCTGCCATCGATTTGGAAAACTCCAAAATCAA
TGAAGTCTCCGTCTTTCTCCACGTAGGTCTTGACATCTGTTGAGCTCTTAGCTGCCTGAA
TGTTCGGATGGAAATGTGCTGACCTGTTTGGGGATACCAGGTCGAAGAACCGTTGGTTCT
TACATTGGTATTTGCCTTCGAATTGGATAAGCACATGGAGATGTGGTTCCCCAT
>FN256259
TTAATATATTGAGGGCCTCGGATTTACTGCCTGAATTGAGTGCCTCGGCATATGCGTCGT
TGGCAGATTGTTGACCTCCTCTAGTTGATCTGCCATCGATTTGGAAAACTCCAAAATCAA
TGAAGTCTCCGTCTTTCTCCACGTAGGTCTTGACATCTGTTGAGCTCTTAGCTGCCTGAA
TGTTCGGATGGAAATGTGCTGACCTGTTTGGGGATACCAGGTCGAAGAACCGTTGGTTCT
TACATTGGTATTTGCCTTCGAATTGGATAAGCACATGGAGATGTGGTTCCCCAT
>KJ125410
TTAATATATTGAGGGCCTCGGATTTACTGCCTGAATTGAGTGCCTCGGCATATGCGTCGT
TGGCAGATTGTTGACCTCCTCTAGTTGATCTGCCATCGATTTGGAAAACTCCAAAATCAA
TGAAGTCTCCGTCTTTCTCCACGTAGGTCTTGACATCTGTTGAGCTCTTAGCTGCCTGAA
TGTTCGGATGGAAATGTGCTGACCTGTTTGGGGATACCAGGTCGAAGAACCGTTGGTTCT
TACATTGGTATTTGCCTTCGAATTGGATAAGCACATGGAGATGTGGTTCCCCAT
>JX910534
TTAATATATTGAGGGCCTCGGATTTACTGCCTGAATTGAGTGCCTCGGCATATGCGTCGT
TGGCAGATTGTTGACCTCCTCTAGTTGATCTGCCATCGATTTGGAAAACTCCAAAATCAA
TGAAGTCTCCGTCTTTCTCCACGTAGGTCTTGACATCTGTTGAGCTCTTAGCTGCCTGAA
TGTTCGGATGGAAATGTGCTGACCTGTTTGGGGATACCAGGTCGAAGAACCGTTGGTTCT
TACATTGGTATTTGCCTTCGAATTGGATAAGCACATGGAGATGTGGTTCCCCAT
>KJ125411
TTAATATATTGAGGGCCTCGGATTTACTGCCTGAATTGAGTGCCTCGGCATATGCGTCGT
TGGCAGATTGTTGACCTCCTCTAGTTGATCTGCCATCGATTTGGAAAACTCCAAAATCAA
TGAAGTCTCCGTCTTTCTCCACGTAGGTCTTGACATCTGTTGAGCTCTTAGCTGCCTGAA
TGTTCGGATGGAAATGTGCTGACCTGTTTGGGGATACCAGGTCGAAGAACCGTTGGTTCT
TACATTGGTATTTGCCTTCGAATTGGATAAGCACATGGAGATGTGGTTCCCCAT
>KJ754187
TTAATATATTGAGGGCCTCGGATTTACTGCCTGAATTGAGTGCCTCGGCATATGCGTCGT
TGGCAGATTGTTGACCTCCTCTAGTTGATCTGCCATCGATTTGGAAAACTCCAAAATTAA
TGAAGTCTCCGTCTTTCTCCACGTAGGTCTTGACATCTGTTGAGCTCTTAGCTGCCTGAA
TGTTCGGATGGAAATGTGCTGACCTGTTTGGGGATACCAGGTCGAAGAACCGTTGGTTCT
TACATTGGTATTTGCCTTCGAATTGGATAAGCACATGGAGATGTGGTTCCCCAT
>JN990926
TTAATATATTGAGGGCCTCGGATTTACTGCCTGAATTGAGTGCCTCGGCATATGCGTCGT
TGGCAGATTGTTGACCTCCTCTAGTTGATCTGCCATCGATTTGGAAAACTCCAAAATCAA
TGAAGTCTCCGTCTTTCTCCACATAGGTCTTGACATCTGTTGAGCTCTTAGCTGCCTGAA
TGTTCGGATGGAAATGTGCTGACCTGTTTGGGGATACCAGGTCGAAGAACCGTTGGTTCT
TACATTGGTATTTGCCTTCGAATTGGATAAGCACATGGAGATGTGGTTCCCCAT
>KF906542
TTAATATATTGAGGGCCTCGGATTTACTGCCTGAATTGAGTGCCTCGGCATATGCGTCGT
TGGCAGATTGTTGACCTCCTCTAGTTGATCTGCCATCGATTTGGAAAACTCCAAAATCGA
TGAAGTCTCCGTCTTTCTCCACGTAGGTCTTGACATCTGTTGAGCTCTTAGCTGCCTGAA
TGTTCGGATGGAAATGTGCTGACCTGTTTGGGGATACCAGGTCGAAGAACCGTTGGTTCT
TACATTGGTATTTGCCTTCGAATTGGATAAGCACATGGAGATGTGGTTCCCCAT
>JN990924
TTAATATATTGAGGGCCTCGGATTTACTGCCTGAATTGAGTGCCTCGGCATATGCGTCGT
TGGCAGATTGTTGACCTCCTCTAGTTGATCTGCCATCGATTTGGAAAACTCCAAAATCAA
TGAAGTCTCCGTCTTTCTCCACGTAGGTCTTGACATCTGTTGCGCTCTTAGCTGCCTGAA
TGTTCGGATGGAAATGTGCTGACCTGTTTGGGGATACCAGGTCGAAGAACCGTTGGTTCT
TACATTGGTATTTGCCTTCGAATTGGATAAGCACATGGAGATGTGGTTCCCCAT
>JQ038236
TTAATATATTGAGGGCCTCGGATTTACTGCCTGAATTGAGTGCCTCGGCATATGCGTCGT
TGGCAGATTGTTGACCTCCTCTAGTTGATCTGCCATCGATTTGGAAAACTCCAAAATCAA
TGAAGTCTCCGTCTTTCTCCACGTAGGTCTTGACATCTGTTGCGCTCTTAGCTGCCTGAA
TATTCGGATGGAAATGTGCTGACCTGTTTGGGGATACCAGGTCGAAGAACCGTTGGTTCT
TACATTGGTATTTGCCTTCGAATTGGATAAGCACATGGAGATGTGGTTCCCCAT
>KX034550
TTAATATATTGAGGGCCTCGGATTTACTGCCTGAATTGAGTGCCTCGGCATATGCGTCGT
TGGCAGATTGTTGACCTCCTCTACTTGATCTGCCATCGATTTGGAAAACTCCAAAATCAA
TGAAGTCTCCGTCTTTCTCCACGTAGGTCTTGACATCTGTTGAGCTCTTAGCTGCCTGAA
TGTTCGGATGGAAATGTGCTGACCTGTTTGGGGATACCAGGTCGAAGAACCGTTGGTTCT
TACATTGGTATTTGCCTTCGAATTGGATAAGCACATGGAGATGTGGTTCCCCAT
>KT852577
TTAATATATTGAGGGCCTCGGATTTACTGCCTGAATTGAGTGCCTCGGCATATGCGTCGT
TGGCAGATTGTTGACCTCCTCTACTTGATCTGCCATCGATTTGGAAAACTCCAAAATCAA
TGAAGTCTCCGTCTTTCTCCACGTAGGTCTTGACATCTGTTGAGCTCTTAGCTGCCTGAA
TGTTCGGATGGAAATGTGCTGACCTGTTTGGGGATACCAGGTCGAAGAACCGTTGGTTCT
TACATTGGTATTTGCCTTCGAATTGGATAAGCACATGGAGATGTGGTTCCCCAT
>KC312657
TTAATATATTGAGGGCCTCGGATTTACTGCGTGAATTGAGTGCCTCGGCATATGCGTCGT
TGGCAGATTGTTGACCTGCTCTGGTTGATCTGCCATCGATTTGGAAAACTCCAAAATCAA
TGAAGTCTCCGTCTTTCTCCACGTAGGTCTTGACATCTGTTGAGCTCTTAGCTGCCTGAA
TGTTCGGATGGAAATGTGCTGACCTGCTTGGGGATACCAGGTCGAAGAACCGTTGGTTCT
TACATTGGTATTTGCCTTCGAATTGGATAAGCACATGGAGATGTGGTTCCCCAT
>KC312667
TTAATATATTGAGGGCCTCGGATTTACTGCCTGAATTGAGTGCCTCGGCATATGCGTGGT
TGGCAGATTGTTGACCTCCTCTAGTTGATCTGCCATCGATTTGGAAAACTCCAAAATCAA
TGAAGTTTCCGTCTTTCTCCACGTAGGTCTTGACATCTGTTGAGCTCTTAGCAGCCTGAA
TGTTCGGATGGAAATGTGCTGACCTGTTTGGGGATACCAGGTCGAAGAACCGTTGGTTCT
TACTTTGGTATTTGGCTTCGAATTGGATAAGCACATGGAGATGTGGTTCCCCAT
>KC312656
TTAATATATTGAGGGCCTCGGATTTACTGCCTGAATTGAGTGCCTCGGCATATGAGTCGT
TGGCAGATTGTTGACCTCCTCTAGTTGATCTCCCATCGATTTGGAAAACTCCAAAATCAA
TGAAGTCTCCGTCTTTCTCCACGTAGGTCTTGACATCTGTTGAGCTCTTAGCTGCCTGAA
TGTTCGGATGGAAATGTGCTGACCTGTTTGGGGATACCAGGTCGAAGAACCGATGGTTCT
TACATTGGTATTTGCCTTCGAATTGGATAAGCACATGGAGATGTGGTTCCCCAT
>KC312663
TTAATATATTGAGGGCCTCGGATTTACTGCCTGAATTGAGTGCCTCGGCATATGCGTCGT
TGTCAGATTGTTGACCTCCTCTAGTTGATCTGCCAACGATTTGGAAAACTCCAAAATCAA
TGAAGTCTCCGTCTTTCTCCACGTAGGTCTTGACATCTGTTGACCTCTTAGCTGCCTGAA
TGTTCGGATGGAAATGTGCTGACCTGTTTGGGGATACCAGGTCGAAGAACCGTTGGCTCT
TACATTGGTATTTGCCTTCGAATTGGATAAGCACATGGAGATGTGGTTCCCCAT
>KJ754186
TTAATATATTGAGGGCCTCGGATTTAATGCCTGAATTGAGTGCCTCGGCATATGCGTCGT
TGGCAGATTGTTGACCTCCTCTAGTTGATCTGCCATCGATTTGGAAAACTCCAAAATCAA
TGAAGTCTCCGTCTTTCTCCACGTAGGTCTTGACATCTGCTGAGCTCTTAGCTGCCTGAA
TGTTCGGATGGAAATGTGCTGACCTGTTTGGGGATACCAGGTCGAAGAACCGTTGGTTCT
TACATTGGTATTTGCCTTCGAATTGGATAAGCACATGGAGATGTGGTTCCCCAT
>KX034551
TTAATATATTGAGGGCCTCGGATTTAATGCCTGAATTGAGTGCCTCGGCATATGCGTCGT
TGGCAGATTGTTGACCTCCTCTAGTTGATCTGCCATCGATTTGGAAAACTCCAAAATCAA
TGAAGTCTCCGTCTTTCTCCACGTAGGTCTTGACATCTGTTGAGCTCTTAGCTGCCTGAA
TGTTCGGATGGAAATGTGCTGACCTGTTTGGGGATACCAGGTCGAAGAACCGTTGGTTCT
TACATTGGTACTTGCCTTCGAATTGGATAAGCACATGGAGATGTGGTTGCCCAT
>JQ004051
TTAATATATTGAGGGCCTCGGATTTATTGCCTGAATTGAGTGCCTCGGCATATGCGTCGT
TGGCAGATTGTTGACCTCCTCTAGTTGATCTGCCATCGATTTGGAAAACTCCAAAATCAA
TGAAGTCTCCGTCTTTCTCCACGTAGGTCTTGACATCTGTTGAGCTCTTAGCTGCCTGAA
TGTTCGGATGGAAATGTGCTGACCTGTTTGGGGATACCAGGTCGAAGAACCGTTGGTTCT
TACATTGGTATTTGCCTTCGAATTGGATAAGCACATGGAGATGTGGTTCCCCAT
>JQ004045
TTAATATATTGAGGGCCTCGGATTTATTGCCTGAATTGAGTGCCTCGGCATATGCGTCGT
TGGCAGATTGTTGACCTCCTCTAGTTGATCTGCCATCGATTTGGAAAACTCCAAAATCAA
TGAAGTCTCCGTCTTTCTCCACGTAGGTCTTGACATCTGTTGAGCTCTTAGCTGCCTGAA
TGTTCGGATGGAAATGTGCTGACCTGTTTGGGGATACCAGGTCGAAGAACCGTTGGTTCT
TACATTGGTATTTGCCTTCGAATTGGATAAGCACATGGAGATGTGGTTCCCCAT
>KC312670
TTAATATATTGAGGGCCTCGGATTTACTGCCTGAATTGAGTGCCTCGGCATATGCGGCGT
TGGCAGATTGTTGACCTCCTCTAGTTGATCTGCGATCGATTTGGAAAACTCCAAAATCAA
TGAAGTCTCCGTCTTTCTCCACGTAGGTCTTGACATCTGTTGAGCTCTTAGCTGCCTGAA
TGTTCGGATGGAAATGTGCTGACCAGTTTGGGGATACCAGGTCGAAGAACCGTTCGTTCT
TACATTGGTATTTGCCTTCGAATTGGATAAGCACATGGAGATGTGGTTCCCCAT
>JX675237
TTAATATATTGAGGGCCTCGGATTTACTGCCTGAATTGAGTGCCTCGGCATATGCGTCGT
TGGCAGATTGTTGACCTCCTCTAGCTGATCTGCCATCGATTTGGAAAACTCCAAAATCAA
TGAAGTCTCCGTCTTTCTCCACGTAGGTCTTGACATCTGTTGAGCTCTTAGCTGCCTGAA
TGTTCGGATGGAAATGTGCTGACCTGTTTGGGGATACCAGGTCGAAGAACCGTTGGTTCT
TACATTGGTATTTGCCTTCGAATTGGATAAGCACATGGAGATGTGGTTCCCCAT
>JF301667
TTAATATATTGAGGGCCTCGGATTTACTGCCTGAATTGAGTGCCTCGGCATATGCGTCGT
TGGCAGATTGCTGACCTCCTCTAGCTGATCTGCTATCGATTTGGAAAACTCCAAAATCAA
TGAAGTCTCCGTCTTTCTCCACGTAGGTCTTGACATCTGTTGAGCTCTTAGCTGCCTGAA
TGTTCGGATGGAAATGTGCTGACCTGTTTGGGGATACGAGGTCGAAGAACCGTTGGTTCT
TACATTGGTATTTGCCTTCGAATTGGATAAGCACATGGAGATGTGGTTCCCCAT
>HQ702862
TTAATATATTGAGGGCCTCGGATTTACTGCCTGAATTGAGTGCCTCGGCATATGCGTCGT
TGGCAGATTGCTGACCTCCTCTAGCTGATCTGCTATCGATTTGGAAAACTCCAAAATCAA
TGAAGTCTCCGTCTTTCTCCACGTAGGTCTTGACATCTGTTGAGCTCTTAGCTGCCTGAA
TGTTCGGATGGAAATGTGCTGACCTGTTTGGGGATACCAGGTCGAAGAACCGTTGGTTCT
TACATTGGTATTTGCCTTCGAATTGGATAAGCACATGGAGATGTGGTTCCCCAT
>KJ754192
TTAATATATTGAGGGCCTCGGATTTACTGCCTGAATTGAGTGCCTCGGCATATGCGTCGT
TGGCAGATTGCTGACCTCCTCTAGCTGATCTGCTATCGATTTGGAAAACTCCAAAATCAA
TGAAGTCTCCGTCTTTCTCCACGTAGGTCTTGACATCTGTTGAGCTCTTAGCTGCCTGAA
TGTTCGGATGGAAATGTGCTGACCTGTTTGGGGATACCAGGTCGAAGAACCGTTGGTTCT
TACATTGGTATTTGCCTTCGAATTGGATAAGCACATGGAGATGTGGTTCCCCAT
>KU517849
TTAATATATTGAGGGCCTCGGATTTACTGCCTGAATTGAGTGCCTCGGCATATGCGTCGT
TGGCAGATTGCTGACCTCCTCTAGCTGATCTGCTATCGATTTGGAAAACTCCAAAATCAA
TGAAGTCTCCGTCTTTCTCCACGTAGGTCTTGACATCTGTTGAGCTCTTAGCTGCCTGAA
TGTTCGGATGGAAATGTGCTGACCTGTTTGGGGATACCAGGTCGAAGAACCGTTGGTTCT
TACATTGGTATTTGCCTTCGAATTGGATAAGCACATGGAGATGTGGTTCCCCAT
>JF414236
TTAATATATTGAGGGCCTCGGATTTACTGCCTGAATTGAGTGCCTCGGCATATGCGTCGT
TGGCAGATTGCTGACCTCCTCTAGCTGATCTGCTATCGATTTGGAAAACTCCAAAATCAA
TGAAGTCTCCGTCTTTCTCCACGTAGGTCTTGACATCTGTTGAGCTCTTAGCTGCCTGAA
TGTTCGGATGGAAATGTGCTGACCTGTTTGGGGATACCAGGTCGAAGAACCGTTGGTTCT
TACATTGGTATTTGCCTTCGAATTGGATAAGCACATGGAGATGTGGTTCCCCAT
>JQ038233
TTAATATATTGAGGGCCTCGGATTTACTGCCTGAATTGAGTGCCTCGGCATATGCGTCGT
TGGCAGATTGCTGACCTCCTCTAGCTGATCTGCTATCGATTTGGAAAACTCCAAAATCAA
TGAAGTCTCCGTCTTTCTCCACGTAGGTCTTGACATCTGTTGAGCTCTTAGCTGCCTGAA
TGTTCGGATGGAAATGTGCTGACCTGTTTGGGGATACCAGGTCGAAGAACCGTTGGTTCT
TACATTGGTATTTGCCTTCGAATTGGATAAGCACATGGAGATGTGGTTCCCCAT
>KM506947
TTAATATATTGAGGGCCTCGGATTTACTGCCTGAATTGAGTGCCTCGGCATATGCGTCGT
TGGCAGATTGCTGACCTCCTCTAGCTGATCTGCTATCGATTTGGAAAACTCCAAAATCAA
TGAAGTCTCCGTCTTTCTCCACGTAGGTCTTGACATCTGTTGAGCTCTTAGCTGCCTGAA
TGTTCGGATGGAAATGTGCTGACCTGTTTGGGGATACCAGGTCGAAGAACCGTTGGTTCT
TACATTGGTATTTGCCTTCGAATTGGATAAGCACATGGAGATGTGGTTCCCCAT
>KM506958
TTAATATATTGAGGGCCTCGGATTTACTGCCTGAATTGAGTGCCTCGGCATATGCGTCGT
TGGCAGATTGCTGACCTCCTCTAGCTGATCTGCTATCGATTTGGAAAACTCCAAAATCAA
TGAAGTCTCCGTCTTTCTCCACGTAGGTCTTGACATCTGTTGAGCTCTTAGCTGCCTGAA
TGTTCGGATGGAAATGTGCTGACCTGTTTGGGGATACCAGGTCGAAGAACCGTTGGTTCT
TACATTGGTATTTGCCTTCGAATTGGATAAGCACATGGAGATGTGGTTCCCCAT
>KF356163
TTAATATATTGAGGGCCTCGGATTTACTGCCTGAATTGAGTGCCTCGGCATATGCGTCGT
TGGCAGATTGCTGACCTCCTCTAGCTGATCTGCTATCGATTTGGAAAACTCCAAAATCAA
TGAAGTCTCCGTCTTTCTCCACGTAGGTCTTGACATCTGTTGAGCTCTTAGCTGCCTGAA
TGTTCGGATGGAAATGTGCTGACCTGTTTGGGGATACCAGGTCGAAGAACCGTTGGTTCT
TACATTGGTATTTGCCTTCGAATTGGATAAGCACATGGAGATGTGGTTCCCCAT
>KC138544
TTAATATATTGAGGGCCTCGGATTTACTGCCTGAATTGAGTGCCTCGGCATATGCGTCGT
TGGCAGATTGCTGACCTCCTCTAGCTGATCTGCTATCGATTTGGAAAACTCCAAAATCAA
TGAAGTCTCCGTCTTTCTCCACGTAGGTCTTGACATCTGTTGAGCTCTTAGCTGCCTGAA
TGTTCGGATGGAAATGTGCTGACCTGTTTGGGGATACCAGGTCGAAGAACCGTTGGTTCT
TACATTGGTATTTGCCTTCGAATTGGATAAGCACATGGAGATGTGGTTCCCCAT
>GU178817
TTAATATATTGAGGGCCTCGGATTTACTGCCTGAATTGAGTGCCTCGGCATATGCGTCGT
TGGCAGATTGCTGACCTCCTCTAGCTGATCTGCTATCGATTTGGAAAACTCCAAAATCAA
TGAAGTCTCCGTCTTTCTCCACGTAGGTCTTGACATCTGTTGAGCTCTTAGCTGCCTGAA
TGTTCGGATGGAAATGTGCTGACCTGTTTGGGGATACCAGGTCGAAGAACCGTTGGTTCT
TACATTGGTATTTGCCTTCGAATTGGATAAGCACATGGAGATGTGGTTCCCCAT
>KX347128
TTAATATATTGAGGGCCTCGGATTTACTGCCTGAATTGAGTGCCTCGGCATATGCGTCGT
TGGCAGATTGCTGACCTCCTCTAGCTGATCTGCTATCGATTTGGAAAACTCCAAAATCAA
TGAAGTCTCCGTCTTTCTCCACGTAGGTCTTGACATCTGTTGAGCTCTTAGCTGCCTGAA
TGTTCGGATGGAAATGTGCTGACCTGTTTGGGGATACCAGGTCGAAGAACCGTTGGTTCT
TACATTGGTATTTGCCTTCGAATTGGATAAGCACATGGAGATGTGGTTCCCCAT
>JN990928
TTAATATATTGAGGGCCTCGGATTTACTGCCTGAATTGAGTGCCTCGGCATATGCGTCGT
TGGCAGATTGCTGACCTCCTCTAGCTGATCTGCTATCGATTTGGAAAACTCCAAAATCAA
TGAAGTCTCCGTCTTTCTCCACGTAGGTCTTGACATCTGTTGAGCTCTTAGCTGCCTGAA
TGTTCGGATGGAAATGTGCTGACCTGTTTGGGGATACCAGGTCGAAGAACCGTTGGTTCT
TACATTGGTATTTGCCTTCGAATTGGATAAGCACATGGAGATGTGGTTCCCCAT
>HM208334
TTAATATATTGAGGGCCTCGGATTTACTGCCTGAATTGAGTGCCTCGGCATATGCGTCGT
TGGCAGATTGCTGACCTCCTCTAGCTGATCTGCTATCGATTTGGAAAACTCCAAAATCAA
TGAAGTCTCCGTCTTTCTCCACGTAGGTCTTGACATCTGTTGAGCTCTTAGCTGCCTGAA
TGTTCGGATGGAAATGTGCTGACCTGTTTGGGGATACCAGGTCGAAGAACCGTTGGTTCT
TACATTGGTATTTGCCTTCGAATTGGATAAGCACATGGAGATGTGGTTCCCCAT
>AM282874
TTAATATATTGAGGGCCTCGGATTTACTGCCTGAATTGAGTGCCTCGGCATATGCGTCGT
TGGCAGATTGCTGACCTCCTCTAGCTGATCTGCTATCGATTTGGAAAACTCCAAAATCAA
TGAAGTCTCCGTCTTTCTCCACGTAGGTCTTGACATCTGTTGAGCTCTTAGCTGCCTGAA
TGTTCGGATGGAAATGTGCTGACCTGTTTGGGGATACCAGGTCGAAGAACCGTTGGTTCT
TACATTGGTATTTGCCTTCGAATTGGATAAGCACATGGAGATGTGGTTCCCCAT
>GU126513
TTAATATATTGAGGGCCTCGGATTTACTGCCTGAATTGAGTGCCTCGGCATATGCGTCGT
TGGCAGATTGCTGACCTCCTCTAGCTGATCTGCTATCGATTTGGAAAACTCCAAAATCAA
TGAAGTCTCCGTCTTTCTCCACGTAGGTCTTGACATCTGTTGAGCTCTTAGCTGCCTGAA
TGTTCGGATGGAAATGTGCTGACCTGTTTGGGGATACCAGGTCGAAGAACCGTTGGTTCT
TACATTGGTATTTGCCTTCGAATTGGATAAGCACATGGAGATGTGGTTCCCCAT
>JQ867092
TTAATATATTGAGGGCCTCGGATTTACTGCCTGAATTGAGTGCCTCGGCATATGCGTCGT
TGGCAGATTGCTGACCTCCTCTAGCTGATCTGCTATCGATTTGGAAAACTCCAAAATCAA
TGAAGTCTCCGTCTTTCTCCACGTAGGTCTTGACATCTGTTGAGCTCTTAGCTGCCTGAA
TGTTCGGATGGAAATGTGCTGACCTGTTTGGGGATACCAGGTCGAAGAACCGTTGGTTCT
TACATTGGTATTTGCCTTCGAATTGGATAAGCACATGGAGATGTGGTTCCCCAT
>FN650807
TTAATATATTGAGGGCCTCGGATTTACTGCCTGAATTGAGTGCCTCGGCATATGCGTCGT
TGGCAGATTGCTGACCTCCTCTAGCTGATCTGCTATCGATTTGGAAAACTCCAAAATCAA
TGAAGTCTCCGTCTTTCTCCACGTAGGTCTTGACATCTGTTGAGCTCTTAGCTGCCTGAA
TGTTCGGATGGAAATGTGCTGACCTGTTTGGGGATACCAGGTCGAAGAACCGTTGGTTCT
TACATTGGTATTTGCCTTCGAATTGGATAAGCACATGGAGATGTGGTTCCCCAT
>JN990923
TTAATATATTGAGGGCCTCGGATTTACTGCCTGAATTGAGTGCCTCGGCATATGCGTCGT
TGGCAGATTGCTGACCTCCTCTAGCTGATCTGCTATCGATTTGGAAAACTCCAAAATCAA
TGAAGTCTCCGTCTTTCTCCACGTAGGTCTTGACATCTGTTGAGCTCTTAGCTGCCTGAA
TGTTCGGATGGAAATGTGCTGACCTGTTTGGGGATACCAGGTCGAAGAACCGTTGGTTCT
TACATTGGTATTTGCCTTCGAATTGGATAAGCACATGGAGATGTGGTTCCCCAT
>JN990922
TTAATATATTGAGGGCCTCGGATTTACTGCCTGAATTGAGTGCCTCGGCATATGCGTCGT
TGGCAGATTGCTGACCTCCTCTAGCTGATCTGCTATCGATTTGGAAAACTCCAAAATCAA
TGAAGTCTCCGTCTTTCTCCACGTAGGTCTTGACATCTGTTGAGCTCTTAGCTGCCTGAA
TGTTCGGATGGAAATGTGCTGACCTGTTTGGGGATACCAGGTCGAAGAACCGTTGGTTCT
TACATTGGTATTTGCCTTCGAATTGGATAAGCACATGGAGATGTGGTTCCCCAT
>GQ352538
TTAATATATTGAGGGCCTCGGATTTACTGCCTGAATTGAGTGCCTCGGCATATGCGTCGT
TGGCAGATTGCTGACCTCCTCTAGCTGATCTGCTATCGATTTGGAAAACTCCAAAATCAA
TGAAGTCTCCGTCTTTCTCCACGTAGGTCTTGACATCTGTTGAGCTCTTAGCTGCCTGAA
TGTTCGGATGGAAATGTGCTGACCTGTTTGGGGATACCAGGTCGAAGAACCGTTGGTTCT
TACATTGGTATTTGCCTTCGAATTGGATAAGCACATGGAGATGTGGTTCCCCAT
>GQ352537
TTAATATATTGAGGGCCTCGGATTTACTGCCTGAATTGAGTGCCTCGGCATATGCGTCGT
TGGCAGATTGCTGACCTCCTCTAGCTGATCTGCTATCGATTTGGAAAACTCCAAAATCAA
TGAAGTCTCCGTCTTTCTCCACGTAGGTCTTGACATCTGTTGAGCTCTTAGCTGCCTGAA
TGTTCGGATGGAAATGTGCTGACCTGTTTGGGGATACCAGGTCGAAGAACCGTTGGTTCT
TACATTGGTATTTGCCTTCGAATTGGATAAGCACATGGAGATGTGGTTCCCCAT
>KT338293
TTAATATATTGAGGGCCTCTGATTTACTGCCTGAATTGAGTGCCTCGGCATATGCGTCGT
TGGCAGATTGCTGACCTCCTCTAGCTGATCTGCTATCGATTTGGAAAACTCCAAAATCAA
TGAAGTCTCCGTCTTTCTCCACGTAGGTCTTGACATCTGTTGAGCTCTTAGCTGCCTGAA
TGTTCGGATGGAAATGTGCTGACCTGTTTGGGGATACCAGGTCGAAGAACCGTTGGTTCT
TACATTGGTATTTGCCTTCGAATTGGATAAGCACATGGAGATGTGGTTCCCCAT
>HQ702863
TTAATATATTGAGGGCCTCGGATTTACTGCCTGAATTGAGTGCCTCGGCATATGCGTCGT
TGGCAGATTGCTGACCTCCTCTAGCTGATCTGCTATCGATTTGGAAAACTCCAAAATCAA
TGAAGTCTCCGTCTTTCTCCACGTAGGTCTTGACATCTGTTGAGCTCTTAGCTGCCTGAA
TGTTCGGATGGAAATGTGCTGACCTGTTTGGGGATACCAGGTCGAAGAACCGTTGGTTCT
TACATTGGTATTTGCCTTCGAATTGGATAAGCACATGGAGATGTGGTTCCCCAT
>JX456640
TTAATATATTGAGGGCCTCGGATTTACTGCCTGAATTGAGTGCCTCGGCATATGCGTCGT
TGGCAGATTGCTGACCTCCTCTAGCTGATCTGCTATCGATTTGGAAAACTCCAAAATCAA
TGAAGTCTCCGTCTTTCTCCACGTAGGTCTTGACATCTGTTGAGCTCTTAGCTGCCTGAA
TGTTCGGATGGAAATGTGCTGACCTGTTTGGGGATACCAGGTCGAAGAACCGTTGGTTCT
TACATTGGTATTTGCCTTCGAATTGGATAAGCACATGGAGATGTGGTTCCCCAT
>HM627882
TTAATATATTGAGGGCCTCGGATTTACTGCCTGAATTGAGTGCCTCGGCATATGCGTCGT
TGGCAGATTGCTGACCTCCTCTAGCTGATCTGCTATCGATTTGGAAAACTCCAAAATCAA
TGAAGTCTCCGTCTTTCTCCACGTAGGTCTTGACATCTGTTGAGCTCTTAGCTGCCTGAA
TGTTCGGATGGAAATGTGCTGACCTGTTTGGGGATACCAGGTCGAAGAACCGTTGGTTCT
TACATTGGTATTTGCCTTCGAATTGGATAAGCACATGGAGATGTGGTTCCCCAT
>JF301668
TTAATATATTGAGGGCCTCGGATTTACTGCCTGAATTGAGTGCCTCGGCATATGCGTCGT
TGGCAGATTGCTGACCTCCTCTAGCTGATCTGCTATCGATTTGGAAAACTCCAAAATCAA
TGAAGTCTCCGTCTTTCTCCACGTAGGTCTTGACATCTGTTGAGCTCTTAGCTGCCTGAA
TGTTCGGATGGAAATGTGCTGACCTGTTTGGGGATACCAGGTCGAAGAACCGTTGGTTCT
TACATTGGTATTTGCCTTCGAATTGGATAAGCACATGGAGATGTGGTTCCCCAT
>JQ004050
TTAATATATTGAGGGCCTCGGATTTACTGCCTGAATTGAGTGCCTCGGCATATGCGTCGT
TGGCAGATTGCTGACCTCCTCTAGCTGATCTGCTATCGATTTGGAAAACTCCAAAATCAA
TGAAGTCTCCGTCTTTCTCCACGTAGGTCTTGACATCTGTTGAGCTCTTAGCTGCCTGAA
TGTTCGGATGGAAATGTGCTGACCTGTTTGGGGATACCAGGTCGAAGAACCGTTGGTTCT
TACATTGGTATTTGCCTTCGAATTGGATAAGCACATGGAGATGTGGTTCCCCAT
>KM506948
TTAATATATTGAGGGCCTCGGATTTACTGCCTGAATTGAGTGCCTCGGCATATGCGTCGT
TGGCAGATTGCTGACCTCCTCTAGCTGATCTGCTATCGATTTGGAAAACTCCAAAATCAA
TGAAGTCTCCGTCTTTCTCCACGTAGGTCTTGACATCTGTTGAGCTCTTAGCTGCCTGAA
TGTTCGGATGGAAATGTGCTGACCTGTTTGGGGATACCAGGTCGAAGAACCGTTGGTTCT
TACATTGGTATTTGCCTTCGAATTGGATAAGCACATGGAGATGTGGTTCCCCAT
>KM506959
TTAATATATTGAGGGCCTCGGATTTACTGCCTGAATTGAGTGCCTCGGCATATGCGTCGT
TGGCAGATTGCTGACCTCCTCTAGCTGATCTGCTATCGATTTGGAAAACTCCAAAATCAA
TGAAGTCTCCGTCTTTCTCCACGTAGGTCTTGACATCTGTTGAGCTCTTAGCTGCCTGAA
TGTTCGGATGGAAATGTGCTGACCTGTTTGGGGATACCAGGTCGAAGAACCGTTGGTTCT
TACATTGGTATTTGCCTTCGAATTGGATAAGCACATGGAGATGTGGTTCCCCAT
>KJ850344
TTAATATATTGAGGGCCTCGGATTTACTGCCTGAATTGAGTGCCTCGGCATATGCGTCGT
TGGCAGATTGCTGACCTCCTCTAGCTGATCTGCTATCGATTTGGAAAACTCCAAAATCAA
TGAAGTCTCCGTCTTTCTCCACGTAGGTCTTGACATCTGTTGAGCTCTTAGCTGCCTGAA
TGTTCGGATGGAAATGTGCTGACCTGTTTGGGGATACCAGGTCGAAGAACCGTTGGTTCT
TACATTGGTATTTGCCTTCGAATTGGATAAGCACATGGAGATGTGGTTCCCCAT
>KC138545
TTAATATATTGAGGGCCTCGGATTTACTGCCTGAATTGAGTGCCTCGGCATATGCGTCGT
TGGCAGATTGCTGACCTCCTCTAGCTGATCTGCTATCGATTTGGAAAACTCCAAAATCAA
TGAAGTCTCCGTCTTTCTCCACGTAGGTCTTGACATCTGTTGAGCTCTTAGCTGCCTGAA
TGTTCGGATGGAAATGTGCTGACCTGTTTGGGGATACCAGGTCGAAGAACCGTTGGTTCT
TACATTGGTATTTGCCTTCGAATTGGATAAGCACATGGAGATGTGGTTCCCCAT
>KC702797
TTAATATATTGAGGGCCTCGGATTTACTGCCTGAATTGAGTGCCTCGGCATATGCGTCGT
TGGCAGATTGCTGACCTCCTCTAGCTGATCTGCTATCGATTTGGAAAACTCCAAAATCAA
TGAAGTCTCCGTCTTTCTCCACGTAGGTCTTGACATCTGTTGAGCTCTTAGCTGCCTGAA
TGTTCGGATGGAAATGTGCTGACCTGTTTGGGGATACCAGGTCGAAGAACCGTTGGTTCT
TACATTGGTATTTGCCTTCGAATTGGATAAGCACATGGAGATGTGGTTCCCCAT
>KX347125
TTAATATATTGAGGGCCTCGGATTTACTGCCTGAATTGAGTGCCTCGGCATATGCGTCGT
TGGCAGATTGCTGACCTCCTCTAGCTGATCTGCTATCGATTTGGAAAACTCCAAAATCAA
TGAAGTCTCCGTCTTTCTCCACGTAGGTCTTGACATCTGTTGAGCTCTTAGCTGCCTGAA
TGTTCGGATGGAAATGTGCTGACCTGTTTGGGGATACCAGGTCGAAGAACCGTTGGTTCT
TACATTGGTATTTGCCTTCGAATTGGATAAGCACATGGAGATGTGGTTCCCCAT
>JN990927
TTAATATATTGAGGGCCTCGGATTTACTGCCTGAATTGAGTGCCTCGGCATATGCGTCGT
TGGCAGATTGCTGACCTCCTCTAGCTGATCTGCTATCGATTTGGAAAACTCCAAAATCAA
TGAAGTCTCCGTCTTTCTCCACGTAGGTCTTGACATCTGTTGAGCTCTTAGCTGCCTGAA
TGTTCGGATGGAAATGTGCTGACCTGTTTGGGGATACCAGGTCGAAGAACCGTTGGTTCT
TACATTGGTATTTGCCTTCGAATTGGATAAGCACATGGAGATGTGGTTCCCCAT
>JF817218
TTAATATATTGAGGGCCTCGGATTTACTGCCTGAATTGAGTGCCTCGGCATATGCGTCGT
TGGCAGATTGCTGACCTCCTCTAGCTGATCTGCTATCGATTTGGAAAACTCCAAAATCAA
TGAAGTCTCCGTCTTTCTCCACGTAGGTCTTGACATCTGTTGAGCTCTTAGCTGCCTGAA
TGTTCGGATGGAAATGTGCTGACCTGTTTGGGGATACCAGGTCGAAGAACCGTTGGTTCT
TACATTGGTATTTGCCTTCGAATTGGATAAGCACATGGAGATGTGGTTCCCCAT
>KF533856
TTAATATATTGAGGGCCTCGGATTTACTGCCTGAATTGAGTGCCTCGGCATATGCGTCGT
TGGCAGATTGCTGACCTCCTCTAGCTGATCTGCTATCGATTTGGAAAACTCCAAAATCAA
TGAAGTCTCCGTCTTTCTCCACGTAGGTCTTGACATCTGTTGAGCTCTTAGCTGCCTGAA
TGTTCGGATGGAAATGTGCTGACCTGTTTGGGGATACCAGGTCGAAGAACCGTTGGTTCT
TACATTGGTATTTGCCTTCGAATTGGATAAGCACATGGAGATGTGGTTCCCCAT
>KF533855
TTAATATATTGAGGGCCTCGGATTTACTGCCTGAATTGAGTGCCTCGGCATATGCGTCGT
TGGCAGATTGCTGACCTCCTCTAGCTGATCTGCTATCGATTTGGAAAACTCCAAAATCAA
TGAAGTCTCCGTCTTTCTCCACGTAGGTCTTGACATCTGTTGAGCTCTTAGCTGCCTGAA
TGTTCGGATGGAAATGTGCTGACCTGTTTGGGGATACCAGGTCGAAGAACCGTTGGTTCT
TACATTGGTATTTGCCTTCGAATTGGATAAGCACATGGAGATGTGGTTCCCCAT
>JX070045
TTAATATATTGAGGGCCTCGGATTTACTGCCTGAATTGAGTGCCTCGGCATATGCGTCGT
TGGCAGATTGCTGACCTCCTCTAGCTGATCTGCTATCGATTTGGAAAACTCCAAAATCAA
TGAAGTCTCCGTCTTTCTCCACGTAGGTCTTGACATCTGTTGAGCTCTTAGCTGCCTGAA
TGTTCGGATGGAAATGTGCTGACCTGTTTGGGGATACCAGGTCGAAGAACCGTTGGTTCT
TACATTGGTATTTGCCTTCGAATTGGATAAGCACATGGAGATGTGGTTCCCCAT
>FN256258
TTAATATATTGAGGGCCTCGGATTTACTGCCTGAATTGAGTGCCTCGGCATATGCGTCGT
TGGCAGATTGCTGACCTCCTCTAGCTGATCTGCTATCGATTTGGAAAACTCCAAAATCAA
TGAAGTCTCCGTCTTTCTCCACGTAGGTCTTGACATCTGTTGAGCTCTTAGCTGCCTGAA
TGTTCGGATGGAAATGTGCTGACCTGTTTGGGGATACCAGGTCGAAGAACCGTTGGTTCT
TACATTGGTATTTGCCTTCGAATTGGATAAGCACATGGAGATGTGGTTCCCCAT
>FJ646611
TTAATATATTGAGGGCCTCGGATTTACTGCCTGAATTGAGTGCCTCGGCATATGCGTCGT
TGGCAGATTGCTGACCTCCTCTAGCTGATCTGCTATCGATTTGGAAAACTCCAAAATCAA
TGAAGTCTCCGTCTTTCTCCACGTAGGTCTTGACATCTGTTGAGCTCTTAGCTGCCTGAA
TGTTCGGATGGAAATGTGCTGACCTGTTTGGGGATACCAGGTCGAAGAACCGTTGGTTCT
TACATTGGTATTTGCCTTCGAATTGGATAAGCACATGGAGATGTGGTTCCCCAT
>GU951437
TTAATATATTGAGGGCCTCGGATTTACTGCCTGAATTGAGTGCCTCGGCATATGCGTCGT
TGGCAGATTGCTGACCTCCTCTAGCTGATCTGCTATCGATTTGGAAAACTCCAAAATCAA
TGAAGTCTCCGTCTTTCTCCACGTAGGTCTTGACATCTGTTGAGCTCTTAGCTGCCTGAA
TGTTCGGATGGAAATGTGCTGACCTGTTTGGGGATACCAGGTCGAAGAACCGTTGGTTCT
TACATTGGTATTTGCCTTCGAATTGGATAAGCACATGGAGATGTGGTTCCCCAT
>JX997803
TTAATATATTGAGGGCCTCGGATTTACTGCCTGAATTGAGTGCCTCGGCATATGCGTCGT
TGGCAGATTGCTGACCTCCTCTAGCTGATCTGCTATCGATTTGGAAAACTCCAAAATCAA
TGAAGTCTCCGTCTTTCTCCACGTAGGTCTTGACATCTGTTGAGCTCTTAGCTGCCTGAA
TGTTCGGATGGAAATGTGCTGACCTGTTTGGGGATACCAGGTCGAAGAACCGTTGGTTCT
TACATTGGTATTTGCCTTCGAATTGGATAAGCACATGGAGATGTGGTTCCCCAT
>JX997802
TTAATATATTGAGGGCCTCGGATTTACTGCCTGAATTGAGTGCCTCGGCATATGCGTCGT
TGGCAGATTGCTGACCTCCTCTAGCTGATCTGCTATCGATTTGGAAAACTCCAAAATCAA
TGAAGTCTCCGTCTTTCTCCACGTAGGTCTTGACATCTGTTGAGCTCTTAGCTGCCTGAA
TGTTCGGATGGAAATGTGCTGACCTGTTTGGGGATACCAGGTCGAAGAACCGTTGGTTCT
TACATTGGTATTTGCCTTCGAATTGGATAAGCACATGGAGATGTGGTTCCCCAT
>FN256257
TTAATATATTGAGGGCCTCGGATTTACTGCTTGAATTGAGTGCCTCGGCATATGCGTCGT
TGGCAGATTGCTGACCTCCTCTAGCTGATCTGCTATCGATTTGGAAAACTCCAAAATCAA
TGAAGTCTCCGTCTTTCTCCACGTAGGTCTTGACATCTGTTGAGCTCTTAGCTGCCTGAA
TGTTCGGATGGAAATGTGCTGACCTGTTTGGGGATACCAGGTCGAAGAACCGTTGGTTCT
TACATTGGTATTTGCCTTCGAATTGGATAAGCACATGGAGATGTGGTTCCCCAT
>HQ702861
TTAATATATTGAGGGCCTCGGATTTACTGCCTGAATTGAGTGCCTCGGCATATGCGTCGT
TGGCAGATTGCTGACCTCCTCTAGCTGATCTGCTATCGATTTGGAAAACTCCAAAATCAA
TGAAGTCTCCGTCTTTCTCCACGTAGGTCTTGACATCTGTTGAGCTCTTAGCTGCCTGAA
TGTTCGGATGGAAATGTGCTGACCTGTTTGGGGATACCAGGTCGAAGAACCGTTGGTTCT
TACATTGGTATTTGCCTTCGAATTGGATAAGCACATGGAGATGTGGTTCCCCAT
>HM627881
TTAATATATTGAGGGCCTCGGATTTACTGCCTGAATTGAGTGCCTCGGCATATGCGTCGT
TGGCAGATTGCTGACCTCCTCTAGCTGATCTGCTATCGATTTGGAAAACTCCAAAATCAA
TGAAGTCTCCGTCTTTCTCCACGTAGGTCTTGACATCTGTTGAGCTCTTAGCTGCCTGAA
TGTTCGGATGGAAATGTGCTGACCTGTTTGGGGATACCAGGTCGAAGAACCGTTGGTTCT
TACATTGGTATTTGCCTTCGAATTGGATAAGCACATGGAGATGTGGTTCCCCAT
>HM043732
TTAATATATTGAGGGCCTCGGATTTACTGCCTGAATTGAGTGCCTCGGCATATGCGTCGT
TGGCAGATTGCTGACCTCCTCTAGCTGATCTGCTATCGATTTGGAAAACTCCAAAATCAA
TGAAGTCTCCGTCTTTCTCCACGTAGGTCTTGACATCTGTTGAGCTCTTAGCTGCCTGAA
TGTTCGGATGGAAATGTGCTGACCTGTTTGGGGATACCAGGTCGAAGAACCGTTGGTTCT
TACATTGGTATTTGCCTTCGAATTGGATAAGCACATGGAGATGTGGTTCCCCAT
>AB192966
TTAATATATTGAGGGCCTCGGATTTACTGCCTGAATTGAGTGCCTCGGCATATGCGTCGT
TGGCAGATTGCTGACCTCCTCTAGCTGATCTGCTATCGATTTGGAAAACTCCAAAATCAA
TGAAGTCTCCGTCTTTCTCCACGTAGGTCTTGACATCTGTTGAGCTCTTAGCTGCCTGAA
TGTTCGGATGGAAATGTGCTGACCTGTTTGGGGATACCAGGTCGAAGAACCGTTGGTTCT
TACATTGGTATTTGCCTTCGAATTGGATAAGCACATGGAGATGTGGTTCCCCAT
>JQ004046
TTAATATATTGAGGGCCTCGGATTTACTGCCTGAATTGAGTGCCTCGGCATATGCGTCGT
TGGCAGATTGCTGACCTCCTCTAGCTGATCTGCTATCGATTTGGAAAACTCCAAAATCAA
TGAAGTCTCCGTCTTTCTCCACGTAGGTCTTGACATCTGTTGAGCTCTTAGCTGCCTGAA
TGTTCGGATGGAAATGTGCTGACCTGTTTGGGGATACCAGGTCGAAGAACCGTTGGTTCT
TACATTGGTATTTGCCTTCGAATTGGATAAGCACATGGAGATGTGGTTCCCCAT
>KM506961
TTAATATATTGAGGGCCTCGGATTTACTGCCTGAATTGAGTGCCTCGGCATATGCGTCGT
TGGCAGATTGCTGACCTCCTCTAGCTGATCTGCTATCGATTTGGAAAACTCCAAAATCAA
TGAAGTCTCCGTCTTTCTCCACGTAGGTCTTGACATCTGTTGAGCTCTTAGCTGCCTGAA
TGTTCGGATGGAAATGTGCTGACCTGTTTGGGGATACCAGGTCGAAGAACCGTTGGTTCT
TACATTGGTATTTGCCTTCGAATTGGATAAGCACATGGAGATGTGGTTCCCCAT
>KM506956
TTAATATATTGAGGGCCTCGGATTTACTGCCTGAATTGAGTGCCTCGGCATATGCGTCGT
TGGCAGATTGCTGACCTCCTCTAGCTGATCTGCTATCGATTTGGAAAACTCCAAAATCAA
TGAAGTCTCCGTCTTTCTCCACGTAGGTCTTGACATCTGTTGAGCTCTTAGCTGCCTGAA
TGTTCGGATGGAAATGTGCTGACCTGTTTGGGGATACCAGGTCGAAGAACCGTTGGTTCT
TACATTGGTATTTGCCTTCGAATTGGATAAGCACATGGAGATGTGGTTCCCCAT
>KF990604
TTAATATATTGAGGGCCTCGGATTTACTGCCTGAATTGAGTGCCTCGGCATATGCGTCGT
TGGCAGATTGCTGACCTCCTCTAGCTGATCTGCTATCGATTTGGAAAACTCCAAAATCAA
TGAAGTCTCCGTCTTTCTCCACGTAGGTCTTGACATCTGTTGAGCTCTTAGCTGCCTGAA
TGTTCGGATGGAAATGTGCTGACCTGTTTGGGGATACCAGGTCGAAGAACCGTTGGTTCT
TACATTGGTATTTGCCTTCGAATTGGATAAGCACATGGAGATGTGGTTCCCCAT
>KC138543
TTAATATATTGAGGGCCTCGGATTTACTGCCTGAATTGAGTGCCTCGGCATATGCGTCGT
TGGCAGATTGCTGACCTCCTCTAGCTGATCTGCTATCGATTTGGAAAACTCCAAAATCAA
TGAAGTCTCCGTCTTTCTCCACGTAGGTCTTGACATCTGTTGAGCTCTTAGCTGCCTGAA
TGTTCGGATGGAAATGTGCTGACCTGTTTGGGGATACCAGGTCGAAGAACCGTTGGTTCT
TACATTGGTATTTGCCTTCGAATTGGATAAGCACATGGAGATGTGGTTCCCCAT
>GU178819
TTAATATATTGAGGGCCTCGGATTTACTGCCTGAATTGAGTGCCTCGGCATATGCGTCGT
TGGCAGATTGCTGACCTCCTCTAGCTGATCTGCTATCGATTTGGAAAACTCCAAAATCAA
TGAAGTCTCCGTCTTTCTCCACGTAGGTCTTGACATCTGTTGAGCTCTTAGCTGCCTGAA
TGTTCGGATGGAAATGTGCTGACCTGTTTGGGGATACCAGGTCGAAGAACCGTTGGTTCT
TACATTGGTATTTGCCTTCGAATTGGATAAGCACATGGAGATGTGGTTCCCCAT
>KX347126
TTAATATATTGAGGGCCTCGGATTTACTGCCTGAATTGAGTGCCTCGGCATATGCGTCGT
TGGCAGATTGCTGACCTCCTCTAGCTGATCTGCTATCGATTTGGAAAACTCCAAAATCAA
TGAAGTCTCCGTCTTTCTCCACGTAGGTCTTGACATCTGTTGAGCTCTTAGCTGCCTGAA
TGTTCGGATGGAAATGTGCTGACCTGTTTGGGGATACCAGGTCGAAGAACCGTTGGTTCT
TACATTGGTATTTGCCTTCGAATTGGATAAGCACATGGAGATGTGGTTCCCCAT
>JN990925
TTAATATATTGAGGGCCTCGGATTTACTGCCTGAATTGAGTGCCTCGGCATATGCGTCGT
TGGCAGATTGCTGACCTCCTCTAGCTGATCTGCTATCGATTTGGAAAACTCCAAAATCAA
TGAAGTCTCCGTCTTTCTCCACGTAGGTCTTGACATCTGTTGAGCTCTTAGCTGCCTGAA
TGTTCGGATGGAAATGTGCTGACCTGTTTGGGGATACCAGGTCGAAGAACCGTTGGTTCT
TACATTGGTATTTGCCTTCGAATTGGATAAGCACATGGAGATGTGGTTCCCCAT
>KF533857
TTAATATATTGAGGGCCTCGGATTTACTGCCTGAATTGAGTGCCTCGGCATATGCGTCGT
TGGCAGATTGCTGACCTCCTCTAGCTGATCTGCTATCGATTTGGAAAACTCCAAAATCAA
TGAAGTCTCCGTCTTTCTCCACGTAGGTCTTGACATCTGTTGAGCTCTTAGCTGCCTGAA
TGTTCGGATGGAAATGTGCTGACCTGTTTGGGGATACCAGGTCGAAGAACCGTTGGTTCT
TACATTGGTATTTGCCTTCGAATTGGATAAGCACATGGAGATGTGGTTCCCCAT
>JX856172
TTAATATATTGAGGGCCTCGGATTTACTGCCTGAATTGAGTGCCTCGGCATATGCGTCGT
TGGCAGATTGCTGACCTCCTCTAGCTGATCTGCTATCGATTTGGAAAACTCCAAAATCAA
TGAAGTCTCCGTCTTTCTCCACGTAGGTCTTGACATCTGTTGAGCTCTTAGCTGCCTGAA
TGTTCGGATGGAAATGTGCTGACCTGTTTGGGGATACCAGGTCGAAGAACCGTTGGTTCT
TACATTGGTATTTGCCTTCGAATTGGATAAGCACATGGAGATGTGGTTCCCCAT
>JQ326957
TTAATATATTGAGGGCCTCGGATTTACTGCCTGAATTGAGTGCCTCGGCATATGCGTCGT
TGGCAGATTGCTGACCTCCTCTAGCTGATCTGCTATCGATTTGGAAAACTCCAAAATCAA
TGAAGTCTCCGTCTTTCTCCACGTAGGTCTTGACATCTGTTGAGCTCTTAGCTGCCTGAA
TGTTCGGATGGAAATGTGCTGACCTGTTTGGGGATACCAGGTCGAAGAACCGTTGGTTCT
TACATTGGTATTTGCCTTCGAATTGGATAAGCACATGGAGATGTGGTTCCCCAT
>AM698118
TTAATATATTGAGGGCCTCGGATTTACTGCCTGAATTGAGTGCCTCGGCATATGCGTCGT
TGGCAGATTGCTGACCTCCTCTAGCTGATCTGCTATCGATTTGGAAAACTCCAAAATCAA
TGAAGTCTCCGTCTTTCTCCACGTAGGTCTTGACATCTGTTGAGCTCTTAGCTGCCTGAA
TGTTCGGATGGAAATGTGCTGACCTGTTTGGGGATACCAGGTCGAAGAACCGTTGGTTCT
TACATTGGTATTTGCCTTCGAATTGGATAAGCACATGGAGATGTGGTTCCCCAT
>AM698117
TTAATATATTGAGGGCCTCGGATTTACTGCCTGAATTGAGTGCCTCGGCATATGCGTCGT
TGGCAGATTGCTGACCTCCTCTAGCTGATCTGCTATCGATTTGGAAAACTCCAAAATCAA
TGAAGTCTCCGTCTTTCTCCACGTAGGTCTTGACATCTGTTGAGCTCTTAGCTGCCTGAA
TGTTCGGATGGAAATGTGCTGACCTGTTTGGGGATACCAGGTCGAAGAACCGTTGGTTCT
TACATTGGTATTTGCCTTCGAATTGGATAAGCACATGGAGATGTGGTTCCCCAT
>JX997799
TTAATATATTGAGGGCCTCGGATTTACTGCCTGAATTGAGTGCCTCGGCATATGCGTCGT
TGGCAGATTGCTGACCTCCTCTAGCTGATCTGCTATCGATTTGGAAAACTCCAAAATCAA
TGAAGTCTCCGTCTTTCTCCACGTAGGTCTTGACATCTGTTGAGCTCTTAGCTGCCTGAA
TGTTCGGATGGAAATGTGCTGACCTGTTTGGGGATACCAGGTCGAAGAACCGTTGGTTCT
TACATTGGTATTTGCCTTCGAATTGGATAAGCACATGGAGATGTGGTTCCCCAT
>JX997798
TTAATATATTGAGGGCCTCGGATTTACTGCCTGAATTGAGTGCCTCGGCATATGCGTCGT
TGGCAGATTGCTGACCTCCTCTAGCTGATCTGCTATCGATTTGGAAAACTCCAAAATCAA
TGAAGTCTCCGTCTTTCTCCACGTAGGTCTTGACATCTGTTGAGCTCTTAGCTGCCTGAA
TGTTCGGATGGAAATGTGCTGACCTGTTTGGGGATACCAGGTCGAAGAACCGTTGGTTCT
TACATTGGTATTTGCCTTCGAATTGGATAAGCACATGGAGATGTGGTTCCCCAT
>JX997801
TTAATATATTGAGGGCCTCGGATTTACTGCCTGAATTGAGTGCCTCGGCATATGCGTCGT
TGGCAGATTGCTGACCTCCTCTAGCTGATCTGCTATCGATTTGGAAAACTCCAAAATCAA
TGAAGTCTCCGTCTTTCTCCACGTAGGTCTTGACATCTGTTGAGCTCTTAGCTGCCTGAA
TGTTCGGATGGAAATGTGCTGACCTGTTTGGGGATACCAGGTCGAAGAACCGTTGGTTCT
TACATTGGTATTTGCCTTCGAATTGGATAAGCACATGGAGATGTGGTTCCCCAT
>JX997800
TTAATATATTGAGGGCCTCGGATTTACTGCCTGAATTGAGTGCCTCGGCATATGCGTCGT
TGGCAGATTGCTGACCTCCTCTAGCTGATCTGCTATCGATTTGGAAAACTCCAAAATCAA
TGAAGTCTCCGTCTTTCTCCACGTAGGTCTTGACATCTGTTGAGCTCTTAGCTGCCTGAA
TGTTCGGATGGAAATGTGCTGACCTGTTTGGGGATACCAGGTCGAAGAACCGTTGGTTCT
TACATTGGTATTTGCCTTCGAATTGGATAAGCACATGGAGATGTGGTTCCCCAT
>FN252890
TTAATATATTGAGGGCCTCGGATTTACTGCCTGAATTGAGTGCCTCGGCATATGCGTCGT
TGGCAGATTGCTGACCTCCTCTAGCTGATCTGCTATCGATTTGGAAAACTCCAAAATCAA
TGAAGTCTCCGTCTTTCTCCACGTAGGTCTTGACATCTGTTGAGCTCTTAGCTGCCTGAA
TGTTCGGATGGAAATGTGCTGACCTGTTTGGGGATACCAGGTCGAAGAACCGTTGGTTCT
TACATTGGTATTTGCCTTCGAATTGGATAAGCACATGGAGATGTGGTTCCCCAT
>FN650808
TTAATATATTGAGGGCCTCGGATTTACTGCCTGAATTGAGTGCCTCGGCATATGCGTCGT
TGGCAGATTGCTGACCTCCTCTAGCTGATCTGCTATCGATTTGGAAAACTCCAAAATCAA
TGAAGTCTCCGTCTTTCTCCACGTAGGTCTTGACATCTGTTGAGCTCTTAGCTGCCTGAA
TGTTCGGATGGAAATGTGCTGACCTGTTTGGGGATACCAGGTCGAAGAACCGTTGGTTCT
TACATTGGTATTTGCCTTCGAATTGGATAAGCACATGGAGATGTGGTTCCCCAT
>JX128099
TTAATATATTGAGGGCCTCGGATTTACTGCCTGAATTGAGTGCCTCGGCATATGCGTCGT
TGGCAGATTGCTGACCTCCTCTAGCTGATCTGCTATCGATTTGGAAAACTCCAAAATCAA
TGAAGTCTCCGTCTTTCTCCACGTAGGTCTTGACATCTGTTGAGCTCTTAGCTGCCTGAA
TGTTCGGATGGAAATGTGCTGACCTGTTTGGGGATACCAGGTCGAAGAACCGTTGGTTCT
TACATTGGTATTTGCCTTCGAATTGGATAAGCACATGGAGATGTGGTTCCCCAT
>JF964959
TTAATATATTGAGGGCCTCGGATTTACTGCCTGAATTGAGTGCCTCGGCATATGCGTCGT
TGGCAGATTGCTGACCTCCTCTAGCTGATCTGCTATCGATTTGGAAAACTCCAAAATCAA
TGAAGTCTCCGTCTTTCTCCACGTAGGTCTTGACATCTGTTGAGCTCTTAGCTGCCTGAA
TGTTCGGATGGAAATGTGCTGACCTGTTTGGGGATACCAGGTCGAAGAACCGTTGGTTCT
TACATTGGTATTTGCCTTCGAATTGGATAAGCACATGGAGATGTGGTTCCCCAT
>JQ004028
TTAATATATTGAGGGCCTCGGATTTACTGCCTGAATTGAGTGCCTCGGCATATGCGTCGT
TGGCAGATTGCTGACCTCCTCTAGCTGATCTGCTATCGATTTGGAAAACTCCAAAATCAA
TGAAGTCTCCGTCTTTCTCCACGTAGGTCTTGACATCTGTTGAGCTCTTAGCTGCCTGAA
TGTTCGGATGGAAATGTGCTGACCTGTTTGGGGATACCAGGTCGAAGAACCGTTGGTTCT
TACATTGGTATTTGCCTTCGAATTGGATAAGCACATGGAGATGTGGTTCCCCAT
>JX070042
TTAATATATTGAGGGCCTCGGATTTACTGCCTGAATTGAGTGCCTCGGCATATGCGTCGT
TGGCAGATTGCTGACCTCCTCTAGCTGATCTGCTATCGATTTGGAAAACTCCAAAATCAA
TGAAGTCTCCGTCTTTCTCCACGTAGGTCTTGACATCTGTTGAGCTCTTAGCTGCCTGAA
TGTTCGGATGGAAATGTGCTGACCTGTTTGGGGATACCAGGTCGAAGAACCGTTGGTTCT
TACATTGGTATTTGCCTTCGAATTGGATAAGCACATGGAGATGTGGTTCCCCAT
>JF727878
TTAATATATTGAGGGCCTCGGATTTACTGCCTGAATTGAGTGCCTCGGCATATGCGTCGT
TGGCAGATTGCTGACCTCCTCTAGCTGATCTGCTATCGATTTGGAAAACTCCAAAATCAA
TGAAGTCTCCGTCTTTCTCCACGTAGGTCTTGACATCTGTTGAGCTCTTAGCTGCCTGAA
TGTTCGGATGGAAATGTGCTGACCTGTTTGGGGATACCAGGTCGAAGAACCGTTGGTTCT
TACATTGGTATTTGCCTTCGAATTGGATAAGCACATGGAGATGTGGTTCCCCAT
>KX347127
TTAATATATTGAGGGCCTCGGATTTACTGCCTGAATTGAGTGCCTCGGCATATGCGTCGT
TGGCAGATTGCTGACCTCCTCTAGCTGATCTGCTATCGATTTGGAAAACTCCAAAATCAA
TGAAGTCTCCGTCTTTCTCCACGTAGGTCTTGACATCTGTTGAGCTCTTAGCTGCCTGAA
TGTTCGGATGGAAATGTGCTGACCTGTTTGGGGATACCAGGTCGAAGAACCGTTGGTTCT
TACATTGGTATTTGCCTTCGAATTGGATAAGCACATGGAGATGTGGTTCCCCAT
>KX347123
TTAATATATTGAGGGCCTCGGATTTACTGCCTGAATTGAGTGCCTCGGCATATGCGTCGT
TGGCAGATTGCTGACCTCCTCTAGCTGATCTGCTATCGATTTGGAAAACTCCAAAATCAA
TGAAGTCTCCGTCTTTCTCCACGTAGGTCTTGACATCTGTTGAGCTCTTAGCTGCCTGAA
TGTTCGGATGGAAATGTGCTGACCTGTTTGGGGATACCAGGTCGAAGAACCGTTGGTTCT
TACATTGGTATTTGCCTTCGAATTGGATAAGCACATGGAGATGTGGTTCCCCAT
>KC810892
TTAATATATTGAGGGCCTCGGATTTACTGCCTGAATTGAGTGCCTCGGCATATGCGTCGT
TGGCAGATTGCTGACCTCCTCTAGCTGATCTGCTATCGATTTGGAAAACTCCAAAATCAA
TGAAGTCTCCGTCTTTCTCCACGTAGGTCTTGACATCTGTTGAGCTCTTAGCTGCCTGAA
TGTTCGGATGGAAATGTGCTGACCTGTTTGGGGATACCAGGTCGAAGAACCGTTGGTTCT
TACATTGGTATTTGCCTTCGAATTGGATAAGCACATGGAGATGTGGTTCCCCAT
>KC138546
TTAATATATTGAGGGCCTCGGATTTACTGCCTGAATTGAGTGCCTCGGCATATGCGTCGT
TGGCAGATTGCTGACCTCCTCTAGCTGATCTGCTATCGATTTGGAAAACTCCAAAATCAA
TGAAGTCTCCGTCTTTCTCCACGTAGGTCTTGACATCTGTTGAGCTCTTAGCTGCCTGAA
TGTTCGGATGGAAATGTGCTGACCTGTTTGGGGATACCAGGTCGAAGAACCGTTGGTTCT
TACATTGGTATTTGCCTTCGAATTGGATAAGCACATGGAGATGTGGTTCCCCAT
>KJ879948
TTAATATATTGAGGGCCTCGGATTTACTGCCTGAATTGAGTGCCTCGGCATATGCGTCGT
TGGCAGATTGCTGACCTCCTCTAGCTGATCTGCTATCGATTTGGAAAACTCCAAAATCAA
TGAAGTCTCCGTCTTTCTCCACGTAGGTCTTGACATCTGTTGAGCTCTTAGCTGCCTGAA
TGTTCGGATGGAAATGTGCTGACCTGTTTGGGGATACCAGGTCGAAGAACCGTTGGTTCT
TACATTGGTATTTGCCTTCGAATTGGATAAGCACATGGAGATGTGGTTCCCCAT
>KM506960
TTAATATATTGAGGGCCTCGGATTTACTGCCTGAATTGAGTGCCTCGGCATATGCGTCGT
TGGCAGATTGCTGACCTCCTCTAGCTGATCTGCTATCGATTTGGAAAACTCCAAAATCAA
TGAAGTCTCCGTCTTTCTCCACGTAGGTCTTGACATCTGTTGAGCTCTTAGCTGCCTGAA
TGTTCGGATGGAAATGTGCTGACCTGTTTGGGGATACCAGGTCGAAGAACCGTTGGTTCT
TACATTGGTATTTGCCTTCGAATTGGATAAGCACATGGAGATGTGGTTCCCCAT
>KP685598
TTAATATATTGAGGGCCTCGGATTTACTGCCTGAATTGAGTGCCTCGGCATATGCGTCGT
TGGCAGATTGCTGACCTCCTCTAGCTGATCTGCTATCGATTTGGAAAACTCCAAAATCAA
TGAAGTCTCCGTCTTTCTCCACGTAGGTCTTGACATCTGTTGAGCTCTTAGCTGCCTGAA
TGTTCGGATGGAAATGTGCTGACCTGTTTGGGGATACCAGGTCGAAGAACCGTTGGTTCT
TACATTGGTATTTGCCTTCGAATTGGATAAGCACATGGAGATGTGGTTCCCCAT
>AB192965
TTAATATATTGAGGGCCTCGGATTTACTGCCTGAATTGAGTGCCTCGGCATATGCGTCGT
TGGCAGATTGCTGACCTCCTCTAGCTGATCTGCTATCGATTTGGAAAACTCCAAAATCAA
TGAAGTCTCCGTCTTTCTCCACGTAGGTCTTGACATCTGTTGAGCTCTTAGCTGCCTGAA
TGTTCGGATGGAAATGTGCTGACCTGTTTGGGGATACCAGGTCGAAGAACCGTTGGTTCT
TACATTGGTATTTGCCTTCGAATTGGATAAGCACATGGAGATGTGGTTCCCCAT
>KX034552
TTAATATATTGAGGGCCTCGGATTTACTGCCTGAATTGAGTGCCTCGGCATATGCGTCGT
TGGCAGATTGCTGACCTCCTCTAGCTGATCTGCTATCGATTTGGAAAACTCCAAAATCAA
TGAAGTCTCCGTCTTTCTCCACGTAGGTCTTGACATCTGTTGAGCTCTTAGCTGCCTGAA
TGTTCGGATGGAAATGTGCTGACCTGTTTGGGGATACCAGGTCGAAGAACCGTTGGTTCT
TACATTGGTATTTGCCTTCGAATTGGATAAGCACATGGAGATGTGGTTCCCCAT
>HM627883
TTAATATATTGAGGGCCTCGGATTTACTGCCTGAATTGAGTGCCTCGGCATATGCGTCGT
TGGCAGATTGCTGACCTCCTCTAGCTGATCTGCTATCGATTTGGAAAACTCCAAAATCAA
TGAAGTCTCCGTCTTTCTCCACGTAGGTCTTGACATCTGTTGAGCTCTTAGCTGCCTGAA
TGTTCGGATGGAAATGTGCTGACCTGTTTGGGGATACCAGGTCGAAGAACCGTTGGTTCT
TACATTGGTATTTGCCTTCGAATTGGATAAGCACATGGAGATGTGGTTCCCCAT
>JQ034613
CTAATATATTGAGGGCCTCGGATTTACTGCCTGAATTGAGTGCCTCGGCATATGCGTCGT
TGGCAGATTGCTGACCTCTTCTAGCTGATCCGCTATCGATTTGGAAAACTCCAAAATCAA
TGAAGTCTCCGTCTTTCTCCACGTAGGTCTTGACATCTGTTGAGCTCTTAGCTGCCTGAA
TGTTCGGATGGAAATGTGCTGACCTGTTTGGGGATACCAGGTCGAAGAACCGTTGGTTCT
TACATTGGTATTTGCCTTCGAATTGGATAAGCACATGGAGATGTGGTTCCCCAT
>JQ004047
TTAATATATTGAGGGCCTCGGATTTACTGCCTGAATTGAGTGCCTCGGCATATGCGTCGT
TGGCAGATTGCTGACCTCCTCTAGCTGATCTGCTATCGATTTGGAAAACTCCAAAATCAA
TGAATTCTCCGTCTTTCTCCACGTAGGTCTTGACATCTGTTGAGCTCTTAGCTGCCTGAA
TGTTCGGATGGAAATGTGCTGACCTGTTTGGGGATACCAGGTCGAAGAACCGTTGGTTCT
TACATTGGTATTTGCCTTCGAATTGGATAAGCACATGGAGATGTGGTTCCCCAT
>KM506949
TTAATATATTGAGGGCCTCGGATTTACTGCCTGAATTGAGTGCCTCGGCATATGCGTCGT
TGGCAGATTGCTGACCTCCTCTAGCTGATCTGCTATCGATTTGGAAAATTCCAAAATCAA
TGAAGTCTCCGTCTTTCTCCACGTAGGTCTTGACATCTGTTGAGCTCTTAGCTGCCTGAA
TGTTCGGATGGTAATGTGCTGACCTGTTTGGGGATACCAGGTCGAAGAACCGTTGGTTCT
TACATTGGTATTTGCCTTCGAATTGGATAAGCACATGGAGATGTGGTTCCCCAT
>KC702798
TTAATATATTGAGGGCCTCGGATTTACTGCCTGAATTGAGTGCCTCGGCATATGCGTCGT
TGGCAGATTGCTGACCTCCTCTAGCTGATCTGCTATCGATTTGGAAAACTCCAAAATCAA
TGAAGTCTCCGTCTTTCTCCACGTAGGTCTTGACATCTGTTGAGCTCTTAGCTGCCTGAA
TGTTCGGATGGAAATGTGCTGACCTGTTTGGGGATACCAGGTCGAAGAACCGTTGGTTCT
TACATTGGTATTTGCCTTCGAATTGGATAAGCACAAGGAGATGTGATTCCCCAT
>KX347131
TTAATATATTGAGGGCCTCGGATTTACTGCCTGAATTGAGTGCCTCGGCATATGCGTCGT
TGGCAGATTGCTGACCTCCTCTAGCTGATCTGCTATCGATTTGGAAAACTCCAAAATCAA
TGAAGTCTCCGTCTTTCTCCACGTAGGTCTTGACGTCTGTTGAGCTCTTAGCTGCCTGAA
TGTTCGGATGGAAATGTGCTGACCTGTTTGGGGATACCAGGTCGAAGAACCGTTGGTTCT
TACATTGGTATTTGCCTTCGAATTGGATAAGCACATGGAGATGTGGTTCCCCAT
>KX347129
TTAATATATTGAGGGCCTCGGATTTACTGCCTGAATTGAGTGCCTCGGCATATGCGTCGT
TGGCAGATTGCTGACCTCCTCTAGCTGATCTGCTATCGATTTGGAAAACTCCAAAATCAA
TGAAGTCTCCGTCTTTCTCCACGTAGGTCTTGACGTCTGTTGAGCTCTTAGCTGCCTGAA
TGTTCGGATGGAAATGTGCTGACCTGTTTGGGGATACCAGGTCGAAGAACCGTTGGTTCT
TACATTGGTATTTGCCTTCGAATTGGATAAGCACATGGAGATGTGGTTCCCCAT
>KX347130
TTAATATATTGAGGGCCTCGGATTTACTGCCTGAATTGAGTGCCTCGGCATATGCGTCGT
TGGCAGATTGCTGACCTCCTCTAGCTGATCTGCTATCGATTTGGAAAACTCCAAAATCAA
TGAAGTCTCCGTCTTTCTCCACGTAGGTCTTGACGTCTGTTGAGCTCTTAGCTGCCTGAA
TGTTCGGATGGAAATGTGCTGACCTGTTTGGGGATACCAGGTCGAATAACCGTTGGTTCT
TATATTGGTATTTGCCTTCGAATTGGATAAGCACATGGAGATGTGGTTCCCCAT
>GU434141
TTAATATATTGAGGGCCTCGGATTTACTGCCTGAATTGAGTGCCTCGGCATATGCGTCGT
TGGCAGATTGCTGACCTCCTCTAGCTGATCTGCTATCGATTTGGAAAACTCCAAAATCAA
TGAAGTCTCCGTCTTTCTCCACGTAGGTCTTGACATCTGTTGAGCTCTTAGCTGCCTGAA
TGTTCGGATGGAAATGTGCTGACCTGTTTGGGGATACCAGGTCAAAGAACCGTTGGTTCT
TACATTGGTATTTGCCTTCGAATTGGATAAGCACATGGAGATGTGGTTCCCCAT
>KX347124
TTAATATATTGAGGGCCTCGGATTTACTGCCTGAATTGAGTGCCTCGGCATATGCGTCGT
TGGCAGATTGCTGACCTCCTCTAGCTGATCTGCTATCGATTTGGAAAACTCCAAAATCAA
TGAAGTCTCCGTCTTTCTCCACGTAGGTCTTGACATCTGTTGAGCTTTTAGCTGCCTGAA
TGTTCGGATGGAAATGTGCTGACCTGTTTGGGGATACCAGGTCGAAGAACCGTTGGTTCT
TACATTGGTATTTGCCTTCGAATTGGATAAGCACATGGAGATGTGGTTCCCCAT
>GU178820
TTAATATATTGAGGGCCTCGGATTTACTGCCTGAATTGAGTGCCTCGGCATATGCGTCGT
TGGCAGATTGCTGACCTCCTCTAGCTGATCTGCTATCGATTTGGAAAACTCCAAAATCAA
TGAAGTCTCCGTCTTTCTCCACGTAGGTCTTGACATCTGTTGAACTCTTAGCTGCCTGAA
TGTTCGGATGGAAATGTGCTGACCTGTTTGGGGATACCAGGTCGAAGAACCGTTGGTTCT
TACATTGGTATTTGCCTTCGAATTGGATAAGCACATGGAGATGTGGTTCCCCAT
>KM435321
TTAATATATTGAGGACCTCGGATTTACTGCCTGAATTGAGCGCCTCGGCATATGCGTCGT
TGGCAGATTGCTGACCTCCTCTAGCTGATCTGCTATTGATTTGGAAAACTCCAAAATCAA
TGAGGTCTCCGTCCTGGTCCACGTAGGTCTTGACATCTGTTGAGCTCTTACCTGCCTGAA
TGTTCGGATGGAAATGTGGTGTCCTGTTTGGGGATACCAGGTCGAAGAACCGTTGGTTCT
TACATTGGAATTTGCCTTCGAATTGGATAAGCACATGGAGATGTCGTTCCCCAT
>KC312669
TTAATATATTGAGGGCCTCGGATTTACTGCCTGAATTGAGTGCCTCGGCATATGCGTCGT
TGGCAGATTGCTGACCTGCTCTAGCTGATCTGCTATCGATTTGGAAAACTCCAAAATCAA
TGAAGTCTCGGCCAAGCTCCACGTAGGTCTTGACATCTGCTGTGCACATTGGTGCCTGAA
TGTTCGGATGGAAATGTGCTGACCTGTTTGGAGATACCAGGTCGAAGAACCGTTGGTTCT
TACATTGGTATTTGCCTTGGAATTGGATAAGCACATGGAGATGTGGTTCCCCAT
>KM435320
TTAATATATTGAGGGCCTCGGATTTACTCCCTGAATTGAGTGCCTCGGCATATGCGTCGT
TGGGTGATTGCTGACCTCCTCTAGCTGCTCTGCTATCGATTTGGAAAACTCCAAAATCAA
AGAAGTCTCCGTCTTTCTCCACGTAGGTCTTGTCATCTGTTGAGCACTTAGCTGCCTGAA
TGTTCGGATGGAAATGAGCTGACCTGTTTGGGGACACCAGGTCGAAGAACCGTTGGTTCT
TACAATGGTATTTGCCTTCGAATTGAATAAGCACATGGAGATGTGGTTCCCCAT
>KU892717
TTAATATATTGAGGGCCTCGGATTTACTGCCTGAATTGAGTGCCTCGGCATATGCGTCGT
TGGCAGATTGCTGACCTCCTCTAGCTGATCTGCTATCGATTTGGAAAACTCCAAAATCAA
TGAAGTCTCCGTCTTTCTCCACGTAGGTCTTGACATCTGTTGAGCTCTTAGCTGCCTGAA
TGTTCGGATGGAAATGTGTTGACCTGTTTGGGGATACCAGGTCGAAGAACCGTTGGTTCT
TACATTGGTATTTGCCTTCGAATTGGATAAGCACATGGAGATGTGGTTCCCCAT
>JQ038234
TTAATATATTGAGGGCCTCGGATTTACTGCCTGAATTGAGTGCCTCGGCATATGCGTCGT
TGGCAGATTGCTGACCTCCTCTAGCTGATCTGCTATCGATTTGGAAAACTCCAAAATCAA
TGAAGTCTCCGTCTTTCTCCACGTAGGTCTTGACATCTGATGAGCTCTTAGCTGCCTGAA
TGTTCGGATGGAAATGTGCTGACCTGTTTGGGGATACCAGGTCGAAGAACCGTTGGTTCT
TACATTGGTATTTGCCTTCGAATTGGATAAGCACATGGAGATGTGGTTCCCCAT
>KC312666
TTAATATATTGAGGGCCTCGGATTTACTGCCTGAATTGAGTGCCTCCGCATATGCGTCGT
TGGCAGATTGCTGACCTCCTCTAGCTGATCTGCTATCGATTTGGAAAACTCCAAAATCAA
TGAAGTCTCCGTCTTTCTCCACGTAGGTCTTGACATCTGTTGAGCTCTTAGCTGCCTGAA
TGTTCGGATGGAAATGTGCTGACCTGTTTGGGGATACCAGGTCGAAGAACCGTTGGTTCT
TACATTGGTATTTGCCTTCGAATTGGATAAGCACATGGAGATGTGGTCCCCCAT
>KC312655
TTAATATATTGAGGGCCTCGGATTTACTGCCTGAATTGAGTGCCTCCGCATATGCGTCGT
TGGCAGATTGCTGACCTCCTCTAGCTGATCTGCTATCGATTTGGAAAACTCCAAAATCAA
TGAAGTCTCCGTCTTTCTCCACGTAGGTCTTGACATCTGTTGAGCTCTTAGCTGCCTGAA
TGTTCGGATGGAAATGTGCTGACCTGTTTGGGGATACCAGGTCGAAGAACCGTTGGTTCT
TACATTGGTATTTGCCTTCGAATTGGATAAGCACATGGAGATGTGGTCCCCCAT
>HM358879
TTAATATATTGAGGGCCTCGGATTTACTGCCTGAATTGAGTGCCTCGGCATATGCGTCGT
TGGCAGATTGCTGACCTCCTCTAGCTGATCTGCTATCGATTTGGAAAACTCCAAAATCAA
TGAAGTCTCCGTCTTTCTCCACGTAGGTCTTGACATCTGTTGAGCTCTTAGCTGCCTGAA
TGTTCGGATGGAAATGTGCTGACCTGTTTGGGGATACCAGGTCGAAGAACCGTTGGTTCT
TACATTGGTATTTGCCTTCGAATTGGATAAGCACATGGAGATGTGGTCCCCCAT
>KM435319
TTAATATATTGAGGGCCTCGGATTTACTGCCTGTATTGAGTGCCTGGGCATATGCGTCGT
TGGCAGTTTGCTGACCTCCTCTAGCTGATCTGCTATGGATTTGGAAAACTCCAAAATCAA
TGAAGTGTCCGTCTTTCTCCACGTAGGTCTTGACAACAGTTGAGCTCTTAGCTGCCTGAA
TGTTGGGATGGAAATGTGCTGACCTGTTAGGGGATACCAGGTCGATGAACCGTTGGTTCT
TACATTGCTTTTTGCCTTCGAATTGGATAAGGACATGGAGATGTGGTACCCCAT
>KC312671
TTAATATATTGAGGGCCTCGGATTTACTGCCTGAATTGAGTGCCTCGGCATATGCGACGT
TGGCAGATTGCTGACCTCCTCTAGCTGATCTGCTATCCATTTGGAAAACTCCAAAATCAA
TGAAGTCTCCGTCTTTCTCCACGTAGGTCTTGACATCGGTTGAGCTCTTAGCTGCCTGAA
TGTTCGGATGGAAATGTGCTGACCTGTTTGGGGATACCAGGTCGAAGAACCGTTGGCTCT
TACATTGGTATTTGCCTTCGAATTGGATAAGCACATGGAGATGTGGTTCCCCAT
>KC312668
TTAATATATTGAGGGCCTCGGATTTACTGCCTGAATTGAGTGCCTCGGCATATGCGTCGT
TGCCAGATTGCTGACCTCCTCTAGCTGATCTCCTATCGATTTGGAAAACTCCAAAATCAA
TGAAGTCTCCGTCTTTCTCCACGTAGGTCTTGACATCTGTTGAGCTCTTAGCTGCCTGAA
TGTTCGGATGGAAATGGGCTGACCTGTTTGGGGATACCAGGTCGAAGAACCGCTGGTTCT
TACATTGGTATTTGCCTTCGAATTGGATAAGCACATGGAGATGTGGTTCCCCAT
>KC312660
TTAATATATTGAGGGCCTCGGATTTACTGCCTGAATTGAGTGCCGCGGCATATGCGTCGT
TGGCAGATTGCTGACCTCCTCTAGCTGATCTCCTATCGATTTGGAAAACTCCAAAATCAA
TGAAGTCTCCGTCTTTCTCCACGTAGGTCTTGACATCTGTTGAGCTCTTAGCTGCCTGAA
TGTTCGGATGGAAATGTGCTGACCTATTTGGGGATACCAGGTCGAAGAACCGATGGTTCT
TACATTGGTATTTGCCTTCGAATTGGATAAGCACATGGAGATGTGGTCCCCCAT
>KC312672
TTAATATATTGAGGGCCTCGGATTTACTGCCTGAATTGAGTGCCTCGGCATATACGTCGT
TGGCAGATTGCTGACCTCCTCTAGCCGATCTGCTATCGATTTGGAAAACTCCAAAATCAA
TGAAGTCTCCGTCTTTCTCCACGTAGGTCTTGACATCTGTTGAGCTCTTAGCTGGCTGAA
TGTTCGGATGGAAATGTGCTGACCTGTTTGGGGATACCAGGTCGAAGAACCGATGGTTCT
TACATTGGTATTTGCCTTCGAATTGGATAAGCACATGGAGATGTGGTTCCCCAT
>KC312665
TTAATATATTGAGGGCCTCGGATTTACTGCCTGAATTGAGTGCCTCGGCATATGCTTCGT
TGGCAGATTGCTGACCTCCTCTAGCTGATCTGCTGTCGATTTGGAAAACTCCAAAATCAA
TGAAGTCTCCGTCTTTCTCCACGTAGGTCTTGACATCTGTTGAGCTCTTAGCTGCCTGAA
TGTTCGGATGGAAATCTGCTGACCTGTTTGGGGATACCAGGTCGAAGAACCGTTGTTTCT
TACATTGGTATTTGCCTTCGAATTGTATAAGCACATGGAGATGTGGTTCCCCAT
>KC312658
TTAATATATTGAGAGCCTCGGATTTACTGCCTGAATTGAGTGCCTCGGCATATGCGTCGT
TGGCAGATTGCTGACCTCCTCTAGCTGATCTGCTATTGATTTGGAAAACTCCAAAATCAA
TGAAGTCTCCGTCTTTCTCCACGTAGGTCTTGACATCTGTTGAGCTCTTAGCTGCCTGAA
TGTTCGGATGGAAATCTGCTGACCTGTTTGGGGATACCAGGTCGAAGAAGCGTTGGTTCT
TACATTGGTATTTGCCTTCGAATTGGATAAGCACATGGAGATGTGGTTCCCCAT
>KC312661
TTAATATATTGAGGGCCTCGGATTTACTGCCTGAATTGAGTGCCTCGGCATATGAGTCGT
TGGCAGATTGCTGACCTCCTCTAGCTGATCTGGTATCGATTTGGAAAACTCCAAAATCAA
TGAAGTCTCCGTCTTTCTCCACGTAGGTCTTGACATCTGTTGAGCTCTTAGCTGCCTGAA
TGTTCGGATGGAAATCTGCTGACCTGTTTGGGGATACCAGGTCGAAGAACCGCTGGTTCT
TACATTGGTATTTGCCTTCGAATTGGATAAGCACATGGAGATGTGGTTCCCCAT
>KM506955
TTAATATATTGAGGGCCTCGGATTTACTGCCTGAATTGAGTGCCTCGGCATATGCGTCGT
TGGCAGATTGCTGACCTCCTCTAGCTGATCTGCTATCGATTTGGAAAACTCCAAAATCAA
TGAAGTCTCCGTCTTTCTCCACGTAGGTCTTGACATCTGTTGAGCTCTTAGCTGAATGAA
TGTTCGGATGGAAATGTGCTGACCTGTTTGGGGATACCAGGTCGAAGAACCGTTGGTTCT
TACATTGGTATTTTCCTTCGAATTGGATAAGCACATGGAGATGTGGTTCCCCAT
>JX128100
TTAATATATTGAGGGCCTCGGATTTACTGCCTGAATTGAGTGCCTCGGCATATGCGTCGT
TGGCAGATTGCTGACCTCCTCTAGCTGATTTGCCATCGATTTGGAAAACTCCAAAATCAA
TGAAGTCTCCGTCTTTTTCCACGTAGGTCTTGACATCTGTTGAGCTCTTAGCTGCCTGAA
TGTTCGGATGGAAATGTGCTGACCTGTTTGGGGATACCAGGTCGAAGAACCGTTGGTTCT
TACATTGGTATTTGCCTTCGAATTGGATAAGCACATGGAGATGTGGTTCCCCAT
>AB439841
TTAATATATTGAGGGCCTCGGATTTACTGCCTGAATTGAGTGCCTCGGCATATGCGTCGT
TGGCAGATTGCTGACCTCCTCTAGCTGATCTGCCATCGATTTGGAAAACTCCAAAATCAA
TGAAGTCTCCGTCTTTTTCCACGTAGGTCTTGACATCTGTTGAGCTCTTAGCTGCCTGAA
TGTTCGGATGGAAATGTGCTGACCTGTTTGGGGATACCAGGTCGAAGAACCGTTGGTTCT
TACATTGGTATTTGCCTTCGAATTGGATAAGCACATGGAGATGTGGTTCCCCAT
>AB613209
TTAATATATTGAGGGCCTCGGATTTACTGCCTGAATTGAGTGCCTCGGCATATGCGTCGT
TGGCAGATTGCTGACCTCCTCTAGCTGATCTGCCATCGATTTGGAAAACTCCAAAATCAA
TGAAGTCTCCGTCTTTTTCCACGTAGGTCTTGACATCTGTTGAGCTCTTAGCTGCCTGAA
TGTTCGGATGGAAATGTGCTGACCTGTTTGGGGATACCAGGTCGAAGAACCGTTGGTTCT
TACATTGGTATTTGCCTTCGAATTGGATAAGCACATGGAGATGTGGTTCCCCAT
>GU325633
TTAATATATTGAGGGCCTCGGATTTACTGCCTGAATTGAGTGCCTCGGCATATGCGTCGT
TGGCAGATTGCTGACCTCCTCTAGCTGATCTGCCATCGATTTGGAAAACTCCAAAATCAA
TGAAGTCTCCGTCTTTTTCCACGTAGGTCTTGACATCTGTTGAGCTCTTAGCTGCCTGAA
TGTTCGGATGGAAATGTGCTGACCTGTTTGGGGATACCAGGTCGAAGAACCGTTGGTTCT
TACATTGGTATTTGCCTTCGAATTGGATAAGCACATGGAGATGTGGTTCCCCAT
>KJ585666
TTAATATATTGAGGGCCTCGGATTTACTGCCTGAATTGAGTGCCTCGGCATATGCGTCGT
TGGCAGATTGCTGACCTCCTCTAGCTGATCTGCCATCGATTTGGAAAACTCCAAAATCAA
TGAAGTCTCCGTCTTTTTCCACGTAGGTCTTGACATCTGTTGAGCTCTTAGCTGCCTGAA
TGTTCGGATGGAAATGTGCTGACCTGTTTGGGGATACCAGGTCGAAGAACCGTTGGTTCT
TACATTGGTATTTGCCTTCGAATTGGATAAGCACATGGAGATGTGGTTCCCCAT
>HM130914
TTAATATATTGAGGGCCTCGGATTTACTGCCTGAATTGAGTGCCTCGGCATATGCGTCGT
TGGCAGATTGCTGACCTCCTCTAGCTGATCTGCCATCGATTTGGAAAACTCCAAAATCAA
TGAAGTCTCCGTCTTTTTCCACGTAGGTCTTGACATCTGTTGAGCTCTTAGCTGCCTGAA
TGTTCGGATGGAAATGTGCTGACCTGTTTGGGGATACCAGGTCGAAGAACCGTTGGTTCT
TACATTGGTATTTGCCTTCGAATTGGATAAGCACATGGAGATGTGGTTCCCCAT
>JX961669
TTAATATATTGAGGGCCTCGGATTTACTGCCTGAATTGAGTGCCTCGGCATATGCGTCGT
TGGCAGATTGCTGACCTCCTCTAGCTGATCTGCCATCGATTTGGAAAACTCCAAAATCAA
TGAAGTCTCCGTCTTTTTCCACGTAGGTCTTGACATCTGTTGAGCTCTTAGCTGCCTGAA
TGTTCGGATGGAAATGTGCTGACCTGTTTGGGGATACCAGGTCGAAGAACCGTTGGTTCT
TACATTGGTATTTGCCTTCGAATTGGATAAGCACATGGAGATGTGGTTCCCCAT
>JX961668
TTAATATATTGAGGGCCTCGGATTTACTGCCTGAATTGAGTGCCTCGGCATATGCGTCGT
TGGCAGATTGCTGACCTCCTCTAGCTGATCTGCCATCGATTTGGAAAACTCCAAAATCAA
TGAAGTCTCCGTCTTTTTCCACGTAGGTCTTGACATCTGTTGAGCTCTTAGCTGCCTGAA
TGTTCGGATGGAAATGTGCTGACCTGTTTGGGGATACCAGGTCGAAGAACCGTTGGTTCT
TACATTGGTATTTGCCTTCGAATTGGATAAGCACATGGAGATGTGGTTCCCCAT
>KU836750
TTAATATATTGAGGGCCTCGGATTTACTGCCTGAATTGAGTGCCTCGGCATATGCGTCGT
TGGCAGATTGCTGACCTCCTCTAGCTGATCTGCCATCGATTTGGAAAACTCCAAAATCAA
TGAAGTCTCCGTCTTTTTCCACGTAGGTCTTGACATCTGTTGAGCTCTTAGCTGCCTGAA
TGTTCGGATGGAAATGTGCTGACCTGTTTGGGGATACCAGGTCGAAGAACCGTTGGTTCT
TACATTGGTATTTGCCTTCGAATTGGATAAGCACATGGAGATGTGGTTCCCCAT
>JN183877
TTAATATATTGAGGGCCTCGGATTTACTGCCTGAATTGAGTGCCTCGGCATATGCGTCGT
TGGCAGATTGCTGACCTCCTCTAGCTGATCTGCCATCGATTTGGAAAACTCCAAAATCAA
TGAAGTCTCCGTCTTTTTCCACGTAGGTCTTGACATCTGTTGAGCTCTTAGCTGCCTGAA
TGTTCGGATGGAAATGTGCTGACCTGTTTGGGGATACCAGGTCGAAGAACCGTTGGTTCT
TACATTGGTATTTGCCTTCGAATTGGATAAGCACATGGAGATGTGGTTCCCCAT
>EU031444
TTAATATATTGAGGGCCTCGGATTTACTGCCTGAATTGAGTGCCTCGGCATATGCGTCGT
TGGCAGATTGCTGACCTCCTCTAGCTGATCTGCCATCGATTTGGAAAACTCCAAAATCAA
TGAAGTCTCCGTCTTTTTCCACGTAGGTCTTGACATCTGTTGAGCTCTTAGCTGCCTGAA
TGTTCGGATGGAAATGTGCTGACCTGTTTGGGGATACCAGGTCGAAGAACCGTTGGTTCT
TACATTGGTATTTGCCTTCGAATTGGATAAGCACATGGAGATGTGGTTCCCCAT
>AB636410
TTAATATATTGAGGGCCTCGGATTTACTGCCTGAATTGAGTGCCTCGGCATATGCGTCGT
TGGCAGATTGCTGACCTCCTCTAGCTGATCTGCCATCGATTTGGAAAACTCCAAAATCAA
TGAAGTCTCCGTCTTTTTCCACGTAGGTCTTGACATCTGTTGAGCTCTTAGCTGCCTGAA
TGTTCGGATGGAAATGTGCTGACCTGTTTGGGGATACCAGGTCGAAGAACCGTTGGTTCT
TACATTGGTATTTGCCTTCGAATTGGATAAGCACATGGAGATGTGGTTCCCCAT
>AB636412
TTAATATATTGAGGGCCTCGGATTTACTGCCTGAATTGAGTGCCTCGGCATATGCGTCGT
TGGCAGATTGCTGACCTCCTCTAGCTGATCTGCCATCGATTTGGAAAACTCCAAAATCAA
TGAAGTCTCCGTCTTTTTCCACGTAGGTCTTGACATCTGTTGAGCTCTTAGCTGCCTGAA
TGTTCGGATGGAAATGTGCTGACCTGTTTGGGGATACCAGGTCGAAGAACCGTTGGTTCT
TACATTGGTATTTGCCTTCGAATTGGATAAGCACATGGAGATGTGGTTCCCCAT
>AB669434
TTAATATATTGAGGGCCTCGGATTTACTGCCTGAATTGAGTGCCTCGGCATATGCGTCGT
TGGCAGATTGCTGACCTCCTCTAGCTGATCTGCCATCGATTTGGAAAACTCCAAAATCAA
TGAAGTCTCCGTCTTTTTCCACGTAGGTCTTGACATCTGTTGAGCTCTTAGCTGCCTGAA
TGTTCGGATGGAAATGTGCTGACCTGTTTGGGGATACCAGGTCGAAGAACCGTTGGTTCT
TACATTGGTATTTGCCTTCGAATTGGATAAGCACATGGAGATGTGGTTCCCCAT
>JN183878
TTAATATATTGAGGGCCTCGGATTTACTGCCTGAATTGAGTGCCTCGGCATATGCGTCGT
TGGCAGATTGCTGACCTCCTCTAGCTGATCTGCCATCGATTTGGAAAACTCCAAAATCAA
TGAAGTCTCCGTCTTTTTCCACGTAGGTCTTGACATCTGTTGAGCTCTTAGCTGCCTGAA
TGTTCGGATGGAAATGTGCTGACCTGTTTGGGGATACCAGGTCGAAGAACCGTTGGTTCT
TACATTGGTATTTGCCTTCGAATTGGATAAGCACATGTAGATGTGGTTCCCCAT
>HM856916
TTAATATATTGAGGGCCTCGGATTTACTGCCTGAATTGAGTGCCTCGGCATATGCGTCGT
TGGCAGATTGCTGACCTCCTCTAGCTGATCTGCCATCGATTTGGAAAACTCCAAAATCAA
TGAAGTCTCCGTCTTTTTCCACGTAGGTCTTGACATCTGTTGAGCTCTTAGCTGCCTGAA
TGTTCGGATGGAAATGTGCTGACCTGTTTGGGGATACCAGGTCGAAGAACCGTTGGTTCT
TACATTGGTATTTGCCTTCGAATTGGATAAGCACATGTAGATGTGGTTCCCCAT
>HM856910
TTAATATATTGAGGGCCTCGGATTTACTGCCTGAATTGAGTGCCTCGGCATATGCGTCGT
TGGCAGATTGCTGACCTCCTCTAGCTGATCTGCCATCGATTTGGAAAACTCCAAAATCAA
TGAAGTCTCCGTCTTTTTCCACGTAGGTCTTGACATCTGTTGAGCTCTTAGCTGCCTGAA
TGTTCGGATGGAAATGTGCTGACCTGTTTGGGGATACCAGGTCGAAGAACCGTTGGTTCT
TACATTGGTATTTGCCTTCGAATTGGATAAGCACATGTAGATGTGGTTCCCCAT
>AB636264
TTAATATATTGAGGGCCTCGGATTTACTGCCTGAATTGAGTGCCTCGGCATATGCGTCGT
TGGCAGATTGCTGACCTCCTCTAGCTGATCTGCCATCGATTTGGAAAACTCCAAAATCAA
TGAAGTCTCCGTCTTTTTCCACGTAGGTCTTGACATCTGTTGAGCTCTTAGCTGCCTGAA
TGTTCGGATGGAAATGTGCTGACCTGTTTGGGGATACCAGGTCGAAGAACCGTTGGTTCT
TACATTGGTATTTGCCTTCGAATTGGATAAGCACATGTAGATGTGGTTCCCCAT
>HM130913
TTAATATATTGAGGGCCTCGGATTTACTGCCTGAATTGAGTGCCTCGGCATATGCGTCGT
TGGCAGATTGCTGACCTCCTCTAGCTGATCTGCCATCGATTTGGAAAACTCCAAAATCAA
TGAAGTCTCCGTCTTTTTCCACGTAGGTCTTGACATCTGTTGAGCTCTTAGCTGCCTGAA
TGTTCGGATGGAAATGTGCTGACCTGTTTGGGGATACCAGGTCGAAGAACCGTTGGTTCT
TACATTGGTATTTGCCTTCGAATTGGATAAGCACATGTAGATGTGGTTCCCCAT
>GU325632
TTAATATATTGAGGGCCTCGGATTTACTGCCTGAATTGAGTGCCTCGGCATATGCGTCGT
TGGCAGATTGCTGACCTCCTCTAGCTGATCTGCCATCGATTTGGAAAACTCCAAAATCAA
TGAAGTCTCCGTCTTTTTCCACGTAGGTCTTGACATCTGTTGAGCTCTTAGCTGCCTGAA
TGTTCGGATGGAAATGTGCTGACCTGTTTGGGGATACCAGGTCGAAGAACCGTTGGTTCT
TACATTGGTATTTGCCTTCGAATTGGATAAGCACATGTAGATGTGGTTCCCCAT
>AB613208
TTAATATATTGAGGGCCTCGGATTTACTGCCTGAATTGAGTGCCTCGGCATATGCGTCGT
TGGCAGATTGCTGACCTCCTCTAGCTGATCTGCCATCGATTTGGAAAACTCCAAAATCAA
TGAAGTCTCCGTCTTTTTCCACGTAGGTCTTGACATCTGTTGAGCTCTTAGCTGCCTGAA
TGTTCGGATGGAAATGTGCTGACCTGTTTGGGGATACCAGGTCGAAGAACCGTTGGTTCT
TACATTGGTATTTGCCTTCGAATTGGATAAGCACATGTAGATGTGGTTCCCCAT
>HM856918
TTAATATATTGAGGGCCTCGGATTTACTGCCTGAATTGAGTGCCTCGGCATATGCGTCGT
TGGCAGATTGCTGACCTCCTCTAGCTGATCTGCCATCGATTTGGAAAACTCCAAAATCAA
TGAAGTCTCCGTCTTTTTCCACGTAGGTCTTGACATCTGTTGAGCTCTTAGCTGCCTGAA
TGTTCGGATGGAAATGTGCTGACCTGTTTGGGGATACCAGGTCGAAGAACCGTTGGTTCT
TACATTGGTATTTGCCTTCGAATTGGATAAGCACGTGTAGATGTGGTTCCCCAT
>KX347142
TTAATATATTGAGGGCCTCGGATTTACTGCCTGAATTGAGTGCCTCGGCATATGCGTCGT
TGGCAGATTGCTGACCTCCTCTAGCTGATCTGCCATCGATTTGGAAAACTCCAAAATCAA
TGAAGTCTCCGTCTTTTTCCACGTAGGTCTTGACATCTGTTGAGCTCTTAGCTGCCTGAA
TGTTCGGATGGAAATGTGCTGACCTGTTTGGGGATACCAGGTCGAAGAACCGTTCGTTCT
TACATTGGTATTTGCCTTCGAATTGGATAAGCACATGGAGATGTGGTTCCCCAT
>KX347141
TTAATATATTGAGGGCCTCGGATTTACTGCCTGAATTGAGTGCCTCGGCATATGCGTCGT
TGGCAGATTGCTGACCTCCTCTAGCTGATCTGCCATCGATTTGGAAAACTCCAAAATCAA
TGAAGTCTCCGTCTTTTTCCACGTAGGTCTTGACATCTGTTGAGCTCTTAGCTGCCTGAA
TGTTCGGATGGAAATGTGCTGACCTGTTTGGGGATACCAGGTCGAAGAACCGTTCGTTCT
TACATTGGTATTTGCCTTCGAATTGGATAAGCACATGGAGATGTGGTTCCCCAT
>LC099965
TTAATATATTGAGGGCCTCGGATTTACTGCCTGAATTGAGTGCCTCGGCATATGCGTCGT
TGGCAGATTGCTGACCTCCTCTAGCTGATCTGCCATCGATTTGGAAAACTCCAAAATCAA
TGAACTCTCCGTCTTTTTCCACGTAGGTCTTGACATCTGTTGAGCTCTTAGCTGCCTGAA
TGTTCGGATGGAAATGTGCTGACCTGTTTGGGGATACCAGGTCGAAGAACCGTTGGTTCT
TACATTGGTATTTGCCTTCGAATTGGATAAGCACATGGAGATGTGGTTCCCCAT
>KC312673
TTAATATATTGAGGGCCTCGGATTTACTGCCTGAATTGAGTGCCTCGGCATATGCGGCGT
TGGCAGATTGCTGACCTCCTCTAGCTGATCTGACATCGATTTGGAAAACTCCAAAATCAA
TGAAGTCTCCGTCTTTTTCCACGGAGGTCTTGACATCTGTTGAGCTCTTAGCTGCCTGAA
TGTTAGGATGGAAATGTGCTGACCTGTTTGGGGATACCAGGTCAAAGAACCGTTGGCCCT
TACATTGGTATTTGCCTTCGAATTGGATAAGCACATGGAGATGTGGTTCCCCAT
>FN256256
TTAATATATTGAGGGCCTCGGATTTACTGCCTGAATTGAGTGCCTCGGCATATGCGTCGT
TGGCAGATTGCTGACCTCCTCTAGCTGATCTGCCATCGATTTGGAAAACTCCAAAATCAA
TGAAGTCTCCGTCTTTTTCCACGTAGGTCTTGACATCTGTTGAGCTCTTAGCTGCCTGAA
TGTTCGGATGGAAATGTGCTGACCTGTTTGGGGATACCAGGTCAAAGAACCGTTGGTTCT
TACATTGGTATTTGCCTTCGAATTGGATAAGCACATGGAGATGTGGTTCCCCAT
>KC312659
TTAATATATTGAGGGCCTCGGATTTACTGCCTGAATTGAGTGCCTCGGCATATGCGTCGT
TGGAAGATTGCTGACCTCCTCTAGCTGATCTGCCATTGATTTGGAAAACTCCAAAATCAA
TGAAGTCTCCGTCTTTTTCCACGTAGGTCTTGACATCTGTTGACCTCTTAGCTGCCTGAA
TGTTCGGATGGAAATGTGCTGACCTGTTTGGGGATACCAGGTCGAAGAACCGTTGGTTCT
TTGAGTCGTATTTGCCTTCGAATTGGATAAGCACATGGAGATGTGGTTCCCCAT
>GU322424
TTAATATATTGAGGGCCTCGGATTTACTGCCTGAATTGAGTGCCTCGGCATATGCGTCGT
TGGCAGATTGCTGACCTCCTCTAGCTGATCTGCCATCGATTTGGAAAACTCCAAAATCAA
TGAAGTCTCCGTCTTTTTCCACGTAGGTCTTGACATCTGATGAGCTCTTAGCTGCCTGAA
TGTTCGGATGGAAATGTGCTGACCTGTTTGGGGATACCAGGTCGAAGAACCGTTGGTTCT
TACATTGGTATTTGCCTTCGAATTGGATAAGCACATGGAGATGTGGTTCCCCAT
>AB363566
TTAATATATTGAGGGCCTCGGATTTACTGCCTGAATTGAGTGCCTCGGCATATGCGTCGT
TGGCAGATTGCTGACCTCCTCTAGCTGATCTGCCATCGATTTGGAAAACTCCAAAATCAA
TGAAGTCTCCGTCTTTTTCCACGTAGGTCTTGACATCTGATGAGCTCTTAGCTGCCTGAA
TGTTCGGATGGAAATGTGCTGACCTGTTTGGGGATACCAGGTCGAAGAACCGTTGGTTCT
TACATTGGTATTTGCCTTCGAATTGGATAAGCACATGGAGATGTGGTTCCCCAT
>HM988987
TTAATATATTGAGGGCCTCGGATTTACTGCCTGAATTGAGTGCCTCGGCATATGCGTCGT
TGGCAGATTGCTGACCTCCTCTAGCTGATCTGCCATCGATTTGGAAAACTCCAAAATCAA
TGAAGTCTCCGTCTTTCTCCACGTAGGTCTTGACATCTGATGAGCTCTTAGCTGCCTGAA
TGTTCGGGTGGAAATGTGCTGACCTGTTTGGGGATACCAGGTCGAAGAACCGTTGGCTCT
TACATTGGTATTTGCCTTCGAATTGGATAAGCACATGCAGATGTGGTTCCCCAT
>KX347116
TTAATATATTGAGGGCCTCGGATTTACTGCCTGAATTGAGTGCCTCGGCATATGCGTCGT
TGGCAGATTGCTGACCTCCTCTAGCTGATCTGCCATCGATTTGGAAAACTCCAAAATCAA
TGAAGTCTCCGTCTTTGTCCACGTAGGTCTTGACATCTGTTGAGCTCTTAGCTGCCTGAA
TGTTCGGATGGAAATGTGCTGACCTGTTTGGGGATACCAGGTCGAAGAACCGTTGGTTCT
TACATTGGTATTTGCCTTCGAATTGGATAAGCACATGGAGATGTGGTTCCCCAT
>KX347112
TTAATATATTGAGGGCCTCGGATTTACTGCCTGAATTGAGTGCCTCGGCATATGCGTCGT
TGGCAGATTGCTGACCTCCTCTAGCTGATCTGCCATCGATTTGGAAAACTCCAAAATCAA
TGAAGTCTCCGTCTTTCTCCACGTAGGTCTTGACATCTGTTGAGCTCTTAGCTGTCTGAA
TGTTCGGATGGAAATGTGCTGACCTGTTTGGGGATACCAGGTCGAAGAACCGTTGGTTCT
TACATTGGTATTTGCCTTCGAATTGGATAAGCACATGGAGATGTGGTTCCCCAT
>KX347109
TTAATATATTGAGGGCCTCGGATTTACTGCCTGAATTGAGTGCCTCGGCATATGCGTCGT
TGGCAGATTGCTGACCTCCTCTAGCTGATCTGCCATCGATTTGGAAAACTCCAAAATCAA
TGAAGTCTCCGTCTTTCTCCACGTAGGTCTTGACATCTGTTGAGCTCTTAGCTGCTTGAA
TGTTCGGATGGAAATGTGCTGACCTGTTTGGGGATACCAGGTCGAAGAACCGTTGGTTCT
TACATTGGTATTTGCCTTCGAATTGGATAAGCACATGGAGATGTGGTTCCCCAT
>KX347099
TTAATATATTGAGGGCCTCGGATTTACTGCCTGAATTGAGTGCCTCGGCATATGCGTCGT
TGGCAGATTGCTGACCTCCTCTAGCTGATCTGCCATCGATTTGGAAAACTCCAAAATCAA
TGAAGTCTCCGTCTTTCTCCACGTAGGTCTTGACATCTGTTGAGCTCTTAGCTGCCTGAA
TGTTCGGATGGAAATGTGCTGACCTGTTTGGGGATACCAGGTCGAAGAACCGTTGGTTTT
TACATTGGTATTTGCCTTCGAATTGGATAAGCACATGGAGATGTGGTTCCCCAT
>GU178814
TTAATATATTGAGGGCCTCGGATTTACTGCCTGAATTGAGTGCCTCGGCATATGCGTCGT
TGGCAGATTGCTGACCTCCTCTAGCTGATCTGCCATCGATTTGGAAAACTCCAAAATCAA
TGAAGTCTCCGTCTTTCTCCACGTAGGTCTTGACATCTGTTGAGCTCTTAGCTGCCTGAA
TGTTCGGATGGAAATGTGCTGACCTGTTTGGGGATACCAGGTCGAAGAACCGTTGGTTTT
TACATTGGTATTTGCCTTCGAATTGGATAAGCACATGGAGATGTGGTTCCCCAT
>KX347100
TTAATATATTGAGGGCCTCGGATTTACTGCCTGAATTGAGTGCCTCGGCATATGCGTCGT
TGGCAGATTGCTGACCTCCTCTAGCTGATCTGCCATCGATTTGGAAAACTCCAAAATCAA
TGAAGTCTCCGTCTTTCTCCACGTAGGTCTTGACATCTGTTGAGCTCTTAGCTGCCTGAA
TGTTCGGATGGAAATGTGCTGACCTGTTTGGGGATACCAGGTCGAAGAACCGTTGGTTTT
TACATTGGTATTTGCCTTCGAATTGGATAAGCACATGGAGATGTGGTTCCCCAT
>GU178813
TTAATATATTGAGGGCCTCGGATTTACTGCCTGAATTGAGTGCCTCGGCATATGCGTCGT
TGGCAGATTGCTGACCTCCTCTAGCTGATCTGCCATCGATTTGGAAAACTCCAAAATCAA
TGAAGTCTCCGTCTTTCTCCACGTAGGTCTTGACATCTGTTGAGCTTTTAGCTGCCTGAA
TGTTCGGATGGAAATGTGCTGACCTGTTTGGGGATACCAGGTCGAAGAACCGTTGGTTTT
TACATTGGTATTTGCCTTCGAATTGGATAAGCACATGGAGATGTGGTTCCCCAT
>HM459851
TTAATATATTGAGGGCCTCGGATTTACTGCCTGAATTGAGTGCCTCGGCATATGCGTCGT
TGGCAGATTGCTGACCTCCTCTAGCAGATCTGCCGTCGATTTGGAAAACTCCAAAATCAA
TGAAGTCTCCGTCTTTCTCCACGTAGGTCTTGACATCTGTTGAGCTCTTAGCTGCCTGAA
TGTTCGGATGGAAATGTGCTGACCTGTTTGGGGATACCAGGTCGAAGAACCGTTGGTTCT
TACATTGGTATTTGCCTTCGAATTGGATAAGCACATGGAGATGTGGTTCCCCAT
>KM506953
TTAATATATTGAGGGCCTCGGATTTACTGCCTGAATTGAGTGCCTCGGCATATGCGTCGT
TGGCAGATTGCTGACCTCCTCTAGCTGATCTGCCATCGATTTGGGAAACTCCAAAATCAA
TGAAGTCTCCGTCTTTCTCCACGTAGGTCTTGACATCTGTTGAGCTCTTAGCTGCCTGAA
TGTTCGGATGGAAATGTGCTGACCTGTTTGGGGATACCAGGTCGAAGAACCGTTGGTTCT
TACATTGGTATTTGCCTTCGAATTGGATAAGCACATGGAGATGTGGTTCCCCAT
>KX347096
TTAATATATTGAGGGCCTCGGATTTACTGCCTGAATTGAGTGCCTCGGCATATGCGTCGT
TGGCAGATTGCTGACCTCCTCTAGCTGATCTGCCATCGATTTGGAAAACTCCAAAATCAA
TGAAGTCTCCGTCTTTCTCCACGTAGGTCTTGACATCTGTTGAGCTCTTAGCTGCCTGAA
TGTTTGGATGGAAATGTGCTGACCTGTTTGGGGATACCAGGTCGAAGAACCGTTGGTTCT
TACATTGGTATTTGCCTTCGAATTGGATAAGCACATGGAGATGTGGTTCCCCAT
>JX961667
TTAATATATTGAGGGCCTCGGATTTACTGCCTGAATTGAGTGCTTCGGCATATGCGTCGT
TGGCAGATTGCTGACCTCCTCTAGCTGATCTGCCATCGATTTGGAAAACTCCAAAATCAA
TGAAGTCTCCGTCTTTCTCCACGTAGGTCTTGACATCTGTTGAGCTCTTAGCTGCCTGAA
TGTTCGGATGGAAATGTGCTGACCTGTTTGGGGATACCAGGTCGAAGAACCGTTGGTTCT
TACATTGGTATTTGCCTTCGAATTGGATAAGCACATGGAGATGTGGTTCCCCAT
>JX961666
TTAATATATTGAGGGCCTCGGATTTACTGCCTGAATTGAGTGCTTCGGCATATGCGTCGT
TGGCAGATTGCTGACCTCCTCTAGCTGATCTGCCATCGATTTGGAAAACTCCAAAATCAA
TGAAGTCTCCGTCTTTCTCCACGTAGGTCTTGACATCTGTTGAGCTCTTAGCTGCCTGAA
TGTTCGGATGGAAATGTGCTGACCTGTTTGGGGATACCAGGTCGAAGAACCGTTGGTTCT
TACATTGGTATTTGCCTTCGAATTGGATAAGCACATGGAGATGTGGTTCCCCAT
>AB116630
TTAATATATTGAGGGCCTCGGATTTACTGCCTGAATTGAGTGCTTCGGCATATGCGTCGT
TGGCAGATTGCTGACCTCCTCTAGCTGATCTGCCATCGATTTGGAAAACTCCAAAATCAA
TGAAGTCTCCGTCTTTCTCCACGTAGGTCTTGACATCTGTTGAGCTCTTAGCTGCCTGAA
TGTTCGGATGGAAATGTGCTGACCTGTTTGGGGATACCAGGTCGAAGAACCGTTGGTTCT
TACATTGGTATTTGCCTTCGAATTGGATAAGCACATGGAGATGTGGTTCCCCAT
>AB110217
TTAATATATTGAGGGCCTCGGATTTACTGCCTGAATTGAGTGCTTCGGCATATGCGTCGT
TGGCAGATTGCTGACCTCCTCTAGCTGATCTGCCATCGATTTGGAAAACTCCAAAATCAA
TGAAGTCTCCGTCTTTCTCCACGTAGGTCTTGACATCTGTTGAGCTCTTAGCTGCCTGAA
TGTTCGGATGGAAATGTGCTGACCTGTTTGGGGATACCAGGTCGAAGAACCGTTGGTTCT
TACATTGGTATTTGCCTTCGAATTGGATAAGCACATGGAGATGTGGTTCCCCAT
>AB116631
TTAATATATTGAGGGCCTCGGATTTACTGCCTGAATTGAGTGCTTCGGCATATGCGTCGT
TGGCAGATTGCTGACCTCCTCTAGCTGATCTGCCATCGATTTGGAAAACTCCAAAATCAA
TGAAGTCTCCGTCTTTCTCCACGTAGGTCTTGACATCTGTTGAGCTCTTAGCTGCCTGAA
TGTTCGGATGGAAATGTGCTGACCTGTTTGGGGATACCAGGTCGAAGAACCGTTGGTTCT
TACATTGGTATTTGCCTTCGAATTGGATAAGCACATGGAGATGTGGTTCCCCAT
>AJ812277
TTAATATATTGAGGGCCTCGGATTTACTGCCTGAATTGAGTGCTTCGGCATATGCGTCGT
TGGCAGATTGCTGACCTCCTCTAGCTGATCTGCCATCGATTTGGAAAACTCCAAAATCAA
TGAAGTCTCCGTCTTTCTCCACGTAGGTCTTGACATCTGTTGAGCTCTTAGCTGCCTGAA
TGTTCGGATGGAAATGTGCTGACCTGTTTGGGGATACCAGGTCGAAGAACCGTTGGTTCT
TACATTGGTATTTGCCTTCGAATTGGATAAGCACATGGAGATGTGGTTCCCCAT
>HQ260984
TTAATATATTGAGGGCCTCGGATTTACTGCCTGAATTGAGTGCTTCGGCATATGCGTCGT
TGGCAGATTGCTGACCTCCTCTAGCTGATCTGCCATCGATTTGGAAAACTCCAAAATCAA
TGAAGTCTCCGTCTTTCTCCACGTAGGTCTTGACATCTGTTGAGCTCTTAGCTGCCTGAA
TGTTCGGATGGAAATGTGCTGACCTGTTTGGGGATACCAGGTCGAAGAACCGTTGGTTCT
TACATTGGTATTTGCCTTCGAATTGGATAAGCACATGGAGATGTGGTTCCCCAT
>GQ141873
TTAATATATTGAGGGCCTCGGATTTACTGCCTGAATTGAGTGCTTCGGCATATGCGTCGT
TGGCAGATTGCTGACCTCCTCTAGCTGATCTGCCATCGATTTGGAAAACTCCAAAATCAA
TGAAGTCTCCGTCTTTCTCCACGTAGGTCTTGACATCTGTTGAGCTCTTAGCTGCCTGAA
TGTTCGGATGGAAATGTGCTGACCTGTTTGGGGATACCAGGTCGAAGAACCGTTGGTTCT
TACATTGGTATTTGCCTTCGAATTGGATAAGCACATGGAGATGTGGTTCCCCAT
>GU325634
TTAATATATTGAGGGCCTCGGATTTACTGCCTGAATTGAGTGCTTCGGCATATGCGTCGT
TGGCAGATTGCTGACCTCCTCTAGCTGATCTGCCATCGATTTGGAAAACTCCAAAATCAA
TGAAGTCTCCGTCTTTCTCCACGTAGGTCTTGACATCTGTTGAGCTCTTAGCTGCCTGAA
TGTTCGGATGGAAATGTGCTGACCTGTTTGGGGATACCAGGTCGAAGAACCGTTGGTTCT
TACATTGGTATTTGCCTTCGAATTGGATAAGCACATGGAGATGTGGTTCCCCAT
>HM130912
TTAATATATTGAGGGCCTCGGATTTACTGCCTGAATTGAGTGCTTCGGCATATGCGTCGT
TGGCAGATTGCTGACCTCCTCTAGCTGATCTGCCATCGATTTGGAAAACTCCAAAATCAA
TGAAGTCTCCGTCTTTCTCCACGTAGGTCTTGACATCTGTTGAGCTCTTAGCTGCCTGAA
TGTTCGGATGGAAATGTGCTGACCTGTTTGGGGATACCAGGTCGAAGAACCGTTGGTTCT
TACATTGGTATTTGCCTTCGAATTGGATAAGCACATGGAGATGTGGTTCCCCAT
>JN680150
TTAATATATTGAGGGCCTCGGATTTACTGCCTGAATTGAGTGCTTCGGCATATGCGTCGT
TGGCAGATTGCTGACCTCCTCTAGCTGATCTGCCATCGATTTGGAAAACTCCAAAATCAA
TGAAGTCTCCGTCTTTCTCCACGTAGGTCTTGACATCTGTTGAGCTCTTAGCTGCCTGAA
TGTTCGGATGGAAATGTGCTGACCTGTTTGGGGATACCAGGTCGAAGAACCGTTGGTTCT
TACATTGGTATTTGCCTTCGAATTGGATAAGCACATGGAGATGTGGTTCCCCAT
>JQ013089
TTAATATATTGAGGGCCTCGGATTTACTGCCTGAATTGAGTGCTTCGGCATATGCGTCGT
TGGCAGATTGCTGACCTCCTCTAGCTGATCTGCCATCGATTTGGAAAACTCCAAAATCAA
TGAAGTCTCCGTCTTTCTCCACGTAGGTCTTGACATCTGTTGAGCTCTTAGCTGCCTGAA
TGTTCGGATGGAAATGTGCTGACCTGTTTGGGGATACCAGGTCGAAGAACCGTTGGTTCT
TACATTGGTATTTGCCTTCGAATTGGATAAGCACATGGAGATGTGGTTCCCCAT
>JQ013090
TTAATATATTGAGGGCCTCGGATTTACTGCCTGAATTGAGTGCTTCGGCATATGCGTCGT
TGGCAGATTGCTGACCTCCTCTAGCTGATCTGCCATCGATTTGGAAAACTCCAAAATCAA
TGAAGTCTCCGTCTTTCTCCACGTAGGTCTTGACATCTGTTGAGCTCTTAGCTGCCTGAA
TGTTCGGATGGAAATGTGCTGACCTGTTTGGGGATACCAGGTCGAAGAACCGTTGGTTCT
TACATTGGTATTTGCCTTCGAATTGGATAAGCACATGGAGATGTGGTTCCCCAT
>JQ013091
TTAATATATTGAGGGCCTCGGATTTACTGCCTGAATTGAGTGCTTCGGCATATGCGTCGT
TGGCAGATTGCTGACCTCCTCTAGCTGATCTGCCATCGATTTGGAAAACTCCAAAATCAA
TGAAGTCTCCGTCTTTCTCCACGTAGGTCTTGACATCTGTTGAGCTCTTAGCTGCCTGAA
TGTTCGGATGGAAATGTGCTGACCTGTTTGGGGATACCAGGTCGAAGAACCGTTGGTTCT
TACATTGGTATTTGCCTTCGAATTGGATAAGCACATGGAGATGTGGTTCCCCAT
>KF225312
TTAATATATTGAGGGCCTCGGATTTACTGCCTGAATTGAGTGCTTCGGCATATGCGTCGT
TGGCAGATTGCTGACCTCCTCTAGCTGATCTGCCATCGATTTGGAAAACTCCAAAATCAA
TGAAGTCTCCGTCTTTCTCCACGTAGGTCTTGACATCTGTTGAGCTCTTAGCTGCCTGAA
TGTTCGGATGGAAATGTGCTGACCTGTTTGGGGATACCAGGTCGAAGAACCGTTGGTTCT
TACATTGGTATTTGCCTTCGAATTGGATAAGCACATGGAGATGTGGTTCCCCAT
>JN680149
TTAATATATTGAGGGCCTCGGATTTACTGCCTGAATTGAGTGCTTCGGCATATGCGTCGT
TGGCAGATTGCTGACCTCCTCTAGCTGATCTGCCATCGATTTGGAAAACTCCAAAATCAA
TGAAGTCTCCGTCTTTCTCCACGTAGGTCTTGACATCTGTTGAGCTCTTAGCTGCCTGAA
TGTTCGGATGGAAATGTGCTGACCTGTTTGGGGATACCAGGTCGAAGAACCGTTGGTTCT
TACATTGGTATTTGCCTTCGAATTGGATAAGCACATGGAGATGTGGTTCCCCAT
>JX961665
TTAATATATTGAGGGCCTCGGATTTACTGCCTGAATTGAGTGCTTCGGCATATGCGTCGT
TGGCAGATTGCTGACCTCCTCTAGCTGATCTGCCATCGATTTGGAAAACTCCAAAATCAA
TGAAGTCTCCGTCTTTCTCCACGTAGGTCTTGACATCTGTTGAGCTCTTAGCTGCCTGAA
TGTTCGGATGGAAATGTGCTGACCTGTTTGGGGATACCAGGTCGAAGAACCGTTGGTTCT
TACATTGGTATTTGCCTTCGAATTGGATAAGCACATGGAGATGTGGTTCCCCAT
>JN183880
TTAATATATTGAGGGCCTCGGATTTACTGCCTGAATTGAGTGCTTCGGCATATGCGTCGT
TGGCAGATTGCTGACCTCCTCTAGCTGATCTGCCATCGATTTGGAAAACTCCAAAATCAA
TGAAGTCTCCGTCTTTCTCCACGTAGGTCTTGACATCTGTTGAGCTCTTAGCTGCCTGAA
TGTTCGGATGGAAATGTGCTGACCTGTTTGGGGATACCAGGTCGAAGAACCGTTGGTTCT
TACATTGGTATTTGCCTTCGAATTGGATAAGCACATGGAGATGTGGTTCCCCAT
>JN183879
TTAATATATTGAGGGCCTCGGATTTACTGCCTGAATTGAGTGCTTCGGCATATGCGTCGT
TGGCAGATTGCTGACCTCCTCTAGCTGATCTGCCATCGATTTGGAAAACTCCAAAATCAA
TGAAGTCTCCGTCTTTCTCCACGTAGGTCTTGACATCTGTTGAGCTCTTAGCTGCCTGAA
TGTTCGGATGGAAATGTGCTGACCTGTTTGGGGATACCAGGTCGAAGAACCGTTGGTTCT
TACATTGGTATTTGCCTTCGAATTGGATAAGCACATGGAGATGTGGTTCCCCAT
>JN183876
TTAATATATTGAGGGCCTCGGATTTACTGCCTGAATTGAGTGCTTCGGCATATGCGTCGT
TGGCAGATTGCTGACCTCCTCTAGCTGATCTGCCATCGATTTGGAAAACTCCAAAATCAA
TGAAGTCTCCGTCTTTCTCCACGTAGGTCTTGACATCTGTTGAGCTCTTAGCTGCCTGAA
TGTTCGGATGGAAATGTGCTGACCTGTTTGGGGATACCAGGTCGAAGAACCGTTGGTTCT
TACATTGGTATTTGCCTTCGAATTGGATAAGCACATGGAGATGTGGTTCCCCAT
>JN183874
TTAATATATTGAGGGCCTCGGATTTACTGCCTGAATTGAGTGCTTCGGCATATGCGTCGT
TGGCAGATTGCTGACCTCCTCTAGCTGATCTGCCATCGATTTGGAAAACTCCAAAATCAA
TGAAGTCTCCGTCTTTCTCCACGTAGGTCTTGACATCTGTTGAGCTCTTAGCTGCCTGAA
TGTTCGGATGGAAATGTGCTGACCTGTTTGGGGATACCAGGTCGAAGAACCGTTGGTTCT
TACATTGGTATTTGCCTTCGAATTGGATAAGCACATGGAGATGTGGTTCCCCAT
>JN183873
TTAATATATTGAGGGCCTCGGATTTACTGCCTGAATTGAGTGCTTCGGCATATGCGTCGT
TGGCAGATTGCTGACCTCCTCTAGCTGATCTGCCATCGATTTGGAAAACTCCAAAATCAA
TGAAGTCTCCGTCTTTCTCCACGTAGGTCTTGACATCTGTTGAGCTCTTAGCTGCCTGAA
TGTTCGGATGGAAATGTGCTGACCTGTTTGGGGATACCAGGTCGAAGAACCGTTGGTTCT
TACATTGGTATTTGCCTTCGAATTGGATAAGCACATGGAGATGTGGTTCCCCAT
>JN183872
TTAATATATTGAGGGCCTCGGATTTACTGCCTGAATTGAGTGCTTCGGCATATGCGTCGT
TGGCAGATTGCTGACCTCCTCTAGCTGATCTGCCATCGATTTGGAAAACTCCAAAATCAA
TGAAGTCTCCGTCTTTCTCCACGTAGGTCTTGACATCTGTTGAGCTCTTAGCTGCCTGAA
TGTTCGGATGGAAATGTGCTGACCTGTTTGGGGATACCAGGTCGAAGAACCGTTGGTTCT
TACATTGGTATTTGCCTTCGAATTGGATAAGCACATGGAGATGTGGTTCCCCAT
>HM856914
TTAATATATTGAGGGCCTCGGATTTACTGCCTGAATTGAGTGCTTCGGCATATGCGTCGT
TGGCAGATTGCTGACCTCCTCTAGCTGATCTGCCATCGATTTGGAAAACTCCAAAATCAA
TGAAGTCTCCGTCTTTCTCCACGTAGGTCTTGACATCTGTTGAGCTCTTAGCTGCCTGAA
TGTTCGGATGGAAATGTGCTGACCTGTTTGGGGATACCAGGTCGAAGAACCGTTGGTTCT
TACATTGGTATTTGCCTTCGAATTGGATAAGCACATGGAGATGTGGTTCCCCAT
>HM856913
TTAATATATTGAGGGCCTCGGATTTACTGCCTGAATTGAGTGCTTCGGCATATGCGTCGT
TGGCAGATTGCTGACCTCCTCTAGCTGATCTGCCATCGATTTGGAAAACTCCAAAATCAA
TGAAGTCTCCGTCTTTCTCCACGTAGGTCTTGACATCTGTTGAGCTCTTAGCTGCCTGAA
TGTTCGGATGGAAATGTGCTGACCTGTTTGGGGATACCAGGTCGAAGAACCGTTGGTTCT
TACATTGGTATTTGCCTTCGAATTGGATAAGCACATGGAGATGTGGTTCCCCAT
>HM856912
TTAATATATTGAGGGCCTCGGATTTACTGCCTGAATTGAGTGCTTCGGCATATGCGTCGT
TGGCAGATTGCTGACCTCCTCTAGCTGATCTGCCATCGATTTGGAAAACTCCAAAATCAA
TGAAGTCTCCGTCTTTCTCCACGTAGGTCTTGACATCTGTTGAGCTCTTAGCTGCCTGAA
TGTTCGGATGGAAATGTGCTGACCTGTTTGGGGATACCAGGTCGAAGAACCGTTGGTTCT
TACATTGGTATTTGCCTTCGAATTGGATAAGCACATGGAGATGTGGTTCCCCAT
>HM856911
TTAATATATTGAGGGCCTCGGATTTACTGCCTGAATTGAGTGCTTCGGCATATGCGTCGT
TGGCAGATTGCTGACCTCCTCTAGCTGATCTGCCATCGATTTGGAAAACTCCAAAATCAA
TGAAGTCTCCGTCTTTCTCCACGTAGGTCTTGACATCTGTTGAGCTCTTAGCTGCCTGAA
TGTTCGGATGGAAATGTGCTGACCTGTTTGGGGATACCAGGTCGAAGAACCGTTGGTTCT
TACATTGGTATTTGCCTTCGAATTGGATAAGCACATGGAGATGTGGTTCCCCAT
>HM856909
TTAATATATTGAGGGCCTCGGATTTACTGCCTGAATTGAGTGCTTCGGCATATGCGTCGT
TGGCAGATTGCTGACCTCCTCTAGCTGATCTGCCATCGATTTGGAAAACTCCAAAATCAA
TGAAGTCTCCGTCTTTCTCCACGTAGGTCTTGACATCTGTTGAGCTCTTAGCTGCCTGAA
TGTTCGGATGGAAATGTGCTGACCTGTTTGGGGATACCAGGTCGAAGAACCGTTGGTTCT
TACATTGGTATTTGCCTTCGAATTGGATAAGCACATGGAGATGTGGTTCCCCAT
>AB636409
TTAATATATTGAGGGCCTCGGATTTACTGCCTGAATTGAGTGCTTCGGCATATGCGTCGT
TGGCAGATTGCTGACCTCCTCTAGCTGATCTGCCATCGATTTGGAAAACTCCAAAATCAA
TGAAGTCTCCGTCTTTCTCCACGTAGGTCTTGACATCTGTTGAGCTCTTAGCTGCCTGAA
TGTTCGGATGGAAATGTGCTGACCTGTTTGGGGATACCAGGTCGAAGAACCGTTGGTTCT
TACATTGGTATTTGCCTTCGAATTGGATAAGCACATGGAGATGTGGTTCCCCAT
>HM856873
TTAATATATTGAGGGCCTCGGATTTACTGCCTGAATTGAGTGCTTCGGCATATGCGTCGT
TGGCAGATTGCTGACCTCCTCTAGCTGATCTGCCATCGATTTGGAAAACTCCAAAATCAA
TGAAGTCTCCGTCTTTCTCCACGTAGGTCTTGACATCTGTTGAGCTCTTAGCTGCCTGAA
TGTTCGGATGGAAATGTGCTGACCTGTTTGGGGATACCAGGTCGAAGAACCGTTGGTTCT
TACATTGGTATTTGCCTTCGAATTGGATAAGCACATGGAGATGTGGTTCCCCAT
>HM856919
TTAATATAATGAGGGCCTCGGATTTACTGCCTGAATTGAGTGCTTCGGCATATGCGTCGT
TGGCAGATTGCTGACCTCCTCTAGCTGATCTGCCATCGATTTGGAAAACTCCAAAATCAA
TGAAGTCTCCGTCTTTCTCCACGTAGGTCTTGACATCTGTTGAGCTCTTAGCTGCCTGAA
TGTTCGGATGGAAATGTGCTGACCTGTTTGGGGATACCAGGTCGAAGAACCGTTGGTTCT
TACATTGGTATTTGCCTTCGAATTGGATAAGCACATGGAGATGTGGTTCCCCAT
>HM856915
TTAATATAATGAGGGCCTCGGATTTACTGCCTGAATTGAGTGCTTCGGCATATGCGTCGT
TGGCAGATTGCTGACCTCCTCTAGCTGATCTGCCATCGATTTGGAAAACTCCAAAATCAA
TGAAGTCTCCGTCTTTCTCCACGTAGGTCTTGACATCTGTTGAGCTCTTAGCTGCCTGAA
TGTTCGGATGGAAATGTGCTGACCTGTTTGGGGATACCAGGTCGAAGAACCGTTGGTTCT
TACATTGGTATTTGCCTTCGAATTGGATAAGCACATGGAGATGTGGTTCCCCAT
>AB116629
TTAATATATTGAGGGCCTCGGATTTACTGCCTGAATTGAGTGCTTCGGCATATGCGTCGT
TGGCAGATTGCTGACCTCCTCTAGCTGATCTGCCATCGATTTGGAAAACTCCAAAATCAA
TGAAGTCTCCGTCTTTCTCCACGTAGGTCTTGACATCTGTTGAGCTCTTAGCTGCCTGAA
TGTTCGGATGGAAATGTGCTGACCTGTTTGGGGATACCAGGTCGAAGGACCGTTGGTTCT
TACATTGGTATTTGCCTTCGAATTGGATAAGCACATGGAGATGTGGTTCCCCAT
>HM856917
TTAATATATTGAGGGCCTCGGATTTACTGCCTGAATTGAGTGCTTCGGCATATGCGTCGT
TGGCAGATTGCTGACCTCCTCTAGCTGATCTGCCATCGATTTGGAAAACTCCAAAATCAA
TGAAGTCTCCGTCTTTCTCCACGTAGGTCTTGACATCTGTTGAACTCTTAGCTGCCTGAA
TGTTCGGATGGAAATGTGCTGACCTGTTTGGGGATACCAGGTCGAAGAACCGTTGGTTCT
TACATTGGTATTTGCCTTCGAATTGGATAAGCACATGGAGATGTGGTTCCCCAT
>AY594174
TTAATATATTGAGGGCCTCGGATATACTGCCTGAATTGAGTGCTTCGGCATATGCGTCGT
TGGCAGATTGCTGACCTCCTCTAGCTGATCTGCCATCGATTTGGAAAACTCCAAAATCAA
TGAAGTCTCCGTCTTTCTCCACGTAGGTCTTGACATCTGTTGAGCTCTTAGCTGCCTGAA
TGTTCGGATGGAAATGTGCTGACCTGTTTGGGGATACCAGGTCGAAGAACCGTTGGTTCT
TACATTGGTATTTTCCTTCGAATTGGATAAGCACATGGAGATGTGGTTCCCCAT
>EF433426
TTAATATATTGAGGGCCTCGGATATACTGCCTGAATTGAGTGCTTCGGCATATGCGTCGT
TGGCAGATTGCTGACCTCCTCTAGCTGATCTGCCATCGATTTGGAAAACTCCAAAATCAA
TGAAGTCTCCGTCTTTCTCCACGTAGGTCTTGACATCTGTTGAGCTCTTAGCTGCCTGAA
TGTTCGGATGGAAATGTGCTGACCTGTTAGGGGATACCAGGTCGAAGAACCGTTGGTTCT
TACATTGGTATTTTCCTTCGAATTGGATAAGCACATGGAGATGTGGTTCCCCAT
>JN183875
TTAATATATTGAGGGCCTCGGATTTATTGCCTGAATTGAGTGCTTCGGCATATGCGTCGT
TGGCAGATTGCTGACCTCCTCTAGCTGATCTGCCATCGATTTGGAAAACTCCAAAATCAA
TGAAGTCTCCGTCTTTCTCCACGTAGGTCTTGACATCTGTTGAGCTCTTAGCTGCCTGAA
TGTTCGGATGGAAATGTGCTGACCTGTTTGGGGATACCAGGTCGAAGAACCGTTGGTTCT
TACATTGGTATTTGCCTTCGAATTGGATAAGCACATGGAGATGTGGTTCCCCAT
>LN846617
TTAATATATTGAGGGCCTCGGATTTATTGCCTGAATTGAGTGCTTCGGCATATGCGTCGT
TGGCAGATTGCTGACCTCCTCTAGCTGATCTGCCATCGATTTGGAAAACTCCAAAATCAA
TGAAGTCTCCGTCTTTCTCCACGTAGGTCTTGACATCTGTTGAGCTCTTAGCTGCCTGAA
TGTTCGGATGGAAATGTGCTGACCTGTTTGGGGATACCAGGTCGAAGAACCGTTGGTTCT
TACATTGGTATTTGCCTTCGAATTGGATAAGCACATGGAGATGTGGTTCCCCAT
>HM448447
TTAATATATTGAGGGCCTCGGATTTATTGCCTGAATTGAGTGCTTCGGCATATGCGTCGT
TGGCAGATTGCTGACCTCCTCTAGCTGATCTGCCATCGATTTGGAAAACTCCAAAATCAA
TGAAGTCTCCGTCTTTCTCCACGTAGGTCTTGACATCTGTTGAGCTCTTAGCTGCCTGAA
TGTTCGGATGGAAATGTGCTGATCTGTTTGGGGATACCAGGTCGAAGAACCGTTGGTTCT
TACATTGGTATTTGCCTTCGAATTGGATAAGCACATGGAGATGTGGTTCCCCAT
>EF054893
TTAATATATTGAGGGCCTCGGATTTATTGCCTGAATTGAGTGCTTCGGCATATGCGTCGT
TGGCAGATTGCTGACCTCCTCTAGCTGATCTGCCATCGATTTGGAAAACTCCAAAATCAA
TGAAGTCTCCGTCTTTCCCCACGTAGGTCTTGACATCTGTTGAGCTCTTAGCTGCCTGAA
TGTTCGGATGGAAATGTGCTGATCTGTTTGGGGATACCAGGTCGAAGAACCGTTGGTTCT
TACATTGGTATTTGCCTTCGAATTGGATAAGCACATGGAGATGTGGTTCCCCAT
>KX347171
TTAATATATTGAGGGCCTCGGATTTATTGCCTGAATTGAGTGCTTCGGCATATGCGTCGT
TGGCAGATTGCTGACCTCCTCTAGCTGATCTGCCATCGATTTGGAAAACTCCAAAATCAA
TGAAGTCTCCGTCTTTCTCCACGTAGGTCTTGACATCTGTTGAGCTCTTAGCTGCCTGAA
TGTTCGGATGGAAATGTGCTGATCTGTTTGGGGATACCAGGTCGAAGAACCGTTGGTTCT
TACATTGGTATTTGCCTTCGAATTGGATAAGCACATGGAGATGTGGTTCCCCAT
>KX347172
TTAATATATTGAGGGCCTCGGATTTATTGCCTGAATTGAGTGCTTCGGCATATGCGTCGT
TGGCAGATTGCTGACCTCCTCTAGCTGATCTGCCATCGATTTGGAAAACTCCAAAATCAA
TGAAGTCTCCGTCTTTCTCCACGTAGGTCTTGACATCTGTTGAGCTCTTAGCTGCCTGAA
TGTTCGGATGGAAATGTGCTGATCTGTTTGGGGATACCAGGTCGAAGAACCGTTGGTTCT
TACATTGGTATTTGCCTTCGAATTGGATAAGCACATGGAGATGTGGTTCCCCAT
>KX347168
TTAATATATTGAGGGCCTCGGATTTATTGCCTGAATTGAGTGCTTCGGCATATGCGTCGT
TGGCAGATTGCTGACCTCCTCTAGCTGATCTGCCATCGATTTGGAAAACTCCAAAATCAA
TAAAGTCTCCGTCTTTCTCCACGTAGGTCTTGACATCTGTTGAGCTCTTAGCTGCCTGAA
TGTTCGGATGGAAATGTGCTGATCTGTTTGGGGATACCAGGTCGAAGAACCGTTGGTTCT
TACATTGGTATTTGCCTTCGAATTGGATAAGCACATGGAGATGTGGTTCCCCAT
>KX347170
TTAATATATTGAGGGCCTCGGATTTATTGCCTGAATTGAGTGCTTCGGCATATGCGTCGT
TGGCAGATTGCTGACCTCCTCTAGCTGATCTGCCATCGATTTGGAAAACTCCAAAATCAA
TGAAGTCTCCGTCTTTCTCCACGTAGGTCTTGACATCTGTTGAGCTCTTAGCTGCCTGAA
TGTTCGGATGGAAATGTGCTGATCTGTTTGGGGATACCAGGTCGAAGAACCGTTGGTTCT
TACATTGGTATTTGCCTTCGAATTGGATAAGCACATGGAGATGTGGTTCCCCAT
>KX347169
TTAATATATTGAGGGCCTCGGATTTATTGCCTGAATTGAGTGCTTCGGCATATGCGTCGT
TGGCAGATTGCTGACCTCCTCTAGCTGATCTGCCATCGATTTGGAAAACTCCAAAATCAA
TGAAGTCTCCGTCTTTCTCCACGTAGGTCTTGACATCTGTTGAGCTCTTAGCTGCCTGAA
TGTTCGGATGGAAATGTGCTGATCTGTTTGGGGATACCAGGTCGAAGAACCGTTGGTTCT
TACATTGGTATTTGCCTTCGAATTGGATAAGCACATGGAGATGTGGTTCCCCAT
>AM409201
TTAATATATTGAGGGCCTCGGATTTATTGCCTGAATTGAGTGCTTCGGCATATGCGTCGT
TGGCAGATTGCTGACCTCCTCTAGCTGATCTGCCATCGATTTGGAAAACTCCAAAATCAA
TGAAGTCTCCGTCTTTCTCCACGTAGGTCTTGACATCTGTTGAGCTCTTAGCTGCCTGAA
TGTTCGGATGGAAATGTGCTGATCTGTTTGGGGATACCAGGTCGAAGAACCGTTGGTTCT
TACATTGGTATTTGCCTTCGAATTGGATAAGCACATGGAGATGTGGTTCCCCAT
>KX347167
TTAATATATTGAGGGCCTCGGATTTATTGCCTGAATTGAGTGCTTCGGCATATGCGTCGT
TGGCAGATTGCTGACCTCCTCTAGCTGATCTGCCATCGATTTGGAAAACTCCAAAATCAA
TGAAGTCTCCGTCTTTCTCCACGTAGGTCTTGACATCTGTTGAGCTCTTAGCTGCCTGAA
TGTTCGGATGGAAATGTGCTGATCTGTTTGGGGATACCAGGTCGAAGAACCGTTGGTTCT
TACATTGGTATTTGCCTTCGAATTGGATAAGCACATGGAGATGTGGTTCCCCAT
>KC953602
TTAATATATTGAGGGCCTCGGATTTATTGCCTGAATTGAGTGCTTCGGCATATGCGTCGT
TGGCAGATTGCTGACCTCCTCTAGCTGATCTGCCATCGATTTGGAAAACTCCAAAATCAA
TGAAGTCTCCGTCTTTCTCCACGTAGGTCTTGACATCTGTTGAGCTCTTAGCTGCCTGAA
TGTTCGGATGGAAATGTGCTGATCTGTTTGGGGATACCAGGTCGAAGAACCGTTGGTTCT
TACATTGGTATTTGCCTTCGAATTGGATAAGCACATGGAGATGTGGTTCCCCAT
>AJ489258
TTAATATATTGAGGGCCTCGGATTTATTGCCTGAATTGAGTGCTTCGGCATATGCGTCGT
TGGCAGATTGCTGACCTCCTCTAGCTGATCTGCCATCGATTTGGAAAACTCCAAAATCAA
TGAAGTCTCCGTCTTTCTCCACGTAGGTCTTGACATCTGTTGAGCTCTTAGCTGCCTGAA
TGTTCGGATGGAAATGTGCTGATCTGTTTGGGGATACCAGGTCGAAGAACCGTTGGTTCT
TACATTGGTATTTGCCTTCGAATTGGATAAGCACATGGAGATGTGGTTCCCCAT
>LN846616
TTAATATATTGAGGGCCTCGGATTTATTGCCTGAATTGAGTGCTTCGGCATATGCGTCGT
TGGCAGATTGCTGACCTCCTCTAGCTGATCTGCCATCGATTTGGAAAACTCCAAAATCAA
TGAAGTCTCCGTCTTTCTCCACGTAGGTCTTGACATCTGTTGAGCTCTTAGCTGCCTGAA
TGTTCGGATGGAAATGTGCTGATCTGTTTGGGGATACCAGGTCGAAGAACCGTTGGTTCT
TACATTGGTATTTGCCTTCGAATTGGATAAGCACATGGAGATGTGGTTCCCCAT
>HE603241
TTAATATATTGAGGGCCTCGGATTTATTGCCTGAATTGAGTGCTTCGGCATATGCGTCGT
TGGCAGATTGCTGACCTCCTCTAGCTGATCTGCCATCGATTTGGAAAACTCCAAAATCAA
TGAAGTCTCCGTCTTTCTCCACGTAGGTCTTGACATCTGTTGAGCTCTTAGCTGCCTGAA
TGTTCGGATGGAAATGTGCTGATCTGTTTGGGGATACCAGGTCGAAGAACCGTTGGTTCT
TACATTGGTATTTGCCTTCGAATTGGATAAGCACATGGAGATGTGGTTCCCCAT
>HE603245
TTAATATATTGAGGGCCTCGGATTTATTGCCTGAATTGAGTGCTTCGGCATATGCGTCGT
TGGCAGATTGCTGACCTCCTCTAGCTGATCTGCCATCGATTTGGAAAACTCCAAAATCAA
TGAAGTCTCCGTCTTTCTCCACGTAGGTCTTGACATCTGTTGAGCTCTTAGCTGCCTGAA
TGTTCGGATGGAAATGTGCTGATCTGTTTGGGGATACCAGGTCGAAGAACCGTTGGTTCT
TACATTGGTATTTGCCTTCGAATTGGATAAGCACATGGAGATGTGGTTCCCCAT
>NC_004005
TTAATATATTGAGGGCCTCGGATTTATTGCCTGAATTGAGTGCTTCGGCATATGCGTCGT
TGGCAGATTGCTGACCTCCTCTAGCTGATCTGCCATCGATTTGGAAAACTCCAAAATCAA
TGAAGTCTCCGTCTTTCTCCACGTAGGTCTTGACATCTGTTGAGCTCTTAGCTGCCTGAA
TGTTCGGATGGAAATGTGCTGATCTGTTTGGGGATACCAGGTCGAAGAACCGTTGGTTCT
TACATTGGTATTTGCCTTCGAATTGGATAAGCACATGGAGATGTGGTTCCCCAT
>FJ439569
TTAATATATTGAGGGCCTCGGATTTATTGCCTGAATTGAGTGCTTCGGCATATGCGTCGT
TGGCAGATTGCTGACCTCCTCTAGCTGATCTGCCATCGATTTGGAAAACTCCAAAATCAA
TGAAGTCTCCGTCTTTCTCCACGTAGGTCTTGACATCTGTTGAGCTCTTAGCTGCCTGAA
TGTTCGGATGGAAATGTGCTGATCTGTTTGGGGATACCAGGTCGAAGAACCGTTGGTTCT
TACATTGGTATTTGCCTTCGAATTGGATAAGCACATGGAGATGTGGTTCCCCAT
>LN846613
TTAATATATTGAGGGCCTCGGATTTATTGCCTGAATTGAGTGCTTCGGCATATGCGTCGT
TGGCAGATTGCTGACCTCCTCTAGCTGATCTGCCATCGATTTGGAAAACTCCAAAATCAA
TGAAGTCTCCGTCTTTCTCCACGTAGGTCTTGACATCTGTTGAGCTCTTAGCTGCCTGAA
TGTTCGGATGGAAATGTGCTGATCTGTTTGGGGATACCAGGTCGAAGAACCGTTGGTTCT
TACATTGGTATTTGCCTTCGAATTGGATAAGCACATGGAGATGTGGTTCCCCAT
>LN846608
TTAATATATTGAGGGCCTCGGATTTATTGCCTGAATTGAGTGCTTCGGCATATGCGTCGT
TGGCAGATTGCTGACCTCCTCTAGCTGATCTGCCATCGATTTGGAAAACTCCAAAATCAA
TGAAGTCTCCGTCTTTCTCCACGTAGGTCTTGACATCTGTTGAGCTCTTAGCTGCCTGAA
TGTTCGGATGGAAATGTGCTGATCTGTTTGGGGATACCAGGTCGAAGAACCGTTGGTTCT
TACATTGGTATTTGCCTTCGAATTGGATAAGCACATGGAGATGTGGTTCCCCAT
>HE603243
TTAATATATTGAGGGCCTCGGATTTATTGCCTGAATTGAGTGCTTCGGCATATGCGTCGT
TGGCAGATTGCTGACCTCCTCTAGCTGATCTGCCATCGATTTGGAAAACTCCAAAATCAA
TGAAGTCTCCGTCTTTCTCCACGTAGGTCTTGACATCTGTTGAGCTCTTAGCTGCCTGAA
TGTTCGGATGGAAATGTGCTGATCTGTTTGGGGATACCAGGTCGAAGAACCGTTGGTTCT
TACATTGGTATTTGCCTTCGAATTGGATAAGCACATGGAGATGTGGTTCCCCAT
>LN846599
TTAATATATTGAGGGCCTCGGATTTATTGCCTGAATTGAGTGCTTCGGCATATGCGTCGT
TGGCAGATTGCTGACCTCCTCTAGCTGATCTGCCATCGATTTGGAAAACTCCAAAATCAA
TGAAGTCTCCGTCTTTCTCCACGTAGGTCTTGACATCTGTTGAGCTCTTAGCTGCCTGAA
TGTTCGGATGGAAATGTGCTGATCTGTTTGGGGATACCAGGTCGAAGAACCGTTGGTTCT
TACATTGGTATTTGCCTTCGAATTGGATAAGCACATGGAGATGTGGTTCCCCAT
>LN846607
TTAATATATTGAGGGCCTCGGATTTATTGCCTGAATTGAGTGCTTCGGCATATGCGTCGT
TGGCAGATTGCTGACCTCCTCTAGCTGATCTGCCATCGATTTGGAAAACTCCAAAATCAA
TGAAGTCTCCGTCTTTCTCCACGTAGGTCTTGACATCTGTTGAGCTCTTAGCTGCCTGAA
TGTTCGGATGGAAATGTGCTGATCTGTTTGGGGATACCAGGTCGAAGAACCGTTGGTTCT
TACATTGGTATTTGCCTTCGAATTGGATAAGCACATGGAGATGTGGTTCCCCAT
>LN846600
TTAATATATTGAGGGCCTCGGATTTATTGCCTGAATTGAGTGCTTCGGCATATGCGTCGT
TGGCAGATTGCTGACCTCCTCTAGCTGATCTGCCATCGATTTGGAAAACTCCAAAATCAA
TGAAGTCTCCGTCTTTCTCCACGTAGGTCTTGACATCTGTTGAGCTCTTAGCTGCCTGAA
TGTTCGGATGGAAATGTGCTGATCTGTTTGGGGATACCAGGTCGAAGAACCGTTGGTTCT
TACATTGGTATTTGCCTTCGAATTGGATAAGCACATGGAGATGTGGTTCCCCAT
>LN846605
TTAATATATTGAGGGCCTCGGATTTATTGCCTGAATTGAGTGCTTCGGCATATGCGTCGT
TGGCAGATTGCTGACCTCCTCTAGCTGATCTGCCATCGATTTGGAAAACTCCAAAATCAA
TGAAGTCTCCGTCTTTCTCCACGTAGGTCTTGACATCTGTTGAGCTCTTAGCTGCCTGAA
TGTTCGGATGGAAATGTGCTGATCTGTTTGGGGATACCAGGTCGAAGAACCGTTGGTTCT
TACATTGGTATTTGCCTTCGAATTGGATAAGCACATGGAGATGTGGTTCCCCAT
>LN846603
TTAATATATTGAGGGCCTCGGATTTATTGCCTGAATTGAGTGCTTCGGCATATGCGTCGT
TGGCAGATTGCTGACCTCCTCTAGCTGATCTGCCATCGATTTGGAAAACTCCAAAATCAA
TGAAGTCTCCGTCTTTCTCCACGTAGGTCTTGACATCTGTTGAGCTCTTAGCTGCCTGAA
TGTTCGGATGGAAATGTGCTGATCTGTTTGGGGATACCAGGTCGAAGAACCGTTGGTTCT
TACATTGGTATTTGCCTTCGAATTGGATAAGCACATGGAGATGTGGTTCCCCAT
>LN846604
TTAATATATTGAGGGCCTCGGATTTATTGCCTGAATTGAGTGCTTCGGCATATGCGTCGT
TGGCAGATTGCTGACCTCCTCTAGCTGATCTGCCATCGATTTGGAAAACTCCAAAATCAA
TGAAGTCTCCGTCTTTCTCCACGTAGGTCTTGACATCTGTTGAGCTCTTAGCTGCCTGAA
TGTTCGGATGGAAATGTGCTGATCTGTTTGGGGATACCAGGTCGAAGAACCGTTGGTTCT
TACATTGGTATTTGCCTTCGAATTGGATAAGCACATGGAGATGTGGTTCCCCAT
>HE603244
TTAATATATTGAGGGCCTCGGATTTATTGCCTGAATTGAGTGCTTCGGCATATGCGTCGT
TGGCAGATTGCTGACCTCCTCTAGCTGATCTGCCATCGATTTGGAAAACTCCAAAATCAA
TGAAGTCTCCGTCTTTCTCCACGTAGGTCTTGACATCTGTTGAGCTCTTAGCTGCCTGAA
TGTTCGGATGGAAATGTGCTGATCTGTTTGGGGATAATAGGTCGAAGAACCGTTGGTTCT
TACATTGGTATTTGCCTTCGAATTGGATAAGCACATGGAGATGTGGTTCCCCAT
>HE603242
TTAATATATTGAGGGCCTCGGATTTATTGCCTGAATTGAGTGCTTCGGCATATGCGTCGT
TGGCAGATTGCTGACCTCCTCTAGCTGATCTGCCATCGATTTGGAAAACTCCAAAATCAA
TGAAGTCTCCGTCTTTCTCCACGTAGGTCTTGACATCTGTTGAGCTCTTAGCTGCCTGAA
TGTTCGGATGGAAATGTGCTGATCTGTTTGGGGATAATAGGTCGAAGAACCGTTGGTTCT
TACATTGGTATTTGCCTTCGAATTGGATAAGCACATGGAGATGTGGTTCCCCAT
>HE603246
TTAATATATTGAGGGCCTCGGATTTATTGCCTGAATTGAGTGCTTCGGCATATGCGTCGT
TGGCAGATTGCTGACCTCCTCTAGCTGATCTGCCATCGATTTGGAAAACTCCAAAATCAA
TGAAGTCTCCGTCTTTCTCCACGTAGGTCTTGACATCTGTTGAGCTCTTAGCTGCCTGAA
TGTTCGGATGGAAATGTGCTGATCTGTTTGGGGATAATAGGTCGAAGAACCGTTGGTTCT
TACATTGGTATTTGCCTTCGAATTGGATAAGCACATGGAGATGTGGTTCCCCAT
>LN846610
TTAATATATTGAGGGCCTCGGATTTATTGCCTGAATTGAGTGCTTCGGCATATGCGTCGT
TGGCAGATTGCTGACCTCCTCTAGCTGATCTGCCATCGATTTGGAAAACTCCAAAATCAA
TGAAGTCTCCGTCTTTCTCCACATAGGTCTTGACATCTGTTGAGCTCTTAGCTGCCTGAA
TGTTCGGATGGAAATGTGCTGGTCTGTTTGGGGATACCAGGTCGAAGAACCGTTGGTTCT
TACATTGGTATTTGCCTTCGAATTGGATAAGCACATGGAGATGTGGTTCCCCAT
>LN846606
TTAATATATTGAGGGCCTCGGATTTATTGCCTGAATTGAGTGCTTCGGCATATGCGTCGT
TGGCAGATTGCTGACCTCCTCTAGCTGATCTGCCATCGATTTGGAAAACTCCAAAATCAA
TGAAGTCTCCGTCTTTCTCCACATAGGTCTTGACATCTGTTGAGCTCTTAGCTGCCTGAA
TGTTCGGATGGAAATGTGCTGATCTGTTTGGGGATACCAGGTCGAAGAACCGTTGGTTCT
TACATTGGTATTTGCCTTCGAATTGGATAAGCACATGGAGATGTGGTTCCCCAT
>LN846601
TTAATATATTGAGGGCCTCGGATTTATTGCCTGAATTGAGTGCTTCGGCATATGCGTCGT
TGGCAGATTGCTGACCTCCTCTAGCTGATCTGCCATCGATTTGGAAAACTCCAAAATCAA
TGAAGTCTCCGTCTTTCTCCACATAGGTCTTGACATCTGTTGAGCTCTTAGCTGCCTGAA
TGTTCGGATGGAAATGTGCTGATCTGTTTGGGGATACCAGGTCAAAAAACCGTTGGTTCT
TACATTGGTATTTGCCTTCGAATTGGATAAGCACATGGAGATGTGGTTCCCCAT
>KT099158
TTAATATATTGAGGGCCTCGGATTTATTGCCTGAATTGAGTGCTTCGGCATATGCGTCGT
TGGCAGATTGCTGACCTCCTCTAGCTGATCTGCCATCGATTTGGAAAATTCCAAAATCAA
TGAAGTCTCCGTCTTTCTCCACGTAGGTCTTGACATCTGTTGAGCTCTTAACTGCCTGAA
TGTTCGGATGGAAATGTGCTGATCTGTTTGGGGATACCAGGTCGAAGAACCGTTTGTTCT
TACATTGGTATTTGCCTTCGAATTGGATAAGCACATGGAGATGTGGTTCCCCAT
>KT099157
TTAATATATTGAGGGCCTCGGATTTATTGCCTGAATTGAGTGCTTCGGCATATGCGTCGT
TGGCAGATTGCTGACCTCCTCTAGCTGATCTGCCATCGATTTGGAAAATTCCAAAATCAA
TGAAGTCTCCGTCTTTCTCCACGTAGGTCTTGACATCTGTTGAGCTCTTAACTGCCTGAA
TGTTCGGATGGAAATGTGCTGATCTGTTTGGGGATACCAGGTCGAAGAACCGTTTGTTCT
TACATTGGTATTTGCCTTCGAATTGGATAAGCACATGGAGATGTGGTTCCCCAT
>LN831187
TTAATATATTGAGGGCCTCGGATTTATTGCCTGAATTGAGTGCTTCGGCATATGCGTCGT
TGGCAGATTGCTGACCTCCTCTAGCTGATCTGCCATCGATTTGGAAAACTCCAAAATCAA
TGAAGTCTCCGTCTTTCTCCACGTAGGTCTTGACATCTGTTGAGCTCTTAACTGCCTGAA
TGTTCGGATGGAAATGTGCTGATCTGTTTGGGGATACCAGGTCGAAGAACCGTTGGTTCT
TACATTGGTATTTGCCTTCGAATTGGATAAGCACATGGAGATGTGGTTCCCCAT
>LN812978
TTAATATATTGAGGGCCTCGGATTTATTGCCTGAATTGAGTGCTTCGGCATATGCGTCGT
TGGCAGATTGCTGACCTCCTCTAGCTGATCTGCCATCGATTTGGAAAACTCCAAAATCAA
TGAAGTCTCCGTCTTTCTCCACGTAGGTCTTGACATCTGTTGAGCTCTTAACTGCCTGAA
TGTTCGGATGGAAATGTGCTGATCTGTTTGGGGATACCAGGTCGAAGAACCGTTGGTTCT
TACATTGGTATTTGCCTTCGAATTGGATAAGCACATGGAGATGTGGTTCCCCAT
>JQ354991
TTAATATATTGAGGGCCTCGGATTTATTGCCTGAATTGAGTGCTTCGGCATATGCGTCGT
TGGCAGATTGCTGACCTCCTCTAGCTGATCTGCCATCGATTTGGAAAATTCCAAAATCAA
TGAAGTCTCCGTCTTTCTCCACGTAGGTCTTGACATCTGTTGAGCTCTTAGCTGCCTGAA
TGTTCGGATGGAAATGTGCTGATCTGTTTGGGGATACCAGGTCGAAGAACCGTTGGTTCT
TACATTGGTATTTTCCTTCGAATTGGATAAGCACATGGAGATGTGGTTCCCCAT
>LN846602
TTAATATATTGAGGGCCTCGAATTTATTGCCTGAATTGAGTGCTTCGGCATATGCGTCGT
TGGCAGATTGCTGACCTCCTCTAGCTGATCTGCCATCGATTTGGAAAACTCCAAAATCAA
TGAAGTCTCCGTCTTTCTCCACGTAGGTCTTGACATCTGTTGAGCTCTTAGCTGCCTGAA
TGTTCGGATGGAAATGTGCTGATCTGTTTGGGGATACCAGGTCGAAGAACCGTTAGTTCT
TACATTGGTATTTGCCTTCGAATTGGATAAGCACATGGAGATGTGGTTCCCCAT
>JQ231214
TTAATATATTGAGGGCCTCGGATTTATTGCCTGAATTGAGTGCTTCGGCATATGCGTCGT
TGGCAGATTGCTGACCTCCTCTAGCTGATCTGCCATCGATTTGGAAAACTCCAAAATCAA
TGAAGTCTCCGTCTTTTTCCACGTAGGTCTTGACATCTGTTGAGCTCTTAGCTGCCTGAA
TGTTCGGATGGAAATGTGCTGATCTGTTTGGGGATACCAGGTCGAAGAACCGTTGGTTCT
TACATTGGTATTTGCCTTCGAATTGGATAAGCACATGGAGATGTGGTTCCCCAT
>EF060196
TTAATATATTGAGGGCCTCGGATTTATTGCCTGAATTGAGTGCTTCGGCATATGCGTCGT
TGGCAGATTGCTGACCTCCTCTAGCTGATCTGCCATCGATTTGGAAAACTCCAAAATCAA
TGAAGTCTCCGTCTTTCTCCACGTAGGTCTTGACATCTGTTGAGCTCTTAGCTCCCTGAA
TGTTTGGATGGAAATGTGCTGCCCTGCTTGGGGATACCAGGTCGAAGAACCGTTGGTTCT
TACATTGGTATTTGCCTTCGAATTGGATAAGCACATGGAGATGTGGTTCCCCAT
>LN846615
TTAATATATTGAGGGCCTCGGATTTATTGCCTGAATTGAGTGCTTCGGCATATGCGTCGT
TGGCAGATTGCTGACCTCCTCTAGCTGATCTGCCATCGATTTGGAAAACTCCAAAATCAA
TGAAGTCTCCGTCTTTCTCCACGTAGGTTTTGACATCTGTTGAGCTCTTAGCTCCCTGAA
TGTTTGGATGGAAATGTGCTGCCCTGCTTGGGGATACCAGGTCGAAGAACCGTTGGTTCT
TACATTGGTATTTGCCTTCGAATTGGATAAGCACATGGAGATGTGGTTCCCCAT
>LN846614
TTAATATATTGAGGGCCTCGGATTTATTGCCTGAATTGAGTGCTTCGGCATATGCGTCGT
TGGCAGATTGCTGACCTCCTCTAGCTGATCTGCCATCGATTTGGAAAACTCCAAAATCAA
TGAAGTCTCCGTCTTTCTCCACGTAGGTCTTGACATCTGTTGAGCTCTTAGCTCCCTGAA
TGTTCGGATGGAAATGTGCTGATCTGTTTGGGGATACCAGGTCGAAGAACCGTTGGTTCT
TACATTGGTATTTGCCTTCGAATTGGATAAGCACATGGAGATGTGGTTCCCCAT
>LN846609
TTAATATATTGAGGGCCTCGGATTTATTGCCTGAATTGAGTGCTTCGGCATATGCGTCGT
TGGCAGATTGCTGACCTCCTCTAGCTGATCTGCCATCGATTTGGAAAACTCCAAAATCAA
TGAAGTCTCCGTCTTTCTCCACGTAGGTCTTGACATCTGTTGAGCTCTTAGCTCCCTGAA
TGTTCGGATGGAAATGTGCTGATCTGTTTGGGGATACCAGGTCGAAGAACCGTTGGTTCT
TACATTGGTATTTGCCTTCGAATTGGATAAGCACATGGAGATGTGGTTCCCCAT
>HF548826
TTAATATATTGAGGGCCTCGGATTTACTGCCTGAATTGAGTGCTTCGGCATATGCGTCGT
TGGCAGATTGCTGACCTCCTCTAGCTGATCTGCCATCGATTTGGGAAACTCCAAAATCAA
TGAAGTTTCCGTCTTTCTCCACGTAGGTCTTGACATCTGTTGAGCTCTTAGCTGCCTGAA
TGTTCGGATGGAAATGTGCTGATCTGTTTGGGGATACCAGGTCGAAGAACCGTTGGTTCT
TACATTGGTATTTGCCTTCGAATTGGATAAGCACATGGAGATGTGGTTCCCCAT
>AB636411
TTAATATATTGAGGGCCTCGGATTTACTGCCTGAATTGAGTGCTCCGGCATATGCGTCGT
TGGCAGATTGCTGACCTCCTCTAGCTGATCTGCCATCGATTTGGAAAACTCCAAAATCAA
TGAAGTCTCCGTCTTTCTCCACGTAGGTCTTGACATCTGTTGAGCTCTTAGCTGCCTGAA
TGTTCGGATGGAAAAGTGCTGACCTGTTTGGGGATACCAGGTCGAAGAACCGTTGGTTCT
TACATTGGTATTTGCCTTCGAATTGGATAAGCACATGGAGATGTGGTTCCCCAT
>AY530931
TTAATATATTGAGGGCCTCGGATTTACTGCCTGAATTGAGTGCTCCGGCGTATGCGTCGT
TGGCAGATTGCTGACCTCCTCTAGCTGATCTGCCATCGATTTGGAAAACTCCAAAATCAA
TGAAGTCTCCGTCTTTCTCCACGTAGGTCTTGACATCTGTTGAGCTCTTAGCTGCCTGAA
TGTTTGGATGGAAATGTGCTGACCTGTTTGGGGATACCAGGTCGAAGAACCGTTGGTTCT
TACATTGGTATTTGCCTTCGAATTGGATAAGCACATGGAGATGTGGTTCCCCAT
>KT921303
TTAATATATTGAGGGCCTCGGATTTACTGCCTGAATTGAGTGCTTCGGCATATGCGTCGT
TGGCAGATTGCTGACCTCCTCTAGCTGATCTGCCATCGATTTGGAAAACTCCAAAATCAA
TGAATTCTCCGTCTTTCTCCACGTAGGTCTTGACATCTGTTGAGCTCTTAGCTGCCTGAA
TGTTTGGATGGAAATGTGCTGACCTGTTTGGGGATACCAGGTCGAAGAACCGTTGGTTCT
TACATTGGTATTTGCCTTCGAATTGGATAAGCACATGGAGATGTGGTTCCCCAT
>EF101929
TTAATATATTGAGGGCCTCGGATTTACTGCCTGAATTGAGTGCTTCGGCATATGCGTCGT
TGGCAGATTGCTGACCTCCTCTAGCTGATCTGCCATCGATTTGGAAAACTCCAAAATCAA
TGAATTCTCCGTCTTTCTCCACGTAGGTCTTGACATCTGTTGAGCTCTTAGCTGCCTGAA
TGTTCGGATGGAAATGTGCTGACCTGTTTGGGGATACCAGGTCGAAGAACCGTTGGTTTT
TACATTGGTATTTGCCTTCGAATTGGATAAGCACATGGAGATGTGGTTCCCCAT
>FR851298
TTAATATATTGAGGGCCTCGGATTTACTGCCTGAATTGAGTGCTTCGGCATATGCGTCGT
TGGCAGATTGCTGACCTCCTCTAGCTGATCTGCCATCGATTTGGAAAACTCCAAAATCAA
TGAAGTCTCCGTCTTTCTCCACGTAGGTCTTGACATCTGTTGAGCTCTTAGCTGCCTGAA
TGTTTGGATGGAAATGTGCTGACCTGTTTGGGGATACCAGGTCGAAGAACCGTTGGTTCT
TACATTGGTATTTGCCTTCGAATTGGATAAGCACATGGAGATGTGGTTCCCCAT
>FR851297
TTAATATATTGAGGGCCTCGGATTTACTGCCTGAATTGAGTGCTTCGGCATATGCGTCGT
TGGCAGATTGCTGACCTCCTCTAGCTGATCTGCCATCGATTTGGAAAACTCCAAAATCAA
TGAAGTCTCCGTCTTTCTCCACGTAGGTCTTGACATCTGTTGAGCTCTTAGCTGCCTGAA
TGTTTGGATGGAAATGTGCTGACCTGTTTGGGGATACCAGGTCGAAGAACCGTTGGTTCT
TACATTGGTATTTGCCTTCGAATTGGATAAGCACATGGAGATGTGGTTCCCCAT
>EF107520
TTAATATATTGAGGGCCTCGGATTTACTGCCTGAATTGAGTGCTTCGGCATATGCGTCGT
TGGCAGATTGCTGACCTCCTCTAGCTGATCTGCCATCGATTTGGAAAACTCCAAAATCAA
TGAAGTCTCCGTCTTTCTCCACGTAGGTCTTGACATCTGTTGAGCTCTTAGCTGCCTGAA
TGTTTGGATGGAAATGTGCTGACCTGTTTGGGGATACCAGGTCGAAGAACCGTTGGTTCT
TACATTGGTATTTGCCTTCGAATTGGATAAGCACATGGAGATGTGGTTCCCCAT
>AF024715
TTAATATATTGAGGGCCTCGGATTTACTGCCTGAATTGAGTGCTTCGGCATATGCGTCGT
TGGCAGATTGCTGACCTCCTCTAGCTGATCTGCCATCGATTTGGAAAACTCCAAAATCAA
TGAAGTCTCCGTCTTTCTCCACGTAGGTCTTGACATCTGTTGAGCTCTTAGCTGCCTGAA
TGTTTGGATGGAAATGTGCTGACCTGTTTGGGGATACCAGGTCGAAGAACCGTTGGTTCT
TACATTGGTATTTGCCTTCGAATTGGATAAGCACATGGAGATGTGGTTCCCCAT
>EF051116
TTAATATATTGAGGGCCGCGGATTTACTGCCTGAATTGAGTGCTTCGGCATATGCGTCGT
TGGCAGATTGCTGACCTCCTCTAGCTGATCTGCCATCGATTTGGAAAACTCCAAAATCAA
TGAAGTCTCCGTCTTTCTCCACGTAGGTCTTGACATCTGTTGAGCTCTTAGCTGCCTGAA
TGTTTGGATGGAAATGTGCTGACCTGTTTGGGGATACCAGGTCGAAGAACCTTTGGTTCT
TACATTGGTATTTGCCTTCGAATTGGATAAGCACATGGAGATGTGGTTCCCCAT
>AY134494
TTAATATATTGAGGGCCTCGGATTTACTGCCTGAATTGAGTGCTTCGGCATATGCGTCGT
TGGCAGATTGCTGACCTCCTCTAGCTGATCTGCCATCGATTTGGAAAACTCCAAAATCAA
TGAAGTCTCCGTCTTTCTCCACGTAGGTCTTAACATCTGTTGAGCTCTTAGCTGCCTGAA
TGTTTGGATGGAAATGTGCTGACCTGTTTGGGGATACCAGGTCGAAGAATCGTTGGTTCT
TACATTGGTATTTGCCTTCGAATTGGATAAGCACATGGAGATGTGGTTCCCCAT
>AJ223505
TTAATATATTGAGGGCCTCGGATTTACTGCTTGAATTGAGTGCTTCGGCATATGCGTCGT
TGGCAGATTGCTGACCTCCTCTAGCTGATCTGCCATCGATTTGGAAAACTCCAAAATCAA
TGAAGTCTCCGTCTTTCTCCACGTAGGTCTTGACATCTGTTGAGCTCTTAGCTGCCTGAA
TGTTTGGATGGAAATGTGCTGACCTGTTTGGGGATACCAGGTCGAAGAACCGTTGGTTCT
TACATTGGTATTTGCCTTCGAATTGGATAAGCACATGGAGATGTGGTTCCCCAT
>GU355941
TTAATATATTGAGGGCCTCGGATTTACTGCCTGAATTGAGTGCTTCGGCATATGCGTCGT
TGGCAGATTGCTGACCTCCTCTAGCTGATCTGCCATCGATTTGGAAAACTCCAAAATCAA
TGAAGTCTCCGTCTTTCTCCACGTAGGTCTTGACATCTGTTGAGCTTTTAGCTGCCTGAA
TGTTTGGATGGAAATGTGCTGACCTGTTTGGGGATACCAGGTCGAAGAACCGTTGGTTCT
TACATTGGTATTTGCCTTCGAATTGGATAAGCACATGGAGATGTGGTTCCCCAT
>GQ861426
TTAATATATTGAGGGCCTCGGATTTACTGCCTGAATTGAGTGCTTCGGCATATGCGTCGT
TGGCAGATTGCTGACCTCCTCTAGCTGATCTGCCATCGATTTGGAAAACTCCAAAATCAA
TGAAGTCTCCGTCTTTCTCCACGTAGGTCTTGACATCTGTTGAGCTCTTAGCTGCCTGAA
TGTTTGGATGGAAATGTGCTGACCTGTTTGGGGATACCAGGTCGAAGAACCGTTGGTTTT
TACATTGGTATTTGCCTTCGAATTGGATAAGCACATGGAGATGTGGTTCCCCAT
>JX131286
TTAATATATTGAGGGCCTCGGATTTACTGCCTGAATTGAGTGCTTCGGCATATGCGTCGT
TGGCAGATTGCTGACCTCCTCTAGCTGATCTGCCATCGATTTGGAAAACTCCAAAATCAA
TGAAGTCTCCGTCTTTTTCCACGTAGGTCTTGACATCTGTTGAGCTCTTAACTGCCTGAA
TGTTTGGATGGAAATGTGCTGACCTGTTTGGGGATACCAGGTCGAAGAACCGTTGGTTCT
TACATTGGTATTTGCCTTCGAATTGGATAAGCACATGGAGATGTGGTTCCCCAT
>JN680353
TTAGTATATTGAGGGCCTCGGATTTACTGCCTGAATTGAGTGCTTCGGCATATGCGTCGT
TGGCAGATTGCTGACCTCCTCTAGCAGTTCTTCCGTCGATTTGGAAAACTCCAAAATCAA
TGAAGTCTCCGTCTTTCTCCACGTAGGTCTTGACATCTGTTGAGCTCTTAGCTGCCTGAA
TGTTTGGATGGAAATGTGCTGACCTGTTTGGGGATACCAAGTCGAAGAACCGTTGGTTCT
TACATTGGTATTTGCCTTCGAATTGGATAAGCACATGGAGATGTGGTTCCCCAT
>KX347166
TCAATATATTGAGGGCCTCGGATTTACTGCCTGAATTGAGTGCTTCGGCATATGCGTCGT
TGGCAGATTGCTGACCTCCTCTAGCTGATCTGCCATCGATTTGGAAAACTCCAAAATCAA
TGAAGTCTCCGTCTTTCTCCACGTAGGTCTTGACATCTGTTGAGCTCTTAGCTGCCTGAA
TGTTCGGATGGAAATGTGTTGACCTGGTAGGAGAGGATAAATCGAAGAACCGTTGGTTTT
TACATTGGTACTTGCCTTCGAATTGGATAAGCACGTGGAGATGTGGTTCCCCAT
>KX347157
TCAATATATTGAGGGCCTCGGATTTACTGCCTGAATTGAGTGCTTCGGCATATGCGTCGT
TGGCAGATTGCTGACCTCCTCTAGCTGATCTGCCATCGATTTGGAAAACTCCAAAATCAA
TGAAGTCTCCGTCTTTCTCCACGTAGGTCTTGACATCTGTTGAGCTCTTAGCTGCCTGAA
TGTTCGGATGGAAATGTGTTGACCTGGTAAGAGAGGATAAATCGAAGAACCGTTGGTTTT
TACATTGGTACTTGCCTTCGAATTGGATAAGCACGTGGAGATGTGGTTCCCCAT
>KX347155
TCAATATATTGAGGGCCTCGGATTTACTGCCTGAATTGAGTGCTTCGGCATATGCGTCGT
TGGCAGATTGCTGACCTCCTCTAGCTGATCTGCCATCGATTTGGAAAACTCCAAAATCAA
TGAAGTCTCCGTCTTTCTCCACGTAGGTCTTGACATCTGTTGAGCTCTTAGCTGCCTGAA
TGTTCGGATGGAAATGTGTTGACCTGGTAGGAGAGGATAAATCGAAGAACCGTTGGTTTT
TACATTGGTACTTGCCTTCGAATTGGATAAGCACGTGGAGATGTGGTTCCCCAT
>KX347163
TCAATATATTGAGGGCCTCGGATTTACTGCCTGAATTGAGTGCTTCGGCATATGCGTCGT
TGGCAGATTGCTGACCTCCTCTAGCTGATCTGCCATCGATTTGGAAAATTCCAAAATCAA
TGAAGTCTCCGTCTTTCTCCACGTAGGTCTTGACATCTGTTGAGCTCTTAGCTGCCTGAA
TGTTCGGATGGAAATGTGTTGACCTGGTAGGAGAGGATAAATCGAAGAACCGTTGGTTTT
TACATTGGTACTTGCCTTCGAATTGGATAAGCACGTGGAGATGTGGTTCCCCAT
>KX347162
TCAATATATTGAGGGCCTCGGATTTACTGCCTGAATTGAGTGCTTCGGCATATGCGTCGT
TGGCAGATTGCTGACCTCCTCTAGCTGATCTGCCATCGATTTGGAAAATTCCAAAATCAA
TGAAGTCTCCGTCTTTCTCCACGTAGGTCTTGACATCTGTTGAGCTCTTAGCTGCCTGAA
TGTTCGGATGGAAATGTGTTGACCTGGTAGGAGAGGATAAATCGAAGAACCGTTGGTTTT
TACATTGGTACTTCCCTTCGAATTGGATAAGCACGTGGAGATGTGGTTCCCCAT
>KX347158
TCAATATATTGAGGGCCTCGGATTTACTGCCTGAATTGAGTGCTTCGGCATATGCGTCGT
TGGCAGATTGCTGACCTCCTCTAGCTGATCTGCCATCGATTTGGAAAACTCCAAAATCAA
TGAAGTCTCCGTCTTTCTCCACGTAGGTCTTGACATCTGTTGAGCTCTTAGCTGCCTGAA
TGTTCGGATGGAAATGTGCTGACCTGGTTGGAGAGGATAAATCGAAGAACCGTTGGTTTT
TACATTGGTACTTGCCTTCGAATTGGATAAGCACGTGGAGATGTGGTTCCCCAT
>KX347156
TCAATATATTGAGGGCCTCGGATTTACTGCCTGAATTGAGTGCTTCGGCATATGCGTCGT
TGGCAGATTGCTGACCTCCTCTAGCTGATCTGCCATCGATTTGGAAAACTCCAAAATCAA
TGAAGTCTCCGTCTTTCTCCACGTAGGTCTTGACATCTGTTGAGCTCTTAGCTGCCTGAA
TGTTCGGATGGAAATGTGCTGACCTGGTTGGAGAGGATAAATCGAAGAACCGTTGGTTTT
TACATTGGTACTTGCCTTCGAATTGGATAAGCACGTGGAGATGTGGTTCCCCAT
>KX347164
TCAATATATTGAGGGCCTCGGATTTACTGCCTGAATTGAGTGCTTCGGCATATGCGTCGT
TGGCAGATTGCTGACCTCCTCTAGCTGATCTGCCATCGATTTGGAAAACTCCAAAATCAA
TGAAGTCTCCGTCTTTCTCCACGTAGGTCTTGACATCTGTTGAGCTCTTAGCTGCCTGAA
TGTTCGGATGGAAATGTGCTGACCTGGTTGGAGAGGATAAATCGAAGAACCGTTGGTTTT
TACATTGGTACTTGCCTTCGAATTGGATAAGCACGTGGAGATGTGGTTCCCCAT
>KX347165
TCAATATATTGAGGGCCTCGGATTTACTGCCTGAATTGAGTGCTTCGGCATATGCGTCGT
TGGCAGATTGCTGACCTCCTCTAGCTGATCTGCCATCGATTTGGAAAACTCCAAAATCAA
TGAAGTCTCCGTCTTTCTCCACGTAGGTCTTGACATCTGTTGAGCTCTTAGCTGCCTGAA
TGTTCGGATGGAAATGTGCTGACCTGGTTGGAGAGGATAAATCGAAGAACCGTTGGTTTT
TACATTGGTACTTGCCTTCGAATTGGATAAGCACGTGGAGATGTGGTTCCCCAT
>KJ830841
TCAATATATTGAGGGCCTCGGATTTACTGCCTGAATTGAGTGCTTCGGCATATGCGTCGT
TGGCAGATTGCTGACCTCCTCTAGCTGATCTGCCATCGATTTGGAAAACTCCAAAATCAA
TGAAGTCTCCGTCTTTCTCCACGTAGGTCTTGACATCTGTTGAGCTCTTAGCTGCCTGAA
TGTTCGGATGGAAATGTGCTGACCTGGTTGGAGAGGATAAATCGAAGAATCGTTGGTTTT
TACATTGGTACTTGCCTTCGAATTGGATAAGCACGTGGAGATGTGGTTCCCCAT
>JF451352
TCAATATATTGAGGGCCTCGGATTTACTGCCTGAATTGAGTGCTTCGGCATATGCGTCGT
TGGCAGATTGCTGACCTCCTCTAGCTGATCTGCCATCGATTTGGAAAACTCCAAAATCAA
TGAAGTCTCCGTCTTTCTCCACGTAGGTCTTGACATCTGTTGCGCTCTTAGCTGCCTGAA
TGTTCGGATGGAAATGTGCTGACCTGGTTGGAGAGGATAAATCGAAGAACCGTTGGTTTT
TACATTGGTACTTGCCTTCGAATTGGATAAGCACGTGGAGATGTGGTTCCCCAT
>GU076444
TCAATATATTGAGGGCCTCGGATTTACTGCCTGAATTGAGTGCTTCGGCATATGCGTCGT
TGGCAGATTGCTGACCTCCTCTAGCTGATCTGCCATCGATTTGGAAAACTCCAAAATCAA
TGAAGTCTCCGTCTTTCTCCACGTAGGTCTTGACATCTGTTGAGCTCTTAGCTGCCTGAA
TGTTCGGATGGAAATGTGCTGACCTGTTTGGAGAGGATAAATCGAAGAACCGTTGGTTTT
TACATTGGTACTTGCCTTCGAATTGGATAAGCACGTGGAGATGTGGTTCCCCAT
>KX347160
TCAATATATTGAGGGCCACGGATTTACTGCCTGAATTGAGTGCTTCAGCATATGCGTCGT
TGGTACATTGCTGACCTCCTCTAGCTGATCTGCCATCGATGTGGAAAACTCCAAAATGAA
TGAAGTCTCCTTCTTTCTCCACGTAGGTCTTGACATCTGTTGAGCTCTTATCTGCGTGAG
TGTTCGGATGGAAATGTGCTGACGTGTCTGGAGACGATAAATCGAAGAACCGTTGGTTTT
TACATTGGTACTTGCTTTCGAATTGGATAAGCACGTGGAGATGTGCTTCCCCAT
>KX347159
TCAATATATTGAGGGCCACGGATTTACTGCCTGAATTGAGTGCTTCAGCATATGCGTCGT
TGGTACATTGCTGACCTCCTCTAGCTGATCTGCCATCGATGTGGAAAACTCCAAAATGAA
TGAAGTCTCCTTCTTTCTCCACGTAGGTCTTGACATCTGTTGAGCTCTTATCTGCGTGAG
TGTTCGGATGGAAATGTGCTGACGTGTCTGGAGACGATAAATCGAAGAACCGTTGGTTTT
TACATTGGTACTTGCTTTCGAATTGGATAAGCACGTGGAGATGTGCTTCCCCAT
>GU076446
TCAATATATTGAGGGCCTCGGATTTGCTGCCTGAATTGAGCGCTTCGGCATATGCGTCGT
TGGCAGATTGCTGACCTCCTCTAGCTGATCTGCCATCGATTTGGAAAACTCCAAAATCAA
CGAAGTCTCCGTCTTTCTCCACGTAGGTCTTGACATCTGTTGAGCTCTTAGCTGCCTGAA
TGTTCGGATGGAAATGTGCTGACCTGCTTGGAGAGGATAAATCGAAGAACCGTTGGTTCT
TACATTGGTACTTTCCTTCGAACTGGATGAGAACATGGAGATGAGGAGACCCAT
>GU076440
TCAATATATTGAGGGCCTCGGATTTGCTGCCTGAATTGAGCGCTTCGGCATATGCGTCGT
TGGCAGATTGCTGACCTCCTCTAGCTGATCTGCCATCGATTTGGAAAACTCCAAAATCAA
CGAAGTCTCCGTCTTTCTCCACGTAGGTCTTGACATCTGTTGAGCTCTTAGCTGCCTGAA
TGTTCGGATGGAAATGTGCTGACCTGCTTGGAGAGGATAAATCGAAGAACCGTTGGTTCT
TACATTGGTACTTTCCTTCGAACTGGATGAGAACATGGAGATGAGGAGACCCAT
>GU076445
TCAATATATTGAGGGCCTCGGATTTGCTGCCTGAATTGAGTGCTTCGGCATATGCGTCGT
TGGCAGATTGCTGACCTCCTCTAGCTGATCTGCCATCGATTTGGAAAACTCCAAAATCAA
TGAAGTCTCCGTCTTTCTCCACGTAGGTCTTGACATCTGTTGAGCTCTTAGCTGCCTGAA
TGTTCGGATGGAAATGTGCTGACCTGCTTGGAGAGGATAAATCGAAGAACCGTTGGTTCT
TACATTGGTACTTTCCTTCGAACTGGATGAGAACATGGAGATGAGGAGACCCAT
>KX347161
TCAATATATTGAGGGCCTCGGATTTACTGCCTGAATTGAGTGCTTCGGCATATGCGTCGT
TGGCAGATTGCTGACCTCCTCTAGCTGATCTGCCATCGATTTGGAAAACTCCAAAATCAA
TGAAGTCTCCGTCTTTCTCCACGTAGGTCTTGACATCTGTTGAGCTCTTAGCTGCCTGAA
TGTTCGGATGGAAATGTGCTGACCTGGTTGGAGAGTATAAATCGAAGAACCGTTGGTTTT
TACATTGGTACTTTCCTTCGAATTGGATAAGCACATGGAGATGTGGTTCCCCAT
>KR108214
TTAATATATTGAGGGCCTCGGATTTACTGCCTGAATTGAGTGCTTCGGCATATGCGTCGT
TGGCAGATTGCTGACCTCCTCTAGCTGATCTGCCATCGATTTGGAAAACTCCAAAATCAA
TGAAGTCTCCGTCTTTCTCCACGTAGGTCTTGACATCTGTTGAGCTCTTAGCTGCCTGAA
TGTTCGGATGGAAATGTGCTGACCTGGTTGGAGAGGATAAATCGAAGAACCGTTGGTTTT
TACATTGGTACTTGCCTTCGAATTGGATAAGCACATGGAGATGTGGTTCCCCAT
>KJ830842
TTAATATATTGAGGGCCTCGGATTTACTGCCTGAATTGAGTGCTTCGGCATATGCGTCGT
TGGCAGATTGCTGACCTCCTCTAGCTGATCTGCCATCGATTTGGAAAACTCCAAAATCAA
TGAAGTCTCCGTCTTTCTCCACGTAGGTCTTGACATCTGTTGAGCTCTTAGCTGCCTGAA
TGTTCGGATGGAAATGTGCTGACCTGGTTGGAGAGGATAAATCGAAGAACCGTTGGTTTT
TACATTGGTACTTGCCTTCGAATTGGATAAGCACATGGAGATGTGGTTCCCCAT
>KM926626
TTAATATATTGAGGGCCTCGGATTTACTGCCTGAATTGAGTGCTTCGGCATATGCGTCGT
TGGCAGATTGCTGACCTCCTCTAGCTGATCTGCCATCGATTTGGAAAACTCCAAAATCAA
TGTAGTCTCCGTCTTTCTCCACGTAGGTCTTGACATCTGTTGAGCTCTTAGCTGCCTGAA
TGTTTGGATGGAAATGTGCTGACCTGGTTGGGGATACCAGATCGAAGAACCGTTGGTTCT
TGCACTGGTATTTTCCCTCGAACTGGATAAGCACATGGAGATGAGGCTCCCCAT
>KM926625
TTAATATATTGAGGGCCTCGGATTTACTGCCTGAATTGAGTGCTTCGGCATATGCGTCGT
TGGCAGATTGCTGACCTCCTCTAGCTGATCTGCCATCGATTTGGAAAACTCCAAAATCAA
TGTAGTCTCCGTCTTTCTCCACGTAGGTCTTGACATCTGTTGAGCTCTTAGCTGCCTGAA
TGTTTGGATGGAAATGTGCTGACCTGGTTGGGGATACCAGATCGAAGAACCGTTGGTTCT
TGCACTGGTATTTTCCCTCGAACTGGATAAGCACATGGAGATGAGGCTCCCCAT
>GU076449
TCAGAACTCTAAGAGCCTCTGCCTTACTTCCAGAGTTAATTGCTGCAGCGTAAGCGTCGT
TTGCAGATTGTTGTCCCCCTCTTGCAGACCTTCCATCGATCTGAAACTCTCCCCAGTCGA
GGGTGTCTCCCTCCTTGTCGATGTAAGACTTGACGTCGGAACTGGATTTAGCTCCCTGAA
TGTTTGGATAGAAATGTGCTGCCCTGCTTGGGGATACCAAGTCGAAGAATCGCTGATTTT
GGCACTTGAATTTCCCCTCGAATTGGATAAGCACATGGAGATGTGGCTCCCCAT
>GU076448
TCAGAACTCTAAGAGCCTCTGCCTTACTTCCAGAGTTAATTGCTGCGGCGTAAGCGTCGT
TTGCAGATTGTTGTCCCCCTCTTGCAGACCTTCCATCGATCTGAAACTCTCCCCAGTCGA
GGGTGTCTCCCTCCTTGTCGATGTAAGACTTGACGTCGGAACTGGATTTAGCTCCCTGAA
TGTTTGGATGGAAATGTGCTGCCCTGCTTGGGGATACCAAGTCGAAGAATCGCTGATTTT
GGCACTTGAATTTCCCCTCGAATTGGATAAGCACATGGAGATGTGGCTCCCCAT
>GU076443
TCAGAACTCTAAGAGCCTCTGCCTTACTTCCAGAGTTAATTGCTGCGGCGTAAGCGTCGT
TTGCAGATTGTTGTCCCCCTCTTGCAGACCTTCCATCGATCTGAAACTCTCCCCAGTCGA
GGGTGTCTCCCTCCTTGTCGATGTAAGACTTGACGTCGGAACTGGATTTAGCTCCCTGAA
TGTTTGGATGGAAATGTGCTGCCCTGCTTGGGGATACCAAGTCGAAGAATCTCTGATTTT
GGCACTTGAATTTCCCCTCGAATTGGATAAGCACATGGAGATGTGGCTCCCCAT
>GU076442
TCAGAACTCTAAGAACCTCTGCCTTACTTCCAGAGTTAATTGCTGCGGCGTAAGCGTCGT
TTGCAGATTGTTGTCCCCCTCTTGCAGACCTTCCATCGATCTGAAACTCTCCCCAGTCGA
GGGTGTCTCCCTCCTTGTCGATGTAAGACTTGACGTCGGAACTGGATTTAGCTCCCTGAA
TGTTTGGATGGAAATGTGCTGCCCTGCTTGGGGATACCAAGTCGAAGAATCTCTGATTTT
GGCACTTGAATTTCCCCTCGAATTGGATAAGCACATGGAGATGTGGCTCCCCAT
