# Supplementary material for: Gene Overlapping as a Modulator of Begomovirus Evolution
Source: Microorganisms. 2022 Feb 4;10(2):366. doi: 10.3390/microorganisms10020366 (PMC8875319; doi:10.3390/microorganisms10020366)
Supplement: Supplementary file 1 [file microorganisms-10-00366-s001.zip › File S1/Tomato_yellow_leaf_curl_virus/DNA_AC2.fasta]

>KC753370
TTAAATACTCTTAAGAAATGCCAGGTCTGAAGTTGTAAAGGAGTCCATATTCTGAATATC
AGGAAACACTTGTGAATCCCCAACGCCTTCCTGAGGTTGTGGTTGAATTGGATCTGTATC
TCCAAATAGTCGTTGTTGTCGTTGAATGGTTTGCTGTTGTGCTTCAGCACCTTGAAATAC
AGGGGATTTGGAACTTCCCATATATACACGCCATTCTGCGCTTGAGCTGCAGTAATGGTT
TCCCCTGTGCGTAAATCCATATTTGTGACAATTAATGTTTACGTAATAGGAACAGCCACA
GTCCAAGTCTACTCTGCGTCTTCTTGGTATTTTTTTCTTTGCAATTTTATGTTGTACTTT
GACTGGTACAATTGTAGAGTGGCTGTTGGAGGGTGACGAATTCTGCAT
>KC753369
TTAAATACTCTTAAGAAATGCCAGGTCTGAGGTTGTAAAGGAGTCCATATTCTGAATATC
AGGAAACACTTGTGAATCCCCAACGCCTTCCTGAGGTTGTGGTTGAATTGGATCTGTATC
TCCAAATAGTCGTTGTTGTCGTTGAATGGTTTGCTGTTGTGCTTCAGCACCTTGAAATAC
AGGGGATTTGGAACTTCCCATATATACACGCCATTCTGCGCTTGAGCTGCAGTAATGGTT
TCCCCTGTGCGTAAATCCATATTTGTGACAATTAATGTTTACGTAATAGGAACAGCCACA
GTCCAAGTCTACTCTGCGTCTTCTTGGTATTTTTTTCTTTGCAATTTTATGTTGTACTTT
GACTGGTACAATTGTAGAGTGGCTGTTGGAGGGTGACGAATTCTGCAT
>KC753366
TTAAATACTCTTAAGAAATGCCAGGTCTGAGGTTGTAAAGGAGTCCATATTCTGAATATC
AGGAAACACTTGTGAATCCCCAACGCCTTCCTGAGGTTGTGGTTGAATTGGATCTGTATC
TCCAAATAGTCGTTGTTGTCGTTGAATGGTTTGCTGTTGTGCTTCAGCACCTTGAAATAC
AGGGGATTTGGAACTTCCCATATATACACGCCATTCTGCGCTTGAGCTGCAGTAATGGTT
TCCCCTGTGCGTAAATCCATATTTGTGACAATTAATGTTTACGTAATAGGAACAGCCACA
GTCTAAGTCTACTCTGCGTCTTCTTGGTATTTTTTTCTTTGCAATTTTATGTTGTACTTT
GACTGGTACAATTGTAGAGTGGCTGTTGGAGGGTGACGAATTCTGCAT
>KC753372
TTAAATACTCTTAAGAAACGCCAAGTCTGAGGACTCAAAGGAGTCCAAATTCGGAAGATC
AAGAAACACTTGTGAATCCCCAACTCCTTCCTGAGATTGTGGTTGAATTGTATCTGAATC
TCCAAATAGTCGTACTCGTTGTTGAAGGGTCTGCTGTTGTGTTTCAGAACCTTGAAATAG
AGGGGATTTGGAACCATCCAAATATAGACGCCATTCTGCGCTTGAGCTGCAGTGATGCTT
TCCCCTGTGCGTAAATCCATATTTGTGACAATTTATGTTCATGTAATACGAACAGCCACA
ATCTAAGTCTATACGTCGCCTTCTTGTTGTTTTTCTCTTTGCAATTTTATGTTGCACTTT
AACTGGGACAGTTGAAGAGTGGCTGTTCGATGGAGATAAATTCTGCAT
>KC753365
TTAAATACTCTTAAGAAATGCCAAATCTGAGGACGTAAACGAGTCCAAATGTGGAAGATT
AAGAAACACTTGTGGATCCCCAGCGCTTTCCTCAAGTTGTGGTTGAATTGGATTTGTACT
TCTATGTAGTCCATGTTGGTGTTGAACAGTCTGGTGCTGTGCCTCAGCACCTTGAAATAG
AGGGGATTTGGAACCTTCCAAATATAGACGCCATTCTGCGCCTGAGCTGCAGTGATGTAC
TCCCCGGTGCGAAAATCCATACCCATGACAGTTGATACTGAGGTAATATGAGCAGCCGCA
GTCTAAGTCAATACGTCTCCTGCGGATTATTTTCTTCTTCGCAATTTGGTGCAGTATCTT
CTGTGGAACTTGAGTAGAGTGGCCCGTTGATGGTGACGAAGGTCGCAT
>KY284012
CTAAATACTCTTAAGAAATGACCAGTCTGAGGCTGTAAGGTCGTCCAGATTCGGAAGTTG
AGAAAACATTTGTGAATCTCCAACTCCTTCCTGATGTTGTGATTGAATCGGATTTGTATC
GAAATTACGTCTTTGTTCATGTTGAATGGCCTGTTGTCGTGGTTGGTGATCTTGAAATAG
AGGGGATTGTTTATCTCCCAGATAAAAACGCCATTCTTTGCTTGAGGAGCAGTGATGAGT
TCCCCTGTGCGTGAATCCATGGTTGATGCAGTTGATGTGGATATAGTATGAGCAGCCGCA
GTCTAGGTCCACTCGCCTACGTCTGACTGGTTTCTTCTTGGCTAGCTTGTGTTGGACCTT
GATTGGCACTTGAGAACAGTGGCTCGTAGAGGGTGATGAAGGTTGCAT
>KU248482
CTAAATACTCTTAAGAAATGACCAGTCTGAGGCTGTAAGGTCGTCCAGATTCGGAAGTTG
AGAAAACATTTGTGAATCTCCAACTCCTTCCTGATGTTGTGATTGAATCGGATTTGTATC
GAAATTACGTCTTTGTTCATGTTGAATGGCCTGTTGTCGTGGTTGGTGATCTTGAAATAG
AGGGGATTGTTTATCTCCCAGATAAAAACGCCATTCTTTGCTTGAGGAGCAGTGATGAGT
TCCCCTGTGCGTGAATCCATGGTTGATGCAGTTGATGTGGATATAGTATGAGCAGCCGCA
GTCTAGGTCCACTCGCCTACGTCTGACTGGTTTCTTCTTGGCTAGCTTGTGTTGGACCTT
GATTGGCACTTGAGAACAGTGGCTCGTAGAGGGTGATGAAGGTTGCAT
>KT033715
CTAAATACTCTTAAGAAATGACCAGTCTGAGGCTGTAAGGTCGTCCAGATTCGGAAGTTG
AGAAAACATTTGTGAATCTCCAACTCCTTCCTGATGTTGTGATTGAATCGGATTTGTATC
GAAATTACGTCTTTGTTCATGTTGAATGGCCTGTTGTCGTGGTTGGTGATCTTGAAATAG
AGGGGATTGTTTATCTCCCAGATAAAAACGCCATTCTTTGCTTGAGGAGCAGTGATGAGT
TCCCCTGTGCGTGAATCCATGGTTGATGCAGTTGATGTGGATATAGTATGAGCAGCCGCA
GTCTAGGTCCACTCGCCTACGTCTGACTGGTTTCTTCTTGGCTAGCTTGTGTTGGACCTT
GATTGGCACTTGAGAACAGTGGCTCGTAGAGGGTGATGAAGGTTGCAT
>KT728752
CTAAATACTCTTAAGAAATGACCAGTCTGAGGCTGTAAGGTCGTCCAGATTCGGAAGTTG
AGAAAACATTTGTGAATCTCCAACTCCTTCCTGATGTTGTGATTGAATCGGATTTGTATC
GAAATTACGTCTTTGTTCATGTTGAATGGCCTGTTGTCGTGGTTGGTGATCTTGAAATAG
AGGGGATTGTTTATCTCCCAGATAAAAACGCCATTCTTTGCTTGAGGAGCAGTGATGAGT
TCCCCTGTGCGTGAATCCATGGTTGATGCAGTTGATGTGGATATAGTATGAGCAGCCGCA
GTCTAGGTCCACTCGCCTACGTCTGACTGGTTTCTTCTTGGCTAGCTTGTGTTGGACCTT
GATTGGCACTTGAGAACAGTGGCTCGTAGAGGGTGATGAAGGTTGCAT
>KT728746
CTAAATACTCTTAAGAAATGACCAGTCTGAGGCTGTAAGGTCGTCCAGATTCGGAAGTTG
AGAAAACATTTGTGAATCTCCAACTCCTTCCTGATGTTGTGATTGAATCGGATTTGTATC
GAAATTACGTCTTTGTTCATGTTGAATGGCCTGTTGTCGTGGTTGGTGATCTTGAAATAG
AGGGGATTGTTTATCTCCCAGATAAAAACGCCATTCTTTGCTTGAGGAGCAGTGATGAGT
TCCCCTGTGCGTGAATCCATGGTTGATGCAGTTGATGTGGATATAGTATGAGCAGCCGCA
GTCTAGGTCCACTCGCCTACGTCTGACTGGTTTCTTCTTGGCTAGCTTGTGTTGGACCTT
GATTGGCACTTGAGAACAGTGGCTCGTAGAGGGTGATGAAGGTTGCAT
>KT728745
CTAAATACTCTTAAGAAATGACCAGTCTGAGGCTGTAAGGTCGTCCAGATTCGGAAGTTG
AGAAAACATTTGTGAATCTCCAACTCCTTCCTGATGTTGTGATTGAATCGGATTTGTATC
GAAATTACGTCTTTGTTCATGTTGAATGGCCTGTTGTCGTGGTTGGTGATCTTGAAATAG
AGGGGATTGTTTATCTCCCAGATAAAAACGCCATTCTTTGCTTGAGGAGCAGTGATGAGT
TCCCCTGTGCGTGAATCCATGGTTGATGCAGTTGATGTGGATATAGTATGAGCAGCCGCA
GTCTAGGTCCACTCGCCTACGTCTGACTGGTTTCTTCTTGGCTAGCTTGTGTTGGACCTT
GATTGGCACTTGAGAACAGTGGCTCGTAGAGGGTGATGAAGGTTGCAT
>KT728744
CTAAATACTCTTAAGAAATGACCAGTCTGAGGCTGTAAGGTCGTCCAGATTCGGAAGTTG
AGAAAACATTTGTGAATCTCCAACTCCTTCCTGATGTTGTGATTGAATCGGATTTGTATC
GAAATTACGTCTTTGTTCATGTTGAATGGCCTGTTGTCGTGGTTGGTGATCTTGAAATAG
AGGGGATTGTTTATCTCCCAGATAAAAACGCCATTCTTTGCTTGAGGAGCAGTGATGAGT
TCCCCTGTGCGTGAATCCATGGTTGATGCAGTTGATGTGGATATAGTATGAGCAGCCGCA
GTCTAGGTCCACTCGCCTACGTCTGACTGGTTTCTTCTTGGCTAGCTTGTGTTGGACCTT
GATTGGCACTTGAGAACAGTGGCTCGTAGAGGGTGATGAAGGTTGCAT
>KT728743
CTAAATACTCTTAAGAAATGACCAGTCTGAGGCTGTAAGGTCGTCCAGATTCGGAAGTTG
AGAAAACATTTGTGAATCTCCAACTCCTTCCTGATGTTGTGATTGAATCGGATTTGTATC
GAAATTACGTCTTTGTTCATGTTGAATGGCCTGTTGTCGTGGTTGGTGATCTTGAAATAG
AGGGGATTGTTTATCTCCCAGATAAAAACGCCATTCTTTGCTTGAGGAGCAGTGATGAGT
TCCCCTGTGCGTGAATCCATGGTTGATGCAGTTGATGTGGATATAGTATGAGCAGCCGCA
GTCTAGGTCCACTCGCCTACGTCTGACTGGTTTCTTCTTGGCTAGCTTGTGTTGGACCTT
GATTGGCACTTGAGAACAGTGGCTCGTAGAGGGTGATGAAGGTTGCAT
>KT355023
CTAAATACTCTTAAGAAATGACCAGTCTGAGGCTGTAAGGTCGTCCAGATTCGGAAGTTG
AGAAAACATTTGTGAATCTCCAACTCCTTCCTGATGTTGTGATTGAATCGGATTTGTATC
GAAATTACGTCTTTGTTCATGTTGAATGGCCTGTTGTCGTGGTTGGTGATCTTGAAATAG
AGGGGATTGTTTATCTCCCAGATAAAAACGCCATTCTTTGCTTGAGGAGCAGTGATGAGT
TCCCCTGTGCGTGAATCCATGGTTGATGCAGTTGATGTGGATATAGTATGAGCAGCCGCA
GTCTAGGTCCACTCGCCTACGTCTGACTGGTTTCTTCTTGGCTAGCTTGTGTTGGACCTT
GATTGGCACTTGAGAACAGTGGCTCGTAGAGGGTGATGAAGGTTGCAT
>KT033713
CTAAATACTCTTAAGAAATGACCAGTCTGAGGCTGTAAGGTCGTCCAGATTCGGAAGTTG
AGAAAACATTTGTGAATCTCCAACTCCTTCCTGATGTTGTGATTGAATCGGATTTGTATC
GAAATTACGTCTTTGTTCATGTTGAATGGCCTGTTGTCGTGGTTGGTGATCTTGAAATAG
AGGGGATTGTTTATCTCCCAGATAAAAACGCCATTCTTTGCTTGAGGAGCAGTGATGAGT
TCCCCTGTGCGTGAATCCATGGTTGATGCAGTTGATGTGGATATAGTATGAGCAGCCGCA
GTCTAGGTCCACTCGCCTACGTCTGACTGGTTTCTTCTTGGCTAGCTTGTGTTGGACCTT
GATTGGCACTTGAGAACAGTGGCTCGTAGAGGGTGATGAAGGTTGCAT
>KT033709
CTAAATACTCTTAAGAAATGACCAGTCTGAGGCTGTAAGGTCGTCCAGATTCGGAAGTTG
AGAAAACATTTGTGAATCTCCAACTCCTTCCTGATGTTGTGATTGAATCGGATTTGTATC
GAAATTACGTCTTTGTTCATGTTGAATGGCCTGTTGTCGTGGTTGGTGATCTTGAAATAG
AGGGGATTGTTTATCTCCCAGATAAAAACGCCATTCTTTGCTTGAGGAGCAGTGATGAGT
TCCCCTGTGCGTGAATCCATGGTTGATGCAGTTGATGTGGATATAGTATGAGCAGCCGCA
GTCTAGGTCCACTCGCCTACGTCTGACTGGTTTCTTCTTGGCTAGCTTGTGTTGGACCTT
GATTGGCACTTGAGAACAGTGGCTCGTAGAGGGTGATGAAGGTTGCAT
>KT033706
CTAAATACTCTTAAGAAATGACCAGTCTGAGGCTGTAAGGTCGTCCAGATTCGGAAGTTG
AGAAAACATTTGTGAATCTCCAACTCCTTCCTGATGTTGTGATTGAATCGGATTTGTATC
GAAATTACGTCTTTGTTCATGTTGAATGGCCTGTTGTCGTGGTTGGTGATCTTGAAATAG
AGGGGATTGTTTATCTCCCAGATAAAAACGCCATTCTTTGCTTGAGGAGCAGTGATGAGT
TCCCCTGTGCGTGAATCCATGGTTGATGCAGTTGATGTGGATATAGTATGAGCAGCCGCA
GTCTAGGTCCACTCGCCTACGTCTGACTGGTTTCTTCTTGGCTAGCTTGTGTTGGACCTT
GATTGGCACTTGAGAACAGTGGCTCGTAGAGGGTGATGAAGGTTGCAT
>KC845301
CTAAATACTCTTAAGAAATGACCAGTCTGAGGCTGTAAGGTCGTCCAGATTCGGAAGTTG
AGAAAACATTTGTGAATCTCCAACTCCTTCCTGATGTTGTGATTGAATCGGATTTGTATC
GAAATTACGTCTTTGTTCATGTTGAATGGCCTGTTGTCGTGGTTGGTGATCTTGAAATAG
AGGGGATTGTTTATCTCCCAGATAAAAACGCCATTCTTTGCTTGAGGAGCAGTGATGAGT
TCCCCTGTGCGTGAATCCATGGTTGATGCAGTTGATGTGGATATAGTATGAGCAGCCGCA
GTCTAGGTCCACTCGCCTACGTCTGACTGGTTTCTTCTTGGCTAGCTTGTGTTGGACCTT
GATTGGCACTTGAGAACAGTGGCTCGTAGAGGGTGATGAAGGTTGCAT
>KF561125
TTAAATACTCTTAAGAAATGACCAGTCTGAGGCCGTAATGTCGTCCAGATTCGGAAGTCG
AGAAAACATTTGTGAATCCCCAGTTCCTTCCTGGTGTTGTGATTGAATCGGATTTGTATT
GAAATGATGTCGTAGTTCATGTTGAGTGGCCTCTCGTCGTCGCTGGTGATCTTGAAATAG
ATGGGATTGTTTATCTCCCAGATAAATACGCCATTCGTTGCCTGACGAGCAGTGCTGAGT
TCCCCCGTGCGTGAATCCATGGTTGATGCAGTTGATGTGGATATAGTATGAGCAGCCGCC
GTCTAGGTCCAGTCGCCTACGCCTGATTATTTTCTTCTTGGCTAGCTTGTGTTGGACCTT
GATTGGCACTTGAGAACAGTGGCTCGTAGAGGGTGATGAAGGTTGCAT
>KU517849
CTAAATACTCTTAAGAAACGACCAGTCTGAGGCTGTAATGTCGTCCAAATTCGGAAGTTG
AGAAAACATTTGTGAATCCCCAATGCCTTCCTGATGTTGTGGTTGAATCTTATCTGAATG
GAAATGATGTCGTTGTTCATTAGAAATGGCCGCTGGCTGTGTTCTGTTATCTTGAAATAG
AGGGGATTGTTTATCTCCCATATAAAAACGCCATTCTCTGCTTGAGGAGCAGTGATGAGT
TCCCCTGTGCGTGAATCCATGATTGTTGCAGTTGATGTGGAGGTAGTATGAGCAGCCACA
GTCTAGGTCTACACGCTTACGCCTTATTGGTTTCTTCTTGGCTATCTTGTGTTGGACCTT
GATTGATACTTGCGAACAGTGGCTCGTAGAGGGTGACGAAGATTGCAT
>GU199587
CTAAATACTCTTAAGAAACGACCAGTCTGAGGCTGTAATGTCGTCCAAATTCGGAAGTTG
AGAAAACATTTGTGAATCCCCAATGCCTTCCTGATGTTGTGGTTGAATCTTATCTGAATG
GAAATGATGTCGTTGTTCATTAGAAATGGCCGCTGGCTGTGTTCTGTTATCTTGAAATAG
AGGGGATTGTTTATCTCCCATATAAAAACGCCATTCTCTGCTTGAGGAGCAGTGATGAGT
TCCCCTGTGCGTGAATCCATGATTGTTGCAGTTGATGTGGAGGTAGTATGAGCAGCCACA
GTCTAGGTCTACACGCTTACGCCTTATTGGTTTCTTCTTGGCTATCTTGTGTTGGACCTT
GATTGATACTTGCGAACAGTGGCTCGTAGAGGGTGACGAAGATTGCAT
>JF301668
CTAAATACTCTTAAGAAACGACCAGTCTGAGGCTGTAATGTCGTCCAAATTCGGAAGTTG
AGAAAACATTTGTGAATCCCCAATGCCTTCCTGATGTTGTGGTTGAATCTTATCTGAATG
GAAATGATGTCGTTGTTCATTAGAAATGGCCGCTGGCTGTGTTCTGTTATCTTGAAATAG
AGGGGATTGTTTATCTCCCATATAAAAACGCCATTCTCTGCTTGAGGAGCAGTGATGAGT
TCCCCTGTGCGTGAATCCATGATTGTTGCAGTTGATGTGGAGGTAGTATGAGCAGCCACA
GTCTAGGTCTACACGCTTACGCCTTATTGGTTTCTTCTTGGCTATCTTGTGTTGGACCTT
GATTGATACTTGCGAACAGTGGCTCGTAGAGGGTGACGAAGATTGCAT
>HQ702862
CTAAATACTCTTAAGAAACGACCAGTCTGAGGCTGTAATGTCGTCCAAATTCGGAAGTTG
AGAAAACATTTGTGAATCCCCAATGCCTTCCTGATGTTGTGGTTGAATCTTATCTGAATG
GAAATGATGTCGTTGTTCATTAGAAATGGCCGCTGGCTGTGTTCTGTTATCTTGAAATAG
AGGGGATTGTTTATCTCCCATATAAAAACGCCATTCTCTGCTTGAGGAGCAGTGATGAGT
TCCCCTGTGCGTGAATCCATGATTGTTGCAGTTGATGTGGAGGTAGTATGAGCAGCCACA
GTCTAGGTCTACACGCTTACGCCTTATTGGTTTCTTCTTGGCTATCTTGTGTTGGACCTT
GATTGATACTTGCGAACAGTGGCTCGTAGAGGGTGACGAAGATTGCAT
>HM358879
CTAAATACTCTTAAGAAACGACCAGTCTGAGGCTGTAATGTCGTCCAAATTCGGAAGTTG
AGAAAACATTTGTGAATCCCCAATGCCTTCCTGATGTTGTGGTTGAATCTTATCTGAATG
GAAATGATGTCGTTGTTCATTAGAAATGGCCGCTGGCTGTGTTCTGTTATCTTGAAATAG
AGGGGATTGTTTATCTCCCATATAAAAACGCCATTCTCTGCTTGAGGAGCAGTGATGAGT
TCCCCTGTGCGTGAATCCATGATTGTTGCAGTTGATGTGGAGGTAGTATGAGCAGCCACA
GTCTAGGTCTACACGCTTACGCCTTATTGGTTTCTTCTTGGCTATCTTGTGTTGGACCTT
GATTGATACTTGCGAACAGTGGCTCGTAGAGGGTGACGAAGATTGCAT
>KU892717
CTAAATACTCTTAAGAAACGACCAGTCTGAGGCTGTAATGTCGTCCAAATTCGGAAGTTG
AGAAAACATTTGTGAATCCCCAATGCCTTCCTGATGTTGTGGTTGAATCTTATCTGAATG
GAAATGATGTCGTTGTTCATTAGAAATGGCCGCTGGCTGTGTTCTGTTATCTTGAAATAG
AGGGGATTGTTTATCTCCCATATAAAAACGCCATTCTCTGCTTGAGGAGCAGTGATGAGT
TCCCCTGTGCGTGAATCCATGATTGTTGCAGTTGATGTGGAGGTAGTATGAGCAGCCACA
GTCTAGGTCTACACGCTTACGCCTTATTGGTTTCTTCTTGGCTATCTTGTGTTGGACCTT
GATTGATACTTGCGAACAGTGGCTCGTAGAGGGTGACGAAGATTGCAT
>KC138545
CTAAATACTCTTAAGAAACGACCAGTCTGAGGCTGTAATGTCGTCCAAATTCGGAAGTTG
AGAAAACATTTGTGAATCCCCAATGCCTTCCTGATGTTGTGGTTGAATCTTATCTGAATG
GAAATGATGTCGTTGTTCATTAGAAATGGCCGCTGGCTGTGTTCTGTTATCTTGAAATAG
AGGGGATTGTTTATCTCCCATATAAAAACGCCATTCTCTGCTTGAGGAGCAGTGATGAGT
TCCCCTGTGCGTGAATCCATGATTGTTGCAGTTGATGTGGAGGTAGTATGAGCAGCCACA
GTCTAGGTCTACACGCTTACGCCTTATTGGTTTCTTCTTGGCTATCTTGTGTTGGACCTT
GATTGATACTTGCGAACAGTGGCTCGTAGAGGGTGACGAAGATTGCAT
>KC138544
CTAAATACTCTTAAGAAACGACCAGTCTGAGGCTGTAATGTCGTCCAAATTCGGAAGTTG
AGAAAACATTTGTGAATCCCCAATGCCTTCCTGATGTTGTGGTTGAATCTTATCTGAATG
GAAATGATGTCGTTGTTCATTAGAAATGGCCGCTGGCTGTGTTCTGTTATCTTGAAATAG
AGGGGATTGTTTATCTCCCATATAAAAACGCCATTCTCTGCTTGAGGAGCAGTGATGAGT
TCCCCTGTGCGTGAATCCATGATTGTTGCAGTTGATGTGGAGGTAGTATGAGCAGCCACA
GTCTAGGTCTACACGCTTACGCCTTATTGGTTTCTTCTTGGCTATCTTGTGTTGGACCTT
GATTGATACTTGCGAACAGTGGCTCGTAGAGGGTGACGAAGATTGCAT
>KC138543
CTAAATACTCTTAAGAAACGACCAGTCTGAGGCTGTAATGTCGTCCAAATTCGGAAGTTG
AGAAAACATTTGTGAATCCCCAATGCCTTCCTGATGTTGTGGTTGAATCTTATCTGAATG
GAAATGATGTCGTTGTTCATTAGAAATGGCCGCTGGCTGTGTTCTGTTATCTTGAAATAG
AGGGGATTGTTTATCTCCCATATAAAAACGCCATTCTCTGCTTGAGGAGCAGTGATGAGT
TCCCCTGTGCGTGAATCCATGATTGTTGCAGTTGATGTGGAGGTAGTATGAGCAGCCACA
GTCTAGGTCTACACGCTTACGCCTTATTGGTTTCTTCTTGGCTATCTTGTGTTGGACCTT
GATTGATACTTGCGAACAGTGGCTCGTAGAGGGTGACGAAGATTGCAT
>KC138546
CTAAATACTCTTAAGAAACGACCAGTCTGAGGCTGTAATGTCGTCCAAATTCGGAAGTTG
AGAAAACATTTGTGAATCCCCAATGCCTTCCTGATGTTGTGGCTGAATCTTATCTGAATG
GAAATGATGTCGTTGTTCATTAGAAATGGCCGCTGGCTGTGTTCTGTTATCTTGAAATAG
AGGGGATTGTTTATCTCCCATATAAAAACGCCATTCTCTGCTTGAGGAGCAGTGATGAGT
TCCCCTGTGCGTGAATCCATGATTGTTGCAGTTGATGTGGAGGTAGTATGAGCAGCCACA
GTCTAGGTCTACACGCTTACGCCTTATTGGTTTCTTCTTGGCTATCTTGTGTTGGACCTT
GATTGATACTTGCGAACAGTGGCTCGTAGAGGGTGACGAAGATTGCAT
>HM627882
CTAAATACTCTTAAGAAACGACCAGTCTGAGGCTGTAATGTCGTCCAAATTCGGAAGTTG
AGAAAACATTTGTGAATCCCCAATGCCTTCCTGATGTTGTGGTTGAATCTTATCTGAATG
GAAATGATGTCGTTGTTCATTAGAAATGGCCGCTGGCTGTGTGCTGTTATCTTGAAATAG
AGGGGATTGTTTATCTCCCATATAAAAACGCCATTCTCTGCTTGAGGAGCAGTGATGAGT
TCCCCTGTGCGTGAATCCATGATTGTTGCAGTTGATGTGGAGGTAGTATGAGCAGCCACA
GTCTAGGTCTACACGCTTACGCCTTATTGGTTTCTTCTTGGCTATCTTGTGTTGGACCTT
GATTGATACTTGCGAACAGTGGCTCGTAGAGGGTGACGAAGATTGCAT
>HM627881
CTAAATACTCTTAAGAAACGACCAGTCTGAGGCCGTAATGTCGTCCAAATTCGGAAGTTG
AGAAAACATTTGTGAATCCCCAATGCCTTCCTGATGTTGTGGTTGAATCTTATCTGAATG
GAAATGATGTCGTTGTTCATTAGAAATGGCCGCTGGCTGTGTGCTGTTATCTTGAAATAG
AGGGGATTGTTTATCTCCCATATAAAAACGCCATTCTCTGCTTGAGGAGCAGTGATGAGT
TCCCCTGTGCGTGAATCCATGATTGTTGCAGTTGATGTGGAGGTAGTATGAGCAGCCACA
GTCTAGGTCTACACGCTTACGCCTTATTGGTTTCTTCTTGGCTATCTTGTGTTGGACCTT
GATTGATACTTGCGAACAGTGGCTCGTAGAGGGTGACGAAGATTGCAT
>HQ702861
CTAAATACTCTTAAGAAACGACCAGTCTGAGGCTGTAATGTCGTCCAAATTCGGAAGTTG
AGAAAACATTTGTGAATCCCCAATGCCTTCCTGATGTTGTGGTTGAATCTTATCTGAATG
GAAATGATGTCGTTGTTCATTAGAAATGGCCGCTGGCTGTGTTCTGTTATCTTGAAATAG
AGGGGATTGTTTATCTCCCATATAAAAACGCCATTCTCTGCTTGAGGAGCAGTGATGAGT
TCCCCTGTGCGTGAATCCATGATTGTTGCAGTTGATGTGGAGGTAGTATGAGCAGCCACA
GTCTAGGTCTACACGCTTACGCCTTATTGGTTTCTTCTTGGCTATTTTGTGTTGGACCTT
GATTGATACTTGCGAACAGTGGCTCGTAGAGGGTGACGAAGATTGCAT
>KJ754192
CTAAATACTCTTAAGAAACGACCAGTCTGAGGCTGTAATGTCGTCCAAATTCGGAAGTTG
AGAAAACATTTGTGAATCCCCAATGCTTTCCTGATGTTGTGGTTGAATCTTATCTGAATG
GAAATGATGTCGTTGTTCATTAGAAATGGCCGCTGGCTGTGTTCTGTTATCTTGAAATAG
AGGGGATTGTTTATCTCCCATATAAAAACGCCATTCTCTGCTTGAGGAGCAGTGATGAGT
TCCCCTGTGCGTGAATCCATGATTGTTGCAGTTGATGTGGAGGTAGTATGAGCAGCCACA
GTCTAGGTCTACACGCTTACGCCTTATTGGTTTCTTCTTGGCTATCTTGTGTTGGACCTT
GATTGATACTTGCGAACAGTGGCTCGTAGAGGGTGACGAAGATTGCAT
>HM043732
CTAAATACTCTTAAGAAACGACCAGTCTGAGGCTGTAATGTCGTCCAAATTCGGAAGTTG
AGAAAACATTTGTGAATCCCCAATGCCTTCCTGATGTTGTGGTTGAATCTTATCTGAATG
GAAATGATGTCGTTGTTCATTAGAAATGGCCGCTGGCTGTGTTTTGTTATCTTGAAATAG
AGGGGATTGTTTATCTCCCATATAAAAACGCCATTCTCTGCTTGAGGAGCAGTGATGAGT
TCCCCTGTGCGTGAATCCATGATTGCTGCAGTTGATGTGGAGGTAGTATGAGCAGCCACA
GTCTAGGTCTACACGCTTACGCCTTATTGGTTTCTTCTTGGCTATCTTGTGTTGGACCTT
GATTGATACTTGCGAACAGTGGCTCGTAGAGGGTGACGAAGATTGCAT
>KC312666
CTAAATACTCTTAAGAAACGACCAGTCATAGGCTGTAATGTCGTCCAAATTCGGAAGTTG
AGAAAACATTTGTGAATCCCCAATGCCTTCCTGATGTTGTGGTTGAATCTTATCTGAATG
GAAATGATGTCGTTGTTCATTAGAAATGGCCGCTGGCTGTGTTCTGTTATCTTGAAATAG
AGGGGATTGTTTATCTCCCATATAAAAACGCCATTCTCTGCTTGAGGAGCAGTGATGAGT
TCCCCTGTGCGTGAATCCATGATTGTTGCAGTTGATGTCGAGGTAGTATGAGCAGCCACA
GTCTAGGTCTACACGCTTACGCCTTATTGGTTTCTTCTTGGCTATCTTGTGTTGGACCTT
GATTGATACTTGCGAACAGTGGCTCGTAGAGGGTGACGAAGATTGCAT
>KC702798
CTAAATACTCTTAAGAAACGACCAGTCTGAGGCTGTAATGTCGTCCAAATTCGGAAGTTG
AGAAAACATTTGCGAATCCCCAATGCCTTCCTGATGTTGTGGTTGAATCTTATCTGAATG
GAAATGATGTCGTTGTTCATTAGAAATGGCCGCTGGCTGTGTTCTGTTATCTTGAAATAG
AGGGGATTGTTTATCTCCCATATAAAAACGCCATTCTCTGCTTGAGGAGCAGTGATGAGT
TCCCCTGTGCGTGAATCCATGATTGTTGCAGTTGATGTGGAGGTAGTATGAGCAGCCACA
GTCTAGGTCTACACGCTTACGCCTTATTGGTTTCTTCTTGGCTATCTTGTGTTGRACCTT
GATTGATACTTGCGAACAGTGGCTCGTAGAGGGTGACGAAGATTGCAT
>JX997802
CTAAATACTCTTAAGAAACGACCAGTCTGAGGCTGTAATGTCGTCCAAATTCGGAAGTTG
AGAAAACATTTGTGAATCCCCAATGCCTTCCTGATGTTGTGGTTGAATCTTATCTGAATG
GAAATGATGTCGTTGTTCATTAGAAATGGCCGCTGACTGTGTTCTGTTATCTTGAAATAG
AGGGGATTGTTTATCTCCCATATAAAAACGCCATTCTCTGCTTGAGGAGCAGTGATGAGT
TCCCCTGTGCGTGAATCCATGATTGTTGCAGTTGATGTGGAGGTAGTATGAGCAGCCACA
GTCTAGGTCTACACGCTTACGCCTTATTGGTTTCTTCTTGGCTATCTTGTGTTGGACCTT
GATTGATACTTGCGAACAGTGGCTCGTAGAGGGTGACGAAGATTGCAT
>JX997801
CTAAATACTCTTAAGAAACGACCAGTCTGAGGCTGTAATGTCGTCCAAATTCGGAAGTTG
AGAAAACATTTGTGAATCCCCAATGCCTTCCTGATGTTGTGGTTGAATCTTATCTGAATG
GAAATGATGTCGTTGTTCATTAGAAATGGCCGCTGACTGTGTTCTGTTATCTTGAAATAG
AGGGGATTGTTTATCTCCCATATAAAAACGCCATTCTCTGCTTGAGGAGCAGTGATGAGT
TCCCCTGTGCGTGAATCCATGATTGTTGCAGTTGATGTGGAGGTAGTATGAGCAGCCACA
GTCTAGGTCTACACGCTTACGCCTTATTGGTTTCTTCTTGGCTATCTTGTGTTGGACCTT
GATTGATACTTGCGAACAGTGGCTCGTAGAGGGTGACGAAGATTGCAT
>JX997803
CTAAATACTCTTAAGAAACGACCAGTCTGAGGCTGTAATGTCGTCCAAATTCGGAAGTTG
AGAAAACATTTGTGAATCCCCAATGCCTTCCTGATGTTGTGGTTGAATCTTATCTGAATG
GAAATGATGTCGTTGTTCATTAGAAATGGCCGCTGACTGTGTTCTGTTATCTTGAAATAG
AGGGGATTGTTTATCTCCCATATAAAAACGCCATTCTCTGCTTGAGGAGCAGTGATGAGT
TCCCCTGTGCGTGAATCCATGATTGTTGCAGTTGATGTGGAGGTAGTATGAGCAGCCACA
GTCTAGGTCTACACGCTTACGCCTTATTGGTTTCTTCTTGGCTATCTTGTGTTGGACCTT
GATTGATACTTGCGAACAGTGGCTCGTAGAGGGTGACGAAGATTGCAT
>JX997799
CTAAATACTCTTAAGAAACGACCAGTCTGAGGCTGTAATGTCGTCCAAATTCGGAAGTTG
AGAAAACATTTGTGAATCCCCAATGCCTTCCTGATGTTGTGGTTGAATCTTATCTGAATG
GAAATGATGTCGTTGTTCATTAGAAATGGCCGCTGACTGTGTTCTGTTATCTTGAAATAG
AGGGGATTGTTTATCTCCCATATAAAAACGCCATTCTCTGCTTGAGGAGCAGTGATGAGT
TCCCCTGTGCGTGAATCCATGATTGTTGCAGTTGATGTGGAGGTAGTATGAGCAGCCACA
GTCTAGGTCTACACGCTTACGCCTTATTGGTTTCTTCTTGGCTATCTTGTGTTGGACCTT
GATTGATACTTGCGAACAGTGGCTCGTAGAGGGTGACGAAGATTGCAT
>JX997798
CTAAATACTCTTAAGAAACGACCAGTCTGAGGCTGTAATGTCGTCCAAATTCGGAAGTTG
AGAAAACATTTGTGAATCCCCAATGCCTTCCTGATGTTGTGGTTGAATCTTATCTGAATG
GAAATGATGTCGTTGTTCATTAGAAATGGCCGCTGACTGTGTTCTGTTATCTTGAAATAG
AGGGGATTGTTTATCTCCCATATAAAAACGCCATTCTCTGCTTGAGGAGCAGTGATGAGT
TCCCCTGTGCGTGAATCCATGATTGTTGCAGTTGATGTGGAGGTAGTATGAGCAGCCACA
GTCTAGGTCTACACGCTTACGCCTTATTGGTTTCTTCTTGGCTATCTTGTGTTGGACCTT
GATTGATACTTGCGAACAGTGGCTCGTAGAGGGTGACGAAGATTGCAT
>JX997800
CTAAATACTCTTAAGAAACGACCAGTCTGAGGCTGTAATGTCGTCCAAATTCGGAAGTTG
AGAAAACATTTGTGAATCCCCAATGCCTTCCTGATGTTGTGGTTGAATCTTATCTGAATG
GAAATGATGTCGTTGTTCATTAGAAATGGCCGTTGACTGTGTTCTGTTATCTTGAAATAG
AGGGGATTGTTTATCTCCCATATAAAAACGCCATTCTCTGCTTGAGGAGCAGTGATGAGT
TCCCCTGTGCGTGAATCCATGATTGTTGCAGTTGATGTGGAGGTAGTATGAGCAGCCACA
GTCTAGGTCTACACGCTTACGCCTTATTGGTTTCTTCTTGGCTATCTTGTGTTGGACCTT
GATTGATACTTGCGAACAGTGGCTCGTAGAGGGTGACGAAGATTGCAT
>KC312672
CTAAATACTCTTAAGAAACGACCAGTCTGAGGCTGTAATGTCGTCCAAATTCGGAAGTTC
AGAAAACATTTGTGAATCCCCAATGCCTTCCTGATGTTGTGGTTGAATCTTATCTGAATG
GAAATGATGTCGTTGTTCATTAGAAACGGCCGCTGGCTGTGTTCTGTTATCTTGAAATAT
ACGAGATCTTTTATCTCCCATATAAAAACGCCATTCTCTGCTTGAGGAGCAGTGATGAGT
TCCCCTGTGCGTGAATCCATGATTGTTGCAGTTGATGTGGAGGTAGTATGAGCAGCCACT
GTCTAGGTCTACACGCTTACGCCTTATTGGTTTCTTCTTGGCAATCTGGCGTTGGACCTT
GATTGATACTTGCGAACAGTGGCTCGTAGAGGGTGACGAAGATTGCAT
>KC312665
CTAAATACTCTTAAGAAACGACCAGTCTGAGGCTGTAATGTCGTCCAAATTCGGAAGGTG
AGAAAACATTTGTGAATCCCCAATGCCTTCCTGATGTTGTGGTTGAATCTTATCTGAATC
GAAATGATGTCGTTGTTCATTAGAAATGGCAGCTGGCTGTGTTCTGTTATCTTGAAATAG
AGGGGATAGGTCGTCAAGCGTATAAAAACGCCATTCTCTGCTTGAGGAGCAGTGATGAGT
TCCCCTGTGCGTGAATCCATGATTGTTGCAGTTGATGTGGAGGTAGTATGAGCAGCTACA
GTCTAGGTCTACACGCTTACGCCTTATTGGTTTCTTCTTGGCTATCTTGGGTTGGACCTT
GATTGATACTTGCGAACAGTGGCTCGTAGAGGGTGACGAAGATTGCAT
>KC312660
CTAAATACTCTTAAGAAACGACCAGTCTGAGGCTGTAATGTCGTCCAAATTCGGAAGATG
AGAAAACATTTGTGAATCCCCAATGCCTTCCTGATGTTGTGGTTGAATCTTATCTGAATG
GAAATGATGTCGCTGTTCATTAGAAATGGCCGCTGGCTGTGTTCTGTTATCTTGAAATAG
AGGGGATTGTTTATCTCCCATATAAAAACGACGTTGTATGCTTGAGGAGCAGTGATGAGT
TCCCCTGTGCGTGAATCCATGATTGTTGCAGTTGATGTGGAGGTAGTATGAGCAGCCACC
GTCTAGGTCTACACGCTTACGCCTTATTGGTTTCTTCTTGGCTATCTTGTCTTGGACCTT
GATTGATACTTGCGAACAGTGGCTCGTAGAGGGTGACGAAGATTGCAT
>JX456643
CTAAATACTCTTAAGAAACGACCAGTCTGAGGCTGTAATGTCGTCCAAATTCGGAAGTTG
AGAAAACATTTGTGAATCCCCAATGCCTTCCTGATGTTGTGGTTGAATCTTATCTGAATG
GAAATGATGTCGTTGTTCATTAGAAATGGCCGCTGGCTGTGTTCTGTTATCTTGAAATAG
AGGGGATTGTTTATCTCCCATATAAAAACGCCATTCTCTGCTTGAGGAGCAGTGATGAGT
TCCCCTGTGCGTGAATCCATGATTGTTGCAGTTGATGTGGAGGTAGTATGAGCAGCCACA
GTCTAGGTCTACACGCTTACGCCTTATTGGTTTCTTCTTGGCTATCTTGTGTTGGACCTT
GATTGATACTTGCGAACAGTGGCTTGTAGAGGGTGACGAAGGTTGCAT
>JX456641
CTAAATACTCTTAAGAAACGACCAGTCTGAGGCTGTAATGTCGTCCAAATTCGGAAGTTG
AGAAAACATTTGTGAATCCCCAATGCCTTCCTGATGTTGTGGTTGAATCTTATCTGAATG
GAAATGATGTCGTTGTTCATTAGAAATGGCCGCTGGCTGTGTTCTGTTATCTTGAAATAG
AGGGGATTGTTTATCTCCCATATAAAAACGCCATTCTCTGCTTGAGGAGCAGTGATGAGT
TCCCCTGTGCGTGAATCCATGATTGTTGCAGTTGATGTGGAGGTAGTATGAGCAGCCACA
GTCTAGGTCTACACGCTTACGCCTTATTGGTTTCTTCTTGGCTATCTTGTGTTGGACCTT
GATTGATACTTGCGAACAGTGGCTTGTAGAGGGTGACGAAGGTTGCAT
>JX456637
CTAAATACTCTTAAGAAACGACCAGTCTGAGACTGTAATGTCGTCCAAATTCGGAAGTTG
AGAAAACATTTGTGAATCCCCAATGCCTTCCTGATGTTGTGGTTGAATCTTATCTGAATG
GAAATGATGTCGTTGTTCATTAGAAATGGCCGCTGGCTGTGTTCTGTTATCTTGAAATAG
AGGGGATTGTTTATCTCCCATATAAAAACGCCATTCTCTGCTTGAGGAGCAGTGATGAGT
TCCCCTGTGCGTGAATCCATGATTGTTGCAGTTGATGTGGAGGTAGTATGAGCAGCCACA
GTCTAGGTCTACACGCTTACGCCTTATTGGTTTCTTCTTGGCTATCTTGTGTTGGACCTT
GATTGATACTTGCGAACAGTGGCTTGTAGAGGGTGACGAAGGTTGCAT
>JX456642
CTAAATACTCTTAAGAAACGACCAGTCTGAGGCTGTAATGTCGTCCAAATTCGGAAGTTG
AGAAAACATTTGTGAATCCCCAATGCCTTCCTGATGTTGTGGTTGAATCTTATCTGAATG
GAAATGATGTCGTTGTTCATTAGAAATGGCCGCTGGCTGTGTTCTGTTATCTTGAAATAG
AGGGGATTGTTTATCTCCCATATAAAAACGCCATTCTCTGCTTGAGGAGCAGTGATGAGT
TCCCCTGTGCGTGAATCCATGATTGTTGCAGTTGATGTGGAGGTAGTATGAGCAGCCACA
GTCTAGGTCTACACGCTTACGCCTTATTGGTTTCTTCTTGGCTATCTTGTGTTGGACCTT
GATTGATACTTGCGAACAGTGGCTCGTAGAGGGTGACGAAGGTTGCAT
>JX456640
CTAAATACTCTTAAGAAACGACCAGTCTGAGGCTGTAATGTCGTCCAAATTCGGAAGTTG
AGAAAACATTTGTGAATCCCCAATGTCTTCCTGATGTTGTGGTTGAATCTTATCTGAATG
GAAATGATGTCGTTGTTCATTAGAAATGGCCTCTGGCTGTGTTCTGTTATCTTGAAATAG
AGGGGATTGTTTATCTCCCATATAAAAACGCCATTCTCTGCTTGAGGAGCAGTGATGAGT
TCCCCTGTGCGTGAATCCATGATTGTTGCAGTTGATGTGGAGGTAGTATGAGCAGCCACA
GTCTAGGTCTACACGCTTACGCCTTATTGGTTTCTTCTTGGCTATCTTGTGTTGGACCTT
GATTGATACTTGCGAACAGTGGCTCGTAGAGGGTGACGAAGATTGCAT
>KX885029
CTAAATACTCTTAAGAAACGACCAGTCTGAGGCTGTAATGTCGTCCAAATTCGGAAGTTG
AGAAAACATTTGTGAATCCCCAATGCCTTCCTGATGTTGTGGTTGAGTCTTATCTGAATG
GAAATGATGTCGTTGTTCATTAGAAATGGCCTCTGGCTGTGTTCTGTTATCTTGAAATAG
AGGGGATTGTTTATCTCCCAGATAAAAACGCCATTCTCTGCTTGAGGAGCAGTGATGAGT
TCCCCTGTGCGTGAATCCATGATTGTTGCAGTTGATGTGGATGTAGTATGAGCAGCCACA
GTCTAGGTCTACACGCTTACGCCTTATTGGTTTCTTCTTGGCTATCTTGTGTTGGACCTT
GATTGATACTTGCGAACAGTGGCTCGTAGAGGGTGATGAAGATTGCAT
>GU434141
CTAAATACTCTTAAGAAACGACCAGTCTGAGGCTGTAATGTTGTCCAAATTCGGAAGTTG
AGAAAACATTTGTGAATCCCCAATGCCTTCCTGATGTTGTGGTTGAATCTTATCTGAATG
GAAATGATGTCGTTGTTCATTAGAAATGGCCTCTGGCTGTGTTCTGTTATCTTGAAATAG
AGGGGATTGTTTATCTCCCAGATAAAAACGCCATTCTCTGCTTGAGGAGCAGTGATGAGT
TCCCCTGTGCGTGAATCCATGATTGTTGCAGTTGATGTGGAGGTAGTATGAGCAGCCACA
GTCTAGGTCTACACGCTTACGCCTTATTGGTTTCTTCTTGGCTATCTTGTGTTGGACCTT
GATTGATACTTGCGAACAGTGGCTCGTAGAGGGTGATGAAGATTGCAT
>JX070045
CTAAATACTCTTAAGAAACGACCAGTCTGAGGCTGTAATGTCGTCCAAATTCGGAAGTTG
AGAAAACATTTGTGAATCCCCAATGCCTTCCTGATGTTGTGGTTGAATCTTATCTGAATG
GAAATGATGTCGTTGTTCATTAGAAATGGCCTCTGGCTGTGTTCTGTTATCTTGAAATAG
AGGGGATTGTTTATCTCCCAGATAAAAACGCCATTCTCTGCTTGAGGAGCAGTGATGAGT
TCCCCTGTGCGTGAATCCATGATTGTTGCAGTTGATGTGGAGGTAGTATGAGCAGCCACA
GTCTAGGTCTACACGCTTACGCCTTATTGGTTTCTTCTTGGCTATCTTGTGTTGGACCTT
GATTGATACTTGCGAACAGTGGCTCGTAGAGGGTGACGAAGATTGCAT
>JX070042
CTAAATACTCTTAAGAAACGACCAGTCTGAGGCTGTAATGTCGTCCAAATTCGGAAGTTG
AGAAAACATTTGTGAATCCCCAATGCCTTCCTGATGTTGTGGTTGAATCTTATCTGAATG
GAAATGATGTCGTTGTTCATTAGAAATGGCCTCTGGCTGTGTTCTGTTATCTTGAAATAG
AGGGGATTGTTTATCTCCCAGATAAAAACGCCATTCTCTGCTTGAGGAGCAGTGATGAGT
TCCCCTGTGCGTGAATCCATGATTGTTGCAGTTGATGTGGAGGTAGTATGAGCAGCCACA
GTCTAGGTCTACACGCTTACGCCTTATTGGTTTCTTCTTGGCTATCTTGTGTTGGACCTT
GATTGATACTTGCGAACAGTGGCTCGTAGAGGGTGACGAAGATTGCAT
>FJ646611
CTAAATACTCTTAAGAAACGACCAGTCTGAGGCTGTAATGTCGTCCAAATTCGGAAGTTG
AGAAAACATTTGTGAATCCCCAATGCCTTCCTGATGTTGTGGTTGAATCTTATCTGAATG
GAAATGATGTCGTTGTTCATTAGAAATGGCCTCTGGCTGTGTTCTGTTATCTTGAAATAG
AGGGGATTGTTTATCTCCCAGATAAAAACGCCATTCTCTGCTTGAGGAGCAGTGATGAGT
TCCCCTGTGCGTGAATCCATGATTGTTGCAGTTGATGTGGAGGTAGTATGAGCAGCCACA
GTCTAGGTCTACACGCTTACGCCTTATTGGTTTCTTCTTGGCTATCTTGTGTTGGACCTT
GATTGATACTTGCGAACAGTGGCTCGTAGAGGGTGACGAAGATTGCAT
>GQ352538
CTAAATACTCTTAAGAAACGACCAGTCTGAGGCTGTAATGTCGTCCAAATTCGGAAGTTG
AGAAAACATTTGTGAATCCCCAATGCCTTCCTGATGTTGTGGTTGAATCTTATCTGAATG
GAAATGATGTCGTTGTTCATTAGAAATGGCCTCTGGCTGTGTTCTGTTATCTTGAAATAG
AGGGGATTGTTTATCTCCCAGATAAAAACGCCATTCTCTGCTTGAGGAGCAGTGATGAGT
TCCCCTGTGCGTGAATCCATGATTGTTGCAGTTGATGTGGAGGTAGTATGAGCAGCCACA
GTCTAGGTCTACACGCTTACGCCTTATTGGTTTCTTCTTGGCTATCTTGTGTTGGACCTT
GATTGATACTTGCGAACAGTGGCTCGTAGAGGGTGACGAAGATTGCAT
>GQ352537
CTAAATACTCTTAAGAAACGACCAGTCTGAGGCTGTAATGTCGTCCAAATTCGGAAGTTG
AGAAAACATTTGTGAATCCCCAATGCCTTCCTGATGTTGTGGTTGAATCTTATCTGAATG
GAAATGATGTCGTTGTTCATTAGAAATGGCCTCTGGCTGTGTTCTGTTATCTTGAAATAG
AGGGGATTGTTTATCTCCCAGATAAAAACGCCATTCTCTGCTTGAGGAGCAGTGATGAGT
TCCCCTGTGCGTGAATCCATGATTGTTGCAGTTGATGTGGAGGTAGTATGAGCAGCCACA
GTCTAGGTCTACACGCTTACGCCTTATTGGTTTCTTCTTGGCTATCTTGTGTTGGACCTT
GATTGATACTTGCGAACAGTGGCTCGTAGAGGGTGACGAAGATTGCAT
>JF817218
CTAAATACTCTTAAGAAACGACCAGTCTGAGGCTGTAATGTCGTCCAAATTCGGAAGTTG
AGAAAACATTTGTGAATCCCCAATGCCTTCCTGATGTTGTGGTTGAATCTTATCTGAATG
GAAATGATGTCGTTGTTCATTAGAAATGGCCTCTGGCTGTGTTCTGTTATCTTGAAATAG
AGGGGATTGTTTATCTCCCAGATAAAAACGCCATTCTCTGCTTGAGGAGCAGTGATGAGT
TCCCCTGTGCGTGAATCCATGATTGTTGCAGTTGATGTGGAGGTAGTATGAGCAGCCACA
GTCTAGGTCTACACGCTTACGCCTTATTGGTTTCTTCTTGGCTATCTTGTGTTGGACCTT
GATTGATACTTGCGAACAGTGGCTCGTAGAGGGTGACGAAGATTGCAT
>JF727878
CTAAATACTCTTAAGAAACGACCAGTCTGAGGCTGTAATGTCGTCCAAATTCGGAAGTTG
AGAAAACATTTGTGAATCCCCAATGCCTTCCTGATGTTGTGGTTGAATCTTATCTGAATG
GAAATGATGTCGTTGTTCATTAGAAATGGCCTCTGGCTGTGTTCTGTTATCTTGAAATAG
AGGGGATTGTTTATCTCCCAGATAAAAACGCCATTCTCTGCTTGAGGAGCAGTGATGAGT
TCCCCTGTGCGTGAATCCATGATTGTTGCAGTTGATGTGGAGGTAGTATGAGCAGCCACA
GTCTAGGTCTACACGCTTACGCCTTATTGGTTTCTTCTTGGCTATCTTGTGTTGGACCTT
GATTGATACTTGCGAACAGTGGCTCGTAGAGGGTGACGAAGATTGCAT
>FN650808
CTAAATACTCTTAAGAAACGACCAGTCTGAGGCTGTAATGTCGTCCAAATTCGGAAGTTG
AGAAAACATTTGTGAATCCCCAATGCCTTCCTGATGTTGTGGTTGAATCTTATCTGAATG
GAAATGATGTCGTTGTTCATTAGAAATGGCCTCTGGCTGTGTTCTGTTATCTTGAAATAG
AGGGGATTGTTTATCTCCCAGATAAAAACGCCATTCTCTGCTTGAGGAGCAGTGATGAGT
TCCCCTGTGCGTGAATCCATGATTGTTGCAGTTGATGTGGAGGTAGTATGAGCAGCCACA
GTCTAGGTCTACACGCTTACGCCTTATTGGTTTCTTCTTGGCTATCTTGTGTTGGACCTT
GATTGATACTTGCGAACAGTGGCTCGTAGAGGGTGACGAAGATTGCAT
>FN650807
CTAAATACTCTTAAGAAACGACCAGTCTGAGGCTGTAATGTCGTCCAAATTCGGAAGTTG
AGAAAACATTTGTGAATCCCCAATGCCTTCCTGATGTTGTGGTTGAATCTTATCTGAATG
GAAATGATGTCGTTGTTCATTAGAAATGGCCTCTGGCTGTGTTCTGTTATCTTGAAATAG
AGGGGATTGTTTATCTCCCAGATAAAAACGCCATTCTCTGCTTGAGGAGCAGTGATGAGT
TCCCCTGTGCGTGAATCCATGATTGTTGCAGTTGATGTGGAGGTAGTATGAGCAGCCACA
GTCTAGGTCTACACGCTTACGCCTTATTGGTTTCTTCTTGGCTATCTTGTGTTGGACCTT
GATTGATACTTGCGAACAGTGGCTCGTAGAGGGTGACGAAGATTGCAT
>AM698117
CTAAATACTCTTAAGAAACGACCAGTCTGAGGCTGTAATGTCGTCCAAATTCGGAAGTTG
AGAAAACATTTGTGAATCCCCAATGCCTTCCTGATGTTGTGGTTGAATCTTATCTGAATG
GAAATGATGTCGTTGTTCATTAGAAATGGCCTCTGGCTGTGTTCTGTTATCTTGAAATAG
AGGGGATTGTTTATCTCCCAGATAAAAACGCCATTCTCTGCTTGAGGAGCAGTGATGAGT
TCCCCTGTGCGTGAATCCATGATTGTTGCAGTTGATGTGGAGGTAGTATGAGCAGCCACA
GTCTAGGTCTACACGCTTACGCCTTATTGGTTTCTTCTTGGCTATCTTGTGTTGGACCTT
GATTGATACTTGCGAACAGTGGCTCGTAGAGGGTGACGAAGATTGCAT
>JQ004050
CTAAATACTCTTAAGAAACGACCAGTCTGAGGCTGTAATGTCGTCCAAATTCGGAAGTTG
AGAAAACATTTGTGAATCCCCAATGCCTTCCTGATGTTGTGGTTGAATCTTATCTGAATG
GAAATGATGTCGTTGTTCATTAGAAATGGCCTCTGGCTGTGTTCTGTTATCTTGAAATAG
AGGGGATTGTTTATCTCCCAGATAAAAACGCCATTCTCTGCTTGAGGAGCAGTGATGAGT
TCCCCTGTGCGTGAATCCATGATTGTTGCAGTTGATGTGGAGGTAGTATGAGCAGCCACA
GTCTAGGTCTACACGCTTACGCCTTATTGGTTTCTTCTTGGCTATCTTGTGTTGGACCTT
GATTGATACTTGCGAACAGTGGCTCGTAGAGGGTGACGAAGATTGCAT
>HM627883
CTAAATACTCTTAAGAAACGACCAGTCTGAGGCTGTAATGTCGTCCAAATTCGGAAGTTG
AGAAAACATTTGTGAATCCCCAATGCCTTCCTGATGTTGTGGTTGAATCTTATCTGAATG
GAAATGATGTCGTTGTTCATTAGAAATGGCCTCTGGCTGTGTTCTGTTATCTTGAAATAG
AGGGGATTGTTTATCTCCCAGATAAAAACGCCATTCTCTGCTTGAGGAGCAGTGATGAGT
TCCCCTGTGCGTGAATCCATGATTGTTGCAGTTGATGTGGAGGTAGTATGAGCAGCCACA
GTCTAGGTCTACACGCTTACGCCTTATTGGTTTCTTCTTGGCTATCTTGTGTTGGACCTT
GATTGATACTTGCGAACAGTGGCTCGTAGAGGGTGACGAAGATTGCAT
>KM506960
CTAAATACTCTTAAGAAACGACCAGTCTGAGGCTGTAATATCGTCCAAATTCGGAAGTTG
AGAAAACATTTGTGAATCCCCAATGCCTTCCTGATGTTGTGGTTGAATCTTATCTGAATG
GAAATGATGTCGTTGTTCATTAGAAATGGCCTCTGGCTGTGTTCTGTTATCTTGAAATAG
AGGGGATTGTTTATCTCCCAGATAAAAACGCCATTCTCTGCTTGAGGAGTAGTGATGAGT
TCCCCTGTGCGTGAATCCATGATTGTTGCAGTTGATGTGGAGGTAGTATGAGCAGCCACA
GTCTAGGTCTACACGCTTACGCCTTATTGGTTTCTTCTTGGCTATCTTGTGTTGGACCTT
GATTGATACTTGCGAACAGTGGCTCGTAGAGGGTGACGAAGATTGCAT
>AM282874
CTAAATACTCTTAAGAAACGACCAGTCTGAGGCTGTAATGTCGTCCAAATTCGGAAGTTG
AGAAAACATTTGTGAATCCCCAATGCCTTCCTGATGTTGTGGTTGAATCTTATCTGAATG
GAAATGATGTCGTTGTTCATTAGAAATGGCCTCTGGCTGTGTTCTGTTATCTTGAAATAG
AGGGGATTGTTTATCTCCCAGATAAAAACGCCATTCTCTGCTTGAGGAGCAGTGATGAGT
TCCCCTGTGCGTGAATCCATGATTGTTGCAGTTGATGTGGAGGTAGTATGAGCAGCCACA
GTCTAGGTCTACACGCTTACGCCTTATTGGTTTGTTCTTGGCTATCTTGTGTTGGACCTT
GATTGATACTTGCGAACAGTGGCTCGTAGAGGGTGACGAAGATTGCAT
>GU951437
CTAAATACTCTTAAGAAACGACCAGTCTGAGGCTGTAATGTCGTCCAAATTCGGAAGTTG
AGAAAACATTTGTGAATCCCCAATGCCTTCCTGATGTTGTGGTTGAATCTTATCTGAATG
GAAATAATGTCGTTGTTCATTAGAAATGGCCTCTGGCTGTGTTCTGTTATCTTGAAATAG
AGGGGATTGTTTATCTCCCAGATAAAAACGCCATTCTCTGCTTGAGGAGCAGTGATGAGT
TCCCCTGTGCGTGAATCCATGATTGTTGCAGTTGATGTGGAGGTAGTATGAGCAGCCACA
GTCTAGGTCTACACGCTTACGCCTTATTGGTTTCTTCTTGGCTATCTTGTGTTGGACCTT
GATTGATACTTGCGAACAGTGGCTCGTAGAGGGTGACGAAGATTGCAT
>JQ034613
CTAAATACTCTTAAGAAACGACCAGTCTGAGGCTGTAATGTCGTCCAAATTCGGAAGTTG
AGAAAACATTTGTGAATCCCCAATGCCTTCCTGATGTTGTGGTTGAATCTTATCTGAATG
GAAATGATGTCGTTGTTCCTTAGAAATGGCCTCTGGCTGTGTTCTGTTATCTTGAAATAG
AGGGGATTGTTTATCTCCCAGATAAAAACGCCATTCTCTGCTTGAGGAGCAGTGATGAGT
TCCCCTGTGCGTGAATCCATGATTGTTGCAGTTGATGTGGAGGTAGTATGAGCAGCCACA
GTCTAGGTCTACACGCTTACGCCTTATTGGTTTCTTCTTGGCTATCTTGTGTTGGACCTT
GATTGATACTTGCGAACAGTGGCTCGTAGAGGGTGACGAAGATTGCAT
>JQ326957
CTAAATACTCTTAAGAAACGACCAGTCTGAGGCTGTAATGTCGTCCAAATTCGGAAGTTG
AGAAAACATTTGTGAATCCCCAATGCCTTCCTGATGTTGTGGTTGAATCTTATCTGAATG
GAAATGATGTCGTTGTTCATTAGAAATGGCCTCTGGCTGTGTTCTGTTATTTTGAAATAG
AGGGGATTGTTTATCTCCCAGATAAAAACGCCATTCTCTGCTTGAGGAGCAGTGATGAGT
TCCCCTGTGCGTGAATCCATGATTGTTGCAGTTGATGTGGAGGTAGTATGAGCAGCCACA
GTCTAGGTCTACACGCTTACGCCTTATTGGTTTCTTCTTGGCTATCTTGTGTTGGACCTT
GATTGATACTTGCGAACAGTGGCTCGTAGAGGGTGACGAAGATTGCAT
>KT338293
CTAAATACTCTTAAGAAACGACCAGTCTGAGGCTGTAATGTCGTCCAAATTCGGAAGTTG
AGAAAACATTTGTGAATCCCCAATGCCTTCCTGATGTTGTGGTTGAATCTTATCTGAATA
GAAATGATGTCGTTGTTCATTAGAAATGGCCTCTGGCTGTGTTCTGTTATCTTGAAATAG
AGGGGATTGTTTATCTCCCAGATAAAAACGCCATTCTCTGCTTGAGGAGCAGTGATGAGT
TCCCCTGTGCGTGAATCCATGATTGTTGCAGTTGATGTGGAGGTAGTATGAGCAGCCACA
GTCTAGGTCTACACGCTTACGCCTTATTGGTTTCTTCTTGGCTATCTTGTGTTGGACCTT
GATTGATACTTGCGAACAGTGGCTCGTAGAGGGTGACGAAGATTGCAT
>JF301667
CTAAATACTCTTAAGAAACGACCAGTCTGAGGCTGTAATGTCGTCCAAATTCGGAAGTTG
AGAAAACATTTGTGAATCCCCAATGCCTTCCTGATGTTGTGGTTGAATCTTATCTGAATG
GAAATGATGTCGTTGTTCATTAGAAATGGCCTCTGGCTGTGTTCTGTTATCTTGAAATAG
GGGGGATTGTTTATCTCCCAGATAAAAACGCCATTCTCTGCTTGAGGAGCAGTGATGAGT
TCCCCTGTGCGTGAATCCATGATTGTTGCAGTTGATGTGGAGGTAGTATGAGCAGCCACA
GTCTAGGTCTACACGCTTACGCCTTATTGGTTTCTTCTTGGCTATCTTGTGTTGGACCTT
GATTGATACTTGCGAACAGTGGCTCGTAGGGGGTGACGAAGATTGCAT
>GU563330
CTAAATACTCTTAAGAAACGACCAGTCTGAGGCTGTAATGTCGTCCAAATTCGGAAGTTG
AGAAAACATTTGTGAATCCCCAATGCCTTCCTGATATTGTGGTTGAATCTTATCTGAATG
GAAATGATGTCGTTGTCCATTAGAAATGGCCTCTGGCTGTGTTCTGTTATCTTGAAATAG
AGGGGATTGTTTATCTCCCAGATAAAAACGCCATTCTCTGCTTGAGGAGCAGTGATGAGT
TCCCCTGTGCGTGAATCCATGATTGTTGCAGTTGATGTGGAGGTAGTATGAGCAGCCACA
GTCTAGGTCTACACGCTTACGCCTTATTGGTTTCTTCTTGGCTATCTTGTGTTGGACCTT
GATTGATACTTGCGAACAGTGGCTCGTAGAGGGTGACGAAGATTGCAT
>KC312655
CTAAATACTCTTAAGAAACGACCAGTCAGAGGCTGTAATGTCGTCCAAATTCGGAAGTTG
AGAAAACATTTGTGAATCCCCAATGCCTTCCTGATGTTGTGGTTGAATCTTATCTGAATG
GAAATGATGTCGTTGTTCATTAGAAATGGCCTCTGGCTGTGTTCTGTTATCTTGAAATAG
AGGGGATTGTTTATCTCCCAGATAAAAACGCCATTCTCTGCTTGAGGAGCAGTGATGAGT
TCCCCTGTGCGTGAATCCATGATTGTAGCAGTTGATGTGGAGGTAGTATGAGCAGCCACA
GTCTAGGTCTACACGCTTACGCCTTATTGGTTTCTTCTTGGCTATCTTGTGTTGGACCTT
GATTGATACTTGCGAACAGTGGCTCGTAGAGGGTGACGAAGATTGCAT
>JF964959
CTAAATACTCTTAAGAAACGACCAGTCTGAGGCTGTAATGTCGTCCAAATTCGGAAGTTC
AGAAAACATTTGTGAATCCCCAATGCCTTCCTGATGTTGTGGTTGAATCTTATCTGAATG
GAAATGATGTCGTTGTTCATTAGAAATGGCCTCTGGCTGTGTTCTGTTATCTTGAAATAG
AGGGGATTGTTTATCTCCCAGATAAAAACGCCATTCTCTGCTTGAGGAGCAGTGATGAGT
TCCCCTGTGCGTGAATCCATGATTGTTGCAGTTGATGTGGAGGTAGTATGAGCAGCCACA
GTCTAGGTCTACACGCTTACGCCTTATTGGTTTCTTCTTGGCTATCTTGTGTTGGACCTT
GATTGATACTTGCGAACAGTGGCTCGTAGAGGGTGACGAAGATTGCAT
>KM435320
CTAAATACTCTTAAGAAACGACCAGTCTGAGGCAGTAATGTCGTCCAAATTCGGAAGTTG
TGAAAACATGAGTCTATCCCCAATGCCTTCCTGATGTTCTGGTTGAATCTTATCTGAATG
GAAATGACGTCGTTGTTCATTAGAAATGGCCTCTGGCTGAGTTCTCTTATCTTGAAATAG
AGGGGATTGTTTATCTGGCAGATAAAAACGCCATTCTCTGCATGAGGAGCAGTGATGAGT
TCCCCTGTGCGTGAATCCATGATTGTTGCAGTTGATGTGGTGGTAGTATGAGCAGCCTGA
GTCTAGGTCTACACGCTTACGCCTTATTGGTTTCTTCTTGGCCATCTTGTGTTGGACCTT
CATTGATACTTGCGAACAGTAGCTCGTAGAGGGTGACGAAGATTGCAT
>KM435319
CTATATACTCTTATGAAAGGACCAGTCTGTCGCTGTAATGTCGTCGAAATTCGGAAGTTG
TGAAAACATATGTGAATGCCCAATGCCTTCGTGATGTTGTGGTTGAATATTATCTGAATG
GAAATGCTGACGTTGTTCATTCGAAATGGCCGCTGGCTGTGTTCTCTTATCTTGAATGTG
AGGGGATTGTTTATCTCCCAGATAAAAACGCGATTCTCTGCTTGACATGCAGTGATGCGT
GCCCCTGTGCGTGAATCCATGGTTGTTGGAGTTGATGTGGAGGTAGTATGTGCAGCCAGA
GTCTAGGTCTACACGCTTACGCCTTATTGGTTTCTTCTTGGCAATCTTGTGTTGGACCTT
GATTGATACTTGCGAACAATGGCTCGTAGAGGGTGACGAAGATTGCAT
>JN990927
CTAAATACTCTTAAGAAACGACCAGTCTGAGGCTGTAATGTCGTCCAAATTCGGAAGTTG
AGAAAACATTTGTGAATCCCCAATGCCTTCCTGATGTTGTGGTTGAATCTTATCTGAATG
GAAATGATGTCGTTGTTCATTAGAAATGGCCTCTGGCTGTGTTCTGTTATCTTGAAATAG
AGGGGATTGTTTATCTCCCAGATAAAAACGCCATTCTCTGCTTGAGGAGCAGTGATGAGT
TCCCCTGTGCGTGAATCCATGGTTGTTGCAGTTGATGTGGAGGTAGTATGAGCAGCCACA
GTCTAGGTCTACACGCTTACGCCTTATTGGTTTCTTCTTGGCTATCTTGTGTTGGACCTT
GATTGATACTTGCGAACAGTGGCTCGTAGAGGGTGACGAAGATTGCAT
>JX856172
CTAAATACTCTTAAGAAACGACCAGTCTGAGGCTGTAATGTCGTCCAAATTCGGAAGTTG
AGAAAACATTTGTGAATCCCCAATGCCTTCCTGATGTTGTGGTTGAATCTTATCTGAATG
GAAATGATGTCGTTGTTCATTAGAAATGGCCTCTGGCTGTGTTCTGTTATCTTGAAATAG
AGGGGATTGTTTATCTGCCAGATAAAAACGCCATTCTCTGCTTGAGGAGCAGTGATGAGT
TCCCCTGTGCGTGAATCCATGATTGTTGCAGTTGATGTGGAGGTAGTATGAGCAGCCACA
GTCTAGGTCTACACGCTTACGCCTTATTGGTTTCTTCTTGGCTATCTTGTGTTGGACCTT
GATTGATACTTGCGAACAGTGGCTCGTAGAGGGTGACGAAGATTGCAT
>JF414236
CTAAATACTCTTAAGAAACGACCAGTCTGAGGCTGTAATGTCGTCCAAATTCGGAAGTTG
AGAAAACATTTGTGAATCCCCAATGCCTTCCTGATGTTGTGGTTGAATCTTATCTGAATG
GAAATGATGTCGTTGTTCATTAGAAATGGCCTCTGGCTGTGTTCTGTTATCTTGAAATAG
AGGGGATTGTTTATCTGCCAGATAAAAACGCCATTCTCTGCTTGAGGAGCAGTGATGAGT
TCCCCTGTGCGTGAATCCATGATTGTTGCAGTTGATGTGGAGGTAGTATGAGCAGCCACA
GTCTAGGTCTACACGCTTACGCCTTATTGGTTTCTTCTTGGCTATCTTGTGTTGGACCTT
GATTGATACTTGCGAACAGTGGCTCGTAGAGGGTGACGAAGATTGCAT
>HQ702863
CTAAATACTTTTAAGAAACGACCAGTCTGAGGCTGTAATGTCGTCCAAATTCGGAAGTTG
AGAAAACATTTGTGAATCCCCAATGCCTTCCTGATGTTGTGGTTGAATCTTATCTGAATG
GAAATGATGTCGTTGTTCATTAGAAATGGCCTCTGGCTGTGTTCTGTTATCTTGAAATAG
AGGGGATTGTTTATCTGCCAGATAAAAACGCCATTCTCTGCTTGAGGAGCAGTGATGAGT
TCCCCTGTGCGTGAATCCATGATTGTTGCAGTTGATGTGGAGGTAGTATGAGCAGCCACA
GTCTAGGTCTACACGCTTACGCCTTATTGGTTTCTTCTTGGCTATCTTGTGTTGGACCTT
GATTGATACTTGCGAACAGTGGCTCGTAGAGGGTGACGAAGATTGCAT
>FN256257
CTAAATACTCTTAAGAAACGACCAGTCTGAGGCTGTAATGTCGTCCAAATTCGGAAGTTG
AGAAAACATTTGTGAATCCCCAATGCCTTCCTGATGTTGTGGTTGAATCTTATCTGAATG
GAAATGATGTCGTTGTTCATTAGAAATGGCCTCTGGCTGTGTTCTGTTATCTTGAAATAG
AGGGGATTGTTTATCTCCCAGATAAAAACGCCATTCTCTGCTTGAGGAGCAGTGATGAGT
TCCCCTGTGCGTGAATCCATGATTGTTGTAGTTGATGTGGAGGTAGTATGAGCAGCCACA
GTCTAGGTCTACACGCTTACGCCTTATTGGTTTCTTCTTGGCTATCTTGTGTTGGACCTT
GATTGATACTTGCGAACAGTGGCTCGTAGAGGGTGACGAAGATTGCAT
>FN256258
CTAAATACTCTTAAGAAACGACCAGTCTGAGGCTGTAATGTCGTCCAAATTCGGAAGTTG
AGAAAACATTTGTGAATCCCCAATGCCTTCCTGATGTTGTGGTTGAATCTTATCTGAATG
GAAATGATGTCGTTGTTTATTAGAAATGGCCTCTGGCTGTGTTCTGTTATCTTGAAATAG
AGGGGATTGTTTATCTCCCAGATAAAAACGCCATTCTCTGCTTGAGGAGCAGTGATGAGT
TCCCCTGTGCGTGAATCCATGATTGTTGCAGTTGATGTGGAGGTAGTATGAGCAGCCACA
GTCTAGGTCTACACGCTTACGCCTTATTGGTTTCTTCTTGGCTATCTTGTGTTGGACCTT
GATTGATACTTGCGAACAGTGGCTCGTAGAGGGTGACGAAGATTGCAT
>FN252890
CTAAATACTCTTAAGAAACGACCAGTCTGAGGCTGTAATGTCGTCCAAATTCGGAAGTTG
AGAAAACATTTGTGAATCCCCAATGCCTTCCTGATGTTGTGGTTGAATCTTATCTGAATG
GAAATGATGTCGTTGTTTATTAGAAATGGCCTCTGGCTGTGTTCTGTTATCTTGAAATAG
AGGGGATTGTTTATCTCCCAGATAAAAACGCCATTCTCTGCTTGAGGAGCAGTGATGAGT
TCCCCTGTGCGTGAATCCATGATTGTTGCAGTTGATGTGGAGGTAGTATGAGCAGCCACA
GTCTAGGTCTACACGCTTACGCCTTATTGGTTTCTTCTTGGCTATCTTGTGTTGGACCTT
GATTGATACTTGCGAACAGTGGCTCGTAGAGGGTGACGAAGATTGCAT
>KC312668
CTAAATACTCTTAAGAAACGACCAGTCTGAGGCTGTAATGTCGTCCAAATTCGGAAGTTG
AGAAAACATTTGTGAATCCCCAATGCCTTGCTGATGTTGTGGTTGAATCTTATCTGAATG
GAAATGATGTCGTTGTTTATTGGAAATGGCCTCTGGCTGTGTTCTGTTATCTTGAAATAG
AGGGGATTGTCTATCTCCCAGATAAAAACGCCATTCTCTGCTTGAGGAGCAGTGATGAGT
TCCCCTGTGCGTGAATCCATGATTGTTGCAGTTGATGTGGAGGTAGTATGAGCAGCCACG
GTCTAGGTCTACACGCTTACGCCTTATTGGTTTCTTCATGGCTATCTTGTGTTGGACCTT
GATTGATACTTGCGAACAGTGGCTCGTAGAGGGTGACGAAGATTGCAT
>KC312669
CTAAATACTCTTAAGAAACGACCAGTCTGAGGCTGTAATGTCGTCCAAATTCGGAAGTGG
AGTAAACATTTGTGAATCCCCAATGCCTTCCTGATGTTCTGGTTGAATCTTATCTGAATG
GAAATGATGTCGTTGTTCATTAGAAATGGCCTCTGGCTGTGCTCTGTTATCTTGAAATAG
AGGCGATTGTTTATCTCCCAGATAAAAACGCCATTCTCTGCCTGAGGAGCAGTGATGAGT
TCCCCTGTGCGTGAATCCATGATTGTTGCAGTTGATGTGGAGGTAGTATGAGCAGCCACA
GTCTAGGTCTACACGCTTACGCCTTATTGGTTTCTTCTTGGCTATCTTGTGTTGGACGTT
GATTGACACTTGCGAACAGTGGCTCGTAGAGGGTGACGAAGATTGCAT
>JN412854
CTAAATACTCTTAAGAAACGACCAGTCTGAGGCTGTAATGTCGTCCAAATTCGGAAGTTG
AGTAAACATTTGTGAATCCCCAATGCCTTCCTGATGTTGTGGTTGAATCTTATCTGAATG
GAAATGATGTCGTTGTTCATTAGAAATGGCCTCTGGCTGTGTTCTGTTATCTTGAAATAG
AGGCGATTGTTTATCTCCCAGATAAAAACGCCATTCTCTGCTTGAGGAGCAGTGATGAGT
TCCCCTGTGCGTGAATCCATGATTGTTGCAGTTGATGTGGAGGTAGTATGAGCAGCCACA
GTCTAGGTCTACACGCTTACGCCTTATTGGTTTCTTCTTGGCTATCTTGTGTTGGACGTT
GATTGATACTTGCGAACAGTGGCTCGTAGAGGGTGACGAAGATTGCAT
>KC312661
CTAAATACTCTTAAGAAACGACCAGTCTGAGGCCGTAATGTCGTCCAAATTCGGAAGTTG
AGAAAACATTTGTGAATCCCCAATGCTGTCCTGATGTTGTGGTTGAATCTTATCTGAATG
GAAATGATATCGTTGTTCATTAGAAATGGCCTCTGGCTGAGTTCTGTTATCTTGAAATAG
AGGGGATTGTTTATCTCCCAGATAAAAACACCATTCTCTGCTTGAGGAGCAGTGATGAGT
TCCCCTGTGCGTGAATCCATGATTGTTGCAGTTGATGTGGAGGTAGTATGAGCAGCCACA
GTCTAGATCTACACGCTTACGCCTTATTGGTTTCTTCTTGGCTATCTTGTGTTGGACATT
GATTGATACTTGCGAACAGTGGCTCGTAGAGGGTGACGAAGATTGCAT
>JN990925
CTAAATACTCTTAAGAAACGACCAGTCTGAGGCTGTAATGTCGTCCAAATTCGGAAGTTG
AGAAAACATTTGTGAATCCCCAATGCTTTCCTGATGTTGTGGTTGAATCTTATCTGAATG
GAAATGATATCGTTGTTCATTAGAAATGGCCTCTGGCTGTGTTCTGTTATCTTGAAATAG
AGGGGATTGTTTATCTCCCAGATAAAAACGCCATTCTCTGCTTGAGGAGCAGTGATGAGT
TCCCCTGTGCGTGAATCCATGATTGTTGCAGTTGATGTGGAGGTAGTATGAGCAGCCACA
GTCTAGGTCTACACGCTTACGCCTTATTGGTTTCTTCTTGGCTATCTTGTGTTGGACCTT
GATTGATACTTGCGAACAGTGGCTCGTAGAGGGTGACGAAGATTGCAT
>KC312658
CTAAATACTCTTAAGAAACGACCAGTCTGAGGCTGTAATGTCGTCCAAATTCGGAAGTTG
AGAAAACATTTGTGAATCCCCAATGCCTTCCTGATGTTGTGGTTGAATCTTATCTGAATG
GAAATGATGTCGTTGTTCATTAGAAATGGCCTCTGGCTGTGATCTGTTATCTTGAAATAG
AGGGGATTGTTTATCTCCCAGATAAAAACGCCATTCTCTGCTTGAGGAGCAGTGATGAGT
TCCCCTGTGCGTGAATCCATGATTGTTGCAGTTGATGTGGAGGTAGTATGAGCAGCCACA
GTCTAGGTGTACACGCTTACGCCTTATTGGTTTCTTCTTGGCTATCTTGTGTTGGACCTT
GATTGATACTTGCGAACAGTGGCTCGTAGAGGGTGACGAAGATTGCAT
>KC312671
CTAAATACTCTTAAGAAACGACCAGTCTGAGGCTGTAATGTCGTCCAAATTCGGAAGTTG
AGAAAACATTTGTGAATCCCGAATGCCTTCCTGATGTTGTGGTTGAATCTTATCTGAATG
GAAATGATGTCGTTGTTCATTAGGAATGGCCTCTGGCTGTGTTCTGTTATCTTGAAATAG
AGGGGATTGTTTATCTCCCAGATAAAAATGCCATTCTCTGCTTGAGGAGCAGTGATGAGT
TCCCCTGTGCGTGAATCCATGATTGTTGCAGTTGATGTGTAGGTAGCAGGAGCTGCCACA
GTCTAGGTCTACACGCTTACGCCTTATTGGTTTCTTCTTGGCTATATTGTGTTGGACCTT
GATTGATACTTGCGAACAGTGGCTCGTAGAGGGTGACGAAGATTGCAT
>AM698118
CTAAATACTCTTAAGAAACGACCAGTCTGAGGCTGTAATGTCGTCCAAATTCGGAAGTTG
AGAAAACATTTGTGAATCCCCAATGCCTTCCTGATGTTGTGGTTGAATCTTATCTGAATG
GAAATGATGTCGTTGTTCATTAGAAATGGCCTCTGGCTGTGTTCTGTTATCTTGAAATAG
AGGGGATTGTTTATCTCCCAGATAAAAACGCCATTCTCTGCTTGAGGAGCAGTGATGAGT
TCCCCTGTGCGTGAATCCATGATTGTTGCAGTTGATGTGTAGGTAGTATGAGCAGCCACA
GTCTAGGTCTACACGCTTACGCCTTATTGGTTTCTTCTTGGCTATCTTGTGTTGGACCTT
GATTGATACTTGCGAACAGTGGCTCGTAGAGGGTGACGAAGATTGCAT
>KM435321
CTAAATACTCTTAAGAAACGACCAGTCTGAGGCTGTGTTGTGGTCCAAATTCGGAAGTTG
AGAAAACATTTGTGAATCCCCAATGCCTTCCTGATGTTCTGGTTGAATCTTATCTGAATG
GAAATGATGTCGTTGATCATTAGAAATCGCCTCTGGCTGTGTTCTGTTATCTTCAAATAG
AGGGGATTGTTTATCTCCCAGATAAAAACGCCATTCTCTGCTTGAGGAGCAGAGATGAGT
TCCCCTGTGCGTGAATCCATGATTGTTGCAGTTGATGTGGTGGTAGTATGAGCAGCCACA
GTCTAGCTCTACACGCTTACGCCTTATTGGTTTCTTCTTGGCTATCTTGTCTAGGACCTT
GATTGATACTTGCGAACAGTGGGTCGTAGAGGGTGACGAAGATTGCAT
>JN990928
CTAAATACTCTTAAGAAACGACCAGTCTGAGGCTGTAATGTCGTCCAAATTCGGAAGTTG
AGAAAACATTTGTGAATCCCCAATGCCTTCCTGATGTTGTGGTTGAATCTTATCTGAATG
GAAATGATGTCGTTGTTCATTAGAAATGGCCTCTGGCTGTGTTCTGTTATCTTCAAATAG
AGGGGATTGTTTATCTCCCAGATAAAAACGCCATTCTCTGCTTGAGGAGCAGTGATGAGT
TCCCCTGTGCGTGAATCCATGATTGTTGCAGTTGATGTGGAGGTAGTATGAGCAGCCACA
GTCTAGGTCTACACGCTTACGCCTTATTGGTTTCTTCTTGGCTATCTTGTGTTGGACCTT
GATTGATACTTGCGAACAGTGGCTCGTAGAGGGTGACGAAGATTGCAT
>JQ038233
CTAAATACTCTTAAGAAACGACCAGTCTGAGGCTGTAATGTCGTCCAAATTCGGAAGTTG
AGAAAACATTTGTGAATCCCCAATGCCTTCCTGATGTTGTGGTTGAATCTTATCTGAATG
GAAATGATGTCGTTGTTCATTAGAAATGGCCTCTGGCTGTGTTCTGTTATCTTGAAATAG
AGGGGATTGTTTATCTCCCAGATAAAAACGCCATTCTCTGCTTGAGGAGCAGWGATGAGT
TCCCCTGTGCGTGAATCCATGATTGTTGCAGTTGATGTGGAGGTAGTATGAGCAGCCACA
GTCTAGGTCTACACGCTTACGCCTTATTGGTTTCTTCTTGGCTATCTTGTGTTGGACCTT
GATTGATACTTGCGAACAGTGGCTCGTAGAGGGTGACGAAGATTGCAT
>JQ004047
CTAAATACTCTTAAGAAACGACCAGTCTGAGGCTGTAATGTCGTCCAAATTCGGAAGTTG
AGAAAACATTTGTGAATCCCCAATGCCTTCCTGATGTTGTGGTTGAATCTTATCTGAATG
GAAATGATGTCGTTGTTCATTAGAAATGGCCTCTGGCTGTGTTCTGTTATCTTGAAATAG
AGGGGATTGTTTATCTCCCAGATAAAAACGCCATTCTCTGCTTGAGGAGCAGAGATGAGT
TCCCCTGTGCGAGAATCCATGATTGTTGCAGTTGATGTGGAGGTAGTATGAGCAGCCACA
GTCTAGGTCTACACGCTTACGCCTTATTGGTTTCTTCTTGGCTATCTTGTGTTGGACCTT
GATTGATACTTGCGAACAGTGGCTCGTAGAGGGTGACGAAGATTGCAT
>KX034552
CTAAATACTCTTAAGAAACGACCAGTCTGAGGCTGTAATGTCGTCCAAATTCGGAAGTTG
AGAAAACATTTGTGAATCCCCAATGCCTTCCTGATGTTGTGGTTGAATCTTATCTGAATG
GAAATGATGTCGTTGTTCATTAGAAATGGCCTCTGGCTGTGTTCTGTTATCTTGAAATAG
AGAGGATTGTTTATCTCCCAGATAAAAACGCCATTCTCTGCTTGAAGAGCAGTGATGAGT
TCCCCTGTGCGTGAATCCATGATTGTTGCAGTTGATGTGGAGGTAGTATGAGCAGCCACA
GTCTAGGTCTACACGCTTACGCCTTATTGGTTTCTTCTTGGCTATCTTGTGTTGGACCTT
GATTGATACTTGCGAACAGTGGCTCGTAGAGGGTGACGAAGATTGCAT
>JQ004028
CTAAATACTCTTAAGAAACGACCAGTCTGAGGCTGTAATGTCGTCCAAATTCGGAAGTTG
AGAAAACATTTGTGAATCCCCAATGCCTTCCTGATGTTGTGGTTGAATCTTATCTGAATG
GAAATGATGTCGTTGTTCATTAGAAATGGCCTCTGGCTGTGTTCTGTTATCTTGAAATAG
AGAGGATTGTTTATCTCCCAGATAAAAACGCCATTCTCTGCTTGAGGAGCAGTGATGAGT
TCCCCTGTGCGTGAATCCATGATTGTTGCAGTTGATGTGGAGGTAGTATGAGCAGCCACA
GTCTAGGTCTACACGCTTACGCCTTATTGGTTTCTTCTTGGCTATCTTGTGTTGGACCTT
GATTGATACTTGCGAACAGTGGCTCGTAGAGGGTGACGAAGATTGCAT
>JN990926
CTAAATACTCTTAAGAAACGACCAGTCTGAGGCTGTAATGTCGTCCAAATTCGGAAGTTG
AGAAAACATTTGTGAATCCCCAATGCCTTCCTGATGTTGTGGTTGAATCTTATCTGAATG
GAAATGATGTCGTTGTTCATTAGAAATGGCCTCTGGCTGTGTTCTGTTATCTTGAAATAG
AGAGGATTGTTTATCTCCCAGATAAAAACGCCATTCTCTGCTTGAGGAGCAGTGATGAGT
TCCCCTGTGCGTGAATCCATGATTGTTGCAGTTGATGTGGAGGTAGTATGAGCAGCCACA
GTCTAGGTCTACACGCTTACGCCTTATTGGTTTCTTCTTGGCTATCTTGTGTTGGACCTT
GATTGATACTTGCGAACAGTGGCTCGTAGAGGGTGACGAAGGTTGCAT
>KM506961
CTAAATACTCTTAAGAAACGACCAGTCTGAGGCTGTAATGTCGTCCAAATTCGGAAGTTG
AGAAAACATTTGTGAATCCCCAATGCCTTCCTGATGTTGTGGTTGAATCTTATCTGAATG
GAAATGATGTCGTTGTTCATTAGAAATGGCCTCTGGCTGTGTTCTGTTATCTTGAAATAG
AGGGGATTGTTTATCTCCCAGATAAAAACGCCATTCTCTGCTTGAGGAGCAGTGATGAGT
TCCCCTGTGCGTGAATCCATGATTGTTGCAGTTGATGTGGAGGTAGTATGAGCAGCCACA
GTCTAGGTCTACACGCTTACGCCTTATTGGTTTCTTCTTGGCTATCTTGTGTTGAACCTT
GATTGATACTTGCGAACAGTGGCTCGTAGAGGGTGACGAAGATTGCAT
>HM208334
CTAAATACTCTTAAGAAACGACCAGTCTGAGGCTGTAATGTCGTCCAAATTCGGAAGTTG
AGAAAACATTTGTGAATCCCCAATGCCTTCCTGATGTTGTGGTTGAATCTTATCTGAATG
GAAATGATGTCGTTGTTCATTAGAAATGGCCTCTGGCTGTGTTCTGTTATCTTGAAATAG
AGGGGATTGTTTATCTCCCAGATAAAAACGCCATTCTCTGCTTGAGGAGCAGTGATGAGT
TCCCCTGTGCGTGAATCCATGATTGTTGCAGTTGATGTGGAGGTAGTATGAGCAGCCACA
GTCTAGGTCTACACGCTTACGCCTTATTGGTTTCTTCTTGGCTATCTTGTGTTGAACCTT
GATTGATACTTGCGAACAGTGGCTCGTAGAGGGTGACGAAGATTGCAT
>KF990604
CTAAATACTCTTAAGAAACGACCAGTCTGAGGCTGTAATGTCGTCCAAATTCGGAAGTTG
AGAAAACATTTGTGAATCCCCAATGCCTTCCTGATGTTGTGGTTGAATCTTATCTGAATG
GAAATGATGTCGTTGTTCATTAGAAATGGCCTCTGGCTGTGTTCTGTTATCTTGAAATAG
AGGGGATTGTTTATCTCCCAGATAAAAACGCCATTCTCTGCTTGAGGAGCAGTGATGAGT
TCCCCTGTGCGTGAATCCATGATTGTTGCAGTTGATGTGGAGGTAGTATGAGCAGCCACA
GTCTAGGTCTACACGCTTACGCCTTATTGGTTTCTTCTTGGCTATCTTGTGTTGAACCTT
GATTGATACTTGCGAACAGTGGCTCGTAGAGGGTGACGAAGATTGCAT
>KJ879948
CTAAATACTCTTAAGAAACGACCAGTCTGAGGCTGTAATGTCGTCCAAATTCGGAAGTTG
AGAAAACATTTGTGAATCCCCAATGCCTTCCTGATGTTGTGGTTGAATCTTATCTGAATG
GAAATGATGTCGTTGTTCATTAGAAATGGCCTCTGGCTGTGTTCTGTTATCTTGAAATAG
AGGGGATTGTTTATCTCCCAGATAAAAACGCCATTCTCTGCTTGAGGAGCAGTGATGAGT
TCCCCTGTGCGTAAATCCATGATTGTTGCAGTTGATGTGGAGGTAGTATGAGCAGCCACA
GTCTAGGTCTACACGCTTACGCCTTATTGGTTTCTTCTTGGCTATCTTGTGTTGAACCTT
GATTGATACTTGCGAACAGTGGCTCGTAGAGGGTGACGAAGATTGCAT
>KM506959
CTAAATACTCTTAAGAAACGACCAGTCTGAGGATGTAATGTCGTCCAAATTCGGAAGTTG
AGAAAACATTTGTGAATCCCCAATGCCTTCCTGATGTTGTGGTTGAATCTTATCTGAATG
GAAATGATGTCGTTGTTCATTAGAAATGGCCTCTGGCTGTGTTCTGTTATCTTGAAATAG
AGGGGATTGTTTATCTCCCAGATAAAAACGCCATTCTCTGCTTGAGGAGCAGTGATGAGT
TCCCCGGTGCGTGAATCCATGATTGTTGCAGTTGATGTGGAGGTAGTATGAGCAGCCACA
GTCTAGGTCTACACGCTTACGCCTTATTGGTTTCTTCTTGGCTATCTTGTGTTGAACCTT
GATTGATACTTGCGAATAGTGGCTCGTAGAGGGTGACGAAGATTGCAT
>KM506947
CTAAATACTCTTAAGAAACGACCAGTCTGAGGCTGTAATGTCGTCCAAATTCGGAAGTTG
AGAAAACATTTGTGAATCCCCAATGCCTTCCTGATGTTGTGGTTGAATCTTATCTGAATG
GAAATGATGTCGTTGTTCATTAGAAATGGCCTCTGGCTGTGTTCTGTTATCTTGAAATAG
AGGGGATTGTTTATCTCCCAGATAAAAACGCCATTCTCTGCTTGAGGAGCAGTGATAAGT
TCCCCTGTGCGTGAATCCATGATTGTTGCAGTTGATGTGGAGGTAGTATGAGCAGCCACA
GTCTAGGTCTACACGCTTACGCCTTATTGGTTTCTTCTTGGCTATCTTGTGTTGAACCTT
GATTGATACTTGCGAACAGTGGCTCGTAGAGGGTGACGAAGATTGCAT
>KM506948
CTAAATACTCTTAAGAAACGACCAGTCTGAGGCTGTAATGTCGTCCAAATTCGGAAGTTG
AGAAAACATTTGTGAATCCCCAATGCCTTCCTCATGTTGTGGTTGAATCTTATCTGAATG
GAAATGATGTCGTTGTTCATTAGAAATGGCCTCTGGCTGTGTTCTGTTATCTTGAAATAG
AGGGGATTGTTTATCTCCCAGATAAAAACGCCATTCTCTGCTTGAGGAGCAGTGATGAGT
TCCCCTGTGCGTGAATCCATGATTGTTGCAGTTGATGTGGAGGTAGTATGAGCAGCCACA
GTCTAGGTCTACACGCTTACGCCTTACTGGTTTCTTCTTGGCTATCTTGTGTTGAACCTT
GATTGATACTTGCGAACAGTGGCTCGTAGAGGGTGACGAAGATTGCAT
>JN990923
CTAAATACTCTTAAGAAACGACCAGTCTGAGGCTGTAATGTCGTCCAAATTCGGAAGTTG
AGAAAACATTTGTGAATCCCCAATGCCTTCCTGATGTTGTGGTTGAATCTTAACTGAATG
GAAATGATGTCGTTGTTCATTAGAAATGGCCTCTGGCTGTGTTCTGTTATCTTGAAATAG
AGGGGATTGTTTATCTCCCAGATAAAAACGCCATTCTCTGCTTGAGGAGCAGTGATGAGT
TCCCCTGTGCGTGAATCCATGATTGTTGCAGTTGATGTGGAGGTAGTATGAGCAGCCACA
GTCTAGGTCTACACGCTTACGCCTTATTGGTTTCTTCTTGGCTATCTTGTGTTGAACCTT
GATTGATACTTGCGAACAGTGGCTCGTAGAGGGTGACGAAGATTGCAT
>JQ004046
CTAAATACTCTTAAGAAACGACCAGTCTGAGGCTGTAATGTCGTCCAAATTCGGAAGTTG
AGAAAACATTTGTGAATCCCCAATGCCTTCCTGATGTTGTGGTTGAATCTTAACTGAATG
GAAATGATGTCGTTGTTCATTAGAAATGGCCTCTGGCTGTGTTCTGTTATCTTGAAATAG
AGGGGATTGTTTATCTCCCAGATAAAAACGCCATTCTCTGCTTGAGGAGCAGTGATGAGT
TCCCCTGTGCGTGAATCCATGATTGTTGCAGTTGATGTGGAGGTAGTATGAGCAGCCACA
GTCTAGGTCTACACGCTTACGCCTTATTGGTTTCTTCTTGGCTATCTTGTGTTGAACCTT
GATTGATACTTGCGAACAGTGGCTCGTAGAGGGTGACGAAGATTGCAT
>KM506958
CTAAATACTCTTAAGAAACGACCAGTCTGAGGCTGTAATGTCGTCCAAATTCGGAAGTTG
AGAAAACATTTGTGAATCCCCAATGCCTTCCTGATGTTGTGGTTGAATCTTAACTGAATG
GAAATGATGTCGTTGTTCATTAGAAATGGCCTCTGGCTGTGTTCTGTTATCTTGAAATAG
AGGGGATTGTTTATCTCCCAGATAAAAACGCCATTCTCTGCTTGAGGAGCAGTGATGAGT
TCCCCTGTGCGTGAATCCATGATTGTTGCAGTTGATGTGGAGGTAGTATGAGCAGCCACA
GTCTAGGTCTACACGCTTACGCCTTATTGGTTTCTTCTTGGCTATCTTGTGTTGAACCTT
GATTGATACTTGCGAACAGTGGCTCGTAGAGGGTGACGAAGATTGCAT
>KM506949
CTAAATACTCTTAAGAAACGACCAGTCTGAGGCTGTAATGTCGTCCAAATTCGGAAGTTG
AGAAAACATTTGTGAACCCCCAATGCCTTCCTGATGTTGTGGTTGAATCTTAACTGAATG
GAAATGATGTCGTTGTTCATTAGAAATGGCCTCTGGCTGTGTTCTGTTATCTTGAAATAG
AGGGGATTGTTTATCTCCCAGATAAAAACGCCATTCTCTGCTTGAGGAGCAGTGATGAGT
TCCCCTGTGCGTGAATCCATGATTGTTGCAGTTGATGTGGAGGTAGTATGAGCAGCCACA
GTCTAGGTCTACACGCTTACGCCTTATTGGTCTCTTCTTGGCTATCTTGTGTTGAACCTT
GATTGATACTTGCGAACAGTGGCTCGTAGAGGGTGACGAAGATTGCAT
>JQ038232
CTAAATACTCTTAAGAAACGACCAGTCTGAGGCTGTAATGTCGTCCAAATTCGGAAGTTG
AGAAAACATTTGTGAATCCCCAATGCCTTCCTGATGTTGTGGTTGAATCTTATCTGAATG
GAAATGATGTCGTTGTTCATTAGAAATGGCCTCTGGCTGTGTTCTGTTATCTTGAAATAG
AGGGGATTGTTTATCTCCCAGATAAAAACGCCATTCTCTGCTTGAGGAGCAGTGATGAGT
TCCCCTGTGCGTGAATCCATGATTGTTGCAGTTGATGTGGAGGTAGTATGAGCAGCCACA
GTCTAGGTCTACACGCTTACGCCTTATTGGTTTCTTCTTGGCTATCTTGTGTTGAACCTT
GATTGATACTTGCGAACAGTGGCTCGTAGAGGGTGACGAAGGTTGCAT
>KM506953
CTAAATACTCTTAAGAAACGACCAGTCTGAGGCTGTAATGTCGTCCAAATTCGGAAGTTG
AGAAAACATTTGTGAATCCCCAATGCCTTCCTGATGTTGTGGTTGAATCTTAACTGAATG
GAAATGATGTCGTTGTTCATTAGAAATGGCCTCTGGCTGTGTTCTGTTATCTTGAAATAG
AGGGGATTGTTTATCTCCCAGATAAAAACGCCATTCTCTGCTTGAGGAGCAGTGATGAGT
TCCCCTGTGCGTGAATCCATGATTGTTGCAGTTGATGTGGAGGTAGTATGAGCAGCCACA
GTCTAGGTCTACACGCTTACGCCTTATTGGTTTCTTCTTGGCTATCTTGTGTTGGACCTT
GATTGATACTTGCGAACAGTGGCTCGTAGAGGGTGACGAAGGTTGCAT
>KX034551
CTAAATACTCTTAAGAAACGACCAGTCTGAGGCTGTAATGTCGTCCAAATTCGGAAGTTG
AGAAAACATTTGTGAATCCCCAATGCCTTCCTGATGTTGTGGTTGAATCTTATCTGAATG
GAAATGATGTCGTTGTTCATTAGAAATGGCCTCTGGCTGTGTTCTGTTATCTTGAAATAG
AGGGGATTGTTTATCTCCCAGATAAAAACGCCATTCTCTGCTTGAGGAGCAGTGATGAGT
TCCTCTGTGCGTGAATCCATGATTGTTGCAGTTGATGTGGAGGTAGTATGAGCAGCCACA
GTCTAGGTCTACACGCTTACGCCTTATTGGTTTCTTCTTGGCTATCTTGTGTTGGACCTT
GATTGATACTTGCGAACAGTGGCTCGTAGAGGGTGACGAAGGTTGCAT
>KM506957
CTAAATACTCTTAAGAAACGACCAGTCTGAGGCTGTAATGTCGTCCAAATTCGGAAGTTG
AGAAAACATTTGTGAATCCCCAATGCCTTCCTGATGTTGTGGTTGAATCTTATCTGAATG
GAAATGATGTCGTTGTTCATTAGAAATGGCCTCTGGCTGTGTTCTGTTATCTTGAAATAG
AGGGGATTGTTTATCTCCCAGATAAAAACGCCATTCTCTGCTTGAGGAGCAGTGATGAGT
TCCCCTGTGCGTGAATCCATGATTGTTGCAGTTGATGTGGAGGTAGTATGAGCAGCCACA
GTCTAGGTCTACACGCTTACGCCTTATTGGTTTCTTCTTGGCTATCTTGTGTTGGACCTT
GATTGATACTTGCGAACAGTGGCTCGTAGAGGGTGACGAAGGTTGCAT
>KM506954
CTAAATACTCTTAAGAAACGACCAGTCTGAGGCTGTAATGTCGTCCAAATTCGGAAGTTG
AGAAAACATTTGTGAATCCCCAATGCCTTCCTGATGTTGTGGTTGAATCTTATCTGAATG
GAAATGATGTCGTTGTTCATTAGAAATGGCCTCTGGCTGTGTTCTGTTATCTTGAAATAG
AGGGGATTGTTTATCTCCCAGATAAAAACGCCATTCTCTGCTTGAGGAGCAGTGATGAGT
TCCCCTGTGCGTGAATCCATGATTGTTGCAGTTGATGTGGAGGTAGTATGAGCAGCCACA
GTCTAGGTCTACATGCTTACGCCTTATTGGTTTCTTCTTGGCTATCTTGTGTTGGACCTT
GATTGATACTTGCGAACAGTGGCTCGTAGAGGGTGACGAAGGTTGCAT
>KM506956
CTAAATACTCTTAAGAAACGACCAGTCTGAGGCTGTAATGTCGTCCAAATTCGGAAGTTG
AGAAAACATTTGTGAATCCCCAATGCCTTCCTGATGTTGTGGTTGAATCTTATCTGAATG
GAAATGATGTCGTTGTTCATTAGAAATGGCCTCTGGCTGTGTTCTGTTATCTTGAAATAG
AGGGGATTGTTTATCTCCCAGATAAAAACGCCATTCTCTGCTTGAGGAGCAGTGATGAGT
TCCCCTGTGCGTGAATCCATGATTGTTGCAGTTGATGTGGAGGTAGTATGAGCAGCCACA
GTCTAGGCTTACACGCTTACGCCTTATTGGTTTCTTCTTGGCTATCTTGTGTTGGACCTT
GATTGATACTTGCGAACAGTGGCTCGTAGAGGGTGACGAAGGTTGCAT
>KM506955
CTAAATACTCTTAAGAAACGACCAGTCTGAGTCTGTAATGTCGTCCAAATTCGGAAGTTG
AGAAACCATTTGTGAATCCCCAATGCCTTCCTGATGTTGTGGTTGAATCTTATCTGAATG
GAAATGATGTCGTTGTTCATTAGAAATGGCCTCTGGCTGTGTTCTGTTATCTTGAAATAG
AGGGGATTGTTTATCTCCCAGATAAAAACGCCATTCTCTGCTTGAGGAGCAGAGATGAGT
TCCCCTGTGCGTGAATCCATGATTGTTGCAGTTGATGTGGAGGTAGTATGAGCAGCCACA
GTCTAGGTCTACACGCTTACGCCTTATTGGTTTCTTCTTGGCTATCTTGTGTTGGACCTT
GATTGATACTTGCGAACAGTGGCTCGTAGAGGGTGACGAAGGTTGCAT
>JQ038240
CTAAATACTCTTAAGAAACGACCAGTCTGAGGCTGTAATGTCGTCCAAATTCGGAAGTTG
AGAAAACATTTGTGAATCCCCAATGCCTTCCTGATGTTGTGGTTGAATCTTATCTGAATG
GAAATGATGTCGTTGTTCATTAGAAATGGCCTCTGGCTGTGTTCTGTTATCTTGAAATAG
AGGGGATTGTTTATCTCCCAGATAAAAACGCCATTCACTGCTTGAGGAGCAGTGATGAGT
TCCCCTGTGCGTGAATCCATGATTGTTGCAGTTGATGTGGAGGTAGTATGAGCAGCCACA
GTCTAGGTCTACACGCTTACGCCTTATTGGTTTCTTCTTGGCTATCTTGTGTTGGACCTT
GATTGATACTTGCGAACAGTGGCTCGTAGAGGGTGATGAAGGTTGCAT
>KJ754189
CTAAATACTCTTAAGAAACGACCAGTCTGAGGCTGTAATGTCGTCCAAATTCGGAAGTTG
AGAAAACATTTGTGAATCCCCAATACCTTCCTGATGTTGTGGTTGAATCTTATCTGAATG
GGAATGATGTCGTTGTTCATTAGAAATGGCCTCTGGCTGTGTTCTGTTATCTTGAAATAG
AGGGGATTGTTTATCTCCCAGATAAAAACGCCATTCTCTGCTTGAGGAGCAGAGATGAGT
TCCCCTGTGCGCGAATCCATGATTGTTGCAGTTGATGTGGAGGTAGTATGAGCAGCCACA
GTCTAGGTCTACACGCTTACGCCTTATTGGTTTCTTCTTGGCTATCTTGTGTTGGACCTT
GATTGATACTTGCGAACAGTGGCTCGTAGAGGGTGACGAAGGTTGCAT
>KJ754186
CTAAATACTCTTAAGAAACGACCAGTCTGAGGCTGTAATGTCGTCCAAATTCGGAAGTTG
AGAAAACATTTGTGAATCCCCAATACCTTCCTGATGTTGTGGTTGAATCTTATCTGAATG
GAAATGATGTCGTTGTTCATTAGAAATGGCCTCTGGCTGTGTTCTGTTATCTTGAAATAG
AGGGGATTGTTTATCTCCCAGATAAAAACGCCATTCTCTGCTTGAGGAGCAGAGATGAGT
TCCCCTGTGCGCGAATCCATGATTGTTGCAGTTGATGTGGAGGTAGTATGAGCAGCCACA
GTCTAGGTCTACTCGCTTACGCCTTATTGGTTTCTTCTTGGCTATCTTGTGTTGGACCTT
GATTGATACTTGCGAACAGTGGCTCGTAGAGGGTGACGAAGGTTGCAT
>KJ754188
CTAAATACTCTTAAGAAACGACCAGTCTGAGGCTGTAATGTCGTCCAAATTCGGAAGTTG
AGAAAACATTTGTGAATCCCCAATACCTTCCTGATGTTGTGGTTGAATCTTATCTGAATG
GAAATGATGTCGTTGTTCATTAGAAATGGCCTCTGGCTGTGTTCTGTTATCTTGAAATAG
AGGGGATTGTTTATCTCCCAGATAAAAACGCCATTCTCTGCTTGAGGAGCAGAGATGAGT
TCCCCTGTGCGTGAATCCATGATTGTTGCAGTTGATGTGGAGGTAGTATGAGCAGCCACA
GTCTAGGTCTACACGCTTACGCCTTATTGGTTTCTTCTTGGCTATCTTGTGTTGGACCTT
GATTGATACTTGCGAACAGTGGCTCGTAGAGGGTGACGAAGGTTGCAT
>KJ879950
CTAAATACTCTTAAGAAACGACCAGTCTGAGGCTGTAATGTCGTCCAAATTCGGAAGTTG
AGAAAACATTTGTGAATCCCCAATACCTTCCTGATGTTGTGGTTGAATCTTATCTGAATG
GAAATGATGTCGTTGTTCATTAGAAATGGCCTCTGGCTGTGTTCTGTTATCTTGAAATAG
AGGGGATTGTTTATCTCCCAGATAAAAACGCCATTCTCTGCTTGAGGAGCAGAGATGAGT
TCCCCTGTGCGTGAATCCATGATTGTTGCAGTTGATGTGGAGGTAGTATGAGCAGCCACA
GTCTAGGTCTACACGCTTACGCCTTATTGGTTTCTTCTTGGCTATCTTGTGTTGGACCTT
GATTGATACTTGCGAACAGTGGCTCGTAGAGGGTGACGAAGGTTGCAT
>KX034538
CTAAATACTCTTAAGAAACGACCAGTCTGAGGCTGTAATGTCGTCCAAATTCGGAAGTTG
AGAAAACATTTGTGAATCCCCAATACCTTCCTGATGTTGTGGTTGAATCTTATCTGAATG
GAAATGATGTCGTTGTTCATTAGAAATGGCCTCTGGCTGTGTTCTGTTATCTTGAAATAG
AGGGGATTGTTTATCTCCCAGATAAAAACGCCATTCTCTGCTTGAGGAGCAGAGATGAGT
TCCCCTGTGCGTGAATCCATGATTGTTGCAGTTGATGTGGAGGTAGTATGAGCAGCCACA
GTCTAGGTCTACACGCTTACGCCTTATTGGTTTCTTCTTGGCTATCTTGTGTTGGACCTT
GATTGATACTTGCGAACAGTGGCTCGTAGAGGGTGACGAAGGTTGCAT
>JN990922
CTAAATACTCTTAAGAAACGACCAGTCTGAGGCTGTAATGTCGTCCAAATTCGGAAGTTG
AGAAAACATTTGTGAATCCCCAATACCTTCCTGATGTTGTGGTTGAATCTTATCTGAATG
GAAATGATGTCGTTGTTCATTAGAAATGGCCTCTGGCTGTGTTCTGTTATCTTGAAATAG
AGGGGATTGTTTATCTCCCAGATAAAAACGCCATTCTCTGCTTGAGGAGCAGAGATGAGT
TCCCCTGTGCGTGAATCCATGATTGTTGCAGTTGATGTGGAGGTAGTATGAGCAGCCACA
GTCTAGGTCTACACGCTTACGCCTTATTGGTTTCTTCTTGGCTATCTTGTGTTGGACCTT
GATTGATACTTGCGAACAGTGGCTCGTAGAGGGTGACGAAGGTTGCAT
>KJ125411
CTAAATACTCTTAAGAAACGACCAGTCTGAGGCTGTAATGTCGTCCAAATTCGGAAGTTG
AGAAAACATTTGTGAATCCCCAATACCTTCCTGATGTTGTGGTTGAATCTTATCTGAATG
GAAATGATGTCGTTGTTCATTAGAAATGGCCTCTGGCTGTGTTCTGTTATCTTGAAATAG
AGGGGATTGTTTATCTCCCAGATAAAAACGCCATTCTCTGCTTGAGGAGCAGAGATGAGT
TCCCCTGTGCGTGAATCCATGATTGTTGCAGTTGATGTGGAGGTAGTATGAGCAGCCACA
GTCTAGGTCTACACGCTTACGCCTTATTGGTTTCTTCTTGGCTATCTTGTGTTGGACCTT
GATTGATACTTGCGAACAGTGGCTCGTAGAGGGTGACGAAGGTTGCAT
>KJ125410
CTAAATACTCTTAAGAAACGACCAGTCTGAGGCTGTAATGTCGTCCAAATTCGGAAGTTG
AGAAAACATTTGTGAATCCCCAATACCTTCCTGATGTTGTGGTTGAATCTTATCTGAATG
GAAATGATGTCGTTGTTCATTAGAAATGGCCTCTGGCTGTGTTCTGTTATCTTGAAATAG
AGGGGATTGTTTATCTCCCAGATAAAAACGCCATTCTCTGCTTGAGGAGCAGAGATGAGT
TCCCCTGTGCGTGAATCCATGATTGTTGCAGTTGATGTGGAGGTAGTATGAGCAGCCACA
GTCTAGGTCTACACGCTTACGCCTTATTGGTTTCTTCTTGGCTATCTTGTGTTGGACCTT
GATTGATACTTGCGAACAGTGGCTCGTAGAGGGTGACGAAGGTTGCAT
>KM506952
CTAAATACTCTTAAGAAACGACCAGTCTGAGGCTGTAATGTCGTCCAAATTCGGAAGTTG
AGAAAACATTTGTGAATCCCCAATACCTTCCTGATGTTGTGGTTGAATCTTATCTGAATG
GAAATGATGTCGTTGTTCATTAGAAATGGCCTCTGGCTGTGTTCTGTTATCTTGAAATAG
AGGGGATTGTTTATCTCCCAGATAAAAACGCCATTCTCTGCTTGAGGAGCAGAGATGAGT
TCCCCTGTGCGTGAATCCATGATTGTTGCAGTTGATGTGGAGGTAGTATGAGCAGCCACA
GTCTAGGTCTACACGCTTACGCCTTATTGGTTTCTTCTTGGCTATCTTGTGTTGGACCTT
GATTGATACTTGCGAACAGTGGCTCGTAGAGGGTGACGAAGGTTGCAT
>JN990924
CTAAATACTCTTAAGAAACGACCAGTCTGAGGCTGTAATGTCGTCCAAATTCGGAAGTTG
AGAAAACATTTGTGAATCCCCAATACCTTCCTGATGTTGTGGTTGAATCTTATCTGAATG
GAAATGATGTCGTTGTTCATTAGAAATGGCCTCTGGCTGTGTTCTGTTATCTTGAAATAG
AGGGGATTGTTTATCTCCCAGATAAAAACGCCATTCTCTGCTTGAGGAGCAGAGATGAGT
TCCCCTGTGCGTGAATCCATGATTGTTGCAGTTGATGTGGAGGTAGTATGAGCAGCCACA
GTCTAGGTCTACACGCTTACGCCTTATTGGTTTCTTCTTGGCTATCTTGTGTTGGACCTT
GATTGATACTTGCGAACAGTGGCTCGTAGAGGGTGACGAAGGTTGCAT
>GU983859
CTAAATACTCTTAAGAAACGACCAGTCTGAGGCTGTAATGTCGTCCAAATTCGGAAGTTG
AGAAAACATTTGTGAATCCCCAATACCTTCCTGATGTTGTGGTTGAATCTTATCTGAATG
GAAATGATGTCGTTGTTCATTAGAAATGGCCTCTGGCTGTGTTCTGTTATCTTGAAATAG
AGGGGATTGTTTATCTCCCAGATAAAAACGCCATTCTCTGCTTGAGGAGCAGAGATGAGT
TCCCCTGTGCGTGAATCCATGATTGTTGCAGTTGATGTGGAGGTAGTATGAGCAGCCACA
GTCTAGGTCTACACGCTTACGCCTTATTGGTTTCTTCTTGGCTATCTTGTGTTGGACCTT
GATTGATACTTGCGAACAGTGGCTCGTAGAGGGTGACGAAGGTTGCAT
>JF833036
CTAAATACTCTTAAGAAACGACCAGTCTGAGGCTGTAATGTCGTCCAAATTCGGAAGTTG
AGAAAACATTTGTGAATCCCCAATACCTTCCTGATGTTGTGGTTGAATCTTATCTGAATG
GAAATGATGTCGTTGTTCATTAGAAATGGCCTCTGGCTGTGTTCTGTTATCTTGAAATAG
AGGGGATTGTTTATCTCCCAGATAAAAACGCCATTCTCTGCTTGAGGAGCAGAGATGAGT
TCCCCTGTGCGTGAATCCATGATTGTTGCAGTTGATGTGGAGGTAGTATGAGCAGCCACA
GTCTAGGTCTACACGCTTACGCCTTATTGGTTTCTTCTTGGCTATCTTGTGTTGGACCTT
GATTGATACTTGCGAACAGTGGCTCGTAGAGGGTGACGAAGGTTGCAT
>FN256259
CTAAATACTCTTAAGAAACGACCAGTCTGAGGCTGTAATGTCGTCCAAATTCGGAAGTTG
AGAAAACATTTGTGAATCCCCAATACCTTCCTGATGTTGTGGTTGAATCTTATCTGAATG
GAAATGATGTCGTTGTTCATTAGAAATGGCCTCTGGCTGTGTTCTGTTATCTTGAAATAG
AGGGGATTGTTTATCTCCCAGATAAAAACGCCATTCTCTGCTTGAGGAGCAGAGATGAGT
TCCCCTGTGCGTGAATCCATGATTGTTGCAGTTGATGTGGAGGTAGTATGAGCAGCCACA
GTCTAGGTCTACACGCTTACGCCTTATTGGTTTCTTCTTGGCTATCTTGTGTTGGACCTT
GATTGATACTTGCGAACAGTGGCTCGTAGAGGGTGACGAAGGTTGCAT
>JQ038237
CTAAATACTCTTAAGAAACGACCAGTCTGAGGCTGTAATGTCGTCCAAATTCGGAAGTTG
AGAAAACATTTGTGAATCCCCAATACCTTCCTGATGTTGTGGTTGAATCTTATCTGAATG
GAAATGATGTCGTTGTTCATTAGAAATGGCCTCTGGCTGTGTTCTGTTATCTTGAAATAG
AGGGGATTGTTTATCTCCCAGATAAAAACGCCATTCTCTGCTTGAGGAGCAGAGATGAGT
TCCCCTGTGCGTGAATCCATGATTGTTGCAGTTGATGTGGAGGTAGTATGAGCAGCCACA
GTCTAGGTCTACACGCTTACGCCTTATTGGTTTCTTCTTGGCTATCTTGTGTTGGACCTT
GATTGATACTTGCGAACAGTGGCTCGTAGAGGGTGACGAAGGTTGCAT
>JQ038236
CTAAATACTCTTAAGAAACGACCAGTCTGAGGCTGTAATGTCGTCCAAATTCGGAAGTTG
AGAAAACATTTGTGAATCCCCAATACCTTCCTGATGTTGTGGTTGAATCTTATCTGAATG
GAAATGATGTCGTTGTTCATTAGAAATGGCCTCTGGCTGTGTTCTGTTATCTTGAAATAG
AGGGGATTGTTTATCTCCCAGATAAAAACGCCATTCTCTGCTTGAGGAGCAGAGATGAGT
TCCCCTGTGCGTGAATCCATGATTGTTGCAGTTGATGTGGAGGTAGTATGAGCAGCCACA
GTCTAGGTCTACACGCTTACGCCTTATTGGTTTCTTCTTGGCTATCTTGTGTTGGACCTT
GATTGATACTTGCGAACAGTGGCTCGTAGAGGGTGACGAAGGTTGCAT
>JQ038235
CTAAATACTCTTAAGAAACGACCAGTCTGAGGCTGTAATGTCGTCCAAATTCGGAAGTTG
AGAAAACATTTGTGAATCCCCAATACCTTCCTGATGTTGTGGTTGAATCTTATCTGAATG
GAAATGATGTCGTTGTTCATTAGAAATGGCCTCTGGCTGTGTTCTGTTATCTTGAAATAG
AGGGGATTGTTTATCTCCCAGATAAAAACGCCATTCTCTGCTTGAGGAGCAGAGATGAGT
TCCCCTGTGCGTGAATCCATGATTGTTGCAGTTGATGTGGAGGTAGTATGAGCAGCCACA
GTCTAGGTCTACACGCTTACGCCTTATTGGTTTCTTCTTGGCTATCTTGTGTTGGACCTT
GATTGATACTTGCGAACAGTGGCTCGTAGAGGGTGACGAAGGTTGCAT
>JQ004051
CTAAATACTCTTAAGAAACGACCAGTCTGAGGCTGTAATGTCGTCCAAATTCGGAAGTTG
AGAAAACATTTGTGAATCCCCAATACCTTCCTGATGTTGTGGTTGAATCTTATCTGAATG
GAAATGATGTCGTTGTTCATTAGAAATGGCCTCTGGCTGTGTTCTGTTATCTTGAAATAG
AGGGGATTGTTTATCTCCCAGATAAAAACGCCATTCTCTGCTTGAGGAGCAGAGATGAGT
TCCCCTGTGCGTGAATCCATGATTGTTGCAGTTGATGTGGAGGTAGTATGAGCAGCCACA
GTCTAGGTCTACACGCTTACGCCTTATTGGTTTCTTCTTGGCTATCTTGTGTTGGACCTT
GATTGATACTTGCGAACAGTGGCTCGTAGAGGGTGACGAAGGTTGCAT
>JQ038239
CTAAATACTCTTAAGAAACGACCAGTCTGAGGCTGTAATGTCGTCCAAATTCGGAAGTTG
AGAAAACATTTGTGAATCCCCAATACCTTCCTGATGTTGTGGTTGAATCTTATCTGAATG
GAAATGATGTCGTTGTTCATTAGAAATGGCCTCTGGCTGTGTTCTGTTATCTTGAAATAG
AGGGGATTGTTTATCTCCCAGATAAAAACGCCATTCTCTGCTTGAGGAGCAGAGATGAGT
TCCCCTGTGCGTGAATCCATGATTGTTGCAGTTGATGTGGAGGTAGTATGAGCAGTCACA
GTCTAGGTCTACACGCTTACGCCTTATTGGTTTCTTCTTGGCTATCTTGTGTTGGACCTT
GATTGATACTTGCGAACAGTGGCTCGTAGAGGGTGACGAAGGTTGCAT
>GU951436
CTAAATACTCTTAAGAAACGACCAGTCTGAGGCTGTAATGTCGTCCAAATTCGGAAGTTG
AGAAAACATTTGTGAATCCCCAATACCTTCCTGATGTTGTGGTTGAATCTTATCTGAATG
GAAATGATGTCGTTGTTCATTAGAAATGGCCTCTGGCTGTGTTCTGTTATCTTGAAATAG
AGGGGATTGTTTATCTCCCAGATAAAAACGCCATTCTCTGCTTGAGGAGCAGAGATGAGT
TCCCCTGTGCGTGAATCCATGATTGTTGCAGTTGATGTGGAGGTAGTATGAGCAGCCACA
GTCTAGGTCTACACGCTTACGCCTTATTGGTTTCTTCTTGGCTATCTTGTGTTGGACCTT
GATTGATACTTGCGAACAGTGGCTCGCAGAGGGTGACGAAGGTTGCAT
>KF612971
CTAAATACTCTTAAGAAACGACCAGTCTGAGGCTGTAATGTCGTCCAAATTCGGAAGTTG
AGAAAACATTTGTGAATCCCCAATACCTTCCTGATGTTGTGGTTGAATCTTATCTGAATG
GAAATGATGTCGTTGTTCATTAGAAATGGCCTCTGGCTGTGTTCTGTTATCTTGAAATAG
AGGGGATTGTTTATCTCCCAGATAAAAACGCCATTCTCTGCTTGAGGAGCAGAGATGAGT
TCCCCTGTGCGTGAATCCATGATTGTTGCAGTTGATGTGGCGGTAGTATGAGCAGCCACA
GTCTAGGTCTACACGCTTACGCCTTATTGGTTTCTTCTTGGCTATCTTGTGTTGGACCTT
GATTGATACTTGCGAACAGTGGCTCGTAGAGGGTGACGAAGGTTGCAT
>KC999851
CTAAATACTCTTAAGAAACGACCAGTCTGAGGCTGTAATGTCGTCCAAATTCGGAAGTTG
AGAAAACATTTGTGAATCCCCAATACCTTCCTGATGTTGTGGTTGAATCTTATCTGAATG
GAAATGATGTCGTTGTTCATTAGAAATGGCCTCTGGCTGTGTTCTGTTATCTTGAAATAG
AGGGGATTGTTTATCTCCCAGATAAAAACGCCACTCTCTGCTTGAGGAGCAGAGATGAGT
TCCCCTGTGCGTGAATCCATGATTGTTGCAGTTGATGTGGAGGTAGTATGAGCAGCCACA
GTCTAGGTCTACACGCTTACGCCTTATTGGTTTCTTCTTGGCTATCTTGTGTTGGACCTT
GATTGATACTTGCGAACAGTGGCTCGTAGAGGGTGACGAAGGTTGCAT
>JQ004049
CTAAATACTCTTAAGAAACGACCAGTCTGAGGCTGTAATGTCGTCCAAATTCGGAAGTTG
AGAAAACATTTGTGAATCCCCAATACCTTCCTGATGTTGTGKTTGAATCTTATCTGAATG
GAAATGATGTCGTTGTTCATTAGAAATGGCCTCTGGCTGTGTTCTGTTATCTTGAAATAG
AGGGGATTGTTTATCTCCCAGATAAAAACGCCATTCTCTGCTTGAGGAGCAGAGATGAGT
TCCCCTGTGCGTGAATCCATGATTGTTGCAGTTGATGTGGAGGTAGTATGAGCAGCCACA
GTCTAGGTCTACACGCTTACGCCTTATTGGTTTCTTCTTGGCTATCTTGTGTTGGACCTT
GATTGATACTTGCGAACAGTGGCTCGTAGAGGGTGACGAAGGTTGCAT
>KJ754193
CTAAATACTCTTAAGAAACGACCAGTCTGAGGCTGTAATGTCGTCCAAATTCGGAAGTTG
AGAAAACATTTGTGAATCCCCAATACCTTCCTGATGTTGTGGTTGAATCTTATCTGAATG
GAAATGATGTCGTTGTTCATTAGAAATGTCCTCTGGCTGTGTTCTGTTATCTTGAAATAG
AGGGGATTGTTTATCTCCCAGATAAAAACGCCATTCTCTGCTTGAGGAGCAGAGATGAGT
TCCCCTGTGCGTGAATCCATGATTGTTGCAGTTGATGTGGAGGTAGTATGAGCAGCCACA
GTCTAGGTCTACACGCTTACGCCTTATTGGTTTCTTCTTGGCTATCTTGTGTTGGACCTT
GATTGATACTTGCGAACAGTGGCTCGTAGAGGGTGACGAAGGTTGCAT
>JQ004045
CTAAATACTCTTAAGAAACGACCAGTCTGAGGCTGTAATGTCGTCCAAATTCTGAAGTTG
AGAAAACATTTGTGAATCCCCAATACCTTCCTGATGTTGTGGTTGAATCTTATCTGAATG
GAAATGATGTCGTTGTTCATTAGAAATGGCCTCTGGCTGTGTTCTGTTATCTTGAAATAG
AGGGGATTGTTTATCTCCCAGATAAAAACGCCATTCTCTGCTTGAGGAGCAGAGATGAGT
TCCCCTGTGCGTGAATCCATGATTGTTGCAGTTGATGTGGAGGTAGTATGAGCAGCCACA
GTCTAGGTCTACACGCTTACGCCTTATTGGTTTCTTCTTTGCTATCTTGTGTTGGACCTT
GATTGATACTTGCGAACAGTGGCTCGTAGAGGGTGACGAAGGTTGCAT
>JQ004052
CTAAATACTCTTAAGAAACGACCAGTCTGAGGCTGTAATGTCGTCCAAATTCGGAAGTTG
AGAAAACATTTGTGAATCCCCAATACCTTCCTGATGTTGTGGTTGAATCTTATCTGCATG
GAAATGATGTCGTTGTTCATTAGAAATGGCCTCTGGCTGTGTTCTGTTATCTTGAAATAG
AGGGGATTGTTTATCTCCCAGATAAAAACGCCATTCTCTGCTTGAGGAGCAGAGATGAGT
TCCCCTGTGCGTGAATCCATGATTGTTGCAGTTGATGTGGAGGTAGTATGAGCAGCCACA
GTCTAGGTCTACACGCTTACGCCTTATTGGTTTCTTCTTGGCTATCTTGTGTTGGACCTT
GATTGATACTTGCGAACAGTGGCTCGTAGAGGGTGACGAAGGTTGCAT
>KJ754187
CTAAATACTCTTAAGAAACGACCAGTCTGAGGCTGTAATGTCGTCCAAATTCGGAAGTTG
AGAAAACATTTGTGAATCCCCAATACCTTCCTGATGTTGTGGTTGAATCTTATCTGAATG
GAAATGATGTCGTTGTTCATTAGAAATGGCCTCTGGCTGTGTTCTGTTATCTTGAAATAG
AGGGGATTGTTTATCTCCCAGATAAAAACGCCATTCTCTGCTTGAGGAGCAGAGATGAGT
TCCCCTGTGCGTGAATCCATGATTGTTGCAGTTGATGTGGAGGTAGTATGAGCAGCCACA
GTCTAGGTCTACACGCTTACGCCTTACTGGTTTCTTCTTGGCTATCTTGTGTTGGACCTT
GATTGATACTTGCGAACAGTGGCTCGTAGAGGGTGACGAATGTTGCAT
>KX034545
CTAAATACTCTTAAGAAACGACCAGTCTGAGGCTGTAATGTCGTCCAAATTCGGAAGTTG
AGAAAACATTTGTGAATCCCCAATACCTTCCTGATGTTGTGGTTGAATCTTATCTGAATG
GAAATGATGTCGTTGTTCATTAGAAATGGCCTCTGGCTGTGTTCTGTTATCTTGAAATAG
AGGGGATTGTTTATCTCCCAGATAAAAACGCCATTCTCTGCTTGAGGAGCAGAGATGAGT
TCCCCTGTGCGTGAATCCATGATTGTTGCAGTTGATGTGGAGGTGGTATGAGCAGCCACA
GTCTAGGTCTACACGCTTACGCCTTATTGGTTTCTTCTTGGCTATCTTGTGTTGGACCTT
GATTGATACTTGCGAACAGTGGCTCGTAGAGGGTGATGAAGGTTGCAT
>KC312657
CTAAATACTCTTAAGAAACGACCAGTCTGAGGCTGTAATGTCGTCCAAATTCTGAAGTTG
AGAAAACATTTGTGAATCCCCAATACCTTCCTGATGTTGTGGTTGAATCTTATCTGAATG
GAAATGATGTCGTCGTTCATTAGAAATGGCCTCTGGCTGTGTTCTGTTATCTCGAAATAG
AGGGGATTGTTTATCTCCCAGATAAAAACGCCATTCTCTGCTTGAGGAGCAGAGAGGAGT
TCCCCTGTGTGTGAATCCATGATTGTTGCAGTTGATGTGGAGGTAGTATGAGCAGCCACA
GTCTAGGTCTACACGCTTACGCCTTATTGGTTTCTTCTTGGCTATCTTGCGTTGGACCTT
GATTGTTACTTGCGAACAGTGGCTCGTAGAGGGTGACGAGGGTTGCAT
>GU348995
CTAAATACTCTTAAGAAACGACCAGTCTGAGGCTGTAATGTCGTCCAAATTCGGAAGTTG
AGAAAACATTTGTGAATCCCCAATACCTTCCTGATGTTGTGGTTGAATCTTATCTGAATG
GAAATGATGTCGTCGTTCATTAGAAATGGCCTCTGGCTGTGTTCTGTTATCTCGAAATAG
AGGGGATTGTTTATCTCCCAGATAAAAACGCCATTCTCTGCTTGAGGAGCAGAGATGAGT
TCCCCTGTGTGTGAATCCATGATTGTTGCAGTTGATGTGGAGGTAGTATGAGCAGCCACA
GTCTAGGTCTACACGCTTACGCCTTATTGGTTTCTTCTTGGCTATCTTGCGTTGGACCTT
GATTGATACTTGCGAACAGTGGCTCGTAGAGGGTGACGAGGGTTGCAT
>KC312656
CTAAATACTCTTAAGAAACGACCAGTCTGAGGCTGTAATGTCGTCCAAATTCGGAAGTTG
AGAAAACATTTGTGAATCCCCAATACCTTCCTGGTGTTGTGGTTGAATCTTATCTGAATG
GAAATGATGTCGTCGTTCATTAGAAATGGCCTCTGGCTGTATTCTGTTATCTCGAAATAG
AGGGGATTGTTTATCTCCCAGATAAAAACGCCATTCTCTGCTTGAGGAGCAGAGATGAGT
TCCCCTGTGTGTGAATCCATGATTGTTGCAGTTGATGTGGAGGTAGTATGAGCAGCCACA
GTTTAGGTCTACACGCTTACGCCTTATTGGTTTCTTCTTGGCTATATTGCGTTGGACCTT
GATTGATACTTGCGAACAGTGGCTCGTAGAGGGTGACGAGGGTTGCAT
>KC702797
CTAAATACTCTTAAGAAACGACCAGTCTGAGGCTGTAATGTCGTCCAAATTCGGAAGTTG
AGAAAACATTTGTGAATCCCCAATACCTTCCTGATGTTGTGGTTGAATCTTATCTGAATG
GAAATGATGTCGTTGTTCATTAGAAATGGCCTCTGGCTGTGTTCTGTTATCTTGAAATAG
AGGGGATTGTTTATCTCCCAGATAAAAACGCCATTCTCTGCTTGAGGAGCAGAGATGAGT
TCCCCTGTGCGTGAATCCATGATTGTTGCAGTTGATGTGGAGGTAGTATGAGCAGCCACA
GTCTAGGTCTACACGCTTACGCCTTATTGGTTTCTTCTTGGCTATCTTGTGTTGGACCTT
GATTGATACTTGCGAACAGTGGCTCGTAGAGGGTGACGAAGATTGCAT
>JQ038234
CTAAATACTCTTAAGAAACGACCAGTCTGAGGCTGTAATGTCGTCCAAATTCGGAAGTTG
AGAAAACATTTGTGAATCCCCAATACCTTCTTGATGTTGTGGTTGAATCTTATCTGAATG
GAAATGATGTCGTTGTTCATTAGAAATGGCCTCTGGCTGTGTTCTGTTATCTTGAAATAG
AGGGGATTGTTTATCTCCCAGATAAAAACGCCATTCTCTGCTTGAGGAGCAGAGATGAGT
TCCCCTGTGCGTGAATCCATGATTGTTGCAGTTGATGTGGAGGTAGTATGAGCAGCCACA
GTCTAGGTCTACACGCTTACGCCTTATTGGTTTCTTCTTGGCTATCTTGTGTTGGACCTT
GATTGATACTTGCGAACAGTGGCTCGTAGAGGGTGACGAAGATTGCAT
>KX347142
CTAAATACTCTTAAGAAACGACCAGTCTGAGGCTGTAATGTCGTCCAAATTCGGAAGTTG
AGAAAACATTTGTGAATCCCCAATACCTTCCTGATGTTGTGGTTGAATCTTATCTGAATG
GAAATGATGTCGTTGTTCATTAGAAATGGCCTCTGGCTGTGTTCTGTTATCTTGAAATAG
AGGGGATTGTTTATCTCCCAGATAAAAACGCCATTCTCTGCTTGAGGAGCAGTGATGAGT
TCCCCTGTGCGTGAATCCATGATTGTTGCAGTTGATGTGGAGGTAGTATGAGCAGCCACA
GTCTAGGTCTACACGCTTACGCCTTATTGGTTTCTTCCTGGCTATCTTGTGTTGGACCTT
GATTGATACTTGCGAACAGTGGCTCGTAGAGGGTGACGAAGATTGCAT
>KX347141
CTAAATACTCTTAAGAAACGACCAGTCTGAGGCTGTAATGTCGTCCAAATTCGGAAGTTG
AGAAAACATTTGTGAATCCCCAATACCTTCCTGATGTTGTGGTTGAATCTTATCTGAATG
GAAATGATGTCGTTGTTCATTAGAAATGGCCTCTGGCTGTGTTCTGTTATCTTGAAATAG
AGGGGATTGTTTATCTCCCAGATAAAAACGCCATTCTCTGCTTGAGGAGCAGTGATGAGT
TCCCCTGTGCGTGAATCCATGATTGTTGCAGTTGATGTGGAGGTAGTATGAGCAGCCACA
GTCTAGGTCTACACGCTTACGCCTTATTGGTTTCTTCCTGGCTATCTTGTGTTGGACCTT
GATTGATACTTGCGAACAGTGGCTCGTAGAGGGTGACGAAGATTGCAT
>JQ038238
CTAAATACTCTTAAAAAACGACCAGTCTGAGGCTGTAATGTCGTCCAAATTCGGAAGTTG
AGAAAACATTTGTGAATCCCCAATACCTTCCTGATGTTGTGGTTGAATCTTATCTGAATG
GAAATGATGTCGTTGTTCATTAGAAATGCCCTCTGGCTGTGTTCTGTTATCTTGAAATAG
AGGGGATTGTTTATCTCCCAGATAAAAACGCCATTCTCTGCTTGAGGAGCAGTGATGAGT
TCCCCTGTGCGTGAATCCATGATTGTTGCAGTTGATGTGGAGGTAGTATGAGCAGCCACA
GTCTAGGTCTACACGCTTACGCCTTATTGGTTTCTTCTTGGCTATCTTGTGTTGGACCTT
GATTGATACTTGCGAACAGTGGCTCGTAGAGGGTGACGAAGGTTGCAT
>KX347116
CTAAATACTCTTAATAAACGACCAGTCTGAGGCTGTAATGTCGTCCAAATTCGGAAGTTG
AGAAAACATTTGTGAATCCCCAATACCTTCCTGATGTTGTGGTTGAATCTTATCTGAATG
GAAATGATGTCGTGGTTCATTAGAAATGGCCTCTGGCTGTGTTCTGTTATCTTGAAATAG
AGGGGATTGTTTATCTCCCAGATAAAAACGCCATTCTCTGCTTGAGGAGCAGTGATGAGT
TCCCCTGTGCGTGAATCCATGATTGTTGCAGTTGATGTGGAGGTAGTATGAGCAGCCACA
GTCTAGGTCTACACGCTTACGCCTTATTGGTTTCTTCTTGGCTATCTTGTGTTGGACCTT
GATTGATACTTGCGAACAGTGGCTCGTAGAGGGTGACGAAGGTTGCAT
>KU517848
CTAAATACTCTTAAGAAACGACCAGTCTGAGGCTGTAATGTCGTCCAAATTCGGAAGTTG
AGAAAACATTTGTGAATCCCCAATATCTTCCTGATGTTGTGGTTGAATCTTATCTGAATG
GAAATGATGTCGTGGTTCATTAGAAATGGCCTCTGGCTGTGTTTTGTTATCTTGAAATAG
AGGGGATTGTTTATCTCCCAGATAAAAACGCCATTCTCTGCTTGAGGAGCAGTGATGAGT
TCCCCTGTGCGTGAATCCATGATTGTTGCAGTTGATGTGGAGGTAGTATGAGCAGCCACA
GTCTAGGTCTACACGCTTACGCCTTATTGGTTTCTTCTTGGCTATCTTGTGTTGGACCTT
GATTGATACTTGCGAACAGTGGCTCGTAGAGGGTGATGAAGGTTGCAT
>KP684146
CTAAATACTCTTAAGAAACGACCAGTCTGAGGCTGTAATGTCGTCCAAATTCGGAAGTTG
AGAAAACATTTGTGAATCCCCAATATCTTCCTGATGTTGTGGTTGAATCTTATCTGAATG
GAAATGATGTCGTGGTTCATTAGAAATGGCCTCTGGCTGTGTTTTGTTATCTTGAAATAG
AGGGGATTGTTTATCTCCCAGATAAAAACGCCATTCTCTGCTTGAGGAGCAGTGATGAGT
TCCCCTGTGCGTGAATCCATGATTGTTGCAGTTGATGTGGAGGTAGTATGAGCAGCCACA
GTCTAGGTCTACACGCTTACGCCTTATTGGTTTCTTCTTGGCTATCTTGTGTTGGACCTT
GATTGATACTTGCGAACAGTGGCTCGTAGAGGGTGATGAAGGTTGCAT
>KJ754191
CTAAATACTCTTAAGAAACGACCAGTCTGAGGCTGTAATGTCGTCCAAATTCGGAAGTTG
AGAAAACATTTGTGAATCCCCAATATCTTCCTGATGTTGTGGTTGAATCTTATCTGAATG
GAAATGATGTCGTGGTTCATTAGAAATGGCCTCTGGCTGTGTTCTGTTATCTTGAAATAG
AGGGGATTGTTTATCTCCCAGATAAAAACGCCATTCTCTGCTTGAGGAGCAGTGATGAGT
TCCCCTGTGCGTGAATCCATGATTGTTGCAGTTGATGTGGAGGTAGTATGAGCAGCCACA
GTCTAGGTCTACACGCTTACGCCTTATTGGTTTCTTCTTGGCTATCTTGTGTTGGACCTT
GATTGATACTTGCGAACAGTGGCTCGTAGAGGGTGATGAAGGTTGCAT
>KU760892
CTAAATACTCTTAAGAAACGACCAGTCTGAGGCTGTAATGTCGTCCAAATTCGGAAGTTG
AGAAAACATTTGTGAATCCCCAATATCTTCCTGATGTTGTGGTTGAATCTTATCTGAATG
GAAATGATGTCGTGGTTCATTAGAAATGGCCTCTGGCTGTGTTCTGTTATCTTGAAATAG
AGGGGATTGTTTATCTCCCAGATAAAAACGCCATTCTCTGCTTGAGGAGCAGTGATGAGT
TCCCCTGTGCGTGAATCCATGATTGTTGCAGTTGATGTGGAGGTAGTATGAGCAGCCACA
GTCTAGGTCTACACGCTTACGCCTTATTGGTTTCTTCTTGGCTATCTTGTGTTGGACCTT
GATTGATACTTGCGAACAGTGGCTCGTAGAGGGTGATGAAGGTTGCAT
>KJ754194
CTAAATACTCTTAAGAAACGACCAGTCTGAGGCTGTAATGTCGTCCAAATTCGGAAGTTG
AGAAAACATTTGTGAATCCCCAATATCTTCCTGATGTTGTGGTTGAATCTTATCTGAATG
GAAATGATGTCGTGGTTCATTAGAAATGGCCTCTGGCTGTGTTCTGTTATCTTGAAATAG
AGGGGATTGTTTATCTCCCAGATAAAAACGCCATTCTCTGCTTGAGGAGCAGTGATGAGT
TCCCCTGTGCGTGAATCCATGATTGTTGCAGTTGATGTGGAGGTAGTATGAGCAGCCACA
GTCTAGGTCTACACGCTTACGCCTTATTGGTTTCTTCTTGGCTATCTTGTGTTGGACCTT
GATTGATACTTGCGAACAGTGGCTCGTAGAGGGTGATGAAGGTTGCAT
>KU760889
CTAAATACTCTTAAGAAACGACCAGTCTGAGGCTGTAATGTCGTCCAAATTCGGAAGTTG
AGAAAACATTTGTGAATCCCCAATATCTTCCTGATGTTGTGGTTGAATCTTATCTGAATG
GAAATGATGTCGTGGTTCATTAGAAATGGCCTCTGGCTGTGTTCTGTTATCTTGAAATAG
AGGGGATTGTTTATCTCCCAGATAAAAACGCCATTCTCTGCTTGAGGAGCAGTGATGAGT
TCCCCTGTGCGTGAATCCATGATTGTTGCAGTTGATGTGGAGGTAGTATGAGCAGCCACA
GTCTAGGTCTACACGCTTACGCCTTATTGGTTTCTTCTTGGCTATCTTGTGTTGGACCTT
GATTGATACTTGCGAACAGTGGCTCGTAGAGGGTGATGAAGGTTGCAT
>KX034548
CTAAATACTCTTAAGAAACGACCAGTCTGAGGCTGTAATGTCGTCCAAATTCGGAAGTTG
AGAAAACATTTGTGAATCCCCAATATCTTCCTGATGTTGTGGTTGAATCTTATCTGAATG
GAAATGATGTCGTGGTTCATTAGAAATGGCCTCTGGCTGTGTTCTGTTATCTTGAAATAG
AGGGGATTGTTTATCTCCCAGATAAAAACGCCATTCTCTGCTTGAGGAGCAGTGATGAGT
TCCCCTGTGCGTGAATCCATGATTGTTGCAGTTGATGTGGAGGTAGTATGAGCAGCCACA
GTCTAGGTCTACACGCTTACGCCTTATTGGTTTCTTCTTGGCTATCTTGTGTTGGACCTT
GATTGATACTTGCGAACAGTGGCTCGTAGAGGGTGATGAAGGTTGCAT
>KU975399
CTAAATACTCTTAAGAAACGACCAGTCTGAGGCTGTAATGTCGTCCAAATTCGGAAGTTG
AGAAAACATTTGTGAATCCCCAATATCTTCCTGATGTTGTGGTTGAATCTTATCTGAATG
GAAATGATGTCGTGGTTCATTAGAAATGGCCTCTGGCTGTGTTCTGTTATCTTGAAATAG
AGGGGATTGTTTATCTCCCAGATAAAAACGCCATTCTCTGCTTGAGGAGCAGTGATGAGT
TCCCCTGTGCGTGAATCCATGATTGTTGCAGTTGATGTGGAGGTAGTATGAGCAGCCACA
GTCTAGGTCTACACGCTTACGCCTTATTGGTTTCTTCTTGGCTATCTTGTGTTGGACCTT
GATTGATACTTGCGAACAGTGGCTCGTAGAGGGTGATGAAGGTTGCAT
>KJ546418
CTAAATACTCTTAAGAAACGACCAGTCTGAGGCTGTAATGTCGTCCAAATTCGGAAGTTG
AGAAAACATTTGTGAATCCCCAATATCTTCCTGATGTTGTGGTTGAATCTTATCTGAATG
GAAATGATGTCGTGGTTCATTAGAAATGGCCTCTGGCTGTGTTCTGTTATCTTGAAATAG
AGGGGATTGTTTATCTCCCAGATAAAAACGCCATTCTCTGCTTGAGGAGCAGTGATGAGT
TCCCCTGTGCGTGAATCCATGATTGTTGCAGTTGATGTGGAGGTAGTATGAGCAGCCACA
GTCTAGGTCTACACGCTTACGCCTTATTGGTTTCTTCTTGGCTATCTTGTGTTGGACCTT
GATTGATACTTGCGAACAGTGGCTCGTAGAGGGTGATGAAGGTTGCAT
>KX034553
CTAAATACTCTTAAGAAACGACCAGTCTGAGGCTGTAATGTCGTCCAAATTCGGAAGTTG
AGAAAACATTTGTGAATCCCCAATATCTTCCTGATGTTGTGGTTGAATCTTATCTGAATG
GAAATGATGTCGTGGTTCATTAGAAATGGCCTCTGGCTGTGTTCTGTTATCTTGAAATAG
AGGGGATTGTTTATCTCCCAGATAAAAACGCCATTCTCTGCTTGAGGAGCAGTGATGAGT
TCCCCTGTGCGTGAATCCATGATTGTTGCAGTTGATGTGGAGGTAGTATGAGCAGCCACA
GTCTAGGTCTACACGCTTACGCCTTATTGGTTTCTTCTTGGCTATCTTGTGTTGGACCTT
GATTGATACTTGCGAACAGTGGCTCGTAGAGGGTGATGAAGGTTGCAT
>KX034544
CTAAATACTCTTAAGAAACGACCAGTCTGAGGCTGTAATGTCGTCCAAATTCGGAAGTTG
AGAAAACATTTGTGAATCCCCAATATCTTCCTGATGTTGTGGTTGAATCTTATCTGAATG
GAAATGATGTCGTGGTTCATTAGAAATGGCCTCTGGCTGTGTTCTGTTATCTTGAAATAG
AGGGGATTGTTTATCTCCCAGATAAAAACGCCATTCTCTGCTTGAGGAGCAGTGATGAGT
TCCCCTGTGCGTGAATCCATGATTGTTGCAGTTGATGTGGAGGTAGTATGAGCAGCCACA
GTCTAGGTCTACACGCTTACGCCTTATTGGTTTCTTCTTGGCTATCTTGTGTTGGACCTT
GATTGATACTTGCGAACAGTGGCTCGTAGAGGGTGATGAAGGTTGCAT
>KC999847
CTAAATACTCTTAAGAAACGACCAGTCTGAGGCTGTAATGTCGTCCAAATTCGGAAGTTG
AGAAAACATTTGTGAATCCCCAATATCTTCCTGATGTTGTGGTTGAATCTTATCTGAATG
GAAATGATGTCGTGGTTCATTAGAAATGGCCTCTGGCTGTGTTCTGTTATCTTGAAATAG
AGGGGATTGTTTATCTCCCAGATAAAAACGCCATTCTCTGCTTGAGGAGCAGTGATGAGT
TCCCCTGTGCGTGAATCCATGATTGTTGCAGTTGATGTGGAGGTAGTATGAGCAGCCACA
GTCTAGGTCTACACGCTTACGCCTTATTGGTTTCTTCTTGGCTATCTTGTGTTGGACCTT
GATTGATACTTGCGAACAGTGGCTCGTAGAGGGTGATGAAGGTTGCAT
>KC999846
CTAAATACTCTTAAGAAACGACCAGTCTGAGGCTGTAATGTCGTCCAAATTCGGAAGTTG
AGAAAACATTTGTGAATCCCCAATATCTTCCTGATGTTGTGGTTGAATCTTATCTGAATG
GAAATGATGTCGTGGTTCATTAGAAATGGCCTCTGGCTGTGTTCTGTTATCTTGAAATAG
AGGGGATTGTTTATCTCCCAGATAAAAACGCCATTCTCTGCTTGAGGAGCAGTGATGAGT
TCCCCTGTGCGTGAATCCATGATTGTTGCAGTTGATGTGGAGGTAGTATGAGCAGCCACA
GTCTAGGTCTACACGCTTACGCCTTATTGGTTTCTTCTTGGCTATCTTGTGTTGGACCTT
GATTGATACTTGCGAACAGTGGCTCGTAGAGGGTGATGAAGGTTGCAT
>KC999843
CTAAATACTCTTAAGAAACGACCAGTCTGAGGCTGTAATGTCGTCCAAATTCGGAAGTTG
AGAAAACATTTGTGAATCCCCAATATCTTCCTGATGTTGTGGTTGAATCTTATCTGAATG
GAAATGATGTCGTGGTTCATTAGAAATGGCCTCTGGCTGTGTTCTGTTATCTTGAAATAG
AGGGGATTGTTTATCTCCCAGATAAAAACGCCATTCTCTGCTTGAGGAGCAGTGATGAGT
TCCCCTGTGCGTGAATCCATGATTGTTGCAGTTGATGTGGAGGTAGTATGAGCAGCCACA
GTCTAGGTCTACACGCTTACGCCTTATTGGTTTCTTCTTGGCTATCTTGTGTTGGACCTT
GATTGATACTTGCGAACAGTGGCTCGTAGAGGGTGATGAAGGTTGCAT
>KC852151
CTAAATACTCTTAAGAAACGACCAGTCTGAGGCTGTAATGTCGTCCAAATTCGGAAGTTG
AGAAAACATTTGTGAATCCCCAATATCTTCCTGATGTTGTGGTTGAATCTTATCTGAATG
GAAATGATGTCGTGGTTCATTAGAAATGGCCTCTGGCTGTGTTCTGTTATCTTGAAATAG
AGGGGATTGTTTATCTCCCAGATAAAAACGCCATTCTCTGCTTGAGGAGCAGTGATGAGT
TCCCCTGTGCGTGAATCCATGATTGTTGCAGTTGATGTGGAGGTAGTATGAGCAGCCACA
GTCTAGGTCTACACGCTTACGCCTTATTGGTTTCTTCTTGGCTATCTTGTGTTGGACCTT
GATTGATACTTGCGAACAGTGGCTCGTAGAGGGTGATGAAGGTTGCAT
>KC852149
CTAAATACTCTTAAGAAACGACCAGTCTGAGGCTGTAATGTCGTCCAAATTCGGAAGTTG
AGAAAACATTTGTGAATCCCCAATATCTTCCTGATGTTGTGGTTGAATCTTATCTGAATG
GAAATGATGTCGTGGTTCATTAGAAATGGCCTCTGGCTGTGTTCTGTTATCTTGAAATAG
AGGGGATTGTTTATCTCCCAGATAAAAACGCCATTCTCTGCTTGAGGAGCAGTGATGAGT
TCCCCTGTGCGTGAATCCATGATTGTTGCAGTTGATGTGGAGGTAGTATGAGCAGCCACA
GTCTAGGTCTACACGCTTACGCCTTATTGGTTTCTTCTTGGCTATCTTGTGTTGGACCTT
GATTGATACTTGCGAACAGTGGCTCGTAGAGGGTGATGAAGGTTGCAT
>KC428753
CTAAATACTCTTAAGAAACGACCAGTCTGAGGCTGTAATGTCGTCCAAATTCGGAAGTTG
AGAAAACATTTGTGAATCCCCAATATCTTCCTGATGTTGTGGTTGAATCTTATCTGAATG
GAAATGATGTCGTGGTTCATTAGAAATGGCCTCTGGCTGTGTTCTGTTATCTTGAAATAG
AGGGGATTGTTTATCTCCCAGATAAAAACGCCATTCTCTGCTTGAGGAGCAGTGATGAGT
TCCCCTGTGCGTGAATCCATGATTGTTGCAGTTGATGTGGAGGTAGTATGAGCAGCCACA
GTCTAGGTCTACACGCTTACGCCTTATTGGTTTCTTCTTGGCTATCTTGTGTTGGACCTT
GATTGATACTTGCGAACAGTGGCTCGTAGAGGGTGATGAAGGTTGCAT
>JX669541
CTAAATACTCTTAAGAAACGACCAGTCTGAGGCTGTAATGTCGTCCAAATTCGGAAGTTG
AGAAAACATTTGTGAATCCCCAATATCTTCCTGATGTTGTGGTTGAATCTTATCTGAATG
GAAATGATGTCGTGGTTCATTAGAAATGGCCTCTGGCTGTGTTCTGTTATCTTGAAATAG
AGGGGATTGTTTATCTCCCAGATAAAAACGCCATTCTCTGCTTGAGGAGCAGTGATGAGT
TCCCCTGTGCGTGAATCCATGATTGTTGCAGTTGATGTGGAGGTAGTATGAGCAGCCACA
GTCTAGGTCTACACGCTTACGCCTTATTGGTTTCTTCTTGGCTATCTTGTGTTGGACCTT
GATTGATACTTGCGAACAGTGGCTCGTAGAGGGTGATGAAGGTTGCAT
>JX070043
CTAAATACTCTTAAGAAACGACCAGTCTGAGGCTGTAATGTCGTCCAAATTCGGAAGTTG
AGAAAACATTTGTGAATCCCCAATATCTTCCTGATGTTGTGGTTGAATCTTATCTGAATG
GAAATGATGTCGTGGTTCATTAGAAATGGCCTCTGGCTGTGTTCTGTTATCTTGAAATAG
AGGGGATTGTTTATCTCCCAGATAAAAACGCCATTCTCTGCTTGAGGAGCAGTGATGAGT
TCCCCTGTGCGTGAATCCATGATTGTTGCAGTTGATGTGGAGGTAGTATGAGCAGCCACA
GTCTAGGTCTACACGCTTACGCCTTATTGGTTTCTTCTTGGCTATCTTGTGTTGGACCTT
GATTGATACTTGCGAACAGTGGCTCGTAGAGGGTGATGAAGGTTGCAT
>JQ807735
CTAAATACTCTTAAGAAACGACCAGTCTGAGGCTGTAATGTCGTCCAAATTCGGAAGTTG
AGAAAACATTTGTGAATCCCCAATATCTTCCTGATGTTGTGGTTGAATCTTATCTGAATG
GAAATGATGTCGTGGTTCATTAGAAATGGCCTCTGGCTGTGTTCTGTTATCTTGAAATAG
AGGGGATTGTTTATCTCCCAGATAAAAACGCCATTCTCTGCTTGAGGAGCAGTGATGAGT
TCCCCTGTGCGTGAATCCATGATTGTTGCAGTTGATGTGGAGGTAGTATGAGCAGCCACA
GTCTAGGTCTACACGCTTACGCCTTATTGGTTTCTTCTTGGCTATCTTGTGTTGGACCTT
GATTGATACTTGCGAACAGTGGCTCGTAGAGGGTGATGAAGGTTGCAT
>HM627880
CTAAATACTCTTAAGAAACGACCAGTCTGAGGCTGTAATGTCGTCCAAATTCGGAAGTTG
AGAAAACATTTGTGAATCCCCAATATCTTCCTGATGTTGTGGTTGAATCTTATCTGAATG
GAAATGATGTCGTGGTTCATTAGAAATGGCCTCTGGCTGTGTTCTGTTATCTTGAAATAG
AGGGGATTGTTTATCTCCCAGATAAAAACGCCATTCTCTGCTTGAGGAGCAGTGATGAGT
TCCCCTGTGCGTGAATCCATGATTGTTGCAGTTGATGTGGAGGTAGTATGAGCAGCCACA
GTCTAGGTCTACACGCTTACGCCTTATTGGTTTCTTCTTGGCTATCTTGTGTTGGACCTT
GATTGATACTTGCGAACAGTGGCTCGTAGAGGGTGATGAAGGTTGCAT
>HM627884
CTAAATACTCTTAAGAAACGACCAGTCTGAGGCTGTAATGTCGTCCAAATTCGGAAGTTG
AGAAAACATTTGTGAATCCCCAATATCTTCCTGATGTTGTGGTTGAATCTTATCTGAATG
GAAATGATGTCGTGGTTCATTAGAAATGGCCTCTGGCTGTGTTCTGTTATCTTGAAATAG
AGGGGATTGTTTATCTCCCAGATAAAAACGCCATTCTCTGCTTGAGGAGCAGTGATGAGT
TCCCCTGTGCGTGAATCCATGATTGTTGCAGTTGATGTGGAGGTAGTATGAGCAGCCACA
GTCTAGGTCTACACGCTTACGCCTTATTGGTTTCTTCTTGGCTATCTTGTGTTGGACCTT
GATTGATACTTGCGAACAGTGGCTCGTAGAGGGTGATGAAGGTTGCAT
>KT338296
CTAAATACTCTTAAGAAACGACCAGTCTGAGGCTGTAATGTCGTCCAAATTCGGAAGTTG
AGAAAACATTTGTGAATCCCCAATATCTTCCTGATGTTGTGGTTGAATCTTATCTGAATG
GAAATGATGTCGTGGTTCATTAGAAATGGCCTCTGGCTGTGTTCTGTTATCTTGAAATAG
AGGGGATTGTTTATCTCCCAGATAAAAACGCCATTCTCTGCTTGAGGAGCAGTGATGAGT
TCCCCTGTGCGTGAATCCATGATTGTTGCAGTTGATGTGGAGGTAGTATGAGCAGCCACA
GTCTAGGTCTACACGCTTACGCCTTATTGGTTTCTTCTTGGCTATCTTGTGTTGGACCTT
GATTGATACTTGCGAACAGTGGCTCGTAGAGGGTGATGAAGGTTGCAT
>KJ879949
CTAAATACTCTTAAGAACCGACCAGTCTGAGGCTGTAATGTCGTCCAAATTCGGAAGTTG
AGAAAACATTTGTGAATCCCCAATATCTTCCTGATGTTGTGGTTGAATCTTATCTGAATG
GAAATGATGTCGTGGTTCATTAGAAATGGCCTCTGGCTGTGTTCTGTTATCTTGAAATAG
AGGGGATTGTTTATCTCCCAGATAAAAACGCCATTCTCTGCTTGAGGAGCAGTGATGAGT
TCCCCTGTGCGTGAATCCATGATTGTTGCAGTTGATGTGGAGGTAGTATGAGCAGCCACA
GTCTAGGTCTACACGCTTACGCCTTATTGGTTTCTTCTTGGCTATCTTGTGTTGGACCTT
GATTGATACTTGCGAACAGTGGCTCGTAGAGGGTGATGAAGGTTGCAT
>KX034542
CTAAATACTCTTAAGAAACGACCAGTCTGAGGCTGTAATGTCGTCCAAATTCGGAAGTTG
AGAAAACATTTGTGAATCCCCAATATCTTCCTGATGTTGTGGTTGAATCTTATCTGAATG
GAAATGATGGCGTGGTTCATTAGAAATGGCCTCTGGCTGTGTTCTGTTATCTTGAAATAG
AGGGGATTGTTTATCTCCCAGATAAAAACGCCATTCTCTGCTTGAGGAGCAGTGATGAGT
TCCCCTGTGCGTGAATCCATGATTGTTGCAGTTGATGTGGAGGTAGTATGAGCAGCCACA
GTCTAGGTCTACACGCTTACGCCTTATTGGTTTCTTCTTGGCTATCTTGTGTTGGACCTT
GATTGATACTTGCGAACAGTGGCTCGTAGAGGGTGATGAAGGTTGCAT
>KC852150
CTAAATACTCTTAAGAAACGACCAGTCTGAGGCTGTAATGTCGTCCAAATTCGGAAGTTG
AGAAAACATTTGTGAATCCCCAATATCTTCCTGATGTTGTGGTTGAATCTTATCTGAATG
GAAATGATGTCGTGGTTCATTAGAAATGGCCTCTGGCTGTGTTCTGTTATCTTGAAATAG
AGGGGATTGTTTATCTCCCAGATAAAAACGCCATTCTCTGCTTGAGGAGCAGTGATGAGT
TCCCCTGTGCGTGAATCCATGATTGTTGCAGTTAATGTGGAGGTAGTATGAGCAGCCACA
GTCTAGGTCTACACGCTTACGCCTTATTGGTTTCTTCTTGGCTATCTTGTGTTGGACCTT
GATTGATACTTGCGAACAGTGGCTCGTAGAGGGTGATGAAGGTTGCAT
>KC999850
CTAAATACTCTTAAGAAACGACCAGTCTGAGGCTGTAATGTCGTCCAAATTCGGAAGTTG
AGAAAACATTTGTGAATCCCCAATATCTTCCTGATGTTGTGGTTGAATCTTATCTGAATG
GAAATGATGTCGTGGTTCATTAGAAATGGCCTCTGGCTGTGTTCTGTTATCTTGAAATAG
AGGGGATTGTTTATCTCCCAGATAAAAACGCCATTCACTGCTTGAGGAGCAGTGATGAGT
TCCCCTGTGCGTGAATCCATGATTGTTGCAGTTGATGTGGAGGTAGTATGGGCAGCCACA
GTCTAGGTCTACACGCTTACGCCTTATTGGTTTCTTCTTGGCTATCTTGTGTTGGACCTT
GATTGATACTTGCGAACAGTGGCTCGTAGAGGGTGATGAAGGTTGCAT
>JX070044
CTAAATACTCTTAAGAAACGACCAGTCTGAGGCTGTAATGTCGTCCAAATTCGGAAGTTG
AGAAAACATTTGTGAATCCCCAATATCTTCCTGATGTTGTGGTTGAATCTTATCTGAATG
GAAATGATGTCGTGGTTCATTAGAAATGGCCTCTGGCTGTGTTCTGTTATCTTGAAATAG
AGGGGATTGTTTATCTCCCAGATAAAAACGCCATTCGCTGCTTGAGGAGCAGTGATGAGT
TCCCCTGTGCGTGAATCCATGATTGTTGCAGTTGATGTGGAGGTAGTATGAGCAGCCACA
GTCTAGGTCTACACGCTTACGCCTTATTGGTTTCTTCTTGGCTATCTTGTGTTGGACCTT
GATTGATACTTGCGAACAGTGGCTCGTAGAGGGTGATGAAGGTTGCAT
>KU760890
CTAAATACTCTTAAGAAACGACCAGTCTGAGGCTGTAATGTCGTCCAAATTCGGAAGTTG
AGAAAACATTTGTGAATCCCCAATATCTTCCTGATGTTGTGGTTGAATCTTATCTGAATG
GAAATGATGTCGTGGTTCATTAGAAATGGCCTCTGACTGTGTTCTGTTATCTTGAAATAG
AGGGGATTGTATATCTCCCAGGTAAAAACGCCATTCTCTGCTTGAGGAGCAGTGATGAGT
TCCCCTGTGCGTGAATCCATGATTGTTGCAGTTGATGTGGAGGTAGTATGAGCAGCCACA
GTCTAGGTCTACACGCTTACGCCTTATTGGTTTCTTCTTGGCTATCTTGTGTTGGACCTT
GATTGATACTTGCGAACAGTGGCTCGTAGAGGGTGATGAAGGTTGCAT
>KX034546
CTAAATACTCTTAAGAAACGACCAGTCTGAGGCTGTAATGTCGTCCAAATTCGGAAGTTG
AGAAAACATTTGTGAATCCCCAATATCTTCCTGATGTTGTGGTTGAATCTTATCTGAATG
GAAATGATGTCGTGGTTCATTAGAAATGGCCTCTGGCAGTGTTCTGTTATCTCGAAATAG
AGGGGACTGTTTATCTCCCAGATAAAAACGCCATTCTCTGCTTGAGGAGCAGTGATGAGT
TCCCCTGTGCGTGAATCCATGATTGTTGCAGTTGATGTGAAGGTAGTATGAGCAGCCACA
GTCTAGGTCTACACGCTTACGCCTTATTGGTTTCTTCTTGGCTATCTTGTGTTGGACCTT
GATTGATACTTGCGAACAGTGGCTCGTAGAGGGTGATGAAGGTTGCAT
>KM435325
CTAAATACTCTTAAGAAACGACCAGTCTGAGGCTGTAATGTCGTCCAAATTCGGAAGATG
AGAAAACATTTCTGAATCCCCAATATCTTCCTGATGTTGTGGTTGAATCTTATCTGAATG
GAAATGAAGTCGTGGTTCATTAGAAATGGCCTCTGGGTGTGTTCTGTTATCTCGAAATAG
AGGGGAATGTTTATCTCCCAGATAAAAACGCCATTCTCTGCTTGAGGAGCAGTGATGAGT
TCCCCTGTGCGTGAATCCATGATTGTTGCAGTTGATGTGGAGGTAGTAACAGCAGCCACA
GTCTAGGTCTACACGCTTACGCCTTATTGGTTTCTTCTTGGCTATCTTGTGTTGGACCTT
CATTGATACTTGCGAACAGTGGCTCGTAGAGGGTGATGAAGGTTGCAT
>KM506951
CTAAATACTCTTAAGAAACGACCAGTCTGAGGCTGTAATGTCGTCCAAATTCGGAAGTTG
AGAAAACATTTGTGAATCCCCAATATCTTCCTGATGTTGTGGTTGAATCTTATCTGAATG
GAAATGATGTCGTGGTTCATTAGAAATGGCCTCTGGCTGTGTTCTGTTATCTCGAAATAG
AGGGGATTGTTTATCTCCCAGATAAAAACGCCATTCTCTGCTTGAGGAGCAGTGATGAGT
TCCCCTGTGCGTGAATCCATGATTGTTGCAGTTGATGTGGAGGTAGTACGAGCAGCCACA
GTCTAGGTCTACACGCTTACGCCTTATTGGTTTCTTCTTGGCTATCTTGTGTTGGACCTT
GACTGATACTTGCGAACAGTGGCTCGTAGAGGGTGATGAAGGTTGCAT
>KM506950
CTAAATACTCTTAAGAAACGACCAGTCTGAGGCTGTAATGTCGTCCAAATTCGGAAGTTG
AGAAAACATTTGTGAATCCCCAATATCTTCCTGATGTTGTGGTTGAATCTTATCTGAATG
GAAATGATGTCGTGGTTCATTAGAAATGGCCTCTGGCTGTGTTCTGTTATCTCGAAATAG
AGGGGATTGTTTATCTCCCAGATAAAAACGCCATTCTCTGCTTGAGGAGCAGTGATGAGT
TCCCCTGTGCGTGAATCCATGATTGTTGCAGTTGATGTGGAGGTAGTATGAGCAGCCACA
GTCTAGGTCTACACGCTTACGCCTTATTGGTTTCTTCTTGGCTATCTTGTGTTGGACCTT
GACTGATACTTGCGAACAGTGGCTCGTAGAGGGTGATGAAGGTTGCAT
>KC999844
CTAAATACTCTTAAGAAACGACCAGTCTGAGGCTGTAATGTCGTCCAAATTCGGAAGTTG
AGAAAACATTTGTGAATCCCCAATATCTTCCTGATGTTGTGGTTGAATCTTATCTGAATG
GAAATGATGTCGTGGTTCATTAGAAATGGCCTCTGGCTGTGTTCTGTTATCTCGAAATAG
AGGGGATTGTTTATCTCCCAGATAAAAACGCCATTCTCTGCTTGAGGAGCAGTGATGAGT
TCCCCTGTGCGTGAATCCATGATTGTTGCAGTTGATGTGGAGGTAGTATGAGCAGCCACA
GTCTAGGTCTACACGCTTACGCCTTATTGGTTTCTTCTTGGCTATCTTGTGTTGGACCTT
GATTGATACTTGCGAACAGTGGCTCGTAGAGGGTGATGAAGGTTGCAT
>KC211184
CTAAATACTCTTAAGAAACGACCAGTCTGAGGCTGTAATGTCGTCCAAATTCGGAAGTTG
AGAAAACATTTGTGAATCCCCAATATCTTCCTGATGTTGTGGTTGAATCTTATCTGAATG
GAAATGATGTCGTGGTTCATTAGAAATGGCCTCTGGCTGTGTTCTGTTATCTCGAAATAG
AGGGGATTGTTTATCTCCCAGATAAAAACGCCATTCTCTGCTTGAGGAGCAGTGATGAGT
TCCCCTGTGCGTGAATCCATGATTGTTGCAGTTGATGTGGAGGTAGTATGAGCAGCCACA
GTCTAGGTCTACACGCTTACGCCTTATTGGTTTCTTCTTGGCTATCTTGTGTTGGACCTT
GATTGATACTTGCGAACAGTGGCTCGTAGAGGGTGATGAAGGTTGCAT
>KT338294
CTAAATACTCTTAAGAAACGACCAGTCTGAGGCTGTAATGTTGTCCAAATTCGGAAGTTG
AGAAAACATTTGTGAATCCCCAATATCTTCCTGATGTTGTGGTTGAATCTTATCTGAATG
GAAATGATGTCGTGGTTCATTAGAAATGGCCTCTGGCTGTGTTCTGTTATCTCGAAATAG
AGGGGATTGTTTATCTCCCAGATAAAAACGCCATTCTCTGCTTGAGGAGCAGTGATGAGT
TCCCCTGTGCGTGAATCCATGATTGTTGCAGTTGATGTGGAGGTAGTATGAGCAGCCACA
GTCTAGGTCTACACGCTTACGCCTTATTGGTTTCTTCTTGGCTATCTTGTGTTGGACCTT
GATTGATACTTGCGAACAGTGGCTCGTAGAGGGTGATGAAGGTTGCAT
>KU760891
CTAAATACTCTTAAGAAACGACCAGTCTGAGGCTGTAATGTCGTCCAAATTCGGAAGTTG
AGAAAACATTTGTGAATCCCCAATATCTTCCTGATGTTGTGGTTGAATCTTATCTGAATG
GAAATGATGTCGTGGTTCATTAGAAATGGCCTCTGGCTGTGTTCGGTTATCTTGAAATAG
AGGGGACTGTTTATCTCCCAGATAAAAACGCCATTCTCTGCTTGAGGAGCAGTGATGAGT
TCCCCTGTGCGTGAATCCATGATTGTTGCAGGTGATGTGGAGGTAGTATGAGCAGCCACA
GTCTAGGTCTACACGCTTACGCCTTATTGGTTTCTTCTTGGCTATCTTGTGTTGGACCTT
GATTGATACTTGCGAACAGTGGCACGTAGAGGGTGATGAAGGTTGCAT
>KM435328
CTAAATACTCTTAAGAAACGACCAGTCTGAGGCTGTAATGACGTCCAAATTCGGAAGTTG
AGAAAACATTTGTCTATCCCCAATATCTTCCTGATGTTCTGGTTGAATGTTATCTGAATG
GAAATGATGTCGTGGTTCATTAGAAATGGCCTCTGGCTGTGATCTGTTATCTTGAAATAG
AGGGGATAGTTTATCTCCCAGATGAAAACGCCATTCTCTGCTTGAGGAGCAGTGATGAGT
TCCCCTGTGCGTGAATCCATGATTGTTGCAGTTGATGTGGAGCAAGTATGAGCAGCCACA
GTCTAGGTCTACACGCTTACGCCTTATTGGTTTCTTCTTGGCAATCTTGTGTTGGACCTT
GATTGATACTTGCGAACAGTGGCTCGTAGAGGGTGATGAAGGTTGCAT
>KM435323
CTAAATACTCTTAAGAAACGACCAGTCTGAGGCTGTAATGTCGTCCAAATTGGGAAGATG
AGAAAACATTTGTCTATCCCCAATATCTTCCTGATGTTGTGCTTGAATCTTATCTGAATG
GAAATGATCTCGTGGTTCTTTAGAAATGGCCTCTGGCTGTGTTCTGATATCTTGAAATAG
AGGGGATTGTTCATCTCCCAGATAAAAACGCCATTCTCTGGTTGAGGAGCAGTGATGAGT
TCCCCTGTGCGTGAATCCATGATTGTTGCAGTTGATGTGGAGGTAGTATGAGCAGCCAGA
GTCTAGGTCTACACGCTTACGCCTTATTGGTTTCTTGTAGGCTATCTTGTGTTGGACCTT
GAATGATACTTGCGAACAGTGGCTCGTAGAGAGTGATGAAGGTTGCAT
>JX856173
CTAAATACTCTTAAGAAACGACCAGTCTGAGGCTGTAATGTCGTCCAAATTCGGAAGTTG
AGAAAACATTTGTGAATCCCCAATATCTTCCTGATGTTGTGGTTGAATCTTATCTGAATG
GAAATGATGTCGTGGTTCATTAGAAATGGCCTCTGGCTGTGTTCTGTTATCTTGAAATAG
AGGGGATTGTTTATCTCCCAGATGAAAACGCCATTCTCTGCTTGAGGAGCAGTGATGAGT
TCCCCTGTGCGTGAATCCATGATTGTTGCAGTTGATGTGGAGGTAGTATGAGCAGCCACA
GTCTAGGTCTACACGCTTACGCCTTATTGGTTTCTTCTTGGCTATCTTGTGTTGGACCTT
GATTGATACTTGCGAACAGTGGCTCGTAGAGGGTGATGAAGGTTGCAT
>KC852147
CTAAATACTCTTAAGAAACGACCAGTCTGAGGCTGTAATGTCGTCCAAATTCGGAAGTTG
AGAAAACATTTGTGAATCCCCAATATCTTCCTGATGTTGTGGTTGAATCTTATCTGAATG
GAAATGATGTCGTGGTTCATTAGAAATGGCCTCTGGCTGTGTTCTGTTATCTTGAAATAG
AGGGGATTGTTTATCTCCCAGATAAAAACGCCATTCTCTGCTTGAGGAGCAGTGATGAGT
TCCCCTGTGCGTGAATCCATGATTGTTGCAGTTGATGTGGAGGTAGTATGAGCAGCCACA
GTCTAGGTCTACACGCTTACGCCTTATTGGTTTCTTCTTGGCTATCTTGTGTTGGACCTT
GATTGATACTTGCGAACAGTGGCTCGTAGAGAGTGATGAAGGTTGCAT
>KX034541
CTAAATACTCTTAAGAAACGACCAGTCTGAGGCTGTAATGTCGTCCAAATTCGGAAGTTG
AGAAAACATTTGTGAATCCCCAATATCTTCCTGATGTTGTGGTTGAATCTTATCTGAATG
GAAATGATGTCGTGGTTCATTAGAAATGGCCTCTGGCTGTGTTCTGTTATCATGAAATAT
AGGGGATTGTTTATCTCCCAGATAAAAACGCCATTCTCTGCTTGAGGAGCAGTGATGAGT
TCCCCTGTGCGTGAATCCATGATTGTTGCAGTTGATGTGGAGGTAGTATGAGCAGCCACA
GTCTAGGTCTACACGCTTACGCCTTATTGGTTTCTTCTTGGCTATCTTGTGTTGGACCTT
GATTGATACTTGCGAACAGTGGCTCGTAGAGGGTGATGAAGGTTGCAT
>KC999849
CTAAATACTCTTAAGAAACGACCAGTCTGAGGCTGTAATGTCGTCCAAATTCGGAAGTTG
AGAAAACATTTGTGAATCCCCAATATCTTCCTGATGTTGTGGTTGAATCTTATCTGAATG
GAAATGATGTCGTGGTTCATTAGAAATGGCCTCTGGCTGTGTTCTGTTATCCTGAAATAG
AGGGGATTGTTTATCTCCCAGATAAAAACGCCATTCTCTGCTTGAGGAGCAGTGATGAGT
TCCCCTGTGCGTGAATCCATGATTGTTGCAGTTGATGTGGAGGTAGTATGAGCAGCCACA
GTCTAGGTCTACACGCTTACGCCTTATTGGTTTCTTCTTGGCTATCTTGTGTTGGACCTT
GATTGATACTTGCGAACAGTGGCTCGTAGAGGGTGATGAAGGTTGCAT
>KJ140788
CTAAATACTCTTAAGAAACGACCAGTCTGAGGCTGTAATGTCGTCCAAATTCGGAAGTTG
AGAAAACATTTGTGAATCCCCAATATCTTCCTGATGTTGTGGTTGAATCTTATCTGAATG
GAAATGATGTCGTGGTTCATTAGAAATGGCCTCTGGCTGTGTTCTGTTATCTTGAAATAA
AGGGGATTGTTTATCTCCCAGATAAAAACGCCATTCTCTGCTTGAGGAGCAGTGATGAGT
TCCCCTGTGCGTGAATCCATGATTGTTGCAGTTGATGTGGAGGTAGTATGAGCAGCCACA
GTCTAGGTCTACACGCTTACGCCTTATTGGTTTCTTCTTGGCTATCTTGTGTTGGACCTT
GATTGATACTTGCGAACAGTGGCTCGTAGAGGGTGATGAAGGTTGCAT
>KJ140787
CTAAATACTCTTAAGAAACGACCAGTCTGAGGCTGTAATGTCGTCCAAATTCGGAAGTTG
AGAAAACATTTGTGAATCCCCAATATCTTCCTGATGTTGTGGTTGAATCTTATCTGAATG
GAAATGATGTCGTGGTTCATTAGAAATGGCCTCTGGCTGTGTTCTGTTATCTTGAAATAA
AGGGGATTGTTTATCTCCCAGATAAAAACGCCATTCTCTGCTTGAGGAGCAGTGATGAGT
TCCCCTGTGCGTGAATCCATGATTGTTGCAGTTGATGTGGAGGTAGTATGAGCAGCCACA
GTCTAGGTCTACACGCTTACGCCTTATTGGTTTCTTCTTGGCTATCTTGTGTTGGACCTT
GATTGATACTTGCGAACAGTGGCTCGTAGAGGGTGATGAAGGTTGCAT
>KJ140789
CTAAATACTCTTAAGAAACGACCAGTCTGAGGCTGTAATGTCGTCCAAATTCGGAAGTTG
AGAAAACATTTGTGAATCCCCAATATCTTCCTGATGTTGTGGTTGAATCTTATCTGAATG
GAAATGATGTCGTGGTTCATTAGAAATGGCCTCTGGCTGTGTTCTGTTATCTTGAAATAA
AGGGGATTGTTTATCTCCCAGATAAAAACGCCATTCTCTGCTTGAGGAGCAGTGATGAGT
TCCCCTGTGCGTGAATCCATGATTGTTGCAGTTGATGTGGAGGTAGTATGAGCAGCCACA
GTCTAGGTCTACACGCTTACGCCTTATTGGTTTCTTCTTGGCTATCTTGTGTTGGACCTT
GATTGATACTTGCGAACAGTGGCTCGTAGAGGGTGATGAAGGTTGCAT
>KX034547
CTAAATACTCTTAAGAAACGACCAGTCTGAGGCTGTAATGTCGTCCAAATTCGGAAGTTG
AGAAAACATTTGTGAATCCCCAATATCTTCCTGATGTTGTGGTTGAATCTTATCTGAATG
GAAATGATGTCGTGGTTCATTAGAAATGGCCTCTGGCTGTGTTCTGTTATCTTGAAATAG
AGGGGATTGTTTATCTCCCAGATAAAAACGCCATTCTCTGCTTGAGGAGCAGAGATGAGT
TCCCCTGTGCGTGAATCCATGATTGTTGCAGTTGATGTGGAGGTAGTATGAGCAGCCACA
GTCTAGGTCTACACGCTTACGCCTTATTGGTTTCTTCTTGGCTATCTTGTGTTGGACCTT
GATTGATACTTGCGAACAGTGGCTCGTAGAGGGTGATGAAGGTTGCAT
>KX034543
CTAAATACTCTTAAGAAACGACCAGTCTGAGGCTGTAATGTCGTCCAAATTCGGAAGTTG
AGAAAACATTTGTGAATCCCCAACATCTTCCTGATGTTGTGGTTGAATCTTATCTGAATG
GAAATGATGTCGTGGTTCATTAGAAATGGCCTCTGGCTGTGTTCTGTTATCTTGAAATAG
AGGGGATTGTTTATCTCCCAGATAAAAACGCCATTCTCTGCTTGAGGAGCAGTGATGAGT
TCCCCTGTGCGTGAATCCATGATTGTTGCAGTTGATGTGGAGGTAGTATGAGCAGCCACA
GTCTAGGTCTACACGCTTACGCCTTATTGGTTTCTTCTTGGCTATCTTGTGTTGGACCTT
GATTGATACTTGCGAACAGTGGCTCGTAGAGGGTGATGAAGGTTGCAT
>JX669544
CTAAATACTCTTAAGAAACGACCAGTCTGAGGCTGTAATGTCGTCCAAATTCGGAAGTTG
AGAAAACATTTGTGAATCCCCGATATCTTCCTGATGTTGTGGTTGAATCTTATCTGAATG
GAAATGATGTCGTGGTTCATTAGAAATGGCCTCTGGCTGTGTTCTGTTATCTTGAAATAG
AGGGGATTGTTTATCTCCCAGATAAAAACGCCATTCTCTGCTTGAGGAGCAGTGATGAGT
TCCCCTGTGCGTGAATCCATGATTGTTGCAGTTGATGTGGAGGTAGTATGAGCAGCCACA
GTCTAGGTCTACACGCTTACGCCTTATTGGTTTCTTCTTGGCTATCTTGTGTTGGACCTT
GATTGATACGTGCGAACAGTGGCTCGTAGAGGGTGATGAAGGTTGCAT
>JQ411237
CTAAATACTCTTAAGAAACGACCAGTCTGAGGCTGTAATGTCGTCCAAATTCGGAAGTTG
AGAAAACATTTGTGAATCCCCGATATCTTCCTGATGTTGTGGTTGAATCTTATCTGAATG
GAAATGATGTCGTGGTTCATTAGAAATGGCCTCTGGCTGTGTTCTGTTATCTTGAAATAG
AGGGGATTGTTTATCTCCCAGATAAAAACGCCATTCTCTGCTTGAGGAGCAGTGATGAGT
TCCCCTGTGCGTGAATCCATGATTGTTGCAGTTGATGTGGAGGTAGTATGAGCAGCCACA
GTCTAGGTCTACACGCTTACGCCTTATTGGTTTCTTCTTGGCTATCTTGTGTTGGACCTT
GATTGATACTTGCGAACAGTGGCTCGTAGAGGGTGATGAAGGTTGCAT
>KM435326
CTAAATACTCTTAAGAAACGACCAGTCTGAGGCTGTAATGTCGTCCAAATTCGCAAGTTG
TGAAAACATTTGTGAATCCCCGATATCTTCCTGATGTTCTGGTTGAATCTTATCTGAAAG
GAAATGATGTCGTGGTTCATTAGAAATGGCCTCTGGCTCTGTTCTGTTATCTTGAAATAG
AGGGGATTCTTTATCTCCCAGATAAAAACGCCATTCTCTGCTTGAGGACCAGTGATGAGT
TCCCCTGTGCGTGAATCCATGATTGTTGCAGTTGATGTGGAGGTAGTATGAGCTGCCACA
GTCTAGGTCTACACGCTTACGCCTTATTGGTTTCTTCTTGGCTATCTTGTGTTGGACCTT
GATTGATACTTCCGAACAGTGGCTCGTAGAGGGTGATGAAGGTTGCAT
>JX456639
CTAAATACTCTTAAGAAACGACCAGTCTGAGGCTGTAATGTCGTCCAAATTCGGAAGTTG
AGAAAACATTTGTGAATCCCCAATATCTTCCTGATGTTGTGGTTGAATCTTATCTGAATG
GAAATGATGTTGTGGTTCATTAGAAATGGCCTCTGGCTGTGTTCTGTTATCTTGAAATAG
AGGGGATTGTTTATCTCCCAGATAAAAACGCCATTCTCTGCTTGAGGAGCAGTGATGAGT
TCCCCTGTGCGTGAATCCATGATTGTTGCAGTTGATGTGGATGTAGTATGAGCAGCCACA
GTCTAGGTCTACACGCTTACGCCTTATTGGTTTCTTCTTGGCTATCTTGTGTTGGACCTT
GATTGATACCTGCGAACAGTGGCTCGTAGAGGGTGATGAAGGTTGCAT
>KM435327
CTAAATACTCTTAAGAAACGACCAGTCTGAGGCTGTAATGTCGACCAAATTCGGAAGTGG
AGAAAACATTTGTGAATGCCCGATATCTTCCTGATGTTGTGGATGAATCTTATCTGAATG
GAAATGATGTGGTGGTTCATTAGAAATGGCCTCTGGCTGTGATCTGTTATCTTGAAATAG
AGGGGAATGTTTATCTCCCAGATAAAAACGCCATTCTGTGCCTGAGGAGCAGTGATGAGT
TCCCCTGTGCGTGAATCCATGATTGTTGCAGTTGATGTCGAGGTAGTATGAGCAGCCACA
GTGTAGGTCTACACGCTTACGCGTTATTGGTTTCTTCTTGGCTATCATGTGTTGGACCTT
GATCGATACGTGCGAACAGTGGCTCGTAGAGGGTGATGAAGGTTGCAT
>KM435324
CTAAATACTCTTAAGAAACGACCAGTCTGAGGCTGTAATGTCGACCAAATTCGGAAGTTG
AGAAAACTTTTGTGAATCCCCAATATCTTCCTGATGTTGTCGTTGAATCTTATCTGAATG
GAAATGATGTGGTGGTTCATAAGAAATGGCCTCTGGCTGTGTTCTGTTATGTTGAAATAG
AGGGGATTGTTTATCTGCCAGATAAAAACGCCATTCTGTGCTTGAGGAGCAGTGATGAGT
TCCCCTGTGCGTGAATCCATGATTGTTGCAGTTGATGTGGAGGTAGTATGTGCAGCCACA
GTCTAGGTCTACACGCTTACGCCTTATTGGTTTCTTCTTGGATATCTTGTGTTGGACCTT
GATTGATACTTGCGAACAGTGGCTCGTAGAGGGTGATGAAGGTTGCAT
>KU760888
CTAAATACTCTTAAGAAACGACCAGTCTGAGGCTGTAATGTCGTCCAAATTCGGAAGTTG
AGAAAACATTTGTGAATCCCCAATATCTTCCTGATGTTGTTGTTGAATCTTATCTGAATG
GAAATGATGTCGTGGTTCATTAGAAATGGCCTCTGGCTGTGTTCTGTTATCTTGAAATAG
AGGGGATTGTTTATCTCCCAGATAAAAACGCCATTCTGTGCTTGAGGAGCAGTGATGAGT
TCCCCTGTGTGTGAATCCATGATTGTTGCAGTTGATGTGGAGGTAGTATGAGCAGCCACC
GTCTAGGTCTACACGCTTACGCCTTATTGGTTTCTTCTTGGCTATCTTGTGTTGGACCTT
GATTGATACTTGCGAACAGTGGCTCGTAGAGGGTGATGAAGGTTGCAT
>KX034549
CTAAATACTCTTAAGAAACGACCAGTCTGAGGCTGTAATGTCGTCCAAATTCGGAAGTTG
AGAAAACATTTGTGAATCCCCAATATCTTCCTGATGTTGTTGTTGAATCTTATCTGAATG
GAAATGATGTCGTGGTTCATTAGAAATGGCCTCTGGCTGTGTTCTGTTATTTTGAAATAG
AGGGGATTGTTTATCTCCCAGATAAAAACGCCATTCTCTGCTTGAGGAGCAGTGATGAGT
TCCCCTGTGCGTGAATCCATGATTGTTGCAGTTGATGTGGAGGTAGTATGAGCAGCCACA
GTCTAGGTCTACACGCTTACGCCTTATTGGTTTCTTCTTGGCTATCTTGTGTTGGACCTT
GATTGATACTTGCGAACAGTGGCTCGTAGAGGGTGATGAAGGTTGCAT
>KC312662
CTAAATACTCTTAAGAAACGACCAGTCTGAGGCTGTAATGTCGTCCAAATTCGGAAGTTG
ATAAAACATTTGTGAATCCCCAATATCTTCCTGATGTTGTTGTTGAATCTTATCTGAATG
GAAATGATGTCGTGGTTCATTAGAAATGAGCTTCGGCTGTGTTCTGTTATCTTGAAATAG
AGGGGATTGTTTAGCAGTCTGATAAAAACGCGATTCTCTGCTTGAGGAGCAGTGATGAGT
TCCCCTGTGCGTGAATCCATGATTGTTGCAGTTGATGTGGAGGTAGTATGAGCAGCCACA
GTTTAGGTCTACACGCTTACGCCTTATTGGTTTCTTCTTGGCTATCTTGTATTGGACCTT
GATTGATACTTGCGAACAGTGGCTCGTAGAGGGTGATGAAGGTTGCAT
>HM627885
CTAAATACTCTTAAGAAACGACCAGTCTGAGGCTGTAATGTCGTCCAAATTCGGAAGTTG
ATAAAACATTTGTGAATCCCCAATATCTTCCTGATGTTGTGGTTGAATCTTATCTGAATG
GAAATGATGTCGTGGTTCATTAGAAATGGCCTCTGGCTGTGTTCTGTTATCTTGAAATAG
AGGGGATTGTTTATCTCCCAGATAAAAACGCCATTCTCTGCTTGAGGAGCAGTGATGAGT
TCCCCTGTGCGTGAATCCATGATTGTTGCAGTTGATGTGGAGGTAGTATGAGCAGCCACA
GTCTAGGTCTACACGCTTACGCCTTATTGGTTTCTTCTTGGCTATCTTGTGTTGGACCTT
GATTGATACTTGCGAACAGTGGCTCGTAGAGGGTGATGAAGGTTGCAT
>KU975398
CTAAATACTCTTAAGAAACGACCAGTCTGAGGCTGTAATGTCGTCCAAATTCGGAAGTTG
AGAAAACATTTGTGAATCCCCAATATCTTCCTGATGTTGTGGTTGAATCTTATCTGAATG
GAAATGATGTCGTGGTTCATTAGAAATGGCCTCTGGCTGTGTTCTGTTATCTTGAAATAG
AGGGGATTGTTTATCTCCCAGATAAAAACGCCATTCTCTGCTTGAGGAGCAGTGATGAGT
TCCCCTGTGATTGAATCCATGATTGTTGCAGTTGATGTGGAGGTAGTATGAGCAGCCACA
GTCTAGGTCTACACGCTTACGCCTTATTGGTTTCTTCTTGGCTATCTTGTGTTGGACCTT
GATTGATACTTGCGAACAGTGGCTCGTAGAGGGTGATGAAGGTTGCAT
>KC312664
CTACATACTCTTAAGAAACGACCAGTCTGAGGCTGTAATGTCGTCCAAATTCGGAAGTTG
AGAAAACATGTGTGAATCCCCAATATCTTCCTGATGTTGTGGTTGAATCTTATCTGAATG
GAAATGATGTCGTGGTTCATTAGAAATGGACTCTGGCTGTGTTCTGTTATCTTGAAATAG
AGGGGATTGATTATCTCCCAGATAAAAACGCCATTCTCTGCTTGAGGAGCAGTGATGAGT
TCCCCTGTGCGTGAATCCATGATTGTTGCAGTTGATGTGGAGGTAGTATGAGCAGCCACA
GGCTAGGTCTACACGCTTACGCCTTATTGGTTTCTTCTTGGCTATCTTGAGTTGGACCTT
GATTGATACTTGCGAACAGTGGCTCGTAGAGGGTGATGAAGGTTGCAT
>KJ754190
CTAAATACTCTTAAGAAACGACCAGTCGGAGGCTGTAATGTCGTCCAAATTCGGAAGTTG
AGAAAACATTTGTGAATCCCCAATATCTTCCTGATGTTGTGGTTGAATCTTATCTGAATG
GAAATGATGTCGTGGTTCATTAGAAATGGCCTCTGGCTGTGTTCTGTTATCTTGAAATAG
AGGGGATTGTTTATCTCCCAGATAAAAACGCCATTCTCTGCTTGAGGAGCAGTGATGAGT
TCCCCTGTGCGTGAATCCATGATTGTTGCAGTTGATGTGGAGGTAGTATGAGCAGCCACA
GTCTAGGTCTACACGCTTACGCCTTATTGGTTTCTTCTTGGCTATCTTGTGTTGGACCTT
GATTGATACTTGCGTACAGTGGCTCGTAGAGGGTGATGAAGGTTGCAT
>KC999845
CTAAATACTCTTAAGAAACGACCAGTCTGAGGCTGTAATGTCGTCCAAATTCGGAAGTTG
AGAAAACATTTGTGAATCCCCAATATCTTCCTGATGTTGTGGTTGAATCTTATCTGAATG
GAAATGATGTCGTTGTTCATTAGAAATGGCCTCTGGCTGTGTTCTGTTATCTTGAAATAG
AGGGGATTGTTTATCTCCCAGATAAAAACGCCATTCTCTGCTTGATGAGCAGTGATGAGT
TCCCCTGTGCGTGAATCCATGATTGTTGCAGTTGATGTGGAGGTAGTATGAGCAGCCACA
GTCTAGGTCTACACGCTTACGCCTTATTGGTTTCTTCTTGGCTATCTTGTGTTGGACCTT
GATTGATACTTGCGAACAGTGGCTCGTAGAGGGTGATGAATGTTGCAT
>KX034540
CTAAATACTCTTAAGAAACGACCAGTCTGAGGCTGTAATGTCGTCCAAATTCGGAAGTTG
AGAAAACATTTGTGAATCCCCAATATCTTCCTGATGTTGTGGTTGAATCTTATTTGAATG
GAAATGATGTCGTGGTTCATTAGAAATGGCCTCTGGCTGTGTTCTGTTATCTTGAAATAG
AGGGGATTGTTTATCTCCCATATAAAAACGCCATTCTCTGTTTGAGGAGCAGTGATGAGT
TCCCCTGTGCGTGAATCCATGACTGTTGCAGTTGATGTGGAGGTAGTATGAGCAGCCACA
GTCTAGGTCTACACGCTTACGCCTTATTGGTTTCTTCTTGGCTATCTTGTGTTGGACCTT
GATTGATACTTGCGAACAGTGGCTCGTAGAGGGTGATGAAGGTTGCAT
>KX034539
CTAAATACTCTTAAGAAACGACCAGTCTGAGGCTGTAATGTCGTCCAAATTCGGAAGTTG
AGAAAACATTTGTGAATCCCCAATATCTTCCTGATGTTGTGGTTGAATCTTATCTGAATG
GAAATGATGTCGTGGTTCATTAGAAATGGCCTCTGGCTGTGTTCTGTTATCTTGAAATAG
AGGGGATTGTTTATCTCCCATATAAAAACGCCATTCTCTGCTTGAGGAGCAGTGATGAGT
TCCCCTGTGCGTGAATCCATGACTGTTGCAGTTGATGTGGAGGTAGTATGAGCAGCCACA
GTCTAGGTCTACACGCTTACGCCTTATTGGTTTCTTCTTGGCTATCTTGTGTTGGACCTT
GATTGATACTTGCGAACAGTGGCTCGTAGAGGGTGATGAAGGTTGCAT
>JX669542
CTAAATACTCTTAAGAAACGACCAGTCTGAGGCTGTAATGTCGTCCAAATTCGGAAGTTG
AGAAAACATTTGTGAATCCCCAATATCTTCCTGATGTTGTGGTTGAATCTTATCTGAATG
GAAATGATGTCGTGGTTCATTAGAAATGGCCTCTGGCTGTGTTCTGTTATCTTGAAATAG
AGGGGATTGTTTATCTCCCATATAAAAACGCCATTCTCTGCTTGAGGAGCAGTGATGAGT
TCCCCTGTGCGTGAATCCATGATTGTTGCAGTTGATGTGGAGGTAGTATGAGCAGCCACA
GTCTAGGTCTACACGCTTACGCCTTATTGGTTTCTTCTTGGCTATCTTGTGTTGGACCTT
GATTGATACTTGCGAACAGTGGCTCGTAGAGGGTGATGAAGGTTGCAT
>KM435322
CTAAATACTCTTAAGAAACGACCAGTCTGAGGCTGTAATGTCGTCCAATTTCGCAAGTTC
AGAAAACATTTGAGAATCCCGAATATCTTCCTGATGTTGTGCTTGAATCTTATCTGAATG
GAAATGATGTCGTCGTTCATTAGAAATGGCCTCTGGCTGTGATCTGTTATCTTGAAATAG
AGGGGATTGTTTATCTCCCATATAAAAACGCCTATCTCTGCTTGAGGAGCAGTGATCAGT
TCCCCTGTGCGTGAATCCATGATTGTTGCAGTTGATGTGGACGTAGTATGAGCAGCCACA
GTCTAGGTCTACACGCTTACGCCTTATTGGTTTCTTCTTGGCTATCTTCTGTAGGACCTT
GATTGATACATGCGAACAGTGGCTCGTAGAGGGTGATGAAGGTTGCAT
>JX669543
CTAAATACTCTTAAGAAACGACCAGTCTGAGGCTGTAATGTCGTCCAAATTCGGAAGTTC
AGAAAACATTTGTGAATCCCCAATATCTTCCTGATGTTGTGGTTGAATCTTATCTGAATG
GAAATGATGTCGTGGTTCATTAGAAATGGCCTCTGGCTGTGTTCTGTTATCTTGAAATAG
AGGGGATTGTTTATCTCCCATATAAAAACGCCATTCTCTGCTTGAGGAGCAGTGATGAGT
TCCCCTGTGCGTGAATCCATGATTGTTGCAGTTGATGTGGAGGTAGTATGAGCAGCCACA
GTCTAGGTCTACACGCTTACGCCTTATTGGTTTCTTCTTGGCTATCTTGTGTTGGACCTT
GATTGATACTTGCGAACAGTGGCTCGTAGAGGGTGATGAAGGTTGCAT
>KC999848
CTAAATACTCTTAAGAAACGACCAGTCTGAGGCTGTAATGTCGTCCAAATTCGGAAGTTG
AGAAAACATTTGTGAATCCCCAATATCTTCCTGATGTTGTGGTTGAATCTTATCTGAATG
GAAATGATGTCGTGGTTCATTAGAAATGGCCTCTGGCTGTGTTCTGTTATCTTGAAATAG
AGGGGATTGTTTATCTCCCATATAAAAACGCCATTCTCTGCTTGAGGAGCAGTGATGAGT
TCCCCTGTGCGTGAATCCATGATTGTTGCAGTTGATGTGGAGGTAGTATGAGCAGCCACA
GTCTAGGTCTACACGCTTACGCCTTATTGGTTTCTTCTTGGCTATCTTGTGTTGGACCTT
GATTGATACTTGCGAACAGTGGCTCGTAGAGGGTGACGAAGATTGCAT
>KU975397
TTAAATACTCTTAAGAAACGACCAGTCTGAGGCTGTAATGTCGTCCAAATTCGGAAGTTG
AGAAAACATTTGTGAATCCCCACTATCTTCCTGATGTTGTGGTTGAATCTTATCTGAATG
GAAATGATGTCGTGGTTCATTAGAAATGGCCTCTGGCTGTGTTCTGTTATCTTGAAATAG
AGGGGATTGTTTATCTCCCAGATAAAAACGCCATTCTCTGCTTGAGGAGCAGTGATGAGT
TCCCCTGTGCGTGAATCCATGATTGTTGCAGTTGATGTGGAGGTAGTATGAGCAGCCACA
GTCTAGGTCTACACGCTTACGCCTTATTGGTTTCTTCTTGGCTATCTTGTGTTGGACCTT
GATTGATACTTGCGAACAGTGGCTCGTAGAGGGTGATGAAGGTTGCAT
>KU975396
TTAAATACTCTTAAGAAACGACCAGTCTGAGGCTGTAATGTCGTCCAAATTCGGAAGTTG
AGAAAACATTTGTGAATCCCCAATATCTTCCTGATGTTGTGGTTGAATCTTATCTGAATG
GAAATGATGTCGTGGTTCATTAGAAATGGCCTCTGGCTGTGTTCTGTTATCTTGAAATAG
AGGGGATTGTTTATCTCCCAGATAAAAACGCCATTCTCTGCTTGAGGAGCAGTGATGAGT
TCCCCTGTGCGTGAATCCATGATTGTTGCAGTTGATGTGGAGGTAGTATGAGCAGCCACA
GTCTAGGTCTACACGCTTACGCCTTATTGGTTTCTTCTTGGCTATCTTGTGTTGGACCTT
GATTGATACTTGCGAACAGTGGCTCGTAGAGGGTGATGAAGGTTGCAT
>JX675237
TTAAATACTCTTAAGAAACGACCAGTCTGAGGCTGTAATGTCGTCCAAATTCGGAAGTTG
AGAAAGCATTTGTGAATCCCCAATATCTTCCTGATGTTGTGGTTGAATCTTATCTGAATG
GAAATGATGTCGTGGTTCATTAGAAATGGCCTCTGGCTGTGTTCTGTTATCTTGAAATAG
AGGGGATTGTTTATCTCCCAGATAAAAACGCCATTCTCTGCTTGAGGAGCAGTGATGAGT
TCCCCTGTGCGTGAATCCATGATTGTTGCAGTTGATGTGGAGGTAGTATGAGCAGCCACA
GTCTAGGTCTACACGCTTACGCCTTATTGGTTTCTTCTTGGCTATCTTGTGTTGGACCTT
GATTGATACTTGCGAACAGTGGCTCGTAGAGGGTGACGAAGGTTGCAT
>GU434144
CTAAATACTCTTAAGAAACGACCAGTCTGAGGCTGTAATGTCGTCCAAATTCGGAAGTTG
AGAAAACATTTGTGAATCCCCAATATCTTCCTGATGTTGTGGTTGAATCTTATCTGAATG
GAAATGATGTCGTGGTTCATTAGAAATGGCCTCTGGCTGTGTTCTGTTATCTTGAAATAG
AGGGGATTGTTTATCTCCCAGATAAAAACGCCATTCTCTGCTTGAGGAGCAGTGATGAGT
TCCCCTGTGCGTGAATCCATGATTGTTGCAGTTGATGTGGAGGTAGTATGAGCAGCCACA
GTCTAGGTCTACACGCTTACGCCTTATTGGTTTCTTCTTGGCTATCTTGTGTTGGACCTT
GATTGATACTTGCGAACAGTGGCTCGTAGAGGGTGACGAAGGTTGCAT
>KT338295
CTAAATACTCTTAAGAAACGACCAGTCTGAGGCTGTAATGTCGTCCAAATTCGGAAGTTG
AGAAAACATTTGTGAATCCCCAATATCTTCCTGATGTTGTGGTTGAATCTTATCTGAATG
GAAAGGATGTCGTGGTTCATTAGAAATGGCCTCTGGCTGTGTTCTGTTATCTTGAAATAG
AGGGGATTGTTTATCTCCCAGATAAAAACGCCATTCTCTGCTTGAGGAGCAGTGATGAGT
TCCCCTGTGCGTGAATCCATGATTGTTGCAGTTGATGTGGAGGTAGTATGAGCAGCCACA
GTCTAGGTCTACACGCTTACGCCTTATTGGTTTCTTCTTGGCTATCTTGTGTTGGACCTT
GATTGATACGTGCGAACAGTGGCTCGTAGAGGGTGACGAAGGTTGCAT
>KX347140
CTAAATACTCTTAAGAAACGACCAGTCTGAGGCTGTAATGTCGTCCAAATTCGGAAGTTG
AGAAAACATTTGTGAATCCCCAATACCTTCCTGATGTTGTGGTTGAATCTTATCTGAATG
GAAATGATGTCGTGGTTCATTAGAAATGGCCTCTGGCTGTGTTCTGTTATCTTGAAATAG
AGGGGATTGTTTATCTCCCAGATAAAAACGCCATTCTCTGCTTGAGGAGCAGTGATGAGT
TCCCCTGTGCGTGAATCCATGATTGTTGCAGTTGATGTGGAGGTAGTATGAGCAGCCACA
GTCTAGGTCTACACGCTTACGCCTTATTGGTTTCTTCTTGGCTATCTTGTGTTGGACCTT
GATTGATACTTGCGAACAGTGGCTCGTAGAGGGTGATGAAGGTTGCAT
>GU178819
CTAAATACTCTTAAGAAACGACCAGTCTGAGGCTGTAATGTCGTCCAAATTCGGAAGTTG
AGAAAGCATTTGTGAATCCCCAATGCCTTCCTGATGTTGTGGTTGAATCTTATCTGAATG
GAAATGATGTCGTGGTTCATTAGAAATGGCCTCTGTCTGTGTTCTGTTATCTTGAAATAG
AAGGGATTGTTTATCTCCCAGATAAAAACGCCATTCTCTGCTTGAGGAGCAGTGATGAGT
TCCCCTGTGCGTGAATCCATGATTGTTGCAGTTGATGTGGAGGTAGTATGAGCAGCCACA
GTCTAGGTCTACACGCTTACGCCTTATTGGTTTCTTCTTGGCTATCTTGTGTTGGACCTT
GATTGATACTTGCGAACAGTGGCTCGTAGAGGGTGACGAAGATTGCAT
>KX347124
CTAAATACTCTTAAGAAACGACCAGTCTGAGGCTGTAATGTCGTCCAAATTCGGAAGTTG
AGAAAGCATTTGTGAATCCCCAATGCCTTCCTGATGTTGTGGTTGAATCTTATCTGAATG
GAAATGATGTCGTGGTTCATTAGAAATGGCCTCTGTCTGTGTTCTGTTATCTTGAAATAG
AAGGGATTGTTTATCTCCCAGATAAAAACGCCATTCTCTGCTTGAGGAGCAGTGATGAGT
TCCCCTGTGCGTGAATCCATGATTGTTGCAGTTGATGTGGAGGTAGTATGAGCAGCCACA
GTCTAGGTCTACACGCTTACGCCTTATTGGTTTCTTCTTGGCTATCTTGTGTTGGACCTT
GATTGATACTTGCGAACAGTGGCTCGTAGAGGGTGACGAAGATTGCAT
>GU178817
CTAAATACTCTTAAGAAACGACCAGTCTGAGGCTGTAATGTCGTCCAAATTCGGAAGTTG
AGAAAGCATTTGTGAATCCACAATGCCTTCCTGATGTTGTGGTTGAATCTTATCTGAATG
GAAATGATGTCGTGGTTCATTAGAAATGGCCTCTGTCTGTGTTCTGTTATCTTGAAATAG
AAGGGATTGTTTATCTCCCAGATAAAAACGCCATTCTCTGCTTGAGGAGCAGTGATGAGT
TCCCCTGTGCGTGAATCCATGATTGTTGCAGTTGATGTGGAGGTAGTATGAGCAGCCACA
GTCTAGGTCTACACGCTTACGCCTTATTGGTTTCTTCTTGGCTATCTTGTGTTGGACCTT
GATTGATACTTGCGAACAGTGGCTCGTAGAGGGTGACGAAGATTGCAT
>KX347125
CTAAATACTCTTAAGAAACGACCAGTCTGAGGCTGTAATGTCGTCCAAATTCGGAAGTTG
AGAAAGCATTTGTGAATCCCCAATGCCTTTCTGATGTTGTGGTTGAATCTTATCTGAATG
GAAATGATGTCGTGGTTCATTAGAAATGGCCTCTGTCTGTGTTCTGTTATCTTGAAATAG
AAGGGATTGTTTATCTCCCAGATAAAAACGCCATTCTCTGCTTGAGGAGCAGTGATGAGT
TCCCCTGTGCGTGAATCCATGATTGTTGCAGTTGATGTGGAGGTAGTATGAGCAGCCACA
GTCTAGGTCTACACGCTTACGCCTTATTGGTTTCTTCTTGACTATCTTGTGTTGGACCTT
GATTGATACTTGCGAACAGTGGCTCGTAGAGGGTGACGAAGATTGCAT
>KX347126
CTAAATACTCTTAAGAAACGACCAGTCTGAGGCTGTAATGTCGTCCAAATTCGGAAGTTG
AGAAAACATTTGTGAATCCCCAATGCCTTCCTGATGTTGTGGTTGAATCTTATCTGAATG
GAAATGATGTCGTGGTTCATTAGAAATGGCCTCTGTCTGTGTTCTGTTATCTTGAAATAG
AAGGGATTGTTTATCTCCCAGATAAAAACGCCATTCTCTGCTTGAGGAGCAGTGATGAGT
TCCCCTGTGCGTGAATCCATGATTGTTGCAGTTGATGTGGAGGTAGTATGAGCAGCCACA
GTCTAGGTCTACACGCTTACGCCTTATTGGTTTCTTCTTGGCTATCTTGTGTTGGACCTT
GATTGATACTTGCGAACAGTGGCTCGTAGAGGGTGACGAAGATTGCAT
>KX347123
CTAAATACTCTTAAGAAACGACCAGTCTGAGGCTGTAATGTCGTCCAAATTCGGAAGTTG
AGAAAACATTTGTGAATCCCCAATGCCTTCCTGATGTTGTGGTTGAATCTTATCTGAATG
GAAATGATGTCGTGGTTCATTAGAAATGGCCTCTGTCTGTGTTCTGTTATCTTGAAATAG
AAGGGATTGTTTATCTCCCAGATAAAAACGCCATTCTCTGCTTGAGGAGCAGTGATGAGT
TCCCCTGTGCGTGAATCCATGATTGTTGCAGTTGATGTGGAGGTAGTATGAGCAGCCACA
GTCTAGGTCTACACGCTTACGCCTTATTGGTTTCTTCTTGGCTATCTTGTGTTGGACCTT
GATTGATACTTGCGAACAGTGGCTCGTAGAGGGTGACGAAGATTGCAT
>KX347127
CTAAATACTCTTAAGAAACGACCAGTCTGAGGCTGTAATGTCGTCCAAATTCGGAAGTTG
AGAAAACATTTGTGAATCCCCAATGCCTTCCTGATGTTGTGGTTGAATCTTATCTGAATG
GAAATGATGTCGTGGTTCATTAGAAATGGCCTCTGTCTGTGTTCTGTTATCTTGAAATAG
AAGGGATTGTTTATCTCCCAGATAAAAACGCCATTCTCTGCTTGAGGAGCAGTGATGAGT
TCCCCTGTGCGTGAATCCATGATTGTTGCAGTTGATGTGGAGGTAGTATGAGCAGCCACA
GTCTAGGTCTACACGCTTACGCCTTATTGGTTTCTTCTTGGCTATCTTGTGTTGGACCTT
GATTGATACTTGCGAACAGTGGCTCGTAGAGGGTGACGAAGATTGCAT
>KX347129
CTAAATACTCTTAAGAAACGACCAGTCTGAGGCTGTAATGTCGTCCAAATTCGGAAGTTG
AGAAAACATTTGTGAATCCCCAATGCCTTCCTGATGTTGTGGTTGAATCTTATCTGAATG
GAAATGATGTCGTGGTTCATTAGAAATGGCCTCTGTCTGTGTTCTGTTATCTTGAAATAG
AAGGGATTGTTTATCTCCCAGATAAAAACGCCATTCTCTGCTTGAGGAGCAGTGATGAGT
TCCCCTGTGCGTGAATCCATGATTGTTGCAGTTGATGTGGAGGTAGTATGAGCAGCCACA
GTCTAGGTCTACACGCTTACGCCTTATTGGTTTCTTCTTGGCTATCTTGTGTTGGACCTT
GATTGATACTTGCGAACAGTGGCTCGTAGAGGGTGACGAAGATTGCAT
>KX347130
CTAAATACTCTTAAGAAACGACCAGTCTGAGGCTGTAATGTCGTCCAAATTCGGAAGTTG
AGAAAACATTTGTGAATCCCCAATGCCTTCCTGATGTTGTGGTTGAATCTTATCTGAATG
GAAATGATGTCGTGGTTCATTAGAAATGGCCTCTGTCTGTGTTCTGTTATCTTGAAATAG
AAGGGATTGTTTATCTCCCAGATAAAAACGCCATTCTCTGCTTGAGGAGCAGTGATGAGT
TCCCCTGTGCGTGAATCCATGATTGTTGCAGTTGATGTGGAGGTAGTATGAGCAGCCACA
GTCTAGGTCTACACGCTTACGCCTTATTGGTTTCTTCTTGGCTATCTTGTGTTGGACCTT
GATTGATACTTGCGAACAGTGGCTCGTAGAGGGTGACGAAGATTGCAT
>KX347131
CTAAATACTCTTAAGAAACGACCAGTCTGAGGCTGTAATGTCGTCCAAATTCGGAAGTTG
AGAAAACATTTGTGAATCCCCAATGCCTTCCTGATGTTGTGGTTGAATCTTATCTGAATG
GAAATGATGTCGTGGTTCATTAGAAATGGCCTCTGTCTGTGTTCTGTTATCTTGAAATAG
AAGGGATTGTTTATCTCCCAGATAAAAACGCCATTCTCTGCTTGAGGAGCAGTGATGAGT
TCCCCTGTGCGTGAATCCATGATTGTTGCAGTTGATGTGGAGGTAGTATGAGCAGCCACA
GTCTAGGTCTACACGCTTACGCCTTATTGGTTTCTTCTTGGCTATCTTGTGTTGGACCTT
GATTGATACTTGCGAACAGTGGCTCGTAGAGGGTGACGAAGATTGCAT
>KX347128
CTAAATACTCTTAAGAAACGACCAGTCTGAGGCTGTAATGTCGTCCAAATTCGGAAGTTG
AGAAAACATTTGTGAATCCCCAATGCCTTCCTGATGTTGTGGTTGAATCTTATCTGAATG
GAAATGATGTCGTGGTTCATTAGAAATGGCCTCTGTCTGTGTTCTGTTATCTTGAAATAG
AAGGGATTGTTTATCTCCCAGATAAAAACGCCATTCTCTGCTTGAGGAGCAGTGATGAGT
TCCCCTGTGCGTGAATCCATGATTGTTGCAGTTGATGTGGAGGTAGTATGAGCAGCCACA
GTCTAGGTCTACACGCTTACGCCTTATTGGTTTCTTCTTGGCTATCTTGTGTTGGACCTT
GATTGATACTTGCGAACAGTGGCTCGTAGAGGGTGACGAAGAGTGCAT
>GU178820
CTAAATACTCTTAAGAAACGACCAGTCTGAGGCTGTAATGTCGTCCAAATTCGGAAGTTG
AGAAAACATTTGTGAATCCCCAATGCCTTCCTGATGTTGTGGTTGAATCTTATCTGAATG
GAAATGATGTCGTGGTTCATTAGAAATGGCCTCTGTCTGTGTTCTGTTATCTTGAAATAA
AAGGGATTGTTTATCTCCCAGATAAAAACGCCATTCTCTGCTTGAGGAGCAGTGATGAGT
TCCCCTGTGCGTGAATCCATGATTGTTGCAGTTGATGTGGAGGTAGTATGAGCAGCCACA
GTCTAGGTCTACACGCTTACGCCTTATTGGTTTCTTCTTGGCTATCTTGTGTTGGACCTT
GATTGATACTTGCGAACAGTGGCTCGTAGAGGGTGACGAAGATTGCAT
>KF356163
CTAAATACTCTTAAGAAACGACCAGTCTGAGGCTGTAATGTCGTCCAAATTCGGAAGTTG
AGAAAACATTTGTGAATCCCCAATGCCTTCCTGATGTTGTGGTTGAATCTTATCTGAATG
GAAATGATGTCGTGGTTCATTAGAAATGGCCTCTGTCTGTGTTCTGTTATCTTGAAATAG
AGGGGATTGTTTATCTCCCAGATAAAAACGCCATTCTCTGCTTGAGGAGCAGTGATGAGT
TCCCCTGTGCGTGAATCCATGATTGTTGCAGTTGATGTGGAAGTAGTATGAGCAGCCACA
GTCTAGGTCTACACGCTTACGCCTTATTGGTTTCTTCTTGGCTATCTTGTGTTGGACCTT
GATTGATACTTGCGAACAGTGGCTCGTAGAGGGTGACGAAGATTGCAT
>KP685598
CTAAATACTCTTAAGAAACGACCAGTCTGAGGCTGTAATGTCGTCCAAATTCTGAAGTTG
AGAAAACATTTGTGAATCCCCAATGCCTTCCTGATGTTGTGGTTGAATCTTATCTGAATG
GAAATGATGTCGTGGTTCATTAGAAATGGCCTCTGGCTGTGTTCTGTTATCTTGAAATAG
AGGGGATTGTTTATCTCCCAGATAAAAACGCCATTCTCTGCTTGAGGAGCAGTGATGAGT
TCCCCTGTGCGTGAATCCATGATTGTTGCAGTTGATGTGGACGTAGTATGAGCAGCCACA
GTCTAGGTCTACACGCTTACGCCTTATTGGTTTCTTCTTGGCTATCTTGTGTTGGACCTT
GATTGATACTTGCGAACAGTGGCTCGTAGAGGGTGACGAAGATTGCAT
>KJ850344
CTAAATACTCTTAAGAAACGACCAGTCTGAGGCTGTAATGTCGTCCAAATTCGGAAGTTG
AGAAAACATTTGTGAATCCCCAATGCCTTCCTGATGTTGTGGTTGAATCTTATCTGAATG
GAAATGATGTCGTGGTTCATTAGAAATGGCCGCTGGCTGTGTTCTGTTATCTTGAAATAG
AGGGGATTGTTTATCTCCCAGATAAAAACGCCATTCTCTGCTTGAGGAGCAGTGATGAGT
TCCCCTGTGCGTGAATCCATGATTGTTGCAGTTGATGTGGAGGTAGTATGAGCAGCCACA
GTCTAGGTCTACACGCTTACGCCTTATTGGTTTCTTCTTGGCTATCTTGTGTTGGACCTT
GATTGATACTTGCGAACAGTGGCTCGTAGAGGGTGACGAAGATTGCAT
>JX456638
CTAAATACTCTTAAGAAACGACCAGTCTGAGGCTGTAATGTCGTCCAAATTCGGAAGTTG
AGAAAACATTTGTGAATCCCCAATGTCTTCCTGATGTTGTGGTTGAATCTTATCTGAATG
GAAATGATGTCGTGGTTCATTAGAAATGGCCTCTGGCTGTGTTCTGTTATCTTGAAATAG
AGGGGATTGTTTATCTCCCAGATAAAAACGCCATTCTCTGCTTGAGGAGCAGTGATGAGT
TCCCCTGTGCGTGAATCCATGATTGTTGCAGTTGATGTGGAGGTAGTATGAGCAGCCACA
GTCTAGGTCTACACGCTTACGCCTTATTGGTTTCTTCTTGGCTATCTTGTGTTGGACCTT
GATTGATACTTGCGAACAGTGGCTCGTAGAGGGTGATGAAGATTGCAT
>JX456644
CTAAATACTCTTAAGAAACGACCAGTCTGAGGCTGTAATGTCGTCCAAATTCGGAAGTTG
AGAAAACATTTGTGAATCCCCAATGCCTTCCTGATGTTGTGGTTGAATCTTATCTGAATG
GAAATGATGTCGTGGTTCATTAGAAATGGCCTCTGGCTGTGTTCTGTTATCTTGAAATAG
AGGGGATTGTTTATCTCCCAGATAAAAACGCCATTCTCTGCTTGAGGAGCAGTGATGAGT
TCCCCTGTGCGTGAATCCATGATTGTTGCAGTTGATGTGGAGGTAGTATGAGCAGCCACA
GTCTAGGTCTACACGCTTACGCCTTATTGGTTTCTTCTTGGCTATCTTGTGTTGGACCTT
GATTGATACTTGCGAACAGTGGCTCGTAGAGGGTGACGAAGGTTGCAT
>KC810892
CTAAATACTCTTAAGAAACGACCAGTCTGAGGCTGTAATGTCGTCCAAATTCGGAAGTTG
AGAAAACATTTGTGAATCCCCAATACCTTCCTGATGTTGTGGTTGAATCTTATCTGAATG
GAAATGATGTCGTGGTTCATTAGAAATGGCCTCTGGCTGTGTTCTGTTATCTTGAAATAG
AGGGGATTGTTTATCTCCCAGATAAAAACGCCATTCTCTGCTTGAGGAGCATTGATGAGT
TCCCCTGTGCGTGAATCCATGATTGTTGCAGTTGATGTGGAGGTAGTATGAGCAGCCACA
GTCTAGGTCTACACGCTTACGCCTTATTGGTTTCTTCTTGGCTATCTTGTGTTGGACCTT
GATTGATACTTGCGAACAGTGGCTCGTAGAGGGTGACGAAGATTGCAT
>JQ867092
CTAAATACTCTTAAGAAACGACCAGTCTGAGGCTGTAATGTCGTCCAAATTCGGAAGTTG
AGAAAACATTTGTGAATCCCCAATACCTTCCTGATGTTGTGGTTGAATCTTATCTGAATG
GAAATGATGTCGTGGTTCATTAGAAATGGCCTCTGGCTGTGTTCTGTTATCTTGAAATAG
AGGGGATTGTTTATCTCCCAGATAAAAACGCCATTCTCTGCTTGAGGAGCATTGATGAGT
TCCCCTGTGCGTGAATCCATGATTGTTGCAGTTGATGTGGAGGTAGTATGAGCAGCCACA
GTCTAGGTCTACACGCTTACGCCTTATTGGTTTCTTCTTGGCTATCTTGTGTTGGACCTT
GATTGATACTTGCGAACAGTGGCTCGTAGAGGGTGACGAAGATTGCAT
>KF533856
CTAAATACTCTTAAGAAACGACCAGTCTGAGGCTGTAATGTCGTCCAAATTCGGAAGTTG
AGAAAACATTTGTGAATCCCCAATACCTTCCTGATGTTGTGGTTGAATCTTATCTGAATG
GAAATGATGTCGTGGTTCATTAGAAATGGCCTCTGGCTGTGTTCTGTTATCTTGAAATAG
AGGGGATTGTTTATCTCCCAGATAAAAACGCCATTCTCTGCTTGAGGAGCAATGATGAGT
TCCCCTGTGCGTGAATCCATGATTGTTGCAGTTGATGTGGAGGTAGTATGAGCAGCCACA
GTCTAGGTCTACACGCTTACGCCTTATTGGTTTCTTCTTGACTATCTTGTGTTGGACCTT
GATTGATACTTGCGAACAGTGGCTCGTAGAGGGTGACGAAGATTGCAT
>KF533855
CTAAATACTCTTAAGAAACGACCAGTCTGAGGCTGTAATGTCGTCCAAATTCGGAAGTTG
AGAAAACATTTGTGAATCCCCAATACCTTCCTGATGTTGTGGTTGAATCTTATCTGAATG
GAAATGATGTCGTGGTTCATTAGAAATGGCCTCTGGCTGTGTTCTGTTATCTTGAAATAG
AGGGGATTGTTTATCTCCCAGATAAAAACGCCATTCTCTGCTTGAGGAGCAATGATGAGT
TCCCCTGTGCGTGAATCCATGATTGTTGCAGTTGATGTGGAGGTAGTATGAGCAGCCACA
GTCTAGGTCTACACGCTTACGCCTTATTGGTTTCTTCTTGACTATCTTGTGTTGGACCTT
GATTGATACTTGCGAACAGTGGCTCGTAGAGGGTGACGAAGATTGCAT
>KF533857
CTAAATACTCTTAAGAAACGACCAGTCTGAGGCTGTAATGTCGTCCAAATTCGGAAGTTG
AGAAAACATTTGTGAATCCCCAATACCTTCCTGATGTTGTGGTTGAATCTTATCTGAATG
GAAATGATGTCGTGGTTCATTAGAAATGGCCTCTGGCTGTGTTCTGTTATCTTGAAATAG
AGGGGATTGTTTATCTCCCAGATAAAAACGCCATTCTCTGCTTGAGGAGCAATGATGAGT
TCCCCTGTGCGTGAATCCATGATTGTTGCAGTTGATGTGGAGGTAGTATGAGCAGCCACA
GTCTAGGTCTACACGCTTACGCCTTATTGGTTTCTTCTTGACTATCTTGTGTTGGACCTT
GATTGATACTTGCGAACAGTGGCTCGTAGAGGGTGACGAAGATTGCAT
>JX128099
CTAAATACTCTTAAGAAACGACCAGTCTGAGGCTGTAATGTCGTCCAAATTCGGAAGTTG
AGAAAACATTTGTGAATCCCCAATACCTTCCTGATGTTGTGGTTGAATCTTATCTGAATG
GAAATGATGTCGTGGTTCATTAGAAATGGCCTCTGGCTGTGTTCTGTTATCTTGAAATAG
AGGGGATTGTTTATCTCCCAGATAAAAACGCCATTCTCTGCTTGAGGAGCAGTGATGAGT
TCCCCTGTGCGTGAATCCATGATTGTTGCAGTTGATGTGGAGGTAGTATGAGCAGCCACA
GTCTAGGTCTACACGCTTACGCCTTATTGGTTTCTTCTTGGCTATCTTGTGTTGGACCTT
GATTGATACTTGCGAACAGTGGCTCGTAGAGGGTGACGAAGATTGCAT
>GU126513
CTAAATACTCTTAAGAAACGACCAGTCTGAGGCTGTAATGTCGTCCAAATTCGGAAGTTG
AGAAAACATTTGTGAATCCCCAATACCTTCCTGATGTTGTGGTTGAATCTTATCTGAATG
GAAATGATGTCGTGGTTCATTAGAAATGGCCTCTGGCTGTGTTCTGTTATCTTGAAATAG
AGGGGATTGTTTATCTCCCAGATAAAAACGCCATTCTCTGCTTGAGGAGCAGTGATGAGT
TCCCCTGTGCGTGAATCCATGATTGTTGCAGTTGATGTGGAGGTAGTATGAGCAGCCACA
GTCTAGGTCTACACGCTTACGCCTTATTGGTTTCTTCTTGGCTATCTTGTGTTGGACCTT
GATTGATACTTGCGAACAGTGGCTCGTAGAGGGTGACGAAGATTGCAT
>AB192966
CTAAATACTCTTAAGAAACGACCAGTCTGAGGCTGTAATGTCGTCCAAATTCGGAAGTTG
AGAAAACATTTGTGAATCCCCAATACCTTCCTGATGTTGTGGTTGAATCTTATCTGAATG
GAAATGATGTCGTGGTTCATTAGAAATGGCCTCTGGCTGTGTTCTGTTATCTTGAAATAG
AGGGGATTGTTTATCTCCCAGATAAAAACGCCATTCTCTGCTTGAGGAGCAGTGATGAGT
TCCCCTGTGCGTGAATCCATGATTGTTGCAGTTGATGTGGAGGTAGTATGAGCAGCCACA
GTCTAGGTCTACACGCTTACGCCTTATTGGTTTCTTCTTGGCTATCTTGTGTTGGACCTT
GATTGATACTTGCGAACAGTGGCTCGTAGAGGGTGACGAAGATTGCAT
>AB192965
CTAAATACTCTTAAGAAACGACCAGTCTGAGGCTGTAATGTCGTCCAAATTCGGAAGTTG
AGAAAACATTTGTGAATCCCCAATACCTTCCTGATGTTGTGGTTGAATCTTATCTGAATG
GAAATGATGTCGTGGTTCATTAGAAATGGCCTCTGGCTGTGTTCTGTTATCTTGAAATAG
AGGGGATTGTTTATCTCCCAGATAAAAACGCCATTCTCTGCTTGAGGAGCAGTGATGAGT
TCCCCTGTGCGTGAATCCATGATTGTTGCAGTTGATGTGGAGGTAGTATGAGCAGCCACA
GTCTAGGTCTACACGCTTACGCCTTATTGGTTTCTTCTTGGCTATCTTGTGTTGGACCTT
GATTGATACTTGCGAACAGTGGCTCGTAGAGGGTGACGAAGATTGCAT
>EF185318
CTAAATACTCTTAAGAAACGACCAGTCTGAGGCTGTAATGTCGTCCAAATTCGGAAGTTG
AGAAAACATTTGTGAATCCCCAATACCTTCCTGATGTTGTGGTTGAATCTTATCTGAATG
GAAATGATGTCGTGGTTCATTAGAAATGGCCTCTGGCTGTATTCTGTTATCTTGAAATAG
AGGGGATTGTTTATCTCCCAGATAAAAACGCCATTCTCTGCTTGAAGGGCAGTGATGAGT
TCCCCTGTGCGTGAATCCATGATTGTTGCAGTTGATGTGTAGGTAGTATGAGCAGCCACA
GTCTAGGTCTACACGCTTACGCCTTATTGGTTTCTTCTTGGCTATCTTGTGTTGGACCTT
GATTGATACTTGCGAACAGTGGCTCGTTGAGGGTGACGAAGATTGCAT
>GU178815
CTAAATACTCTTAAGAAACGACCAGTCTGAGGCTGTAATGTCGTCCAAATTCGGAAGTTG
AGAAAACATTTGTGAATCCCCAATACCTTCCTGATGTTGTTGTTGAATCTTATCTGAATG
GAAATGATGTCGTGGTTCATTAGAAATGGCCTCTGGCTGTGTTCTGTTATCTTGAAATAG
AGGGGATTGTTTATCTCCCAGATAAAAACGCCATTCTCTGCTTGAGGAGCAGTGATGAGT
TCCCCTGTGCGTGAATCCATGATTGTTGCAGTTGATGTGGAGGTAGTATGAGCAGCCACA
GTCTAGGTCTACACGCTTACGCCTTATTGGTTTCTTCTTGGCTATCTTGTGTTGGACCTT
GATTGATACTTGCGAACAGTGGCTCGTAGAGGGTGACGAAGGTTGCAT
>FJ012358
CTAAATACTCTTAAGAAACGACCAGTCTGAGGCTGTAATGTCGTCCAAATTCGGAAGTTG
AGAAAACATTTGTGAATCCCCAATACCTTCCTGATGTTGTGGTTGAATCTTATCTGAATG
GAAATGATGTCGTGGTTCATTAGAAATGGCCTCTGGCTGTGTTCTGTTATCTTGAAATAG
AGGGGATTGTTTATCTCCCAGATAAAAACGCCATTCTCTGCTTGAGGAGCAGTGATGAGT
TCCCCTGTGCGTGAATCCATGATTGTTGCAGTTGATGTGGAGGTAGTATGAGCAGCCACA
GTCTAGGTCTACACGCTTACGCCTTATTGGTTTCTTCTTGGCTATCTTGTGTTGGACCTT
GATTGATACTTGCGAACAGTGGCTCGTAGAGGGTGACGAAGGTTGCAT
>KX347115
CTAAATACTCTTAAGAAACGACCAGTCTGAGGCTGTAATGTCGTCCAAATTCGGAAGTTG
AGAAAACATTTGTGAATCCCCAATACCTTCCTGATGTTGTGGTTGAATCTTATCTGAATG
GAAATGATGTCGTGGTTCATTAGAAATGGCCTCTGGCTGTGTTCTGTTATCTTGAAATAG
AGGGGATTGTTTATCTCCCAGATAAAAACGCCATTCTCTGCTTGAGGAGCAGTGATGAGT
TCCCCTGTGCGTGAATCCATGATTGTTGCAGTTGATGTGGAGGTAGTATGAGCAGCCACA
GTCTAGGTCTACACGCTTACGCCTTATTGGTTTCTTCTTGGCTATCTTGTGTTGGACCTT
GATTGATACTTGCGAACAGTGGCTCGTAGAGGGTGACGAAGGTTGCAT
>KX347136
CTAAATACTCTTAAGAAACGACCAGTCTGAGGCTGTAATGTCGTCCAAATTCGGAAGTTG
AGAAAACATTTGTGAATCCCCAATACCTTCCTGATGTTGTGGTTGAATCTTATCTGAATG
GAAATGATGTCGTGGTTCATTAGAAATGGCCTCTGGCTGTGTTCTGTTATCTTGAAATAG
AGGGGATTGTTTATCTCCCAGATAAAAACGCCATTCTCTGCTTGAGGAGCAGTGATGAGT
TCCCCTGTGCGTGAATCCATGATTGTTGCAGTTGATGTGGAGGTAGTATGAGCAGCCACA
GTCTAGGTCTACACGCTTACGCCTTATTGGTTTCTTCTTGGCTATCTTGTGTTGGACCTT
GATTGATACTTGCGAACAGTGGCTCGTAGAGGGTGACGAAGGTTGCAT
>KX347098
CTAAATACTCTTAAGAAACGACCAGTCTGAGGCTGTAATGTCGTCCAAATTCGGAAGTTG
AGAAAACATTTGTGAATCCCCAATACCTTCCTGATGTTGTGGTTGAATCTTATCTGAATG
GAAATGATGTCGTGGTTCATTAGAAATGGCCTCTGGCTGTGTTCTGTTATCTTGAAATAG
AGGGGATTGTTTATCTCCCAGATAAAAACGCCATTCTCTGCTTGAGGAGCAGTGATGAGT
TCCCCTGTGCGTGAATCCATGATTGTTGCAGTTGATGTGGAGGTAGTATGAGCAGCCACA
GTCTAGGTCTACACGCTTACGCCTTATTGGTTTCTTCTTGGCTATCTTGTGTTGGACCTT
GATTGATACTTGCGAACAGTGGCTCGTAGAGGGTGACGAAGGTTGCAT
>KX347112
CTAAATACTCTTAAGAAACGACCAGTCTGAGGCTGTAATGTCGTCCAAATTCGGAAGTTG
AGAAAACATTTGTGAATCCCCAATACCTTCCTGATGTTGTGGTTGAATCTTATCTGAATG
GAAATGATGTCGTGGTTCATTAGAAATGGCCTCTGGCTGTGTTCTGTTATCTTGAAATAG
AGGGGATTGTTTATCTCCCAGATAAAAACGCCATTCTCTGCTTGAGGAGCAGTGATGAGT
TCCCCTGTGCGTGAATCCATGATTGTTGCAGTTGATGTGGAGGTAGTATGAGCAGCCACA
GTCTAGGTCTACACGCTTACGCCTTATTGGTTTCTTCTTGGCTATCTTGTGTTGGACCTT
GATTGATACTTGCGAACAGTGGCTCGTAGAGGGTGACGAAGGTTGCAT
>KX347103
CTAAATACTCTTAAGAAACGACCAGTCTGAGGCTGTAATGTCGTCCAAATTCGGAAGTTG
AGAAAACATTTGTGAATCCCCAATACCTTCCTGATGTTGTGGTTGAATCTTATCTGAATG
GAAATGATGTCGTGGTTCATTAGAAATGGCCTCTGGCTGTGTTCTGTTATCTTGAAATAG
AGGGGATTGTTTATCTCCCAGATAAAAACGCCATTCTCTGCTTGAGGAGCAGTGATGAGT
TCCCCTGTGCGTGAATCCATGATTGTTGCAGTTGATGTGGAGGTAGTATGAGCAGCCACA
GTCTAGGTCTACACGCTTACGCCTTATTGGTTTCTTCTTGGCTATCTTGTGTTGGACCTT
GATTGATACTTGCGAACAGTGGCTCGTAGAGGGTGACGAAGGTTGCAT
>EF210555
CTAAATACTCTTAAGAAACGACCAGTCTGAGGCTGTAATGTCGTCCAAATTCGGAAGTTG
AGAAAACATTTGTGAATCCCCAATACCTTCCTGATGTTGTGGTTGAATCTTATCTGAATG
GAAATGATGTCGTGGTTCATTAAAAATGGCCTCTGGCTGTGTTCTGTTATCTTGAAATAG
AGGGGATTGTTTATCTCCCAGATAAAAACGCCATTCTCTGCTTGAGGAGCAGTGATGAGT
TCCCCTGTGCGTGAATCCATGATTGTTGCAGTTGATGTGGAGGTAGTATGAGCAGCCACA
GTCTAGGTCTACACGCTTACGCCTTATTGGTTTCTTCTTGGCTATCTTGTGTTGGACCTT
GATTGATACTTGCGAACAGTGGCTCGTAGAGGGTGACGAAGGTTGCAT
>DQ631892
CTAAATACTCTTAAGAAACGACCAGTCTGAGGCTGTAATGTCGTCCAAATTCGGAAGTTG
AGAAAACATTTGTGAATCCCCAATACCTTCCTGATGTTGTGGTTGAATCTTATCTGAATG
GAAATGATGTCGTGGTTCATTAAAAATGGCCTCTGGCTGTGTTCTGTTATCTTGAAATAG
AGGGGATTGTTTATCTCCCAGATAAAAACGCCATTCTCTGCTTGAGGAGCAGTGATGAGT
TCCCCTGTGCGTGAATCCATGATTGTTGCAGTTGATGTGGAGGTAGTATGAGCAGCCACA
GTCTAGGTCTACACGCTTACGCCTTATTGGTTTCTTCTTGGCTATCTTGTGTTGGACCTT
GATTGATACTTGCGAACAGTGGCTCGTAGAGGGTGACGAAGGTTGCAT
>GU178814
CTAAATACTCTTAAGAAACGACCAGTCTGAGGCTGTAATGTCGTCCAAATTCGGAAGTTG
AGAAAACATTTGTGAATCCCCAATACCTTCCTGATGTTGTGGTTGAATCTTATCTGAATG
GAAATGATGTCGTGGTTCATTAGAAATGGCCTCTGGCTGTGTTCTGTTATCTTGAAATAG
AGGGGATTGTTTATCTCCCAGATAAAAACGCCATTCTCTGCTTGAGGAGCAGTGATGAGT
TCCCCTGTGCGTGAATCCATGATTGTTGCAGTTGATGTGGAGGTAGTATGAGCAGCCACA
GTCTAGGTCTACACGCTTACGCCTTATTGGTTTCTTCTTGGCTATCTTGTGTTGGACCTT
GATTGATACTTGCGAACAGTGGCTCGTAGAGGGTGACGAAGGTTGCAT
>KX347118
CTAAATACTCTTAAGAAACGACCAGTCTGAGGCTGTAATGTCGTCCAAATTCGGAAGTTG
AGAAAACATTTGTGAATCCCCAATACCTTCCTGATGTTGTGGTTGAATCTTATCTGAATG
GAAATGATGTCGTGGTTCATTAGAAATGGCCTCTGGCTGTGTTCTGTTATCTTGAAATAG
AGGGGATTGTTTATCTCCCAGATAAAAACGCCATTCTCTGCTTGAGGAGCAGTGATGAGT
TCCCCTGTGCGTGAATCCATGATTGTTGCAGTTGATGTGGAGGTAGTATGAGCAGCCACA
GTCTAGGTCTACACGCTTACGCCTTATTGGTTTCTTCTTGGCTATCTTGTGTTGGACCTT
GATTGATACTTGCGAACAGTGGCTCGTAGAGGGTGACGAAGGTTGCAT
>KX347133
CTAAATACTCTTAAGAAACGACCAGTCTGAGGCTGTAATGTCGTCCAAATTCGGAAGTTG
AGAAAACATTTGTGAATCCCCAATACCTTCCTGATGTTGTGGTTGAATCTTATCTGAATG
GAAATGATGTCGTGGTTCATTAGAAATGGCCTCTGGCTGTGTTCTGTTATCTTGAAATAG
AGGGGATTGTTTATCTCCCAGATAAAAACGCCATTCTCTGCTTGAGGAGCAGTGATGAGT
TCCCCTGTGCGTGAATCCATGATTGTTGCAGTTGATGTGGAGGTAGTATGAGCAGCCACA
GTCTAGGTCTACACGCTTACGCCTTATTGGTTTCTTCTTGGCTATCTTGTGTTGGACCTT
GATTGATACTTGCGAACAGTGGCTCGTAGAGGGTGACGAAGGTTGCAT
>KX347096
CTAAATACTCTTAAGAAACGACCAGTCTGAGGCTGTAATGTCGTCCAAATTCGGAAGTTG
AGAAAACATTTGTGAATCCCCAATACCTTCCTGATGTTGTGGTTGAATCTTATCTGAATG
GAAATGATGTCGTGGTTCATTAGAAATGGCCTCTGGCTGTGTTCTGTTATCTTGAAATAG
AGGGGATTGTTTATCTCCCAGATAAAAACGCCATTCTCTGCTTGAGGAGCAGTGATGAGT
TCCCCTGTGCGTGAATCCATGATTGTTGCAGTTGATGTGGAGGTAGTATGAGCAGCCACA
GTCTAGGTCTACACGCTTACGCCTTATTGGTTTCTTCTTGGCTATCTTGTGTTGGACCTT
GATTGATACTTGCGAACAGTGGCTCGTAGAGGGTGACGAAGGTTGCAT
>KX347108
CTAAATACTCTTAAGAAACGACCAGTCTGAGGCTGTAATGTCGTCCAAATTCGGAAGTTG
AGAAAACATTTGTGAATCCCCAATACCTTCCTGATGTTGTGGTTGAATCTTATCTGAATG
GAAATGATGTCGTGGTTCATTAGAAATGGCCTCTGGCTGTGTTCTGTTATCTTGAAATAG
AGGGGATTGTTTATCTCCCAGATAAAAACGCCATTCTCTGCTTGAGGAGCAGTGATGAGT
TCCCCTGTGCGTGAATCCATGATTGTTGCAGTTGATGTGGAGGTAGTATGAGCAGCCACA
GTCTAGGTCTACACGCTTACGCCTTATTGGTTTCTTCTTGGCTATCTTGTGTTGGACCTT
GATTGATACTTGCGAACAGTGGCTCGTAGAGGGTGACGAAGGTTGCAT
>KX885028
CTAAATACTCTTAAGAAACGACCAGTCTGAGGCTGTAATGTCGTCCAAATTCGGAAGTTG
AGAAAACATTTGTGAATCCCCAATACCTTCCTGATGTTGTGGTTGAATCTTATCTGAATG
GAAATGATGTCGTGGTTCATTAGAAATGGCCTCTGGCTGTGTTCTGTTATCTTGAAATAG
AGGGGATTGTTTATCTCCCAGATAAAAACGCCATTCTCTGCTTGAGGAGCAGTGATGAGT
TCCCCTGTGCGTGAATCCATGATTGTTGCAGTTGATGTGGAGGTAGTATGAGCAGCCACA
GTCTAGGTCTACACGCTTACGCCTTGTTGGTTTCTTCTTGGCTATCTTGTGTTGGACCTT
GATTGATACTTGCGAACAGTGGCTCGTAGAGGGTGACGAAGGTTGCAT
>GU178818
CTAAATACTCTTAAGAAACGACCAGTCTGAGGCTGTAATGTCGTCCAAATTCGGAAGTTG
AGAAAACATTTGTGAATCCCCAATACCTTCCTGATGTTGTGGTTGAATCTTATCTGAATG
GAAATGATGTCGTGGTTCATTAGAAATGGCCTCTGGCTGTGTTCTGTTATCTTGAAATAG
AGGGGATTGTTTATCTCCCAGATAAAAACGCCATTCTCTGCTTGAGGAGCAGTGATGAGT
TCCCCTGTGCGTGAATCCATGATTGTTGCAGTTGATGTGGAGGTAGTATGAGCAGCCACA
GTCTAGGTCTACACGCTTACGCCTTATTGGTTTCTTCTTGGCTATCTTGTGTTGGACCTT
GATTGATACTTGCGAACAGTGGCTCGTAGAGGGTGACGAAGGTTGCAT
>KX347117
CTAAATACTCTTAAGAAACGACCAGTCTGAGGCTGTAATGTCGTCCAAATTCGGAAGTTG
AGAAAACATTTGTGAATCCCCAATACCTTCCTGATGTTGTGGTTGAATCTTATCTGAATG
GAAATGATGTCGTGGTTCATTAGAAATGGCCTCTGGCTGTGTTCTGTTATCTTGAAATAG
AGGGGATTGTTTATCTCCCAGATAAAAACGCCATTCTCTGCTTGAGGAGCAGTGATGAGT
TCCCCTGTGCGTGAATCCATGATTGTTGCAGTTGATGTGGAGGTAGTATGAGCAGCCACA
GTCTAGGTCTACACGCTTACGCCTTATTGGTTTCTTCTTGGCTATCTTGTGTTGGACCTT
GATTGATACTTGCGAACAGTGGCTCGTAGAGGGTGACGAAGGTTGCAT
>KX347135
CTAAATACTCTTAAGAAACGACCAGTCTGAGGCTGTAATGTCGTCCAAATTCGGAAGTTG
AGAAAACATTTGTGAATCCCCAATACCTTCCTGATGTTGTGGTTGAATCTTATCTGAATG
GAAATGATGTCGTGGTTCATTAGAAATGGCCTCTGGCTGTGTTCTGTTATCTTGAAATAG
AGGGGATTGTTTATCTCCCAGATAAAAACGCCATTCTCTGCTTGAGGAGCAGTGATGAGT
TCCCCTGTGCGTGAATCCATGATTGTTGCAGTTGATGTGGAGGTAGTATGAGCAGCCACA
GTCTAGGTCTACACGCTTACGCCTTATTGGTTTCTTCTTGGCTATCTTGTGTTGGACCTT
GATTGATACTTGCGAACAGTGGCTCGTAGAGGGTGACGAAGGTTGCAT
>KX347097
CTAAATACTCTTAAGAAACGACCAGTCTGAGGCTGTAATGTCGTCCAAATTCGGAAGTTG
AGAAAACATTTGTGAATCCCCAATACCTTCCTGATGTTGTGGTTGAATCTTATCTGAATG
GAAATGATGTCGTGGTTCATTAGAAATGGCCTCTGGCTGTGTTCTGTTATCTTGAAATAG
AGGGGATTGTTTATCTCCCAGATAAAAACGCCATTCTCTGCTTGAGGAGCAGTGATGAGT
TCCCCTGTGCGTGAATCCATGATTGTTGCAGTTGATGTGGAGGTAGTATGAGCAGCCACA
GTCTAGGTCTACACGCTTACGCCTTATTGGTTTCTTCTTGGCTATCTTGTGTTGGACCTT
GATTGATACTTGCGAACAGTGGCTCGTAGAGGGTGACGAAGGTTGCAT
>KX347109
CTAAATACTCTTAAGAAACGACCAGTCTGAGGCTGTAATGTCGTCCAAATTCGGAAGTTG
AGAAAACATTTGTGAATCCCCAATACCTTCCTGATGTTGTGGTTGAATCTTATCTGAATG
GAAATGATGTCGTGGTTCATTAGAAATGGCCTCTGGCTGTGTTCTGTTATCTTGAAATAG
AGGGGATTGTTTATCTCCCAGATAAAAACGCCATTCTCTGCTTGAGGAGCAGTGATGAGT
TCCCCTGTGCGTGAATCCATGATTGTTGCAGTTGATGTGGAGGTAGTATGAGCAGCCACA
GTCTAGGTCTACACGCTTACGCCTTATTGGTTTCTTCTTGGCTATCTTGTGTTGGACCTT
GATTGATACTTGCGAACAGTGGCTCGTAGAGGGTGACGAAGGTTGCAT
>KX034550
CTAAATACTCTTAAGAAACGACCAGTCTGAGGCTGTAATGTCGTCCAAATTCGGAAGTTG
AGAAAACATTTGTGAATCCCCAATACCTTCCTGATGTTGTGGTTGAATCTTATCTGAATG
GAAATGATGTCGTGGTTCATTAGAAATGGCCTCTGGCTGTGTTCTGTTATCTTGAAATAG
AGGGGATTGTTTATCTCCCAGATAAAAACGCCATTCTCTGCTTGAGGAGCAGTGATGAGT
TCCCCTGTGCGTGAATCCATGATTGTTGCAGTTGATGTGGAGGTAGTATGAGCAGCCACA
GTCTAGGTCTACACGCTTACGCCTTATTGGTTTCTTCTTGGCTATCTTGTGTTGGACCTT
GATTGATACTTGCGAACAGTGGCTCGTAGAGGGTGACGAAGGTTGCAT
>KX347139
CTAAATACTCTTAAGAAACGACCAGTCTGAGGCTGTAATGTCGTCCAAAGTCGGAAGTTG
AGAAAACATTTGTGAATCCCCAATACCTTCCTGATGTTGTGGTTGAATCTTATCTGAATG
GAAATGATGTCGTGGTTCATTAGAAATGGCCTCTGGCTGTGTTCTGTTATCTTGAAATAG
AGGGGATTGTTTATCTCCCAGATAAAAACGCCATTCTCTGCTTGAGGAGCAGTGATGAGT
TCCCCTGTGCGTGAATCCATGATTGTTGCAGTTGATGTGGAGGTAGTATGAGCAGCCACA
GTCTAGGTCTACACGCTTACGCCTTATTGGTTTCTTCTTGGCTATCTTGTGTTGGACCTT
GATTGATACTTGCGAACAGTGGCTCGTAGAGGGTGACGAAGGTTGCAT
>GU322423
CTAAATACTCTTAAGAAACGACCAGTCTGAGGCTGTAATGTCGTCCAAATTCGGAAGTTG
AGAAAACATTTGTGAATCCCCAATACCTTCCTGATGTTGTGGTTGAATCTTATCTGAATG
GAAATGATGTCGTGGTTCATTAGAAATGGCCTCTGGCTGTGTTCTGTTATCTTGAAATAG
AGGGGATTGTTTATCTCCCAGATAAAAACGCCATTCTCTGCTTGAGGAGCAGTGATGAGT
TCCCCTGTGCGTGAATCCATGATTGTTGCAGTTGATGTGGAGGTAGTATGAGCAGCCACA
GTCTAGGTCTACACGCTTACGCCTTATTGGTTTCTTCTTGGCTATCTTGTGTTGGACCTT
GATTGATACTTGCGAACAGTGGCTCGTAGAGGGTGACGAAGGTTGCAT
>KX347122
CTAAATACTCTTAAGAAACGACCAGTCTGAGGCTGTAATGTCGTCCAAATTCGGAAGTTG
AGAAAACATTTGTGAATCCCCAATACCTTCCTGATGTTGTGGTTGAATCTTATCTGAATG
GAAATGATGTCGTGGTTCATTAGAAATGGCCTCTGGCTGTGTTCTGTTATCTTGAAATAG
AGGGGATTGTTTATCTCCCAGATAAAAACGCCATTCTCTGCTTGAGGAGCAGTGATGAGT
TCCCCTGTGCGTGAATCCATGATTGTTGCAGTTGATGTGGAGGTAGTATGAGCAGCCACA
GTCTAGGTCTACACGCTTACGCCTTATTGGTTTCTTCTTGGCTATCTTGTGTTGGACCTT
GATTGATACTTGCGAACAGTGGCTCGTAGAGGGTGACGAAGGTTGCAT
>KX347100
CTAAATACTCTTAAGAAACGACCAGTCTGAGGCTGTAATGTCGTCCAAATTCGGAAGTTG
AGAAAACATTTGTGAATCCCCAATACCTTCCTGATGTTGTGGTTGAATCTTATCTGAATG
GAAATGATGTCGTGGTTCATTAGAAATGGCCTCTGGCTGTGTTCTGTTATCTTGAAATAG
AGGGGATTGTTTATCTCCCAGATAAAAACGCCATTCTCTGCTTGAGGAGCAGTGATGAGT
TCCCCTGTGCGTGAATCCATGATTGTTGCAGTTGATGTGGAGGTAGTATGAGCAGCCACA
GTCTAGGTCTACACGCTTACGCCTTATTGGTTTCTTCTTGGCTATCTTGTGTTGGACCTT
GATTGATACTTGCGAACAGTGGCTCGTAGAGGGTGACGAAGGTTGCAT
>KX347113
CTAAATACTCTTAAGAAACGACCAGTCTGAGGCTGTAATGTCGTCCAAATTCGGAAGTTG
AGAAAACATTTGTGAATCCCCAATACCTTCCTGATGTTGTGGTTGAATCTTATCTGAATG
GAAATGATGTCGTGGTTCATTAGAAATGGCCTCTGGCTGTGTTCTGTTATCTTGAAATAG
AGGGGATTGTTTATCTCCCAGATAAAAACGCCATTCTCTGCTTGAGGAGCAGTGATGAGT
TCCCCTGTGCGTGAATCCATGATTGTTGCAGTTGATGTGGAGGTAGTATGAGCAGCCACA
GTCTAGGTCTACACGCTTACGCCTTATTGGTTTCTTCTTGGCTATCTTGTGTTGGACCTT
GATTGATACTTGCGAACAGTGGCTCGTAGAGGGTGACGAAGGTTGCAT
>KX347102
CTAAATACTCTTAAGAAACGACCAGTCTGAGGCTGTAATGTCGTCCAAATTCGGAAGTTG
AGAAAACATTTGTGAATCCCCAATACCTTCCTGATGTTGTGGTTGAATCTTATCTGAATG
GAAATGATGTCGTGGTTCATTAGAAATGGCCTCTGGCTGTGTTCTGTTATCTTGAAATAG
AGGGGATTGTTTATCTCCCAGATAAAAACGCCATTCTCTGCTTGAGGAGCAGTGATGAGT
TCCCCTGTGCGTGAATCCATGATTGTTGCAGTTGATGTGGAGGTAGTATGAGCAGCCACA
GTCTAGGTCTACACGCTTACGCCTTATTGGTTTCTTCTTGGCTATCTTGTGTTGGACCTT
GATTGATACTTGCGAACAGTGGCTCGTAGAGGGTGACGAAGGTTGCAT
>KT852577
CTAAATACTCTTAAGAAACGACCAGTCTGAGGCTGTAATGTCGTCCAAATTCGGATGTTG
AGAAAACATTTGTGAATCCCCAATACCTTCCTGATGTTGTGGTTGAATCTTATCTGAATG
GAAATGATGTCGTGGTTCATTAGAAATGGCCTCTGGCTGTGTTCTGTTATCTTGAAATAG
AGGGGATTGTTTATCTCCCAGATAAAAACGCCATTCTCTGCTTGAGGAGCAGTGATGAGT
TCCCCTGTGCGTGAATCCATGATTGTTGCAGTTGATGTGGAGGTAGTATGAGCAGCCACA
GTCTAGGTCTACACGCTTACGCCTTATTGGTTTCTTCTTGGCTATCTTGTGTTGGACCTT
GATTGATACTTGCGAACAGTGGCTCGTAGAGGGTGACGAAGGTTGCAT
>EF523478
CTAAATACTCTTAAGAAACGACCAGTCTGAGGCTGTAATGTCGTCCAAATTCGGAAGTTG
AGAAAACATTTGTGAATCCCCAATACCTTCCTGATGTTGTGGTTGAATCTTATCTGAATG
GAAATGATGTCGTGGTTCATTAGAAATGGCCTCTGGCTGTGTTCTGTTATCTTGAAATAG
AGGGGATTGTTTATCTCCCAGATAAAAACGCCATTCTCTGCTTGAGGAGCAGTGATGAGT
TCCCCTGTGCGTGAATCCATGATTGTTGCAGTTGATGTGGAGGTAGTATGAGCAGCCACA
GTCTAGGTCTACACGCTTACGCCTTATTGGTTTCTTCTTGGCTATCTTGTGTTGGACCTT
GATTGATACTTGCGAACAGTGGCTCGTAGAGGGTGACGAAGGTTGCAT
>HM459851
CTAAATACTCTTAAGAAACGACCAGTCTGAGGCTGTAATGTCGTCCAAATTCGGAAGTTG
AGAAAACATTTGTGAATCCCCAATACCTTCCTGATGTTGTGGTTGAATCTTATCTGAATG
GAAATGATGTCGTGGTTCATTAGAAATGGCCTCTGGCTGTGTTCTGTTATCTTGAAATAG
AGGGGATTGTTTATCTCCCAGATAAAAACGCCATTCTCTGCTTGAGGAGCAGTGATGAGT
TCCCCTGTGCGTGAATCCATGATTGTTGCAGTTGATGTGGAGGTAGTATGAGCAGCCACA
GTCTAGGTCTACACGCTTACGCCTTATTGGTTTCTTCTTGGCTATCTTGTGTTGGACCTT
GATTGATACTTGCGAACAGTGGCTCGTAGAGGGTGACGAAGGTTGCAT
>KX347121
CTAAATACTCTTAAGAAACGACCAGTCTGAGGCTGTAATGTCGTCCAAATTCGGAAGTTG
AGAAAACATTTGTGAATCCCCAATACCTTCCTGATGTTGTGGTTGAATCTTATCTGAATG
GAAATGATGTCGTGGTTCATTAGAAATGGCCTCTGGCTGTGTTCTGTTATCTTGAAATAG
AGGGGATTGTTTATCTCCCAGATAAAAACGCCATTCTCTGCTTGAGGAGCAGTGATGAGT
TCCCCTGTGCGTGAATCCATGATTGTTGCAGTTGATGTGGAGGTAGTATGAGCAGCCACA
GTCTAGGTCTACACGCTTACGCCTTATTGGTTTCTTCTTGGCTATCTTGTGTTGGACCTT
GATTGATACTTGCGAACAGTGGCTCGTAGAGGGTGACGAAGGTTGCAT
>KX347099
CTAAATACTCTTAAGAAACGACCAGTCTGAGGCTGTAATGTCGTCCAAATTCGGAAGTTG
AGAAAACATTTGTGAATCCCCAATACCTTCCTGATGTTGTGGTTGAATCTTATCTGAATG
GAAATGATGTCGTGGTTCATTAGAAATGGCCTCTGGCTGTGTTCTGTTATCTTGAAATAG
AGGGGATTGTTTATCTCCCAGATAAAAACGCCATTCTCTGCTTGAGGAGCAGTGATGAGT
TCCCCTGTGCGTGAATCCATGATTGTTGCAGTTGATGTGGAGGTAGTATGAGCAGCCACA
GTCTAGGTCTACACGCTTACGCCTTATTGGTTTCTTCTTGGCTATCTTGTGTTGGACCTT
GATTGATACTTGCGAACAGTGGCTCGTAGAGGGTGACGAAGGTTGCAT
>KX347111
CTAAATACTCTTAAGAAACGACCAGTCTGAGGCTGTAATGTCGTCCAAATTCGGAAGTTG
AGAAAACATTTGTGAATCCCCAATACCTTCCTGATGTTGTGGTTGAATCTTATCTGAATG
GAAATGATGTCGTGGTTCATTAGAAATGGCCTCTGGCTGTGTTCTGTTATCTTGAAATAG
AGGGGATTGTTTATCTCCCAGATAAAAACGCCATTCTCTGCTTGAGGAGCAGTGATGAGT
TCCCCTGTGCGTGAATCCATGATTGTTGCAGTTGATGTGGAGGTAGTATGAGCAGCCACA
GTCTAGGTCTACACGCTTACGCCTTATTGGTTTCTTCTTGGCTATCTTGTGTTGGACCTT
GATTGATACTTGCGAACAGTGGCTCGTAGAGGGTGACGAAGGTTGCAT
>KX347104
CTAAATACTCTTAAGAAACGACCAGTCTGAGGCTGTAATGTCGTCCAAATTCGGAAGTTG
AGAAAACATTTGTGAATCCCCAATACCTTCCTGATGTTGTGGTTGAATCTTATCTGAATG
GAAATGATGTCGTGGTTCATTAGAAATGGCCTCTGGCTGTGTTCTGTTATCTTGAAATAG
AGGGGATTGTTTATCTCCCAGATAAAAACGCCATTCTCTGCTTGAGGAGCAGTGATGAGT
TCCCCTGTGCGTGAATCCATGATTGTTGCAGTTGATGTGGAGGTAGTATGAGCAGCCACA
GTCTAGGTCTACACGCTTACGCCTTATTGGTTTCTTCTTGGCTATCTTGTGTTGGACCTT
GATTGATACTTGCGAACAGTGGCTCGTAGAGGGTGACGAAGGTTGCAT
>GU178813
CTAAATACTCTTAAGAAACGACCAGTCTGAGGCTGTAATGTCGTCCAAATTCGGAAGTTG
AGAAAACATTTGTGAATCCCCAATACCTTCCTGATGTTGTGGTTGAATCTTATCTGAATG
GAAATGATGTCGTGGTTCATTAGAAATGGCCTCTGGCTGTGTTCTGTTATCTTGAAATAG
AGGGGATTGTTTATCTCCCAGATAAAAACGCCATTCTCTGCTTGAGGAGCAGTGATGAGT
TCCCCTGTGCGTGAATCCATGATTGTTGCAGTTGATGTGGAGGTAGTATGAGCAGCCACA
GTCTAGGTCTACACGCTTACGCCTTATTGGTTTCTTCTTGGCTATCTTGTGTTGGACCTT
GATTGATACTTGCGAACAGTGGCTCGTAGAGGGTGACGAAGGTTGCAT
>KX347110
CTAAATACTCTTAAGAAACGACCAGTCTGAGGCTGTAATGTCATCCAAATTCGGAAGTTG
AGAAAACATTTGTGAATCCCCAATACCTTCCTGATGTTGTGGTTGAATCTTATCTGAATG
GAAATGATGTCGTGGTTCATTAGAAATGGCCTCTGGCTGTGTTCTGTTATCTTGAAATAG
AGGGGATTGTTTATCTCCCAGATAAAAACGCCATTCTCTGCTTGAGGAGCAGTGATGAGT
TCCCCTGTGCGTGAATCCATGATTGTTGCAGTTGATGTGGAGGTAGTATGAGCAGCCACA
GTCTAGGTCTACACGCTTACGCCTTATTGGTTTCTTCTTGGCTATCTTGTGTTGGACCTT
GATTGATACTTGCGAACAGTGGCTCGTAGAGGGTGACGAAGGTTGCAT
>FJ609655
CTAAATACTCTTAAGAAACGACCAGTCTGAGGCTGTAATGTCGTCCAAATTCGGAAGTTG
AGAAAACATTTGTGAATCCCCAATACCTTCCTGATGTTGTGGTTGAATCTTATCTGAATG
GAAATGATGTCGTGGTTCATTAGAAATGGCCTCTGGCTGTGTTCTGTTATCTTGAAATAG
AGGGGATTGTTTATCTCCCAGATAAAAACGCCATTCTCTGCTTGAGGAGCAGTGATGAGT
TCCCCTGTGCGTGAATCCATGATTGTTGCAGTTGATGTGGAGGTAGTATGAGCAGCCACA
GTCTAGGTCTACACGCTTACGCCTTATTGGTTTCTTCTTGGCTATCTTGTGTTGGACCTT
GATTGATACTTGCGAACAGTGGCTCGTAGAGGGTGACGAAGGTTGCAT
>KX347132
CTAAATACTCTTAAGAAACGACCAGTCTGAGGCTGTAATGTCGTCCAAATTCGGAAGTTG
AGAAAACATTTGTGAATCCCCAATACCTTCCTGATGTTGTGGTTGAATCTTATCTGAATG
GAAATGATGTCGTGGTTCATTAGAAATGGCCTCTGGCTGTGTTCTGTTATCTTGAAATAG
AGGGGATTGTTTATCTCCCAGATAAAAACGCCATTCTCTGCTTGAGGAGCAGTGATGAGT
TCCCCTGTGCGTGAATCCATGATTGTTGCAGTTGATGTGGAGGTAGTATGAGCAGCCACA
GTCTAGGTCTACACGCTTACGCCTTATTGGTTTCTTCTTGGCTATCTTGTGTTGGACCTT
GATTGATACTTGCGAACAGTGGCTCGTAGAGGGTGACGAAGGTTGCAT
>KX347095
CTAAATACTCTTAAGAAACGACCAGTCTGAGGCTGTAATGTCGTCCAAATTCGGAAGTTG
AGAAAACATTTGTGAATCCCCAATACCTTCCTGATGTTGTGGTTGAATCTTATCTGAATG
GAAATGATGTCGTGGTTCATTAGAAATGGCCTCTGGCTGTGTTCTGTTATCTTGAAATAG
AGGGGATTGTTTATCTCCCAGATAAAAACGCCATTCTCTGCTTGAGGAGCAGTGATGAGT
TCCCCTGTGCGTGAATCCATGATTGTTGCAGTTGATGTGGAGGTAGTATGAGCAGCCACA
GTCTAGGTCTACACGCTTACGCCTTATTGGTTTCTTCTTGGCTATCTTGTGTTGGACCTT
GATTGATACTTGCGAACAGTGGCTCGTAGAGGGTGACGAAGGTTGCAT
>KX347106
CTAAATACTCTTAAGAAACGACCAGTCTGAGGCTGTAATGTCGTCCAAATTCGGAAGTTG
AGAAAACATTTGTGAATCCCCAATACCTTCCTGATGTTGTGGTTGAATCTTATCTGAATG
GAAATGATGTCGTGGTTCATTAGAAATGGCCTCTGGCTGTGTTCTGTTATCTTGAAATAG
AGGGGATTGTTTATCTCCCAGATAAAAACGCCATTCTCTGCTTGAGGAGCAGTGATGAGT
TCCCCTGTGCGTGAATCCATGATTGTTGCAGTTGATGTGGAGGTAGTATGAGCAGCCACA
GTCTAGGTCTACACGCTTACGCCTTATTGGTTTCTTCTTGGCTATCTTGTGTTGGACCTT
GATTGATACTTGCGAACAGTGGCTCGTAGAGGGTGACGAAGGTTGCAT
>KX347105
CTAAATACTCTTAAGAAACGACCAGTCTGAGGCTGTAATGTCGTCCAAATTCGGAAGTTG
AGAAAACATTTGTGAATCCCCAATACCTTCCTGATGTTGTGGTTGAATCTTATCTGAATG
GAAATGATGTCGTGGTTCATTAGAAATGGCCTCTGGCTGTGTTCTGTTATCTTGAAATAG
AGGGGATTGTTTATCTCCCAGATAAAAACGCCATTCTCTGCTTGAGGAGCAGTGATGAGT
TCCCCTGTGCGTGAATCCATGATTGTTGCAGTTGATGTGGAGGTAGTATGAGCAGCCACA
GTCTAGGTCTACACGCTTACGCCTTATTGGTTTCTTCTTGGCTATCTTGTGTTGGACCTT
GATTGATACTTGCGAACAGTGGCTCGTAGAGGGTGACGAAGGTTGCAT
>KX347094
CTAAATACTCTTAAGAAACGACCAGTCTGAGGCTGTAATGTCGTCCAAATTCGGAAGTTG
AGAAAACATTTGTGAATCCCCAATACCTTCCTGATGTTGTGGTTGAATCTTATCTGAATG
GAAATGATGTCGTGGTTCATTAGAAATGGCCTCTGGCTGTGTTCTGTTATCTTGAAATAG
AGGGGATTGTTTATCTCCCAGATAAAAACGCCATTCTCTGCTTGAGGAGCAGTGATGAGT
TCCCCTGTGCGTGAATCCATGATTGTTGCAGTTGATGTGGAGGTAGTATGAGCAGCCACA
GTCTAGGTCTACACGCTTACGCCTTATTGGTTTCTTCTTGGCTATCTTGTGTTGGACCTT
GATTGATACTTGCGAACAGTGGCTCGTAGAGGGTGACGAAGGTTGCAT
>KX347138
CTAAATACTCTTAAGAAACGACCAGTCTGAGGCTGTAATGTCGTCCAAATTCGGAAGTTG
AGAAAACATTTGTGAATCCCCAATACCTTCCTGATGTTGTGGTTGAATCTTATCTGAATG
GAAATGATGTCGTGGTTCATTAGAAATGGCCTCTGGCTGTGTTCTGTTATCTTGAAATAG
AGGGGATTGTTTATCTCCCAGATAAAAACGCCATTCTCTGCTTGAGGAGCAGTGATGAGT
TCCCCTGTGCGTGAATCCATGATTGTTGCAGTTGATGTGGAGGTAGTATGAGCAGCCACA
GTCTAGGTCTACACGCTTACGCCTTATTGGTTTCTTCTTGGCTATCTTGTGTTGGACCTT
GATTGATACTTGCGAACAGTGGCTCGTAGAGGGTGACGAAGGTTGCAT
>KX347120
CTAAATACTCTTAAGAAACGACCAGTCTGAGGCTGTAATGTCGTCCAAATTCGGAAGTTG
AGAAAACATTTGTGAATCCCCAATACCTTCCTGATGTTGTGGTTGAATCTTATCTGAATG
GAAATGATGTCGTGGTTCATTAGAAATGGCCTCTGGCTGTGTTCTGTTATCTTGAAATAG
AGGGGATTGTTTATCTCCCAGATAAAAACGCCATTCTCTGCTTGAGGAGCAGTGATGAGT
TCCCCTGTGCGTGAATCCATGATTGTTGCAGTTGATGTGGAGGTAGTATGAGCAGCCACA
GTCTAGGTCTACACGCTTACGCCTTATTGGTTTCTTCTTGGCTATCTTGTGTTGGACCTT
GATTGATACTTGCGAACAGTGGCTCGTAGAGGGTGACGAAGGTTGCAT
>KX347107
CTAAATACTCTTAAGAAACGACCAGTCTGAGGCTGTAATGTCGTCCAAATTCGGAAGTTG
AGAAAACATTTGTGAATCCCCAATACCTTCCTGATGTTGTGGTTGAATCTTATCTGAATG
GAAATGATGTCGTGGTTCATTAGAAATGGCCTCTGGCTGTGTTCTGTTATCTTGAAATAG
ATGGGATTGTTTATCTCCCAGATAAAAACGCCATTCTCTGCTTGAGGAGCAGTGATGAGT
TCCCCTGTGCGTGAATCCATGATTGTTGCAGTTGATGTGGAGGTAGTATGAGCAGCCACA
GTCTAGGTCTACACGCTTACGCCTTATTGGTTTCTTCTTGGCTATCTTGTGTTGGACCTT
GATTGATACTTGCGAACAGTGGCTCGTAGAGGGTGACGAAGGTTGCAT
>KX347101
CTAAATATTCTTAAGAAACGACCAGTCTGAGGCTGTAATGTCGTCCAAATTCGGAAGTTG
AGAAAACATTTGTGAATCCCCAATACCTTCCTGATGTTGTGGTTGAATCTTATCTGAATG
GAAATGATGTCGTGGTTCATTAGAAATGGCCTCTGGCTGTGTTCTGTTATCTTGAAATAG
AGGGGATTGTTTATCTCCCAGATAAAAACGCCATTCTCTGCTTGAGGAGCAGTGATGAGT
TCCCCTGTGCGTGAATCCATGATTGTTGCAGTTGATGTGGAGGTAGTATGAGCAGCCACA
GTCTAGGTCTACACGCTTACGCCTTATTTGTTTCTTCTTGGCTATCTTGTGTTGGACCTT
GATTGATACTTGCGAACAGTGGCTCGTAGAGGGTGACGAAGGTTGCAT
>GU178816
CTAAATACTCTTAAGAAACGACCAGTCCGAGGCTGTAATGTCGTCCAAATTCGGAAGTTG
AGAAAACATTTGTGAATCCCCAATACCTTCCTGATGTTGTGGTTGAATCTTATCTGAATG
GAAATGATGTCGTGGTTCATTAGAAATGGCCTCTGGCTGTGTTCTGTCATCTTGAAATAG
AGGGGATTGTTTATCTCCCAGATAAAAACGCCATTCTCTGCTTGAGGAGCAGTGATGAGT
TCCCCTGTGCGTGAATCCATGATTGTTGCAGTTGATGTGGAGGTAGTATGAGCAGCCACA
GTCTAGGTCTACACGCTTACGCCTTATTGGTTTCTTCTTGGCTATCTTGTGTTGGACCTT
GATTGATACTTGCGAACAGTGGCTCGTAGAGGGTGACGAAGGTTGCAT
>KX347134
CTAAATACTCTTAAGAAACGACCAGTCTGAGGCTGTAATGTCGTCCAAATTCGGAAGTTG
AGAAAACATTTGTGAATCCCCAATACCTTCCTGATGTTGTGGTTGAATCTTATCTGAATG
GAAATGATGTCGTGGTTCATTAGAAATGGCCTCTGGCTGTGTTCTGTTATCTTGAAATAG
AGGGGATTGTTTATCTCCCAGATAAAAACGCCATTCTCTGCTTGAGGAGCAGTGATGAGT
TCCCCTGTGCGTGAATCCATGATTGTTGCAGTTGATGTGGAGGTAGTATGAGCAGCCACA
TTCTAGGTCTACACGCTTACGCCTTATTGGTTTCTTCTTGGCTATCTTGTGTTGGACCTT
GATTGATACTTGCGAACAGTGGCTCGTAGAGGGTGACGAAGGTTGCAT
>KC677732
CTAAATACTCTTAAGAAACGACCAGTCTGAGGCTGTAATGTCGTCCAAATTCGGAAGTTG
AGAAAACATTTGTGAATCCCCAATACTTTCCTGATGTTGTGGTTGAATCTTATCTGAATG
GAAATGATGTCGTGGTTCATTAGAAATGGCCTCTGGCTGTGTTCTGTTATCTTGAAATAG
AGGGGATTGTTTATCTCCCAGATAAAAACGCCATTCTCTGCTTGAGGAGCAGTGATGAGT
TCCCCTGTGCGTGAATCCATGATTGTTGCAGTTGATGTGGAGGTAGTATGAGCAGCCACA
GTCTAGGTCTACACGCTTACGCCTTATTGGTTTCTTCTTGGCTATTTTGTGTTGTACCTT
GATTGATACTTGCGAACAGTGGCTCGTAGAGGGTGACGAAGGTTGCAT
>KF906542
CTAAATACTCTTAAGAAATGACCAGTCTGAGGCTGTAATGTCGTCCAAATTCGGAAGTTT
AGAAAACATTTGTGAATCCCCAATACCTTCCTGATGCTGTGGTTGAATCTTATCTGAATG
GAAATGATGTCGTGGTTCATTAGAAATGGCCTCTGGCTGTGTTCTGTTATCTTGAAATAG
AGGGGATTGTTTATCTCCCAGATAAAAACGCCATTCTCTGCTTGAGGAGCAGTGATGAGT
TCCCCTGTGCGTGAATCCATGATTGTTGCAGTTGATGTGGAGGTAGTATGAGCAGCCACA
GTCTAGGTCTACACGCTTACGCCTTATTGGTTTCTTCTTGGCTATCTTGTGTTGGACCTT
GATTGATACTTGCGAACAGTGGCTCGTAGAGGGTGACGAAAGTTGCAT
>JX910534
CTAAATACTCTTAAGAAACGACCAGTCTGAGGCTGTAATGTCGTCCAAATTCGGAAGTTT
AGAAAACATTTGTGAATCCCCAATACCTTCCTGATGTTGTGGTTGAATCTTATCTGAATG
GAAATGATGTCGTGGTTCATTAGAAATGGCCTCTGGCTGTGTTCTGTTATCTTGAAATAG
AGGGGATTGTTTATCTCCCAGATAAAAACGCCATTCTCTGCTTGAGGAGCAGTGATGAGT
TCCCCTGTGCGTGAATCCATGATTGTTGCAGTTGATGTGGAGGTAGTATGAGCAGCCACA
GTCTAGGTCTACACGCTTACGCCTTATTGGTTTCTTCTTGGCTATCTTGTGTTGGACCTT
GATTGATACTCGCGAACAGTGGCTCGTAGAGGGTGACGAAGGTTGCAT
>KX347145
CTAAATACTCTTAAGAAACGACCAGTCTGAGGCTGTAATGTCGTCCAAATTCGGAAGTTG
AGAAAACATTTGTGAATCCCCAATACCTTCCTGATGTTGTGGTTGAATCTTATCTGAATG
AAAATGATGTCGTGGTTCATTAGAAATGGCCTCTGGCTGTGTTCTGTTATCTTGAAATAG
AGGGGATTGTTTATCTCCCAGATAAAAACGCCATTCTCTGCTTGAGGAGCAGTGATGAGT
TCCCCTGTGCGTGAATCCATGATTGTTGCAGTTGATGTGGAGGAAGTATGAGCAGCCACA
GTCTAGGTCTACACGCTTACGCCTTATTGGTTTCTTCTTGGCTATCTTGTGTTGGACCTT
GATTGATACTTGCGAACAGTGGCTCGTAGAGGGTGACGAAGGTTGCAT
>KX347143
CTAAATACTCTTAAGAAACGACCAGTCTGAGGCTGTAATGTCGTCCAAATTCGGAAGTTG
AGAAAACATTTGTGAATCCCCAATACCTTCCTGATGTTGTGGTTGAATCTTATCTGAATG
AAAATGATGTCGTGGTTCATTAGAAATGGCCTCTGGCTGTGTTCTGTTATCTTGAAATAG
AGGGGATTGTTTATCTCCCAGATAAAAACGCCATTCTCTGCTTGAGGAGCAGTGATGAGT
TCCCCTGTGCGTGAATCCATGATTGTTGCAGTTGATGTGGAGGAAGTATGAGCAGCCACA
GTCTAGGTCTACACGCTTACGCCTTATTGGTTTCTTCTTGGCTATCTTGTGTTGGACCTT
GATTGATACTTGCGAACAGTGGCTCGTAGAGGGTGACGAAGGTTGCAT
>KX347144
CTAAATACTCTTAAGAAAAGACCAGTCTGAGGCTGTAATGTCGTCCAAATTCGGAAGTTG
AGAAAACATTTGTGAATCCCCAATACCTTCCTGATGTTGTGGTTGAATCTTATCTGAATG
AAAATGATGTCGTGGTTCATTAGAAATGGCCTCTGGCTGTGTTCTGTTATCTTGAAATAG
AGGGGATTGTTTATCTCCCAGATAAATACGCCATTCTCTGCTTGAGGAGCAGTGATGAGT
TCCCCTGTGCGTGAATCCATGATTGTTGCAGTTGATGTGGAGGAAGTATGAGCAGCCACA
GTCTAGGTCTACACGCTTACGCCTTATTGGTTTCTTCTTGGCTATCTTGTGTTGGACCTT
GATTGATACTTGCGAACAGTGGCTCGTAGAGGGTGACGAAGGTTGCAT
>KU836749
CTAAATACCCTTAAGAAACGACCAGTCTGAGGCTGTAATGTCGTCCAAATTCGGAAGTTG
AGAAAACATTTGTGAATCCCCAATACCTTCCTGATGTTGTGGTTGAATCTTATCTGAATG
GAAATGATGTCGTGGTTCATTAGAAATGGCCTCTGGCTGTGTTCTGTTATCTTGAAATAT
AGGGGATTGTTTATCTCCCATATAAAAACGCCATTCTCTGCTTGAGGAGCAGTGATGAGT
TCCCCTGTGCGTGAATCCATGATTGTTGCAGTTGATGTGGAGGTAGTATGAGCAGCCACA
GTCTAGGTCTACACGCTTACGCCTTATTGGTTTCTTCTTGGCTATCTTGTGTTGGACCTT
GATTGATACTTGCGAACAGTGGCTCGTAGAGGGTGACGAAGGTTGCAT
>KX347119
CTAAATACTCTTAAGAAACGACCAGTCTGAGGCTGTAATGTCGTCCAAATTCGGAAGTTG
AGAAAACATTTGTGAATCCCCAATACCTTCCTGATGTTGTGGTTGAATCTTATCTGAATG
GAAATGATGTCGTGGTTCATTAGAAATGGCCTCTGGCTGTGTTCTGTTATCTTGAAATAG
AGGGGATTGTTTATCTCCCATATAAAAACGCCATTCTCTGCTTGAGGAGCAGTGATGAGT
TCCCCTGTGCGTGAATCCATGATTGTTGCAGTTGATGTGGAGGTAGTATGAGCAGCCACA
GTCTAGGTCTACACGCTTACGCCTTATTGGTTTCTTCTTGGCTATCTTGTGTTGGACCTT
GATTGATACTTGCGAACAGTGGCTCGTAGAGGGTGACGAAGGTTGCAT
>KC312670
CTAAATACTCTTAAGAAACGACCAGTCTGAGGCTGTAATGTCGTCCAAATTCGGAAGTTG
ATAAAACATTTGTGTATCCCCAATACCTTCCTGATGTTGTGGTTGAATCTTATCTGAATA
GAAATGATGTCGTGGTTCATTAGAAATGGCCTCTGGCTGTGTTCTGTTATCTTGAAATAG
AGGGGATTGTTTATCTCCGAGATAAAAACGCCATTCTCTGCTTGAGGAGCTGTGATGAGT
TCCCCTGTGCGTGAATCCATGATTGTTGCAGTTGATGTGGAGGTAGTATGAGCACCCACA
GTCTAGGTCTACACACTTACGCCTTATTGGTTTCTTCTTGGATATCTTGTGTTGGACCTT
GATTGATACTTGCGAACAGTGGCTCGTAGAGGGTGACGAAGGTTGCAT
>JF414237
CTAAATACTCTTAAGAAACGACCAGTCTGAGGCTGTAATGTCGTCCAAATTCGGAAGTTG
ATAAAACATTTGTGAATCCCCAATACCTTCCTGATGTTGTGGTTGAATCTTATCTGAATG
GAAATGATGTCGTGGTTCATTAGAAATGGCCTCTGGCTGTGTTCTGTTATCTTGAAATAG
AGGGGATTGTTTATCTCCCAGATAAAAACGCCATTCTCTGCTTGAGGAGCTGTGATGAGT
TCCCCTGTGCGTGAATCCATGATTGTTGCAGTTGATGTGGAGGTAGTATGAGCAGCCACA
GTCTAGGTCTACACACTTACGCCTTATTGGTTTCTTCTTGGCTATCTTGTGTTGGACCTT
GATTGATACTTGCGAACAGTGGCTCGTAGAGGGTGACGAAGGTTGCAT
>GU111505
CTAAATACTCTTAAGAAACGACCAGTCTGAGGCTGTAATGTCGTCCAAATTCGGAAGTTG
ATAAAACATTTGTGAATCCCCAATACCTTCCTGATGTTGTGGTTGAATCTTATCTGAATG
GAAATGATGTCGTGGTTCATTAGAAATGGCCTCTGGCTGTGTTCTGTTATCTTGAAATAG
AGGGGATTGTTTATCTCCCAGATAAAAACGCCATTCTCTGCTTGAGGAGCAGTGATGAGT
TCCCCTGTGCGTGAATCCATGATTGTTGCAGTTGATGTGGAGGTAGTATGAGCAGCCACA
GTCTAGGTCTACACGCTTACGCCTTATTGGTTTCTTCTTGGCTATCTTGTGTTGGACCTT
GATTGATACTTGCGAACAGTGGCTCGTAGAGGGTGACGAAGGTTGCAT
>JQ004048
CTAAATACTCTTAAGAAACGACCAGTCTGAGGCTGTAATGTCGTCCAAATTCGGAAGTTG
ATAAAACATTTGTGAATCCCCAATACCTTCCTGATGTTGTGGTTGAATCTTATCTGAATG
GAAATGATGTCGTGGTTCATTAGAAATGGCCTCTGGCTGTGTTCTGTTATCTTGAAATAG
AGGGGATTGTTTATCTCCCAGATAAAAACGCCATTCTCTGCTTGAGGAGCAGTGATGAGT
TCCCCTGTGCGTGAATCCATGATCGTTGCAGTTGATGTGGAGGTAGTATGAGCAGCCACA
GTCTAGGTCTACACGCTTACGCCTTATTGGTTTCTTCTTGGCTATCTTGTGTTGGACCTT
GATTGATACTTGCGAACAGTGGCTCGTAGAGGGTGACGAAGGTTGCAT
>KC312663
CTAAATACTCTTAAGAAACGACCAGTCTGAGGCTGTAATGTCGTCCAAATTCGGAAATCG
GTCAAGCATTTGTGAATCCCCAATACCTTCCTGATGTTGTGGTTGAATCTGATCTGAATG
GAAATGATGTCGTGGTTCATTAGAAATGGCCTCTGGCTGTGTTCTGCTATCTTGAAATAG
AGGGGATTGTTTATCTCCCAGATAAAAACGCCATTCTCTGCTAGAGGAGCAGTGATGAGT
TCCCCTGTGCGTGAATCCATGATTGTTGCAGTTGATGTGGAGGTAGTATGAGCAGCCACA
GTCTAGGGCTACACGCTTACGCCTTATTGGTTTCTTCTTGGCTATCTTGTGTTGGACTTT
GATTGATACTTGCGAACAGTGGCTCGTAGAGGGTGACGAAGGTTGCAT
>GU434142
CTAAATACTCTTAAGAAACGACCAGTCTGAGGCTGTAATGTCGTCCAAATTCGGAAGTTG
ATAAAACATTTGTGAATCCCCAATACCTTCCTGATGTTGTGGTTGAATCTTATCTGAATG
GAAATGATGTCGTGGTTCATTAGAAATGGCCTCTGGCTGTGTTCTGTTATCTTGAAATAG
AGGGGATTGTTTATCTCCCAGATAAAAACGCCATTCTCTGCTTGAGGAGCAGTGATGAGT
TCCCCTGTGCGTGAATCCATGATTGTTGCAGTTGATGTGGAAGTAGTATGAGCAGCCACA
GTCTAGGTCTACACGCTTACGCCTTATTGGTTTCTTCTTGGCTATCTTGTGTTGGACCTT
GATTGATACTTGCGAACAGTGGCTCGTAGAGGGTGACGAAGGTTGCAT
>GU434143
CTAAATACTCTTAAGAAACGACCAGTCTGAGGCTGTAATGTCGTCCAAATTCGGAAGTTG
ATAAAACATTTGTGAATCCCCAATACCTTCCTGATGTTGTGGTTGAATCTTATCTGAATG
GAAATGATGTCGTGGTTCATTAGAAATGGCCTCTGGCTGTGTTCTGTTATCTTGAAATAG
AGGGGATTGTTTATCTCCCAGATAAAAACGCCATTCTCTGCTTGAGGAGCAGTGATGAGT
TCCCCTGTGCGTGAATCCATGATTGTTGCAGTTGATGTGGAAGTAGTATGAGCAGCCACA
GTCTAGGTCTACACGCTTACGCCTTATTGGTTTCTTCTTGGCTATCTTGTGTTGGACCTT
GATTGATACTTGCGAACAGTGGCTCGTAGAGGGTGACGAAGGTTGCAT
>KC312667
CTAAATACTCTTAAGAAACGACCAGTCTGAGGCTGTAATGTCGTCCAAATTCGGAAGTTG
ATAAAACATATGTGAATCCCCAATACCTTCCTGATGTTGTGGTTGAATCTTATCTGAATG
GAAATGATGTCGTGGTTCATTAGAAATGGCCTTTGGCTGTGTTCTGTTATCTTGAAATAG
AGGGGATAGTTTATCTCCCAGATAAAAACGCCATTCTCTGCTTGAGGAGCAGTGATGAGT
TCCCCTGTGCGTGAATCCATGATTGTTGCAGTTGATGTGGAAGTAGTATGAGCAGCCACA
GCCTAGGTCTACACGCTTACGCCTTATTGGTTTCTTCTTGGCTATCTGGTGTTGGACCTT
GATTGATACTTGCGAACAGTGGCTCGTAGAGGGTGACGAAGGTTGCAT
>KX347114
CTAAATACTCTTAAGAAACGACCAGTCTGAGGCTGTAATGTCGTCCAAATTCGGAAGTTG
AGAAAACATTTGTGAATCCCCAATACCTTCCTGATGTTGTGGTTGAATCTTATCTGAATG
GAAATGATGTCGTGGTTCATTAGAAATGGCCTCTGGCTGTGTTCTGTTATCTTGAAATAG
AGGGGATTGTTTATCTCCCAGATAAAAACGCCATTCTCTGCTTGAGGAGCAGTGATGAGT
TCCCCTGTGCGTGAATCCATGATTGTTGCAGTTGATGTGGATGTAGTATGAGCAGCCACA
GTCTAGGTCTACACGCTTACGCCTTATTGGTTTCTTCTTGGCTATCTTGTGTTGGACCTT
GATTGATACTTGCGAACAGTGGCTCGTAGGGGGTGACGAAGGTTGCAT
>EU031444
CTAAATACTCTTAAGAAACGACCAGTCTGAGGCTGTAATGTCGTCCAAATTCGGAAGTTG
AGAAAACATTTGTGAATCCCCAATACCTTCCTGATGTTGTGGTTGAATCTTATCTGAATG
GAAATGATGTCGTGGTTCATTAGAAATGGCCTCTGGCTGTGTTCTGTTATCTTGAAATAG
AGGGGAGAGTTTATCTCCCAGATAAAAACGCCATTCTCTGCTTGAGGAGCAGTGATGAGT
TCCCCTGTGTGTGAATCCATGATTGTTGCAGTTGATGTGGAGGTAGTATGAGCAGCCACA
GTCTAGGTCTACACGCTTACGCCTTATGGGTTTCTTCTTGGCTATCTTGTGTTGGACCTT
GATTGATACTTGTGAACAGTGGCTCGTAGAGGGTGACGAAGGTTGCAT
>FN256256
CTAAATACTCTTAAGAAACGACCAGTCTGAGGCTGTAATGTCGTCCAAATTCGGAAGTTG
AGAAAACATTTGTGAATCCCCAATACCTTCCTGATGTTGTGGTTGAATCTTATCTGAATG
GAAATGATGTCGTGGTTCATTAGAAATGGCCTCTGGCTGTGTTCTGTTATCTTGAAATAG
AGGGGATTGTTTATCTCCCAGATAAAAACGCCATTCTCTGCTTGAGGAGCAGTGATGAGT
TCCCCTGTGTGTGAATCCATGATTGTTGCAGTTGATGTGGAGGTAGTATGAGCAGCCACA
GTCTAGGTCTACACGCTTACGCCTTATGGGTTTCTTCTTGGCTATCTTGTGTTGGACCTT
GATTGATACTTGTGAACAGTGGCTCGTAGAGGGTGACGAAGGTTGCAT
>KC312673
CTAAATACTCTTAAGAAACGACCAGTCTGAGGCTGTAATGTCGTCCAAATTCGGAAGTTG
AGAAAACATTTGTGAATCCCCAACACCTTCCTGATGTTGTGGTTGAATCTTATCTGAATG
GAAATGATGTCGTGGGTCATTAGAAATGGCCTCTGGCTGTGTTCTGTTATCTTGAAATAG
AGGGGATTGTTTATCTCCCGGATAAAAACGCCATTCTCTGCTTGAGGAGCAGTGATGAGT
TCCCCTGTGTGTGAATCCATGATTGTTGCAGTTGATGTGGAGGTAGTATGAGTAGCCACA
GTCTAGGTCTACACGCTTACGCCTTATGGGTTTCTTCTTGGCTATCTTGTATTGGACCTT
GATTGATACTTGTGAACAGTGGCTCGTAGAGGGTGACGAAGGTTGCAT
>JX128100
TTAAATACTCTTAAGAAACGACCAGTCTGAGGCTGTAATGTCGTCCAAATTCGGAAGTTG
AGAAAACATTTGTGAATCCCCAATATCTTCCTGATGTTGTGGTTGAATCTTATCTGAATG
GAAATGATGTCGTGGTTCATTAGAAATGGCCTCTGGCTGTGTTCTGTTATCTTGAAATAG
AGGGGATTGTTTATCTCCCAGATAAAAACGCCATTCTCTGCTTGAGGAGCAGTGATGAGT
TCCCCTGTGTGTGAATCCATGATTGTTGCAGTTGATGTGGAGGTAGTATGAGCAGCCACA
GTCTAGGTCTACACGCTTACGCCTTATGGGTTTCTTCTTGGCTATCTTGTGTTGGACCTT
GATTGATACTTGTGAACAGTGGCTCGTAGAGGGTGACGAAGGTTGCAT
>JX961668
CTAAATACTCTTAAGAAACGACCAGTCTGAGGCTGTAATGTCGTCCAAATTCGGAAGTTG
AGAAAACATTTGTGAATCCCCAATACCTTCCTGATGTTGTGGTTGAATCTTATCTGAATG
GAAATGATGTCGTGGTTCATTAGAAATGGCCTCTGGCTGTGTTCTGTTATCTTGAAATAG
AGGGGATTGTTTATCTCCCAGATAAAAACGCCATTCTCTGCTTGAGGAGCAGTGATGAGT
TCCCCTGTGCGTGAATCCATGATTGTTGCAGTTGATGTGGAGGTAGTATGAGCAGCCACA
GTCTAGGTCTACACGCTTACGCCTTATGGGTTTCTTCTTGGCTATCTTGTGTTGGACCTT
GATTGATACTTGTGAACAGTGGCTCGTAGAGGGTGACGAAGGTTGCAT
>HM856918
CTAAATACTCTTAAGAAACGACCAGTCTGAGGCTGTAATGTCGTCCAAATTCGGAAGTTG
AGAAAACATTTGTGAATCCCCAATACCTTCCTGATGTTGTGGTTGAATCTTATCTGAATG
GAAATGATGTCGTGGTTCATTAGAAATGGCCTCTGGCTGTGTTCTGTTATCTTGAAATAG
AGGGGATTGTTTATCTCCCAGATAAAAACGCCATTCTCTGCTTGAGGAGCAGTGATGAGT
TCCCCTGTGCGTGAATCCATGATTGTTGCAGTTGATGTGGAGGTAGTATGAGCAGCCACA
GTCTAGGTCTACACGCTTACGCCTTATGGGTTTCTTCTTGGCTATCTTGTGTTGGACCTT
GATTGATACTTGTGAACAGTGGCTCGTAGAGGGTGACGAAGGTTGCAT
>JN183878
CTAAATACTCTTAAGAAACGACCAGTCTGAGGCTGTAATGTCGTCCAAATTCGGAAGTTG
AGAAAACATTTGTGAATCCCCAATACCTTCCTGATGTTGTGGTTGAATCTTATCTGAATG
GAAATGATGTCGTGGTTCATTAGAAATGGCCTCTGGCTGTGTTCTGTTATCTTGAAATAG
AGGGGATTGTTTATCTCCCAGATAAAAACGCCATTCTCTGCTTGAGGAGCAGTGATGAGT
TCCCCTGTGCGTGAATCCATGATTGTTGCAGTTGATGTGGAGGTAGTATGAGCAGCCACA
GTCTAGGTCTACACGCTTACGCCTTATGGGTTTCTTCTTGGCTATCTTGTGTTGGACCTT
GATTGATACTTGTGAACAGTGGCTCGTAGAGGGTGACGAAGGTTGCAT
>JN183877
CTAAATACTCTTAAGAAACGACCAGTCTGAGGCTGTAATGTCGTCCAAATTCGGAAGTTG
AGAAAACATTTGTGAATCCCCAATACCTTCCTGATGTTGTGGTTGAATCTTATCTGAATG
GAAATGATGTCGTGGTTCATTAGAAATGGCCTCTGGCTGTGTTCTGTTATCTTGAAATAG
AGGGGATTGTTTATCTCCCAGATAAAAACGCCATTCTCTGCTTGAGGAGCAGTGATGAGT
TCCCCTGTGCGTGAATCCATGATTGTTGCAGTTGATGTGGAGGTAGTATGAGCAGCCACA
GTCTAGGTCTACACGCTTACGCCTTATGGGTTTCTTCTTGGCTATCTTGTGTTGGACCTT
GATTGATACTTGTGAACAGTGGCTCGTAGAGGGTGACGAAGGTTGCAT
>HM856916
CTAAATACTCTTAAGAAACGACCAGTCTGAGGCTGTAATGTCGTCCAAATTCGGAAGTTG
AGAAAACATTTGTGAATCCCCAATACCTTCCTGATGTTGTGGTTGAATCTTATCTGAATG
GAAATGATGTCGTGGTTCATTAGAAATGGCCTCTGGCTGTGTTCTGTTATCTTGAAATAG
AGGGGATTGTTTATCTCCCAGATAAAAACGCCATTCTCTGCTTGAGGAGCAGTGATGAGT
TCCCCTGTGCGTGAATCCATGATTGTTGCAGTTGATGTGGAGGTAGTATGAGCAGCCACA
GTCTAGGTCTACACGCTTACGCCTTATGGGTTTCTTCTTGGCTATCTTGTGTTGGACCTT
GATTGATACTTGTGAACAGTGGCTCGTAGAGGGTGACGAAGGTTGCAT
>HM856910
CTAAATACTCTTAAGAAACGACCAGTCTGAGGCTGTAATGTCGTCCAAATTCGGAAGTTG
AGAAAACATTTGTGAATCCCCAATACCTTCCTGATGTTGTGGTTGAATCTTATCTGAATG
GAAATGATGTCGTGGTTCATTAGAAATGGCCTCTGGCTGTGTTCTGTTATCTTGAAATAG
AGGGGATTGTTTATCTCCCAGATAAAAACGCCATTCTCTGCTTGAGGAGCAGTGATGAGT
TCCCCTGTGCGTGAATCCATGATTGTTGCAGTTGATGTGGAGGTAGTATGAGCAGCCACA
GTCTAGGTCTACACGCTTACGCCTTATGGGTTTCTTCTTGGCTATCTTGTGTTGGACCTT
GATTGATACTTGTGAACAGTGGCTCGTAGAGGGTGACGAAGGTTGCAT
>AB669434
CTAAATACTCTTAAGAAACGACCAGTCTGAGGCTGTAATGTCGTCCAAATTCGGAAGTTG
AGAAAACATTTGTGAATCCCCAATACCTTCCTGATGTTGTGGTTGAATCTTATCTGAATG
GAAATGATGTCGTGGTTCATTAGAAATGGCCTCTGGCTGTGTTCTGTTATCTTGAAATAG
AGGGGATTGTTTATCTCCCAGATAAAAACGCCATTCTCTGCTTGAGGAGCAGTGATGAGT
TCCCCTGTGCGTGAATCCATGATTGTTGCAGTTGATGTGGAGGTAGTATGAGCAGCCACA
GTCTAGGTCTACACGCTTACGCCTTATGGGTTTCTTCTTGGCTATCTTGTGTTGGACCTT
GATTGATACTTGTGAACAGTGGCTCGTAGAGGGTGACGAAGGTTGCAT
>AB636412
CTAAATACTCTTAAGAAACGACCAGTCTGAGGCTGTAATGTCGTCCAAATTCGGAAGTTG
AGAAAACATTTGTGAATCCCCAATACCTTCCTGATGTTGTGGTTGAATCTTATCTGAATG
GAAATGATGTCGTGGTTCATTAGAAATGGCCTCTGGCTGTGTTCTGTTATCTTGAAATAG
AGGGGATTGTTTATCTCCCAGATAAAAACGCCATTCTCTGCTTGAGGAGCAGTGATGAGT
TCCCCTGTGCGTGAATCCATGATTGTTGCAGTTGATGTGGAGGTAGTATGAGCAGCCACA
GTCTAGGTCTACACGCTTACGCCTTATGGGTTTCTTCTTGGCTATCTTGTGTTGGACCTT
GATTGATACTTGTGAACAGTGGCTCGTAGAGGGTGACGAAGGTTGCAT
>AB636410
CTAAATACTCTTAAGAAACGACCAGTCTGAGGCTGTAATGTCGTCCAAATTCGGAAGTTG
AGAAAACATTTGTGAATCCCCAATACCTTCCTGATGTTGTGGTTGAATCTTATCTGAATG
GAAATGATGTCGTGGTTCATTAGAAATGGCCTCTGGCTGTGTTCTGTTATCTTGAAATAG
AGGGGATTGTTTATCTCCCAGATAAAAACGCCATTCTCTGCTTGAGGAGCAGTGATGAGT
TCCCCTGTGCGTGAATCCATGATTGTTGCAGTTGATGTGGAGGTAGTATGAGCAGCCACA
GTCTAGGTCTACACGCTTACGCCTTATGGGTTTCTTCTTGGCTATCTTGTGTTGGACCTT
GATTGATACTTGTGAACAGTGGCTCGTAGAGGGTGACGAAGGTTGCAT
>AB636264
CTAAATACTCTTAAGAAACGACCAGTCTGAGGCTGTAATGTCGTCCAAATTCGGAAGTTG
AGAAAACATTTGTGAATCCCCAATACCTTCCTGATGTTGTGGTTGAATCTTATCTGAATG
GAAATGATGTCGTGGTTCATTAGAAATGGCCTCTGGCTGTGTTCTGTTATCTTGAAATAG
AGGGGATTGTTTATCTCCCAGATAAAAACGCCATTCTCTGCTTGAGGAGCAGTGATGAGT
TCCCCTGTGCGTGAATCCATGATTGTTGCAGTTGATGTGGAGGTAGTATGAGCAGCCACA
GTCTAGGTCTACACGCTTACGCCTTATGGGTTTCTTCTTGGCTATCTTGTGTTGGACCTT
GATTGATACTTGTGAACAGTGGCTCGTAGAGGGTGACGAAGGTTGCAT
>HM130914
CTAAATACTCTTAAGAAACGACCAGTCTGAGGCTGTAATGTCGTCCAAATTCGGAAGTTG
AGAAAACATTTGTGAATCCCCAATACCTTCCTGATGTTGTGGTTGAATCTTATCTGAATG
GAAATGATGTCGTGGTTCATTAGAAATGGCCTCTGGCTGTGTTCTGTTATCTTGAAATAG
AGGGGATTGTTTATCTCCCAGATAAAAACGCCATTCTCTGCTTGAGGAGCAGTGATGAGT
TCCCCTGTGCGTGAATCCATGATTGTTGCAGTTGATGTGGAGGTAGTATGAGCAGCCACA
GTCTAGGTCTACACGCTTACGCCTTATGGGTTTCTTCTTGGCTATCTTGTGTTGGACCTT
GATTGATACTTGTGAACAGTGGCTCGTAGAGGGTGACGAAGGTTGCAT
>GU325633
CTAAATACTCTTAAGAAACGACCAGTCTGAGGCTGTAATGTCGTCCAAATTCGGAAGTTG
AGAAAACATTTGTGAATCCCCAATACCTTCCTGATGTTGTGGTTGAATCTTATCTGAATG
GAAATGATGTCGTGGTTCATTAGAAATGGCCTCTGGCTGTGTTCTGTTATCTTGAAATAG
AGGGGATTGTTTATCTCCCAGATAAAAACGCCATTCTCTGCTTGAGGAGCAGTGATGAGT
TCCCCTGTGCGTGAATCCATGATTGTTGCAGTTGATGTGGAGGTAGTATGAGCAGCCACA
GTCTAGGTCTACACGCTTACGCCTTATGGGTTTCTTCTTGGCTATCTTGTGTTGGACCTT
GATTGATACTTGTGAACAGTGGCTCGTAGAGGGTGACGAAGGTTGCAT
>GU325632
CTAAATACTCTTAAGAAACGACCAGTCTGAGGCTGTAATGTCGTCCAAATTCGGAAGTTG
AGAAAACATTTGTGAATCCCCAATACCTTCCTGATGTTGTGGTTGAATCTTATCTGAATG
GAAATGATGTCGTGGTTCATTAGAAATGGCCTCTGGCTGTGTTCTGTTATCTTGAAATAG
AGGGGATTGTTTATCTCCCAGATAAAAACGCCATTCTCTGCTTGAGGAGCAGTGATGAGT
TCCCCTGTGCGTGAATCCATGATTGTTGCAGTTGATGTGGAGGTAGTATGAGCAGCCACA
GTCTAGGTCTACACGCTTACGCCTTATGGGTTTCTTCTTGGCTATCTTGTGTTGGACCTT
GATTGATACTTGTGAACAGTGGCTCGTAGAGGGTGACGAAGGTTGCAT
>AB613209
CTAAATACTCTTAAGAAACGACCAGTCTGAGGCTGTAATGTCGTCCAAATTCGGAAGTTG
AGAAAACATTTGTGAATCCCCAATACCTTCCTGATGTTGTGGTTGAATCTTATCTGAATG
GAAATGATGTCGTGGTTCATTAGAAATGGCCTCTGGCTGTGTTCTGTTATCTTGAAATAG
AGGGGATTGTTTATCTCCCAGATAAAAACGCCATTCTCTGCTTGAGGAGCAGTGATGAGT
TCCCCTGTGCGTGAATCCATGATTGTTGCAGTTGATGTGGAGGTAGTATGAGCAGCCACA
GTCTAGGTCTACACGCTTACGCCTTATGGGTTTCTTCTTGGCTATCTTGTGTTGGACCTT
GATTGATACTTGTGAACAGTGGCTCGTAGAGGGTGACGAAGGTTGCAT
>AB613208
CTAAATACTCTTAAGAAACGACCAGTCTGAGGCTGTAATGTCGTCCAAATTCGGAAGTTG
AGAAAACATTTGTGAATCCCCAATACCTTCCTGATGTTGTGGTTGAATCTTATCTGAATG
GAAATGATGTCGTGGTTCATTAGAAATGGCCTCTGGCTGTGTTCTGTTATCTTGAAATAG
AGGGGATTGTTTATCTCCCAGATAAAAACGCCATTCTCTGCTTGAGGAGCAGTGATGAGT
TCCCCTGTGCGTGAATCCATGATTGTTGCAGTTGATGTGGAGGTAGTATGAGCAGCCACA
GTCTAGGTCTACACGCTTACGCCTTATGGGTTTCTTCTTGGCTATCTTGTGTTGGACCTT
GATTGATACTTGTGAACAGTGGCTCGTAGAGGGTGACGAAGGTTGCAT
>LC099965
CTAAATACTCTTAAGAAACGACCAGTCTGAGGCTGTAATGTCGTCCAAATTCGGAAGTTG
AGAAAACATTTGTGAATCCCCAATACCTTCCTGATGTTGTGGTTGAATCTTATCTGAATG
GAAATGATGTCGTGGTTCATTAGAAATGGCCTCTGGCTGTGTTCTGTTATCTTGAAATAG
AGGGGATTGTTTATCTCCCAGATAAAAACGCCATTCTCTGCTTGAGGAGCAGTGATGAGT
TCCCCTGTGCGTGAATCCATGATTGTTGCAGTTGATGTGGAGGTAGAATGAGCAGCCACA
GTCTAGGTCTACACGCTTACGCCTTATGGGTTTCTTCTTGGCTATCTTGTGTTGGACCTT
GATTGATACTTGTGAACAGTGGCTCGTAGAGGGTGACGAAGGTTGCAT
>JX961669
CTAAATACTCTTAAGAAACGACCAGTCTGAGGCTGTAATGTCGTCCAAATTCGGAAGTTG
AGAAAACATTTGTGAATCCCCAATACCTTCCTGATGTTGTGGTTGAATCTTATCTGAATG
GAAATGATGTCGTGGTTCATTAGAAATGGCCTCTGGCTGTGTTCTGTTATCTTGAAATAG
AGGGGATTGTTTATCTCCCAGATAAAAACGCCATTCTCTGCTTGAGGAGCAGTGATGAGT
TCCCCTGTGCGTGAATCCATGATTGTTGCAGTTGATGTGGAGGTAGTATGAGCAGCCACA
GTCTAGGTCTACACGCTTACGCCTTATGGGTTTCTTCTTGGTTATCTTGTGTTGGACCTT
GATTGATACTTGTGAACAGTGGCTCGTAGAGGGTGACGAAGGTTGCAT
>HM130913
CTAAATACTCTTAATAAACGACCAGTCTGAGGCTGTAATGTCGTCCAAATTCGGAAGTTG
AGAAAACATTTGTGAATCCCCAATACCTTCCTGATGTTGTGGTTGAATCTTATCTGAATG
GAAATGATGTCGTGGTTCATTAGAAATGGCCTCTGGCTGTGTTCTGTTATCTTGAAATAG
AGGGGATTGTTTATCTCCCAGATAAAAACGCCATTCTCTGCTTGAGGAGCAGTGATGAGT
TCCCCTGTGCGTGAATCCATGATTGTTGCAGTTGATGTGGAGGTAGTATGAGCAGCCACA
GTCTAGGTCTACACGCTTACGCCTTATGGGTTTCTTCTTGGCTATCTTGTGTTGGACCTT
GATTGATACTTGTGAACAGTGGCTCGTAGAGGGTGACGAAGGTTGCAT
>KC312659
CTAAATACTCTTAAGAAACGACCAGTCTGAAGCTGTAATGTCGTCCAAATTCGGAAGTTG
AGAAAACATTCGTGAATCCCCAATACCTTCCTGATGTTGTGGTTGAATCTTATCTGAATG
GAAATGATGTCGTGGTTGATTAGAAATGGCCTCTGGCTGTTTTCTGTTATCTTGAAATAG
AGGGGATTGTGTATCTCCCAGATAAAAACGCCATTCTCTGCTTGAGGAGCAGTGATGAGT
TCCCCTATGCGTGAATCCATGATTGTTGCAGTTGATGTGGAGGTAGTATGAGCAGCCACA
GTCTAGGTCTGCACGCTTACGCCTTATTGGTTTCTTCTTGGTTATCTTGTGTTGGACCTT
GATTGATACTTGTGAACAGTGGCTCGTAGAGGGTGACGAAGGTTGCAT
>AB439841
CTAAATACTCTTAAGAAACGACCAGTCTGAGGCTGTAATGTCGTCCAAATTCGGAAGTTG
AGAAAACATTTGTGAATCCCCAATACCTTCCTGATGTTGTGGTTGAATCTTATCTGAATG
GAAATGATGTCGTGGTTCATTAGAAATGGCCTCTGGCTGTTTTCTGTTATCTTGAAATAG
AGGGGATTGTTTATCTCCCAGATAAAAACGCCATTCTCTGCTTGAGGAGCAGTGATGAGT
TCCCCTATGCGTGAATCCATGATTGTTGCAGTTGATGTGGAGGTAGTATGAGCAGCCACA
GTCTAGGTCTACACGCTTACGCCTTATTGGTTTCTTCTTGGCTATCTTGTGTTGGACCTT
GATTGATACTTGTGAACAGTGGCTCGTAGAGGGTGACGAAGGTTGCAT
>AB363566
CTAAATACTCTTAAGAAACGACCAGTCTGAGGCTGTAATGTCGTCCAAATTCGGAAGTTG
AGAAAACATTTGTGAATCCCCAATACCTTCCTGATGTTGTGGTTGAATCTTATCTGAATG
GAAATGATGTCGTGGTTCATTAGAAATGGCCTCTGGCTGTGTTCTGTTATCTTGAAATGG
AGGGGATTGTTTATCTCCCAGATAAAAACGCCATTCTCTGCTTGAGGAGCAGTGATGAGT
TCCCCTGTGCGTGAATCCATGATTGTTGCAGTTGATGTGGAGGTAGTATGAGCAGCCACA
GTCTAGGTCTACACGCTTACGCCTTATTGGTTTCTTCTTGGCTATCTTGTGTTGGACCTT
GATTGAAACTTGTGAACAGTGGTTCGTAGAGGGTGACGAAGGTTGCAT
>HM988987
CTAAATACTCTTAAGAAACGACCAGTCTGAGGCTGTAATGTCGTCCAAATTCGGAAGTTG
AGAAAACATTTGTGAATCCCCAATACCTTCCTGATGTTGTGGTTGAATCTTATCTGAATG
GAAATGATGTCGTGGTTCATTAGAAATGGCCTCTGGCTGTGTTCTGTTATCTTGAAATAG
AGGGGATTGTTTATCTCCCAGATAAAAACGCCATTCTCTGCTTGAGGAGCAGTGATGAGT
TCCCCTGTGCGTGAATCCATGATTGTTGCAGTTGATGTGGAGGTAGTATGAGCAGCCACA
GTCTAGGTCTACACGCTTACGCCTTATTGGTTTCTTCTTGGCTATCTTGTGTTGGACCTT
GATTGAAACTTGTGAACAGTGGTTCGTAGAGGGTGACGAAGGTTGCAT
>GU322424
CTAAATACTCTTAAGAAACGACCAGTCTGAGGCTGTAATGTCGTCCAAATTCGGAAGTTG
AGAAAACATTTGTGAATCCCCAATACCTTCCTGATGTTGTGGTTGAATATTATCTGAATG
GAAATGATGTCGTGGTTCATTAGAAATGGCCTCTGGCTGTGTTCTGTTATCTTGAAATAG
AGGGGATTGTTTATCTCCCAGATAAAAACGCCATTCTCTGCTTGAGGAGCAGTGATGAGT
TCCCCTGTGCGTGAATCCATGATTGTTGCAGCTGATGTGGAGGTAGTATGAGCAGCCACA
GTCTAGGTCTACACGCTTACGCCTTATTGGTTTCTTCTTGGCTATCTTGTGTTGGACCTT
GATTGAAACTTGTGAACAGTGGCTCGTAGAGGGTGACGAAGGTTGCAT
>AM698119
CTAAATACTCTTAAGAAACGACCAGTCTGAGGCTGTAATGTCGTCCAAATTCGGAAGTTG
AGAAAACATTTGTGAATCCCCAATACCTTCCTGATGTTGTGGTTGAATCTTATCTGAATG
GAAATGATGTCGTGGTTCATTAGAAATGGCCTCTGGCTGTGTTCTGTTATCTTGAAATAG
AGGGGATTGTTTATCTCCCAGATAAAAACGCCATTCTCTGCGTGAGGAGCAGTGATGAGT
TCCCCTGTGCGTGAATCCATGATTGTTGCAGTTGATGTGGAGGTAGTATGAGCAGCCACA
GTCTAGGTCTACACGCTTACGCCTTATGGGTTTCTTCTTGGCTATCTTGTGTTGGACCTT
GATTGATACTTGCGAACAGTGGCTCGTAGAGGGTGACGAAGGTTGCAT
>KY111368
CTAAATACTCTTAAGAAACGACCAGTCTGAGGCTGTAATGTCGTCCAAATTCGGAAGTTG
AGAAAACATTTGTGAATCCCCAATACCTTCCTGATGTTGTGGTTGAATCTTATCTGAATG
GAAATGATGTCGTGGTTCATTAGAAATGGCCTCTGGCTGTGTTCTGTTATCTTGAAATAG
AGGGGATTGTTTATCTCCCAGATAAAAACGCCATTCTCTGCCTGAGGAGCAGTGATGAGT
TCCCCTGTGCGTGAATCCATGATTGTTGCAGTTGATGTGGAGGTAGTATGAGCAGCCACA
GTCTAGGTCTACACGCTTACGCCTGATGGGTTTCTTCTTGGCTATCTTGTGTTGGACCTT
GATTGATACTTGCGAACAGTGGCTCGTAGAGGGTGACGAAGGTTGCAT
>HF548825
CTAAATACTCTTAAGAAACGACCAGTCTGAGGCTGTAATGTCGTCCAAATTCGGAAGTTG
AGAAAACATTTGTGAATCCCCAATACCTTCCTGATGTTGTGGTTGAATCTTATCTGGATG
GAAATGATGTCGTGGTTCATTAGAAATGGCCTCTGGCTGTGTTCTGTTATCTTGAAATAG
AGGGGATTGTTTATCTCCCAGATAAAAACGCCATTCTCTGCTTGAGGAGCAGTGATGAGT
TCCCCTGTGCGTGAATCCATGATTGTTGCAGTTGATGTGGAGATAGTATGAGCAGCCACA
GTCTAGGTCTACACGCTTACGCCTTATTGGTTTCTTCTTGGCTATCTTGTGTTGGACCTT
GATTGATACTTGCGAACAGTGGCTCGTAGAGGGTGACGAAGGTTGCAT
>EF539831
CTAAATACTCTTAAGAAACGACCAGTCTGAGGCTGTAATGTCGTCCAAATTCGGAAGTTG
AGAAAACATTTGTGAATCCCCAATACCTTCCTGATGTTGTGGTTGAATCTTATCTGGATG
GAAATGATGTCGTGGTTCATTAGAAATGGCCTCTGGCTGTGTTCTGTTATCTTGAAATAG
AGGGGATTGTTTATCTCCCAGATAAAAACGCCATTCTCTGCTTGAGGAGCAGTGATGAGT
TCCCCTGTGCGTGAATCCATGATTGTTGCAGTTGATGTGGAGGTAGTATGAGCAGCCACA
GTCTAGGTCTACACGCTTACGCCTTATTGGTTTCTTCTTGGCTATCTTGTGTTGGACCTT
GATTGATACTTGCGAACAGTGGCTCGTAGAGGGTGACGAAGGTTGCAT
>JX444575
CTAAATACTCTTAAGAAACGACCAGTCTGAGGCTGTAATGTCGTCCAAATTCGGAAGTTG
AGAAAACATTTGTGAATCCCCAATACCTTCCTGATGTTGTGGTTGAATCTTATCTGGATG
GAAATGATGTCGTGGTTCATTAGAAATGGCCTCTGGCTGTGTTCTGTTATCTTGAAATAG
AGGGGATTGTTTATCTCCCAGATAAAAACGCCATTCTCTGCTTGAGGAGCAGTGATGAGT
TCCCCTGTGCGTGAATCCATGATTGTTGCAGTTGATGTGGAGGTAGTATGAGCATCCACA
GTCTAGGTCTACACGCTTACGCCTTATTGGTTTCTTCTTGGCTATCTTGTGTTGGACCTT
GATTGATACTTGTGAACAGTGGCTCGTAGAGGGTGACGAAGCTTGCAT
>KX347137
CTAAATACTCTTAAGAAACGACCAGTCTGAGGCTGTAATGTCGTCCAAATTCGGAAGTTG
AGAAAACATTTGTGAATCCCCAATACCTTCCTGATGTTGTGGTTGAATCTTATCTGAATG
GAAATGATGTCGTGGTTCATTAGAAATGGCCTCTGGCTGTGTTCTGTTATCTTGAAATAG
AGGGGATTGTTTATCTCCCAGATAAAAACGCCATTCTCTGCTTGAGGAGCAGTGATGAGT
TCCCCTGTGCGTGAATCCATGATTGTTGCAGTTGATATGGAGGTAGTATGAGCAGCCACA
GTCTAGGTCTACACGCTTACGCCTTATTGGTTTCTTCTTGGCTATCTTGTGTTGGACCTT
GATTGATACTTGCGAACAGTGGCTCGTAGAGGGTGACGAAGGTTGCAT
>JX961667
CTAAATACTCTTAAGAAATGACCAGTCTGAGGATGTAATGTCGTCCAAATTCGGAAGTTG
AGAAAACATTTGTGAATCCCCATGACCTTCCTGATGTTGTGGTTGAATCTTATCTGAATG
GAAATGATGTCGTGGTTCATTAGAAATGGCCTCTGGCTGTGTTCTGTTATCTTGAAATAG
AGGGGATTGTTTATCTCCCAGATAAAAACGCCATTCTCTGCCTGAGGAGCAGTGATGAGT
TCCCCTGTGCGTGAATCCATGATTATTGCAGTTGAGGTGGAGGTAGTATGAGCAGCCACA
GTCTAGGTCTACACGCTTACGCCTTATTGGTTTCTTCTTGGCTATCTTGTGTTGGACCTT
GATTGATACTTGCGAACAGTGGCTCGTAGAGGGTGACGAAGGTTGCAT
>JX961666
CTAAATACTCTTAAGAAATGACCAGTCTGAGGATGTAATGTCGTCCAAATTCGGAAGTTG
AGAAAACATTTGTGAATCCCCATGACCTTCCTGATGTTGTGGTTGAATCTTATCTGAATG
GAAATGATGTCGTGGTTCATTAGAAATGGCCTCTGGCTGTGTTCTGTTATCTTGAAATAG
AGGGGATTGTTTATCTCCCAGATAAAAACGCCATTCTCTGCCTGAGGAGCAGTGATGAGT
TCCCCTGTGCGTGAATCCATGATTATTGCAGTTGAGGTGGAGGTAGTATGAGCAGCCACA
GTCTAGGTCTACACGCTTACGCCTTATTGGTTTCTTCTTGGCTATCTTGTGTTGGACCTT
GATTGATACTTGCGAACAGTGGCTCGTAGAGGGTGACGAAGGTTGCAT
>JN183880
CTAAATACTCTTAAGAAATGACCAGTCTGAGGATGTAATGTCGTCCAAATTCGGAAGTTG
AGAAAACATTTGTGAATCCCCATGACCTTCCTGATGTTGTGGTTGAATCTTATCTGAATG
GAAATGATGTCGTGGTTCATTAGAAATGGCCTCTGGCTGTGTTCTGTTATCTTGAAATAG
AGGGGATTGTTTATCTCCCAGATAAAAACGCCATTCTCTGCCTGAGGAGCAGTGATGAGT
TCCCCTGTGCGTGAATCCATGATTATTGCAGTTGAGGTGGAGGTAGTATGAGCAGCCACA
GTCTAGGTCTACACGCTTACGCCTTATTGGTTTCTTCTTGGCTATCTTGTGTTGGACCTT
GATTGATACTTGCGAACAGTGGCTCGTAGAGGGTGACGAAGGTTGCAT
>JN183879
CTAAATACTCTTAAGAAATGACCAGTCTGAGGATGTAATGTCGTCCAAATTCGGAAGTTG
AGAAAACATTTGTGAATCCCCATGACCTTCCTGATGTTGTGGTTGAATCTTATCTGAATG
GAAATGATGTCGTGGTTCATTAGAAATGGCCTCTGGCTGTGTTCTGTTATCTTGAAATAG
AGGGGATTGTTTATCTCCCAGATAAAAACGCCATTCTCTGCCTGAGGAGCAGTGATGAGT
TCCCCTGTGCGTGAATCCATGATTATTGCAGTTGAGGTGGAGGTAGTATGAGCAGCCACA
GTCTAGGTCTACACGCTTACGCCTTATTGGTTTCTTCTTGGCTATCTTGTGTTGGACCTT
GATTGATACTTGCGAACAGTGGCTCGTAGAGGGTGACGAAGGTTGCAT
>JN183876
CTAAATACTCTTAAGAAATGACCAGTCTGAGGATGTAATGTCGTCCAAATTCGGAAGTTG
AGAAAACATTTGTGAATCCCCATGACCTTCCTGATGTTGTGGTTGAATCTTATCTGAATG
GAAATGATGTCGTGGTTCATTAGAAATGGCCTCTGGCTGTGTTCTGTTATCTTGAAATAG
AGGGGATTGTTTATCTCCCAGATAAAAACGCCATTCTCTGCCTGAGGAGCAGTGATGAGT
TCCCCTGTGCGTGAATCCATGATTATTGCAGTTGAGGTGGAGGTAGTATGAGCAGCCACA
GTCTAGGTCTACACGCTTACGCCTTATTGGTTTCTTCTTGGCTATCTTGTGTTGGACCTT
GATTGATACTTGCGAACAGTGGCTCGTAGAGGGTGACGAAGGTTGCAT
>JN183875
CTAAATACTCTTAAGAAATGACCAGTCTGAGGATGTAATGTCGTCCAAATTCGGAAGTTG
AGAAAACATTTGTGAATCCCCATGACCTTCCTGATGTTGTGGTTGAATCTTATCTGAATG
GAAATGATGTCGTGGTTCATTAGAAATGGCCTCTGGCTGTGTTCTGTTATCTTGAAATAG
AGGGGATTGTTTATCTCCCAGATAAAAACGCCATTCTCTGCCTGAGGAGCAGTGATGAGT
TCCCCTGTGCGTGAATCCATGATTATTGCAGTTGAGGTGGAGGTAGTATGAGCAGCCACA
GTCTAGGTCTACACGCTTACGCCTTATTGGTTTCTTCTTGGCTATCTTGTGTTGGACCTT
GATTGATACTTGCGAACAGTGGCTCGTAGAGGGTGACGAAGGTTGCAT
>JN183874
CTAAATACTCTTAAGAAATGACCAGTCTGAGGATGTAATGTCGTCCAAATTCGGAAGTTG
AGAAAACATTTGTGAATCCCCATGACCTTCCTGATGTTGTGGTTGAATCTTATCTGAATG
GAAATGATGTCGTGGTTCATTAGAAATGGCCTCTGGCTGTGTTCTGTTATCTTGAAATAG
AGGGGATTGTTTATCTCCCAGATAAAAACGCCATTCTCTGCCTGAGGAGCAGTGATGAGT
TCCCCTGTGCGTGAATCCATGATTATTGCAGTTGAGGTGGAGGTAGTATGAGCAGCCACA
GTCTAGGTCTACACGCTTACGCCTTATTGGTTTCTTCTTGGCTATCTTGTGTTGGACCTT
GATTGATACTTGCGAACAGTGGCTCGTAGAGGGTGACGAAGGTTGCAT
>GU325634
CTAAATACTCTTAAGAAATGACCAGTCTGAGGATGTAATGTCGTCCAAATTCGGAAGTTG
AGAAAACATTTGTGAATCCCCATGACCTTCCTGATGTTGTGGTTGAATCTTATCTGAATG
GAAATGATGTCGTGGTTCATTAGAAATGGCCTCTGGCTGTGTTCTGTTATCTTGAAATAG
AGGGGATTGTTTATCTCCCAGATAAAAACGCCATTCTCTGCCTGAGGAGCAGTGATGAGT
TCCCCTGTGCGTGAATCCATGATTATTGCAGTTGAGGTGGAGGTAGTATGAGCAGCCACA
GTCTAGGTCTACACGCTTACGCCTTATTGGTTTCTTCTTGGCTATCTTGTGTTGGACCTT
GATTGATACTTGCGAACAGTGGCTCGTAGAGGGTGACGAAGGTTGCAT
>HM856873
CTAAATACTCTTAAGAAATGACCAGTCTGAGGATGTAATGTCGTCCAAATTCGGAAGTTG
AGAAAACATTTGTGAATCCCCATGACCTTCCTGATGTTGTGGTTGAATCTTATCTGAATG
GAAATGATGTCGTGGTTCATTAGAAATGGCCTCTGGCTGTGTTCTGTTATCTTGAAATAG
AGGGGATTGTTTATCTCCCAGATAAAAACGCCATTCTCTGCCTGAGGAGCAGTGATGAGT
TCCCCTGTGCGTGAATCCATGATTATTGCAGTTGAGGTGGAGGTAGTATGAGCAGCCACA
GTCTAGGTCTACACGCTTACGCCTTATTGGTTTCTTCTTGGCTATCTTGTGTTGGACCTT
GATTGATACTTGCGAACAGTGGCTCGTAGAGGGTGACGAAGGTTGCAT
>HM130912
CTAAATACTCTTAAGAAATGACCAGTCTGAGGATGTAATGTCGTCCAAATTCGGAAGTTG
AGAAAACATTTGTGAATCCCCATGACCTTCCTGATGTTGTGGTTGAATCTTATCTGAATG
GAAATGATGTCGTGGTTCATTAGAAATGGCCTCTGGCTGTGTTCTGTTATCTTGAAATAG
AGGGGATTGTTTATCTCCCAGATAAAAACGCCATTCTCTGCCTGAGGAGCAGTGATGAGT
TCCCCTGTGCGTGAATCCATGATTATTGCAGTTGAGGTGGAGGTAGTATGAGCAGCCACA
GTCTAGGTCTACACGCTTACGCCTTATTGGTTTCTTCTTGGCTATCTTGTGTTGGACCTT
GATTGATACTTGCGAACAGTGGCTCGTAGAGGGTGACGAAGGTTGCAT
>JN680150
CTAAATACTCTTAAGAAATGACCAGTCTGAGGATGTAATGTCGTCCAAATTCGGAAGTTG
AGAAAACATTTGTGAATCCCCATGACCTTCCTGATGTTGTGGTTGAATCTTATCTGAATG
GAAATGATGTCGTGGTTCATTAGAAATGGCCTCTGGCTGTGTTCTGTTATCTTGAAATAG
AGGGGATTGTTTATCTCCCAGATAAAAACGCCATTCTCTGCCTGAGGAGCAGTGATGAGT
TCCCCTGTGCGTGAATCCATGATTATTGCAGTTGAGGTGGAGGTAGTATGAGCAGCCACA
GTCTAGGTCTACACGCTTACGCCTTATTGGTTTCTTCTTGGCTATCTTGTGTTGGACCTT
GATTGATACTTGCGAACAGTGGCTCGTAGAGGGTGACGAAGGTTGCAT
>JQ013091
CTAAATACTCTTAAGAAATGACCAGTCTGAGGATGTAATGTCGTCCAAATTCGGAAGTTG
AGAAAACATTTGTGAATCCCCATGACCTTCCTGATGTTGTGGTTGAATCTTATCTGAATG
GAAATGATGTCGTGGTTCATTAGAAATGGCCTCTGGCTGTGTTCTGTTATCTTGAAATAG
AGGGGATTGTTTATCTCCCAGATAAAAACGCCATTCTCTGCCTGAGGAGCAGTGATGAGT
TCCCCTGTGCGTGAATCCATGATTATTGCAGTTGAGGTGGAGGTAGTATGAGCAGCCACA
GTCTAGGTCTACACGCTTACGCCTTATTGGTTTCTTCTTGGCTATCTTGTGTTGGACCTT
GATTGATACTTGCGAACAGTGGCTCGTAGAGGGTGACGAAGGTTGCAT
>JN680149
CTAAATACTCTTAAGAAATGACCAGTCTGAGGATGTAATGTCGTCCAAATTCGGAAGTTG
AGAAAACATTTGTGAATCCCCATGACCTTCCTGATGTTGTGGTTGAATCTTATCTGAATG
GAAATGATGTCGTGGTTCATTAGAAATGGCCTCTGGCTGTGTTCTGTTATCTTGAAATAG
AGGGGATTGTTTATCTCCCAGATAAAAACGCCATTCTCTGCCTGAGGAGCAGTGATGAGT
TCCCCTGTGCGTGAATCCATGATTATTGCAGTTGAGGTGGAGGTAGTATGAGCAGCCACA
GTCTAGGTCTACACGCTTACGCCTTATTGGTTTCTTCTTGGCTATCTTGTGTTGGACCTT
GATTGATACTTGCGAACAGTGGCTCGTAGAGGGTGACGAAGGTTGCAT
>HM856911
CTAAATACTCTTAAGAAATGACCAGTCTGAGGATGTAATGTCGTCCAAATTCGGAAGTTG
AGAAAACATTTGTGAATCCCCATGACCTTCCTGATGTTGTGGTTGAATCTTATCTGAATG
GAAATGATGTCGTGGTTCATTAGAAATGGCCTCTGGCTGTGTTCTGTTATCTTGAAATAG
AGGGGATTGTTTATCTCCCAGATAAAAACGCCATTCTCTGCCTGAGGAGCAGTGATGAGT
TCCCCTGTGCGTGAATCCATGATTATTGCAGTTGAGGTGGAGGTAGTATGAGCAGCCACA
GTCTAGGTCTACACGCTTACGCCTTATTGGTTTCTTCTTGGCTATCTTGTGTTGGACCTT
GATTGATACTTGCGAACAGTGGCTCGTAGAGGGTGACGAAGGTTGCAT
>HM856913
CTAAATACTCTTAAGAAATGACCAGTCTGAGGATGTAATGTCGTCCAAATTCGGAAGTTG
AGAAAACATTTGTGAATCCCCATGACCTTCCTGATGTTGTGGTTGAATCTTATCTGAATG
GAAATGATGTCGTGGTTCATTAGAAATGGCCTCTGGCTGTGTTCTGTTATCTTGAAATAG
AGGGGATTGTTTATCTCCCAGATAAAAACGCCATTCTCTGCCTGAGGAGCAGTGATGAGT
TCCCCTGTGCGTGAATCCATGATTATTGCAGTTGAGGTGGAGGTAGTATGAGCAGCCACA
GTCTAGGTCTACACGCTTACGCCTTATTGGTTTCTTCTTGGCTATCTTGTGTTGGACCTT
GATTGATACTTGCGAACAGTGGCTCGTAGAGGGTGACGAAGGTTGCAT
>HM856915
CTAAATACTCTTAAGAAATGACCAGTCTGAGGATGTAATGTCGTCCAAATTCGGAAGTTG
AGAAAACATTTGTGAATCCCCATGACCTTCCTGATGTTGTGGTTGAATCTTATCTGAATG
GAAATGATGTCGTGGTTCATTAGAAATGGCCTCTGGCTGTGTTCTGTTATCTTGAAATAG
AGGGGATTGTTTATCTCCCAGATAAAAACGCCATTCTCTGCCTGAGGAGCAGTGATGAGT
TCCCCTGTGCGTGAATCCATGATTATTGCAGTTGAGGTGGAGGTAGTATGAGCAGCCACA
GTCTAGGTCTACACGCTTACGCCTTATTGGTTTCTTCTTGGCTATCTTGTGTTGGACCTT
GATTGATACTTGCGAACAGTGGCTCGTAGAGGGTGACGAAGGTTGCAT
>HM856917
CTAAATACTCTTAAGAAATGACCAGTCTGAGGATGTAATGTCGTCCAAATTCGGAAGTTG
AGAAAACATTTGTGAATCCCCATGACCTTCCTGATGTTGTGGTTGAATCTTATCTGAATG
GAAATGATGTCGTGGTTCATTAGAAATGGCCTCTGGCTGTGTTCTGTTATCTTGAAATAG
AGGGGATTGTTTATCTCCCAGATAAAAACGCCATTCTCTGCCTGAGGAGCAGTGATGAGT
TCCCCTGTGCGTGAATCCATGATTATTGCAGTTGAGGTGGAGGTAGTATGAGCAGCCACA
GTCTAGGTCTACACGCTTACGCCTTATTGGTTTCTTCTTGGCTATCTTGTGTTGGACCTT
GATTGATACTTGCGAACAGTGGCTCGTAGAGGGTGACGAAGGTTGCAT
>JX961665
CTAAATACTCTTAAGAAATGACCAGTCTGAGGATGTAATGTCGTCCAAATTCGGAAGTTG
AGAAAACATTTGTGAATCCCCATGACCTTCCTGATGTTGTGGTTGAATCTTATCTGAATG
GAAATGATGTCGTGGTTCATTAGAAATGGCCTCTGGCTGTGTTCTGTTATCTTGAAATAG
AGGGGATTGTTTATCTCCCAGATAAAAACGCCATTCTCTGCCTGAGGAGCAGTGATGAGT
TCCCCTGTGCGTGAATCCATGATTATTGCAGTTGAGGTGGAGGTAGTATGAGCAGCCACA
GTCTAGGTCTACACGCTTACGCCTTATTGGTTTCTTCTTGGCTATCTTGTGTTGGACCTT
GATTGATACTTGCGAACAGTGGCTCATAGAGGGTGACGAAGGTTGCAT
>HM856909
CTAAATACTCTTAAGAAATGACCAGTCTGAGGATGTAATGTCGTCCAAATTCGGAAGTTG
AGAAAACATTTGTGAATCCCCATGACCTTCCTGATGTTGTGGTTGAATCTTATCTGAATG
GAAATGATGTCGTGGTTCATTAGAAATGGCCTCTGGCTGTGTTCTGTTATCTTGAAATAG
AGGGGATTGTTTATCTCCCAGATAAAAACGCCATTCTCTGCCTGAGGAGCAGTGATGACT
TCCCCTGTGCGTGAATCCATGATTATTGCAGTTGAGGTGGAGGTAGTATGAGCAGCCACA
GTCTAGGTCTACACGCTTACGCCTTATTGGTTTCTTCTTGGCTATCTTGTGTTGGACCTT
GATTGATACTTGCGAACAGTGGCTCGTAGAGGGTGACGAAGGTTGCAT
>GQ141873
CTAAATACTCTTAAGAAATGACCAGTCTGAGGATGTAATGTCGTCCAAATTCGGAAGTTG
AGAAAACATTTGTGAATCCCCATGACCTTCCTGATGTTGTGGTTGAATCTTATCTGAATG
GAAATGATGTCGTGGTTCATTAGAAATGGCCTCTGGCTGTGTTCTGTTATCTTGAAATAG
AGGGGATTGTTTATCTCCCAGATAAAAACGCCATTCTCTGCCTGAGGAGCAGTGATGACT
TCCCCTGTGCGTGAATCCATGATTATTGCAGTTGAGGTGGAGGTAGTATGAGCAGCCACA
GTCTAGGTCTACACGCTTACGCCTTATTGGTTTCTTCTTGGCTATCTTGTGTTGGACCTT
GATTGATACTTGCGAACAGTGGCTCGTAGAGGGTGACGAAGGTTGCAT
>HM856912
CTAAATACTCTTAAGAAATGACCAGTCTGAGGATGTAATGTCGTCCAAATTCGGAAGTTG
AGAAAACATTTGTGAATCCCCATGACCTTCCTGATGTTGTGGTTGAATCTTATCTGAATG
GAAATGATGTCGTGGTTCATTAGAAATGGCCTCTGGCTGTGTTCTGTTATCTTGAAATAG
AGGGGATTGTTTATCTCCCAGATAAAAACGCCATTCTCTGCCTGAGGAGCAGTGATGACT
TCCCCTGTGCGTGAATCCATGATTATTGCAGTTGAGGTGGAGGTAGTATGAGCAGCCACA
GTCTAGGTCTACACGCTTACGCCTTATTGGTTTCTTCTTGGCTATCTTGTGTTGGACCTT
GATTGATACTTGCGAACAGTGGCTCGTAGAGGGTGACGAAGGTTGCAT
>JQ013090
CTAAATACTCTTAAGAAATGACCAGTCTGAGGATGTAATGTCGTCCAAATTCGGAAGTTG
AGAAAACATTTGTGAATCCCCATGACCTTCCTGATGTTGTGGTTGAATCTTATCTGAATG
GAAATGATGTCGTGGTTCATTAGAAATGGCCTCTGGCTGTGTTCTGTTATCTTGAAATAG
AGGGGATTGTTTATCTCCCAGATAAAAACGCCATTCTCTGCCTGAGGAGCAGTGATGACT
TCCCCTGTGCGTGAATCCATGATTATTGCAGTTGAGGTGGAGGTAGTATGAGCAGCCACA
GTCTAGGTCTACACGCTTACGCCTTATTGGTTTCTTCTTGGCTATCTTGTGTTGGACCGT
GATTGATACTTGCGAACAGTGGCTCGTAGAGGGTGACGAAGGTTGCAT
>JQ013089
CTAAATACTCTTAAGAAATGACCAGTCTGAGGATGTAATGTCGTCCAAATTCGGAAGTTG
AGAAAACATTTGTGAATCCCCATGACCTTCCTGATGTTGTGGTTGAATCTTATCTGAATG
GAAATGATGTCGTGGTTCATTAGAAATGGCCTCTGGCTGTGTTCTGTTATCTTGAAATAG
AGGGGATTGTTTATCTCCCAGATAAAAACGCCATTCTCTGCCTGAGGAGCAGTGATGAGT
TCCCCTGTGCGTGAATCCATGATTATTGCAGTTGAGGTGGAGGTAGTATGAGCAGCCACA
GTCTAGGTCTACACGCTTACGCCTTATTGGTTTCTTCTTGGCTATCTTGTGTTGGACCGT
GATTGATACTTGCGAACAGTGGCTCGTAGAGGGTGACGAAGGTTGCAT
>AB636411
CTAAATACTCTTAAGAAATGACCAGTCTGAGGATGTAATGTCGTCCAAATTCGGAAGTTG
AGAAAACATTTGTGAATCCCCATGACCTTCCTGAGGTTGTGGTTGAATCTTATCTGAATG
GAAATGATGTCGTGGTTCATTAGAAATGGCCTCTGGCTGTGTTCTGTTATCTTGAAATAG
AGGGGATTGTTTATCTCCCAGATAAAAACGCCATTCTCTGCCTGAGGAGCAGTGATGAGT
TCCCCTGTGCGTGAATCCATGATTATTGCAGTTGAGGTGGAGGTAGTATGAGCAGCCACA
GTCTAGGTCTACACGCTTACGCCTTATTGGTTTCTTCTTGGCTATCTTGTGTTGGACCTT
GATTGATACTTGCGAACAGTGGCTCGTAGAGGGTGACGAAGGTTGCAT
>JN183873
CTAAATACTCTTAAGAAATGACCAGTCTGAGGATGTAATGTCGTCCAAATTCGGAAGTTG
AGAAAACATTTGTGAATCCCCATGACCTTCCTGATGCTGTGGTTGAATCTTATCTGAATG
GAAATGATGTCGTGGTTCATTAGAAATGGCCTCTGGCTGTGTTCTGTTATCTTGAAATAG
AGGGGATTGTTTATCTCCCAGATAAAAACGCCATTCTCTGCCTGAGGAGCAGTGATGAGT
TCCCCTGTGCGTGAATCCATGATTATTGCAGTTGAGGTGGAGGTAGTATGAGCAGCCACA
GTCTAGGTCTACACGCTTACGCCTTATTGGTTTCTTCTTGGCTATCTTGTGTTGGACCTT
GATTGATACTTGCGAACAGTGGCTCGTAGAGGGTGACGAAGGTTGCAT
>JN183872
CTAAATACTCTTAAGAAATGACCAGTCTGAGGATGTAATGTCGTCCAAATTCGGAAGTTG
AGAAAACATTTGTGAATCCCCATGACCTTCCTGATGCTGTGGTTGAATCTTATCTGAATG
GAAATGATGTCGTGGTTCATTAGAAATGGCCTCTGGCTGTGTTCTGTTATCTTGAAATAG
AGGGGATTGTTTATCTCCCAGATAAAAACGCCATTCTCTGCCTGAGGAGCAGTGATGAGT
TCCCCTGTGCGTGAATCCATGATTATTGCAGTTGAGGTGGAGGTAGTATGAGCAGCCACA
GTCTAGGTCTACACGCTTACGCCTTATTGGTTTCTTCTTGGCTATCTTGTGTTGGACCTT
GATTGATACTTGCGAACAGTGGCTCGTAGAGGGTGACGAAGGTTGCAT
>HM856914
CTAAATACTCTTAAGAAATGACCAGTCTGAGGATGTAATGTCGTCCAAATTCGGAAGTTG
AGAAAACATTTGTGAATCCCCATGACCTTCCTGATGCTGTGGTTGAATCTTATCTGAATG
GAAATGATGTCGTGGTTCATTAGAAATGGCCTCTGGCTGTGTTCTGTTATCTTGAAATAG
AGGGGATTGTTTATCTCCCAGATAAAAACGCCATTCTCTGCCTGAGGAGCAGTGATGAGT
TCCCCTGTGCGTGAATCCATGATTATTGCAGTTGAGGTGGAGGTAGTATGAGCAGCCACA
GTCTAGGTCTACACGCTTACGCCTTATTGGTTTCTTCTTGGCTATCTTGTGTTGGACCTT
GATTGATACTTGCGAACAGTGGCTCGTAGAGGGTGACGAAGGTTGCAT
>HQ260984
CTAAATACTCTTAAGAAATGACCAGTCTGAGGATGTAATGTCGTCCAAATTCGGAAGTTG
AGAAAACATTTGTGAATCCCCATGACCTTCCTGATGCTGTGGTTGAATCTTATCTGAATG
GAAATGATGTCGTGGTTCATTAGAAATGGCCTCTGGCTGTGTTCTGTTATCTTGAAATAG
AGGGGATTGTTTATCTCCCAGATAAAAACGCCATTCTCTGCCTGAGGAGCAGTGATGAGT
TCCCCTGTGCGTGAATCCATGATTATTGCAGTTGAGGTGGAGGTAGTATGAGCAGCCACA
GTCTAGGTCTACACGCTTACGCCTTATTGGTTTCTTCTTGGCTATCTTGTGTTGGACCTT
GATTGATACTTGCGAACAGTGGCTCGTAGAGGGTGACGAAGGTTGCAT
>HM856919
CTAAATACTCTTAAGAAATGACCAGTCTGAGGATGTAATGTCGTCCAAATTCGGAAGTTG
AGAAAACATTTGTGAATCCCCATGACCTTCCTGATGTTGTGGTTGAATCTTATCTGAATG
GAAATGATGTCGTGGTTCTTTAGAAATGGCCTCTGGCTGTGTTCTGTTATCTTGAAATAG
AGGGGATTGTTTATCTCCCAGATAAAAACGCCATTCTCTGCCTGAGGAGCAGTGATGAGT
TCCCCTGTGCGTGAATCCATGATTATTGCAGTTGAGGTGGAGGTAGTATGAGCAGCCACA
GTCTAGGTCTACACGCTTACGCCTTATTGGTTTCTTCTTGGCTATCTTGTGTTGGACCTT
GATTGATACTTGCGAACAGTGGCTCGTAGAGGGTGACGAAGGTTGCAT
>KF225312
CTAAATACTCTTAAGAAATGACCAGTCTGAGGATGTAATGTCGTCCAAATTCGGAAGTTG
AGAAAACATTTGTGAATCCCCATGACCTTCCTGATGTTGTGGTTGAATCTTATCTGAATG
GAAATGATGTCGTGGTTCATTAGAAATGGCCTCTGGCTGTGTTCTGTTATCTTGAAATAG
AGGGGATTGTTTATCTCCCAGATAAAAACGCCATTCTCTGCCTGAGGAGCAGTGATGAGT
TCCCCTGTGCGTGAATCCATGATTATTGCAGTTGAGGTGGAGGTAGTATGAGCAGCCACA
GTCTAGGTCTACACGCTTACGCCTTATTGGTTTCTTCTTGGCTATTTTGTGTTGGACCTT
GATTGATACTTGCGAACAGTGGCTCGTAGAGGGTGACGAAGGTTGCAT
>AB636409
CTAAATACTCTTAAGAAATGACCAGTCTGAGGATGTAATGTCGTCCAAATTCGGAAGTTG
AGAAAACATTTGTGAATCCCCATGACCTTCCTGATGTTGTGGTTGAATCTTATCTGAATG
GAAATGATGTCGTGGTTCATTAGAAATGGCCTCTGGCTGTGTTCTGTTATCTTGAAATAG
AGGGGATTGTTTATCTCCCAGATAAAAACGCCATTCTCTGCCTGAGGAGCAGTGATGAGT
TCCCCTGTGCGTGAATCCATGATTATTGCAGTTGAGGTGGAGGTAGTATGAGCAGCCACA
GTCTAGGTCTACACGCTTACGCCTTATCGGTTTCTTCTTGGCTATCTTGTGTTGGACCTT
GATTGATACTTGCGAACAGTGGCTCGTAGAGGGTGACGAAGGTTGCAT
>AB116631
CTAAATACTCTTAAGAAATGACCAGTCTGAGGCTGTAATGTCGTCCAAATTCGGAAGTTG
AGAAAACATTTGTGAATCCCCATGACCTTCCTGATGTTGTGGTTGAATCTTATCTGAATG
GAAATGATGTCGTGGTTCATTAGAAATGGCCTCTGGCTGTGTTCTGTTATCTTGAAATAG
AGGGGATTGTTTATCTCCCAGATAAAAACGCCATTCTCTGCCTGAGGAGCAGTGATGAGT
TCCCCTGTGCGTGAATCCATGATTATTGCAGTTGAGGTGGAGGTAGTATGAGCAGCCACA
GTCTAGGTCTACACGCTTACGCCTTATTGGTTTCTTCTTGGCTATCTTGTGTTGGACCTT
GATTGATACTTGCGAACAGTGGCTCGTAGAGGGTGACGAAGGTTGCAT
>AB116630
CTAAATACTCTTAAGAAATGACCAGTCTGAGGCTGTAATGTCGTCCAAATTCGGAAGTTG
AGAAAACATTTGTGAATCCCCATGACCTTCCTGATGTTGTGGTTGAATCTTATCTGAATG
GAAATGATGTCGTGGTTCATTAGAAATGGCCTCTGGCTGTGTTCTGTTATCTTGAAATAG
AGGGGATTGTTTATCTCCCAGATAAAAACGCCATTCTCTGCCTGAGGAGCAGTGATGAGT
TCCCCTGTGCGTGAATCCATGATTATTGCAGTTGAGGTGGAGGTAGTATGAGCAGCCACA
GTCTAGGTCTACACGCTTACGCCTTATTGGTTTCTTCTTGGCTATCTTGTGTTGGACCTT
GATTGATACTTGCGAACAGTGGCTCGTAGAGGGTGACGAAGGTTGCAT
>AB110217
CTAAATACTCTTAAGAAATGACCAGTCTGAGGCTGTAATGTCGTCCAAATTCGGAAGTTG
AGAAAACATTTGTGAATCCCCATGACCTTCCTGATGTTGTGGTTGAATCTTATCTGAATG
GAAATGATGTCGTGGTTCATTAGAAATGGCCTCTGGCTGTGTTCTGTTATCTTGAAATAG
AGGGGATTGTTTATCTCCCAGATAAAAACGCCATTCTCTGCCTGAGGAGCAGTGATGAGT
TCCCCTGTGCGTGAATCCATGATTATTGCAGTTGAGGTGGAGGTAGTATGAGCAGCCACA
GTCTAGGTCTACACGCTTACGCCTTATTGGTTTCTTCTTGGCTATCTTGTGTTGGACCTT
GATTGATACTTGCGAACAGTGGCTCGTAGAGGGTGACGAAGGTTGCAT
>AB116629
CTAAATACTCTTAAGAAATGACCAGTCTGAGGCTGTAATGTCGTCCAAATTCGGAAGTTG
AGAAAACATTTGTGAATCCCCATGACCTTCCTGATGTTGTGGTTGAATCTTATCTGAATG
GAAATGATGTCGTGGTTCATTAGAAATCGCCTCTGGCTGTGTTCTGTTATCTTGAAATAG
AGGGGATTGTTTATCTCCCAGATAAAAACGCCATTCTCTGCCTGAGGAGCAGTGATGAGT
TCCCCTGTGCGTGAATCCATGATTATTGCAGTTGAGGTGGAGGTAGTATGAGCAGCCACA
GTCTAGGTCTACACGCTTACGCCTTATTGGTTTCTTCTTGGCTATCTTGTGTTGGACCTT
GATTGATACTTGCGAACAGTGGCTCGTAGAGGGTGACGAAGGTTGCAT
>KJ585666
CTAAATACTCTTAAGAAATGACCAGTCTGAGGCTGTAATGTCGTCCAAATTCGGAGGTTG
AGAAAACATTTGTGAATTCCCATGACCTTCCTGATGTTGTGGTTGAATCTTATCTGAATG
GAAATGATGTCGTGGTTCATTAGAAATGGCCTCTGGCTGTGTTCTGTTATCTTGAAATAG
AGGGGATTGTTTATCTCCCAGATAAAAACGCCATTCTCTGCCTGAGGAGCAGTGATGAGT
TCCCCTGTGCGTGAATCCATGATTATTGCAGTTGAGGTGGAGGTAGTATGAGCAGCCACA
GTCTAGGTCTACACGCTTACGCCTTATTGGTTTCTTCTTGGCTATCTTGTGTTGGACCTT
GATTGATACTTGTGAACAGTGGCTCGTAGAGGGTGACGAAGGTTGCAT
>JX131286
CTAAATACTCTTAAGAAATGACCAGTCTGAGGCTGTAATGTCGTCCAAATTCGGAAGTTG
AGAAAACATTTGTGAATCCCCATTACCTTCCTGATGTTGTGGTTGAATCTTACCTGAATG
GAAATGATGTCGTGGTTCAGTAGAAATGGCCTCTGGCTGTGTTCTGTTATCTTGAAATAG
AGGGGATTGTTTATCTCCCAGATAAAAACGCCATTCTCTGCCTGAGGAGCAGTGATGAGT
TCCCCTGTGCGTGAATCCATGATTATTGCAATTGAGGTGGAGGTAGTATGAGCAGCCACA
GTCTAGGTCTACACGCTTACGCCTTATTGGTTTCTTCTTGGCTATCTTGTGTTGGACCTT
GATTGATACTTGCGAACAGTGGCTCGTAGAGGGTGACGAAGGTTGCAT
>KT921303
CTAAATACTCTTAAGAAATGACCAGTCTGAGGCTGTAATGTCGTCCAAATTCGGAAGTTG
AGAAAACATTTGTGAATCCCCATTACCTTCCTGATCTTGTGGTTGAATCTTATCTGAATG
GTAATGATGTCGTGGTTCATTAGAAATGGCCTCTGGCTGTGTTCTGTTATCTTGAAATAG
AGGGGATTGTTTATCTCCCAGATAAAAACGCCATTCTCTGCCTGAGGAGCAGTGATGAGT
TCCCCTGTGCGTGAATCCATGATTATTGCAATTGAGGTGGAGGTAGTATGAGCAGCCACA
GTCTAGGTCTACACGCTTACGCCTTATTGGTTTCTTCTTGGCTATCTTGTGTTGGACCTT
GATTGATACTTGCGAACAGTGGCTCGTAGAGGGTGACGAAGGTTGCAT
>GQ861426
CTAAATACTCTTAAGAAATGACCAGTCTGAGGCTGTAATGTCGTCCAAATTCGGAAGTTG
AGAAAACATTTGTGAATCCCCATTACCTTCCTGATGTTGTGGTTGAATCTTATCTGAAAG
GAAATGATGTCGTGGTTCATTAGAAATGGCCTCTGGCTGTGTTCTGTTATCTTGAAATAG
AGGGGATTGTTTATCTCCCAGATAAAAACGCCATTCTCTGCCTGAGGAGCAGTGATGAGT
TCCCCTGTGCGTGAATCCATGATTATTGCAATTGAGATGGAGGTAGTATGAGCAGCCACA
GTCTAGGTCTACACGCTTACGCCTTATTGGTTTCTTCTTGGCTATCTTGTGTTGGACCTT
GATTGATACTTGCGAACAGTGGCTCGTAGAGGGTGACGAAGGTTGCAT
>EF054893
CTAAATACTCTCAAGAAACGACCAGTCTGAGGCTGTAATGTCGTCCAAATTCGGAAGTTG
AGAAAACATTTGTGAATCCCCATTACCTTCCTGATGTTGTGGTTGAATCTTATTTGAATG
GAAATGATGTCGTGGTTCATTAGAAATGGCCTCTGGCTGTGTTCTGTTATCTTGAAATAG
AGGGGATTGTTTATCTCCCAGATAAAAACGCCATTCTCTGCCTGAGGAGCAGTGATGAGT
TCCCCTGTGCGTGAATCCATGATTATTGCAGTTGAGATGGAGGTAGTATGAGCAGCCACA
GTCTAGGTCTACACGCTTACGCCTTATTGGTTTCTTCTTGGCTATCTTGTGTTGGACCTT
GATTGATACTTGCGAACAGTGGCTCGTAGAGGGTGACGAAGGTTGCAT
>EF158044
CTAAATACTTTTAAGAAACGGCCAGTCTGAGGCTGTAATGTCGTCCAAATTCGGAAGTTG
AGAAAACATTTGTGAATCCCCATTACCTTCCAGATGTTGTGGTTGAATCTTATTTGAATG
GAAATGATGTCGTGGTTCATTAGAAATGGCCTCTGGCTGTGTTCTGTTATCTTGAAATAG
AGGGGATTGTTTATCTCCCAGATAAAAACGCCATTCTCTGCCTGAGGAGCAGTGATGAGT
TCCCCTGTGCGTGAATCCATGATTATTGCAGTTGAGATGGAGGTAGTATGAGCAGCCACA
GTCTAGGTCTACACGCTTACGCCTTATTGGTTTCTTCTTGGCTATCTTGTGTTGGACCTT
GATTGATACTTGCGAACAGTGGCTCGTAGAGGGTGACGAAGGTTGCAT
>EU143745
CTAAATACTCTTAAGAAACGACCAGTCTGAGGCTGTAATGTCGTCCAAATTCGGAAGTTG
AGAAAACATTTGTGAATCCCCATTACCTTCCTGATGTTGTGGTTGAATCTTATCTGAATG
GAAATGATGTCGTGGTTCATTAGAAATGGCCTCTGGCTGTGTTCTGTTATCTTGAAATAG
AGGGGATTGTTTATCTCCCAGATAAAAACGCCATTCTCTGCCTGAGGAGCAGTGATGAGT
TCCCCTGTGCGTGAATCCATGATTATTGCAGTTGAGATGGAGGTAGTATGAGCAGCCACA
GTCTAGGTCTACACGCTTACGCCTTATTGGTTTCTTCTTGGCTATCTTGTGTTGGACCTT
GATTGATACTTGCGAACAGTGGCTCGTAGAGGGTGACGAAGGTTGCAT
>EF210554
CTAAATACTCTTAAGAAACGACCAGTCTGAGGCTGTAATGTCGTCCAAATTCGGAAGTTG
AGAAAACATTTGTGAATCCCCATTACCTTCCTGATGTTGTGGTTGAATCTTATCTGAATG
GAAATGATGTCGTGGTTCATTAGAAATGGCCTCGGGCTGTGGTCTGTTATCTTGAAATAG
AGGGGATTGTTTATCTCCCAGATAAAAACGCCATTCTTTGCCTGAGGAGCAGTGATGAGT
TCCCCTGTGCGTGAATCCATGATTATTGCAGTTGAGGTGGAGGTAGTATGAGCAGCCACA
GTCTAGGTCTACACGCTTACGCCTTATTGGTTTCTTCTTGGCTATCTTGTGTTGGACCTT
GATTGATACTTGCGAACAGTGGCTCGTAGAGGGTGACGAAGGTTGCAT
>EF110890
CTAAATACTCTTAAGAAACGACCAGTCTGAGGCTGTAATGTCGTCCAAATTCGGAAGTTG
AGAAAACATTTGTGAATCCCCATTACCTTCCTGATGTTGTGGTTGAATCTTATCTGAATG
GAAATGATGTCGTGGTTCATTAGAAATGGCCTCGGGCTGTGGTCTGTTATCTTGAAATAG
AGGGGATTGTTTATCTCCCAGATAAAAACGCCATTCTTTGCCTGAGGAGCAGTGATGAGT
TCCCCTGTGCGTGAATCCATGATTATTGCAGTTGAGGTGGAGGTAGTATGAGCAGCCACA
GTCTAGGTCTACACGCTTACGCCTTATTGGTTTCTTCTTGGCTATCTTGTGTTGGACCTT
GATTGATACTTGCGAACAGTGGCTCGTAGAGGGTGACGAAGGTTGCAT
>AF024715
CTAGATACTCTTAAGAAACGACCAGTCTGAGGCTGTAATGTCGTCCAAATTCGGAAGTTG
AGAAAACATTTGTGAATCCCCATTACCTTCCTGATGTTGTGGTTGAATCTTATCTGAATG
GAAATGATGTCGTGGTTCATTAGAAATGGCCTCTGGCTGTGGTCTGTTATCTTGAAATAG
AGGGGATTGTTTATCTCCCAGATAAAAACGCCATTCTCTGCCTGAGGAGCAGTGATGAGT
TCCCCTGTGCGTGAATCCATGATTATTGCAGTTGAGGTGGAGGTAGTATGAGCAGCCACA
GTCTAGGTCTACACGCTTACGCCTTATTGGTTTCTTCTTGGCTATCTTGTGTTGGACCTT
GATTGATACTTGCGAACAGTGGCTCGTAGAGGGTGACGAAGGTTGCAT
>AJ223505
CTAAATACTCTTAAGAAACGACCAGTCTGAGGCTGTAATGTCGTCCAAATTCGGAAGTTG
AGAAAACATTTGTGAATCCCCATTACCTTCCTGATGTTGTGGTTGAATCTTATCTGAATG
GAAATGATGTCGTGGTTCATTAGAAATGGCCTCTGGCTGTGGTCTGTTATCTTGAAATAG
AGGGGATTGTTTATCTCCCAGATAAAAACGCCATTCTCTGCCTGAGGAGCAGTGATGAGT
TCCCCTGTGCGTGAATCCATGATTATTGCAGTTGAGGTGGAGGTAGTATGAGCAGCCACA
GTCTAGGTCTACACGCTTACGCCTTATTGGTTTCTTCTTGGCTATCTTGTGTTGGACCTT
GATTGATACTTGCGAACAGTGGCTCGTAGAGGGTGACGAAGGTTGCAT
>KM926625
CTAAATACTCTTAAGAAACGACCAGTCTGAGGCTGTAATGTCGTCCAAATTCGGAAGTTG
AGAAAACATTTGTGAATCCCCATTACCTTCCTGATGTTGTGGTTGAATCTTATCTGAATG
GAAATGATGTCGTGGTTCATTAGAAATGGCCTCTGGCTGTGGTCTGTTATCTTGAAATAG
AGGGGATTGTTTATCTCCCAGATAAAAACGCCATTCTCTGCCTGAGGAGCAGTGATGAGT
TCCCCTGTGCGTGAATCCATGATTATTGCAGTTGAGGTGGAGGTAGTATGAGCAGCCACA
GTCTAGGTCTATACGCTTACGCCTTATTGGTTTCTTCTTGGCTATCTTGTGTTGGACCTT
GATTGATACTTGCGAACAGTGGCTCGTAGAGGGTGACGAAGGTTGCAT
>GU355941
CTAAATACTCTTAAGAAACGACCAGTCTGAGGCTGTAATGTCGTCCAAATTCGGAAGTTG
AGAAAACACTTGTGAATCCCCATTACCTTCCTGATGTTGTGGTTGAATCTTATCTGAATG
GAAATGATGTCGTGGTTCATTAGAAATGGCCTCTGGCTGTGGTCTGTTATCTTGAAATAG
AGGGGATTGTTTATCTCCCAGATAAAAACGCCATTCTCTGCCTGAGGAGCAGTGATGAGT
TCCCCTGTGCGTGAATCCATGATTATTGCAATTGAGGTGGAGGTAGTATGAGCAGCCACA
GTCTAGGTCTACACGCTTACGCCTTATTGGTTTCTTCTTGGCTATCTTGTGTTGGACCTT
GATTGATACTTGCGAACAGTGGCTCGTAGAGGGTGACGAAGGTTGCAT
>KM926626
CTAAATACTCTTAAGAAACGACCAGTCTGAGGCTGTAATGTCGTCCAAATTCGGAAGTTG
AGAAAACATTTGTGAATCCCCATTACCTTCCTGATATTGTGGTTGAATCTTATCTGAATG
GAAATGATGTCGTGGTTCATTAGAAATGGCCTCTGGCTGTGGTCTGTTATCTTGAAATAG
AGGGGATTGATTATCTCCCAGATAAAAACGCCATTCTCTGCCTGAGGAGCAGTGATGAGT
TCCCCTGTGCGTGAATCCATGATTATTGCAGTTGAGGTGGAGGTAGTATGAGCAGCCACA
GTCTAGGTCTACACGCTTACGCCTTATTGGTTTCTTCTTGGCTATCTTGTGTTGGACCTT
GATTGATACTTGCGAACAGTGGCTCGTAGAGGGTGACGAAGGTTGCAT
>JQ303121
CTAAATACTCTTAAGAAACGACCAGTCTGAGGCTGTAATGTCGTCCAAATTCGGAAGTTG
AGAAAACATTTGTGAATCCCCATTACCTTCCTGATGTTGTGGTTGAATCTTATCTGAATG
GAAATGATGTCGTGGTTCATTAGAAATGGCCTCTGGCTGTGGTCTGTTATCTTGAAATAG
AGGGGATTGTTTATCTCCCAGATAAAAACGCCATTCTCTGCCTGAGGAGCAGTGATGAGT
TCCCCTGTGTGTGAATCCATGATTATTGCAGTTGAGGTGGAGGTAGTATGAGCAGCCACA
GTCTAGGTCTACACGCTTACGCCTTATTGGTTTCTTCTTGGCTATCTTGTGTTGGACCTT
GATTGATACTTGCGAACAGTGGCTCGTAGAGGGTGACGAAGGTTGCAT
>JN680353
CTAAATACTCTTAAGAAACGACCAGTCTGAGGCTGTAATGTCGTCCAAATTCGGAAGTTG
AGAAAACATTTGTGAATCCCCATTACCTTCCTGATGTTGTGGTTGAATCTTATCTGAATG
GAAATGATGTCGTGGTTCATTAGAAATGGCCTCTGGCTGTGGTCTGTTATCTTGAAATAG
AGGGGATTGTTTATCTCCCAGATAAAAACGCCATTCTCTGCCTGAGGAGCAGTGATGAGT
TCCCCTGTGTGTGAATCCATGATTATTGCAGTTGAGGTGGAGGTAGTATGAGCAGCCACA
GTCTAGGTCTACACGCTTACGCCTTATTGGTTTCTTCTTGGCTATCTTGTGTTGGACCTT
GATTGATACTTGCGAACAGTGGCTCGTAGAGGGTGACGAAGGTTGCAT
>FR851298
CTAAATACTCTTAAGAAACGACCAGTCTGAGGCTGTAATGTCGTCCAAATTCGGAAGTTG
AGAAAACATTTGTGAATCCCCATTACCTTCCTGATGTTGTGGTTGAGTCTTATCTGAATA
AAAATGATGTCGTGGTTCATTAGAAATGGCCTCTGGCTGTGGTCTGTTATCTTGAAATAG
AGGGGATTGTTTATCTCCCAGATAAAAACGCCATTCTCTGCCTGAGGAGCAGTGATGAGT
TCCCCTGTGCGTGAATCCATGATTATTGCAGTTGAGGTGGAGGTAGTATGAGCAGCCACA
GTCTAGGTCTACACGCTTACGCCTTATTGGTTTCTTTTTGGCTATCTTGTGTTGGACCTT
GATTGATACTTGCGAACAGTGGCTCGTAGAGGGTGACGAAGGTTGCAT
>FR851297
CTAAATACTCTTAAGAAACGACCAGTCTGAGGCTGTAATGTCGTCCAAATTCGGAAGTTG
AGAAAACATTTGTGAATCCCCATTACCTTCCTGATGTTGTGGTTGAGTCTTATCTGAATA
AAAATGATGTCGTGGTTCATTAGAAATGGCCTCTGGCTGTGGTCTGTTATCTTGAAATAG
AGGGGATTGTTTATCTCCCAGATAAAAACGCCATTCTCTGCCTGAGGAGCAGTGATGAGT
TCCCCTGTGCGTGAATCCATGATTATTGCAGTTGAGGTGGAGGTAGTATGAGCAGCCACA
GTCTAGGTCTACACGCTTACGCCTTATTGGTTTCTTTTTGGCTATCTTGTGTTGGACCTT
GATTGATACTTGCGAACAGTGGCTCGTAGAGGGTGACGAAGGTTGCAT
>AY134494
CTAAATACTCTTAAGAAATGACCAGTCTGAGGCTGTAATGTCGTCCAAATTCGGAAGTTG
AGAAAACATTTGTGAATCCCCATTACCTTCCTGATGTTGTGGTTGAATCTTATCTGAATG
GAAATGATGTCGTGGTTCATTAGAAATGGCCTTTGGCTGTGGTCTGTTATCTTGAAATAG
AGGGGATTGTTTATCTCCCAGATAAAAACGCCATTCTCTGCCTGAGGAGCAGTGATGAGT
TCCCCTGTGCGTGAATCCATGATTATTGCAGTTGAGGTGGAGGTAGTATGAGCAGCCACA
GTCTAGGTCTACACGCTTACGCCTTATTGGTTTCTTCTTGGCTATCTTGTGTTGGACCTT
GATTGATACTTGCGAACAGTGGCTCGTAGAGGGTGACGAAGGTTGCAT
>GQ861427
CTAAATACTCTTAAGAAATGACCAGTCTGAGGCTGTAATGTCGTCCAAATTCGGAAGTTG
AGAAAACATTTGTGAATCCCCATTACCTTCCTGATGTTGTGGTTGAATCTTATCTGAATG
GAAATGATGTCGTGGTTCATTAGAAATGGCCTCTGGCTGTGGTCTGTTATCTTGAAATAG
AGGGGATTGTTTATCTCCCAGATAAAAACGCCATTCTCTGCCTGAGGAGCAGTGATGAGT
TCCCCTGTGCGTGAATCCATGATTATTGCAGTTGAGGTGGAGGTAGTATGAGCAGCCACA
GTCTAGGTCTACACGCTTACGCCTTATTGGTTTCTTCTTGGCTATCTTGTGTTGGACCTT
GATTGATACTTGCGAACAGTGGCTCGTAGAGGGTGACGAAGGTTGCAT
>AY530931
CTAAATACTCTTAAGAAACGACCAGTCTGAGGCTGTAATGTCGTCCAAATTCGGAAGTTG
AGAAAACATTTGTGAATCCCCATTACCTTCCTGATGTTGTGGTTGAATCTTATCTGAATG
GAAATGATGTCGTGGTTCATTAGAAATGGCCTCTGGCTGTGGTCTGTTATCTTGAAATAG
AGGGGATTGTTTATCTCCCAAATAAAAACGCCATTCTCTGCCTGAGGAGCAGTGATGAGT
TCCCCTGTGCGTGAATCCATGATTATTGCAGTTGAGGTGGAGGTAGTATGAGCAGCCACA
GTCTAGGTCTACACGCTTACGCCTTATTGGTTTCTTCTTGGCTATCTTGTGTTGGACCTT
GATTGATACTTGCGAACAGTGGCTCGTAGAGGGTGACGAAGGTTGCAT
>AY594174
CTAAATACTCTTAAGAAACGACCAGTCTGAGGCTGTAATGTCGTCCAAATTCGGAAGTTG
AGAAAACATTTGTGAATCCCCATTACCTTCCTGATGTTGTGGTTGAATCTTATCTGAATG
GAAATGATGTCGTGGTTCATTAGAAATGGCCTCTGACTGTGTTCTGTTATCTTGAAATAG
AGGGGATTGTTTATCTCCCAGATAAAAACGCCATTCTCTGCCTGAGGAGCAGTGATGAGT
TCCCCTGTGCGTGAATCCATGATTATTGCAGTTGAGGTGGAGGTAGTATGAGCATCCACA
GTCTAGGTCTACACGCTTACGCCTTATTGGTTTCTTCTTGGCTATCTTGTGTTGGACCTT
GATTGATACTTGCGAACAGTGGCTCGTAGAGGGTGACGAAGGTTGCAT
>EF433426
CTAAATACTCTTAAGAAACGACCAGTCTGAGGCTGTAATGTCGTCCAAATTCGGAAGTTG
AGAAAACATTTGTGAATCCCCATTACCTTCCTGATGTTGTGGTTGAATCTTATCTGAATG
GAAATGATGTCGTGGTTCATTAGAAATGGCCTCTGACTGTGTTCTGTTATCTTGAAATAG
AGGGGATTGTTTATCTCCCAGATAAAAACGCCATTCTCTGCCTGAGGAGCAGTGATGAGT
TCCCCTGTGCGTGAATCCATGATTATTGCAGTTGAGGTCGAGGTAGTATGAGCATCCACA
GTCTAGGTCTACACGCTTACGCCTTATTGGTTTCTTCTTGGCTATCTTGTGTTGGACCTT
GATTGATACTTGCGAACAGTGGCTCGTAGAGGGTGACGAAGGTTGCAT
>AJ132711
TTAAATACTCTTAAGAAACGACCAGTCTGAGGCTGTAATGTCGTCCAAATTCGGAAGTTG
AGAAAACATTTGTGAATCCCCATTACCTTCCTGATATTGTGGTTGAATCTTATCTGAATG
GAAATGATGTCGTGGTTCATTAGAAATGGCCTCTGGCTGTGTTCTGTTATCTTGAAATAA
AGGGGATTGTTTATCTCCCAGATAAAAACGCCATTCTCTGCTTGAGGAGCAGTGATGAGT
TCCCCTGTGCGTGAATCCATGATTATTGCAGTTGAGGTGGAGGTAGTATGAGCATCCACA
GTCTAGGTCTACACGCTTACGCCTTATTGGTTTCTTCTTGGCTATCTTGTGTTGGACCTT
GATTGATACTTGCGAACAGTGGCTTGTAGAGGGTGACGAAGGTTGCAT
>JQ928347
CTAAATACTCTTAAGAAACGACCAGTCTGAGGCTGTAATGTCGTCCAAATTCGGAAGTTG
AGAAAACATTTGTGAATCCCCATTACCTTCCTGATGTTGTGGTTGAATCTTATCTGAATG
GAAATGATGTCGTGGTTCATTAGAAATGGCCTCTGGCTGTGTTCTGTTATCTTGAAATAG
AGGGGATTGTTTATCTCCCAGATAAAAACGCCATTCTCTGCTTGAGGAGCAGTGATGAGT
TCCCCTGTGCGTGAATCCATGATTATTGCAGTTGAGGTGGAGGTAGTATGAGCAGCCACA
GTCTAGGTCTACACGCTTACGCCTTATTGTTTTCTTCTTGGATATCTTGTGTTTGACCTT
GATTGATACTTGCGAACAGTGGCTCGTAGAGGGTGACGAAGGTTGCAT
>JQ414025
CTAAATACTCTTAAGAAACGACCAGTCTGAGGCTGTAATGTCGTCCAAATTCGGAAGTTG
AGAAAACATTTGTGAATCCCCATTACCTTCCTGATGTTGTGGTTGAATCTTATCTGAATG
GAAATGATGTCGTGGTTCATTAGAAATGGCCTCTGGCTGTGTTCTGTTATCTTGAAATAG
AGGGGATTGTTTATCTCCCAGATAAAAACGCCATTCTCTGCTTGAGGAGCAGTGATGAGT
TCCCCTGTGCGTGAATCCATGATTATTGCAGTTGAGGTGGAGGTAGTATGAGCAGCCACA
GTCTAGGTCTACACGCTTACGCCTTATTGTTTTCTTCTTGGATATCTTGTGTTTGACCTT
GATTGATACTTGCGAACAGTGGCTCGTAGAGGGTGACGAAGGTTGCAT
>JQ928348
CTAAATACTCTTAAGAAACGACCAGTCTGAGGCTGTAATGTCGTCCAAATTCGGAAGTTG
AGAAAACATTTGTGAATCCCCATTACCTTCCTGATGTTGTGGTTGAATCTTATCTGAATG
GAAATGATGTCGTGGTTCATTAGAAATGGCCTCTGGCTGTGTTCTGTTATCTTGAAATAG
AGGGGATTGTTTATCTCCCAGATAAAAACGCCATTCTCTGCTTGAGGAGCAGTGATGAGT
TCCCCTGTGCGTGAATCCATGATTATTGCAGTTGAGGTGGAGGTAGTATGAGCAGCCACA
GTCTAGGTCTACACGCTTACGCCTTATTGTTTTCTTCTTGGATATCTTGTGTTTGACCTT
GATTGATACTTGCGAACAGTGGCTCGTAGAGGGTGACGAAGGTTGCAT
>KC106635
CTAAATACTCTTAAGAAACGACCAGTCTGAGGCTGTAATGTCGTCCAAATTCGGAAGTTG
AGAAAACATTTGTGAATCCCCATTACCTTCCTGATGTTGTGGTTGAATCTTATCTGAATG
GAAATGATGTCGTGGTTCATTAGAAATGGCCTCTGGCTGTGTTCTGTTATCTTGAAATAG
AGGGGATTGTTTATCTCCCAGATAAAAACGCCATTCTCTGCTTGAGGAGCAGTGATGAGT
TCCCCTGTGCGTGAATCCATGATTATTGCAGTTGAGGTGGAGGTAATATGAGCAGCCACA
GTCTAGGTCTACACGCTTACGCCTTATTGTTTTCTTCTTGGATATCTTGTGTTTGACCTT
GATTGATACTTGCGAACAGTGGCTCGTAGAGGGTGACGAAGGTTGCAT
>KC106652
CTAAATACTCTTAAGAAACGACCAGTCTGAGGCTGTAATGTCGTCCAAATTCGGAAGTTG
AGAAAACATTTGTGAATCCCCATTACCTTCCTGATGTTGTGGTTGAATCTTATCTGAATG
GAAATGATGTCGTGGTTCATTAGAAATGGCCTCTGGCTGTGTTCTGTTATCTTGAAATAG
AGGGGATTGTTTATCTCCCAGATAAAAACGCCATTCTCTGCTTGAGGAGCAGTGATGAGT
TCCCCTGTGCGTGAATCCATGATTATTGCAGTTGAGGTGGAGGTAGTATGAGCAGCCACA
GTCTAGGTCTACACGCTTACGCCTTATTGTTTTCTTCTTAGATATCTTGTGTTTGACCTT
GATTGATACTTGCGAACAGTGGCTCGTAGAGGGTGACGAAGGTTGCAT
>KC106651
CTAAATACTCTTAAGAAACGACCAGTCTGAGGCTGTAATGTCGTCCAAATTCGGAAGTTG
AGAAAACATTTGTGAATCCCCATTACCTTCCTGATGTTGTGGTTGAATCTTATCTGAATG
GAAATGATGTCGTGGTTCATTAGAAATGGCCTCTGGCTGTGTTCTGTTATCTTGAAATAA
AGGGGATTGTTTATCTCCCAGATAAAAACGCCATTCTCTGCTTGAGGAGCAGTGATGAGT
TCCCCTGTGCGTGAATCCATGATTATTGCAGTTGAGGTGGAGGTAGTATGAGCAGCCACA
GTCTAGGTCTACACGCTTACGCCTTATTGTTTTCTTCTTGGATATCTTGTGTTTGACCTT
GATTGATACTTGCGAACAGTGGCTCGTAGAGGGTGACGAAGGTTGCAT
>KC106650
CTAAATACTCTTAAGAAACGACCAGTCTGAGGCTGTAATGTCGTCCAAATTCGGAAGTTG
AGAAAACATTTGTGAATCCCCATTACCTTCCTGATGTTGTGGTTGAATCTTATCTGAATG
GAAATGATGTCGTGGTTCATTAGAAATGGCCTCTGGCTGTGTTCTGTTATCTTGAAATAA
AGGGGATTGTTTATCTCCCAGATAAAAACGCCATTCTCTGCTTGAGGAGCAGTGATGAGT
TCCCCTGTGCGTGAATCCATGATTATTGCAGTTGAGGTGGAGGTAGTATGAGCAGCCACA
GTCTAGGTCTACACGCTTAAGCCTTATTGTTTTCTTCTTGGATATCTTGTGTTTGACCTT
GATTGATACTTGCGAACAGTGGCTCGTAGAGGGTGACGAAGGTTGCAT
>KC106637
CTAAATACTCTTAAGAAACGACCAGTCTGAGGCTGTAATGTCGTCCAAATTCGGAAGTTG
AGAAAACATTTGTGAATCCCCATTATCTTCCTGATGTTGTGGTTGAATCTTATCTGAATG
GAAATGATGTCGTGGTTCATTAGAAATGGCCTCTGGCTGTGTTCTGTTATCTTGAAATAG
AGGGGATTGTTTATCTCCCAGATAAAAACGCCATTCTCTGCTTGAGGAGCAGTGATGAGT
TCCCCTGTGCGTGAATCCATGATTATTGCAGTTGAGGTGGAGGTAGTATGAGCAGCCACA
GTCTAGGTCTACACGCTTACGCCTTATTGTTTTCTTCTTGGATATCTTGTGTTTGACCTT
GATTGATACTTGCGAACAGTGGCTCGTAGAGGGTGACGAAGGTTGCAT
>KC106636
CTAAATACTCTTAAGAAACGACCAGTCTGAGGCTGTAATGTCGTCCAAATTCGGAAGTTG
AGAAAACATTTGTGAATCCCCATTATCTTCCTGATGTTGTGGTTGAATCTTATCTGAATG
GAAATGATGTCGTGGTTCATTAGAAATGGCCTCTGGCTGTGTTCTGTTATCTTGAAATAG
AGGGGATTGTTTATCTCCCAGATAAAAACGCCATTCTCTGCTTGAGGAGCAGTGATGAGT
TCCCCTGTGCGTGAATCCATGATTATTGCAGTTGAGGTGGAGGTAGTATGAGCAGCCACA
GTCTAGGTCTACACGCTTACGCCTTATTGTTTTCTTCTTGGATATCTTGTGTTTGACCTT
TATTGATACTTGCGAACAGTGGCTCGTAGAGGGTGACGAAGGTTGCAT
>KC106639
CTAAATACTCTTAAGAAACGACCAGTCTGAGGCTGTAATGTCGTCCAAATTCGGAAGTTG
AGAAAACATTTGTGAATCCCCATTACCTTCCTGATGTTGTGGTTGAATCTTATCTGAATG
GAAATGATGTCGTGGTTCATTAGAAATGGCCTCTGGCTGTGTTCTGTTATCTTGAAATAG
AGGGGATTGTTTATCTCCCAGATAAAAACGCCATTCTCTGCCTGAGGAGCAGTGATGAGT
TCCCCTGTGCGTGAATCCATGATTATTGCAGTTGAGGTGGAGGTAGTATGAGCAGCCACA
GTCTAGGTCTACACGCTTACGCCTTATTGTTTTCTTCTTGGATATCTTGTGTTTGACCTT
GATTGATACTTGCGAACAGTGGCTCGTAGAGGGTGACGAAGGTTGCAT
>KC106638
CTAAATACTCTTAAGAAACGACCAGTCTGAGGCTGTAATGTCGTCCAAATTCGGAAGTTG
AGAAAACATTTGTGAATCCCCATTACCTTCCTGATGTTGTGGTTGAATCTTATCTGAATG
GAAATGATGTCGTGGTTCATTAGAAATGGCCTCTGGCTGTGTTCTGTTATCTTGAAATAG
AGGGGATTGTTTATCTCCCAGATAAAAACGCCATTCTCTGCCTGAGGAGCAGTGATGAGT
TCCCCTGTGCGTGAATCCATGATTATTGCAGTTGAGGTGGAGGTAGTATGAGCAGCCACA
GTCTAGGTCTACACGCTTACGCCTTATTGTTTTCTTCTTGGATATCTTGTGTTTGACCTT
GATTGATACTTGCGAACAGTGGCTCGTAGAGGGTGACGAAGGTTGCAT
>KC106641
CTAAATACTCTTAAGAAACGACCAGTCTGAGGCTGTAATGTCGTCCAAATTCGGAAGTTG
AGAAAACATTTGTGAATCCCCATTACCTTCCTGATGTTGTGGTTGAATCTTATCTGAATG
GAAATGATGTCGTGGTTCATTAGAAATGGCCTCTGGCTGTGTTCTGTTATCTTGAAATAG
AGGGGATTGTTTATCTCCCAGATAAAAACGCCATTCTCTGCCTGAGGAGCAGTGATGAGT
TCCCCTGTGCGTGAATCCATGATTATTGCAGTTGAGGTGGAGGTAGTATGAGCAGCCACA
GTCTAGGTCTACACGCTTACGCCTTATTGTTTTCTTCTTGGATATCTTGTGTTTGACCTT
GATTGATACTTGCGAACAGTGGCTCGTAGAGGGTGACGAAGGTTGCAT
>KC106642
CTAAATACTCTTAAGAAACGACCAGTCTGAGGCTGTAATGTCGTCCAAATTCGGAAGTTG
AGAAAACATTTGTGAATCCCCATTACCTTCCTGATGTTGTGGTTGAATCTTATCTGAATG
GAAATGATGTCGTGGTTCATTAGAAATGGCCTCTGGCTGTGTTCTGTTATCTTGAAATAG
AGGGGATTGTTTATCTCCCAGATAAAAACGCCATTCTCTGCCTGAGGAGCAGTGATGAGT
TCCCCTGTGCGTGAATCCATGATTATTGCAGTTGAGGTGGAGGTAGTATGAGCAGCCACA
GTCTAGGTCTACACGCTTACGCCTTATTGTTTTCTTCTTGGATATCTTGTGTTTGACCTT
GATTGATACTTGCGAACAGTGGCTCGTAGAGGGTGACGAAGGTTGCAT
>KC106643
CTAAATACTCTTAAGAAACGACCAGTCTGAGGCTGTAATGTCGTCCAAATTCGGAAGTTG
AGAAAACATTTGTGAATCCCCATTACCTTCCTGATGTTGTGGTTGAATCTTATCTGAATG
GAAATGATGTCGTGGTTCATTAGAAATGGCCTCTGGCTGTGTTCTGTTATCTTGAAATAG
AGGGGATTGTTTATCTCCCAGATAAAAACGCCATTCTCTGCCTGAGGAGCAGTGATGAGT
TCCCCTGTGCGTGAATCCATGATTATTGCAGTTGAGGTGGAGGTAGTATGAGCAGCCACA
GTCTAGGTCTACACGCTTACGCCTTATTGTTTTCTTCTTGGATATCTTGTGTTTGACCTT
GATTGATACTTGCGAACAGTGGCTCGTAGAGGGTGACGAAGGTTGCAT
>KC106644
CTAAATACTCTTAAGAAACGACCAGTCTGAGGCTGTAATGTCGTCCAAATTCGGAAGTTG
AGAAAACATTTGTGAATCCCCATTACCTTCCTGATGTTGTGGTTGAATCTTATCTGAATG
GAAATGATGTCGTGGTTCATTAGAAATGGCCTCTGGCTGTGTTCTGTTATCTTGAAATAG
AGGGGATTGTTTATCTCCCAGATAAAAACGCCATTCTCTGCCTGAGGAGCAGTGATGAGT
TCCCCTGTGCGTGAATCCATGATTATTGCAGTTGAGGTGGAGGTAGTATGAGCAGCCACA
GTCTAGGTCTACACGCTTACGCCTTATTGTTTTCTTCTTGGATATCTTGTGTTTGACCTT
GATTGATACTTGCGAACAGTGGCTCGTAGAGGGTGACGAAGGTTGCAT
>KC106645
CTAAATACTCTTAAGAAACGACCAGTCTGAGGCTGTAATGTCGTCCAAATTCGGAAGTTG
AGAAAACATTTGTGAATCCCCATTACCTTCCTGATGTTGTGGTTGAATCTTATCTGAATG
GAAATGATGTCGTGGTTCATTAGAAATGGCCTCTGGCTGTGTTCTGTTATCTTGAAATAG
AGGGGATTGTTTATCTCCCAGATAAAAACGCCATTCTCTGCCTGAGGAGCAGTGATGAGT
TCCCCTGTGCGTGAATCCATGATTATTGCAGTTGAGGTGGAGGTAGTATGAGCAGCCACA
GTCTAGGTCTACACGCTTACGCCTTATTGTTTTCTTCTTGGATATCTTGTGTTTGACCTT
GATTGATACTTGCGAACAGTGGCTCGTAGAGGGTGACGAAGGTTGCAT
>KC106646
CTAAATACTCTTAAGAAACGACCAGTCTGAGGCTGTAATGTCGTCCAAATTCGGAAGTTG
AGAAAACATTTGTGAATCCCCATTACCTTCCTGATGTTGTGGTTGAATCTTATCTGAATG
GAAATGATGTCGTGGTTCATTAGAAATGGCCTCTGGCTGTGTTCTGTTATCTTGAAATAG
AGGGGATTGTTTATCTCCCAGATAAAAACGCCATTCTCTGCCTGAGGAGCAGTGATGAGT
TCCCCTGTGCGTGAATCCATGATTATTGCAGTTGAGGTGGAGGTAGTATGAGCAGCCACA
GTCTAGGTCTACACGCTTACGCCTTATTGTTTTCTTCTTGGATATCTTGTGTTTGACCTT
GATTGATACTTGCGAACAGTGGCTCGTAGAGGGTGACGAAGGTTGCAT
>KC106647
CTAAATACTCTTAAGAAACGACCAGTCTGAGGCTGTAATGTCGTCCAAATTCGGAAGTTG
AGAAAACATTTGTGAATCCCCATTACCTTCCTGATGTTGTGGTTGAATCTTATCTGAATG
GAAATGATGTCGTGGTTCATTAGAAATGGCCTCTGGCTGTGTTCTGTTATCTTGAAATAG
AGGGGATTGTTTATCTCCCAGATAAAAACGCCATTCTCTGCCTGAGGAGCAGTGATGAGT
TCCCCTGTGCGTGAATCCATGATTATTGCAGTTGAGGTGGAGGTAGTATGAGCAGCCACA
GTCTAGGTCTACACGCTTACGCCTTATTGTTTTCTTCTTGGATATCTTGTGTTTGACCTT
GATTGATACTTGCGAACAGTGGCTCGTAGAGGGTGACGAAGGTTGCAT
>KC106648
CTAAATACTCTTAAGAAACGACCAGTCTGAGGCTGTAATGTCGTCCAAATTCGGAAGTTG
AGAAAACATTTGTGAATCCCCATTACCTTCCTGATGTTGTGGTTGAATCTTATCTGAATG
GAAATGATGTCGTGGTTCATTAGAAATGGCCTCTGGCTGTGTTCTGTTATCTTGAAATAG
AGGGGATTGTTTATCTCCCAGATAAAAACGCCATTCTCTGCCTGAGGAGCAGTGATGAGT
TCCCCTGTGCGTGAATCCATGATTATTGCAGTTGAGGTGGAGGTAGTATGAGCAGCCACA
GTCTAGGTCTACACGCTTACGCCTTATTGTTTTCTTCTTGGATATCTTGTGTTTGACCTT
GATTGATACTTGCGAACAGTGGCTCGTAGAGGGTGACGAAGGTTGCAT
>KC106649
CTAAATACTCTTAAGAAACGACCAGTCTGAGGCTGTAATGTCGTCCAAATTCGGAAGTTG
AGAAAACATTTGTGAATCCCCATTACCTTCCTGATGTTGTGGTTGAATCTTATCTGAATG
GAAATGATGTCGTGGTTCATTAGAAATGGCCTCTGGCTGTGTTCTGTTATCTTGAAATAG
AGGGGATTGTTTATCTCCCAGATAAAAACGCCATTCTCTGCCTGAGGAGCAGTGATGAGT
TCCCCTGTGCGTGAATCCATGATTATTGCAGTTGAGGTGGAGGTAGTATGAGCAGCCACA
GTCTAGGTCTACACGCTTACGCCTTATTGTTTTCTTCTTGGATATCTTGTGTTTGACCTT
GATTGATACTTGCGAACAGTGGCTCGTAGAGGGTGACGAAGGTTGCAT
>KC106640
CTAAATACTCTTAAGAAACGACCAGTCTGAGGCTGTAATGTCGTCCAAATTCGGAAGTTG
AGAAAACATTTGTGAATCCCCATTACCTTCCTGATGTTGTGGTTGAATCTTATCTGAATG
GAAATGATGTCGTGGTTCATTAGAAATGGCCTCTGGCTGTGTTCTGTTATCTTGAAATAG
AGGGGATTGTTTATCTCCCAGATAAAAACGCCATTCTCTGCCTGAGGAGCAGTGATGAGT
TCCCCTGTGCGTGAATCCATGATTATTGCAGTTGAGGTGGAGGTAGTATGAGCAGCCACA
GTCTAGGTCTACACGCTTACGCCTTATTGTTTTCTTATTGGATATCTTGTGTTTGACCTT
GATTGATACTTGCGAACAGTGGCTCGTAGAGGGTGACGAAGGTTGCAT
>GU076447
CTAAATACTCTTAAGAAACGACCAGTCGGAGGCTGTAATGTCGTCCAAATTCGGAAGTTG
AGAAAACATTTGTGAATCCCCATTACCTTCCTGATGTTGTGGTTGAATCTTATCTGAATG
GAAATGATGTCGTGGTTCATTAAAAATGGCCTCTGGCTGTGTTCTGTTATCTTGAAATAG
AGGGGATTGTTTATCTCCCAGATAAAAACGCCATTCTCTGCTTGAGGAGCAGTGATGAGT
TCCCCTGTGCGTGAATCCATGATTATTGCAGTTGAGGTGGAGGTAGTATGAGCAGCCACA
GTCTAGGTCTACACGCTTACGCCTTATTGTTTTCTTCTTGGATATCTTGTGTTGGACCTT
GATTGATACTTGCGAACAGTGGCTCGTAGAGGGTGACGAAGGTTGCAT
>GU076446
CTAAATACTCTTAAGAAACGACCAGTCGGAGGCTGTAATGTCGTCCAAATTCGGAAGTTG
AGAAAACATTTGTGAATCCCCATTACCTTCCTGATGTTGTGGTTGAATCTTATCTGAATG
GAAATGATGTCGTGGTTCATTAAAAATGGCCTCTGGCTGTGTTCTGTTATCTTGAAATAG
AGGGGATTGTTTATCTCCCAGATAAAAACGCCATTCTCTGCTTGAGGAGCAGTGATGAGT
TCCCCTGTGCGTGAATCCATGATTATTGCAGTTGAGGTGGAGGTAGTATGAGCAGCCACA
GTCTAGGTCTACACGCTTACGCCTTATTGTTTTCTTCTTGGATATCTTGTGTTGGACCTT
GATTGATACTTGCGAACAGTGGCTCGTAGAGGGTGACGAAGGTTGCAT
>GU076440
CTAAATACTCTTAAGAAACGACCAGTCGGAGGCTGTAATGTCGTCCAAATTCGGAAGTTG
AGAAAACATTTGTGAATCCCCATTACCTTCCTGATGTTGTGGTTGAATCTTATCTGAATG
GAAATGATGTCGTGGTTCATTAGAAATGGCCTCTGGCTGTGTTCTGTTATCTTGAAATAG
AGGGGATTGTTTATCTCCCAGATAAAAACGCCATTCTCTGCTTGAGGAGCAGTGATGAGT
TCCCCTGTGCGTGAATCCATGATTATTGCAGTTGAGGTGGAGGTAGTATGAGCAGCCACA
GTCTAGGTCTACACGCTTACGCCTTATTGTTTTCTTCTTGGATATCTTGTGTTGGACCTT
GATTGATACTTGCGAACAGTGGCTCGTAGAGGGTGACGAAGGTTGCAT
>FJ355946
CTAAATACTCTTAAGAAACGACCAGTCGGAGGCTGTAATGTCGTCCAAATTCGGAAGTTG
AGAAAACATTTGTGAATCCCCATTACCTTCCTGATGTTGTGGTTGAATCTTATCTGAATG
GAAATGATGTCGTGGTTCATTAGAAATGGCCTCTGGCTGTGTTCTGTTATCTTGAAATAG
AGGGGATTGTTTATCTCCCAGATAAAAACGCCATTCTCTGCTTGAGGAGCAGTGATGAGT
TCCCCTGTGCGTGAATCCATGATTATTGCAGTTGAGGTGGAGGTAGTATGAGCAGCCACA
GTCTAGGTCTACACGCTTACGTCTTATTGTTTTCTTCTTGGATATCTTGTGTTGGACCTT
GATTGATACTTGCGAACAGTGGCTCGTAGAGGGTGACGAAGGTTGCAT
>GU076445
CTAAATACTCTTAAGAAACGACCAGTCTGAGGCTGTAATGTCGTCCAAATTCGGAAGTTG
AGAAAACATTTGTGAATCCCCATTACCTTCCTGATGTTGTGGTTGAATCTTATCTGAATG
GAAATGATGTCGTGGTTCATTAGAAATGGCCTCTGGCTGTGTTCTGTTATCTTGAAATAG
AGGGGATTGTTTATCTCCCAGATAAAAACGCCATTCTCTGCTTGAGGAGCAGTGATGAGT
TCCCCTGTGCGTGAATCCATGATTATTGCAGTTGAGGTGGAGGTAGTATGAGCAGCCACA
GTCTAGGTCTACACGCTTACGCCTTATTGTTTTCTTCTTGGCTATCTTGTGTTGGACCTT
GATTGATACTTGCGAACAGTGGCTCGTAGAGGGTGACGAAGGTTGCAT
>EF107520
CTAAATACTCTTAAGAAACGACCAGTCTGAGGCTGTAATGTCGTCCAAATTCGGAAGTTG
AGAAAACATTTGTGAATCCCCATTACCTTCCTGATGTTGTGGTTGAATCTTATCTGAATG
GAAATGATGTCGTGGTTCATTAGAAATGGCCTCTGACTGTGTTCTGTTATCTTGAAATAG
AGGGGATTGTTTATCTCCCAGATAAAAACGCCATTCTCTGCCTGAGGAGCAGTGATGAGT
TCCCCTGTGCGTGAATCCATGATTGTTGCAGTTGAGGTGGAGGTAGTATGAGCAGCCACA
GTCTAGGTCTACACGCTTACGCCTTATTGGTTTCTTCTTGGCTATCTTGTGTTGGACCTT
GATTGATACTTGCGAACAGTGGCTCGTAGAGGGTGACGAAGGTTGCAT
>GU076444
CTAAATACTCTTAAGAAACGACCAGTCTGAGGCTGTAATGTCGTCCAAATTCGGAAGTTG
AGAAAACATTTGTGAATCCCCATTACCTTCCTGATGTTGTGGTTGAATCTTATCTGAATG
GAAATGATGTCGTGGTTCATTAGAAATGGCCTCTGGCTGTGTTCTGTTATCTTGAAATAG
AGGGGATTGTTTATCTCCCAGATAAAAACGCCATTCTCTGCTTGAGGAGCAGTGATGAGT
TCCCCTGTGCGTGAATCCATGATTGTTGCAGTTGAGGTGGAGGTAGTATGAGCAGCCACA
GTCTAGGTCTACACGCTTACGCCTTATTGGTCTCTTCTTGGCTATCTTGTGTTGGACCTT
GATTGATACTTGCGAACAGTGGCTCGTAGAGGGTGACGAAGGTTGCAT
>AB014347
CTAAATACTCTTAAGAAACGACCAGTCTGAGGCTGTAATGTCGTCCAAATTCGGAAGTTG
AGAAAACATTTGTGAATCCCCAGTACCTTCCTGATGTTGTGGTTGAATCTTATCTGAATG
GAAATGATGTCGTGGTTCATTAGAAATGGCCTCTGGCTGTGTTCTGTTATCTTGAAATAG
AGGGGATTGTTTATCTCCCAGATAAAAACGCCATTCTCTGCTTGAGGAGCAGTGATGAGT
TCCCCTGTGCGTGAATCCATGATTGTTGCAGTTGAGGTGGAGGTAGTATGAGCAGCCACA
GTCTAGGTTTACACGCTTACGCCTTATTGGTTTCTTCTTGGCTATCTTGTGTTGGACCTT
GATTGATACTTGCGAACAGTGGCTCGTAGAGGGTGACGAAGGTTGCAT
>KX347171
CTAAATACTCTTAAGAAATGACCAGTCTGAGGCTGTAATGTCGTCCAAATTCGGAAGTTG
AGAAAACATTTGTGAATCCCCATTACCTTCCTGATGTTGTGGTTGAATCTTATCTGAATG
GAAATGATGTCGTGGTTCATTAGAAATGGCCGCTGGCTGTGTTCTGTTATCTTGAAATAG
AGGGGATTGTTTATCTCCCAAATAAAAACGCCATTCTCTGCCTGAGGAGCAGTGATGAGT
TCCCCTGTGCGTGAATCCATGATTGTTGCAGTTGAGGTGGAGGTAGTATGAGCAGCCACA
GTCTAGGTCTACACGCTTACGCCTTATTGGTTTCTTCTTGGCTATCTTGTGTTGGACCTT
GATTGATACTTGCGAACAGTGGCTCGTAGAGGGTGAGGAAGGTTGCAT
>KX347170
CTAAATACTCTTAAGAAATGACCAGTCTGAGGCTGTAATGTCGTCCAAATTCGGAAGTTG
AGAAAACATTTGTGAATCCCCATTACCTTCCTGATGTTGTGGTTGAATCTTATCTGAATG
GAAATGATGTCGTGGTTCATTAGAAATGGCCGCTGGCTGTGTTCTGTTATCTTGAAATAG
AGGGGATTGTTTATCTCCCAAATAAAAACGCCATTCTCTGCCTGAGGAGCAGTGATGAGT
TCCCCTGTGCGTGAATCCATGATTGTTGCAGTTGAGGTGGAGGTAGTATGAGCAGCCACA
GTCTAGGTCTACACGCTTACGCCTTATTGGTTTCTTCTTGGCTATCTTGTGTTGGACCTT
GATTGATACTTGCGAACAGTGGCTCGTAGAGGGTGAGGAAGGTTGCAT
>KX347172
CTAAATACTCTTAAGAAATGACCAGTCTGAGGCTGTAATGTCGTCCAAATTCGGAAGTTG
AGAAAACATTTGTGAATCCCCATTACCTTCCTGATGTTGTGGTTGAATCTTATCTGAATG
GAAATGATGTCGTGGTTCATTAGAAATGGCCGCTGGCTGTGTTCTGTTATCTTGAAATAG
AGGGGATTGTTTATCTCCCAAATAAAAACGCCATTCTCTGCCTGAGGAGCAGTGATGAGT
TCCCCTGTGCGTGAATCCATGATTGTTGCAGTTGAGGTGGAGGTAGTATGAGCAGCCACA
GTCTAGGTCTACACGCTTACGCCTTATTGGTTTCTTCTTGGCTATCTTGTGTTGGACCTT
GATTGATACTTGCGAACAGTGGCTCGTAGAGGGTGAGGAAGGTTGCAT
>HM448447
CTAAATACTCTTAAGAAATGACCAGTCTGAGGCTGTAATGTCGTCCAAATTCGGAAGTTG
AGAAAACATTTGTGAATCCCCATTACCTTCCTGATGTTGTGGTTGAATCTTATCTGAATG
GAAATGATGTCGTGGTTCATTAGAAATGGCCGCTGGCTGTGTTCTGTTATCTTGAAATAG
AGGGGATTGTTTATCTCCCAAATAAAAACGCCATTCTCTGCCTGAGGAGCAGTGATGAGT
TCCCCTGTGCGTGAATCCATGATTGTTGCAGTTGAGGTGGAGGTAGTATGAGCAGCCACA
GTCTAGGTCTACACGCTTACGCCTTATTGGTTTCTTCTTGGCTATCTTGTGTTGGACCTT
GATTGATACTTGCGAACAGTGGCTCGTAGAGGGTGAGGAAGGTTGCAT
>KX347168
CTAAATACTCTTAAGAAATGACCAGTCTGAGGCTGTAATGTCGTCCAAATTCGGAAGTTG
AGAAAACATTTGTGAATCCCCATTACCTTCCTGATGTTGTGGTTGAATCTTATCTGAATG
GAAATGATGTCGTGGTTCATTAGAAATGGCCGCTGGCTGTGTTCTGTTATCTTGAAATAG
AGGGGATTGTTTATCTCCCAAATAAAAACGCCATTCTCTGCCTGAGGAGCAGTGATGAGT
TCCCCTGTGCGTGAATCCATGATTGTTGCAGTTGAGGTGGAGGTAGTATGAGCAGCCGCA
GTCTAGGTCTACACGCTTACGCCTTATTGGTTTCTTCTTGGCTATCTTGTGTTGGACCTT
GATTGATACTTGCGAACAGTGGCTCGTAGAGGGTGAGGAAGGTTGCAT
>KX347167
CTAAATACTCTTAAGAAATGACCAGTCTGAGGCTGTAATGTCGTCCAAATTCGGAAGTTG
AGAAAACATTTGTGAATCCCCATTACCTTCCTGATGTTGTGGTTGAATCTTATCTGAATG
GAAATGATGTCGTGGTTCATTAGAAATGGCCGCTGGCTGTGTTCTGTTATCTTGAAATAG
AGGGGATTGTTTATCTCCCAAATAAAAACGCCATTCTCTGCCTGAGGAGCAGTGATGAGT
TCCCCTGTGCGTGAATCCATGATTGTTGCAGTTGAGGTGGAGGTAGTATGAGCAGCCGCA
GTCTAGGTCTACACGCTTACGCCTTATTGGTTTCTTCTTGGCTATCTTGTGTTGGACCTT
GATTGATACTTGCGAACAGTGGCTCGTAGAGGGTGAGGAAGGTTGCAT
>KX347169
CTAAATACTCTTAAGAAATGACCAGTCTGAGGCTGTAATGTCGTCCAAATTCGGAAGTTG
AGAAAACATTTGTGAATCCCCATTACCTTCCTGATGTTGTGGTTGAATCTTATCTGAATG
GAAATGATGTCGTGGTTCATTAGAAATGGCCGCTGGCTGTGTTCTGTTATCTTGAAATAG
AGGGGATTGTTTATCTCCCAAATAAAAACGCCATTCTCTGCCTGAGGAGCAGTGATGAGT
TCCCCTGTGCGTGAATCCATGATTGTTGCAGTTGAGGTGGAGGTAGTATGAGCAGCCACA
TTCTAGGTCTACACGCTTACGCCTTATTGGTTTCTTCTTGGCTATCTTGTGTTGGACCTT
GATTGATACTTGCGAACAGTGGCTCGTAGAGGGTGAGGAAGGTTGCAT
>FJ439569
CTAAATACTCTTAAGAAATGACCAGTCTGAGGCTGTAATGTCGTCCAAATTCGGAAGTTG
AGAAAACATTTGTGAATCCCCATTACCTTCCTGATGTTGTGGTTGAATCTTATCTGAATG
GAAATGATGTCGTGGTTCATTAGAAATGGCCGCTTGCTGTGTTCTGTTATCTTGAAATAG
AGGGGATTGTTTATCTCCCAAATAAAAACGCCATTCTCTGCCTGAGGAGCAGTGATGAGT
TCCCCTGTGCGTGAATCCATGATTGTTGCAGTTGAGGTGGAGGTAGTATGAGCAGCCACA
GTCTAGGTCTACACGCTTACGCCTTATTGGTTTCTTCTTGGCTATCTTGTGTTGGACCTT
GATTGATACTTGCGAACAGTGGCTCGTAGAGGGTGATGAAGGTTGCAT
>HE603243
CTAAATACTCTTAAGAAATGACCAGTCTGAGGCTGTAATGTCGTCCAAATTCGGAAGTTG
AGAAAACATTTGTGAATCCCCATTACCTTCCTGATGTTGTGGTTGAATCTTATCTGAATG
GAAATGATGTCGTGGTTCATTAGAAATGGCCGCTGGCTGTGTTCTGTTGTCTTGAAATAG
AGGGGATTGTTTATCTCCCAAATAAAAACGCCATTCTCTGCCTGAGGAGCAGTGATGAGT
TCCCCTGTGCGTGAATCCATGATTGTTGCAGTTGAGGTGGAGGTAGTATGAGCATCCACA
GTCTAGGTCTACACGCTTACGCCTTATTGGTTTCTTCTTGGCTATCTTGTGTTGGACCTT
GATTGATACTTGCGAACAGTGGCTCGTAGAGGGTGACGAAGGTTGCAT
>HE603242
CTAAATACTCTTAAGAAATGACCAGTCTGAGGCTGTAATGTCGTCCAAATTCGGAAGTTG
AGAAAACATTTGTGAATCCCCATTACCTTCCTGATGTTGTGGTTGAATCTTATCTGAATG
GAAATGATGTCGTGGTTCATTAGAAATGGCCGCTGGCTGTGTTCTGTTGTCTTGAAATAG
AGGGGATTGTTTATCTCCCAAATAAAAACGCCATTCTCTGCCTGAGGAGCAGTGATGAGT
TCCCCTGTGCGTGAATCCATGATTGTTGCAGTTGAGGTGGAGGTAGTATGAGCATCCACA
GTCTAGGTCTACACGCTTACGCCTTATTGGTTTCTTCTTGGCTATCTTGTGTTGGACCTT
GATTGATACTTGCGAACAGTGGCTCGTAGAGGGTGACGAAGGTTGCAT
>HE603244
CTAAATACTCTTAAGAAATGACCAGTCTGAGGCTGTAATGTCGTCCAAATTCGGAAGTTG
AGAAAACATTTGTGAATCCCCATTACCTTCCTGATGTTGTGGTTGAATCTTATCTGAATG
GAAATGATGTCGTGGTTCATTAGAAATGGCCGCTGGCTGTGTTCTGTTGTCTTGAAATAG
AGGGGATTGTTTATCTCCCAAATAAAAACGCCATTCTCTGCCTGAGGAGCAGTGATGAGT
TCCCCTGTGCGTGAATCCATGATTGTTGCAGTTGAGGTGGAGGTAGTATGAGCATCCACA
GTCTAGGTCTACACGCTTACGCCTTATTGGTTTCTTCTTGGCTATCTTGTGTTGGACCTT
GATTGATACTTGCGAACAGTGGCTCGTAGAGGGTGACGAAGGTTGCAT
>HE603246
CTAAATACTCTTAAGAAATGACCAGTCTGAGGCTGTAATGTCGTCCAAATTCGGAAGTTG
AGAAAACATTTGTGAATCCCCATTACCTTCCTGATGTTGTGGTTGAATCTTATCTGAATG
GAAATGATGTCGTGGTTCATTAGAAATGGCCGCTGGCTGTGTTCTGTTGTCTTGAAATAG
AGGGGATTGTTTATCTCCCAAATAAAAACGCCATTCTCTGCCTGAGGAGCAGTGATGAGT
TCCCCTGTGCGTGAATCCATGATTGTTGCAGTTGAGGTGGAGGTAGTATGAGCATCCACA
GTCTAGGTCTACACGCTTACGCCTTATTGGTTTCTTCTTGGCTATCTTGTGTTGGACCTT
GATTGATACTTGCGAACAGTGGCTCGTAGAGGGTGACGAAGGTTGCAT
>HE603245
CTAAATACTCTTAAGAAATGACCAGTCTGAGGCTGTAATGTCCTCCAAATTCGGAAGTTG
AGAAAACATTTGTGAATCCCCATTACCTTCCTGATGTTGTGGTTGAATCTTATCTGAATG
GAAATGATGTCGTGGTTCATTAGAAATGGCCGCTGGCTGTGTTCTGTTGTCTTGAAATAG
AGGGGATTGTTTATCTCCCAAATAAAAACGCCATTCTCTGCCTGAGGAGCAGTGATGAGT
TCCCCTGTGCGTGAATCCATGATTGTTGCAGTTGAGGTGGAGGTAGTATGAGCATCCACA
GTCTAGGTCTACACGCTTACGCCTTATTGGTTTCTTCTTGGCTATCTTGTGTTGGACCTT
GATTGATACTTGCGAACAGTGGCTCGTAGAGGGTGACGAAGGTTGCAT
>HE603241
CTAAATACTCTTAAGAAATGACCAGTCTGAGGCTGTAATGTCGTCCAAATTCGGAAGTTG
AGAAAACATTTGTGAATCCCCATTACCTTCCTGATGTTGTGGTTGAATCTTATCTGAATG
GAAATGATGTCGTGGTTCATTAGAAATGGCCACTGGCTGTGTTCTGTTGTCTTGAAATAG
AGGGGATTGTTTATCTCCCAAATAAAAACGCCATTCTCTGCCTGAGGAGCAGTGATGAGT
TCCCCTGTGCGTGAATCCATGATTGTTGCAGTTGAGGTGGAGGTAGTATGAGCATCCACA
GTCTAGGTCTACACGCTTACGCCTTATTGGTTTCTTCTTGGCTATCTTGTGTTGGACCTT
GATTGATACTTGCGAACAGTGGCTCGTAGAGGGTGACGAAGGTTGCAT
>EF060196
CTAAATACTCTTAAGAAATGACCAGTCTGAGGCTGAAATGGCCTCCAAATTCGGAAGTTG
AGAAAACATTTGTGAATCCCCATTACCTTCCTGATGTTGTGGTTGAATCTTATCTGAATG
GAAATGATGTCGTGGTTCATTAGAAATGGCCGCTGGCTGTGTTCTGTTATCTTGAAATAG
AGGGGATTGTTTATCTCCCAAATAAAAACGCCATTCTCTGCCTGAGGAGCAGTGATGAGT
TCCCCTGTGCGTGAATCCATGATTGTTGCAGTTGAGGTGGAGGTAGTATGAGCAGCCACA
GTCTAGGTCTACACGCTTACGCCTTATTGGTTTCTTCTTGGCTATCTTGTGTTGGACCTT
GATTGATACTTGCGAACAGTGGCTCGTAGAGGGTGACGAAGGTTGCAT
>HF548826
CTAAATACTCTTAAGAAATGACCAGTCTGAGGCTGTAATGTCGTCCAAATTCGGAAGTTG
AGAAAACATTTGTGAATCCCCATTACCTTCCTGATGTTGTGGTTGAATCTTATCTGAATG
GAAATGATGTCGTGGTTCATTAGAAATGGCCGCTGGCTGTGTTCTGTTATCTTGAAATAG
AGGGGATTGTTTATCTCCCAAATAAAAACGCCATTCTCTGCCTGAGGAGCAGTGATGAGT
TCCCCTGTGCGTGAATCCATGATTGTTGCAGTTGAGGTGGAGGTAGTATGAGCAGCCACA
GTCTAGGTCTACACGCTTACGCCTTATTGGTTTCTTCTTGGCTATCTTGTGTTGGACCTT
GATTGATACTTGCGAACAGTGGCTCGTAGAGGGTGACGAAGGTTGCAT
>NC_004005
CTAAATACTCTTAAGAAATGACCAGTCTGAGGCTGTAATGTCGTCCAAATTCGGAAGTTG
AGAAAACATTTGTGAATCCCCATTACCTTCCTGATGTTGTGGTTGAATCTTATCTGAATG
GAAATGATGTCGTGGTTCATTAGAAATGGCCGCTGGCTGTGTTCTGTTATCTTGAAATAG
AGGGGATTGTTTATCTCCCAAATAAAAACGCCATTCTCTGCCTGAGGAGCAGTGATGAGT
TCCCCTGTGCGTGAATCCATGATTGTTGCAGTTGAGGTGGAGGTAGTATGAGCAGCCACA
GTCTAGGTCTACACGCTTACGCCTTATTGGTTTCTTCTTGGCTATCTTGTGTTGGACCTT
GATTGATACTTGCGAACAGTGGCTCGTAGAGGGTGACGAAGGTTGCAT
>LN846615
CTAAATACTCTTAAGAAATGACCAGTCTGAGGCTGTAATGTCGTCCAAATTCGGAAGTTG
AGAAAACATTTGTGAATCCCCATTACCTTCCTGATGTTGTGGTTGAATCTTATCTGAATG
GAAATGATGTCGTGGTTCATTAGAAATGGCCGCTGGCTGTGTTCTGTTATCTTGAAATAG
AGGGGATTGTTTATCTCCCAAATAAAAACGCCATTCTCTGCCTGAGGAGCAGTGATGAGT
TCCCCTGTGCGTGAATCCATGATTGTTGCAGTTGAGGTGGAGGTAGTATGAGCAGCCACA
GTCTAGGTCTACACGCTTACGCCTTATTGGTTTCTTCTTGGCTATCTTGTGTTGGACCTT
GATTGATACTTGCGAACAGTGGCTCGTAGAGGGTGACGAAGGTTGCAT
>AJ489258
CTAAATACTCTTAAGAAATGACCAGTCTGAGGCTGTAATGTCGTCCAAATTCGGAAGTTG
AGAAAACATTTGTGAATCCCCATTACCTTCCTGATGTTGTGGTTGAATCTTATCTGAATG
GAAATGATGTCGTGGTTCATTAGAAATGGCCGCTGGCTGTGTTCTGTTATCTTGAAATAG
AGGGGATTGTTTATCTCCCAAATAAAAACGCCATTCTCTGCCTGAGGAGCAGTGATGAGT
TCCCCTGTGCGTGAATCCATGATTGTTGCAGTTGAGGTGGAGGTAGTATGAGCAGCCACA
GTCTAGGTCTACACGCTTACGCCTTATTGGTTTCTTCTTGGCTATCTTGTGTTGGACCTT
GATTGATACTTGCGAACAGTGGCTCGTAGAGGGTGACGAAGGTTGCAT
>AM409201
CTAAATACTCTTAAGAAATGACCAGTCTGAGGCTGTAATGTCGTCCAAATTCGGAAGTTG
AGAAAACATTTGTGAATCCCCATTACCTTCCTGATGTTGTGGTTGAATCTTATCTGAATG
GAAATGATGTCGTGGTTCATTAGAAATGGCCGCTGGCTGTGTTCTGTTATCTTGAAATAG
AGGGGATTGTTTATCTCCCAAATAAAAACGCCATTCTCTGCCTGAGGAGCAGTGATGAGT
TCCCCTGTGCGTGAATCCATGATTGTTGCAGTTGAGGTGGAGGTAGTATGAGCAGCCACA
GTCTAGGTCTACACGCTTACGCCTTATTGGTTTCTTCTTGGCTATCTTGTGTTGGACCTT
GATTGATACTTGCGAACAGTGGCTCGTAGAGGGTGACGAAGGTTGCAT
>KC953602
CTAAATACTCTTAAGAAATGACCAGTCTGAGGCTGTAATGTCGTCCAAATTCGGAAGTTG
AGAAAACATTTGTGAATCCCCATTACCTTCCTGATGTTGTGGTTGAATCTTATCTGAATG
GAAATGATGTCGTGGTTCATTAGAAATGGCCGCTGGCTGTGTTCTGTTATCTTGAAATAG
AGGGGATTGTTTATCTCCCAAATAAAAACGCCATTCTCTGCCTGAGGAGCAGTGATGAGT
TCCCCTGTGCGTGAATCCATGATTGTTGCAGTTGAGGTGGAGGTAGTACGAGCAGCCACA
GTCTAGGTCTACACGCTTACGCCTTATTGGTTTCTTCTTGGCTATCTTGTGTTGGACCTT
GATTGATACTTGCGAACAGTGGCTCGTAGAGGGTGACGAAGGTTGCAT
>LN846616
CTAAATACTCTTAAGAAATGACCAGTCTGAGGCTGTAATGTCGTCCAAATTCGGAAGTTG
AGAAAACATTTGTGAATCCCCATTACCTTCCTGATGTTGTGGTTGAATCTTATCTGAATG
TAAATGATGTCGTGGTTCATTAGAAATGGCCGCTGGCTGTGTTCTGTTATCTTGAAATAG
AGGGGATTGTTTATCTCCCAAATAAAAACGCCATTCTCTGCCTGAGGAGCAGTGATGAGT
TCCCCTGTGCGTGAATCCATGATTGTTGCAGTTGAGGTGGAGGTAGTATGAGCAGCCACA
GTCTAGGTCTACACGCTTACGCCTTATTGGTTTCTTCTTGGCTATCTTGTGTTGGACCTT
GATTGATACTTGCGAACAGTGGCTCGTAGAGGGTGACGAAGGTTGCAT
>LN831187
CTAAATACTCTTAAGAAATGACCAGTCTGAGGCTGTAATGTCGTCCAAATTCGGAAGTTG
AGAAAACATTTGTGAATCCCCATTACCTTCCTGATGTTGTGGTTGAATCTTATCTGAATG
GAAATGATGTCGTTGTTCATTAGAAATGGCCGCTGGCTGTGTTCTGTTATCTTGAAATAG
AGGGGATTGTTTATCTCCCAAATAAAAACGCCATTCTCTGCCTGAGGAGCAGTGATGAGT
TCCCCTGTGCGTGAATCCATGATTGTTGCAGTTGAGGTGGAGGTAGTATGAGCAGCCACA
GTCTAGGTCTACACGCTTACGCCTTATTGGTTTCTTCTTGGCTATCTTGTGTTGGACCTT
GATTGATACTTGCGAACAGTGGCTCGTAGAGGGTGACGAAGGTTGCAT
>LN812978
CTAAATACTCTTAAGAAATGACCAGTCTGAGGCTGTAATGTCGTCCAAATTCGGAAGTTG
AGAAAACATTTGTGAATCCCCATTACCTTCCTGATGTTGTGGTTGAATCTTATCTGAATG
GAAATGATGTCGTTGTTCATTAGAAATGGCCGCTGGCTGTGTTCTGTTATCTTGAAATAG
AGGGGATTGTTTATCTCCCAAATAAAAACGCCATTCTCTGCCTGAGGAGCAGTGATGAGT
TCCCCTGTGCGTGAATCCATGATTGTTGCAGTTGAGGTGGAGGTAGTATGAGCAGCCACA
GTCTAGGTCTACACGCTTACGCCTTATTGGTTTCTTCTTGGCTATCTTGTGTTGGACCTT
GATTGATACTTGCGAACAGTGGCTCGTAGAGGGTGACGAAGGTTGCAT
>LN846617
CTAAATACTCTTAAGAAATGACCAGTCTGAGGCTGTAATGTCGTCCAAATTCGGAAGTTG
AGAAAACATTTGTGAATCCCCATTACCTTCCTGATGTTGTGGTTGAATCTTATCTGAATG
GAAATGATGTCGTTGTTCATTAGAAATGGCCGCTGGCTGTGTTCTGTTATCTTGAAATAG
AGGGGATTGTTTATCTCCCAAATAAAAACGCCATTCTCTGCCTGAGGAGCAGTGATGAGT
TCCCCTGTGCGTGAATCCATGATTGTTGCAGTTGAGGTGGAGGTAGTATGAGCAGCCACA
GTCTAGGTCTACACGCTTACGCCTTATTGGTTTCTTCTTGGCTATCTTGTGTTGGACCTT
GATTGATACTTGCGAACAGTGGCTCGTAGAGGGTGACGAAGGTTGCAT
>LN846610
CTAAATACTCTTAAGAAATGACCAGTCTGAGGCTGTAATGTCGTCCAAATTCGGAAGTTG
AGAAAACATTTGTGAATCCCCATTACCTTCCTGATGTTGTGGTTGAATCTTATCTGAATG
GAAATGATGTCGTTGTTCATTAGAAATGGCCGCTGGCTGTGTTCTGTTATCTTGAAATAG
AGGGGATTGTTTATCTCCCAAATAAAAACGCCATTCCCTGCCTGAGGAGCAGTGATGAGT
TCCCCTGTGCGTGAATCCATGATTGTTGCAGTTGAGGTGGAGGTAGTATGAGCAGCCACA
GTCTAGGTCTACACGCTTACGCCTTATTGGTTTCTTCTTGGCTATCTTGTGTTGGACCTT
GATTGATACTTGCGAACAGTGGCTCGTAGAGGGTGACGAAGGTTGCAT
>LN846606
CTAAATACTCTTAAGAAATGACCAGTCTGAGGCTGTAATGTCGTCCAAATTCGGAAGTTG
AGAAAACATTTGTGAATCCCCATTACCTTCCTGATGTTGTGGTTGAATCTTATCTGAATG
GAAATGATGTCGTTGTTCATTAGAAATGGCCGCTGGCTGTGTTCTGTTATCTTGAAATAG
AGGGGATTGTTTATCTCCCAAATAAAAACGCCATTCCCTGCCTGAGGAGCAGTGATGAGT
TCCCCTGTGCGTGAATCCATGATTGTTGCAGTTGAGGTGGAGGTAGTATGAGCAGCCACA
GTCTAGGTCTACACGCTTACGCCTTATTGGTTTCTTCTTGGCTATCTTGTGTTGGACCTT
GATTGATACTTGCGAACAGTGGCTCGTAGAGGGTGACGAAGGTTGCAT
>LN846604
CTAAATACTCTTAAGAAATGACCAGTCTGAGGCTGTAATGTCGTCCAAATTCGGAAGTTG
AGAAAACATTTGTGAATCCCCATTACCTTCCTGATGTTGTGGTTGAATCTTATCTGAATG
GAAATGATGTCGTTGTTCATTAGAAATGGTCGCTGGCTGTGTTCTGTTATCTTGAAATAG
AGGGGATTGTTTATCTCCCAAATAAAAACGCCATTCCCTGCCTGAGGAGCAGTGATGAGT
TCCCCTGTGCGTGAATCCATGATTGTTGCAGTTGAGGTGGAGGTAGTATGAGCAGCCACA
GTCTAGGTCTACACGCTTACGCCTTATTGGTTTCTTCTTGGCTATCTTGTGTTGGACCTT
GATTGATACTTGCGAACAGTGGCTCGTAGAGGGTGACGAAGGTTGCAT
>LN846608
CTAAATACTCTTAAGAAATGACCAGTCTGAGGCTGTAATGTCGTCCAAATTCGGAAGTTG
AGAAAACATTTGTGAATCCCCAGTACCTTCCTGATGTTGTGGTTGAATCTTATCTGAATG
GAAATGATGTCGTTGTTCATTAGAAATGGCCGCTGGCTGTGTTCTGTTATCTTGAAATAG
AGGGGATTGTTTATCTCCCAAATAAAAACGCCATTCTCTGCCTGAGGAGCAGTGATGAGT
TCCCCTGTGCGTGAATCCATGATTGTTGCAGTTGAGGTGGAGGTAGTATGAGCAGCCACA
GTCTAGGTCTACACGCTTACGCCTTATTGGTTTCTTCTTGGCTATCTTGTGTTGGACCTT
GATTGATACTTGCGAACAGTGGCTCGTAGAGGGTGACGAAGGTTGCAT
>LN846607
CTAAATACTCTTAAGAAATGACCAGTCTGAGGCTGTAATGTCGTCCAAATTCGGAAGTTG
AGAAAACATTTGTGAATCCCCAGTACCTTCCTGATGTTGTGGTTGAATCTTATCTGAATG
GAAATGATGTCGTTGTTCATTAGAAATGGCCGCTGGCTGTGTTCTGTTATCTTGAAATAG
AGGGGATTGTTTATCTCCCAAATAAAAACGCCATTCTCTGCCTGAGGAGCAGTGATGAGT
TCCCCTGTGCGTGAATCCATGATTGTTGCAGTTGAGGTGGAGGTAGTATGAGCAGCCACA
GTCTAGGTCTACACGCTTACGCCTTATTGGTTTCTTCTTGGCTATCTTGTGTTGGACCTT
GATTGATACTTGCGAACAGTGGCTCGTAGAGGGTGACGAAGGTTGCAT
>LN846600
CTAAATACTCTTAAGAAATGACCAGTCTGAGGCTGTAATGTCGTCCAAATTCGGAAGTTG
AGAAAACATTTGTGAATCCCCAGTACCTTCCTGATGTTGTGGTTGAATCTTATCTGAATG
GAAATGATGTCGTTGTTCATTAGAAATGGCCGCTGGCTGTGTTCTGTTATCTTGAAATAG
AGGGGATTGTTTATCTCCCAAATAAAAACGCCATTCTCTGCCTGAGGAGCAGTGATGAGT
TCCCCTGTGCGTGAATCCATGATTGTTGCAGTTGAGGTGGAGGTAGTATGAGCAGCCACA
GTCTAGGTCTACACGCTTACGCCTTATTGGTTTCTTCTTGGCTATCTTGTGTTGGACCTT
GATTGATACTTGCGAACAGTGGCTCGTAGAGGGTGACGAAGGTTGCAT
>KT099158
CTAAATACTCTTAAGAAATGACCAGTCTGAGGCTGTAATGTCGTCCAAATTCGGAAGTTG
AGAAAACATTTGTGAATCCCCATTACCTTCCTGATGTTGTGGTTGAATCTTATCTGAATG
GAAATGATGTCGTGGTTCATTAGAAATGGCCGCTGGCTGTGTTCTGTTATCTTGAAATAG
AGGGGATTGTTTATCTCCCAAATAAAAACGCCATTCTCTGCCTGAGGAGCAGTGATGAGT
TCCCCTGTGCGTGAATCCATGATTGTTGCAGTTGATGTGGAGGTAGTATGAGCAGCCACA
GTCTAGGTCTACACGTTTACGCCTTATTGGTTTCTTCTTGGCTATCTTGTGTTGGACCTT
GATTGATACTTGCGAACAGTGGCTCGTAGAGGGTGACGAAGGTTGCAT
>KT099157
CTAAATACTCTTAAGAAATGACCAGTCTGAGGCTGTAATGTCGTCCAAATTCGGAAGTTG
AGAAAACATTTGTGAATCCCCATTACCTTCCTGATGTTGTGGTTGAATCTTATCTGAATG
GAAATGATGTCGTGGTTCATTAGAAATGGCCGCTGGCTGTGTTCTGTTATCTTGAAATAG
AGGGGATTGTTTATCTCCCAAATAAAAACGCCATTCTCTGCCTGAGGAGCAGTGATGAGT
TCCCCTGTGCGTGAATCCATGATTGTTGCAGTTGATGTGGAGGTAGTATGAGCAGCCACA
GTCTAGGTCTACACGTTTACGCCTTATTGGTTTCTTCTTGGCTATCTTGTGTTGGACCTT
GATTGATACTTGCGAACAGTGGCTCGTAGAGGGTGACGAAGGTTGCAT
>JQ354991
CTAAATACTCTTAAGAAATGACCAGTCTGAGGCTGTAATGTCGTCCAAATTCGGAAGTTG
AGAAAACATTTGTGAATCCCCATTACCTTCCTGATGTTGTGGTTGAATCTTATCTGAATG
GAAATGATGTCGTGGTTCATTAGAAATGGCCGCTGGCTGTGTTCTGTTATCTTGAAATAG
AGGGGATTGTTTATCTCCCAGATAAAAACGCCATTCTCTGCCTGAGGAGCAGTGATGAGT
TCCCCTGTGCGTGAATCCATGATTGTTGCAGTTGAGATGGAGATAGTATGAGCAGCCACA
GTCTAGGTCTACACGCTTACGCCTTATTGGTTTCTTCTTGGCTATCTTGTGTTGGACCTT
GATTGATACTTGCGTACAGTGGCTCGTAGAGGGTGACGAAGGTTGCAT
>JQ231214
CTAAATACTCTTAAGAAATGACCAGTCTGAGGCTGTAATGTCGTCCAAATTCGGAAGTTG
AGAAAACATTTGTGAATCCCCATTACCTTCCTGATGTTGTGGTTGAATCTTATCTGAATG
GAAATGATGTCGTGGTTCATTAGAAATGGCCGCTGGCTGTGTTCTGTTATCTTGAAATAG
AGGGGATTGTTTATCTCCCAGATAAAAACGCCATTCTCTGCCTGAGGAGCAGTGATGAGT
TCCCCTGTGCGTGAATCCATGATTGTTGCAGTTGAGGTGGAGGTAGTATGAGCAGCCACA
GTCTAGGTCTACACGCTTACGCCTTATTGGTTTCTTCTTGGCTACCTTGTGTTGGACCTT
GATTGATACTTGCGAACAGTGGCTCGTAGAGGGTGACGAAGGTTGCAT
>LN846613
CTAAATACTCTTAAGAAATGACCAGTCTGAGGCTGTAATGTCGTCCAAATTCGGAAGTTG
AGAAAACATTTGTGAATCCCCAATACCTTCCTGATGTTGTGGTTGAATCTTATCTGAATG
GAAATGATGTCGTGGTTCATTAGAAATGGCCGCTGGCTGTGTTCTGTTATCTTGAAATAG
AGGGGATTGTTTATCTCCCAGATAAAAACGCCATTCTCTGCCTGAGGAGCAGTGATGAGT
TCCCCTGTGCGTGAATCCATGATTGTTGCAGTTGAGGTGGAGGTAGTATGAGCAGCCACA
GTCTAGGTCTACACGCTTACGCCTTATTGGTTTCTTCTTGGCTATCTTGTGTTGGACCTT
GATTGATACTTGTGAACAGTGGCTCGTAGAGGGTGACGAAGGTTGCAT
>LN846609
CTAAATACTCTTAAGAAATGACCAGTCTGAGGCTGTAATGTCGTCCAAATTCGGAAGTTG
AGAAAACATTTGTGAATCCCCAATACCTTCCTGATGTTGTGGTTGAATCTTATCTGAATG
GAAATGATGTCGTGGTTCATTAGAAATGGCCGCTGGCTGTGTTCTGTTATCTTGAAATAG
AGGGGATTGTTTATCTCCCAGATAAAAACGCCATTCTCTGCCTGAGGAGCAGTGATGAGT
TCCCCTGTGCGTGAATCCATGATTGTTGCAGTTGAGGTGGAGGTAGTATGAGCAGCCACA
GTCTAGGTCTACACGCTTACGCCTTATTGGTTTCTTCTTGGCTATCTTGTGTTGGACCTT
GATTGATACTTGTGAACAGTGGCTCGTAGAGGGTGACGAAGGTTGCAT
>LN846614
CTAAATACTCTTAAGAAATGACCAGTCTGAGGCTGTAATGTCGTCCAAATTCGGAAGTTG
AGAAAACATTTGTGAATCCCCAATACCTTCCTGATGTTGTGGTTGAATCTTATCTGAATG
GAAATGATGTCGTGGTTCATTAGAAATGGCCGCTGACTGTGTTCTGTTATCTTGAAATAG
AGGGGATTGTTTATCTCCCAGATAAAAACGCCATTCTCTGCCTGAGGAGCAGTGATGAGT
TCCCCTGTGCGTGAATCCATGATTGTTGCAGTTGAGGTGGAGGTAGTATGAGCAGCCACA
GTCTAGGTCTACACGCTTACGCCTTATTGGTTTCTTCTTGGCTATCTTGTGTTGGACCTT
GATTGATACTTGTGAACAGTGGCTCGTAGAGGGTGACGAAGGTTGCAT
>AJ865337
CTAAATACTCTTAAGAAATGACCAGTCTGAGTCTGTAATGTCGTCCAAATTCGGAAGTTG
AGAAAACATTTGTGAATCCCCAATACCTTCCTGATGTTGTGGTTGAATCTTATCTGAATG
AAAATGATGTCGTGGTTCATTAGAAATGGCCTCTGGCTGTGTTCTTTTATCTTGAAATAG
AGGGGATTGTTTATCTCCCAGATAAAAACGCCATTCTCTGCCTGAGGAGCAGTGATGAGT
TCCCCTGTGCGTGAATCCATGATTGTTGCAGTTGAGGTGGAGGTAGTATGAGCAGCCACA
GTCTAGGTCTACACGCTTACGCCTTATTGGTTTCTTCTTGGCTATCTTGTGTTGGACCTT
GATTGATACTTGCGAACAGTGGCTCGTAGAGGGTGACGAAGGTTGCAT
>LN846605
CTAAATACTCTTAAGAAACGACCAGTCTGAGGCTGTAATGTCGTCCAAATTCGGAAGTTG
AGAAAACATTTGTGAATCCCCAATACCTTCCTGATGTTGTGGTTGAATCTTATCTGAATG
GAAATGATGTCGTTGTTCATTAGAAATGGCCGCTGGCTGTGTTCTGTTATCTTGAAATAG
AGGGGATTGTTTATCTCCCAGATAAAAACGCCATTCTCTGCCTGAGGAGCAGTGATGAGT
TCCCCTGTGCGTGAATCCATGATTGTTGCAGTTGAGGTGGAGGTAGTATGAGCAGCCACA
GTCTAGGTCTACACGCTTACGCCTTATTGGTTTCTTCTTGGCTATCTTGTGTTGGACCTT
GATCGATACTTGCGAACAGTGGCTCGTAGAGGGTGACGAAGGTTGCAT
>LN846603
CTAAATACTCTTAAGAAACGACCAGTCTGAGGCTGTAATGTCGTCCAAATTCGGAAGTTG
AGAAAACATTTGTGAATCCCCAATACCTTCCTGATGTTGTGGTTGAATCTTATCTGAATG
GAAATGATGTCGTTGTTCATTAGAAATGGCCGCTGGCTGTGTTCTGTTATCTTGAAATAG
AGGGGATTGTTTATCTCCCAGATAAAAACGCCATTCTCTGCCTGAGGAGCAGTGATGAGT
TCCCCTGTGCGTGAATCCATGATTGTTGCAGTTGAGGTGGAGGTAGTATGAGCAGCCACA
GTCTAGGTCTACACGCTTACGCCTTATTGGTTTCTTCTTGGCTATCTTGTGTTGGACCTT
GATCGATACTTGCGAACAGTGGCTCGTAGAGGGTGACGAAGGTTGCAT
>LN846602
CTAAATACTCTTAAGAAACGACCAGTCTGAGGCTGTAATGTCGTCCAAATTCGGAAGTTG
AGAAAACATTTGTGAATCCCCAATACCTTCCTGATGTTGTGGTTGAATCTTATCTGAATG
GAAATGATGTCGTTGTTCATTAGAAATGGCCGCTGGCTGTGTTCTGTTATCTTGAAATAG
AGGGGATTGTTTATCTCCCAGATAAAAACGCCATTCTCTGCCTGAGGAGCAGTGATGAGT
TCCCCTGTGCGTGAATCCATGATTGTTGCAGTTGAGGTGGAGGTAGTATGAGCAGCCACA
GTCTAGGTCTACACGCTTACGCCTTATTGGTTTCTTCTTGGCTATCTTGTGTTGGACCTT
GATCGATACTTGCGAACAGTGGCTCGTAGAGGGTGACGAAGGTTGCAT
>LN846601
CTAAATACTCTTAAGAAACGACCAGTCTGAGGCTGTAATGTCGTCCAAATTCGGAAGTTG
AGAAAACATTTGTGAATCCCCAATACCTTCCTGATGTTGTGGTTGAATCTTATCTGAATG
GAAATGATGTCGTTGTTCATTAGAAATGGCCGCTGGCTGTGTTCTGTTATCTTGAAATAG
AGGGGATTGTTTATCTCCCAGATAAAAACGCCATTCTCTGCCTGAGGAGCAGTGATGAGT
TCCCCTGTGCGTGAATCCATGATTGTTGCAGTTGAGGTGGAGGTAGTATGAGCAGCCACA
GTCTAGGTCTACACGCTTACGCCTTATTGGTTTCTTCTTGGCTATCTTGTGTTGGACCTT
GATCGATACTTGCGAACAGTGGCTCGTAGAGGGTGACGAAGGTTGCAT
>LN846599
CTAAATACTCTTAAGAAACGACCAGTCTGAGGCTGTAATGTCGTCCAAATTCGGAAGTTG
AGAAAACATTTGTGAATCCCCAATACCTTCCTGATGTTGTGGTTGAATCTTATCTGAATG
GAAATGATGTCGTTGTTCATTAGAAATGGCCGCTGGCTGTGTTCTGTTATCTTGAAATAG
AGGGGATTGTTTATCTCCCAGATAAAAACGCCATTCTCTGCCTGAGGAGCAGTGATGAGT
TCCCCTGTGCGTGAATCCATGATTGTTGCAGTTGAGGTGGAGGTAGTATGAGCAGCCACA
GTCTAGGTCTACACGCTTACGCCTTATTGGTTTCTTCTTGGCTATCTTGTGTTGGACCTT
GATCGATACTTGCGAACAGTGGCTCGTAGAGGGTGACGAAGGTTGCAT
>EF101929
CTAAATACTCTTAAGAAACGACCAGTCTGAGGCTGTAATGTCGTCCAAATTCGGAAGTTG
AGAAAACATTTGTGAATCCCCAATACCTTCCTGATGTTGTGGTTGAATCTTATCTGAATG
GAAATGATGTCGTGGTTCATTAGAAATGGCCGCTGGCTGTGTTCTGTTATCTTGAAATAG
AGGGGATTGTTTATCTCCCAGATAAAAACGCCATTCTCTGCCTGAGGAGCAGTGATGAGT
TCCCCTGTGCGTGAATCCATGATTGTTGCAGTTGAGGTGGAGGTAGTATGAGCAGCCACA
GTCTAGGTCTACACGCTTACGCCTTATTGGTTTCTTCTTGGCTATCTTGTGTTGGACCTT
GATTGATACTTGCGAACAGTGGCTCGTAGAGGGTGACGAAGGTTGCAT
>KF477277
CTAAATACCCTTAAGAAACGACCAGTCTGAGGCTGTAATGTCGTCCAAATTCGGAAGTTG
AGAAAACATTTGTGAATCCCGAATACCTTCCTGATGTTGTGGTTGAATCTTATCTGAATG
GAAATGATGTCGTGGTTCATTAGAAATGGCCTCTGGCTGTGTTCTGTTATCTTGAAATAG
AGGGGATTGTTTATCTCCCATATAAAAACGCCATTCTCTGCCTGAGGAGCAGTGATGAGT
TCCCCTGTGCGTGAATCCATGATTGTTGCAGTTGAGGTGTTGGTAGTATGAGCAGCCACA
GTGTAGGTCTACACGCTTACGCCTTATTGGATTCTTCTTGGCTATCTTGTGTTGGACCTT
GATTGATACTTGCGAACAGTGGCTCGTAGAGGGTGACGAAGGTTGCAT
>AF071228
CTAAATACTTTTAAGAAACGACCAGTCTGAGGCTGTAATGTCGTCCAAATTCGGAAGTTG
AGAAAACATTTGTGAATCCCCAATACCTTCCTGATGTTGTGGTTGAATCTTATCTGAATG
GAAATGATGTCGTGGTTCATTAGAAATGGCCTCTGGCTGTGTTCTGTTATCTTGAAATAG
AGGGGATTGTTTATCTCCCAGATAAAAACGCCATTCTCTGCCTGAGGAGCAGTGATGAGT
TCCCCTGTGCGTGAATCCATGATTGTTGCAGTTGAGGTGTTGGTAGTATGAGCAGCCACA
GTCTAGGTCTATACGCTTACGCCTTATTGGTTTCTTCTTGGCTATCTTGTGTTGGACCTT
GATTGATACTTGCGAACAGTGGCTCGTAGAGGGTGACGAAGGTTGCAT
>AB116632
CTAAATACTCTTAAGAAACGACCAGTCTGAGGCTGTAATGTCGTCCAAATTCGGAAGTTG
AGAAAACATTTGTGAATCCCCAATACCTTCCTGATGTTGTGGTTGAATCTTATCTGAATG
GAAATGATGTCGTGGTTCATTAGAAATGGCCTCTGGCTGTGTTCTGTTATCTTGAAATAG
AGGGGATTGTTTATCTCCCAGATAAAAACGCCATTCTCTGCCTGAGGAGCAGTGATGAGT
TCCCCTGTGCGTGAATCCATGATTGTTGCAGTTGAGGTGGAGGTAGTATGAGCAGCCACA
GTCTAGGTCTACACGCTTACGCCTTATTGGTTTCTTCTTGGCTATCTTGTGTTGGACCTT
GATTGATACTTGCGAACAGTGGCTCGTAGAGGGTGACGAAGGTTGCAT
>AB014346
CTAAATACTCTTAAGAAACGACCAGTCTGAGGCTGTAATGTCGTCCAAATTCGGAAGTTG
AGAAAACATTTGTGAATCCCCAATACCTTCCTGATGTTGTGGTTGAATCTTATCTGAATG
GAAATGATGTCGTGGTTCATTAGAAATGGCCTCTGGCTGTGTTCTGTTATCTTGAAATAG
AGGGGATTGTTTATCTCCCAGATAAAAACGCCATTCTCTGCCTGAGGAGCAGTGATGAGT
TCCCCTGTGCGTGAATCCATGATTGTTGCAGTTGAGGTGGAGGTAGTATGAGCAGCCACA
GTCTAGGTCTACACGCTTACGCCTTATTGGTTTCTTCTTGGCTATCTTGTGTTGGACCTT
GATTGATACTTGCGAACAGTGGCTCGTAGAGGGTGACGAAGGTTGCAT
>AB110218
CTAAATACTCTTAAGAAACGACCAGTCTGAGGCTGTAATGTCGTCCAAATTCGGAAGTTG
AGAAAACATTTGTGAATCCCCAATACCTTCCTGATGTTGTGGTTGAATCTTATCTGAATG
GAAATGATGTCGTGGTTCATTAGAAATGGCCTCTGGCTGTGTTCTGTTATCTTGAAATAG
AGGGGATTGTTTATCTCCCAGATAAAAACGCCATTCTCTGCCTGAGGAGCAGTGATGAGT
TCCCCTGTGCGTGAATCCATGATTGTTGCAGTTGAGGTGGAGGTAGTATGAGCAGCCACA
GTCTAGGTCTACACGCTTACGCCTTATTGGTTTCTTCTTGGCTATCTTGTGTTGGACCTT
GATTGATACTTGCGAACAGTGGCTCGTAGAGGGTGACGAAGGTTGCAT
>KJ913683
CTAAATACTCTTAAGAAACGACCAGTCTGAGGCTGTAATGTCGTCCAAATTCGGAAGTTG
AGAAAACATTTGTGAATCCCCAATACCTTCCTGATGTTGTGGTTGAATCTTATCTGAATG
GAAATGATGTCGTGGTTCATTAGAAATGGCCTCTGGCTGTGGTCTGTTATCTTGAAATAG
AGGGGATTGTTTATCTCCCAGATAAAAACGCCATTCTCTGCCTGAGGAGCAGTGATGAGT
TCCCCTGTGCGTGAATCCATGATTGTTGCAGTTGAGGTGGAGGTAGTATGAGCAGCCACA
GTCTAGGTCTACACGCTTACGCCTTATTGGTTTCTTCTTGGCTATCTTGTGTTGGACCTT
GATTGATACTTGCGAACAGTGGCTCGTAGAGGGTGACGAAGGTTGCAT
>KJ913682
CTAAATACTCTTAAGAAACGACCAGTCTGAGGCTGTAATGTCGTCCAAATTCGGAAGTTG
AGAAAACATTTGTGAATCCCCAATACCTTCCTGATGTTGTGGTTGAATCTTATCTGAATG
GAAATGATGTCGTGGTTCATTAGAAATGGCCTCTGGCTGTGGTCTGTTATCTTGAAATAG
AGGGGATTGTTTATCTCCCAGATAAAAACGCCATTCTCTGCCTGAGGAGCAGTGATGAGT
TCCCCTGTGCGTGAATCCATGATTGTTGCAGTTGAGGTGGAGGTAGTATGAGCAGCCACA
GTCTAGGTCTACACGCTTACGCCTTATTGGTTTCTTCTTGGCTATCTTGTGTTGGACCTT
GATTGATACTTGCGAACAGTGGCTCGTAGAGGGTGACGAAGGTTGCAT
>EF054894
CTAAATACTCTTAAGAAACGACCAGTCTGAGGCTGTAATGTCGTCCAAATTCGGAAGTTG
AGAAAACATTTGTGAATCCCCAATACCTTCCTGATGTTGTGGTTGAATCTTATCTGAATG
GAAATGATGTCGTGGTTCATTAGAAATTGCCTCTGGCTGTGATCTGTTATCTTGAAATAG
AGGGGATTGTTTATCTCCCAGATAAAAACGCCATTCTCTGCCTGAGGAGCAGTGATGAGT
TCCCCTGTGCGTGAATCCATGATTGTTGCAGTTGAGGTGGAGGTAGTATGAGCAGCCACA
GTCTAGGTCTACACGCTTACGCCTAATTGGTTTCTTCTTGGCTATCTTGTGTTGGACCTT
GATTGATACTTGCGAACAGTGGCTCGTAGAGGGTGATGAAGATTGCAT
>AB116636
CTAAATACTCTTAAGAAACGACCAGTCTGAGGCTGTAATGTCGTCCAAATTCGGAAGTTG
AGAAAACATTTGTGAATCCCCAATACCTTCCTGATGTTGTGGTTGAATCTTATCTGAATG
GAAATGATGTCGTGGTTCATTAGAAATTGCCTCTGGCTGTGTTCTGTTATCTTGAAATAG
AGGGGATTGTTTATCTCCCAGATAAAAACGCCATTCTCTGCTTGAGGAGCAGTGATGAGT
TCCCCTGTGCGTGAATCCATGATTGTTGCAGTTGAGGTGGAGGTAGTATGAGCAGCCACA
GTCTAGGTCTACACGCTTACGCCTTATTGGTTTCTTCTTGGCTATCTTGTGTTGGACCTT
GATTGATACTTGCGAACAGTGGCTCGTAGAGGGTGACGAAGGTTGCAT
>AB921568
CTAAATACTCTTAAGAAACGACCAGTCTGAGGCTGTAATGTCGTCCAAATTCGGAAGTTG
AGAAAACATTTGTGAATCCCCAATACCTTCCTGATGTTGTGGTTGAATCTTATCTGAATG
GAAATGATGTCGTGGTTCATTAGAAATGGCCTCTGGCTGTGTTCTGTTATCTTGAAATAG
AGGGGATTGTTTATCTCCCAGATAAAAACGCCATTCTCTGCTTGAGGAGCAGTGATGAGT
TCCCCTGTGCGTGAATCCATGATTGTTGCAGTTGAGGTGGAGGTAGTATGAGCAGCCACA
GTCTAGGTCTACACGCTTACGCCTTATTGGTTTCTTCTTGGCTATCTTGTGTTGGACCTT
GATTGATACTTGCGAACAGTGGCTCGTAGAGGGTGACGAAGGTTGCAT
>AF105975
CTAAATACTCTTAAGAAACGACCAGTCTGAGGCTGTAATGTCGTCCAAATTCGGAAGTTG
AGAAAACATTTGTGAATCCCCAATACCTTCCTGATGTTGTGGTTGAATCTTATCTGAATG
GAAATGATGTCGTGGTTCATTAGAAATGGCCTCTGGCTGTGTTCTGTTATCTTGAAATAG
AGGGGATTGTTTATCTCCCAGATAAAAACGCCATTCTCTGCTTGAGGAGCAGTGATGAGT
TCCCCTGTGCGTGAATCCATGATTGTTGCAGTTGAGGTGGAGGTAGTATGAGCAGCCACA
GTCTAGGTCTACACGCTTACGCCTTATTGGTTTCTTCTTGGCTATCTTGTGTTGGACCTT
GATTGATACTTGCGAACAGTGGCTCGTAGAGGGTGACGAAGGTTGCAT
>AB116635
CTAAATACTCTTAAGAAACGACCAGTCTGAGGCTGTAATGTCGTCCAAATTCGGAAGTTG
AGAAAACATTTGTGAATCCCCAATACCTTCCTGATGTTGTGGTTGAATCTTATCTGAATG
GAAATGATGTCGTGGTTCATTAGAAATGGCCTCTGGCTGTGTTCTGTTATCTTGAAATAG
AGGGGATTGTTTATCTCCCAGATAAAAACGCCATTCTCTGCTTGAGGAGCAGTGATGAGT
TCCCCTGTGCGTGAATCCATGATTGTTGCAGTTGAGGTGGAGGTAGTATGAGCAGCCACA
GTCTAGGTCTACACGCTTACGCCTTATTGGTTTCTTCTTGGCTATCTTGTGTTGGACCTT
GATTGATACTTGCGAACAGTGGCTCGTAGAGGGTGACGAAGGTTGCAT
>AB116634
CTAAATACTCTTAAGAAACGACCAGTCTGAGGCTGTAATGTCGTCCAAATTCGGAAGTTG
AGAAAACATTTGTGAATCCCCAATACCTTCCTGATGTTGTGGTTGAATCTTATCTGAATG
GAAATGATGTCGTGGTTCATTAGAAATGGCCTCTGGCTGTGTTCTGTTATCTTGAAATAG
AGGGGATTGTTTATCTCCCAGATAAAAACGCCATTCTCTGCTTGAGGAGCAGTGATGAGT
TCCCCTGTGCGTGAATCCATGATTGTTGCAGTTGAGGTGGAGGTAGTATGAGCAGCCACA
GTCTAGGTCTACACGCTTACGCCTTATTGGTTTCTTCTTGGCTATCTTGTGTTGGACCTT
GATTGATACTTGCGAACAGTGGCTCGTAGAGGGTGACGAAGGTTGCAT
>LC202091
CTAAATACTCTTAAGAAACGACCAGTCTGAGGCTGTAATGTCGTCCAAATTCGGAAGTTG
AGAAAACATTTGTGAATCCCCAATACCTTCCTGATGTTGTGGTTGAATCTTATCTGAATG
GAAATGATGTCGTGGATCATTAGAAATGGCCTCTGGCTGTGTTCTGTTATCTTGAAATAG
AGGGGATTGTTTATCTCCCAGATAAAAACGCCATTCTCTGCTTGAGGAGCAGTGATGAGT
TCCCCTGTGCGTGAATCCATGATTGTTGCAGTTGAGGTGGAGGTAGTATGAGCAGCCACA
GTCTAGGTCTACACGCTTACGCCTTATTGGTTTCTTCTTGGCTATCTTGTGTTGGACCTT
GATTGATACTTGCGAACAGTGGCTCGTAGAGGGTGACGAAGGTTGCAT
>AB116633
CTAAATACTCTTAAGAAACGACCAGTCTGAGGCTGTAATGTCGTCCAAATTCGGAAGTTG
AGAAAACATTTGTGAATCCCCAATACCTTCCTGATGTTGTGGTTGAATCTTATCTGAATG
GAAATGATGTCGTGGTTCATTAGAAATGGCCTCTGGCTGTGTTCTGTTATCTTGAAATAG
AGGGGATTGTTTATCTCCCAGATAAAAACGCCATTCTCTGCTTGAGGAGCAGTGATGAGT
TCCCCTGTGCGTGAATCCATGATTGTTGCAGTTGAGGTGGAGGTAGTATGAGCAGCCACA
GTCTAGGTCTACACGCTTACGCCTTATTGGTTTCTTCTTGGCTATCTTGTGTTGGACCTT
GATTGATACCTGCGAACAGTGGCTCGTAGAGGGTGACGAAGGTTGCAT
>KC702796
CTAAATACTCTTAAGAAACGACCAGTCTGAGGCTGTAATGTCGTCCAAATTCTGAAGTTG
AGAAAACATTTGTGAATCCCCAATATCTTCCTGATGTTGTGGTTGAATCTTATCTGAATG
GAAATGATGTCGTGGTTCATTAGAAATGGCCTCTGGCTGTGTTCTGTTATCTTGAAATAG
AGGGGATTGTTTATCTCCCAGATAAAAACGCCATTCTCTGCTTGAGGAGCAGTGATGAGT
TCCCCTGTGCGTGAATCCATGATTGTTGCAATTGATGTGGAGGTAGTATGAGCAGCCACA
GTCTAGGTCTACACGCTTACGCCTTATTGGTTTCTTCTTGGCTATCTTGTGTTGGACCTT
GATTGGTACTTGCGAACAGTGGCTCGTAGAGGGTGACGAAGGTTGCAT
>KU836750
CTAAATACTCTTAAGAAACGACCAGTCTGAGGCTGTAATGTCGTCCAAATTCGGAAGTTG
AGAAAACATTTGTGAATCCCCAATACCTTCCTGATGTTGTGGTTGAATCTTATCTGAATG
GAAATGATGTCGTGGTTCATTAGAAATGGCCTCTGGCTGTGTTCTGTTATCTTGAAATAG
AGGGGATTGTTTATCTCCCAGATAAAAACGCCATTCTCTGCTTGAGGAGCAGTGATGAGT
TCCCCTGTGCGTGAATCCATGATTGTTGCAGTTGATGTGGAGGTAGTATGAGCAGCCACA
GTCTAGGTCTACACGCTTACGCCTTATTGGTTTCTTCTTGGCTATCTTGTGTTGGACCTT
GATTGGTACTTGCGAACAGTGGCTCGTAGAGGGTGACGAAGGTTGCAT
>KJ830841
CTAAATACTCTTAAGAAACGACCAGTCTGAGGCCGTAAGGTCGTCCAGATTCGGAAGTTG
AGATAACATTTGTGAATCCCCAGCACCTTCCTGATGTTGTGATTGAATCTTATCTGAATG
GAAATGATGTCGTGGTTCATTAGAAATGGCCGCTGGCTGTGTTCTGTTATCTTGAAATAG
AGGGGATTGTTTATCTCCCAGATAAAAACGCCATTCTCTGCCTGAGGAACAGTGATGAGT
TCCCCTGTGCGTGAATCCATGGTTGTTGCAGTTGATATGGAGGTAGTATGAGCAGCCACA
GTCTAGGTCTACACGCTTACGCCGTATTGGTTTCTTCTTGGCTATCTTGTGTTGGACCTT
GATTGATACTTGCGAACAGTGGCTCGTAGAGGGTGACGAAGGTTGCAT
>JF451352
CTAAATACTCTTAAGAAACGACCAGTCTGAGGCCGTAAGGTCGTCCAGATTCGGAAGTTG
AGATAACATTTGTGAATCCCCAGTACCTTCCTGATGTTGTGATTGAATCTTATCTGAATG
GAAATGATGTCGTGGTTCATTAGAAATGGCCGCTGGCTGTGTTCTGTTATCTTGAAATAG
AGGGGATTGTTTATCTCCCAGATAAAAACGCCATTCTCTGCCTGAGGAACAGTGATGAGT
TCCCCTGTGCGTGAATCCATGATTGTTGCAGTTGATATGGAGGTAGTATGAGCAGCCACA
GTCTAGGTCTACACGCTTACGCCTTATTGGTTTCTTCTTGGCTATCTTGTGTTGGACCTT
GATTGATACTTGCGAACAGTGGCTCGTAGAGGGTGACGAAGGTTGCAT
>AY044138
CTAAATACTCTTAAGAAACGACCAGTCTGAGGCCGTAAGGTTGTCCAAATTCGGAAGTTG
AGAAAACATTTGTGAATCCCCAGAACCTTCCTGATGTTGTGGTTGAATCTTATCTGAATG
GAAATGACGTCGTGGTTCATTAGAAATGGCCTCTGGCTGTGTTCTGTTATCTTGAAATAG
AGGGGATTGTTTATCTCCCAGATAAAAACGCCATTCTCTGCTTGAGGAGCAGTGATGAGT
TCCCCTGTGTGTGAATCCATGGTTGTTGCAGTTGAGATGGAGGTAGTATGAGCAGCCACA
GTCTAGGTCTACACGCTTACGCCTTATTGGTTTCTTCTTGGCTATCTTGTGTTGGACCTT
GATTGGTACTTGAGAACAGTGGCTCGTAGAGGGTGACGAAGGTTGCAT
>KX347166
CTAAATACTCTTAAGAAACGACCAGTCTGAGGCTGTAATGTCGTCCAAATTCGGAAGTTG
AGAAAACATTTGTGAATCCCCATTACCTTCCTGATATTGTGGTTGAATCTTATCTGAATG
GAAATGATGTCGTGGTTCATTAGAAATGGCCGCGGGCTGTGTTCTGTTATCTTGAAATAG
AGGGGATTGTTTATCTCCCAGATAAAAACACCATTCTCTGCCTGAGGAGCAGTGATGAGT
TCCCCTGTGCGTGAATCCATGATTGTTGCAGTTGATATGGAGGTAGTATGAGCAGCCACA
GTCTAGGTCTACACGCTTACGCCTTATTGGTTTCTTCTTGGCTATCTTGTGTTGGACCTT
GATTGATACTTGCGAACAGTGGCTCGTAGAGGGTGACGAAGGTTGCAT
>KX347155
CTAAATACTCTTAAGAAACGACCAGTCTGAGGCTGTAATGTCGTCCAAATTCGGAAGTTG
AGAAAACATTTGTGAATCCCCATTACCTTCCTGATATTGTGGTTGAATCTTATCTGAATG
GAAATGATGTCGTGGTTCATTAGAAATGGCCGCGGGCTGTGTTCTGTTATCTTGAAATAG
AGGGGATTGTTTATCTCCCAGATAAAAACACCATTCTCTGCCTGAGGAGCAGTGATGAGT
TCCCCTGTGCGTGAATCCATGATTGTTGCAGTTGATATGGAGGTAGTATGAGCAGCCACA
GTCTAGGTCTACACGCTTACGCCTTATTGGTTTCTTCTTGGCTATCTTGTGTTGGACCTT
GATTGATACTTGCGAACAGTGGCTCGTAGAGGGTGACGAAGGTTGCAT
>KX347164
CTAAATACTCTTAAGAAACGACCAGTCTGAGGCTGTAATGTCGTCCAAATTCGGAAGTTG
AGAAAACATTTGTGAATCCCCATTACCTTCCTGATATTGTGGTTGAATCTTATCTGAATG
GAAATGATGTCGTGGTTCATTAGAAATGGCCGCGGGCTGTGTTCTGTTATCTTGAAATAA
AGGGGATTGTTTATCTCCCAGATAAAAACACCATTCTCTGCCTGAGGAGCAGTGATGAGT
TCCCCTGTGCGTGAATCCATGATTGTTGCAGTTGATATGGAGGTAGTATGAGCAGCCACA
GTCTAGGTCTACACGCTTACGCCTTATTGGTTTCTTTTTGGCTATCTTGTGTTGGACCTT
GATTGATACTTGCGAACAGTGGCTCGTAGATGGTGACGAAGGTTGCAT
>KX347158
CTAAATACTCTTAAGAAACGACCAGTCTGAGGCTGTAATGTCGTCCAAATTCGGAAGTTG
AGAAAACATTTGTGAATCCCCATTACCTTCCTGATATTGTGGTTGAATCTTATCTGAATG
GAAATGATGTCGTGGTTCATTAGAAATGGCCGCGGGCTGTGTTCTGTTATCTTGAAATAA
AGGGGATTGTTTATCTCCCAGATAAAAACACCATTCTCTGCCTGAGGAGCAGTGATGAGT
TCCCCTGTGCGTGAATCCATGATTGTTGCAGTTGATATGGAGGTAGTATGAGCAGCCACA
GTCTAGGTCTACACGCTTACGCCTTATTGGTTTCTTTTTGGCTATCTTGTGTTGGACCTT
GATTGATACTTGCGAACAGTGGCTCGTAGATGGTGACGAAGGTTGCAT
>KX347156
CTAAATACTCTTAAGAAACGACCAGTCTGAGGCTGTAATGTCGTCCAAATTCGGAAGTTG
AGAAAACATTTGTGAATCCCCATTACCTTCCTGATATTGTGGTTGAATCTTATCTGAATG
GAAATGATGTCGTGGTTCATTAGAAATGGCCGCGGGCTGTGTTCTGTTATCTTGAAATAA
AGGGGATTGTTTATCTCCCAGATAAAAACACCATTCTCTGCCTGAGGAGCAGTGATGAGT
TCCCCTGTGCGTGAATCCATGATTGTTGCAGTTGATATGGAGGTGGTATGAGCAGCCACA
GTCTAGGTCTACACGCTTACGCCTTATTGGTTTCTTCTTGGCTATCTTGTGTTGGACCTT
GATTGATACTTGCGAACAGTGGCTCGTAGATGGTGACGAAGGTTGCAT
>KX347162
CTAAATACTCTTAAGAAACGACCAGTCTGAGGCTGTAATGTCGTCCAAATTCGGAAGTTG
AGAAAACATTTGTGAATCCCCATTACCTTCCCGATATTGTGGTTGAATCTTATCTGAATG
GAAATGATGTCGTGGTTCATTAGAAATGGCCGCTGGCTGTGTTCTGTTATCTTGAAATAG
AGGGGATTGTTTATCTCCCAGATAAAAACACCATTCTCTGCCTGAGGAGCAGTGATGAGT
TCCCCTGTGCGTGAATCCATGATTGTTGCAGTTGATATGGAGGTAGTATGAGCAGCCACA
GTCTAGGTCTACACGCTTACGCCTTATTGGTTTCTTCTTGGCTATCTTGTGTTGGACCTT
GATTGATACTTGCGAACAGTGGCTCGTAGAGGGTGACGAAGGTTGCAT
>KX347165
CTAAATACTCTTAAGAAACGACCAGTCTGAGGCTGTAATGTCGTCCAAATTCGGAAGTTG
AGAAAACATTTGTGAATCCCCATTACCTTCCTGATATTGTGGTTGAATCTTATCTGAATG
GAAATGATGTCGTGGTTCATTAGAAATGGCCGCTGGCTGTGTTCTGTTATCTTGAAATAA
AGGGGATTGTTTATCTCCCAGATAAAAACGCCATTCTCTGCCTGAGGAGCAGTGATGAGT
TCCCCTGTGCGTGAATCCATGATTGTTGCAGTTGATATGGAGGTAGTATGAGCAGCCACA
GTCTAGGTCTACACGCTTACGCCTTATTGGTTTCTTCTTGGCTATCTTGTGTTGGACCTT
GATTGATACTTGCGAACAGTGGCTCGTAGATGGTGACGAAGGTTGCAT
>KX347160
CTAAATACTCTTAAGAAACGACCAGTCTGAGGCTGTAATGTCGTCCAAATTCGGAAGTTG
AGAAAACATTTGTGAATCCCCATTACCTTCCTGATATTGTGGTTGAATCTTATCTGAATG
GAAATGATGTCGTGGTTCATTAGAAATGGCCGCTGGCTGTGTTCTGTTATCTTGAAATAA
AGGGGATTGTTTATCTCCCAGATAAAAACGCCATTCTCTGCCTGAGGAGCAGTGATGAGT
TCCCCTGTGCGTGAATCCATGATTGTTGCAGTTGATATGGAGGTAGTATGAGCAGCCACA
GTCTAGGTCTACACGCTTACGCCTTATTGGTTTCTTCTTGGCTATCTTGTGTTGGACCTT
GATTGATACTTGCGAACAGTGGCTCGTAGATGGTGACGAAGGTTGCAT
>KX347159
CTAAATACTCTTAAGAAACGACCAGTCTGAGGCTGTAATGTCGTCCAAATTCGGAAGTTG
ATAAAACATTTGTGAATCCCCATTACCTTCCTGATATTGTGGTTGAATCTTATCTGAATG
GAAATGATGTCGTGGTTCATTAGAAATGGCCGCTGGCTGTGTTCTGTTATCTTGAAATAA
AGGGGATTGTTTATCTCCCAGATAAAAACGCCATTCTCTGCCTGAGGAGCAGTGATGAGT
TCCCCTGTGCGTGAATCCATGATTGTTGCAGTTGATATGGAGGTAGTATGAGCAGCCACA
GTCTAGGTCTACACGCTTACGCCTTATTGGTTTCTTCTTGGCTATCTTGTGTTGGACCTT
GATTGATACTTGCGAACAGTGGCTCGTAGATGGTGACGAAGGTTGCAT
>KX347161
CTAAATACTCTTAAGAAACGACCAGTCTGAGGCTGTAATGTCGTCCAAATTCGGAAATTG
AGAAAACATTTGTGAATCCCCATTACCTTCCTGATATTGTGGTTGAATCTTATCTGAATG
GAAATGATGTCGTGGTTCATTAGAAATGGTCGCTGGCTGTGTTCTGTTATCTTGAAATAA
AGGGGATTGTTTATCTCCCAGATAAAAACGCCATTCTCTGCCTGAGGAGCAGTGATGAGT
TCCCCTGTGCGTGAATCCATGATTGTTGCAGTTGATATGGAGGTAGTATGAGCAGCCACA
GTCTAGGTCTACACGCTTACGCCTTATTGGTTTCTTCTTGGCTATCTTGTGTTGGACCTT
GATTGATACTTGCGAACAGTGGCTCGTAGAGGGTGACGAAGGTTGCAT
>KX347163
CTAAATACTCTTAAGAAACGACCAGTCTGAGGCTGTAATGTCGTCCAAATTCGGAAGTTG
AGAAAACATTTGTGAATCCCCATTACCTTCCTGATATTGTGGTTGAATCTTATCTGAATG
GAAATGATGTCGTGGTTCATTAGAAATGGCCGCTGGCTGTGTTCTGTTATCTTGAAATAG
AGGGGATTGTTTATCTCCCAGATAAAAACGCCATTCTCTGCCTGAGGAGCAGTGATGAGT
TCCCCTGTGCGTGAATCCATGATTGTTGCAGTTGATATGGAGGTAGTATGAGCAGCCACA
GTCTAGGTCTACACGCTTACGCCTTATTGGTTTCTTCTTGGCTATCTTGTGTTGGACCTT
GATTGATACTTGCGAACAGTGGCTCGTAGAGGGTGACGAAGGTTGCAT
>KX347157
CTAAATACTCTTAAGAAACGACCAGTCTGAGGCTGTAATGTCGTCCAAATTCGGAAGTTG
AGAAAACATTTGTGAATCCCCATTACCTTCCTGATATTGTGGTTGAATCTTATCTGAATG
GAAATGATGTCGTGGTTCATTAGAAATGGCCGCTGGCTGTGTTCTGTTATCTTGAAATAG
AGGGGATTGTTTATCTCCCAGATAAAAACGCCATTCTCTGCCTGAGGAGCAGTGATGAGT
TCCCCTGTGCGTGAATCCATGATTGTTGCAGTTGATATGGAGGTAGTATGAGCAGCCACA
GTTTAGGTCTACACGCTTACGCCTTATTGGTTTCTTCTTGGCTATCTTGTGTTGGACCTT
GATTGATACTTGCGAACAGTGGCTCGTAGAGGGTGACGAAGGTTGCAT
>AJ812277
CTAAATACTCTTAAGAAACGACCAGTCTGAGGCTGTAATGTCGTCCAAATTCGGAAGTTG
AGAAAACATTTGTGAATCCCAATAACCTTCCTGATGTTGTGGTTGAATCTTATCTGAATG
GAAATGATGTCGTGGTTCATTAGAAATGGCCGCTGGCTGTGTTCTGTTATCTTGAAATAG
AGGGGATTGTTTATCTCCCAGATAAAAACGCCATTCTCTGCCTGAGGAGCAGTGATGAGT
TCCCCTGTGCGTGAATCCATGATTGTTGCAGTTGATGTGGAGGTAGTATGAGCAGCCACA
GTCTAGGTCTACACGCTTACGCCTTATTGGTTTCTTCTTGGCTATCTTGTGTTGGACCTT
GATTGATACTTGCGAACAGTGGCTCGTAGAGGGTGACGAAGGTTGCAT
>EF051116
CTAAATACTCTTAAGAAACGACCAGTCTGAGGCTGTAATGTCGTCCAAATTCGGAAGTTG
AGAAAACATTTGTGAATCCCCAATACCTTCCTGATGTTGTGGTTGAATCTTATCTGAATG
GAAATGATGTCGTGGTTCATTAGAAATGGCCTCTGGCTGTGTCCTGTTATCTTGAAATAG
AGGGGATTGTTTATCTCCCAGATAAAAACGCCATTCTCTGCCTGAGGAGCAGTGATGAGT
TCCCCTGTGCGTGAATCCATGATTATTGCAGTTGATATGGAGGTAGTATGAGCAGCCACA
GTCTAGGTCTACACGCTTACGCCTTATTGGTTTCTTCTTGGCTATCTTGTGTTGGACCTT
GATTGATACTTGCGAACAGTGGCTCGTAGAGGGTGACGAAGGTTGCAT
>LN680632
CTAAATACTCTTAAGAAACGACCAGTCTGAGGCTGTAATGTCGTCCAAATCTGGAAGTTG
AGAAAACATTTGTGAATCCCCAACTCCTTCCTGATATTGTGGTTGAATCTTATCTGAATG
GAAATGATGTCGTGGTTCATTAGAAATGGCCTCTGGCTGTGTTCTGTTATCTTGAAATAG
AGGGGATTGTTTATCTCCCAGATAAAAACGCCATTCTCTGCTTGAGGAGCAGTGATGAGT
TCCCCTGTGCGTGAATCCATGATTATTGCAGTTGATGTGGAGGTAGTATGAGCATCCACA
ATCTAGGTCTACACGCTTACGCCTAATTGGTCTCTTCTTGGATATCTTGTGTTGGACCTT
GATTGGTACTTGCGAACAGTGGCTCGTGGAGGGTGACGAAGGTTGCAT
>HG941651
CTAAATACTCTTAAGAAACGACCAGTCTGAGGCTGTAATGTCGTCCAAATCTGGAAGTTG
AGAAAACATTTGTGAATCCCCAACTCCTTCCTGATATTGTGGTTGAATCTTATCTGAATG
GAAATGATGTCGTGGTTCATTAGAAATGGCCTCTGGCTGTGTTCTGTTATCTTGAAATAG
AGGGGATTGTTTATCTCCCAGATAAAAACGCCATTCTCTGCTTGAGGAGCAGTGATGAGT
TCCCCTGTGCGTGAATCCATGATTATTGCAGTTGATGTGGAGGTAGTATGAGCATCCACA
ATCTAGGTCTACACGCTTACGCCTAATTGGTCTCTTCTTGGATATCTTGTGTTGGACCTT
GATTGGTACTTGCGAACAGTGGCTCGTGGAGGGTGACGAAGGTTGCAT
>HG941650
CTAAATACTCTTAAGAAACGACCAGTCTGAGGCTGTAATGTCGTCCAAATCTGGAAGTTG
AGAAAACATTTGTGAATCCCCAACTCCTTCCTGATATTGTGGTTGAATCTTATCTGAATG
GAAATGATGTCGTGGTTCATTAGAAATGGCCTCTGGCTGTGTTCTGTTATCTTGAAATAG
AGGGGATTGTTTATCTCCCAGATAAAAACGCCATTCTCTGCTTGAGGAGCAGTGATGAGT
TCCCCTGTGCGTGAATCCATGATTATTGCAGTTGATGTGGAGGTAGTATGAGCATCCACA
ATCTAGGTCTACACGCTTACGCCTAATTGGTCTCTTCTTGGATATCTTGTGTTGGACCTT
GATTGGTACTTGCGAACAGTGGCTCGTGGAGGGTGACGAAGGTTGCAT
>HG941649
CTAAATACTCTTAAGAAACGACCAGTCTGAGGCTGTAATGTCGTCCAAATCTGGAAGTTG
AGAAAACATTTGTGAATCCCCAACTCCTTCCTGATATTGTGGTTGAATCTTATCTGAATG
GAAATGATGTCGTGGTTCATTAGAAATGGCCTCTGGCTGTGTTCTGTTATCTTGAAATAG
AGGGGATTGTTTATCTCCCAGATAAAAACGCCATTCTCTGCTTGAGGAGCAGTGATGAGT
TCCCCTGTGCGTGAATCCATGATTATTGCAGTTGATGTGGAGGTAGTATGAGCATCCACA
ATCTAGGTCTACACGCTTACGCCTAATTGGTCTCTTCTTGGATATCTTGTGTTGGACCTT
GATTGGTACTTGCGAACAGTGGCTCGTGGAGGGTGACGAAGGTTGCAT
>HG941647
CTAAATACTCTTAAGAAACGACCAGTCTGAGGCTGTAATGTCGTCCAAATCTGGAAGTTG
AGAAAACATTTGTGAATCCCCAACTCCTTCCTGATATTGTGGTTGAATCTTATCTGAATG
GAAATGATGTCGTGGTTCATTAGAAATGGCCTCTGGCTGTGTTCTGTTATCTTGAAATAG
AGGGGATTGTTTATCTCCCAGATAAAAACGCCATTCTCTGCTTGAGGAGCAGTGATGAGT
TCCCCTGTGCGTGAATCCATGATTATTGCAGTTGATGTGGAGGTAGTATGAGCATCCACA
ATCTAGGTCTACACGCTTACGCCTAATTGGTCTCTTCTTGGATATCTTGTGTTGGACCTT
GATTGGTACTTGCGAACAGTGGCTCGTGGAGGGTGACGAAGGTTGCAT
>HG941646
CTAAATACTCTTAAGAAACGACCAGTCTGAGGCTGTAATGTCGTCCAAATCTGGAAGTTG
AGAAAACATTTGTGAATCCCCAACTCCTTCCTGATATTGTGGTTGAATCTTATCTGAATG
GAAATGATGTCGTGGTTCATTAGAAATGGCCTCTGGCTGTGTTCTGTTATCTTGAAATAG
AGGGGATTGTTTATCTCCCAGATAAAAACGCCATTCTCTGCTTGAGGAGCAGTGATGAGT
TCCCCTGTGCGTGAATCCATGATTATTGCAGTTGATGTGGAGGTAGTATGAGCATCCACA
ATCTAGGTCTACACGCTTACGCCTAATTGGTCTCTTCTTGGATATCTTGTGTTGGACCTT
GATTGGTACTTGCGAACAGTGGCTCGTGGAGGGTGACGAAGGTTGCAT
>HG941645
CTAAATACTCTTAAGAAACGACCAGTCTGAGGCTGTAATGTCGTCCAAATCTGGAAGTTG
AGAAAACATTTGTGAATCCCCAACTCCTTCCTGATATTGTGGTTGAATCTTATCTGAATG
GAAATGATGTCGTGGTTCATTAGAAATGGCCTCTGGCTGTGTTCTGTTATCTTGAAATAG
AGGGGATTGTTTATCTCCCAGATAAAAACGCCATTCTCTGCTTGAGGAGCAGTGATGAGT
TCCCCTGTGCGTGAATCCATGATTATTGCAGTTGATGTGGAGGTAGTATGAGCATCCACA
ATCTAGGTCTACACGCTTACGCCTAATTGGTCTCTTCTTGGATATCTTGTGTTGGACCTT
GATTGGTACTTGCGAACAGTGGCTCGTGGAGGGTGACGAAGGTTGCAT
>JN604485
CTAAATACTCTTAAGAAACGACCAGTCTGAGGCTGTAATGTCGTCCAAATCTGGAAGTTG
AGAAAACATTTGTGAATCCCCAACTCCTTCCTGATATTGTGGTTGAATCTTATCTGAATG
GAAATGATGTCGTGGTTCATTAGAAATGGCCTCTGGCTGTGTTCTGTTATCTTGAAATAG
AGGGGATTGTTTATCTCCCAGATAAAAACGCCATTCTCTGCTTGAGGAGCAGTGATGAGT
TCCCCTGTGCGTGAATCCATGATTATTGCAGTTGATGTGGAGGTAGTATGAGCATCCACA
ATCTAGGTCTACACGCTTACGCCTAATTGGTCTCTTCTTGGATATCTTGTGTTGGACCTT
GATTGGTACTTGCGAACAGTGGCTCGTGGAGGGTGACGAAGGTTGCAT
>HG969287
CTAAATACTCTTAAGAAACGACCAGTCTGAGGCTGTAATGTCGTCCAAATCTGGAAGTTG
AGAAAACATTTGTGAATCCCCAACTCCTTCCTGATATTGTGGTTGAATCTTATCTGAATG
GAAATGATGTCGTGGTTCATTAGAAATGGCCTCTGGCTGTGTTCTGTTATCTTGAAATAG
AGGGGATTGTTTATCTCCCAGATAAAAACGCCATTCTCTGCTTGAGGAGCAGTGATGAGT
TCCCCTGTGCGTGAATCCATGATTATTGCAGTTGATGTGGAGGTAGTATGAGCATCCACA
ATCTAGGTCTACACGCTTACGCCTAATTGGTCTCTTCTTGGATATCTTGTGTTGGACCTT
GATTGGTACTTGCGAACAGTGGCTCGTGGAGGGTGACGAAGGTTGCAT
>HG969286
CTAAATACTCTTAAGAAACGACCAGTCTGAGGCTGTAATGTCGTCCAAATCTGGAAGTTG
AGAAAACATTTGTGAATCCCCAACTCCTTCCTGATATTGTGGTTGAATCTTATCTGAATG
GAAATGATGTCGTGGTTCATTAGAAATGGCCTCTGGCTGTGTTCTGTTATCTTGAAATAG
AGGGGATTGTTTATCTCCCAGATAAAAACGCCATTCTCTGCTTGAGGAGCAGTGATGAGT
TCCCCTGTGCGTGAATCCATGATTATTGCAGTTGATGTGGAGGTAGTATGAGCATCCACA
ATCTAGGTCTACACGCTTACGCCTAATTGGTCTCTTCTTGGATATCTTGTGTTGGACCTT
GATTGGTACTTGCGAACAGTGGCTCGTGGAGGGTGACGAAGGTTGCAT
>HG969285
CTAAATACTCTTAAGAAACGACCAGTCTGAGGCTGTAATGTCGTCCAAATCTGGAAGTTG
AGAAAACATTTGTGAATCCCCAACTCCTTCCTGATATTGTGGTTGAATCTTATCTGAATG
GAAATGATGTCGTGGTTCATTAGAAATGGCCTCTGGCTGTGTTCTGTTATCTTGAAATAG
AGGGGATTGTTTATCTCCCAGATAAAAACGCCATTCTCTGCTTGAGGAGCAGTGATGAGT
TCCCCTGTGCGTGAATCCATGATTATTGCAGTTGATGTGGAGGTAGTATGAGCATCCACA
ATCTAGGTCTACACGCTTACGCCTAATTGGTCTCTTCTTGGATATCTTGTGTTGGACCTT
GATTGGTACTTGCGAACAGTGGCTCGTGGAGGGTGACGAAGGTTGCAT
>HG969284
CTAAATACTCTTAAGAAACGACCAGTCTGAGGCTGTAATGTCGTCCAAATCTGGAAGTTG
AGAAAACATTTGTGAATCCCCAACTCCTTCCTGATATTGTGGTTGAATCTTATCTGAATG
GAAATGATGTCGTGGTTCATTAGAAATGGCCTCTGGCTGTGTTCTGTTATCTTGAAATAG
AGGGGATTGTTTATCTCCCAGATAAAAACGCCATTCTCTGCTTGAGGAGCAGTGATGAGT
TCCCCTGTGCGTGAATCCATGATTATTGCAGTTGATGTGGAGGTAGTATGAGCATCCACA
ATCTAGGTCTACACGCTTACGCCTAATTGGTCTCTTCTTGGATATCTTGTGTTGGACCTT
GATTGGTACTTGCGAACAGTGGCTCGTGGAGGGTGACGAAGGTTGCAT
>HG969283
CTAAATACTCTTAAGAAACGACCAGTCTGAGGCTGTAATGTCGTCCAAATCTGGAAGTTG
AGAAAACATTTGTGAATCCCCAACTCCTTCCTGATATTGTGGTTGAATCTTATCTGAATG
GAAATGATGTCGTGGTTCATTAGAAATGGCCTCTGGCTGTGTTCTGTTATCTTGAAATAG
AGGGGATTGTTTATCTCCCAGATAAAAACGCCATTCTCTGCTTGAGGAGCAGTGATGAGT
TCCCCTGTGCGTGAATCCATGATTATTGCAGTTGATGTGGAGGTAGTATGAGCATCCACA
ATCTAGGTCTACACGCTTACGCCTAATTGGTCTCTTCTTGGATATCTTGTGTTGGACCTT
GATTGGTACTTGCGAACAGTGGCTCGTGGAGGGTGACGAAGGTTGCAT
>HG969282
CTAAATACTCTTAAGAAACGACCAGTCTGAGGCTGTAATGTCGTCCAAATCTGGAAGTTG
AGAAAACATTTGTGAATCCCCAACTCCTTCCTGATATTGTGGTTGAATCTTATCTGAATG
GAAATGATGTCGTGGTTCATTAGAAATGGCCTCTGGCTGTGTTCTGTTATCTTGAAATAG
AGGGGATTGTTTATCTCCCAGATAAAAACGCCATTCTCTGCTTGAGGAGCAGTGATGAGT
TCCCCTGTGCGTGAATCCATGATTATTGCAGTTGATGTGGAGGTAGTATGAGCATCCACA
ATCTAGGTCTACACGCTTACGCCTAATTGGTCTCTTCTTGGATATCTTGTGTTGGACCTT
GATTGGTACTTGCGAACAGTGGCTCGTGGAGGGTGACGAAGGTTGCAT
>HG969281
CTAAATACTCTTAAGAAACGACCAGTCTGAGGCTGTAATGTCGTCCAAATCTGGAAGTTG
AGAAAACATTTGTGAATCCCCAACTCCTTCCTGATATTGTGGTTGAATCTTATCTGAATG
GAAATGATGTCGTGGTTCATTAGAAATGGCCTCTGGCTGTGTTCTGTTATCTTGAAATAG
AGGGGATTGTTTATCTCCCAGATAAAAACGCCATTCTCTGCTTGAGGAGCAGTGATGAGT
TCCCCTGTGCGTGAATCCATGATTATTGCAGTTGATGTGGAGGTAGTATGAGCATCCACA
ATCTAGGTCTACACGCTTACGCCTAATTGGTCTCTTCTTGGATATCTTGTGTTGGACCTT
GATTGGTACTTGCGAACAGTGGCTCGTGGAGGGTGACGAAGGTTGCAT
>HG969280
CTAAATACTCTTAAGAAACGACCAGTCTGAGGCTGTAATGTCGTCCAAATCTGGAAGTTG
AGAAAACATTTGTGAATCCCCAACTCCTTCCTGATATTGTGGTTGAATCTTATCTGAATG
GAAATGATGTCGTGGTTCATTAGAAATGGCCTCTGGCTGTGTTCTGTTATCTTGAAATAG
AGGGGATTGTTTATCTCCCAGATAAAAACGCCATTCTCTGCTTGAGGAGCAGTGATGAGT
TCCCCTGTGCGTGAATCCATGATTATTGCAGTTGATGTGGAGGTAGTATGAGCATCCACA
ATCTAGGTCTACACGCTTACGCCTAATTGGTCTCTTCTTGGATATCTTGTGTTGGACCTT
GATTGGTACTTGCGAACAGTGGCTCGTGGAGGGTGACGAAGGTTGCAT
>HG969279
CTAAATACTCTTAAGAAACGACCAGTCTGAGGCTGTAATGTCGTCCAAATCTGGAAGTTG
AGAAAACATTTGTGAATCCCCAACTCCTTCCTGATATTGTGGTTGAATCTTATCTGAATG
GAAATGATGTCGTGGTTCATTAGAAATGGCCTCTGGCTGTGTTCTGTTATCTTGAAATAG
AGGGGATTGTTTATCTCCCAGATAAAAACGCCATTCTCTGCTTGAGGAGCAGTGATGAGT
TCCCCTGTGCGTGAATCCATGATTATTGCAGTTGATGTGGAGGTAGTATGAGCATCCACA
ATCTAGGTCTACACGCTTACGCCTAATTGGTCTCTTCTTGGATATCTTGTGTTGGACCTT
GATTGGTACTTGCGAACAGTGGCTCGTGGAGGGTGACGAAGGTTGCAT
>HG969271
CTAAATACTCTTAAGAAACGACCAGTCTGAGGCTGTAATGTCGTCCAAATCTGGAAGTTG
AGAAAACATTTGTGAATCCCCAACTCCTTCCTGATATTGTGGTTGAATCTTATCTGAATG
GAAATGATGTCGTGGTTCATTAGAAATGGCCTCTGGCTGTGTTCTGTTATCTTGAAATAG
AGGGGATTGTTTATCTCCCAGATAAAAACGCCATTCTCTGCTTGAGGAGCAGTGATGAGT
TCCCCTGTGCGTGAATCCATGATTATTGCAGTTGATGTGGAGGTAGTATGAGCATCCACA
ATCTAGGTCTACACGCTTACGCCTAATTGGTCTCTTCTTGGATATCTTGTGTTGGACCTT
GATTGGTACTTGCGAACAGTGGCTCGTGGAGGGTGACGAAGGTTGCAT
>HG969270
CTAAATACTCTTAAGAAACGACCAGTCTGAGGCTGTAATGTCGTCCAAATCTGGAAGTTG
AGAAAACATTTGTGAATCCCCAACTCCTTCCTGATATTGTGGTTGAATCTTATCTGAATG
GAAATGATGTCGTGGTTCATTAGAAATGGCCTCTGGCTGTGTTCTGTTATCTTGAAATAG
AGGGGATTGTTTATCTCCCAGATAAAAACGCCATTCTCTGCTTGAGGAGCAGTGATGAGT
TCCCCTGTGCGTGAATCCATGATTATTGCAGTTGATGTGGAGGTAGTATGAGCATCCACA
ATCTAGGTCTACACGCTTACGCCTAATTGGTCTCTTCTTGGATATCTTGTGTTGGACCTT
GATTGGTACTTGCGAACAGTGGCTCGTGGAGGGTGACGAAGGTTGCAT
>HG969269
CTAAATACTCTTAAGAAACGACCAGTCTGAGGCTGTAATGTCGTCCAAATCTGGAAGTTG
AGAAAACATTTGTGAATCCCCAACTCCTTCCTGATATTGTGGTTGAATCTTATCTGAATG
GAAATGATGTCGTGGTTCATTAGAAATGGCCTCTGGCTGTGTTCTGTTATCTTGAAATAG
AGGGGATTGTTTATCTCCCAGATAAAAACGCCATTCTCTGCTTGAGGAGCAGTGATGAGT
TCCCCTGTGCGTGAATCCATGATTATTGCAGTTGATGTGGAGGTAGTATGAGCATCCACA
ATCTAGGTCTACACGCTTACGCCTAATTGGTCTCTTCTTGGATATCTTGTGTTGGACCTT
GATTGGTACTTGCGAACAGTGGCTCGTGGAGGGTGACGAAGGTTGCAT
>HG969268
CTAAATACTCTTAAGAAACGACCAGTCTGAGGCTGTAATGTCGTCCAAATCTGGAAGTTG
AGAAAACATTTGTGAATCCCCAACTCCTTCCTGATATTGTGGTTGAATCTTATCTGAATG
GAAATGATGTCGTGGTTCATTAGAAATGGCCTCTGGCTGTGTTCTGTTATCTTGAAATAG
AGGGGATTGTTTATCTCCCAGATAAAAACGCCATTCTCTGCTTGAGGAGCAGTGATGAGT
TCCCCTGTGCGTGAATCCATGATTATTGCAGTTGATGTGGAGGTAGTATGAGCATCCACA
ATCTAGGTCTACACGCTTACGCCTAATTGGTCTCTTCTTGGATATCTTGTGTTGGACCTT
GATTGGTACTTGCGAACAGTGGCTCGTGGAGGGTGACGAAGGTTGCAT
>HG969267
CTAAATACTCTTAAGAAACGACCAGTCTGAGGCTGTAATGTCGTCCAAATCTGGAAGTTG
AGAAAACATTTGTGAATCCCCAACTCCTTCCTGATATTGTGGTTGAATCTTATCTGAATG
GAAATGATGTCGTGGTTCATTAGAAATGGCCTCTGGCTGTGTTCTGTTATCTTGAAATAG
AGGGGATTGTTTATCTCCCAGATAAAAACGCCATTCTCTGCTTGAGGAGCAGTGATGAGT
TCCCCTGTGCGTGAATCCATGATTATTGCAGTTGATGTGGAGGTAGTATGAGCATCCACA
ATCTAGGTCTACACGCTTACGCCTAATTGGTCTCTTCTTGGATATCTTGTGTTGGACCTT
GATTGGTACTTGCGAACAGTGGCTCGTGGAGGGTGACGAAGGTTGCAT
>HG969261
CTAAATACTCTTAAGAAACGACCAGTCTGAGGCTGTAATGTCGTCCAAATCTGGAAGTTG
AGAAAACATTTGTGAATCCCCAACTCCTTCCTGATATTGTGGTTGAATCTTATCTGAATG
GAAATGATGTCGTGGTTCATTAGAAATGGCCTCTGGCTGTGTTCTGTTATCTTGAAATAG
AGGGGATTGTTTATCTCCCAGATAAAAACGCCATTCTCTGCTTGAGGAGCAGTGATGAGT
TCCCCTGTGCGTGAATCCATGATTATTGCAGTTGATGTGGAGGTAGTATGAGCATCCACA
ATCTAGGTCTACACGCTTACGCCTAATTGGTCTCTTCTTGGATATCTTGTGTTGGACCTT
GATTGGTACTTGCGAACAGTGGCTCGTGGAGGGTGACGAAGGTTGCAT
>HG941640
CTAAATACTCTTAAGAAACGACCAGTCTGAGGCTGTAATGTCGTCCAAATCTGGAAGTTG
AGAAAACATTTGTGAATCCCCAACTCCTTCCTGATATTGTGGTTGAATCTTATCTGAATG
GAAATGATGTCGTGGTTCATTAGAAATGGCCTCTGGCTGTGTTCTGTTATCTTGAAATAG
AGGGGATTGTTTATCTCCCAGATAAAAACGCCATTCTCTGCTTGAGGAGCAGTGATGAGT
TCCCCTGTGCGTGAATCCATGATTATTGCAGTTGATGTGGAGGTAGTATGAGCATCCACA
ATCTAGGTCTACACGCTTACGCCTAATTGGTCTCTTCTTGGATATCTTGTGTTGGACCTT
GATTGGTACTTGCGAACAGTGGCTCGTGGAGGGTGACGAAGGTTGCAT
>HG969272
CTAAATACTCTTAAGAAACGACCAGTCTGAGGCTGTAATGTCATCCAAATCTGGAAGTTG
AGAAAACATTTGTGAATCCCCAACTCCTTCCTGATATTGTGGTTGAATCTTATCTGAATG
GAAATGATGTCGTGGTTCATTAGAAATGGCCTCTGGCTGTGTTCTGTTATCTTGAAATAG
AGGGGATTGTTTATCTCCCAGATAAAAACGCCATTCTCTGCTTGAGGAGCAGTGATGAGT
TCCCCTGTGCGTGAATCCATGATTATTGCAGTTGATGTGGAGGTAGTATGAGCATCCACA
ATCTAGGTCTACACGCTTACGCCTAATTGGTCTCTTCTTGGATATCTTGTGTTGGACCTT
GATTGGTACTTGCGAACAGTGGCTCGTGGAGGGTGACGAAGGTTGCAT
>HG969266
CTAAATACTCTTAAGAAACGACCAGTCTGAGGCTGTAATGTCGTCCAAATCTGGAAGTTG
AGAAAACATTTGTGAATCCCCAACTCCTTCCTGATATTGTGGTTGAATCTTATCTGAATG
GAAATGATGTCGTGGTTCATTAGAAATGGCCTCTGGCTGTGTTCTGTTATCTTGAAATAG
AGGGGATTGTTTATCCCCCAGATAAAAACGCCATTCTCTGCTTGAGGAGCAGTGATGAGT
TCCCCTGTGCGTGAATCCATGATTATTGCAGTTGATGTTGAGGTAGTATGAGCATCCACA
ATCTAGGTCTACACGCTTACGCCTAATTGGTCTCTTCTTGGATATCTTGTGTTGGACCTT
GATTGGTACTTGCGAACAGTGGCTCGTGGAGGGTGACGAAGGTTGCAT
>JN604484
CTAAATACTCTTAAGAAACGACCAGTCTGAGGCTGTAATGTCGTCCAAATCCGGAAGTTG
AGAAAACATTTGTGAATCCCCAACTCCTTCCTGATATTGTGGTTGAATCTTATCTGAATG
GAAATGATGTCGTGGTTCATTAGAAATGGCCTCTGGCTGTGTTCTGTTATCTTGAAATAG
AGGGGATTGTTTATCTCCCAGATAAAAACGCCATTCTCTGCTTGAGGAGCAGTGATGAGT
TCCCCTGTGCGTGAATCCATGATTATTGCAGTTGATGTGGAGGTAGTATGAGCATCCACA
GTCTAGGTCTACACGCTTACGCCGTATTGGTCTCTTCTTGGATATCTTGTGTTGGACCTT
GATTGGTACTTGCGAACAGTGGCTCGTGGAGGGTGACGAAGGTAGCAT
>LN680631
CTAAATACTCTTAAGAAACGACCAGTCTGAGGCCGTAAGGTCGTCCAGAGTTGGAAGTTG
AGATAACATTTGTGAATCCCCAGTACCTTCCTGATGTTGTGATTGAATCTTATCTGTATT
GAAATGATGTCGTGGCTCATTAGAAATGGCCTCTCGTCGTGGTTGGTGATCTTGAAATAC
AGGGGATTTTCTATCTCCCATATAAAAACGCCATTCTGGGCTTGATGAGCAGTGATGAGT
TCCCCGGTGCGTGAATCCATGATTGATGCAGTTGATGTGGAGGTAATATGAGCATCCGCA
GTCGAGGTCTATGCGCTTACGTCTGACTGGCTTAGTCTTCGCTATGCGGTGTTGGATTTT
GATTGGCACTTGAGAACAGTGGCTCGTAGAGGGTGACGAAGGTTGCAT
>KF229725
CTAAATACTCTTAAGAAACGACCAGTCTGAGGCCGTAAGGTCGTCCAGAGTTGGAAGTTG
AGATAACATTTGTGAATCCCCAGTACCTTCCTGATGTTGTGATTGAATCTTATCTGTATT
GAAATGATGTCGTGGCTCATTAGAAATGGCCTCTCGTCGTGGTTGGTGATCTTGAAATAC
AGGGGATTTTCTATCTCCCATATAAAAACGCCATTCTGGGCTTGATGAGCAGTGATGAGT
TCCCCGGTGCGTGAATCCATGATTGATGCAGTTGATGTGGAGGTAATATGAGCATCCGCA
GTCGAGGTCTATGCGCTTACGTCTGACTGGCTTAGTCTTCGCTATGCGGTGTTGGATTTT
GATTGGCACTTGAGAACAGTGGCTCGTAGAGGGTGACGAAGGTTGCAT
>KF229724
CTAAATACTCTTAAGAAACGACCAGTCTGAGGCCGTAAGGTCGTCCAGAGTTGGAAGTTG
AGATAACATTTGTGAATCCCCAGTACCTTCCTGATGTTGTGATTGAATCTTATCTGTATT
GAAATGATGTCGTGGCTCATTAGAAATGGCCTCTCGTCGTGGTTGGTGATCTTGAAATAC
AGGGGATTTTCTATCTCCCATATAAAAACGCCATTCTGGGCTTGATGAGCAGTGATGAGT
TCCCCGGTGCGTGAATCCATGATTGATGCAGTTGATGTGGAGGTAATATGAGCATCCGCA
GTCGAGGTCTATGCGCTTACGTCTGACTGGCTTAGTCTTCGCTATGCGGTGTTGGATTTT
GATTGGCACTTGAGAACAGTGGCTCGTAGAGGGTGACGAAGGTTGCAT
>KF229723
CTAAATACTCTTAAGAAACGACCAGTCTGAGGCCGTAAGGTCGTCCAGAGTTGGAAGTTG
AGATAACATTTGTGAATCCCCAGTACCTTCCTGATGTTGTGATTGAATCTTATCTGTATT
GAAATGATGTCGTGGCTCATTAGAAATGGCCTCTCGTCGTGGTTGGTGATCTTGAAATAC
AGGGGATTTTCTATCTCCCATATAAAAACGCCATTCTGGGCTTGATGAGCAGTGATGAGT
TCCCCGGTGCGTGAATCCATGATTGATGCAGTTGATGTGGAGGTAATATGAGCATCCGCA
GTCGAGGTCTATGCGCTTACGTCTGACTGGCTTAGTCTTCGCTATGCGGTGTTGGATTTT
GATTGGCACTTGAGAACAGTGGCTCGTAGAGGGTGACGAAGGTTGCAT
>JN604488
CTAAATACTCTTAAGAAACGACCAGTCTGAGGCCGTAAGGTCGTCCAGATTTGGAAGTTG
AGATAACATTTGTGAATCCCCAGTACCTTCCTGATGTTGTGATTGAATCTTATCTGTATT
GAAATGATGTCGTGGCTCATTAGAAATGGCCTCTCGTCGTGGTTGGTGATCTTGAAATAC
AGGGGATTTTCTATCTCCCATATAAAAACGCCATTCTGGGCTTGATGAGCAGTGATGAGT
TCCCCGGTGCGTGAATCCATGATTGATGCAGTTGATGTGGAGGTAATATGAGCATCCGCA
GTCGATGTCTATGCGCTTACGTCTGACTGGCTTAGTCTTCGCTATGCGGTGTTGGATTTT
GATTGGCACTTGAGAACAGTGGCTCGTAGAGGGTGACGAAGGTTGCAT
>JN604487
CTAAATACTCTTAAGAAACGACCAGTCTGAGGCCGTAAGGTCGTCCAGATTTGGAAGTTG
AGATAACATTTGTGAATCCCCAGTACCTTCCTGATGTTGTGATTGAATCTTATCTGTATT
GAAATGATGTCGTGGCTCATTAGAAATGGCCTCTCGTCGTGGTTGGTGATCTTGAAATAC
AGGGGATTTTCTATCTCCCATATAAAAACGCCATTCTGGGCTTGATGAGCAGTGATGAGT
TCCCCGGTGCGTGAATCCATGATTGATGCAGTTGATGTGGAGGTAATATGAGCATCCGCA
GTCGATGTCTATGCGCTTACGTCTGACTGGCTTAGTCTTCGCTATGCGGTGTTGGATTTT
GATTGGCACTTGAGAACAGTGGCTCGTAGAGGGTGACGAAGGTTGCAT
>JN604486
CTAAATACTCTTAAGAAACGACCAGTCTGAGGCCGTAAGGTCGTCCAGATTTGGAAGTTG
AGATAACATTTGTGAATCCCCAGTACCTTCCTGATGTTGTGATTGAATCTTATCTGTATT
GAAATGATGTCGTGGCTCATTAGAAATGGCCTCTCGTCGTGGTTGGTGATCTTGAAATAC
AGGGGATTTTCTATCTCCCATATAAAAACGCCATTCTGGGCTTGATGAGCAGTGATGAGT
TCCCCGGTGCGTGAATCCATGATTGATGCAGTTGATGTGGAGGTAATATGAGCATCCGCA
GTCGAGGTCTATGCGCTTACGTCTGACTGGCTTAGTCTTCGCTATGCGGTGTTGGATTTT
GATTGGCACTTGAGAACAGTGGCTCGTAGAGGGTGACGAAGGTTGCAT
>HG969254
CTAAATACTCTTAAGAAACGACCAGTCTGAGGCCGTAAGGTCGTCCAGATTTGGAAGTTG
AGATAACATTTGTGAATCCCCAGTACCTTCCTGATGTTGTGATTGAATCTTATCTGTATT
GAAATGATGTCGTGGCTCATTAGAAATGGCCTCTCGTCGTGGTTGGTGATCTTGAAATAC
AGGGGATTTTCTATCTCCCATATAAAAACGCCATTCTGGGCTTGATGAGCAGTGATGAGT
TCCCCGGTGCGTGAATCCATGATTGATGCAGTTGATGTGGAGGTAATATGAGCATCCGCA
GTCGAGGTCTATGCGCTTACGTCTGACTGGCTTAGTCTTCGCTATGCGGTGTTGGATTTT
GATTGGCACTTGAGAACAGTGGCTCGTAGAGGGTGACGAAGGTTGCAT
>HG941642
CTAAATACTCTTAAGAAACGACCAGTCTGAGGCCGTAAGGTCGTCCAGATTTGGAAGTTG
AGATAACATTTGTGAATCCCCAGTACCTTCCTGATGTTGCGATTGAATCTTATCTGTATT
GAAATGATGTCGCGGCTCATTAGAAATGGCCTCTCGTCGTGGCTGGTGATCTTGAAATAC
AGGGGATTTTCTATCTCCCATATAAAAACGCCATTCTGGGCTTGATGAGCAGTGATGAGT
TCCCCGGTGCGTGAATCCATGATTGATGCAGTTGATGTGGAGGTAATATGAGCATCCGCA
GTCGAGGTCTATGCGCTTACGTCTGACTGGCTTAGTCTTCGCTATGCGGTGTTGGATTTT
GATTGGCACTTGAGAACAGTGGCTCGTAGAGGGTGACGAAGGTTGCAT
>FJ956703
CTAAATACTCTTAAGAAACGACCAGTCTGAGGCCGTAAGGTCGTCCAGATTTGGAAGTTG
AGATAACATTTGTGAATCCCCAGTACCTTCCTGATATTGTGATTGAATCTTATCTGTATT
GAAATGATGTCGTGGCTCATTAGAAATGGCCTCTCGTCGTGGTTGGTGATCTTGAAATAT
AGGGGATTTTCTATCTCCCATATAAAAACGCCATTCTGGGCTTGATGAGCAGTGATGAGT
TCCCCGGTGCGTGAATCCATGATTGATGCAGTTGATGTGGAGGTAATATGAGCATCCGCA
GTCGAGGTCTATGCGCTTACGTCTGACTGGCTTAGTCTTCGCTATGCGGTGTTGGATTTT
GATTGGCACTTGAGAACAGTGGCTCGTAGAGGGTGACGAAGGTTGCAT
>GU076450
CTAAATACTCTTAAGAAACGACCAGTCTGAGGCCGTAAGGTCGTCCAGATTTGGAAGTTG
AGATAACATTTGTGAATCCCCAGTACCTTCCTGATGTTGTGATTGAATCTTATCTGTATT
GAAATGATGTCGTGGCTCATTAGAAATGGCCTCTCGTCGTGGTTGGTGATCTTGAAATAG
AGGGGATTTTCTATCTCCCATATAAAAACGCCATTCTGGGCTTGATGAGCAGTGATGAGC
TCCCCGGTGCGTGAATCCATGATTGATGCAGTTGATGTGGAGGTAATATGAGCATCCGCA
GTCGAGGTCTATGCGCTTACGTCTGACTGGCTTAGTCTTCGCTATGCGGTGTTGGATTTT
GATTGGCACTTGAGAACAGTGGCTCGTAGAGGGTGACGAAGGTTGCAT
>GU076453
CTAAATACTCTTAAGAAACGACCAGTCTGAGGCCGTAAGGTCGTCCAGATTTGGAAGTTG
AGATAACATTTGTGAATCCCCAGTACCTTCCTGATGTTGTGATTGAATCTTATCTGTATT
GAAATGATGTCGTGGCTCGTTAGAAATGGTCTCTCGTCGTGGTTGGTGATCTTGAAATAC
AGGGGATTTTCTATCTCCCATATAAAAACGCCATTCTGGGCTTGATGAGCAGTGATGAGT
TCCCCGGTGCGTGAATCCATGATTGATGCAGTTGATGTGGAGGTAATATGAGCATCCGCA
GTCGAGGTCTATGCGCTTACGTCTGACTGGCTTAGTCTTCGCTATGCGGTGTTGTATTTT
GATTGGCAGTTGAGAACAGTGGCTCGTAGAGGGTGACGAAGGTTGCAT
>GU076441
CTAAATACTCTTAAGAAACGACCAGTCTGAGGCCGTAAGGTCGTCCAGATTTGGAAGTTG
AGATAACATTTGTGAATCCCCAGTACCTTCCTGATGTTGTGATTGAATCTTATCTGTATT
GAAATGATGTCGTGGCTCGTTAGAAATGGTCTCTCGTCGTGGTTGGTGATCTTGAAATAC
AGGGGATTTTCTATCTCCCATATAAAAACGCCATTCTGGGCTTGATGAGCAGTGATGAGT
TCCCCGGTGCGTGAATCCATGATTGATGCAGTTGATGTGGAGGTAATATGAGCATCCGCA
GTCGAGGTCTATGCGCTTACGTCTGACTGGCTTAGTCTTCGCTATGCGGTGTTGTATTTT
GATTGGCAGTTGAGAACAGTGGCTCGTAGAGGGTGACGAAGGTTGCAT
>GU076452
CTAAATACTCTTAAGAAACGACCAGTCTGAGGCCGTAAGGTCGTCCAGATTTGGAAGTTG
AGATAACATTTGTGAATCCCCAGTACCTTCCTGATGTTGTGATTGAATCTTATCTGTATT
GAAATGATGTCGTGGCTCGTTAGAAATGGTCTCTCGTCGTGGTTGGTTATCTTGAAATAC
AGGGGATTTTCTATCTCCCATATAAAAACGCCATTCTGGGCTTGATGAGCAGTGATGAGT
TCCCCGGTGCGTGAATCCATGATTGATGCAGTTGATGTGGAGGTAATATGAGCATCCGCA
GTCGAGGTCTATGCGCTTACGTCTGACTGGCTTAGTCTTCGCTATGCGGTGTTGGATTTT
GATTGGCAGTTGAGAACAGTGGCTCGTAGAGGGTGACGAAGGTTGCAT
>HG969256
CTAAATACTCTTAAGAAACGACCAGTCTGAGGCCGTAAGGTCGTCCAGATTTGGAAGTTG
AGATAACATTTGTGAATCCCCAGTACCTTCCTGATGTTGTGATTGAATCTTATCTGTATT
GAAATGATGTCGTGGCTCGTTAGAAATGGTCTCTCGTCGTGGTTGGTTATCTTGAAATAC
AGGGGATTTTCTATCTCCCATATAAAAACGCCATTCTGGGCTTGATGAGCAGTGATGAGT
TCCCCGGTGCGTGAATCCATGATTGATGCAGTTGATGTGGAGGTAATATGAGCATCCGCA
GTCGAGGTCTATGCGCTTACGTCTGACTGGCTTAGTCTTCGCTATGCGGTGTTGGATTTT
GATTGGCAGTTGAGAACAGTGGCTCGTAGAGGGTGACGAAGGTTGCAT
>JQ928346
CTAAATACTCTTAAGAAACGACCAGTCTGAGGGCGTAAGGTCGTCCAGATTTGGAAGTTG
AGATAACATTTGTGAATCCCCAGTACCTTCCTGATGTTGTGATTGAATCTTATCTGTATT
GAAATGATGTCGTGGCTCATTAGAAATGGTCTCTCGTCGTGGTTGGTGATCTTGAAATAC
AGGGGATTTTCTATCTCCCATATAAAAACGCCATTCTGGGCTTGATGAGCAGTGATGAGT
TCCCCGGTGCGTGAATCCATGATTGATGCAGTTGATGTGGAGGTAATATGAGCATCCGCA
GTCGAGGTCTATGCGCTTACGTCTTACTGGCTTAGTCTTCGCTATGCGGTGTTGGATTTT
GATTGGCACTTGAGAACAGTGGCTCGTAGAGGGTGACAAAGGTTGCAT
>KF229721
CTAAATACTCTTAAGAAACGACCAGTCTGAGGCCGTAAGGTCGTCCAGATTTGGAAGTTG
AGATAACATTTGTGAATCCCCAGTACCTTCCTGATGTTGTGATTGAATCTTATCTGTATT
GAAATGATGTCGTGGCTCATTAGAAATGGCCTCTCGTCGTGGTTGGTGATCTTGAAATAC
AGGGGATTTTCTATCTCCCATATAAAAACGCCATTCTGGGCTTGATGAGCAGTGATGAGT
TCCCCGGTGCGTGAATCCATGATTGATGCAGTTGATGTGGAGGTAGTATGAGCATCCGCA
GTCGAGGTCTATGCGCTTACGTCTGACTGGCTTAGTCTTCGCTATGCGGTGTTGGATTTT
GATTGGCACTTGAGAACAGTGGCTCGTAGAGGGTGACGAAGGTTGCAT
>HE819242
CTAAATACTCTTAAGAAACGACCAGTCTGAGGCCGTAAGGTCGTCCAGATTTGGAAGTTG
AGATAACATTTGTGAATCCCCAGTACCTTCCTGATGTTGTGATTGAATCTTATCTGTATT
GAAATGATGTCGTGGCTCATTAGAAATGGCCTCTCGTCGTGGTTGGTGATCTTGAAATAC
AGGGGATTTTCTATCTCCCATATAAAAACGCCATTCTGGGCTTGATGAGCAGTGATGAGT
TCCCCGGTGCGTGAATCCATGATTGATGCAGTTGATGTGGAGGTAGTATGAGCATCCGCA
GTCGAGGTCTATGCGCTTACGTCTGACTGGCTTAGTCTTCGCTATGCGGTGTTGGATTTT
GATTGGCACTTGAGAACAGTGGCTCGTAGAGGGTGACGAAGGTTGCAT
>GU076451
CTAAATACTCTTAAGAAACGACCAGTCTGAGGCTGTAAGGTCGTCCAGATTTGGAAGTTG
AGATAACATTTGTGAATCCCCAGTACCTTCCTGATGTTGTGATTGAATCTTATCTGTATT
GAAATGATGTCGTGGCTCATTAGAAATGGCCTCTCGTCGTGGTTGGTGATCTTGAAATAC
AGGGGATTTTCTATCTCCCATATAAAAACGCCATTCTGGGCTTGATGAGCAGTGATGAGT
TCCCCGGTGCGTGAATCCATGATTGATGCAGTTGATGTGGAGGTAATACGAGCATCCGCA
GTCGAGGTCTATGCGCTTACGTCTGACTGGCTTAGTCTTCGCTATGCGGTGTTGGATTTT
GATTGGCACTTGAGAACAGTGGCTCGTAGAGGGTGACGAAGGTTGCAT
>GU076443
CTAAATACTCTTAAGAAATGACCAGTCTGAGGCCGTAAGGTCGTCCAGATTTGGAAGTTG
AGATAACATTTGTGAATCCCCAGTACCTTCCTGATGTTGTGATTGAATCTTATCTGTATT
GAAATGATGTCGTGGCTCATTAGAAATGGCCTCTCGTCGTGGTTGGTGATCTTGAAATAC
AGGGGATTTTCTATCTCCCATATAAAAACGCCATTCTGGGCTTGATGAGCAGTGATGAGT
TCCCCGGTGCGTAAATCCATGATTGATGCAGTTGATGTGGAGGTAATATGAGCATCCGCA
GTCGAGGTCTATGCGCTTACGTCTGACTGGTTTAGTCTTCGCTATGCGGTGTTGGATTTT
GATTGGCACTTGAGAACAGTGGCTCGTAGAGGGTGACGAAGGTTGCAT
>GU076442
CTAAATACTCTTAAGAAATGACCAGTCTGAGGCCGTAAGGTCGTCCAGATTTGGAAGTTG
AGATAACATTTGTGAATCCCCAGTACCTTCCTGATGTTGTGATTGAATCTTATCTGTATT
GAAATGATGTCGTGGCTCATTAGAAATGGCCTCTCGTCGTGGTTGGTGATCTTGAAATAC
AGGGGATTTTCTATCTCCCATATAAAAACGCCATTCTGGGCTTGATGAGCAGTGATGAGT
TCCCCGGTGCGTAAATCCATGATTGATGCAGTTGATGTGGAGGTAATATGAGCATCCGCA
GTCGAGGTCTATGCGCTTACGTCTGACTGGTTTAGTCTTCGCTATGCGGTGTTGGATTTT
GATTGGCACTTGAGAACAGTGGCTCGTAGAGGGTGACGAAGGTTGCAT
>EU085423
TTAAATACTCTTAAGAAATGACCAGTCTGAGGCCGTAAGGTCGTCCAGATTTGGAAGTTG
AGATAACATTTGTGAATCCCCAGTACCTTCCTGATGTTGTGATTGAATCTTATCTGTATT
GAAATGATGTCGTGGCTCATTAGAAATGGCCTCTCGTCGTGGTTGGTGATCTTGAAATAC
AGGGGATTTTCTATCTCCCATATAAAAACGCCATTCTGGGCTTGATGAGCAGTGATGAGT
TCCCCGGTGCGTGAATCCATGATTGATGCAGTTGATGTGGAGGTAATATGAGCATCCGCA
GTCGAGGTCTATGCGCTTACGTCTGACTGGTTTAGTCTTCGCTATGCGGTGTTGGATTTT
GATTGGTACTTGAAAACAGTGGCTCGTAGAGGGTGACAAAGGTTGCAT
>KF229722
CTAAATACTCTTAAGAAACGACCAGTCTGAGGCCGTAAGGTCGTCCAGATTTGGAAGTTG
AGATAACATTTGTGAATCCCCAGTACCTTCCTGATGTTGTGATTGAATCTTATCTGTATT
GAAATGATGTCGTGGCTCATTAGAAATGGCCTCTCGTCGTGGTTGGTGATCTTGAAATAC
AGGGGATTTTCTATCTCCCATATAAAAACGCCATTCTGGGCTTGATGAGCAGTGATGAGT
TCCCCGGTGCGTAAATCCATGATTGTTGCAGTTGATGTGGAGGTAGTATGAGCATCCGCA
GTCGAGGTCTATGCGCTTACGTCTGACTGGCTTAGTCTTCGCTATGCGGTGTTGGATTTT
GATTGGCACTTGAGAACAGTGGCTCGTAGAGGGTGACGAAGGTTGCAT
>FJ956704
CTAAATACTCTTAAGAAACGACCAGTCTGAGGCCGTAAGGTCGTCCAGATTCGGAAGTTG
AGAAAACATTTGTGAATCCCCAGTACCTTCCTGATATTGTGATTGAATCTTATCTGAATG
GAAATGATGTCGTGGCTCATTAGAAATGGCCTCTCGTCGTGGTTGGTGATCTTGAAATAC
AGGGGATTTTCTATCTCCCATATAAAAACGCCATTCTGGGCTTGATGAGCAGTGATGAGT
TCCCCGGTGCGTGAATCCATGATTGATGCAGTTGATGTGGAGGTAATATGAGCATCCGCA
GTCGAGGTCTATGCGCTTACGTCTGACTGGCTTAGTCTTCGCTATGCGGTGTTGGATTTT
GATTGGCACTTGAGAACAGTGGCTCGTAGAGGGTGACGAAGGTTGCAT
>FJ956705
CTAAATACTCTTAAGAAACGACCAGTCTGAGGCTGTAATGTCGTCCAAATTCGGAAGTTG
AGAAAACATTTGTGAATCCCCAGTACCTTCCTGATGTTGTGATTGAATCTTATCTGTATT
GAAATGATGTCGTGGCTCATTAGAAATGGCCTCTCGTCGTGGTTGGTGATCTTGAAATAC
AGGGGATTTTCGATCTCCCATATAAAAACGCCATTCTGGGCTTGATGAGCAGTGATGAGT
TCCCCTGTGCGTGAATCCATGATTGATGCAGTTGATGTGGAGGTAATATGAGCATCCGCA
GTCGAGGTCTATGCGCTTTCGTCTGACTGGCTTAGTCTTCGCTATGCGGTGTTGGATTTT
GATTGGCACTTGAGAACAGTGGCTCGTAGAGGGTGACGAAGGTTGCAT
>FJ956702
CTAAATACTCTTAAGAAACGACCAGTCTGAGGCTGTAATGTCGTCCAAATTCGGAAGTTG
AGAAAACATTTGTGAATCCCCAGTACCTTCCTGATGTTGTGATTGAATCTTATCTGTATT
GAAATGATGTCGTGGCTCATTAGAAATGGCCTCTCGTCGTGGTTGGTGATCTTGAAATAC
AGGGGATTTTCGATCTCCCATATAAAAACGCCATTCTGGGCTTGATGAGCAGTGATGAGT
TCCCCTGTGCGTGAATCCATGATTGATGCAGTTGATGTGGAGGTAATATGAGCATCCGCA
GTCGAGGTCTATGCGCTTTCGTCTGACTGGCTTAGTCTTCGCTATGCGGTGTTGGATTTT
GATTGGCACTTGAGAACAGTGGCTCGTAGAGGGTGACGAAGGTTGCAT
>FJ956701
CTAAATACTCTTAAGAAACGACCAGTCTGAGGCTGTAATGTCGTCCAAATTCGGAAGTTG
AGAAAACATTTGTGAATCCCCAGTACCTTCCTGATGTTGTGATTGAATCTTATCTGTATT
GAAATGATGTCGTGGCTCATTAGAAATGGCCTCTCGTCGTGGTTGGTGATCTTGAAATAC
AGGGGATTTTCGATCTCCCATATAAAAACGCCATTCTGGGCTTGATGAGCAGTGATGAGT
TCCCCTGTGCGTGAATCCATGATTGATGCAGTTGATGTGGAGGTAATATGAGCATCCGCA
GTCGAGGTCTATGCGCTTTCGTCTGACTGGCTTAGTCTTCGCTATGCGGTGTTGGATTTT
GATTGGCACTTGAGAACAGTGGCTCGTAGAGGGTGACGAAGGTTGCAT
>DQ644565
CTAAATACTCTTAAGAAACGACCAGTCTGAGGCTGTAATGTCGTCCAAATTCGGAAGTTG
AGAAAACATTTGTGAATCCCCAGTACCTTCCTGATGTTGTGATTGAATCTTATCTGTATT
GAAATGATGTCGTGGCTCATTAGAAATGGCCTCTCGTCGTGGTTGGTGATCTTGAAATAC
AGGGGATTTTCGATCTCCCATATAAAAACGCCATTCTGGGCTTGATGAGCAGTGATGAGT
TCCCCTGTGCGTGAATCCATGATTGATGCAGTTGATGTGGAGGTAATATGAGCATCCGCA
GTCGAGGTCTATGCGCTTTCGTCTGACTGGCTTAGTCTTCGCTATGCGGTGTTGGATTTT
GATTGGCACTTGAGAACAGTGGCTCGTAGAGGGTGACGAAGGTTGCAT
>HE819240
CTAAATACTCTTAAGAAACGACCAGTCTGAGGCTGTAATGTCGTCCAAATTCGGAAGTTG
AGAAAACATTTGTGAATCCCCAGTACCTTCCTGATGTTGTGATTGAATCTTATCTGTATT
GAAATGATGTCGTGGCTCATTAGAAATGGCCTCTCGTCGTGGTTGGTGATCTTGAAATAC
AGGGGATTTTCGATCTCCCATATAAAAACGCCATTCTGGGCTTGATGAGCAGTGATGAGT
TCCCCGGTGCGTGAATCCATGATTGATGCAGTTGATGTGGAGGTAATATGAGCATCCGCA
GTCGAGGTCTATGCGCTTACGTCTGACTGGCTTAGTCTTCGCTATGCGGTGTTGGATTTT
GATTGGCACTTGAGAACAGTGGCTCGTAGAGGGTGACGAGGGTTGCAT
>HE819245
CTAAATACTCTTAAGAAACGACCAGTCTGAGGCTGTAATGTCGTCCAAATTCGGAAGTTG
AGAAAACATTTGTGAATCCCCAGTACCTTCCTTATGTTGTGATTGAATCTTATCTGTATT
GAAATGATGTCGTGGCTCATTAGAAATGGCCTCTCGTCGTGGTTGGTGATCTTGAAATAC
AGGGGATTTTCTATCTCCCATATAAAAACGCCATTCTGGGCTTGATGAGCAGTGATGAGT
TCCCCGGTGCGTGAATCCATGATTGATGCAGTTGATGTGGAGGTAATATGAGCATCCGCA
GTCGAGGTCTATGCGCTTACGTCTGACTGGCCTAGTCTTCGCTATGCGGTGTTGGATTTT
GATTGGCACTTGAGAACAGTGGCTCGTAGAGGGTGACGAAGGTTGCAT
>HE819243
CTAAATACTCTTAAGAAACGACCAGTCTGAGGCTGTAATGTCGTCCAAATCCGGAAGTTG
AGAAAACATTTGTGAATCCCCAGTACCTTCCTGATATTGTGATTGAATCTTATCTGAATG
GAAATGATGTCGTGGTTCATTAGAAATGGCCTCTCGTCGTGGTTGGTGATCTTGAAATAC
AGGGGATTTTCTATCTCCCATATAAAAACGCCATTCTGGGCTTGATGAGCAGTGATGAGT
TCCCCGGTGCGTGAATCCATGATTGATGCAGTTGATGTGGAGGTAATATGAGCATCCGCA
GTCGAGGTCTATGCGCTTACGTCTAACTGCCTTCGTTTTCGCTATGCGGTGTTGGATTTT
GATTGGCACTTGAGAACAGTGGCTCGTAGAGGGTGACGAAGGTTGCAT
>GU076454
CTAAATACTCTTAAGAAACGACCAGTCTGAGGCCGTAAGGTTGTCCAGATTCGGAAGTTG
AGAAAACATTTGTGAATCCCCAGTTCCTTCCTGATGTTGTGATTGAATCGTATCTGCATT
GAAATGATGTCGTGGTTCATTAGAAATGGCCTCTCGTAGTGGTCGGTTATCTTGAAATAC
AGGGGATTTTCTATCTCCCATATAAAAACGCCATTCTGGGCTTGATGAGCAGTGATGAGT
TCCCCGGTGCGTGAATCCATGATTAATGCAGTTGAGATGTAGGTAATATGAGCATCCACA
GTCGAGGTCTATGCGCTTACGTCTGACTGGCTTCGTCTTCGCTATGCGGTGTTTGATTTT
GATTGGCACTTGAGAACAGTGGCTCGTAGAGGGTGACGAAGGTTGCAT
>HE819241
CTAAATACTCTTAAGAAACGACCAGTCTGAGGCCGTAAGGTCGTCCAGATTTGGAAGTTG
AGATAACATTTGTGAATCCCCAGTATCTTCCTGATGTTGTGATTGAATCTTATCTGTATT
GAAATGATGTCGTGGCTCATTAGAAATGGCCTCTCGTCGTGGTTGGTGATCTTGAAATAG
AGGGGATTTTCTATCTCCCATATAAAAACGCCATTCTGGGCTTGATGAGCAGTGATGAGT
TCCCCTGTGCGTGAATCCATGATTGATGCAGTTGAGGTGGAGGTAGTATGAGCATCCACA
GTCTAGGTCTACACGCTTACGTCTTATTGGCTTAGTCTTCGCTATGCGGTGTTGGACCTT
GATTGGCACTTGCGAACAGTGGCTCGTGGAGGGTGACGAAGGTTGCAT
>KR108214
CTAAATACTCTTAAGAAATGACCAGTCTGAGGCCGTAATGTCGTCCAGATTTGGAAGTTG
AGAAAACATTTGTGAATCCCCAGTACCTTCCTGATGTTGTGATTGAATCTTATCTGAATG
GAAATGATGTCGTGGTTCATTAGAAATGGCCTCTCGTCGTGGTTGGTGATCTTGAAATAG
AGGGGATTGTTTATCTCCCATATAAAAACGCCATTCTCTGCCTGAGGAGCAGTGATGAGT
TCCCCTGTGCGTGAATCCATGATTACTGCAGTTGAGGTGGAGGTAGTATGAGCAGCCACA
GTCTAGGTCTACACGCTTACGCCTTATTGGTCTCTTCTTGGATATCTTGTGTTGGATTTT
GATTGGCACTTGAGAACAGTGGCTCGTAGAGGGTGACGAAGGTTGCAT
>KJ830842
CTAAATACTCTTAAGAAATGACCAGTCTGAGGCCGTAATGTCGTCCAGATTTGGAAGTTG
AGAAAACATTTGTGAATCCCCAGTACCTTCCTGATGTTGTGATTGAATCTTATCTGAATG
GAAATGATGTCGTGGTTCATTAGAAATGGCCGCTGGCTGTGTTCTGTTATCTTGAAATAG
AGGGGATTGTTTATCTCCCAGATAAAAACGCCATTCTCTGCCTGAGGAGCAGTGATGAGT
TCCCCTGTGCGTGAATCCATGATTACTGCAGTTGAGGTGGAGGTAGTATGAGCAGCCACA
GTCTAGGTCTACACGCTTACGCCTTATTGGTCTCTTCTTGGATATCTTGTGTTGGATTTT
GATTGGCACTTGAGAACAGTGGCTCGTAGAGGGTGACGAAGGTTGCAT
>GU076448
CTAAATACTCTTAAGAAACGACCAGTCTGAGGCTGTAATGTCGTCCAGATTCGGAAGTTG
AGAAAACATTTGTGAATCCCCAGTACCTTCCTTATGTTGTGGTTGAATCTTATCTGAATG
GAAATGATGTCGTGGCTCATTAGAAATGGCCTCTGGCTGTGTTCTGTTATCTTGAAATAG
AGGGGATTGTATATCTCCCAGATAAAAACGCCATTCTCTGCTTGAGGAGCAGTGATGAGT
TCCCCTGTGCGTGAATCCATGATTATTGCAGTTGAGGTGGAGGTAGTATGAGCAACCGCA
GTCTAGGTCTACACGCTTACGCCTTATTGGTCTCTTCTTGGATATCTTGTGTTGGACCTT
GATTGGTACTTGAGAACAGTGGCTCGTGGAGGGTGACGAAGGTTGCAT
>EU635776
CTAAATACTCTTAAGAAACGACCAGTCTGAGGCTGTAATGTCGTCCAGATTCGGAAGTTG
AGAAAACATTTGTGAATCCCCAGTACCTTCCTTATGTTGTGGTTGAATCTTATCTGAATG
GAAATGATGTCGTGGCTCATTAGAAATGGCCTCTGGCTGTGTTCTGTTATCTTGAAATAG
AGGGGATTGTATATCTCCCAGATAAAAACGCCATTCTCTGCTTGAGGAGCAGTGATGAGT
TCCCCTGTGCGTGAATCCATGATTATTGCAGTTGAGGTGGAGGTAGTATGAGCAACCGCA
GTCTAGGTCTACACGCTTACGCCTTATTGGTCTCTTCTTGGATATCTTGTGTTGGACCTT
GATTGGTACTTGAGAACAGTGGCTCGTGGAGGGTGACGAAGGTTGCAT
>GU076449
CTAAATACTCTTAAGAAACGACCAGTCTGAGGCTGTAATGTCGTCCAGATTCGGAAGTTG
AGAAAACATTTGTGAATCCCCAGTACCTTCCTTATGTTGTGGTTGAATCTTATCTGAATG
GAAATGATGTCGTGGCTCATTAGAAATGGCCTCTGGCTGTGTTCTGTTATCTTGAAATAG
AGGGGATTGTATATCTCCCAGATAAAAACGCCATTCTCTGCTTGAGGAGCAGTGATGAGT
TCCCCTGTGCGTGAATCCATGATTATTGCAGTTGAGGTGGAGGTAGTATGAGCAACCGCA
GTCTAGGTCTACACGCTTACGCCTTATTGGTCTCTTCTTGGATATCTTGTGTTGGACCTT
GATTGGTACTTGAGAACAGTGGCTCGTGGAGGGTGACGAAGGTTGCAT
>FJ956706
CTAAATACTCTTAAGAAACGACCAGTCTGAGGCTGTAATGTCGTCCAGATTCGGAAGTTG
AGAAAACATTTGTGAATCCCCAGTACCTTCCTTATGTTGTGGTTGAATCTTATCTGAATG
GAAATGATGTCGTGGCTCATTAGAAATGGCCTCTGGCTGTGTTCTGTTATCTTGAAATAG
AGGGGATTGTATATCTCCCAGATAAAAACGCCATTCTCTGCTTGAGGAGCAGTGATGAGT
TCCCCTGTGCGTGAATCCATGATTATTGCAGTTGAGGTGGAGGTAGTATGAGCAACCGCA
GTCTAGGTCTACACGCTTACGCCTTATTGGTCTCTTCTTGGATATCTTGTGTTGGACCTT
GATTGGTACTTGAGAACAGTGGCTCGTGGAGGGTGACGAAGGTTGCAT
>KT990213
CTAAATACTCTTAAGAAACGACCAGTCTGAGGCCGTAAGGTCGTCCAGATTTGGAAGTTG
AGATAACATTTGTGAATCCCCAGTACCTTCCTGATGTTGTGATTGAATCTTATCTGTATT
GAAATGATGTCGTGGCTCATTAGAAATGGCCTCTGGCTGTGTTCTGTTATCTTGAAATAG
AGGGGATTGTTTATCTCCCATATAAAAACGCCATTCTCTGCTTGAGGAGCAGTGATGAGT
TCCCCTGTGCGTGAATCCATGATTATTGCAGTTGAGGTGGAGGTAGTATGAGCAACCGCA
GTCTAGGTCTACACGCTTACGCCTTATTGGTTTATTCTTGGATATCTTGTGTTGGACCTT
GATTGGTACTTGAGAACAGTGGCTCGTGGAGGGTGACGAAGGTTGCAT
>KF435137
CTAAATACTCTTAAGAAACGACCAGTCTGAGGCTGTAATGTCGTCCAAATTCGGAAGTTG
AGAAAACATTTGTGAATCCCCAGTACCTTCCTTATGTTGTGGTTGAATCTTATCTGAATG
GAAATGATGTCGTGGCTCATTAGAAATGGCCTCTGGCTGTGTTCTGTTATCTTGAAATAG
AGGGGATTGTATATCTCCCAGATAAAAACGCCATTCTCTGCTTGAGGAGCAGTGATGAGT
TCCCCTGTGCGTGAATCCATGATTATTGCAGTTGAGGTGGAGGTAGTATGAGCAGCCACA
GTCTAGGTCTACACGCTTACGCCTTATTGGTCTCTTCTTGGATATCTTGTGTTGGATCTT
GATTGGTACTTGAGAACAGTGGCTCGTAGAGGGTGTCGAAGGTTGCAT
>KF229726
CTAAATACTCTTAAGAAAAGACCAGTCTGAGGCTGTAATGTCGTCCAAATTCGGAAGTTG
AGAAAACATTTGTGAATCCCCAATTCCTTCCTGATATTGTGGTTGAATCTTATCTGAATG
GAAATGATGTCGTGGTTCATTAGAAATGGCCTGTTGTGGTGTTCTGTTATCTTGAAATAG
AGGGGATTTTGAATCTCCCAGATAAACACGCCATTCTGTGCTTGAGCTGCAGTGATGGGT
TCCCCTGTGCGTGAATCCATGGTTGTGGCAGTTTATGGATATGAAGTATGAACAGCCACA
CTGTAAATCTACTCGTCGACGCCTAATCCGTCTCTTCTTGGCTATCTTGTGCTGCACTTT
GATTGGAACCTGAGTAGAGTGGGTCGTTGAGGGTGACGAAGGTTGCAT
