# Supplementary material for: Gene Overlapping as a Modulator of Begomovirus Evolution
Source: Microorganisms. 2022 Feb 4;10(2):366. doi: 10.3390/microorganisms10020366 (PMC8875319; doi:10.3390/microorganisms10020366)
Supplement: Supplementary file 1 [file microorganisms-10-00366-s001.zip › File S1/Tomato_yellow_leaf_curl_virus/DNA_AC1.fasta]

>KJ754193
TTACGCCTTATTGGTTTCTTCTTGGCTATCTTGTGTTGGACCTTGATTGATACTTGCGAA
CAGTGGCTCGTAGAGGGTGACGAAGGTTGCATTCTTGAGAGCCCAATTTTTCAAGGATAT
GTTTTTTTCTTCGTCTAGATATTCCCTATATGAGGAGGTAGGTCCTGGATTGCAGAGGAA
GATAGTGGGAATTCCCCCTTTAATTTGAATGGGCTTCCCGTACTTTGTGTTGCTTTGCCA
GTCCCTCTGGGCCCCCATTAATTCCTTGAAGTGCTTTAAATAATGCGGGTCTACGTCATC
AATGACGTTGTACCACGCATCATTACTGTACACCTTTGGGCTTAGGTCTAGATGTCCACA
TAAATAATTATGTGGGCCTAGAGACCTGGCCCACGTTGTTTTGCCTGTTCTGCTATCACC
CTCAATGACAATACTTATGGGTCTCCATGGCCGCGCAGCGGAAGATACGACGTTCTCGGC
GACCCACTCTTCAAGTTCATCTGGAACTTGATTAAAAGAAGAAGAAAGAAATGGAGAAAC
ATAAACTTCTAAAGGAGGACTAAAAATCCTATCTAAATTTGAACTTAAATTATGAAATTG
TAAAATATAGTCCTTTGGGGCCTTCTCTTTTAATATATTGAGGGCCTCGGATTTACTGCC
TGAATTGAGTGCCTCGGCATATGCGTCGTTGGCAGATTGTTGACCTCCTCTAGTTGATCT
GCCATCGATTTGGAAAACTCCAAAATCAATGAAGTCTCCGTCTTTCTCCACGTAGGTCTT
GACATCTGTTGAGCTCTTAGCTGCCTGAATGTTCGGATGGAAATGTGCTGACCTGTTTGG
GGATACCAGGTCGAAGAACCGTTGGTTCTTACATTGGTATTTGCCTTCGAATTGGATAAG
CACATGGAGATGTGGTTCCCCATTCTCGTGGAGTTCTCTGCAAACTTTGATATATTTTTT
ATTTGTTGGGGTTTCTAGGTTTTTTAATTGGGAAAGTGCTTCCTCTTTAGAGAGAGAACA
ATTGGGATATGTTAGGAAATAATTTTTGGCATATATTTTAAATAAACGAGGCAT
>KJ754188
TTACGCCTTATTGGTTTCTTCTTGGCTATCTTGTGTTGGACCTTGATTGATACTTGCGAA
CAGTGGCTCGTAGAGGGTGACGAAGGTTGCATTCTTGAGAGCCCAATTTTTCAAGGATAT
GTTTTTTTCTTCGTCTAGATATTCCCTATATGAGGAGGTAGGTCCTGGATTGCAGAGGAA
GATAGTGGGAATTCCCCCTTTAATTTGAATGGGCTTCCCGTACTTTGTGTTGCTTTGCCA
GTCCCTCTGGGCCCCCATTAATTCCTTGAAGTGCTTTAAATAATGCGGGTCTACGTCATC
AATGACGTTGTACCACGCATCATTACTGTACACCTTTGGGCTTGGGTCTAGATGTCCACA
TAAATAATTATGTGGGCCTAGAGACCTGGCCCACGTTGTTTTGCCTGTTCTGCTATCACC
CTCAATGACAATACTTATGGGTCTCCATGGCCGCGCAGCGGAAGATACGACGTTCTCGGC
GACCCACTCTTCAAGTTCATCTGGAACTTGATTAAAAGAAGAAGAAAGAAATGGAGAAAC
ATAAACTTCTAAAGGAGGACTAAAAATCCTATCTAAATTTGAACTTAAATTATGAAATTG
TAAAATATAGTCCTTTGGGGCCTTCTCTTTTAATATATTGAGGGCCTCGGATTTACTGCC
TGAATTGAGTGCCTCGGCATATGCGTCGTTGGCAGATTGTTGACCTCCTCTAGTTGATCT
GCCATCGATTTGGAAAACTCCAAAATCAATGAAGTCTCCGTCTTTCTCCACGTAGGTCTT
GACATCTGTTGAGCTCTTAGCTGCCTGAATGTTCGGATGGAAATGTGCTGACCTGTTTGG
GGATACCAGGTCGAAGAACCGTTGGTTCTTACATTGGTATTTGCCTTCGAATTGGATAAG
CACATGGAGATGTGGTTCCCCATTCTCGTGGAGTTCTCTGCAAACTTTGATATATTTTTT
ATTTGTTGGGGTTTCTAGGTTTTTTAATTGGGAAAGTGCTTCCTCTTTAGAGAGAGAACA
ATTGGGATATGTTAGGAAATAATTTTTGGCATATATTTTAAATAAACGAGGCAT
>JQ004052
TTACGCCTTATTGGTTTCTTCTTGGCTATCTTGTGTTGGACCTTGATTGATACTTGCGAA
CAGTGGCTCGTAGAGGGTGACGAAGGTTGCATTCTTGAGAGCCCAATTTTTCAAGGATAT
GTTTTTTTCTTCGTCTAGATATTCCCTATATGAGGAGGTAGGTCCTGGATTGCAGAGGAA
GATAGTGGGAATTCCCCCTTTAATTTGAATGGGCTTCCCGTACTTTGTGTTGCTTTGCCA
GTCCCTCTGGGCCCCCATTAATTCCTTGAAGTGCTTTAAATAATGCGGGTCTACGTCATC
AATGACGTTGTACCACGCATCATTACTGTACACCTTTGGGCTTAGGTCTAGATGTCCACA
TAAATAATTATGTGGGCCTAGAGACCTGGCCCACATTGTTTTGCCTGTTCTGCTATCACC
CTCAATGACAATACTTATGGGTCTCCATGGCCGCGCAGCGGAAGATACGACGTTCTCGGC
GACCCACTCTTCAAGTTCATCTGGAACTTGATTAAAAGAAGAAGAAAGAAATGGAGAAAC
ATAAACTTCTAAAGGAGGACTAAAAATCCTATCTAAATTTGAACTTAAATTATGAAATTG
TAAAATATAGTCCTTTGGGGCCTTCTCTTTTAATATATTGAGGGCCTCGGATTTACTGCC
TGAATTGAGTGCCTCGGCATATGCGTCGTTGGCAGATTGTTGACCTCCTCTAGTTGATCT
GCCATCGATTTGGAAAACTCCAAAATCAATGAAGTCTCCGTCTTTCTCCACGTAGGTCTT
GACATCTGTTGAGCTCTTAGCTGCCTGAATGTTCGGATGGAAATGTGCTGACCTGTTTGG
GGATACCAGGTCGAAGAACCGTTGGTTCTTACATTGGTATTTGCCTTCGAATTGGATAAG
CACATGGAGATGTGGTTCCCCATTCTCGTGGAGTTCTCTGCAAACTTTGATATATTTTTT
ATTTGTTGGGGTTTCTAGGTTTTTTAATTGGGAAAGTGCTTCCTCTTTAGAGAGAGAACA
ATTGGGATATGTTAGGAAATAATTTTTGGCATATATTTTAAATAAACGAGGCAT
>KJ125411
TTACGCCTTATTGGTTTCTTCTTGGCTATCTTGTGTTGGACCTTGATTGATACTTGCGAA
CAGTGGCTCGTAGAGGGTGACGAAGGTTGCATTCTTGAGAGCCCAATTTTTCAAGGATAT
GTTTTTTTCTTCGTCTAGATATTCCCTATATGAGGAGGTAGGTCCTGGATTGCAGAGGAA
GATAGTGGGAATTCCCCCTTTAATTTGAATGGGCTTCCCGTACTTTGTGTTGCTTTGCCA
GTCCCTCTGGGCCCCCATTAATTCCTTGAAGTGCTTTAAATAATGCGGGTCTACGTCATC
AATGACGTTGTACCACGCATCATTACTGTACACCTTTGGGCTTAGGTCTAGATGTCCACA
TAAATAATTATGTGGGCCTAGAGACCTGGCCCACATTGTTTTGCCTGTTCTGCTATCACC
CTCAATGACAATACTTATGGGTCTCCATGGCCGCGCAGCGGAAGATACGACGTTCTCGGC
GACCCACTCTTCAAGTTCATCTGGAACTTGATTAAAAGAAGAAGAAAGAAATGGAGAAAC
ATAAACTTCTAAAGGAGGACTAAAAATCCTATCTAAATTTGAACTTAAATTATGAAATTG
TAAAATATAGTCCTTTGGGGCCTTCTCTTTTAATATATTGAGGGCCTCGGATTTACTGCC
TGAATTGAGTGCCTCGGCATATGCGTCGTTGGCAGATTGTTGACCTCCTCTAGTTGATCT
GCCATCGATTTGGAAAACTCCAAAATCAATGAAGTCTCCGTCTTTCTCCACGTAGGTCTT
GACATCTGTTGAGCTCTTAGCTGCCTGAATGTTCGGATGGAAATGTGCTGACCTGTTTGG
GGATACCAGGTCGAAGAACCGTTGGTTCTTACATTGGTATTTGCCTTCGAATTGGATAAG
CACATGGAGATGTGGTTCCCCATTCTCGTGGAGTTCTCTGCAAACTTTGATATATTTTTT
ATTTGTTGGGGTTTCTAGGTTTTTTAATTGGGAAAGTGCTTCCTCTTTAGAGAGAGAACA
ATTGGGATATGTTAGGAAATAATTTTTGGCATATATTTTAAATAAACGAGGCAT
>JQ038238
TTACGCCTTATTGGTTTCTTCTTGGCTATCTTGTGTTGGACCTTGATTGATACTTGCGAA
CAGTGGCTCGTAGAGGGTGACGAAGGTTGCATTCTTGAGAGCCCAATTTTTCAAGGATAT
GTTTTTTTCTTCGTCTAGATATTCCCTATATGAGGAGGTAGGTCCTGGATTGCAGAGGAA
GATAGTGGGAATTCCCCCTTTAATTTGAATGGGCTTCCCGTACTTTGTGTTGCTTTGCCA
GTCCCTCTGGGCCCCCATTAATTCCTTGAAGTGCTTTAAATAATGCGGGTCTACGTCATC
AATGACGTTGTACCACGCATCATTACTGTACACCTTTGGGCTTAGGTCTAGATGTCCACA
TAAATAATTATGTGGGCCTAGAGACCTGGCCCACATTGTTTTGCCTGTTCTGCTATCACC
CTCAATGACAATACTTATGGGTCTCCATGGCCGCGCAGCGGAAGATACGACGTTCTCGGC
GACCCACTCTTCAAGTTCATCTGGAACTTGATTAAAAGAAGAAGAAAGAAATGGAGAAAC
ATAAACTTCTAAAGGAGGACTAAAAATCCTATCTAAATTTGAACTTAAATTATGAAATTG
TAAAATATAGTCCTTTGGGGCCTTCTCTTTTAATATATTGAGGGCCTCGGATTTACTGCC
TGAATTGAGTGCCTCGGCATATGCGTCGTTGGCAGATTGTTGACCTCCTCTAGTTGATCT
GCCATCGATTTGGAAAACTCCAAAATCAATGAAGTCTCCGTCTTTCTCCACGTAGGTCTT
GACATCTGTTGAGCTCTTAGCTGCCTGAATGTTCGGATGGAAATGTGCTGACCTGTTTGG
GGATACCAGGTCGAAGAACCGTTGGTTCTTACATTGGTATTTGCCTTCGAATTGGATAAG
CACATGGAGATGTGGTTCCCCATTCTCGTGGAGTTCTCTGCAAACTTTGATATATTTTTT
ATTTGTTGGGGTTTCTAGGTTTTTTAATTGGGAAAGTGCTTCCTCTTTAGAGAGAGAACA
ATTGGGATATGTTAGGAAATAATTTTTGGCATATATTTTAAATAAACGAGGCAT
>JF833036
TTACGCCTTATTGGTTTCTTCTTGGCTATCTTGTGTTGGACCTTGATTGATACTTGCGAA
CAGTGGCTCGTAGAGGGTGACGAAGGTTGCATTCTTGAGAGCCCAATTTTTCAAGGATAT
GTTTTTTTCTTCGTCTAGATATTCCCTATATGAGGAGGTAGGTCCTGGATTGCAGAGGAA
GATAGTGGGAATTCCCCCTTTAATTTGAATGGGCTTCCCGTACTTTGTGTTGCTTTGCCA
GTCCCTCTGGGCCCCCATTAATTCCTTGAAGTGCTTTAAATAATGCGGGTCTACGTCATC
AATGACGTTGTACCACGCATCATTACTGTACACCTTTGGGCTTAGGTCTAGATGTCCACA
TAAATAATTATGTGGGCCTAGAGACCTGGCCCACATTGTTTTGCCTGTTCTGCTATCACC
CTCAATGACAATACTTATGGGTCTCCATGGCCGCGCAGCGGAAGATACGACGTTCTCGGC
GACCCACTCTTCAAGTTCATCTGGAACTTGATTAAAAGAAGAAGAAAGAAATGGAGAAAC
ATAAACTTCTAAAGGAGGACTAAAAATCCTATCTAAATTTGAACTTAAATTATGAAATTG
TAAAATATAGTCCTTTGGGGCCTTCTCTTTTAATATATTGAGGGCCTCGGATTTACTGCC
TGAATTGAGTGCCTCGGCATATGCGTCGTTGGCAGATTGTTGACCTCCTCTAGTTGATCT
GCCATCGATTTGGAAAACTCCAAAATCAATGAAGTCTCCGTCTTTCTCCACGTAGGTCTT
GACATCTGTTGAGCTCTTAGCTGCCTGAATGTTCGGATGGAAATGTGCTGACCTGTTTGG
GGATACCAGGTCGAAGAACCGTTGGTTCTTACATTGGTATTTGCCTTCGAATTGGATAAG
CACATGGAGATGTGGTTCCCCATTCTCGTGGAGTTCTCTGCAAACTTTGATATATTTTTT
ATTTGTTGGGGTTTCTAGGTTTTTTAATTGGGAAAGTGCTTCCTCTTTAGAGAGAGAACA
ATTGGGATATGTTAGGAAATAATTTTTGGCATATATTTTAAATAAACGAGGCAT
>KC999851
TTACGCCTTATTGGTTTCTTCTTGGCTATCTTGTGTTGGACCTTGATTGATACTTGCGAA
CAGTGGCTCGTAGAGGGTGACGAAGGTTGCATTCTTGAGAGCCCAATTTTTCAAGGATAT
GTTTTTTTCTTCGTCTAGATATTCCCTATATGAGGAGGTAGGTCCTGGATTGCAGAGGAA
GATAGTGGGAATTCCCCCTTTAATTTGAATGGGCTTCCCGTACTTTGTGTTGCTTTGCCA
GTCCCTCTGGGCCCCCATTAATTCCTTGAAGTGCTTTAAATAATGCGGGTCTACGTCATC
AATGACGTTGTACCACGCATCATTACTGTACACCTTTGGGCTTAGGTCTAGATGTCCACA
TAAATAATTATGTGGGCCTAGAGACCTGGCCCACATTGTTTTGCCTGTTCTGCTATCACC
CTCAATGACAATACTTATGGGTCTCCATGGCCGCGCAGCGGAAGATACGACGTTCTCGGC
GACCCACTCTTCAAGTTCATCTGGAACTTGATTAAAAGAAGAAGAAAGAAATGGAGAAAC
ATAAACTTCTAAAGGAGGACTAAAAATCCTATCTAAATTTGAACTTAAATTATGAAATTG
TAAAATATAGTCCTTTGGGGCCTTCTCTTTTAATATATTGAGGGCCTCGGATTTACTGCC
TGAATTGAGTGCCTCGGCATATGCGTCGTTGGCAGATTGTTGACCTCCTCTAGTTGATCT
GCCATCGATTTGGAAAACTCCAAAATCAATGAAGTCTCCGTCTTTCTCCACGTAGGTCTT
GACATCTGTTGAGCTCTTAGCTGCCTGAATGTTCGGATGGAAATGTGCTGACCTGTTTGG
GGATACCAGGTCGAAGAACCGTTGGTTCTTACATTGGTATTTGCCTTCGAATTGGATAAG
CACATGGAGATGTGGTTCCCCATTCTCGTGGAGTTCTCTGCAAACTTTGATATATTTTTT
ATTTGTTGGGGTTTCTAGGTTTTTTAATTGGGAAAGTGCTTCCTCTTTAGAGAGAGAACA
ATTGGGATATGTTAGGAAATAATTTTTGGCATATATTTTAAATAAACGAGGCAT
>KF612971
TTACGCCTTATTGGTTTCTTCTTGGCTATCTTGTGTTGGACCTTGATTGATACTTGCGAA
CAGTGGCTCGTAGAGGGTGACGAAGGTTGCATTCTTGAGAGCCCAATTTTTCAAGGATAT
GTTTTTTTCTTCGTCTAGATATTCCCTATATGAGGAGGTAGGTCCTGGATTGCAGAGGAA
GATAGTGGGAATTCCCCCTTTAATTTGAATGGGCTTCCCGTACTTTGTGTTGCTTTGCCA
GTCCCTCTGGGCCCCCATTAATTCCTTGAAGTGCTTTAAATAATGCGGGTCTACGTCATC
AATGACGTTGTACCACGCATCATTACTGTACACCTTTGGGCTTAGGTCTAGATGTCCACA
TAAATAATTATGTGGGCCTAGAGACCTGGCCCACATTGTTTTGCCTGTTCTGCTATCACC
CTCAATGACAATACTTATGGGTCTCCATGGCCGCGCAGCGGAAGATACGACGTTCTCGGC
GACCCACTCTTCAAGTTCATCTGGAACTTGATTAAAAGAAGAAGAAAGAAATGGAGAAAC
ATAAACTTCTAAAGGAGGACTAAAAATCCTATCTAAATTTGAACTTAAATTATGAAATTG
TAAAATATAGTCCTTTGGGGCCTTCTCTTTTAATATATTGAGGGCCTCGGATTTACTGCC
TGAATTGAGTGCCTCGGCATATGCGTCGTTGGCAGATTGTTGACCTCCTCTAGTTGATCT
GCCATCGATTTGGAAAACTCCAAAATCAATGAAGTCTCCGTCTTTCTCCACGTAGGTCTT
GACATCTGTTGAGCTCTTAGCTGCCTGAATGTTCGGATGGAAATGTGCTGACCTGTTTGG
GGATACCAGGTCGAAGAACCGTTGGTTCTTACATTGGTATTTGCCTTCGAATTGGATAAG
CACATGGAGATGTGGTTCCCCATTCTCGTGGAGTTCTCTGCAAACTTTGATATATTTTTT
ATTTGTTGGGGTTTCTAGGTTTTTTAATTGGGAAAGTGCTTCCTCTTTAGAGAGAGAACA
ATTGGGATATGTTAGGAAATAATTTTTGGCATATATTTTAAATAAACGAGGCAT
>KJ754189
TTACGCCTTATTGGTTTCTTCTTGGCTATCTTGTGTTGGACCTTGATTGATACTTGCGAA
CAGTGGCTCGTAGAGGGTGACGAAGGTTGCATTCTTGAGAGCCCAATTTTTCAAGGATAT
GTTTTTTTCTTCGTCTAGATATTCCCTATATGAGGAGGTAGGTCCTGGATTGCAGAGGAA
GATAGTGGGAATTCCCCCTTTAATTTGAATGGGCTTCCCGTACTTTGTGTTGCTTTGCCA
GTCCCTCTGGGCCCCCATTAATTCCTTGAAGTGCTTTAAATAATGCGGGTCTACGTCATC
AATGACGTTGTACCACGCATCATTACTGTACACCTTTGGGCTTAGGTCTAGATGTCCACA
TAAATAATTATGTGGGCCTAGAGACCTGGCCCACATTGTTTTGCCTGTTCTGCTATCACC
CTCAATGACAATACTTATGGGTCTCCATGGCCGCGCAGCGGAAGATACGACGTTCTCGGC
GACCCACTCTTCAAGTTCATCTGGAACTTGATTAAAAGAAGAAGAAAGAAATGGAGAAAC
ATAAACTTCTAAAGGAGGACTAAAAATCCTATCTAAATTTGAACTTAAATTATGAAATTG
TAAAATATAGTCCTTTGGGGCCTTCTCTTTTAATATATTGAGGGCCTCGGATTTACTGCC
TGAATTGAGTGCCTCGGCATATGCGTCGTTGGCAGATTGTTGACCTCCTCTAGTTGATCT
GCCATCGATTTGGAAAACTCCAAAATCAATGAAGTCTCCGTCTTTCTCCACGTAGGTCTT
GACATCTGTTGAGCTCTTAGCTGCCTGAATGTTCGGATGGAAATGTGCTGACCTGTTTGG
GGATACCAGGTCGAAGAACCGTTGGTTCTTACATTGGTATTTGCCTTCGAATTGGATAAG
CACATGGAGATGTGGTTCCCCATTCTCGTGGAGTTCTCTGCAAACTTTGATATATTTTTT
ATTTGTTGGGGTTTCTAGGTTTTTTAATTGGGAAAGTGCTTCCTCTTTAGAGAGAGAACA
ATTGGGATATGTTAGGAAATAATTTTTGGCATATATTTTAAATAAACGAGGCAT
>JQ004049
TTACGCCTTATTGGTTTCTTCTTGGCTATCTTGTGTTGGACCTTGATTGATACTTGCGAA
CAGTGGCTCGTAGAGGGTGACGAAGGTTGCATTCTTGAGAGCCCAATTTTTCAAGGATAT
GTTTTTTTCTTCGTCTAGATATTCCCTATATGAGGATGTAGGTCCTGGATTGCAGAGGAA
GATAGTGGGAATTCCCCCTTTAATTTGAATGGGCTTCCCGTACTTTGTGTTGCTTTGCCA
GTCCCTCTGGGCCCCCATTAATTCCTTGAAGTGCTTTAAATAATGCGGGTCTACGTCATC
AATGACGTTGTACCACGCATCATTACTGTACACCTTTGGGCTTAGGTCTAGATGTCCACA
TAAATAATTATGTGGGCCTAGAGACCTGGCCCACATTGTTTTGCCTGTTCTGCTATCACC
CTCAATGACAATACTTATGGGTCTCCATGGCCGCGCAGCGGAAGATACGACGTTCTCGGC
GACCCACTCTTCAAGTTCATCTGGAACTTGATTAAAAGAAGAAGAAAGAAATGGAGAAAC
ATAAACTTCTAAAGGAGGACTAAAAATCCTATCTAAATTTGAACTTAAATTATGAAATTG
TAAAATATAGTCCTTTGGGGCCTTCTCTTTTAATATATTGAGGGCCTCGGATTTACTGCC
TGAATTGAGTGCCTCGGCATATGCGTCGTTGGCAGATTGTTGACCTCCTCTAGTTGATCT
GCCATCGATTTGGAAAACTCCAAAATCAATGAAGTCTCCGTCTTTCTCCACGTAGGTCTT
GACATCTGTTGAGCTCTTAGCTGCCTGAATGTTCGGATGGAAATGTGCTGACCTGTTTGG
GGATACCAGGTCGAAGAACCGTTGGTTCTTACATTGGTATTTGCCTTCGAATTGGATAAG
CACATGGAGATGTGGTTCCCCATTCTCGTGGAGTTCTCTGCAAACTTTGATATATTTTTT
ATTTGTTGGGGTTTCTAGGTTTTTTAATTGGGAAAGTGCTTCCTCTTTAGAGAGAGAACA
ATTGGGATATGTTAGGAAATAATTTTTGGCATATATTTTAAATAAACGAGGCAT
>KJ754187
TTACGCCTTACTGGTTTCTTCTTGGCTATCTTGTGTTGGACCTTGATTGATACTTGCGAA
CAGTGGCTCGTAGAGGGTGACGAATGTTGCATTCTTGAGAGCCCAATTTTTCAAGGATAT
GTTTTTTTCTTCGTCTAGATATTCCCTATATGAGGAGGTAGGTCCTGGATTGCAGAGGAA
GATAGTGGGAATTCCCCCTTTAATTTGAATGGGCTTCCCGTACTTTGTGTTGCTTTGCCA
GTCCCTCTGGGCCCCCATTAATTCCTTGAAGTGCTTTAAATAATGCGGGTCTACGTCATC
AATGACGTTGTACCACGCATCATTACTGTACACCTTTGGGCTTAGGTCTAGATGTCCACA
TAAATAATTATGTGGGCCTAGAGACCTGGCCCACATTGTTTTGCCTGTTCTGCTATCACC
CTCAATGACAATACTTATGGGTCTCCATGGCCGCGCAGCGGAAGATACGACGTTCTCGGC
GACCCACTCTTCAAGTTCATCTGGAACTTGATTGAAAGAAGAAGAAAGAAATGGAGAAAC
ATAAACTTCTAAAGGAGGACTAAAAATCCTATCTAAATTTGAACTTAAATTATGAAATTG
TAAAATATAGTCCTTTGGGGCCTTCTCTTTTAATATATTGAGGGCCTCGGATTTACTGCC
TGAATTGAGTGCCTCGGCATATGCGTCGTTGGCAGATTGTTGACCTCCTCTAGTTGATCT
GCCATCGATTTGGAAAACTCCAAAATTAATGAAGTCTCCGTCTTTCTCCACGTAGGTCTT
GACATCTGTTGAGCTCTTAGCTGCCTGAATGTTCGGATGGAAATGTGCTGACCTGTTTGG
GGATACCAGGTCGAAGAACCGTTGGTTCTTACATTGGTATTTGCCTTCGAATTGGATAAG
CACATGGAGATGTGGTTCCCCATTCTCGTGGAGTTCTCTGCAAACTTTGATATATTTTTT
ATTTGTTGGGGTTTCTAGGTTTTTTAATTGGGAAAGTGCTTCCTCTTTAGAGAGAGAACA
ATTGGGATATGTTAGGAAATAATTTTTGGCATATATTTTAAATAAACGAGGCAT
>KJ125410
TTACGCCTTATTGGTTTCTTCTTGGCTATCTTGTGTTGGACCTTGATTGATACTTGCGAA
CAGTGGCTCGTAGAGGGTGACGAAGGTTGCATTCTTGAGAGCCCAATTTTTCAAGGATAT
GTTTTTTTCTTCGTCTAGATATTCCCTATATGAGGAGGTAGGTCCTGGATTGCAGAGGAA
GATAGTGGGAATTCCCCCTTTAATTTGAATGGGCTTCCCGTACTTTGTGTTGCTTTGCCA
GTCCCTCTGGGCCCCCATTAATTCCTTGAAGTGCTTTAAATAATGCGGGTCTACGTCATC
AATGACGTTGTACCACGCATCATTACTGTACACCTTTGGGCTTAGGTCTAGATGTCCACA
TAAATAATTATGTGGGCCTAGAGACCTGGCCCACATTGTTTTGCCTGTTCTGCTATCACC
CTCAATGACAATACTTATGGGTCTCCATGGCCGCGCAGCGGAAGATACGACGTTCTCGGC
GACCCACTCTTCAAGTTCATCTGGAACTTGATTAAAAGAAGAAGAAAGAAATGGAGAAAC
ATAAACTTCTAAAGGAGCACTAAAAATCCTATCTAAATTTGAACTTAAATTATGAAATTG
TAAAATATAGTCCTTTGGGGCCTTCTCTTTTAATATATTGAGGGCCTCGGATTTACTGCC
TGAATTGAGTGCCTCGGCATATGCGTCGTTGGCAGATTGTTGACCTCCTCTAGTTGATCT
GCCATCGATTTGGAAAACTCCAAAATCAATGAAGTCTCCGTCTTTCTCCACGTAGGTCTT
GACATCTGTTGAGCTCTTAGCTGCCTGAATGTTCGGATGGAAATGTGCTGACCTGTTTGG
GGATACCAGGTCGAAGAACCGTTGGTTCTTACATTGGTATTTGCCTTCGAATTGGATAAG
CACATGGAGATGTGGTTCCCCATTCTCGTGGAGTTCTCTGCAAACTTTGATATATTTTTT
ATTTGTTGGGGTTTCTAGGTTTTTTAATTGGGAAAGTGCTTCCTCTTTAGAGAGAGAACA
ATTGGGATATGTTAGGAAATAATTTTTGGCATATATTTTAAATAAACGAGGCAT
>JQ038235
TTACGCCTTATTGGTTTCTTCTTGGCTATCTTGTGTTGGACCTTGATTGATACTTGCGAA
CAGTGGCTCGTAGAGGGTGACGAAGGTTGCATTCTTGAGAGCCCAATTTTTCAAGGATAT
GTTTTTTTCTTCGTCTAGATATTCCCTATATGAGGAGGTAGGTCCTGGATTGCAGAGGAA
GATAGTGGGAATTCCCCCTTTAATTTGAATGGGCTTCCCGTACTTTGTGTTGCTTTGCCA
GTCCCTCTGGGCCCCCATTAATTCCTTGAAGTGCTTTAAATAATGCGGGTCTACGTCATC
AATGACGTTGTACCACGCATCATTACTGTACACTTTTGGGCTTAGGTCTAGATGTCCACA
TAAATAATTATGTGGGCCTAGAGACCTGGCCCACATTGTTTTGCCTGTTCTGCTATCACC
CTCAATGACAATACTTATGGGTCTCCATGGCCGCGCAGCGGAAGATACGACGTTCTCGGC
GACCCACTCTTCAAGTTCATCTGGAACTTGATTAAAAGAAGAAGAAAGATATGGAGAAAC
ATAAACTTCTAAAGGAGGACTAAAAATCCTATCTAAATTTGAACTTAAATTATGAAATTG
TAAAATATAGTCCTTTGGGGCCTTCTCTTTTAATATATTGAGGGCCTCGGATTTACTGCC
TGAATTGAGTGCCTCGGCATATGCGTCGTTGGCAGATTGTTGACCTCCTCTAGTTGATCT
GCCATCGATTTGGAAAACTCCAAAATCAATGAAGTCTCCGTCTTTCTCCACGTAGGTCTT
GACATCTGTTGAGCTCTTAGCTGCCTGAATGTTCGGATGGAAATGTGCTGACCTGTTTGG
GGATACCAGGTCGAAGAACCGTTGGTTCTTACATTGGTATTTGCCTTCGAATTGGATAAG
CACATGGAGATGTGGTTCCCCATTCTCGTGGAGTTCTCTGCAAACTTTGATATATTTTTT
ATTTGTTGGGGTTTCTAGGTTTTTTAATTGGGAAAGTGCTTCCTCTTTAGAGAGAGAACA
ATTGGGATATGTTAGGAAATAATTTTTGGCATATATTTTAAATAAACGAGGCAT
>JN990924
TTACGCCTTATTGGTTTCTTCTTGGCTATCTTGTGTTGGACCTTGATTGATACTTGCGAA
CAGTGGCTCGTAGAGGGTGACGAAGGTTGCATTCTTGAGAGCCCAATTTTTCAAGGATAT
GTTTTTTTCTTCGTCTAGATATTCCCTATATGAGGAGGTAGGTCCTGGATTGCAGAGGAA
GATAGTGGGAATTCCCCCTTTAATTTGAATGGGCTTCCCGTACTTTGTGTTGCTTTGCCA
GTCCCTCTGGGCCCCCATTAATTCCTTGAAGTGCTTTAAATAATGCGGGTCTACGTCATC
AATGACGTTGTACCACGCATCATTACTATACACCTTTGGGCTTAGGTCTAGATGTCCACA
TAAATAATTATGTGGGCCTAGAGACCTGGCCCATATTGTTTTGCCTGTTCTGCTATCACC
CTCAATGACAATACTTATGGGTCTCCATGGCCGCGCAGCGGAAGATACGACGTTCTCGGC
GACCCACTCTTCAAGTTCATCTGGAACTTGATTAAAAGAAGATGAAAGAAATGGAGAAAC
ATAAACTTCTAAAGGAGGACTAAAAATCCTATCTAAATTTGAACTTAAATTATGAAATTG
TAAAATATAGTCCTTTGGGGCCTTCTCTTTTAATATATTGAGGGCCTCGGATTTACTGCC
TGAATTGAGTGCCTCGGCATATGCGTCGTTGGCAGATTGTTGACCTCCTCTAGTTGATCT
GCCATCGATTTGGAAAACTCCAAAATCAATGAAGTCTCCGTCTTTCTCCACGTAGGTCTT
GACATCTGTTGCGCTCTTAGCTGCCTGAATGTTCGGATGGAAATGTGCTGACCTGTTTGG
GGATACCAGGTCGAAGAACCGTTGGTTCTTACATTGGTATTTGCCTTCGAATTGGATAAG
CACATGGAGATGTGGTTCCCCATTCTCGTGGAGTTCTCTGCAAACTTTGATATATTTTTT
ATTTGTTGGGGTTTCTAGGTTTTTTAATTGGGAAAGTGCTTCCTCTTTAGATAGAGAACA
ATTGGGATATGTTAGGAAATAATTTTTGGCATATATTTTAAATAAACGAGGCAT
>JQ038236
TTACGCCTTATTGGTTTCTTCTTGGCTATCTTGTGTTGGACCTTGATTGATACTTGCGAA
CAGTGGCTCGTAGAGGGTGACGAAGGTTGCATTCTTGAGAGCCCAATTTTTCAAGGATAT
GTTTTTTTCTTCGTCTAGATATTCCCTATATGAGGAGGTAGGTCCTGGATTGCAGAGGAA
GATAGTGGGAATTCCCCCTTTAATTTGAATGGGCTTCCCGTACTTTGTGTTGCTTTGCCA
GTCCCTCTGGGCCCCCATTAATTCCTTGAAGTGCTTTAAATAATGCGGGTCTACGTCATC
AATGACGTTGTACCACGCATCATTACTATACACCTTTGGGCTTAGGTCTAGATGTCCACA
TAAATAATTATGTGGGCCTAGAGACCTGGCCCATATTGTTTTGCCTGTTCTGCTATCACC
CTCAATGACAATACTTATGGGTCTCCATGGCCGCGCAGCGGAAGATACGACGTTCTCGGT
GACCCACTCTTCAAGTCCATCTGGAACTTGATTAAAAGAAGATGAAAGAAATGGAGAAAC
ATAAACTTCTAAAGGAGGACTAAAAATCCTATCTAAATTTGAACTTAAATTATGAAATTG
TAAAATATAGTCCTTTGGAGCCTTCTCTTTTAATATATTGAGGGCCTCGGATTTACTGCC
TGAATTGAGTGCCTCGGCATATGCGTCGTTGGCAGATTGTTGACCTCCTCTAGTTGATCT
GCCATCGATTTGGAAAACTCCAAAATCAATGAAGTCTCCGTCTTTCTCCACGTAGGTCTT
GACATCTGTTGCGCTCTTAGCTGCCTGAATATTCGGATGGAAATGTGCTGACCTGTTTGG
GGATACCAGGTCGAAGAACCGTTGGTTCTTACATTGGTATTTGCCTTCGAATTGGATAAG
CACATGGAGATGTGGTTCCCCATTCTCGTGGAGTTCTCTGCAAACTTTGATATATTTTTT
ATTTGTTGGGGTTTCTAGGTTTTTTAATTGGGAAAGTGCTTCCTCTTTAGATAGAGAACA
ATTGGGATATGTTAGGAAATAATTTTTGGCATATATTTTAAATAAACGAGGCAT
>KX034538
TTACGCCTTATTGGTTTCTTCTTGGCTATCTTGTGTTGGACCTTGATTGATACTTGCGAA
CAGTGGCTCGTAGAGGGTGACGAAGGTTGCATTCTTGAGAGCCCAATTTTTCAAGGATAT
GTTTTTTTCTTCGTCTAGATATTCCCTATATGAGGAGGTAGGTCCTGGATTGCAGAGGAA
GATAGTGGGAATTCCCCCTTTAATTTGAATGGGCTTCCCGTACTTTGTGTTGCTTTGCCA
GTCCCTCTGGGCCCCCATTAATTCCTTGAAGTGCTTTAAATAATGCGGGTCTACGTCATC
AATGACGTTGTACCACGCATCATTACTGTACACCTTTGGGCTTAGGTCTAGATGTCCACA
TAAATAATTATGTGGGCCTAGAGACCTGGCCCATATTGTTTTGCCTGTTCTGCTATCACC
CTCAATGACAATACTTATGGGTCTCCATGGCCGCGCAGCGGAAGATACGACGTTCTCGGC
GACCCACTCTTCAAGTTCATCTGGAACTTGATTAAAAGAAGAAGAAAGAAATGGAGAAAC
ATAAACTTCTAAAGGAGGACTAAAAATCCTATCTAAATTTGAACTTAAATTATGAAATTG
TAAAATATAGTCCTTTGGGGCCTTCTCTTTTAATATATTGAGGGCCTCGGATTTACTGCC
TGAATTGAGTGCCTCGGCATATGCGTCGTTGGCAGATTGTTGACCTCCTCTAGTTGATCT
GCCATCGATTTGGAAAACTCCAAAATCAATGAAGTCTCCGTCTTTCTCCACGTAGGTCTT
GACATCTGTTGAGCTCTTAGCTGCCTGAATGTTCGGATGGAAATGTGCTGACCTGTTTGG
GGATACCAGGTCGAAGAACCGTTGGTTCTTACATTGGTATTTGCCTTCGAATTGGATAAG
CACATGGAGATGTGGTTCCCCATTCTCGTGGAGTTCTTTGCAAACTTTGATATATTTTTT
ATTTGTTGGGGTTTCTAGGTTTTTTAATTGGGAAAGTGCTTCCTCTTTAGAGAGAGAACA
ATTGGGATATGTTAGGAAATAATTTTTGGCATATATTTTAAATAAACGAGGCAT
>GU951436
TTACGCCTTATTGGTTTCTTCTTGGCTATCTTGTGTTGGACCTTGATTGATACTTGCGAA
CAGTGGCTCGCAGAGGGTGACGAAGGTTGCATTCTTGAGAGCCCAATTTTTCAAGGATAT
GTTTTTTTCTTCGTCTAGATATTCCCTATATGAGGAGGTAGGTCCTGGATTGCAGAGGAA
GATAGTGGGAATTCCCCCTTTAATTTGAATGGGCTTCCCGTACTTTGTGTTGCTTTGCCA
GTCCCTCTGGGCCCCCATTAATTCCTTGAAGTGCTTTAAATAATGCGGGTCTACGTCATC
AATGACGTTGTACCACGCATCATTACTGTACACCTTTGGGCTTAGGTCTAGATGTCCACA
TAAATAATTATGTGGGCCTAGAGACCTGGCCCACATTGTTTTGCCTGTTCTGCTATCACC
CTCAATGACAATACTTATGGGTCTCCATGGCCGCGCAGCGGAAGATACGACGTTCTCGGC
GACCCACTCTTCAAGTTCATCTGGAACTTGATTAAAAGAAGAAGAAAGAAATGGAGAAAC
ATAAACTTCTAAAGGAGGACTAAAAATCCTATCTAAATTTGAACTTAAATTATGAAATTG
TAAAATATAGTCCTTTGGGGCCTTCTCTTTTAATATATTGAGGGCCTCGGATTTACTGCC
TGAATTGAGTGCCTCGGCATATGCGTCGTTGGCAGATTGTTGACCTCCTCTAGTTGATCT
GCCATCGATTTGGAAAACTCCAAAATCAATGAAGTCTCCGTCTTTCTCCACGTAGGTCTT
GACATCTGTTGAGCTCTTAGCTGCCTGAATGTTCGGATGGAAATGTGCTGACCTGTTTGG
GGATACCAGGTCGAAGAACCGTTGGTTCTTACATTGGTATTTGCCTTCGAATTGGATAAG
CACATGGAGATGTGGTTCCCCATTCTCGTGGAGTTCTCTGCAAACTTTGATATATTTTTT
ATTTGTTGGGGTTTCTAGGTTTTTTAATTGGGAAAGTGCTTCCTCTTTAGAGAGAGAACA
ATTGGGATATGTTAAGAAATAATTTTTGGCATATATTTTAAATAAACGAGGCAT
>KC312657
TTACGCCTTATTGGTTTCTTCTTGGCTATCTTGCGTTGGACCTTGATTGTTACTTGCGAA
CAGTGGCTCGTAGAGGGTGACGAGGGTTGCATTCTTGAGAGCCCAATTTTTCAAGGATAT
GTTTTTTTCTTCGTCTAGATATTCCCTATATGAGGAGGTAGGTCCTGGATTGCAGAAGAA
GATAGTGGGAATTCCCCCTTTAATTTGAATGGGCTTCCCGTATTGTATGTTGCTTTGCCA
GTCCCTCTGGGCCCCCATTAATTCCTTGAAGTGCTTTAAATAATGCGGGTCTACGTCATC
AATGACGTTGTACCACGCATCATTACTGTACACCTTTGGGCTTAGGTCTAGATGTCCACA
TAAATAATTATGTGGGCCTAGAGACCTGGCCCACATTGTTTTGCCTGTTCTGCTATCACC
CTCAATGACATTACTTATGGGTCTCCATGGCCGCGCAGCGGAAGATACGACGTTCTCGGC
GACCCACTCTTCAAGTTCATCTGGAACTTGATTAAAAGAAGAATAAAGAAATGGAGAAAC
ATAAACTTCTAAAGGAGGACTAAAAATCCTATCTAAATTTGAACTTAAATTATGAAATTG
TAAAATATAGTCCTTTGGGGCCTTCTCTTTTAATATATTGAGGGCCTCGGATTTACTGCG
TGAATTGAGTGCCTCGGCATATGCGTCGTTGGCAGATTGTTGACCTGCTCTGGTTGATCT
GCCATCGATTTGGAAAACTCCAAAATCAATGAAGTCTCCGTCTTTCTCCACGTAGGTCTT
GACATCTGTTGAGCTCTTAGCTGCCTGAATGTTCGGATGGAAATGTGCTGACCTGCTTGG
GGATACCAGGTCGAAGAACCGTTGGTTCTTACATTGGTATTTGCCTTCGAATTGGATAAG
CACATGGAGATGTGGTTCCCCATTCTCGTGGAGTTCTCTGCAAACTTTGATATATTTTTT
ATTTGTTGGGGTTTCTAGGTTTTTTAATTGAGAAAGTGCTTCCACTTTAGAGAGAGAACA
ATTGGGATATGTTAGGAAATAATTTTTGGCATATATTTTAAATAAACGAGGCAT
>GU348995
TTACGCCTTATTGGTTTCTTCTTGGCTATCTTGCGTTGGACCTTGATTGATACTTGCGAA
CAGTGGCTCGTAGAGGGTGACGAGGGTTGCATTCTTGAGAGCCCAATTTTTCAAGGATAT
GTTTTTTTCTTCGTCTAGATATTCCCTATATGAGGAGGTAGGTCCTGGATTGCAGAGGAA
GATAGTGGGAATTCCCCCTTTAATTTGAATGGGCTTCCCGTACTTTGTGTTGCTTTGCCA
GTCCCTCTGGGCCCCCATTAATTCCTTGAAGTGCTTTAAATAATGCGGGTCTACGTCATC
AATGACGTTGTACCACGCATCATTACTGTACACCTTTGGGCTTAGGTCTAGATGTCCACA
TAAATAATTATGTGGGCCTAGAGACCTGGCCCACATTGTTTTGCCTGTTCTGCTATCACC
CTCAATGACAATACTTATGGGTCTCCATGGCCGCGCAGCGGAAGATACGACGTTCTCGGC
GACCCACTCTTCAAGTTCATCTGGAACTTGATTAAAAGAAGAATAAAGAAATGGAGAAAC
ATAAACTTCTAAAGGAGGACTAAAAATCCTATCTAAATTTGAACTTAAATTATGAAATTG
TAAAATATAGTCCTTTGGGGCCTTCTCTTTTAATATATTGAGGGCCTCGGATTTACTGCC
TGAATTGAGTGCCTCGGCATATGCGTCGTTGGCAGATTGTTGACCTCCTCTAGTTGATCT
GCCATCGATTTGGAAAACTCCAAAATCAATGAAGTCTCCGTCTTTCTCCACGTAGGTCTT
GACATCTGTTGAGCTCTTAGCTGCCTGAATGTTCGGATGGAAATGTGCTGACCTGTTTGG
GGATACCAGGTCGAAGAACCGTTGGTTCTTACATTGGTATTTGCCTTCGAATTGGATAAG
CACATGGAGATGTGGTTCCCCATTCTCGTGGAGTTCTCTGCAAACTTTGATATATTTTTT
ATTTGTTGGGGTTTCTAGGTTTTTTAATTGGGAAAGTGCTTCCACTTTAGAGAGAGAACA
ATTGGGATATGTTAGGAAATAATTTTTGGCATATATTTTAAATAAACGAGGCAT
>KC312656
TTACGCCTTATTGGTTTCTTCTTGGCTATATTGCGTTGGACCTTGATTGATACTTGCGAA
CAGTGGCTCGTAGAGGGTGACGAGGGTTGCATTCTTGAGAGCCCAATTTTTCAAGGATAT
GTTTTTTTCTTCGTCTAGATATTCCCTATATGAGGAGGTAGGTCCTGGATTGCAGAGGAA
GATAGTGTGAATTCCCCCTTTAATTTGAATGGGCTTCCCGTACTTTGTGTTGCTTTGCCA
GTCCCTCTGGGCCCCCATTAATTCCTTGAAGTGCTTTAAATAATGCGGGTCTACGTCATC
AATGACGTTGTACCACGCATTATTACTGTACACCTTTGGGCTTAGGTCTAGATGTCCACA
TAAATAATTATGTGGGCCTAGAGACCTGGCCCACATTGTTTTGCCTGTTCTGCTATCACC
CTCAATGACAATACTTATGGGTCTCCATGGCCGCGCAGCGGAAGATACGACGTTCTCGGC
GACCCAGTCTTCAAGTTCATCTGGAACTTGATTAAAAGAAGAATAAAGAAATGGAGAAAC
ATAAACTTCTAAAGGAGGACTAAAAATCCTATCTAAATTGGAACTTAAATTATGAAATTG
TAAAATATAGTCCTTTGGGGCCTTCTCTTTTAATATATTGAGGGCCTCGGATTTACTGCC
TGAATTGAGTGCCTCGGCATATGAGTCGTTGGCAGATTGTTGACCTCCTCTAGTTGATCT
CCCATCGATTTGGAAAACTCCAAAATCAATGAAGTCTCCGTCTTTCTCCACGTAGGTCTT
GACATCTGTTGAGCTCTTAGCTGCCTGAATGTTCGGATGGAAATGTGCTGACCTGTTTGG
GGATACCAGGTCGAAGAACCGATGGTTCTTACATTGGTATTTGCCTTCGAATTGGATAAG
CACATGGAGATGTGGTTCCCCATTCTCGTGGAGTTCTCTGCAAACTTTGATATATTTTTT
ATTTGTTGGGGTTTGTAGGTTTTTTAATTGGGAAAGTGCTTCCACTTTAGTGAGAGAACA
ATTGGGATATGTTAGGTAATAATTTTTGGCATATATTTTAAATAAACGAGGCAT
>GU983859
TTACGCCTTATTGGTTTCTTCTTGGCTATCTTGTGTTGGACCTTGATTGATACTTGCGAA
CAGTGGCTCGTAGAGGGTGACGAAGGTTGCATTCTTGAGAGCCCAATTTTTCAAGGATAT
GTTTTTTTCTTCGTCTAGATATTCCCTATATGAGGAGGTAGGTCCTGGATTGCAGAGGAA
GATAGTGGGAATTCCCCCTTTAATTTGAATGGGCTTCCCGTACTTTGTGTTGCTTTGCCA
GTCCCTCTGGGCCCCCATTAATTCCTTGAAGTGCTTTAAATAATGCGGGTCTACGTCATC
AATGACGTTGTACCACGCATCATTACTGTACACCTTTGGGCTTAGGTCTAGATGTCCACA
TAAATAATTATGTGGGCCTAGAGACCTGGCCCACATTGTTTTGCCTGTTCTGCTATCACC
CTCAATGACAATACTTATGGGTCTCCATGGCCGCGCAGCGGAAGATACGACGTTCTCGGC
GACCCACTCTTCAAGTTCATCTGGAACTTGATTAAAAGAAGAATAAAGAAATGGAGAAAC
ATAAACTTCTAAAGGAGGACTAAAAATCCTATCTAAATTTGAACTTAAATTATGAAATTG
TAAAATATAGTCCTTTGGGGCCTTCTCTTTTAATATATTGAGGGCCTCGGATTTACTGCC
TGAATTGAGTGCCTCGGCATATGCGTCGTTGGCAGATTGTTGACCTCCTCTAGTTGATCT
GCCATCGATTTGGAAAACTCCAAAATCAATGAAGTCTCCGTCTTTCTCCACGTAGGTCTT
GACATCTGTTGAGCTCTTAGCTGCCTGAATGTTCGGATGGAAATGTGCTGACCTGTTTGG
GGATACCAGGTCGAAGAACCGTTGGTTCTTACATTGGTATTTGCCTTCGAATTGGATAAG
CACATGGAGATGTGGTTCCCCATTCTCGTGGAGTTCTCTGCAAACTTTGATATATTTTTT
ATTTGTTGGGGTTTCTAGGTTTTTTAATTGGGAAAGTGCTTCCTCTTTAGAGAGAGAACA
ATTGGGATATGTTAGGAAATAATTTTTGGCATATATTTTAAATAAACGAGGCAT
>JQ038237
TTACGCCTTATTGGTTTCTTCTTGGCTATCTTGTGTTGGACCTTGATTGATACTTGCGAA
CAGTGGCTCGTAGAGGGTGACGAAGGTTGCATTCTTGAGAGCCCAATTTTTCAAGGATAT
GTTTTTTTCTTCGTCTAGATATTCCCTATATGAGGAGGTAGGTCCTGGATTGCAGAGGAA
GATAGTGGGAATTCCCCCTTTAATTTGAATGGGCTTCCCGTACTTTGTGTTGCTTTGCCA
GTCCCTCTGGGCCCCCATTAATTCCTTGAAGTGCTTTAAATAATGCGGGTCTACGTCATC
AATGACGTTGTACCACGCATCATTACTGTACACCTTTGGGCTTAGGTCTAGATGTCCACA
TAAATAATTATGTGGGCCTAGAGACCTGGCCCACATTGTTTTGCCTGTTCTGCTATCACC
CTCAATGACAATACTTATGGGTCTCCATGGCCGCGCAGCGGAAGATACGACGTTCTCGGC
GACCCACTCTTCAAGTTCATCTGGAACTTGATTAAAAGAAGAAGAAAGAAATGGAGAAAC
ATAAACTTCTAAAGGAGGATTAAAAATCCTATCTAAATTTGAACTTAAATTATGAAATTG
TAAAATATAGTCCTTTGGGGCCTTCTCTTTTAATATATTGAGGGCCTCGGATTTACTGCC
TGAATTGAGTGCCTCGGCATATGCGTCGTTGGCAGATTGTTGACCTCCTCTAGTTGATCT
GCCATCGATTTGGAAAACTCCAAAATCAATGAAGTCTCCGTCTTTCTCCACGTAGGTCTT
GACATCTGTTGAGCTCTTAGCTGCCTGAATGTTCGGATGGAAATGTGCTGACCTGTTTGG
GGATACCAGGTCGAAGAACCGTTGGTTCTTACATTGGTATTTGCCTTCGAATTGGATAAG
CACATGGAGATGTGGTTCCCCATTCTCGTGGAGTTCTCTGCAAACTTTGATATATTTTTT
ATTTGTTGGGGTTTCTAGGTTTTTTAATTGGGAAAGTGCTTCCTCTTTAGAGAGAGAACA
ATTGGGATATGTTAGGAAATAATTTTTGGCATATATTTTAAATAAACGAGGCAT
>JQ004051
TTACGCCTTATTGGTTTCTTCTTGGCTATCTTGTGTTGGACCTTGATTGATACTTGCGAA
CAGTGGCTCGTAGAGGGTGACGAAGGTTGCATTTTTGAGAGCCCAATTTTTCAAGGATAT
GTTTTTTTCTTCGTCTAGATATTCCCTATATGAGGAGGTAGGTCCTGGATTGCAGAGGAA
GATAGTGGGAATTCCCCCTTTAATTTGAATGGGCTTCCCGTACTTTGTGTTGCTTTGCCA
GTCCCTCTGGGCCCCCATTAATTCCTTGAAGTGCTTTAAATAATGCGGGTCTACGTCATC
AATGACGTTGTACCACACATCATTACTGTACACCTTTGGGCTTAGGTCTAGATGTCCACA
TAAATAATTATGTGGGCCTAGAGACCTGGCCCACATTGTTTTGCCTGTTCTGCTATCACC
CTCAATGACAATACTTATGGGTCTCCATGGCCGCGCAGCGGAAGATACGACGTTCTCGGC
GACCCACTCTTCAAGTTCATCTGGAACTTGATTAAAAGAAGAAGAAAGAAATGGAGAAAC
ATAAACTTCTAAAGGAGGACTAAAAATCCTATCTAAATTTGAACTTAAATTATGAAATTG
TAAAATATAGTCCTTTGGGGCCTTCTCTTTTAATATATTGAGGGCCTCGGATTTATTGCC
TGAATTGAGTGCCTCGGCATATGCGTCGTTGGCAGATTGTTGACCTCCTCTAGTTGATCT
GCCATCGATTTGGAAAACTCCAAAATCAATGAAGTCTCCGTCTTTCTCCACGTAGGTCTT
GACATCTGTTGAGCTCTTAGCTGCCTGAATGTTCGGATGGAAATGTGCTGACCTGTTTGG
GGATACCAGGTCGAAGAACCGTTGGTTCTTACATTGGTATTTGCCTTCGAATTGGATAAG
CACATGGAGATGTGGTTCCCCATTCTCGTGGAGTTCTCTGCAAACTTTGATATATTTTTT
ATTTGTTGGGGTTTCTAGGTTTTTTAATTGGGAAAGTGCTTCCTCTTTAGAGAGAGAACA
ATTGGGATATGTTAGGAAATAATTTTTGGCATATATTTTAAATAAACGAGGCAT
>JQ004045
TTACGCCTTATTGGTTTCTTCTTTGCTATCTTGTGTTGGACCTTGATTGATACTTGCGAA
CAGTGGCTCGTAGAGGGTGACGAAGGTTGCATTCTTGAGAGCCCAATTTTTCAAGGATAT
GTTTTTTTCTTCGTCTAGATATTCCCTATATGAGGAGGTAGGTCCTGGATTGCAGAGGAA
GATAGTGGGAATTCCCCCTTTAATTTGAATGGGCTTCCCGTACTTTGTGTTGCTTTGCCA
GTCCCTCTGGGCCCCCATTAATTCCTTGAAGTGTTTTAAATAATGCGGGTCTACGTCATC
AATGACGTTGTACCACGCATCATTACTGTACACCTTTGGGCTTAGGTCTAGATGTCCACA
TAAATAATTATGTGGGCCTAGAGACCTGGCCCACATTGTTTTGCCTGTTCTGCTATCACC
CTCAATGACAATACTTATGGGTCTCCATGGCCGCGCAGCGGAAGATACGACGTTCTCGGC
GACCCACTCTTCAAGTTCATCTGGAACTTGATTAAAAGAAGAAGAAAGAAATGGAGAAAC
ATAAACTTCTAAAGGAGGACTAAAAATCCTATCTAAATTTGAACTTAAATTATGAAATTG
TAAAATATAGTCCTTTGGGGCCTTCTCTTTTAATATATTGAGGGCCTCGGATTTATTGCC
TGAATTGAGTGCCTCGGCATATGCGTCGTTGGCAGATTGTTGACCTCCTCTAGTTGATCT
GCCATCGATTTGGAAAACTCCAAAATCAATGAAGTCTCCGTCTTTCTCCACGTAGGTCTT
GACATCTGTTGAGCTCTTAGCTGCCTGAATGTTCGGATGGAAATGTGCTGACCTGTTTGG
GGATACCAGGTCGAAGAACCGTTGGTTCTTACATTGGTATTTGCCTTCGAATTGGATAAG
CACATGGAGATGTGGTTCCCCATTCTCGTGGAGTTCTCTGCAAACTTTGATATATTTTTT
ATTTGTTGGGGTTTCTAGGTTTTTTAATTGGGAAAGTGCTTCCTCTTTAGAGAGAGAACA
ATTCGGATATGTTAGGAAATAATTTTTGGCATATATTTTAAATAAACGAGGCAT
>KJ754186
TTACGCCTTATTGGTTTCTTCTTGGCTATCTTGTGTTGGACCTTGATTGATACTTGCGAA
CAGTGGCTCGTAGAGGGTGACGAAGGTTGCATTCTTGAGAGCCCAATTTTTCAAGGATAT
GTTTTTTTCTTCGTCTAGATATTCCCTATATGAGGAGGTAGGTCCTGGATTGCAGAGGAA
GATAGTGGGAATTCCCCCTTTAATTTGAATGGGCTTCCCGTACTTTGTGTTGCTTTGCCA
GTCCCTCTGGGCCCCCATTAATTCCTTGAAGTGCTTTAAATAATGCGGGTCTACGTCATC
AATGACGTTGTACCACGCATCATTACTGTACACCTTTGGGCTTAGGTCTAGATGTCCACA
TAAATAATTATGTGGGCCTAGAGACCTGGCCCACATTGTTTTGCCTGTTCTGCTATCACC
CTCAATGACAATACTTATGGGTCTCCATGGCCGCGCAGCGGAAGATACGACGTTCTCGGC
GACCCACTCTTCAAGTTCATCTGGAACTTGATTAAAAGAAGAAGAAAGAAATGGAGAAAC
ATAAACTTCTAAAGGAGGACTAAAAATCCTATCTAAATTTGAACTTAAATTATGAAATTG
TAAAATATAGTCCTTTGGGGCCTTCTCTTTTAATATATTGAGGGCCTCGGATTTAATGCC
TGAATTGAGTGCCTCGGCATATGCGTCGTTGGCAGATTGTTGACCTCCTCTAGTTGATCT
GCCATCGATTTGGAAAACTCCAAAATCAATGAAGTCTCCGTCTTTCTCCACGTAGGTCTT
GACATCTGCTGAGCTCTTAGCTGCCTGAATGTTCGGATGGAAATGTGCTGACCTGTTTGG
GGATACCAGGTCGAAGAACCGTTGGTTCTTACATTGGTATTTGCCTTCGAATTGGATAAG
CACATGGAGATGTGGTTCCCCATTCTCGTGGAGTTCTCTGCAAACTTTGATATATTTTTT
ATTTGTTGGGGTTTCTAGGTTTTTTAATTGGGAAAGTGCTTCCTCTTTAGAGAGAGAACA
ATTGGGATATGTTAGGAAATAATTTTTGGCATATATTTTAAATAAACGAGGCAT
>JQ038239
TTACGCCTTATTGGTTTCTTCTTGGCTATCTTGTGTTGGACCTTGATTGATACTTGCGAA
CAGTGGCTCGTAGAGGGTGACGAAGGTTGCATTCTTGAGAGCCCAATTTTTCAAGGGTAT
GTTTTTTTCTTCGTCTAGATATTCCCTATATGAGGAGGTAGGTCCTGGATTGCAGAGGAA
GATAGTGGGAATTCCCCCTTTAATTTGAATGGGCTTCCCGTACTTTGTGTTGCTTTGCCA
GTCCCTCTGGGCCCCCATTAATTCCTTGAAGTGCTTTAAATAATGCGGGTCTACGTCATC
AATGACGTTGTACCACGCATCATTACTGTACACCTTTGGGCTTAGGTCTAGATGTCCACA
TAAATAATTATGTGGGCCTAGAGACCTGGCCCACATTGTTTTGCCTGTTCTGCTATCACC
CTCAATGACAATACTTATGGGTCTCCATGGCCGCGCAGCGGAAGATACGACGTTCTCGGC
GACCCACTCTTCAAGTTCATCTGGAACTTGATTAAAAGAAGAAGAAAGAAATGGAGAAAT
ATAAACTTCTAAAGGAGGACTAAAAATCCTATCTAAATTTGAACTTAAATTATGAAATTG
TAAAATATAGTCCTTTGGGGCCTTCTCTTTTAATATATTGAGGGCCTCGGATTTACTGCC
TGAATTGAGTGCCTCGGCATATGCGTCGTTGGCAGATTGTTGACCTCCTCTAGTTGATCT
GCCATCGATTTGGAAAACTCCAAAATCAATGAAGTCTCCGTCTTTCTCCACGTAGGTCTT
GACATCTGTTGAGCTCTTAGCTGCCTGAATGTTCGGATGGAAATGTGCTGACCTGTTTGG
GGATACCAGGTCGAAGAACCGTTGGTTCTTACATTGGTATTTGCCTTCGAATTGGATAAG
CACATGGAGATGTGGTTCCCCATTCTCGTGGAGTTCTCTGCAAACTTTGATATATTTTTT
ATTTGTTGGGGTTTCTATGTTTTTTAATTGGGAAAGTGCTTCCTCTTTAGAGAGAGAACA
ACTGGGATATGTTAGGAAATAATTTTTGGCATATATTTTAAATAAACGAGGCAT
>KX034550
TTACGCCTTATTGGTTTCTTCTTGGCTATCTTGTGTTGGACCTTGATTGATACTTGCGAA
CAGTGGCTCGTAGAGGGTGACGAAGGTTGCATTCTTGAGAGCCCAATTTTTCAAGGATAT
GTTTTTTTCTTCGTCTAGATATTCCCTATATGAGGAGGTAGGTCCTGGATTGCAGAGGAA
GATAGTGGGAATTCCCCCTTTAATTTGAATTGGCTTCCCGTACTTTGTGTTGCTTTGCCA
GTCCCTCTGGGCCCCCATTAATTCCTTGAAGTGCTTTAAATAATGCGGGTCTACGTCATC
AATGACGTTGTACCACGCATCATTACTGTACACCTTTGGGCTTAGGTCTAGATGTCCACA
TAAATAATTATGTGGGCCTAGAGACCTGGCCCACATTGTTTTGCCTGTTCTGCTATCACC
CTCAATGACAATACTTATGGGTCTCCATGGCCGCGCAGCTGAAGATACGACGTTCTCGGC
GACCCACTCTTCAAGTTCATCTGGAACTTGATTAAAAGAAGAAGAAAGAAATGGAGAAAC
ATAAACTTCTAAAGGGGGGCTAAAAATCCTATCTAAATTTGAACTTAAATTATGAAATTG
TAAAATATAGTCCTTTGGGGCCTTCTCTTTTAATATATTGAGGGCCTCGGATTTACTGCC
TGAATTGAGTGCCTCGGCATATGCGTCGTTGGCAGATTGTTGACCTCCTCTACTTGATCT
GCCATCGATTTGGAAAACTCCAAAATCAATGAAGTCTCCGTCTTTCTCCACGTAGGTCTT
GACATCTGTTGAGCTCTTAGCTGCCTGAATGTTCGGATGGAAATGTGCTGACCTGTTTGG
GGATACCAGGTCGAAGAACCGTTGGTTCTTACATTGGTATTTGCCTTCGAATTGGATAAG
CACATGGAGATGTGGTTCCCCATTCTCGTGGAGTTCTCTGCAAACTTTGATGTATTTTTT
ATTTGTTGGGGTTTCTAGGTTTTTTAATTGGGAAAGTGCTTCCTCTTTAGAGAGAGAACA
ATTAGGATATGTTAGGAAATAATTTTTGGCATATATTTTAAATAAACGAGGCAT
>KT852577
TTACGCCTTATTGGTTTCTTCTTGGCTATCTTGTGTTGGACCTTGATTGATACTTGCGAA
CAGTGGCTCGTAGAGGGTGACGAAGGTTGCATTCTTGAGAGCCCAATTTTTCAAGGATAT
GTTTTTTTCTTCGTCTAGATATTCCCTATATGAGGAGGTAGGTCCTGGATTGCAGAGGAA
GATAGTGGGAATTCCCCCTTTAATTTGAATGGGCTTCCCGTACTTTGTGTTGCTTTGCCA
GTCCCTCTGGGCCCCCATTAATTCCTTGAAGTGCTTTAAATAATGCGGGTCTACGTCATC
AATGACGTTGTACCACGCATCATTACTGTACACCTTTGGGCTTAGGTCTAGATGTCCACA
TAAATAATTATGTGGGCCTAGAGACCTGGCCCACATTGTTTTGCCTGTTCTGCTATCACC
CTCAATGACAATACTTATGGGTCTCCATGGCCGCGCAGCGGAAGATACGACGTTCTCGGC
GACCCACTCTTCAAGTTCATCTGGAACTTGATTAAAAGAAGAAGAAAGAAATGGAGAAAC
ATAAACTTCTAAAGGAGGACTAAAAATCCTATCTAAATTTGAACTTAAATTATGAAATTG
TAAAATATAGTCCTTTGGGGCCTTCTCTTTTAATATATTGAGGGCCTCGGATTTACTGCC
TGAATTGAGTGCCTCGGCATATGCGTCGTTGGCAGATTGTTGACCTCCTCTACTTGATCT
GCCATCGATTTGGAAAACTCCAAAATCAATGAAGTCTCCGTCTTTCTCCACGTAGGTCTT
GACATCTGTTGAGCTCTTAGCTGCCTGAATGTTCGGATGGAAATGTGCTGACCTGTTTGG
GGATACCAGGTCGAAGAACCGTTGGTTCTTACATTGGTATTTGCCTTCGAATTGGATAAG
CACATGGAGATGTGGTTCCCCATTCTCGTGGAGTTCTCTGCAAACTTTGATGTATTTTTT
ATTTGTTGGGGTTTCTAGGTTTTTTAATTGGGAAAGTGCTTCCTCTTTAGAGAGAGAACA
ATTGGGATATGTTAGGAAATAATTTTTGGCATATATTTTAAATAAACGAGGCAT
>KF906542
TTACGCCTTATTGGTTTCTTCTTGGCTATCTTGTGTTGGACCTTGATTGATACTTGCGAA
CAGTGGCTCGTAGAGGGTGACGAAAGTTGCATTCTTGAGAGCCCAATTTTTCAAGGATAT
GTTTTTTTCTTCGTCTAGATATTCCCTATATGAGGAGGTAGGTCCTGGATTGCAGAGGAA
GATAGTGGGAATTCCCCCTTTAATTTGAATGGGCTTCCCGTACTTTGTGTTGCTTTGCCA
GTCCCTCTGGGCCCCCATTAATTCCTTGAAGTGCTTTAAATAATGCGGGTCTACGTCATC
AATGACGTTGTACCACGCATCATTACTGTACACCTTTGGGCTTAGGTCTAGATGTCCACA
TAAATAATTATGTGGGCCTAGAGACCTGGCCCACATTGTTTTGCCAGTTCTGCTATCACC
CTCAATGACAATACTTATGGGTCTCCATGGCCGCGCAGCTGAAGATACGACGTTCTCGGC
GACCCACTCTTCAAGTTCATCTGGAACTTGGTTAAAAGAAGAAGAAAGAAATGGAGAAAC
ATAAACTTCTAAAGGAGGACTAAAAATCCTATCTAAATTTGAACTTAAATTATGAAATTG
TAAAATATAGTCCTTTGGGGCCTTCTCTTTTAATATATTGAGGGCCTCGGATTTACTGCC
TGAATTGAGTGCCTCGGCATATGCGTCGTTGGCAGATTGTTGACCTCCTCTAGTTGATCT
GCCATCGATTTGGAAAACTCCAAAATCGATGAAGTCTCCGTCTTTCTCCACGTAGGTCTT
GACATCTGTTGAGCTCTTAGCTGCCTGAATGTTCGGATGGAAATGTGCTGACCTGTTTGG
GGATACCAGGTCGAAGAACCGTTGGTTCTTACATTGGTATTTGCCTTCGAATTGGATAAG
CACATGGAGATGTGGTTCCCCATTCTCGTGGAGTTCTCTGCAAACTTTGATGTATTTTTT
ATTTGTTGGGGTTTCTAGGTTTTTTAATTGGGAAAGTGCTTCCTCTTTAGAGAGAGAACA
ATTGGGATATGTTAGGAAATAATTTTTGGCATATATTTTAAATAAACGGGGCAT
>JX910534
TTACGCCTTATTGGTTTCTTCTTGGCTATCTTGTGTTGGACCTTGATTGATACTCGCGAA
CAGTGGCTCGTAGAGGGTGACGAAGGTTGCATTCTTGAGAGCCCAATTTTTCAAGGATAT
GTTTTTTTCTTCGTCTAGATATTCCCTATATGAGGAGGTAGGTCCTGGATTGCAGAGGAA
GATAGTGGGAATTCCCCCTTTAATTTGAATGGGCTTCCCGTACTTTGTGTTGCTTTGCCA
GTCCCTCTGGGCCCCCATTAATTCCTTGAAGTGCTTTAAATAATGCGGGTCTACGTCATC
AATGACGTTGTACCACGCATCATTACTGTACACCTTTGGGCTTAGGTCTAGATGTCCACA
TAAATAATTATGTGGGCCTAGAGACCTGGCCCACATTGTTTTGCCAGTTCTGCTATCACC
CTCAATGACAATACTTATGGGTCTCCATGGCCGCGCAGCGGAAGATACGACGTTCTCGGC
GACCCACTCTTCAAGTTCATCTGGAACTTGATTAAAAGAAGAAGAAAGAAATAGAGAAAC
ATAAACTTCTAAAGGAGGACTAAAAATCCTATCTAAATTTGAACTTAAATTATGAAATTG
TAAAATATAGTCCTTTGGGGCCTTCTCTTTTAATATATTGAGGGCCTCGGATTTACTGCC
TGAATTGAGTGCCTCGGCATATGCGTCGTTGGCAGATTGTTGACCTCCTCTAGTTGATCT
GCCATCGATTTGGAAAACTCCAAAATCAATGAAGTCTCCGTCTTTCTCCACGTAGGTCTT
GACATCTGTTGAGCTCTTAGCTGCCTGAATGTTCGGATGGAAATGTGCTGACCTGTTTGG
GGATACCAGGTCGAAGAACCGTTGGTTCTTACATTGGTATTTGCCTTCGAATTGGATAAG
CACATGGAGATGTGGTTCCCCATTCTCGTGGAGTTCTCTGCAAACTTTGATGTATTTTTT
ATTTGTTGGGGTTTCTAGGTTTTTTAATTGGGAAAGTGCTTCCTCTTTAGAGAGAGAACA
ATTGGGATATGTTAGGAAATAATTTTTGGCATATATTTTAAATAAACGAGGCAT
>GU434142
TTACGCCTTATTGGTTTCTTCTTGGCTATCTTGTGTTGGACCTTGATTGATACTTGCGAA
CAGTGGCTCGTAGAGGGTGACGAAGGTTGCATTCTTGAGAGCCCAATTTTTCAAGGATAT
GTTTTTTTCTTCGTCTAGATATTCCCTATATGAGGAGGTAGGTCCTGGATTGCAGAGGAA
GATAGTGGGAATTCCCCCTTTAATTTGAATGGGCTTCCCGTACTTTGTGTTGCTTTGCCA
GTCCCTCTGGGCCCCCATTAATTCCTTGAAGTGCTTTAAATAATGCGGGTCTACGTCATC
AATGACGTTGTACCACGCATCATTACTGTACACCTTTGGGCTTAGGTCTAGATGTCCACA
TAAATAATTATGTGGGCCTAGAGACCTGGCCCACATTGTTTTGCCTGTTCTGCTATCACC
CTCAATGACAATACTTATGGGTCTCCATGGCCGCGCAGCGGAAGATACGACGTTCTCGGC
GACCCACTCTTCAAGTTCATCTGGAACTTGATTAAAAGAAGAAGAAAGAAATGGAGAAAC
ATAAACTTCTAAAGGAGGACTAAAAATCCTATCTAAATTTGAACTTAAATTATGAAATTG
TAAAATATAGTCCTTTGGGGCCTTCTCTTTTAATATATTGAGGGCCTCGGATTTACTGCC
TGAATTGAGTGCCTCGGCATATGCGTCGTTGGCAGATTGTTGACCTCCTCTAGTTGATCT
GCCATCGATTTGGAAAACTCCAAAATCAATGAAGTCTCCGTCTTTCTCCACGTAGGTCTT
GACATCTGTTGAGCTCTTAGCTGCCTGAATGTTCGGATGGAAATGTGCTGACCTGTTTGG
GGATACCAGGTCGAAGAACCGTTGGTTCTTACATTGGTATTTGCCTTCGAATTGGATAAG
CACATGGAGATGTGGTTCCCCATTCTCGTGGAGTTCTCTGCAAACTTTGATGTATTTTTT
ATTTGTTGGGGTTTCTAGGTTTTTTAATTGGGAAAGTGCTTCCTCTTTAGAGAGAGAACA
ATTGGGATATGTTAGGAAATAATTTTTGGCATATATTTTAAATAAACGAGGCAT
>GU434143
TTACGCCTTATTGGTTTCTTCTTGGCTATCTTGTGTTGGACCTTGATTGATACTTGCGAA
CAGTGGCTCGTAGAGGGTGACGAAGGTTGCATTCTTGAGAGCCCAATTTTTCAAGGATAT
GTTTTTTTCTTCGTCTAGATATTCCCTATATGAGGAGGTAGGTCCTGGATTGCAGAGGAA
GATAGTGGGAATTCCCCCTTTAATTTGAATGGGCTTCCCGTACTTTGTGTTGCTTTGCCA
GTCCCTCTGGGCCCCCATTAATTCCTTGAAGTGCTTTAAATAATGCGGGTCTACGTCATC
AATGACGTTGTACCACGCATCATTACTGTACACCTTTGGGCTTAGGTCTAGATGTCCACA
TAAATAATTATGTGGGCCTAGAGACCTGGCCCACATTGTTTTGCCTGTTCTGCTATCACC
CTCAATGACAATACTTATGGGTCTCCATGGCCGCGCAGCGGAAGATACGACGTTCTCGGC
GACCCACTCTTCAAGTTCATCTGGAACTTGATTAAAAGAAGAAGAAAGAAATGGAGAAAC
ATAAACTTCTAAAGGAGGACTAAAAATCCTATCTAAATTTGAACTTAAATTATGAAATTG
TAAAATATAGTCCTTTGGGGCCTTCTCTTTTAATATATTGAGGGCCTCGGATTTACTGCC
TGAATTGAGTGCCTCGGCATATGCGTCGTTGGCAGATTGTTGACCTCCTCTAGTTGATCT
GCCATCGATTTGGAAAACTCCAAAATCAATGAAGTCTCCGTCTTTCTCCACGTAGGTCTT
GACATCTGTTGAGCTCTTAGCTGCCTGAATGTTCGGATGGAAATGTGCTGACCTGTTTGG
GGATACCAGGTCGAAGAACCGTTGGTTCTTACATTGGTATTTGCCTTCGAATTGGATAAG
CACATGGAGATGTGGTTCCCCATTCTCGTGGAGTTCTCTGCAAACTTTGATGTATTTTTT
ATTTGTTGGGGTTTCTAGGTTTTTTAATTGGGAAAGTGCTTCCTCTTTAGAGAGAGAACA
ATTGGGATATGTTAGGAAATAATTTTTGGCATATATTTTAAATAAACGAGGCAT
>FN256259
TTACGCCTTATTGGTTTCTTCTTGGCTATCTTGTGTTGGACCTTGATTGATACTTGCGAA
CAGTGGCTCGTAGAGGGTGACGAAGGTTGCATTCTTGAGAGCCCAATTTTTCAAGGATAT
GTTTTTTTCTTCGTCTAGATATTCCCTATATGAGGAGGTAGGTCCTGGATTGCAGAGGAA
GATAGTGGGAATTCCCCCTTTAATTTGAATGGGCTTCCCGTACTTTGTGTTGCTTTGCCA
GTCCCTCTGGGCCCCCATTAATTCCTTGAAGTGCTTTAAATAATGCGGGTCTACGTCATC
AATGACGTTGTACCACGCATCATTACTGTACACCTTTGGGCTTAGGTCTAGATGTCCACA
TAAATAATTATGTGGGCCTAGAGACCTGGCCCACATTGTTTTGCCTGTTCTGCTATCACC
CTCAATGACAATACTTATGGGTCTCCATGGCCGCGCAGCGGAAGATACGACGTTCTCGGC
GACCCACTCTTCAAGTTCATCTGGAACTTGATTAAAAGAAGAAGAAAGAAATGGAGAAAC
ATAAACTTCTAAAGGAGGACTAAAAATCCTATCTAAATTTGAACTTAAATTATGAAATTG
TAAAATATAGTCCTTTGGGGCCTTCTCTTTTAATATATTGAGGGCCTCGGATTTACTGCC
TGAATTGAGTGCCTCGGCATATGCGTCGTTGGCAGATTGTTGACCTCCTCTAGTTGATCT
GCCATCGATTTGGAAAACTCCAAAATCAATGAAGTCTCCGTCTTTCTCCACGTAGGTCTT
GACATCTGTTGAGCTCTTAGCTGCCTGAATGTTCGGATGGAAATGTGCTGACCTGTTTGG
GGATACCAGGTCGAAGAACCGTTGGTTCTTACATTGGTATTTGCCTTCGAATTGGATAAG
CACATGGAGATGTGGTTCCCCATTCTCGTGGAGTTCTCTGCAAACTTTGATGTATTTTTT
ATTTGTTGGGGTTTCTAGGTTTTTTAATTGGGAAAGTGCTTCCTCTTTAGAGAGAGAACA
ATTGGGATATGTTAGGAAATAATTTTTGGCATATATTTTAAATAAACGAGGCAT
>JN990926
TTACGCCTTATTGGTTTCTTCTTGGCTATCTTGTGTTGGACCTTGATTGATACTTGCGAA
CAGTGGCTCGTAGAGGGTGACGAAGGTTGCATTCTTGAGAGCCCAATTTTTCAAGGATAT
GTTTTTTTCTTCGTCTAGATATTCCCTATATGAGGAGGTAGGTCCTGGATTGCAGAGGAA
GATAGTGGGAATTCCCCCTTTAATTTGAATGGGCTTCCCGTACTTTGTGTTGCTTTGCCA
GTCCCTCTGGGCCCCCATTAATTCCTTGAAGTGCTTTAAATAATGCGGGTCTACGTCATC
AATGACGTTGTACCACGCATCATTACTGTACACCTTTGGGCTTAGGTCTAGATGTCCACA
TAAATAATTATGTGGGCCTAGAGACCTGGCCCACATTGTTTTGCCTGTTCTGCTATCACC
CTCAATGACAATACTTATGGGTCTCCATGGCCGCGCAGCGGAAGATACGACGTTCTCGGC
GACCCACTCTTCAAGTTCATCTGGAACTTGATTAAAAGAAGAAGAAAGAAATGGAGAAAC
ATAAACTTCTAAAGGAGGACTAAAAATCCTATCTAAATTTGAACTTAAATTATGAAATTG
TAAAATATAGTCCTTTGGGGCCTTCTCTTTTAATATATTGAGGGCCTCGGATTTACTGCC
TGAATTGAGTGCCTCGGCATATGCGTCGTTGGCAGATTGTTGACCTCCTCTAGTTGATCT
GCCATCGATTTGGAAAACTCCAAAATCAATGAAGTCTCCGTCTTTCTCCACATAGGTCTT
GACATCTGTTGAGCTCTTAGCTGCCTGAATGTTCGGATGGAAATGTGCTGACCTGTTTGG
GGATACCAGGTCGAAGAACCGTTGGTTCTTACATTGGTATTTGCCTTCGAATTGGATAAG
CACATGGAGATGTGGTTCCCCATTCTCGTGGAGTTCTCTGCAAACTTTGATGTATTTTTT
ATTTGTTGGGGTTTCTAGGTTTTTTAATTGGGAAAGTGCTTCCTCTTTAGAGAGAGAACA
ATTGGGATATGTTAGGAAATAATTTTTGGCATATATTTTAAATAAACGAGGCAT
>JQ004048
TTACGCCTTATTGGTTTCTTCTTGGCTATCTTGTGTTGGACCTTGATTGATACTTGCGAA
CAGTGGCTCGTAGAGGGTGACGAAGGTTGCATTCTTGAGAGCCCAATTTTTCAAGGATAT
GTTTTTTTCTTCGTCTAGATATTCCCTATATGAGGAGGTAGGTCCTGGATTGCAGAGGAA
GATAGTGGGAATTCCCCCTTTAATTTGAATGGGCTTCCCGTACTTTGTGTTGCTTTGCCA
GTCCCTCTGGGCCCCCATTAATTCCTTGAAGTGCTTTAAATAATGCGGGTCTACGTCATC
AATGACGTTGTACCACGCATCATTACTGTACACCTTTGGGCTTAGGTCTAGATGTCCACA
TAAATAATTATGTGGTCCTAGAGACCTGGCCCACATTGTTTTGCCTGTTCTGCTATCACC
CTCAATGACAATACTTATGGGTCTCCATGGCCGCGCAGCGGAAGATACGACGTTCTCGGC
GACCCACTCTTCAAGTTCATCTGGAACTTGATTAAAAGAAGAAGAAAGAAATGGAGAAAC
ATAAACTTCTAAAGGAGGACTAAAAATCCTATCTAAATTTGAACTTAAATTATGAAATTG
TAAAATATAGTCCTTTGGGGCCTTCTCTTTTAATATATTGAGGGCCTCGGATTTACTGCC
TGAATTGAGTGCCTCGGCATATGCGTCGTTGGCAGATTGTTGACCTCCTCTAGTTGATCT
GCCATCGATTTGGAAAACTCCAAAATCAATGAAGTCTCCGTCTTTCTCCACGTAGGTCTT
GACATCTGTTGAGCTCTTAGCTGCCTGAATGTTCGGATGGAAATGTGCTGACCTGTTTGG
GGATACCAGGTCGAAGAACCGTTGGTTCTTACATTGGTATTTGCCTTCGAATTGGATAAG
CACATGGAGATGTGGTTCCCCATTCTCGTGGAGTTCTCTGCAAACTTTGATGTATTTTTT
ATTTGTTGGGGTTTCTAGGTTTTTTAATTGGGAAAGTGCTTCCTCTTTAGAGAGAGAACA
ATTGGGATATGTTAGGAAATAATTTTTGGCATATATTTTAAATAAACGAGGCAT
>GU111505
TTACGCCTTATTGGTTTCTTCTTGGCTATCTTGTGTTGGACCTTGATTGATACTTGCGAA
CAGTGGCTCGTAGAGGGTGACGAAGGTTGCATTCTTGAGAGCCCAATTTTTCAAGGATAT
GTTTTTTTCTTCGTCTAGATATTCCCTATATGAGGAGGTAGGTCCTGGATTGCAGAGGAA
GATAGTGGGAATTCCCCCTTTAATTTGAATGGGCTTCCCGTACTTTGTGTTGCTTTGCCA
GTCCCTCTGGGCCCCCATTAATTCCTTGAAGTGCTTTAAATAATGCGGGTCTACGTCATC
AATGACGTTGTACCACGCATCATTACTGTACACCTTTGGGCTTAGGTCTAGATGTCCACA
TAAATAATTATGTGGTCCTAGAGACCTGGCCCACATTGTTTTGCCTGTTCTGCTATCACC
CTCAATGACAATACTTATGGGTCTCCATGGCCGCGCAGCGGAAGATACGACGTTCTCGGC
GACCCACTCTTCAAGTTCATCTGGAACTTGATTAAAAGAAGAAGAAAGAAATGGAGAAAC
ATAAACTTCTAAAGGAGGACTAAAAATCCTATCTAAATTTGAACTTAAATTATGAAATTG
TAAAATATAGTCCTTTGGGGCCTTCTCTTTTAATATATTGAGGGCCTCGGATTTACTGCC
TGAATTGAGTGCCTCGGCATATGCGTCGTTGGCAGATTGTTGACCTCCTCTAGTTGATCT
GCCATCGATTTGGAAAACTCCAAAATCAATGAAGTCTCCGTCTTTCTCCACGTAGGTCTT
GACATCTGTTGAGCTCTTAGCTGCCTGAATGTTCGGATGGAAATGTGCTGACCTGTTTGG
GGATACCAGGTCGAAGAACCGTTGGTTCTTACATTGGTATTTGCCTTCGAATTGGATAAG
CACATGGAGATGTGGTTCCCCATTCTCGTGGAGTTCTCTGCAAACTTTGATGTATTTTTT
ATTTGTTGGGGTTTCTAGGTTTTTTAATTGGGAAAGTGCTTCCTCTTTAGAGAGAGAACA
ATTGGGATATGTTAGGAAATAATTTTTGGCATATATTTTAAATAAACGAGGCAT
>KC312663
TTACGCCTTATTGGTTTCTTCTTGGCTATCTTGTGTTGGACTTTGATTGATACTTGCGAA
CAGTGGCTCGTAGAGGGTGACGAAGGTTGCATTCTTGAGAGCCCAATTTTTCAAGGATAT
GTTTTTTTCTTCGTCTCGATATTCCCTATATGAGGAGGTAGGTCCTGGATTGCAGAAGAA
GATAGTGGGAATTCCCCCTTTAATTTGAATGGGCTTCCCGTACTTTGTGTTGCTTTGCCA
GTCCCTCTGGGCCCCCATTAATTCCTCGAAGTGCTTTAAATAATGCGGGTCTACGTCATC
AATGACGTTGTACCACGCATCGTTACTGTACACCTTTGGGCTTAGGTCTAGATGTCCACA
TAAATAATTATGTGGTCCTAGAGACCTGGCGCACATTGTTTTGCCTGTTCTGCTATCACC
CTCAATGACAATACTTATGGGTCTCCATGGCCGCGCAGCGGAAGATACGACGTTATCGGC
GACCCACTCTTCAAGTTCATCTGGAACTTGATTAAAAGAAGAAGAAAGAAATGGAGAAAC
ATATACTTCTAAAGGAGGACTAAAAATCCTATCTAAATTTGAACTTAAATTATCAAATTG
TAAAATATAGTCCTTTGGGGCCTTCTCTTTTAATATATTGAGGGCCTCGGATTTACTGCC
TGAATTGAGTGCCTCGGCATATGCGTCGTTGTCAGATTGTTGACCTCCTCTAGTTGATCT
GCCAACGATTTGGAAAACTCCAAAATCAATGAAGTCTCCGTCTTTCTCCACGTAGGTCTT
GACATCTGTTGACCTCTTAGCTGCCTGAATGTTCGGATGGAAATGTGCTGACCTGTTTGG
GGATACCAGGTCGAAGAACCGTTGGCTCTTACATTGGTATTTGCCTTCGAATTGGATAAG
CACATGGAGATGTGGTTCCCCATTCTCGTGGAGTTCTCTGCAAACTTTGATGTATTTTTT
ATCTGTTGGCGATTCTAGGTTTTTTAATTGGGAAAGTGCTTCCTCTTTAGAGAGAGAACA
ATTGCGATATGTTAGGAAATAATTTTTGGCATATATTTTAAATAAACGAGGCAT
>KC312667
TTACGCCTTATTGGTTTCTTCTTGGCTATCTGGTGTTGGACCTTGATTGATACTTGCGAA
CAGTGGCTCGTAGAGGGTGACGAAGGTTGCATTCTTGAGAGCCCAATTTTTCAAGGATAT
GTTTTTTTCTTCGTCTAGATATTCCCTATATGAGGAGGTAGGTGCTGGATTGCAGAGGAA
GATAGTGGGAATTCCCCCTTTCATTTGAATGGGCTTCCCGTACTTTGTGTTGCTTTGCGA
GTCCCTCTGGGCCCCCATTAATTCCTTGAAGTGCTTTAAATAATGCGGGTCTACGTCATC
AATGACGTTGTACCACGCATCATTACTGTACATCTTTGGGCTTAGGTCTAGATGTCCACA
TAAATAATTATGTGGGCCTAGAGACCTGGCCCACATAGTTTTGCCTGTTCTGCTATCACC
CTCAATGACAATACTTATGGGTCTCCATGGCCGCGCAGCGGAAGATACGACGTTATCGGC
GACCCACTCTTCAAGTTCATCTGGAACTTGATTAAAAGAAGAAGAAAGAAATGGAGAAAC
ATAAACTTCTAAAGGAGGACTAAAAATCCTATCTAGATTTGAACTTAAATTATGAAATTG
TAAAATATAGTCCTTTGGGGCCTTCTCTTTTAATATATTGAGGGCCTCGGATTTACTGCC
TGAATTGAGTGCCTCGGCATATGCGTGGTTGGCAGATTGTTGACCTCCTCTAGTTGATCT
GCCATCGATTTGGAAAACTCCAAAATCAATGAAGTTTCCGTCTTTCTCCACGTAGGTCTT
GACATCTGTTGAGCTCTTAGCAGCCTGAATGTTCGGATGGAAATGTGCTGACCTGTTTGG
GGATACCAGGTCGAAGAACCGTTGGTTCTTACTTTGGTATTTGGCTTCGAATTGGATAAG
CACATGGAGATGTGGTTCCCCATTCTCGTGGAGTTCTCTGCAAACTTTGATGTATTTTTT
ATTTGTTGGGGTTTCTAGGTTTTTTAATTGGGAAAGTGCTTCCTCTTTAGATAGAGAACA
ATTGGGATATCTTAGGAAATAATTTTTGGCATATATTTTAAATAAACGAGGCAT
>KC312670
TTACGCCTTATTGGTTTCTTCTTGGATATCTTGTGTTGGACCTTGATTGATACTTGCGAA
CAGTGGCTCGTAGAGGGTGACGAAGGTTGCATTCTTGAGAGCCCAATTTTTCAAGGATAT
GTTTTTTTCTTCGTCTAGATATTCCCTATATGAGGAGGTAGGTCCTGGATTGCAGAGGAA
GATAGTGGGAATTCCCCCTTTAATTTGAATGGGCTTTCCGTACTTTGTGTTGCTTTGCCA
GTCCCTCTGGGCCCCCATTAATTCCTTGAAGTGCTTTAAATAATGCGGGTCTACGTCATC
AATGACGTTGTACCACGCATCATTACTGTAAACCTTTGGGCTTAGGTCTAGATGTCCACA
TAAATAATTATGTGGGCCTAGAGACCTGGCCGACATTGTTTTGCCTGTTCTGCTATCACC
CTCAATGACAATACTTATGGGTCTCCATGGCCTCGCAGCGGAAGATACGACGTTCTCGGC
GACCCACTCTTCAAGTTCATCTGGAACTTGATTAAAAGAAAAAGAAAGAAATGGAGAAAC
ATAAACTTCTAAAGGAGGACTAAAAATCCTATCTAAATTTGAACTTAAATTCTGAAATTG
TAAAATATAGTCCTTTGGGGCCTTCTCTTTTAATATATTGAGGGCCTCGGATTTACTGCC
TGAATTGAGTGCCTCGGCATATGCGGCGTTGGCAGATTGTTGACCTCCTCTAGTTGATCT
GCGATCGATTTGGAAAACTCCAAAATCAATGAAGTCTCCGTCTTTCTCCACGTAGGTCTT
GACATCTGTTGAGCTCTTAGCTGCCTGAATGTTCGGATGGAAATGTGCTGACCAGTTTGG
GGATACCAGGTCGAAGAACCGTTCGTTCTTACATTGGTATTTGCCTTCGAATTGGATAAG
CACATGGAGATGTGGTTCCCCATTCTCGTGGAGTTCTCTGCAAACTTTGATGTATTTTCT
ATTTGGTGGGGTTTCTAGGTTTTTTAATTGGGAAAGTGCTTCCTCTTCAGAGAGAGAACA
ATTGGGATATGTTAGGAAATAATTTTTGGCATATATTTTAAATAAACGAGGCAT
>JF414237
TTACGCCTTATTGGTTTCTTCTTGGCTATCTTGTGTTGGACCTTGATTGATACTTGCGAA
CAGTGGCTCGTAGAGGGTGACGAAGGTTGCATTCTTGAGAGCCCAATTTTTCAAGGATAT
GTTTTTTTCTTCGTCTAGATATTCCCTATATGAGGAGGTAGGTCCTGGATTGCAGAGGAA
GATAGTGGGAATTCCCCCTTTAATTTGAATGGGCTTCCCGTACTTTGTGTTGCTTTGCCA
GTCCCTCTGGGCCCCCATTAATTCCTTGAAGTGCTTTAAATAATGCGGGTCTACGTCATC
AATGACGTTGTACCACGCATCATTACTGTACACCTTTGGGCTTAGGTCTAGATGTCCACA
TAAATAATTATGTGGGCCTAGAGACCTGGCCCACATTGTTTTGCCTGTTCTGCTATCACC
CTCAATGACAATACTTATGGGTCTCCATGGCCGCGCAGCGGAAGATACGACGTTCTCGGC
GACCCACTCTTCAAGTTCATCTGGAACTTGATTAAAAGAAGAAGAAAGAAATGGAGAAAC
ATAAACTTCTAAAGGAGGACTAAAAATCCTATCTAAATTTGAACTTAAATTATGAAATTG
TAAAATATAGTCCTTTGGGGCCTTCTCTTTTAATATATTGAGGGCCTCGGATTTACTGCC
TGAATTGAGTGCCTCGGCATATGCGTCGTTGGCAGATTGTTGACCTCCTCTAGTTGATCT
GCCATCGATTTGGAAAACTCCAAAATCAATGAAGTCTCCGTCTTTCTCCACGTAGGTCTT
GACATCTGTTGAGCTCTTAGCTGCCTGAATGTTCGGATGGAAATGTGCTGACCTGTTTGG
GGATACCAGGTCGAAGAACCGTTGGTTCTTACATTGGTATTTGCCTTCGAATTGGATAAG
CACATGGAGATGTGGTTCCCCATTCTCGTGGAGTTCTCTGCAAACTTTGATGTATTTTCT
ATTTGTTGGGGTTTCTAGGTTTTTTAATTGGGAAAGTGCTTCCTCTTTAGAGAGAGAACA
ATTGGGATATGTTAGGAAATAATTTTTGGCATATATTTTAAATAAACGAGGCAT
>KX034551
TTACGCCTTATTGGTTTCTTCTTGGCTATCTTGTGTTGGACCTTGATTGATACTTGCGAA
CAGTGGCTCGTAGAGGGTGACGAAGGTTGCATTCTTGAGAGCCCAATTTTTCAAGGATAT
GTTTTTTTCTTCGTCTAGATATTCCCTATATGAGGAGGTAGGTCCTGGATTGCAGAGGAA
GATAGTGGGAATTCCCCCTTTAATTTGAATGGGCTTCCCGTACTTTGTGTTGCTTTGCCA
GTCCCTCTGGGCCCCCATTAATTCCTTGAAGTGCTTTAAATAATGCGGGTCTACGTCATC
AATGACGTTGTACCACGCATCATTACTGTACACCTTTGGGCTTAGGTCTAGATGTCCACA
TAAATAATTATGTGTGCCTAGAGACCTGGCCCACATTGTTTTGCCTGTTCTGCTATCACC
CTCAATGACAATACTTATGGGTCTCCATGGCCGCGCAGCGGAAGATACGACGTTCTCGGC
GACCCACTCTTCAAGTTCATCTGGAACTTGATTAAAAGAAGAAGAAAGAAATGGAGAAAC
ATAAACTTCTAAAGGAGGACTAAAAATCCTATCTAAATTTGAACTTAAATTATGAAATTG
TAAAATATAGTCCTTTGGGGCCTTCTCTTTTAATATATTGAGGGCCTCGGATTTAATGCC
TGAATTGAGTGCCTCGGCATATGCGTCGTTGGCAGATTGTTGACCTCCTCTAGTTGATCT
GCCATCGATTTGGAAAACTCCAAAATCAATGAAGTCTCCGTCTTTCTCCACGTAGGTCTT
GACATCTGTTGAGCTCTTAGCTGCCTGAATGTTCGGATGGAAATGTGCTGACCTGTTTGG
GGATACCAGGTCGAAGAACCGTTGGTTCTTACATTGGTACTTGCCTTCGAATTGGATAAG
CACATGGAGATGTGGTTGCCCATTCTCGTGGAGTTCTCTGCAAACTTTGATGTATTTTTT
ATTTGTTGGGGTTTCTAGGTTTTTTAATTGGGAAAGTGCTTCCTCTTTAGAGAGAGAACA
ATTGGGATATGTTAGGAAATAATTTTTAGCATATATTTTAAATAAACGAGGCAT
>KX034545
TTACGCCTTATTGGTTTCTTCTTGGCTATCTTGTGTTGGACCTTGATTGATACTTGCGAA
CAGTGGCTCGTAGAGGGTGATGAAGGTTGCATTCTTGAGAGCCCAATTTTTCAAGGATAT
GTTTTTTTCTTCGTCTAGATATTCCCTATATGAGGAGGTAGGTCCTGGATTGCAGAGGAA
GATAGTGGGAATTCCCCCTTTAATTTGAATGGGCTTCCCGTACTTTGTGTTGCTTTGCCA
GTCCCTCTGGGCCCCCATGAATTCCTTGAAGTGCTTTAAATAATGCGGGTCTACGTCATC
AATGACGTTGTACCACGCATCATTACTGTAAACCTTTGGGCTTAGGTCTAGATGTCCACA
TAAATAATTATGTGGGCCTAGAGACCTGGCCCACATTGTCTTGCCTGTTCTGCTATCACC
CTCAATCACAATACTTATGGGTCTCCATGGCCGCGCAGCGGAAGATACGACGTTCTCGGC
GACCCACTCTTCAAGTTCATCTGGAACTTGATTAAAAGAAGAAGAAAGAAATGGAGAAAC
ATAAACTTCTAAAGGAGGACTAAAAATCCTATCTAAATTTGAACTTAAATTATGAAATTG
TAAAATATAGTCCTTTGGGGCCTTCTCTTTTAATATATTGAGGGCCTCGGATTTACTGCC
TGAATTGAGTGCCTCGGCATATGCGTCGTTGGCAGATTGCTGACCTCCTCTAGCTGATCT
GCCATCGATTTGGAAAACTCCAAAATCAATGAAGTCTCCGTCTTTCTCCACGTAGGTCCT
GACATCTGTTGAGCTCTTAGCTGCCTGAATGTTCGGATGGAAATGTGCTGACCTGTTTGG
GGATACCAGGTCGAAGAACCGTTGGTTCTTACATTGGTATTTGCCTTCGAATTGGATAAG
CACATGGAGACGGGGTTCCCCATTCTCGTGGAGTTCTCTGCAAACTTTGATATATTTTTT
ATTTGTTGGGGTTTCTAGGTTTTTTAATTGGTAAAGTGCTTCCTCTTTAGAGAGAGAACA
ATTGGGATATGTTAGGAAATAATTTTTGGCATATATTTTAAATAAACGAGGCAT
>KM506951
TTACGCCTTATTGGTTTCTTCTTGGCTATCTTGTGTTGGACCTTGACTGATACTTGCGAA
CAGTGGCTCGTAGAGGGTGATGAAGGTTGCATTCTTGAGAGCCCAATTTTTCAAGGATAT
GTTTTTTTCTTCGTCTAGATATTCCCTATATGAGGAGGTAGGTCCTGGATTGCAGAGGAA
GATAGTGGGAATTCCCCCTCTAATTTGAATGGGCTTCCCGTACTTTGTGTTGCTTCGCCA
GTCCCTCTGGGCCCCCATGAATTCCTTGAAGTGCTTTAAATAATGCGGGTCTACGTCATC
AATGACGTTGTACCACGCATCATTACTGTACACCTTTGGGCTTAGGTCTAGATGTCCACA
TAAATAATTATGTGGGCCTAGAGACCTGGCCCACATTGTCTTGCCTGTTCTGCTATCACC
CTCAATGACAATACTTATGGGTCTCCATGGCCGCGCAGCGGAAGATACGACGTTCTCGGC
GACCCACTCTTCAAGTTCATCTGGAACTTGATTAAAAGAAGAAGAAAGAAATGGAGAAAC
ATAAACTTCTAAAGGAGGACTAAAAATCCTATCTAAATTTGAACTTAAATTATGAAATTG
TAAAATATAGTCCTTTGGGGCCTTCTCTTTTAATATATTGAGGGCCTCGGATTTACTGCC
TGAATTGAGTGCCTCGGCATATGCGTCGTTGGCAGATTGCTGACCTCCTCTAGCTGATCT
GCCATCGATTTGGAAAACTCCAAAATCAATGAAGTCTCCGTCTTTCTCCACGTAGGTCTT
GACATCTGTTGAGCTCTTAGCTGCCTGAATGTTCGGATGGAAATGTGCTGACCTGTTTGG
GGATACCAGGTCGAAGAACCGTTGGTTCTTACATTGGTATTTGCCTTCGGATTGGATAAG
CACATGGAGATGTGGTTCCCCATTCTCGTGGAGTTCTCTGCAAACTTTGATATATTTTTT
ATTTGTTGGGGTTTCTAGGTTTTTTAATTGGGAAAGTGCTTCCTCTTTAGAGAGAGAACA
ATTGGGATATGTTAGGAAATAATTTTTGGCATATATTTTAAATAAACGAGGCAT
>KM506950
TTACGCCTTATTGGTTTCTTCTTGGCTATCTTGTGTTGGACCTTGACTGATACTTGCGAA
CAGTGGCTCGTAGAGGGTGATGAAGGTTGCATTCTTGAGAGCCCAATTTTTCAAGGATAT
GTTTTTTTCTTCGTCTAGATATTCCCTATATGAGGAGGTAGGTCCTGGATTGCAGAGGAA
GATAGTGGGAATTCCCCCTTTAATTTGAATGGGCTTCCCGTACTTTGTGTTGCTTTGCCA
GTCCCTCTGGGCCCCCATGAATTCCTTGAAGTGCTTTAAATAATGCGGGTCTACGTCATC
AATGACGTTGTACCACGCATCATTACTGTACACCTTTGGGCTTAGGTCTAGATGTCCACA
TAAATAATTATGTGGGCCTAGAGACCTGGCCCACATTGTCTTGCCTGTTCTGCTATCACC
CTCAATGACAATACTTATGGGTCTCCATGGCCGCGCAGCGGAAGATACGACGTTCTCGGC
GACCCACTCTTCAAGTTCATCTGGAACTTGATTAAAAGAAGAAGAAAGAAATGGAGAAAC
ATAAACTTCTAAAGGAGGACTAAAAATCCTATCTAAATTTGAACTTAAATTATGAAATTG
TAAAATATAGTCCTTTGGGGCCTTTTCTTTTAATATATTGAGGGCCTCGGATTTACTGCC
TGAATTGAGTGCCTCGGCATATGCGTCGTTGGCAGATTGTTGACCTCCTCTAGTTGATCT
GCCATCGATTTGGAAAACTCCAAAATCAATGAAGTCTCCGTCTTTCTCCACGTAGGTCTT
GACATCTGTTGAGCTCTTAGCTGCCTGAATGTTCGGATGGAAATGTGCTGACCTGTTTGG
GGATACCAGGTCGAAGAACCGTTGGTTCTTACATTGGTATTTGCCTTCGAATTGGATAAG
CACATGGAGATGTGGTTCCCCATTCTCGTGGAGTTCTCTGCAAACTTTGATATATTTTTT
ATTTGTTGGGGTTTCTAGGTTTTTTAATTGGGAAAGTGCTTCCTCTTTAGAGAGAGAACA
ATTGGGATATGTTAGGAAATAATTTTTGGCATATATTTTAAATAAACGAGGCAT
>KJ879950
TTACGCCTTATTGGTTTCTTCTTGGCTATCTTGTGTTGGACCTTGATTGATACTTGCGAA
CAGTGGCTCGTAGAGGGTGACGAAGGTTGCATTCTTGAGAGCCCAATTTTTCAAGGATAT
GTTTTTTTCTTCGTCTAGATATTCCCTATATGAGGAGGTAGGTCCTGGATTGCAGAGGAA
GATAGTGGGAATTCCCCCTTTAATTTGAATGGGCTTCCCGTACTTTGTGTTGCTTTGCCA
GTCCCTCTGGGCCCCCATGAATTCCTTGAAGTGCTTTAAATAATGCGGGTCTACGTCATC
AATGACGTTGTACCACGCATCATTACTGTACACCTTTGGGCTTAGGTCTAGATGTCCACA
TAAATAATTATGTGGGCCTAGAGACCTGGCCCACATTGTTTTGCCTGTTCTGCTATCACC
CTCAATGACAATACTTATGGGTCTCCATGGCCGCGCAGCGGAAGATACGACGTTCTCGGC
GACCCACTCTTCAAGTTCATCTGGAACTTGATTAAAAGAAGAAGAAAGAAATGGAGAAAC
ATAAACTTCTAAAGGAGGACTAAAAATCCTATCTAAATTTGAACTTAAATTATGAAATTG
TAAAATATAGTCCTTTGGGGCCTTTTCTTTTAATATATTGAGGGCCTCGGATTTACTGCC
TGAATTGAGTGCCTCGGCATATGCGTCGTTGGCAGATTGTTGACCTCCTCTAGTTGATCT
GCCATCGATTTGGAAAACTCCAAAATCAATGAAGTCTCCGTCTTTCTCCACGTAGGTCTT
GACATCTGTTGAGCTCTTAGCTGCCTGAATGTTCGGATGGAAATGTGCTGACCTGTTTGG
GGATACCAGGTCGAAGAACCGTTGGTTCTTACATTGGTATTTGCCTTCGAATTGGATAAG
CACATGGAGATGTGGTTCCCCATTCTCGTGGAGTTCTCTGCAAACTTTGATATATTTTTT
ATTTGTTGGGGTTTCTAGGTTTTTTAATTGGGAAAGTGCTTCCTCTTTAGAGAGAGAACA
ATTGGGATATGTTAGGAAATAATTTTTGGCATATATTTTAAATAAACGAGGCAT
>KM506954
TTACGCCTTATTGGTTTCTTCTTGGCTATCTTGTGTTGGACCTTGATTGATACTTGCGAA
CAGTGGCTCGTAGAGGGTGACGAAGGTTGCATTCTTGAGAGCCCAATTTTTCAAGGATAT
GTTTTTTTCTTCGTCTAGATATTCCCTATATGAGGAGGTAGGTCCTGGATTGCAGAGGAA
GATAGTGGGAATTCCCCCTTTAATTTGAATGGGCTTCCCGTACTTTGTGTTGCTTTGCCA
GTCCCTCTGGGCCCCCATGAATTCCTTGAAGTGCTTTAAATAATGCGGGTCTACGTCATC
AATGACGTTGTACCACGCATCATTACTGTACACCTTTGGGCTTAGGTCTAGATGTCCACA
TAAATAATTATGCGGGCCTAGAGACCTGGCCCACATTGTTTTGCCTGTTCTGCTATCACC
CTCAATGACAATACTTATGGGTCTCCATGGCCGCGCAGCGGAAGATACGACGTTCTCGGC
GACCCACTCTTCAAGTTCATCTGGAACTTGATTAAAAGAAGAAGAAAGAAATGGAGAAAC
ATAAACTTCTAAAGGAGGACTAAAAATCCTATCTAAATTTGAACTTAAATTATGAAATTG
TAAAATATAGTCCTTTGGGGCCTTCTCTTTTAATATATTGAGGGCCTCGGATTTACTGCC
TGAATTGAGTGCCTCGGCATATGCGTCGTTGGCAGATTGCTGACCTCCTCTAGTTGATCT
GCCATCGATTTGGAAAACTCCAAAATCAATGAAGTCTCCGTCTTTCTCCACGTAGGTCTT
GACATCTGTTGAGCTCTTAGCTGCCTGAATGTTCGGATGGAAATGTGCTGACCTGTTTGG
GGATACCAGGTCGAAGAACCGTTGGTTCTTACATTGGTATTTGCCTTCGAATTGGATAAG
CACATGGAGATGTGGTTCCCCATTCTCGTGGAGTTCTCTGCAAACTTTGATATATTTTTT
ATTTGTTGGGGTTTCTAGGTTTTTTAATTGGGAAAGTGCTTCCTCTTTAGAGAGAGAACA
ATTGGGATATGTTAGGAAATAATTTTTGGCATATATTTTAAATAAACGAGGCAT
>KM506952
TTACGCCTTATTGGTTTCTTCTTGGCTATCTTGTGTTGGACCTTGATTGATACTTGCGAA
CAGTGGCTCGTAGAGGGTGACGAAGGTTGCATTCTTGAGAGCCCAATTTTTCAAGGATAT
GTTTTTTTCTTCGTCTAGATATTCCCTATATGAGGAGGTAGGTCCTGGATTGCAGAGGAA
GATAGTGGGAATTCCCCCTTTAATTTGAATGGGCTTCCCGTACTTTGTGTTGCTTTGCCA
GTCCCTCTGGGCCCCCATGAATTCCTTGAAGTGCTTTAAATAATGCGGGTCTACGTCATC
AATGACGTTGTACCACGCATCATTACTGTACACCTTTGGGCTTAGGTCTAGATGTCCACA
TAAATAATTATGCGGGCCTAGAGACCTGGCCCACATTGTTTTGCCTGTTCTGCTATCACC
CTCAATGACAATACTTATGGGTCTCCATGGCCGCGCAGCGGAAGATACGACGTTCTCGGC
GACCCACTCTTCAAGTTCATCTGGAACTTGATTAAAAGAAGAAGAAAGAAATGGAGAAAC
ATAAACTTCTAAAGGAGGACTAAAAATCCTATCTAAATTTGAACTTAAATTATGAAATTG
TAAAATATAGTCCTTTGGGGCCTTCTCTTTTAATATATTGAGGGCCTCGGATTTACTGCC
TGAATTGAGTGCCTCGGCATATGCGTCGTTGGCAGATTGCTGACCTCCTCTAGTTGATCT
GCCATCGATTTGGAAAACTCCAAAATCAATGAAGTCTCCGTCTTTCTCCACGTAGGTCTT
GACATCTGTTGAGCTCTTAGCTGCCTGAATCTTCGGATGGAAATGTGCTGACCTGTTTGG
GGATACCAGGTCGAAGAACCGTTGGTTCTTACATTGGTATTTGCCTTCGAATTGGATAAG
CACATGGAGATGTGGTTCCCCATTCTCGTGGAGTTCTCTGCAAACTTTGATATATTTTTT
ATTTGTTGGGGTTTCTAGGTTTTTTAATTGGGAAAGTGCTTCCTCTTTAGAGAGAGAACA
ATTGGGATATGTTAGGAAATAATTTTTGGCATATATTTTAAATAAACGAGGCAT
>KM506957
TTACGCCTTATTGGTTTCTTCTTGGCTATCTTGTGTTGGACCTTGATTGATACTTGCGAA
CAGTGGCTCGTAGAGGGTGACGAAGGTTGCATTCTTGAGAGCCCAATTTTTCAAGGATAT
GTTTTTTTCTTCGTCTAGATATTCCCTATATGAGGAGGTAGGTCCTGGATTGCAGAGGAA
GATAGTGGGAATTCCCCCTTTAATTTGAATGGGCTTCCCGTACTTTGTGTTGCTTTGCCA
GTCCCTCTGGGCCCCCATGAATTCCTTGAAGTGCTTTAAATAATGCGGGTCTACGTCATC
AATGACGTTGTACCACGCATCATTACTGTACACCTTTGGGCTTAGGTCTAGATGTCCACA
TAAATAATTATGCGGGCCTAGAGACCTGGCCCACATTGTTTTGCCTGTTCTGCTATCACC
CTCAATGACAATACTTATGGGTCTCCATGGCCGCGCAGCGGAAGATACGACGTTCTCGGC
GACCCACTCTTCAAGTTCATCTGGAACTTGATTAAAAGAAGAAGAAAGAAATGGAGAAAC
ATAAACTTCTAAAGGAGGACTAAAAATCCTATCTAAATTTGAACTTAAATTATGAAATTG
TAAAATATAGTCCTTTGGGGCCTTCTCTTTTAATATATTGAGGGCCTCGGATTTACTGCC
TGAATTGAGTGCCTCGGCATATGCGTCGTTGGCAGATTGCTGACCTCCTCTAGTTGATCT
GCCATCGATTTGGAAAACTCCAAAATCAATGAAGTCTCCGTCTTTCTCCACGTAGGTCTT
GACATCTGTTGAGCTCTTAGCTGCCTGAATGTTCGGATGGAAATGTGCTGACCTGTTTGG
GGATACCAGGTCGAAGAACCGTTGGTTCTTACATTGGTATTTTCCTTCGAATTGGATAAG
CACATGGAGATGTGGTTCCCCATTCTCGTGGAGTTCTCTGCAAACTTTGATGTATTTTTT
ATTTGTTGGGGTTTCTAGGTTTTTTAATTGGGAAAGTGCTTCCTCTTTAGAGAGAGAACA
ATTGGGATATGTTAAGAAATAATTTTTGGCATATATTTTAGATAAACGAGACAT
>JX675237
TTACGCCTTATTGGTTTCTTCTTGGCTATCTTGTGTTGGACCTTGATTGATACTTGCGAA
CAGTGGCTCGTAGAGGGTGACGAAGGTTGCATTCTTGAGAGCCCAATTTTTCAAGGATAT
GTTTTTTTCTTCGTCTAGATATTCCCTATATGAGGAGGTAGGTCCTGGATTGCAGAGGAA
GATAGTGGGAATTCCCCCTTTAATTTGAATGGGCTTCCCGTACTTTGTGTTGCTTTGCCA
GTCCCTCTGGGCCCCCATGAATTCCTTGAAGTGCTTTAAATAATGCGGGTCTACGTCATC
AATGACGTTGTACCACGCATCATTACTGTACACCTTTGGGCTTAGGTCTAGATGTCCACA
TAAATAATTATGTGGGCCTAGAGACCTGGCCCACATTGTTTTGCCTGTTCTGCTATCACC
CTCAATGACAATACTTATGGGTCTCCATGGCCGCGCAGCGGAAGATACGACGTTCTCGGC
GACCCACTCTTCAAGTTCATCTGGAACTTGATTAAAAGAAGAAGAAAGAAATGGAGAAAC
ATAAACTTCTAAAGGAGGACTAAAAATCCTATCTAAATTTGAACTTAAATTATGAAATTG
TAAAATATAGTCCTTTGGGGCCTTCTCTTTTAATATATTGAGGGCCTCGGATTTACTGCC
TGAATTGAGTGCCTCGGCATATGCGTCGTTGGCAGATTGTTGACCTCCTCTAGCTGATCT
GCCATCGATTTGGAAAACTCCAAAATCAATGAAGTCTCCGTCTTTCTCCACGTAGGTCTT
GACATCTGTTGAGCTCTTAGCTGCCTGAATGTTCGGATGGAAATGTGCTGACCTGTTTGG
GGATACCAGGTCGAAGAACCGTTGGTTCTTACATTGGTATTTGCCTTCGAATTGGATAAG
CACATGGAGATGTGGTTCCCCATTCTCGTGGAGTTCTCTGCAAACTTTGATGTATTTTTT
ATTTGTTGGGGTTTCTAGGTTTTTTAATTGGGAAAGTGCTTCCTCTTTAGAGAGAGAACA
ATTGGGATATGTTAGGAAATAATTTTTGGCATATATTTTAAATAAACGAGGCAT
>JX456644
TTACGCCTTATTGGTTTCTTCTTGGCTATCTTGTGTTGGACCTTGATTGATACTTGCGAA
CAGTGGCTCGTAGAGGGTGACGAAGGTTGCATTCTTGAGAGCCCAATTTTTCAAGGATAT
GTTTTTTTCTTCGTCTAGATATTCCCTATATGAGGAGGTAGGTCCTGGATTGCAGAGGAA
GATAGTGGGAATTCCCCCTTTAATTTGAATGGGCTTCCCGTACTTTGTGTTGCTTTGCCA
GTCCCTCTGGGCCCCCATGAATTCCTTGAAGTGCTTTAAATAATGCGGGTCTACGTCATC
AATGACGTTGTACCACGCATCATTACTGTACACCTTTGGGCTTAGGTCTAGATGTCCACA
TAAATAATTATGTGGGCCTAGAGACCTGGCCCACATTGTTTTGCCTGTTCTGCTATCACC
CTCAATGACAATACTTATGGGTCTCCATGGCCGCGCAGCGGAAGATACGACGTTCTCGGC
GACCCACTCTTCAAGTTCATCTGGAACTTGATTAAAAGAAGAAGAAAGGAATGGAGAAAC
ATAAACTTCTAAAGGAGGACTAAAAATCCTATCTAAATTTGAACTTAAATTATGAAATTG
TAAAATATAGTCCTTTGGGGCCTTCTCTTTTAATATATTGAGGGCCTCGGATTTACTGCC
TGAATTGAGTGCCTCGGCATATGCGTCGTTGGCAGATTGCTGACCTCCTCTAGCTGATCT
GCCATCGATTTGGAAAACTCCAAAATCAATGAAGTCTCCGTCTTTCTCCACGTAGGTCTT
GACATCTGTTGAGCTCTTAGCTGCCTGAATGTTCGGATGGAAATGTGCTGACCTGTTTGG
GGATACCAGGTCGAAGAACCGTTGGTTCTTACATTGGTATTTGCCTTCGAATTGGATAAG
CACATGGAGATGTGGTTCCCCATTCTCGTGGAGTTCTCTGCAAACTTTGATGTATTTTTT
ATTTGTTGGGGTTTCTAGGTTTTTTAATTGGGAAAGTGCTTCCTCTTTAGAGAGAGAACA
ATTGGGATATGTTAGGAAATAATTTTTGGCATATATTTTAAATAAACGAGGCAT
>GU322423
TTACGCCTTATTGGTTTCTTCTTGGCTATCTTGTGTTGGACCTTGATTGATACTTGCGAA
CAGTGGCTCGTAGAGGGTGACGAAGGTTGCATTCTTGAGAGCCCAATTTTTCAAGGATAT
GTTTTTTTCTTCGTCTAGATATTCCCTATATGAGGAGGTAGGTCCTGGATTGCAGAGGAA
GATAGTGGGAATTCCCCCTTTAATTTGAATGGGCTTCCCGTACTTTGTGTTGCTTTGCCA
GTCCCTCTGGGCCCCCATGAATTCCTTGAAGTGCTTTAAATAATGCGGGTCTACGTCATC
AATGACGTTGTACCACGCATCATTACTGTACACCTTTGGGCTTAGGTCTAGATGTCCACA
TAAATAATTATGTGGGCCTAGAGACCTGGCCCACATTGTTTTGCCTGTTCTGCTATCACC
CTCAATGACAATACTTATGGGTCTCCATGGCCGCGCAGCGGAAGATACGACGTTCTCGGC
GACCCACTCTTCAAGTTCATCTGGAACTTGATTAAAAGAAGAAGAAAGAAATGGAGAAAC
ATAAACTTCTAAAGGAGGACTAAAAATCCTATCTAAATTTGAACTTAAATTATGAAATTG
TAAAATATAGTCCTTTGGGGCCTTCTCTTTTAATATATTGAGGGCCTCGGATTTACTGCC
TGAATTGAGTGCCTCGGCATATGCGTCGTTGGCAGATTGCTGACCTCCTCTAGCTGATCT
GCCATCGATTTGGAAAACTCCATAATCAATGAAGTCTCCGTCTTTCTCCACGTAGGTCTT
GACATCTGTTGAGCTCTTAGCTGCCTGAATGTTCGGATGGAAATGTGCTGACCTGTTTGG
GGATACCAGGTCGAAGAACCGTTGGTTCTTACATTGGTATTTGCCTTCGAATTGGATAAG
CACATGGAGATGTGGTTCCCCATTCTCGTGGAGTTCTCTGCAAACTTTGATGTATTTTTT
ATTTGTTGGGGTTTCTAGGTTTTTTAATTGGGAAAGTGCTTCCTCTTTAGAGAGAGAACA
ATTGGGATATGTTAGGAAATAATTTTTGGCATATATTTTAAATAAACGAGGCAT
>EF539831
TTACGCCTTATTGGTTTCTTCTTGGCTATCTTGTGTTGGACCTTGATTGATACTTGCGAA
CAGTGGCTCGTAGAGGGTGACGAAGGTTGCATTCTTGAGAGCCCAATTTTTCAAGGATAT
GTTTTTTTCTTCGTCTAGATATTCCCTATATGAGGAGGTAGGTCCTGGATTGCAGAGGAA
GATAGTGGGAATTCCCCCTTTAATTTGAATGGGCTTCCCGTACTTTGTGTTGCTTTGCCA
GTCCCTCTGGGCCCCCATGAATTCCTTGAAGTGCTTTAAATAATGCGGGTCTACGTCATC
AATGACGTTGTACCACGCATCATTACTGTACACCTTTGGGCTTAGGTCTAGATGTCCACA
TAAATAATTATGTGGGCCTAGAGACCTGGCCCACATTGTTTTGCCTGTTCTGCTATCACC
CTCAATGACAATACTTATGGGTCTCCATGGCCGCGCAGCGGAAGATACGACGTTCTCGGC
GACCCACTCTTCAAGTTCATCTGGAACTTGATTAAAAGAAGAAGAAAGAAATGGAGAAAC
ATAAACTTCTAAAGGAGGACTAAAAATCCTATCTAAATTTGAACTTAAATTATGAAATTG
TAAAATATAGTCCTTTGGGGCCTTCTCTTTTAATATATTGAGGGCCTCGGATTTACTGCC
TGAATTGAGTGCCTCGGCATATGCGTCGTTGGCAGATTGCTGACCTCCTCTAGCTGATCT
GCCATCGATTTGGAAAACTCCAAAATCAATGAAGTCTCCGTCTTTCTCCACGTAGGTCTT
GACATCTGTTGAGCTCTTAGCTGCCTGAATGTTCGGATGGAAATGTGCTGACCTGTTTGG
GGATACCAGGTCGAAGAACCGTTGGTTCTTACATTGGTATTTGCCTTCGAATTGGATAAG
CACATGGAGATGTGGTTCCCCATTCTCGTGGAGTTCTCTGCAAACTTTGATGTATTTTTT
ATTTGTTGGGGTTTCTAGGTTTTTTAATTGGGAAAGTGCTTCCTCTTTAGAGAGAGAACA
ATTGGGATATGTTAGGAAATAATTTTTGGCATATATTTTAAATAAACGAGGCAT
>GU178818
TTACGCCTTATTGGTTTCTTCTTGGCTATCTTGTGTTGGACCTTGATTGATACTTGCGAA
CAGTGGCTCGTAGAGGGTGACGAAGGTTGCATTCTTGAGAGCCCAATTTTTCAAGGATAT
GTTTTTTTCTTCGTCTAGATATTCCCTATATGAGGAGGTAGGTCCTGGATTGCAGAGGAA
GATAGTGGGAATTCCCCCTTTAATTTGAATGGGCTTCCCGTACTTTGTGTTGCTTTGCCA
GTCCCTCTGGGCCCCCATGAATTCCTTGAAGTGCTTTAAATAATGCGGGTCTACGTCATC
AATGACGTTGTACCACGCATCATTACTGTACACCTTTGGGCTTAGGTCTAGATGTCCACA
TAAATAATTATGTGGGCCTAGAGACCTGGCCCACATTGTTTTGCCTGTTCTGCTATCACC
CTCAATGACAATACTTATGGGTCTCCATGGCCGCGCAGCGGAAGATACGACGTTCTCGGC
GACCCACTCTTCAAGTTCATCTGGAACTTGATTAAAAGAAGAAGAAAGAAATGGAGAAAC
ATAAACTTCTAAAGGAGGACTAAAAATCCTATCTAAATTTGAACTTAAATTATGAAATTG
TAAAATATAGTCCTTTGGGGCCTTCTCTTTTAATATATTGAGGGCCTCGGATTTACTGCC
TGAATTGAGTGCCTCGGCATATGCGTCGTTGGCAGATTGCTGACCTCCTCTAGCTGATCT
GCCATCGATTTGGAAAACTCCAAAATCAATGAAGTCTCCGTCTTTCTCCACGTAGGTCTT
GACATCTGTTGAGCTCTTAGCTGCCTGAATGTTCGGATGGAAATGTGCTGACCTGTTTGG
GGATACCAGGTCGAAGAACCGTTGGTTCTTACATTGGTATTTGCCTTCGAATTGGATAAG
CACATGGAGATGTGGTTCCCCATTCTCGTGGAGTTCTCTGCAAACTTTGATGTATTTTTT
ATTTGTTGGGGTTTCTAGGTTTTTTAATTGGGAAAGTGCTTCCTCTTTAGAGAGAGAACA
ATTGGGATATGTTAGGAAATAATTTTTGGCATATATTTTAAATAAACGAGGCAT
>KT338295
TTACGCCTTATTGGTTTCTTCTTGGCTATCTTGTGTTGGACCTTGATTGATACGTGCGAA
CAGTGGCTCGTAGAGGGTGACGAAGGTTGCATTCTTGAGAGCCCAATTTTTCAAGGATAT
GTTTTTTTCTTCGTCTAGATATTCCCTATATGAGGAGGTAGGTCCTGGATTGCAGAGGAA
GATAGTGGGAATTCCCCCTTTAATTTGAATGGGCTTCCCGTACTTTGTGTTGCTTTGCCA
GTCCCTCTGGGCCCCCATGAATTCCTTGAAGTGCTTTAAATAATGCGGGTCTACGTCATC
AATGACGTTGTACCACGCATCATTACTGTACACCTTTGGGCTTAGGTCTAGATGTCCACA
TAAATAATTATGTGGGCCTAGAGACCTGGCCCACATTGTTTTGCCTGTTCTGCTATCACC
CTCAATGACAATACTTATGGGTCTCCATGGCCGCGCAGCGGAAGATACGACGTTCTCGGC
GACCCACTCTTCAAGTTCATCTGGAACTTGATTAAAAGAAGAAGAAAGAAATGGAGAAAC
ATAAACTTCTAAAGGAGGACTAAAAATCCTATCTAAATTTGAACTTAAATTATGAAATTG
TAAAATATAGTCCTTTGGGGCCTTCTCTTTTAATATATTGAGGGCCTCGGATTTACTGCC
TGAATTGAGTGCCTCGGCATATGCGTCGTTGGCAGATTGCTGACCTCCTCTAGCTGATCT
GCCATCGATTTGGAAAACTCCAAAATCAATGAAGTCTCCGTCTTTCTCCACGTAGGTCTT
GACATCTGTTGAGCTCTTAGCTGCCTGAATGTTCGGATGGAAATGTGCTGACCTGTTTGG
GGATACCAGGTCGAAGAACCGTTGGTTCTTACATTGGTATTTGCCTTCGAATTGGATAAG
CACATGGAGATGTGGTTCCCCATTCTCGTGGAGTTCTCTGCAAACTTTGATGTATTTTTT
ATTTGTTGGGGTTTCTAGGTTTTTTAATTGGGAAAGTGCTTCCTCTTTAGAGAGAGAACA
ATTGGGATATGTTAGGAAATAATTTTTGGCATATATTTTAAATAAACGAGGCAT
>GU178816
TTACGCCTTATTGGTTTCTTCTTGGCTATCTTGTGTTGGACCTTGATTGATACTTGCGAA
CAGTGGCTCGTAGAGGGTGACGAAGGTTGCATTCTTGAGAGCCCAATTTTTCAAGGATAT
GTTTTTTTCTTCGTCTAGATATTCCCTATATGAGGAGGTAGGTCCTGGATTGCAGAGGAA
GATAGTGGGAATTCCCCCTTTAATTTGAATGGGCTTCCCGTACTTTGTGTTGCTTTGCCA
GTCCCTCTGGGCCCCCATGAATTCCTTGAAGTGCTTTAAATAATGCGGGTCTACGTCATC
AATGACGTTGTACCACGCATCATTACTGTACACCTTTGGGCTTAGGTCTAGATGTCCACA
TAAATAATTATGTGGGCCTAGAGACCTGGCCCACATTGTTTTGCCTGTTCTGCTATCACC
CTCAATGACAATACTTATGGGTCTCCATGGCCGCGCAGCGGAAGATACGACGTTCTCGGC
GACCCACTCTTCAAGTTCATCTGGAACTTGATTAAAAGAAGAAGAAAGAAATGGAGAAAC
ATAAACTTCTAAAGGAGCACTAAAAATCCTATCTAAATTTGAACTTAAATTATGAAATTG
TAAAATATAGTCCTTTGGGGCCTTCTCTTTTAATATATTGAGGGCCTCGGATTTACTGCC
TGAATTGAGTGCCTCGGCATATGCGTCGTTGGCAGATTGCTGACCTCCTCTAGCTGATCT
GCCATCGATTTGGAAAACTCCAAAATCAATGAAGTCTCCGTCTTTCTCCACGTAGGTCTT
GACATCTGTTGAGCTCTTAGCTGCCTGAATGTTCGGATGGAAATGTGCTGACCTGTTTGG
GGATACCAGGTCGAAGAACCGTTGGTTCTTACATTGGTATTTGCCTTCGAATTGGATAAG
CACATGGAGATGTGGTTCCCCATTCTCGTGGAGTTCTCTGCAAACTTTGATGTATTTTTT
ATTTGTTGGGGTTTCTAGGTTTTTTAATTGGGAAAGTGCTTCCTCTTTAGAGAGAGAACA
ATTGGGATATGTTAGGAAATAATTTTTGGCATATATTTTAAATAAACGAGGCAT
>GU434144
TTACGCCTTATTGGTTTCTTCTTGGCTATCTTGTGTTGGACCTTGATTGATACTTGCGAA
CAGTGGCTCGTAGAGGGTGACGAAGGTTGCATTCTTGAGAGCCCAATTTTTCAAGGATAT
GTTTTTTTCTTCGTCTAGATATTCCCTATATGAGGAGGTAGGTCCTGGATTGCAGAGGAA
GATAGAGGGAATTCCCCCTTTAATTTGAATGGGCTTCCCGTACTTTGTGTTGCTTTGCCA
GTCCCTCTGGGCCCCCATGAATTCCTTGAAGTGCTTTAAATAATGCGGGTCTACGTCATC
AATGACGTTGTACCACGCATCATTACTGTACACCTTTGGGCTTAGGTCTAGATGTCCACA
TAAATAATTATGTGGGCCTAGAGACCTGGCCCACATTGTTTTGCCTGTTCTGCTATCACC
CTCAATGACAATACTTATGGGTCTCCATGGCCGCGCAGCGGAAGATACGACGTTCTCGGC
GACCCACTCTTCAAGTTCATCTGGAACTTGATTAAAAGAAGAAGAAAGAAATGGAGAAAC
ATAAACTTCTAAAGGAGGACTAAAAATCCTATCTAAATTTGAACTTAAATTATGAAATTG
TAAAATATAGTCCTTTGGGGCCTTCTCTTTTAATATATTGAGGGCCTCGGATTTACTGCC
TGAATTGAGTGCCTCGGCATATGCGTCGTTGGCAGATTGCTGACCTCCTCTAGCTGATCT
GCCATCGATTTGGAAAACTCCAAAATCAATGAAGTCTCCGTCTTTCTCCACGTAGGTCTT
GACATCTGTTGAGCTCTTAGCTGCCTGAATGTTCGGATGGAAATGTGCTGACCTGTTTGG
GGATACCAGGTCGAAGAACCGTTGGTTCTTACATTGGTATTTGCCTTCGAATTGGATAAG
CACATGGAGATGTGGTTCCCCATTCTCGTGGAGTTCTCTGCAAACTTTGATGTATTTTTT
ATTTGTTGGGGTTTCTAGGTTTTTTAATTGGGAAAGTGCTTCCTCTTTAGAGAGAGAACA
ATTGGGATATGTTAGGAAATAATTTTTGGCATATATTTTAAATAAACGAGGCAT
>KM506953
TTACGCCTTATTGGTTTCTTCTTGGCTATCTTGTGTTGGACCTTGATTGATACTTGCGAA
CAGTGGCTCGTAGAGGGTGACGAAGGTTGCATTCTTGAGAGCCCAATTTTTCAAGGATAT
GTTTTTTTCTTCGTCTAGATATTCCCTATATGAGGAGGTAGGTCCTGGATTGCAGAGGAA
GATAGTGGGAATTCCCCCTTTAATTTGAATGGGCTTCCCGTACTTTGTGTTGCTTTGCCA
GTCCCTCTGGGCCCCCATGAATTCCTTGAAGTGCTTTAAATAATGCGGGTCTACGTCATC
AATGACGTTGTACCACGCATCATTACTGTACACCTTTGGGCTTAGGTCTAGATGTCCACA
TAAATAATTATGTGGGCCTAGAGACCTGGCCCACATTGTTTTGCCTGTTCTACTATCACC
CTCAATGACAATACTTATGGGTCTCCATGGCCGCGCAGCGGAAGATACGACGTTCTCGGC
GACCCACTCTTCAAGTTCATCTGGAACTTGATTAAAAGAAGAAGAAAGAAATGGAGAAAC
ATAAACTTCTAAAGGAGGACTAAAAATCCTATCTAAATTTGAACTTAAATTATGAAATTG
TAAAATATAGTCCTTTGGGGCCTTCTCTTTTAATATATTGAGGGCCTCGGATTTACTGCC
TGAATTGAGTGCCTCGGCATATGCGTCGTTGGCAGATTGCTGACCTCCTCTAGCTGATCT
GCCATCGATTTGGGAAACTCCAAAATCAATGAAGTCTCCGTCTTTCTCCACGTAGGTCTT
GACATCTGTTGAGCTCTTAGCTGCCTGAATGTTCGGATGGAAATGTGCTGACCTGTTTGG
GGATACCAGGTCGAAGAACCGTTGGTTCTTACATTGGTATTTGCCTTCGAATTGGATAAG
CACATGGAGATGTGGTTCCCCATTCTCGTGGAGTTCTCTGCAAACTTTGATGTATTTTTT
ATTTGTTGGGGTTTCTAGGTTTTTTAATTGGGAAAGTGCTTCCTCTTTAGAGAGAGAACA
ATTGGGATATGTTAGGAAATAATTTTTGGCATATATTTTAAATAAACGAGGCAT
>EF210555
TTACGCCTTATTGGTTTCTTCTTGGCTATCTTGTGTTGGACCTTGATTGATACTTGCGAA
CAGTGGCTCGTAGAGGGTGACGAAGGTTGCATTCTTGAGAGCCCAATTTTTCAAGGATAT
GTTTTTTTCTTCGTCTAGATATTCCCTATATGAGGAGGTAGGTCCTGGATTGCAGAGGAA
GATAGTGGGAATTCCCCCTTTAATTTGAATGGGCTTCCCGTACTTTGTGTTGCTTTGCCA
GTCCCTCTGGGCCCCCATGAATTCCTTGAAGTGCTTTAAATAATGCGGGTCTACGTCATC
AATGACGTTGTACCACGCATCATTACTGTACACCTTTGGGCTTAGGTCTAAATGTCCACA
TAAATAATTATGTGGGCCTAGAGACCTGGCCCACATTGTTTTGCCTGTTCTGCTATCACC
CTCAACGACAATACTTATGGGTCTCCATGGCCGCGCAGCGGAAGATACGACGTTCTCGGC
GACCCACTCTTCAAGTTCATCTGGAACTTGATTAAAAGAAGAAGAAAGAAATGGAGAAAC
ATAAACTTCTAAAGGAGGACTAAAAATCCTATCTAAATTTGAACTTAAATTATGAAATTG
TAAAATATAGTCCTTTGGGGCCTTCTCTTTTAATATATTGAGGGCCTCGGATTTACTGCC
TGAATTGAGTGCCTCGGCATATGCGTCGTTGGCAGATTGCTGACCTCCTCTAGCTGATCT
GCCATCGATTTGGAAAACTCCAAAATCAATGAAGTCTCCGTCTTTTTCCACGTAGGTCTT
GACATCTGTTGAGCTCTTAGCTGCCTGAATGTTCGGATGGAAATGTGCTGACCTGTTTGG
GGATACCAGGTCGAAGAACCGTTGGTTCTTACATTGGTATTTGCCTTCGAATTGGATAAG
CACATGGAGATGTGGTTCCCCATTCTCGTGGAGTTCTCTGCAAACTTTGATGTATTTTTT
ATTTGTTGGGGTTTCTAGGTTTTTCAATTGGGAAAGTGCTTCCTCTTTAGAGAGAGAACA
ATTGGGATATGTTAGGAAATAATTTTTGGCATATATTTTAAATAAACGAGGCAT
>KU836750
TTACGCCTTATTGGTTTCTTCTTGGCTATCTTGTGTTGGACCTTGATTGGTACTTGCGAA
CAGTGGCTCGTAGAGGGTGACGAAGGTTGCATTCTTGAGAGCCCAATTTTTTAAGGATAT
GTTTTTTTCTTCGTCTAGATATTCCCTATATGAGGAGGTAGGTCCTGGATTGCAGAGGAA
GATAGTGGGAATTCCCCCTTTAATTTGAATGGGCTTCCCGTACTTTGTGTTGCTTTGCCA
GTCCCTCTGGGCCCCCATGAATTCCTTGAAGTGCTTTAAATAATGCGGGTCTACGTCATC
AATGACGTTGTACCACGCATCATTACTGTACACCTTTGGGCTTAGGTCTAAATGTCCACA
TAAATAATTATGTGGGCCTAGAGACCTGGCCCACATTGTTTTGCCTGTTCTGCTATCACC
CTCAATGACAATACTTATGGGTCTCCATGGCCGCGCAGCGGAAGATACGACGTTCTCGGC
GACCCACTCTTCAAGTTCATCTGGAACTTGATTAAAAGAAGAAGAAAGAAATGGAGAAAC
ATAAACTTCTAAAGGAGGACTAAAAATCCTATCTAAATTTGAACTTAAATTATGAAATTG
TAAAATATAGTCCTTTGGGGCCTTCTCTTTTAATATATTGAGGGCCTCGGATTTACTGCC
TGAATTGAGTGCCTCGGCATATGCGTCGTTGGCAGATTGCTGACCTCCTCTAGCTGATCT
GCCATCGATTTGGAAAACTCCAAAATCAATGAAGTCTCCGTCTTTTTCCACGTAGGTCTT
GACATCTGTTGAGCTCTTAGCTGCCTGAATGTTCGGATGGAAATGTGCTGACCTGTTTGG
GGATACCAGGTCGAAGAACCGTTGGTTCTTACATTGGTATTTGCCTTCGAATTGGATAAG
CACATGGAGATGTGGTTCCCCATTCTCGTGGAGTTCTCTGCAAACTTTGATGTATTTTTT
ATTTGTTGGGGTTTCTAGGTTTTTTAATTGGGAAAGTGCTTCCTCTTTAGAGAGAGAACA
ATTGGGATATGTTAGGAAATAATTTTTGGCATATATTTTAAATAAACGAGGCAT
>KU836749
TTACGCCTTATTGGTTTCTTCTTGGCTATCTTGTGTTGGACCTTGATTGATACTTGCGAA
CAGTGGCTCGTAGAGGGTGACGAAGGTTGCATTCTTGAGAGCCCAATTTTTTAAGGATAT
GTTTTTTTCTTCGTCTAGATATTCCTTATATGAGGAGTTAGGTCCTGGATTGCAGAGGAA
GATAGTGGGAATTCCCCCTTTAATTTGAATGGGCTTCCCGTACTTTGTGTTGCTTTGCCA
GTCCCTCTGGGCCCCCATGAATTCCTTGAAGTGCTTTAAATAATGCGGGTCTACGTCATC
AATGACGTTGTACCACGCATCATTACTGTACACCTTTGGGCTTAGGTCTAAATGTCCACA
TAAATAATTATGTGGGCCTAGAGACCTGGCCCACATTGTTTTGCCTGTTCTGCTATCACC
CTCAATGACAATACTTATGGGTCTCCATGGCCGCGCAGCGGAAGATACGACGTTCTCGGC
GACCCACTCTTCAAGTTCATCTGGAACTTGATTAAAAGAAGAAGAAAGAAATGGAGAAAC
ATAAACTTCTAAAGGAGGACTAAAAATCCTATCTAAATTTGAACTTAAATTATGAAATTG
TAAAATATAGTCCTTTGGGGCCTTCTCTTTTAATATATTGAGGGCCTCGGATTTACTGCC
TGAATTGAGTGCCTCGGCATATGCGTCGTTGGCAGATTGCTGACCTCCTCTAGCTGATCT
GCCATCGATTTGGAAAACTCCAAAATCAATGAAGTCTCCGTCTTTCTCCACGTAGGTCTT
GACATCTGTTGAGCTCTTAGCTGCCTGAATGTTCGGATGGAAATGTGCTGACCTGTTTGG
GGATACCAGGTCGAAGAACCGTTGGTTCTTACATTGGTATTTGCCTTCGAATTGGATAAG
CACATGGAGATGTGGTTCCCCATTCTCGTGGAGTTCTCTGCAAACTTTGATGTATTTTTT
ATTTGTTGGGGTTTCTAGGTTTTTTAATTGGGAAAGTGCTTCCTCTTTAGAGAGAGAACA
ATTGGGATATGTTAGGAAATAATTTTTGGCATATATTTTAAATAAACGAGGCAT
>DQ631892
TTACGCCTTATTGGTTTCTTCTTGGCTATCTTGTGTTGGACCTTGATTGATACTTGCGAA
CAGTGGCTCGTAGAGGGTGACGAAGGTTGCATTCTTGAGAGCCCAATTTTTCAAGGATAT
GTTTTTTTCTTCGTCTAGATATTCCCTATATGAGGAGGTAGGTCCTGGATTGCAGAGGAA
GATAGTGGGAATTCCCCCTTTAATTTGAATGGGCTTCCCGTACTTTGTGTTGCTTTGCCA
GTCCCTCTGGGCCCCCATGAATTCCTTGAAGTGCTTTAAATAATGCGGGTCTACGTCATC
AATGACGTTGTACCACGCATCATTACTGTACACCTTTGGGCTTAGGTCTAAATGTCCACA
TAAATAATTATGTGGGCCTAGAGACCTGGCCCACATTGTTTTGCCTGTTCTGCTATCACC
CTCAATGACAATACTTATGGGTCTCCATGGCCGCGCAGCGGAAGATACGACGTTCTCGGC
GACCCACTCTTCAAGTTCATCTGGAACTTGATTAAAAGAAGAAGAAAGAAATGGAGAAAC
ATAAACTTCTAAAGGAGGACTAAAAATCCTATCTAAATTTGAACTTAAATTATGAAATTG
TAAAATATAGTCCTTTGGGGCCTTCTCTTTTAATATATTGAGGGCCTCGGATTTACTGCC
TGAATTGAGTGCCTCGGCATATGCGTCGTTGGCAGATTGCTGACCTCCTCTAGCTGATCT
GCCATCGATTTGGAAAACTCCAAAATCAATGAAGTCTCCGTCTTTCTCCACGTAGGTCTT
GACATCTGTTGAGCTCTTAGCTGCCTGAATGTTCGGATGGAAATGTGCTGACCTGTTTGG
GGATACCAGGTCGAAGAACCGTTGGTTCTTACATTGGTATTTGCCTTCGAATTGGATAAG
CACATGGAGATGTGGTTCCCCATTCTCGTGGAGTTCTCTGCAAACTTTGATGTATTTTTT
ATTTGTTGGGGTTTCTAGGTTTTTTAATTGGGAAAGTGCTTCCTCTTTAGAGAGAGAACA
ATTGGGATATGTTAGGAAATAATTTTTGGCATATATTTTAAATAAACGAGGCAT
>EF523478
TTACGCCTTATTGGTTTCTTCTTGGCTATCTTGTGTTGGACCTTGATTGATACTTGCGAA
CAGTGGCTCGTAGAGGGTGACGAAGGTTGCATTCTTGAGAGCCCAATTTTTCAAGGATAT
GTTTTTTTCTTCGTCTAGATATTCCCTATATGAGGAGGTAGGTCCTGGATTGCAGAGGAA
GATAGTGGGAATTCCCCCTTTAATTTGAATGGGCTTCCCGTACTTTGTGTTGCTTTGCCA
GTCCCTCTGGGCCCCCATGAATTCCTTGAAGTGCTTTAAATAATGCGGGTCTACGTCATC
AATGACGTTGTACCACGCATCATTACTGTACACCTTTGGGCTTAGGTCTAAATGTCCACA
TAAATAATTATGTGGGCCTAGAGACCTGGCCCACATTGTTTTGCCTGTTCTGCTATCACC
CTCAATGACAATACTTATGGGTCTCCATGGCCGCGCAGCGGAAGATACGACGTTCTCGGC
GACCCACTCTTCAAGTTCATCTGGAACTTGATTAAAAGAAGAAGAAAGAAATGGAGAAAC
ATAAACTTCTAAAGGAGGACTAAAAATCCTATCTAAATTTGAACTTAAATTATGAAATTG
TAAAATATAGTCCTTTGGGGCCTTCTCTTTTAATATATTGAGGGCCTCGGATTTACTGCC
TGAATTGAGTGCCTCGGCATATGCGTCGTTGGCAGATTGCTGACCTCCTCTAGCTGATCT
GCCATCGATTTGGAAAACTCCAAAATCAATGAAGTCTCCGTCTTTCTCCACGTAGGTCTT
GACATCTGTTGAGCTCTTAGCTGCCTGAATGTTCGGATGGAAATGTGCTGACCTGTTTGG
GGATACCAGGTCGAAGAACCGTTGGTTCTTACATTGGTATTTGCCTTCGAATTGGATAAG
CACATGGAGATGTGGTTCCCCATTCTCGTGGAGTTCTCTGCAAACTTTGATGTATTTTTT
ATTTGTTGGGGTTTCTAGGTTTTTTAATTGGGAAAGTGCTTCCTCTTTAGAGAGAGAACA
ATTGGGATATGTTAGGAAATAATTTTTGGCATATATTTTAAATAAACGAGGCAT
>FJ012358
TTACGCCTTATTGGTTTCTTCTTGGCTATCTTGTGTTGGACCTTGATTGATACTTGCGAA
CAGTGGCTCGTAGAGGGTGACGAAGGTTGCATTCTTGAGAGCCCAATTTTTCAAGGATAT
GTTTTTTTCTTCGTCTAGATATTCCCTATATGAGGAGGTAGGTCCTGGATTGCAGAGGAA
GATAGTGGGAATTCCCCCTTTAATTTGAATGGGCTTCCCGTACTTTGTGTTGCTTTGCCA
GTCCCTCTGGGCCCCCATGAATTCCTTGAAGTGCTTTAAATAATGCGGGTCTACGTCATC
AATGACGTTGTACCACGCATCATTACTGTACACCTTTGGGCTTAGGTCTAAATGTCCACA
TAAATAATTATGTGGGCCTAGAGACCTGGCCCACATTGTTTTGCCTGTTCTGCTATCACC
CTCAATGACAATACTTATGGGTCTCCATGGCCGCGCAGCGGAAGATACGACGTTCTCGGC
GACCCACTCTTCAAGTTCATCTGGAACTTGATTAAAAGAAGAAGAAAGAAATGGAGAAAC
ATAAACTTCTAAAGGAGGACTAAAAATCCTATCTAAATTGGAACTTAAATTATGAAATTG
TAAAATATAGTCCTTTGGGGCCTTCTCTTTTAATATATTGAGGGCCTCGGATTTACTGCC
TGAATTGAGTGCCTCGGCATATGCGTCGTTGGCAGATTGCTGACCTCCTCTAGCTGATCT
GCCATCGATTTGGAAAACTCCAAAATCAATGAAGTCTCCGTCTTTCTCCACGTAGGTCTT
GACATCTGTTGAGCTCTTAGCTGCCTGAATGTTCGGATGGAAATGTGCTGACCTGTTTGG
GGATACCAGGTCGAAGAACCGTTGGTTCTTACATTGGTATTTGCCTTCGAATTGGATAAG
CACATGGAGATGTGGTTCCCCATTCTCGTGGAGTTCTCTGGAAACTTTGATGTATTTTTT
ATTTGTTGGGGTTTCTAGGTTTTTTAATTGGGAAAGTGCTTCCTCTTTAGAGAGAGAACA
ATTGGGATATGTTAGGAAATAATTTTTGGCATATATTTTAAATAAACGAGGCAT
>FJ609655
TTACGCCTTATTGGTTTCTTCTTGGCTATCTTGTGTTGGACCTTGATTGATACTTGCGAA
CAGTGGCTCGTAGAGGGTGACGAAGGTTGCATTCTTGAGAGCCCAATTTTTCAAGGATAT
GTTTTTTTCTTCGTCTAGATATTCCCTATATGAGGAGGTAGGTCCTGGATTGCAGAGGAA
GATAGTGGGAATTCCCCCTTTAATTTGAATGGGCTTCCCGTACTTTGTGTTGCTTTGCCA
GTCCCTCTGGGCCCCCATGAATTCCTTGAAGTGCTTTAAATAATGCGGGTCTACGTCATC
AATGACGTTGTACCACGCATCATTACTGTACACCTTTGGGCTTAGGTCTAAATGTCCACA
TAAATAATTATGTGGGCCTAGAGACCTGGCCCACATTGTTTTGCCTGTTCTGCTATCACC
CTCAATGACAATACTTATGGGTCTCCATGGCCGCGCAGCGGAAGATACGACGTTCTCGGC
GACCCACTCTTCAAGTTCATCTGGAACTTGATTAAAAGAAGAAGAAAGAAATGGAGAAAC
ATAAACTTCTAAAGGAGGACTAAAAATCCTATCTAAATTGGAACTTAAATTATGAAATTG
TAAAATATAGTCCTTTGGGGCCTTCTCTTTTAATATATTGAGGGCCTCGGATTTACTGCC
TGAATTGAGTGCCTCGGCATATGCGTCGTTGGCAGATTGCTGACCTCCTCTAGCTGATCT
GCCATCGATTTGGAAAACTCCAAAATCAATGAAGTCTCCGTCTTTCTCCACGTAGGTCTT
GACATCTGTTGAGCTCTTAGCTGCCTGAATGTTCGGATGGAAATGTGCTGACCTGTTTGG
GGATACCAGGTCGAAGAACCGTTGGTTCTTACATTGGTATTTGCCTTCGAATTGGATAAG
CACATGGAGATGTGGTTCCCCATTCTCGTGGAGTTCTCTGGAAACTTTGATGTATTTTTT
ATTTGTTGGGGTTTCTAGGTTTTTTAATTGGGAAAGTGCTTCCTCTTTAGAGAGAGAACA
ATTGGGATATGTTAGGAAATAATTTTTGGCATATATTTTAAATAAACGAGGCAT
>HM459851
TTACGCCTTATTGGTTTCTTCTTGGCTATCTTGTGTTGGACCTTGATTGATACTTGCGAA
CAGTGGCTCGTAGAGGGTGACGAAGGTTGCATTCTTGAGAGCCCAATTTTTCAAGGATAT
GTTTTTTTCTTCGTCTAGATATTCCCTATATGAGGAGGTAGGTCCTGGATTGCAGAGGAA
GATAGTGGGAATTCCCCCTTTAATTTGAATGGGCTTCCCGTACTTTGTGTTGCTTTGCCA
GTCCCTCTGGGCCCCCATGAATTCCTTGAAGTGCTTTAAATAATGCGGGTCTACGTCATC
AATGACGTTGTACCACGCATCATTACTGTACACCTTTGGGCTTAGGTCTAAATGTCCACA
TAAATAATTATGTGGGCCTAGAGACCTGGCCCACATTGTTTTGCCTGTTCTGCTATCACC
CTCAATGACAATACTTATGGGTCTCCATGGCCGCGCAGCGGAAGATACGACGTTCTCGGC
GACCCACTCTTCAAGTTCATCTGGAACTTGATTAAAAGAAGAAGAAAGAAATGGAGAAAC
ATAAACTTCTAAAGGAGGACTAAAAATCCTATCTAAATTTGAACTTAAATTATGAAATTG
TAAAATATAGTCCTTTGGGGCCTTCTCTTTTAATATATTGAGGGCCTCGGATTTACTGCC
TGAATTGAGTGCCTCGGCATATGCGTCGTTGGCAGATTGCTGACCTCCTCTAGCAGATCT
GCCGTCGATTTGGAAAACTCCAAAATCAATGAAGTCTCCGTCTTTCTCCACGTAGGTCTT
GACATCTGTTGAGCTCTTAGCTGCCTGAATGTTCGGATGGAAATGTGCTGACCTGTTTGG
GGATACCAGGTCGAAGAACCGTTGGTTCTTACATTGGTATTTGCCTTCGAATTGGATAAG
CACATGGAGATGTGGTTCCCCATTCTCGTGGAGTTCTCTGCAAACTTTGATGTATTTTTT
ATTTGTTGGGGTTTCTAGGTTTTTTAATTGGGAAAGTGCTTCCTCTTTAGAGAGAGAACA
ATTGGGATATGTTAGGAAATAATTTTTGGCATATATTTTAAATAAACGAGGCAT
>KX885028
TTACGCCTTGTTGGTTTCTTCTTGGCTATCTTGTGTTGGACCTTGATTGATACTTGCGAA
CAGTGGCTCGTAGAGGGTGACGAAGGTTGCATTCTTGAGAGCCCAATTTTTCAAGGATAT
GTTTTTTTCTTCGTCTAGATATTCCTTATATGAGGAGGTAGGTCCTGGATTGCAGAGGAA
GATAGTGGGAATTCCCCCTTTAATTTGAATGGGCTTCCCGTATTTTGTGTTGCTTTGCCA
GTCCCTCTGGGCCCCCATGAATTCCTTGAAGTGCTTTAAATAATGCGGGTCTACGTCATC
AATGACGTTGTACCACGCATCATTACTGTACACCTTTGGGCTTAGGTCTAGATGTCCACA
TAAATAATTATGTGGGCCTAGAGACCTGGCCCACATTGTTTTGCCTGTTCTGCTATCACC
CTCAATGACAATACTTATGGGTCTCCATGGCCGCGCAGCGGAAGATCCGACGTTCTCGGC
GACCCACTCTTCAAGTTCATCTGGAACTTGATTAAAAGAAGAAGAAAGAAATGGAGAAAC
ATAAACTTCTAAAGGAGGACTAAAAATCCTATCTAAATTTGAACTTAAATTATGAAATTG
TAAAATATAGTCCTTTGGGGCCCCCTCTTTTAATATATTGAGGGCCTCGGATTTACTGCC
TGAATTGAGTGCCTCGGCATATGCGTCGTTGGCAGATTGCTGACCTCCTCTAGCTGATCT
GCCATCGATTTGGAAAACTCCAAAATCAATGAAGTCTCCGTCTTTCTCCACGTAGGTCTT
GACATCTGTTGAGCTCTTAGCTGCCTGAATGTTCGGATGGAAATGTGCTGATCTGTTTGG
GGATACCAGGTCGAAGAACCGTTGGTTCTTACATTGGTATTTGCCTTCGAATTGGATAAG
CACATGGAGATGTGGTTCCCCATTCTCGTGGAGTTCTCTGCAAACTTTGATGTATTTTTT
ATTTGTTGGGGTTTCTAGGTTTTTTAATTGGGAAAGTGCTTCCTCTTTAGAGAGAGAACA
ATTGGGATATGTTAGGAAATAATTTTTGGCATATATTTTAAATAAACGAGGCAT
>KC702796
TTACGCCTTATTGGTTTCTTCTTGGCTATCTTGTGTTGGACCTTGATTGGTACTTGCGAA
CAGTGGCTCGTAGAGGGTGACGAAGGTTGCATTCTTGAGAGCCCAATTTTTCAAGGATAT
GTTTTTTTCTTCGTCTAGATATTCCCTATATGAGGAGGTAGGTCCTGGATTGCAGAGGAA
GATAGTGGGAATTCCCCCTTTAATTTGAATGGGCTTCCCGTACTTTGTGTTGCTTTGCCA
GTCCCTCTGGGCCCCCATGAATTCCTTGAAGTGCTTTAAATAATGCGGGTCTACGTCATC
AATGACGTTGTACCACGCATCATTACTGTACACCTTTGGGCTTAGGTCTAGATGTCCACA
TAAATAATTATGTGGGCCCAGAGACCTGGCCCACATTGTTTTGCCTGTTCTGCTATCACC
CTCAATGACAATACTTATGGGTCTCCATGGCCGCGCAGCGGAAGATACGACGTTCTCGGC
GACCCACTCTTCAAGTTCATCTGGAACTTGATTAAAAGAAGAAGAAAGAAATGGAGAAAC
ATAAACTTCTAAAGGAGGACTAAAAATCCTATCTAAATTTGAACTTAAATTATGAAATTG
TAAAATATAGTCCTTTGGGGCCTTCTCTTTTAATATATTGAGGGCCTCGGATTTACTGCC
TGAATTGAGTGCCTCGGCATATGCGTCGTTGGCAGATTGCTGACCTCCTCTAGCTGATCT
GCCATCGATTTGGAAAACTCCAAAATCAATGAAGTCTCCGTCTTTCTCCACGTAGGTCTT
GACATCTGTTGAGCTCTTAGCTGCCTGAATGTTCGGATGGAAATGTGCTGACCTGTTTGG
GGATACCAGGTCGAAGAACCGTTGGTTCTTACATTGGTATTTGCCTTCGAATTGGATAAG
CACATGGAGATGTGGTTCCCCATTCTCGTGGAGTTCTCTGCAAACTTTGATGTATTTTTT
ATTTGTTGGGGTTTCTAGGTTTTTTAATTGGGAAAGTGCTTCCTCTTTAGAGAGAGAACA
ATTGGGATATGTTAGGAAATAATTTTTGGCATATATTTTAAATAAACGAGGCAT
>KU517848
TTACGCCTTATTGGTTTCTTCTTGGCTATCTTGTGTTGGACCTTGATTGATACTTGCGAA
CAGTGGCTCGTAGAGGGTGATGAAGGTTGCATTCTTGAGAGCCCAATTTTTCAAGGATAT
GTTTTTTTCTTCGTCTAGATAGTCCCTATATGAGGAGGTAGGTCCTGGATTGCAGAGGAA
GATAGTGGGAATTCCCCCTTTAATTTGAATGGGTTTCCCGTACTTTGTGTTGCTTTGCCA
GTCCCTCTGGGCCCCCATGAATTCCTTGAAGTGCTTTAAATAATGCGGGTCTACGTCATC
AATGACGTTGTACCACGCATCATTACTGTACACCTTTGGGCTTAGGTCTAGATGTCCACA
TAAATAATTATGTGGGCCTAGAGACCTGGCCCACATTGTCTTGCCTGTTCTGCTATCACC
CTCAATGACAATACTTATGGGTCTCCATGGCCGCGCAGCGGAAGATACGACGTTCTCGGC
GACCCACTCTTCAAGTTCATCTGGAACTTGATTAAAAGAAGAAGAAAGAAATGGAGAAAC
ATAAACTTCTAAAGGAGGACTAAAAATCCTATCTAAATTTGAACTTAAATTATGAAATTG
TAAAATATAGTCCTTTGGGGCCTTCTCTTTTAATATATTGAGGGCCTCGGATTTACTGCC
TGAATTGAGTGCCTCGGCATATGCGTCGTTGGCAGATTGCTGACCTCCTCTAGCTGATCT
GCCATCGATTTGGAAAACTCCAAAATCAATGAAGTCTCCGTCTTTCTCCACGTAGGTCTT
GACATCTGTTGAGCTCTTAGCTGCCTGAATGTTCGGATGGAAATGTGCTGACCTGTTTGG
GGATACCAGGTCGAAGAACCGTTGGTTCTTACATTGGTACTTGCCTTCGAATTGGATAAG
CACATGGAGATGCGGTTCCCCATTCTCGTGGAGTTCTCTGCAAACTTTGATGTATTTTTT
ATTTGTTGGGGTTTCTAGGTTTTTTAATTGGGAAAGTGCTTCCTCTTTAGAGAGAGAACA
ATTGGGATATGTTAGGAAATAATTTTTGGCATATATTTTAAATAAACGAGGCAT
>KJ754191
TTACGCCTTATTGGTTTCTTCTTGGCTATCTTGTGTTGGACCTTGATTGATACTTGCGAA
CAGTGGCTCGTAGAGGGTGATGAAGGTTGCATTCTTGAGAGCCCAATTTTTCAAGGATAT
GTTTTTTTCTTCGTCTAGATAGTCCCTATATGAGGAGGTAGGTCCTGGATTGCAGAGGAA
GATAGTGGGAATTCCCCCTTTAATTTGAATGGGCTTCCCGTACTTTGTGTTGCTTTGCCA
GTCCCTCTGGGCCCCCATGAATTCCTTGAAGTGCTTTAAATAATGCGGGTCTACGTCATC
AATGACGTTGTACCACGCATCATTACTGTACACCTTTGGGCTTAGGTCTAGATGTCCACA
TAAATAATTATGTGGGCCTAGAGACCTGGCCCACATTGTCTTGCCTGTTCTGCTATCACC
CTCAATGACAATACTTATGGGTCTCCATGGCCGCGCAGCGGAAGATACGACGTTCTCGGC
GACCCACTCTTCAAGTTCATCTGGAACTTGATTAAAAGAAGAAGAAAGAAATGGAGAAAC
ATAAACTTCTAAAGGAGGACTAAAAATCCTATCTAAATTTGAACTTAAATTATGAAATTG
TAAAATATAGTCCTTTGGGGCCTTCTCTTTTAATATATTGAGGGCCTCGGATTTACTGCC
TGAATTGAGTGCCTCGGCATATGCGTCGTTGGCAGATTGCTGACCTCCTCTAGCTGATCT
GCCATCGATTTGGAAAACTCCAAAATCAATGAAGTCTCCGTCTTTCTCCACGTAGGTCTT
GACATCTGTTGAGCTCTTAGCTGCCTGAATGTTCGGATGGAAATGTGCTGACCTGTTTGG
GGATACCAGGTCGAAGAACCGTTGGTTCTTACATTGGTACTTGCCTTCGAATTGGATAAG
CACATGGAGATGTGGTTCCCCATTCTCGTGGAGTTCTCTGCAAACTTTGATGTATTTTTT
ATTTGTTGGGGTTTCTAGGTTTTTTAATTGGGAAAGTGCTTCCTCTTTAGAGAGAGAACA
ATTGGGATATGTTAGGAAATAATTTTTGGCATATATTTTAAATAAACGAGGCAT
>KC852150
TTACGCCTTATTGGTTTCTTCTTGGCTATCTTGTGTTGGACCTTGATTGATACTTGCGAA
CAGTGGCTCGTAGAGGGTGATGAAGGTTGCATTCTTGAGAGCCCAATTTTTCAAGGATAT
GTTTTTTTCTTCGTCTAGATATTCCCTATATGAGGAGGTAGGTCCTGGATTGCAGAGGAA
GATAGTGGGAATTCCCCCTTTAATTTGAATGGGTTTCCCGTACTTTGTGTTGCTTTGCCA
GTCCCTCTGGGCCCCCATGAATTCCTTGAAGTGCTTTAAATAATGCGGGTCTACGTCATC
AATGACGTTGTACCACGCATCATTACTGTACACCTTTGGGCTTAGGTCTAGATGTCCACA
TAAATAATTATGTGGGCCTAGAGACCTAGCCCACATTGTCTTGCCTGTTCTGCTATCACC
CTCAATGACAATACTTATGGGTCTCCATGGCCGCGCAGCGGAAGATACGACGTTCTCGGC
GACCCACTCTTCAAGTTCATCTGGAACTTGATTAAAAGAAGAAGAAAGAAATGGAGAAAC
ATAAACTTCTAAAGGAGGACTAAAAATCCTATCTAAATTTGAACTTAAATTATGAAATTG
TAAAATATAGTCCTTTGGGGCCTTCTCTTTTAATATATTGAGGGCCTCGGATTTACTGCC
TGAATTGAGTGCCTCGGCATATGCGTCGTTGGCAGATTGCTGACCTCCTCTAGCTGATCT
GCCATCGATTTGGAAAACTCCAAAATCAATGAAGTCTCCGTCTTTCTCCACGTAGGTCTT
GACATCTGTTGAGCTCTTAGCTGCCTGAATGTTCGGATGGAAATGTGCTGACCTGTTTGG
GGATACCAGGTCGAAGAACCGTTGGTTCTTACATTGGTACTTGCCTTCGAATTGGATAAG
CACATGGAGATGTGGTTCCCCATTCTCGTGGAGTTCTCTGCAAACTTTGATGTATTTTTT
ATTTGTTGGGGTTTCTAGGTTTTTTAATTGGGAAAGTGCTTCCTCTTTAGAGAGAGAACA
ATTGGGATATGTTAGGAAATAATTTTTGGCATATATTTTAAATAAACGAGGCAT
>JX456639
TTACGCCTTATTGGTTTCTTCTTGGCTATCTTGTGTTGGACCTTGATTGATACCTGCGAA
CAGTGGCTCGTAGAGGGTGATGAAGGTTGCATTCTTGAGAGCCCAATTTTTCAAGGATAT
GTTTTTTTCTTCGTCTAGATATTCCCTATATGAGGAGGTAGGTCCTGGATTGCAGAGGAA
GATAGTGGGAATTCCCCCTTTAATTTGAATGGGCTTCCCGTACTTTGTGTTGCTTTGCCA
GTCCCTCTGGGCCCCCATGAATTCCTTGAAGTGCTTTAAATAATGCGGGTCTACGTCATC
AATGACGTTGTACCACGCATCATTACTGTACACCTTTGGGCTTAGGTCTAGATGTCCACA
TAAATAATTATGTGGGCCTAGAGACCTGGCCCACATTGTCTTGCCTGTTCTGCTATCACC
CTCAATGACAATACTTATGGGTCTCCATGGCCGCGCAGCGGAAGATACGACGTTCTCGGC
GACCCACTCTTCAAGTTCATCTGGAACTTGATTAAAAGAAGAAGAAAGAAATGGAGAAAC
ATAAACTTCTAAAGGAGGACTAAAAATCCTATCTAAATTTGAACTTAAATTATGAAATTG
TAAAATATAGTCCTTTGGGGCCTTCTCTTTTAATATATTGAGGGCCTCGGATTTACTGCC
TGAATTGAGTGCCTCGGCATATGCGTCGTTGGCAGATTGCTGACCTCCTCTAGCTGATCT
GCCATCGATTTGGAAAACTCCAAAATCAATGAAGTCTCCGTCTTTCTCCACGTAGGTCTT
GACATCTGTTGAGCTCTTAGCTGCCTGAATGTTCGGATGGAAATGTGCTGACCTGTTTGG
GGATACCAGGTCGAAGAACCGTTGGTTCTTACATTGGTACTTGCCTTCGAATTGGATAAG
CACATGGAGATGTGGTTCCCCATTCTCGTGGAGTTCTCTGCAAACTTTGATGTATTTTTT
ATTTGTTGGGGTTTCTAGGTTTTTTAATTGGGAAAGTGCTTCCTCTTTAGAGAGAGAACA
ATTGGGATATGTTAGGAAATAATTTTTGGCATATATTTTAAATAAACGAGGCAT
>JX669544
TTACGCCTTATTGGTTTCTTCTTGGCTATCTTGTGTTGGACCTTGATTGATACGTGCGAA
CAGTGGCTCGTAGAGGGTGATGAAGGTTGCATTCTTGAGAGCCCAATTTTTCAAGGATAT
GTTTTTTTCTTCGTCTAGATATTCCCTATATGAGGAGGTAGGTCCTGGATTGCAGAGGAA
GATAGTGGGAATTCCCCCTTTAATTTGAATGGGCTTCCCGTACTTTGTGTTGCTTTGCCA
GTCCCTCTGGGCCCCCATGAATTCCTTGAAGTGCTTTAAATAATGCGGGTCTACGTCATC
AATGACGTTGTACCACGCATCATTACTGTACACCTTTGGGCTTAGGTCTAGATGTCCACA
TAAATAATTATGTGGGCCTAGAGACCTGGCCCACATTGTCTTGCCTGTTCTGCTATCACC
CTCAATGACAATACTTATGGGTCTCCATGGCCGCGCAGCGGAAGATACGACGTTCTCGGC
GACCCACTCTTCAAGTTCATCTGGAACTTGATTAAAAGAAGAAGAAAGAAATGGAGAAAC
ATAAACTTCTAAAGGAGGACTAAAAATCCTATCTAAATTTGAACTTAAATTATGAAATTG
TAAAATATAGTCCTTTGGGGCCTTCTCTTTTAATATATTGAGGGCCTCGGATTTACTGCC
TGAATTGAGTGCCTCGGCATATGCGTCGTTGGCAGATTGCTGACCTCCTCTAGCTGATCT
GCCATCGATTTGGAAAACTCCAAAATCAATGAAGTCTCCGTCTTTCTCCACGTAGGTCTT
GACATCTGTTGAGCTCTTAGCTGCCTGAATGTTCGGATGGAAATGTGCTGACCTGTTTGG
GGATACCAGGTCGAAGAACCGTTGGTTCTTACATTGGTACTTGCCTTCGAATTGGATAAG
CACATGGAGATGTGGTTCCCCATTCTCGTGGAGTTCTCTGCAAACTTTGATGTATTTTTT
ATTTGTTGGGGTTTCTAGGTTTTTTAATTGGGAAAGTGCTTCCTCTTTAGAGAGAGAACA
ATTGGGATATGTTAGGAAATAATTTTTGGCATATATTTTAAATAAACGAGGCAT
>KJ140788
TTACGCCTTATTGGTTTCTTCTTGGCTATCTTGTGTTGGACCTTGATTGATACTTGCGAA
CAGTGGCTCGTAGAGGGTGATGAAGGTTGCATTCTTGAGAGCCCAATTTTTCAAGGATAT
GTTTTTTTCTTCGTCTAGATATTCCCTATATGAGGAGGTAGGTCCTGGATTGCAGAGGAA
GATAGTGGGAATTCCCCCTTTAATTTGAATGGGCTTCCCGTACTTTGTGTTGCTTTGCCA
GTCCCTCTGGGCCCCCATGAATTCCTTGAAGTGCTTTAAATAATGCGGGTCTACGTCATC
AATGACGTTGTACCACGCATTATTACTGTACACCTTTGGGCTTAGGTCTAGATGTCCACA
TAAATAATTATGTGGGCCTAGAGACCTGGCCCACATTGTCTTGCCTGTTCTGCTATCACC
CTCAATGACAATACTTATGGGTCTCCATGGCCGCGCAGCGGAAGATACGACGTTCTCGGC
GACCCACTCTTCAAGTTCATCTGGAACTTGATTAAAAGAAGAAGAAAGAAATGGAGAAAC
ATAAACTTCTAAAGGAGGACTAAAAATCCTATCTAAATTTGAACTTAAATTATGAAATTG
TAAAATATAGTCCTTTGGGGCCTTCTCTTTTAATATATTGAGGGCCTCGGATTTACTGCC
TGAATTGAGTGCCTCGGCATATGCGTCGTTGGCAGATTGCTGACCTCCTCTAGCTGATCT
GCCATCGATTTGGAAAACTCCAAAATCAATGAAGTCTCCGTCTTTCTCCACGTAGGTCTT
GACATCTGTTGAGCTCTTAGCTGCCTGAATGTTCGGATGGAAATGTGCTGACCTGTTTGG
GGATACCAGGTCGAAGAACCGTGGGTTCTTACATTGGTACTTGCCTTCGAATTGGATAAG
CACATGGAGATGTGGTTCCCCATTCTCGTGGAGTTCTCTGCAAACTTTGATGTATTTTTT
AGTTGTTGGGGTTTCTAGGTTTTTTAATTGGGAAAGTGCTTCCTCTTTAGAGAGAGAACA
ATTGGGATATGTTAGGAAATAATTTTTGGCATATATTTTAAATAAACGAGGCAT
>KJ140787
TTACGCCTTATTGGTTTCTTCTTGGCTATCTTGTGTTGGACCTTGATTGATACTTGCGAA
CAGTGGCTCGTAGAGGGTGATGAAGGTTGCATTCTTGAGAGCCCAATTTTTCAAGGATAT
GTTTTTTTCTTCGTCTAGATATTCCCTATATGAGGAGGTAGGTCCTGGATTGCAGAGGGA
GATAGTGGGAATTCCCCCTTTAATTTGAATGGGCTTCCCGTACTTTGTGTTGCTTTGCCA
GTCCCTCTGGGCCCCCATGAATTCCTTGAAGTGCTTTAAATAATGCGGGTCTACGTCATC
AATGACGTTGTACCACGCATTATTACTGTACACCTTTGGGCTTAGGTCTAGATGTCCACA
TAAATAATTATGTGGGCCTAGAGACCTGGCCCACATTGTCTTGCCTGTTCTGCTATCACC
CTCAATGACAATACTTATGGGTCTCCATGGCCGCGCAGCGGAAGATACGACGTTCTCGGC
GACCCACTCTTCAAGTTCATCTGGAACTTGATTAAAAGAAGAAGAAAGAAATGGAGAAAC
ATAAACTTCTAAAGGAGGACTAAAAATCCTATCTAAATTTGAACTTAAATTATGAAATTG
TAAAATATAGTCCTTTGGGGCCTTCTCTTTTAATATATTGAGGGCCTCGGATTTACTGCC
TGAATTGAGTGCCTCGGCATATGCGTCGTTGGCAGATTGCTGACCTCCTCTAGCTGATCT
GCCATCGATTTGGAAAACTCCAAAATCAATGAAGTCTCCGTCTTTCTCCACGTAGGTCTT
GACATCTGTTGAGCTCTTAGCTGCCTGAATGTTCGGATGGAAATGTGCTGACCTGTTTGG
GGATACCAGGTCGAAGAACCGTGGGTTCTTACATTGGTACTTGCCTTCGAATTGGATAAG
CACATGGAGATGTGGTTCCCCATTCTCGTGGAGTTCTCTGCAAACTTTGACGTATTTTTT
AGTTGTTGGGGTTTCTAGGTTTTTTAATTGGGAAAGTGCTTCCTCTTTAGAGAGAGAACA
ATTGGGATATGTTAGGAAATAATTTTTGGCATATATTTTAAATAAACGAGGCAT
>KJ140789
TTACGCCTTATTGGTTTCTTCTTGGCTATCTTGTGTTGGACCTTGATTGATACTTGCGAA
CAGTGGCTCGTAGAGGGTGATGAAGGTTGCATTCTTGAGAGCCCAATTTTTCAAGGATAT
GTTTTTTTCTTCGTCTAGATATTCCCTATATGAGGAGGTAGGTCCTGGATTGCAGAGGAA
GATAGTGGGAATTCCCCCTTTAATTTGAATGGGCTTCCCGTACTTTGTGTTGCTTTGCCA
GTCCCTCTGGGCCCCCATGAATTCCTTGAAGTGCTTTAAATAATGCGGGTCTACGTCATC
AATGACGTTGTACCACGCATTATTACTGTACACCTTTGGGCTTAGGTCTAGATGTCCACA
TAAATAATTATGTGGGCCTAGAGACCTGGCCCACATTGTCTTGCCTGTTCTGCTATCACC
CTCAATGACAATACTTATGGGTCTCCATGGCCGCGCAGCGGAAGATACGACGTTCTCGGC
GACCCACTCTTCAAGTTCATCTGGAACTTGATTAAAAGAAGAAGAAAGAAATGGAGAAAC
ATAAACTTCTAAAGGAGGACTAAAAATCCTATCTAAATTTGAACTTAAATTATGAAATTG
TAAAATATAGTCCTTTGGGGCCTTCTCTTTTAATATATTGAGGGCCTCGGATTTACTGCC
TGAATTGAGTGCCTCGGCATATGCGTCGTTGGCAGATTGCTGACCTCCTCTAGCTGATCT
GCCATCGATTTGGAAAACTCCAAAATCAATGAAGTCTCCGTCTTTCTCCACGTAGGTCTT
GACATCTGTTGAGCTCTTAGCTGCCTGAATGTTCGGATGGAAATGTGCTGACCTGTTTGG
GGATACCAGGTCGAAGAACCGTGGGTTCTTACATTGGTACTTGCCTTCGAATTGGATAAG
CACATGGAGATGTGGTTCCCCATTCTCGTGGAGTTCTCTGCAAACTTTGATGTATTTTTT
AGTTGTTGGGGTTTCTAGGTTTTTTAATTGGGAAAGTGCTTCCTCTTTAGAGAGAGAACA
ATTGGGATATGTTAGGAAATAATTTTTGGCATATATTTTAAATAAACGAGGCAT
>KU760891
TTACGCCTTATTGGTTTCTTCTTGGCTATCTTGTGTTGGACCTTGATTGATACTTGCGAA
CAGTGGCACGTAGAGGGTGATGAAGGTTGCATTCTTGAGAGCCCAATTTTTCAAGGATAT
GTTTTTTTCTTCGTCTAGATATTCCCTATATGAGGAGGTAGGTCCTGGATTGCAGAGGAA
GATAGTGGGAATTCCCCCTTTAATTTGAATGGGCTTCCCGTACTTTGTGTTGCTTTGCCA
GTCCCTCTGGGCCCCCATGAATTCCTTGAAGTGCCTTAAATAATGCGGGTCTACGTCATC
AATGACGTTGTACCACGCATCATTACTGTACACCTTTGGGCTTAGGTCTAGATGTCCACA
TAAATAATTATGTGGGCCTAGAGACCTGGCCCACATTGTCTTGCCTGTTCTGCTATCACC
CTCAATGACAATACTTATGGGTCTCCATGGCCGCGCAGCGGAAGATACGACGTTCTCGGC
GACCCACTCTTCAAGTTCATCTGGAACTTGATTAAAAGAAGAAGAAAGAAATGGAGAAAC
ATAAACTTCTAAAGGAGGACTAAAAATCCTATCTAAATTTGAACTTAAATTATGAAATTG
TAAAATATAGTCCTGTGGGGCCTTCTCTTTTAATATATTGAGGGCCTCGGATTTACTGCC
TGAATTGAGTGCCTCGGCATATGCGTCGTTGGCAGATTGCTGACCTCCTCTAGCTGATCT
GCCATCGATTTGGAAAACTCCAAAATCAATGAAGTCTCCGTCTTTCTCCACGTAGGTCTT
GACATCTGTTGAGCTCTTAGCTGCCTGAATGTTCGGATGGAAATGTGCTGACCTGTTTGG
GGATACCAGGTCGAAGAACCGTTGGTTCTTACATTGGTACTTGCCTTCGAATTGGATAAG
CACATGGAGATGTGGTTCCCCATTCTCGTGGAGTTCTCTGCAAACTTTGATGTATTTTTT
AGTTGTTGGGGTTGCTAGGTTTTTTAATTGGGAAAGTGCTTCCTCTTTAGAGAGAGAACA
ATTGGGATATGTTAGGAAATAATTTTTGGCATATATTTTAAATAAACGAGGCAT
>KU760889
TTACGCCTTATTGGTTTCTTCTTGGCTATCTTGTGTTGGACCTTGATTGATACTTGCGAA
CAGTGGCTCGTAGAGGGTGATGAAGGTTGCATTCTTGAGAGCCCAATTTTTCAAGGATAT
GTTTTTTTCTTCGTCTAGATATTCCCTATATGAGGAGGTAGGTCCTGGATTGCAGAGGAA
GATAGTGGGAATTCCCCCTTTAATTTGAATGGGCTTCCCGTACTTTGTGTTGCTTTGCCA
GTCCCTCTGGGCCCCCATGAATTCCTTGAAGTGCTTTAAATAATGCGGGTCTACGTCATC
AATGACGTTGTACCACGCATCATTACTGTACACCTTTGGGCTTAGGTCTAGATGTCCACA
TAAATAATTATGTGGGCCTAGAGACCTGGCCCACATTGTCTTGCCTGTTCTGCTATCACC
CTCAATGACAATACTTATGGGTCTCCATGGCCGCGCAGCGGAAGATACGACGTTCTCGGC
GACCCACTCTTCAAGTTCATCTGGAACTTGATTAAAAGAAGAAGAAAGAAATGGAGAAAC
ATAAACTTCTAAAGGAGGACTAAAAATCCTATCTAAATTTGAACTTAAATTATGAAATTG
TAAAATATAGTCCTTTGGGGCCTTCTCTTTTAATATATTGAGGGCCTCGGATTTACTGCC
TGAATTGAGTGCCTCGGCATATGCGTCGTTGGCAGATTGCTGACCTCCTCTAGCTGATCT
GCCATCGATTTGGAAAACTCCAAAATCAATGAAGTCTCCGTCTTTCTCCACGTAGGTCTT
GACATCTGTTGAGCTCTTAGCTGCCTGAATGTTCGGATGGAAATGTGCTGACCTGTTTGG
GGATACCAGGTCGAAGAACCGTTGGTTCTTACATTGGTACTTGCCTTCGAATTGGATAAG
CACATGGAGATGTGGTTCCCCATTCTCGTGGAGTTCTCTGCAAACTTTGATGTACTTTTT
ATTTGTTGGGGTTTCTAGGTTTTTTAATTGGGAAAGTGCTTCCTCTTTAGAGAGAGAACA
ATTGGGATATGTTAGGAAATAATTTTTGGCATATATTTTAAATAAACGAGGCAT
>KX034546
TTACGCCTTATTGGTTTCTTCTTGGCTATCTTGTGTTGGACCTTGATTGATACTTGCGAA
CAGTGGCTCGTAGAGGGTGATGAAGGTTGCATTCTTGAGAGCCCAATTTTTCAAGGATAT
GTTTTTTTCTTCGTCTAGATATTCCCTATATGAGGAGGTAGGTCCTGGATTGCAGAGGAA
GATAGTGGGAATTCCCCCTTTAATTTGAATGGGCTTCCCGTACTTTGTGTTGCTTTGCCA
GTCCCTCTGGGCCCCCATGAATTCCTTGAAGTGCTTTAAATAATGCGGGTCTACGTCATC
AATGACGTTGTACCACGCATCATTACTGTACACCTTTGGGCTTAGGTCTAGATGTCCACA
TAAATAATTATGTGGGCCTAGAGACCTGGCCCACATTGTCTTGCCTGTTCTGCTATCACC
CTCAATGACAATACTTATGGGTCTCCATGGCCGCGCAGCGGAAGATACGACGTTCTCGGC
GACCCACTCTTCAAGTTCATCTGGAACTTGATTAAAAGAAGAAGAAAGAAATGGAGAAAC
GTAAACTTCTAAAGGAGGACTAAAAATCCTATCTAAATTTGAACTTAAATTATGAAATTG
TAAAATATAGTCCTTTGGGGCCTTCTCTTTTAATATATTGAGGGCCTCGGATTTACTGCC
TGAATTGAGTGCCTCGGCATATGCGTCGTTGGCAGATTGCTGACCTCCTCTAGCTGATCT
GCCATCGATTTGGAAAACTCCAAAATCAATGAAGTCTCCGTCTTTCTCCACGTAGGTCTT
GACATCTGTTGAGCTCTTAGCTGCCTGAATGTTCGGATGGAAATGTGCTGACCTGTTTGG
GGATACCAGGTCGAAGAACCGTTGGTTCTTACATTGGTACTTGCCTTCGAATTGGATAAG
CACATGGAGATGTGGTTCCCCATTCTCGTGGAGTTCTCTGCAAACTTTGATGTATTTTTT
ATTTGTTGGGGTTTCTAGGTTTTTTAATTGGGAAAGTGCTTCCTCTTTAGAGAGAGAACA
ATTGGGATATGTTAGGAAATAATTTTTGGCATATATTTTAAATAAACGAGGCAT
>JQ038240
TTACGCCTTATTGGTTTCTTCTTGGCTATCTTGTGTTGGACCTTGATTGATACTTGCGAA
CAGTGGCTCGTAGAGGGTGATGAAGGTTGCATTCTTGAGAGCCCAATTTTTCAAGGATAT
GTTTTTTTCTTCGTCTAGATATTCCCTATATGAGGAGGTAGGTCCTGGATTGCAGAGGAA
GATAGTGGGAATTCCCCCTTTAATTTGAATGGGCTTCCCGTACTTTGTGTTGCTTTGCCA
GTCCCTCTGGGCCCCCATGAATTCCTTGAAGTGCTTTAAATAATGCGGGTCTACGTCATC
AATGACGTTGTACCACGCATCATTACTGTACACCTTTGGGCTTAGGTCTAGATGTCCACA
TAAATAATTATGTGGGCCTAGAGACCTGGCCCACATTGTCTTGCCTGTTCTGCTATCACC
CTCAATGACAATACTTATGGGTCTCCATGGCCGCGCAGCGGAAGATACGACGTTCTCGGC
GACCCACTCTTCAAGTTCATCTGGAACTTGATTAAAAGAAGAAGAAAGAAATGGAGAAAC
ATAAACTTCTAAAGGAGGACTAAAAATCCTATCTAAATTTGAACTTAAATTATGAAATTG
TAAAATATAGTCCTTTGGGGCCTTCTCTTTTAATATATTGAGGGCCTCGGATTTACTGCC
TGAATTGAGTGCCTCGGCATATGCGTCGTTGGCAGATTGCTGACCTCCTCTAGCTGATCT
GCCATCGATTTGGAAAACTCCAAAATCAATGAAGTCTCCGTCTTTCTCCACGTAGGTCTT
GACATCTGTTGAGCTCTTAGCTGCCTGAATGTTCGGATGGAAATGTGCTGACCTGTTTGG
GGATACCAGGTCGAAGAACCGTTGGTTCTTACATTGGTACTTGCCTTCGAATTGGATAAG
CACATGGAGATGTGGTTCCCCATTCTCGTGGAGTTCTCTGCAAACTTTGATGTATTTTTT
ATTTGTTGGGGTTTCTAGGTTTTTTAATTGGGAAAGTGCTTCCTCTTTAGAGAGAGAACA
ATTGGGATATGTTAGGAAATAATTTTTGGCATATATTTTAAATAAACGAGGCAT
>KT338294
TTACGCCTTATTGGTTTCTTCTTGGCTATCTTGTGTTGGACCTTGATTGATACTTGCGAA
CAGTGGCTCGTAGAGGGTGATGAAGGTTGCATTCTTGAGAGCCCAATTTTTCAAGGATAT
GTTTTTTTCTTCGTCTAGATATTCCCTATATGAGGAGGTAGGTCCTGGATTGCAGAGGAA
GATAGTGGGAATTCCCCCTTTAATTTGAATGGGCTTCCCGTACTTTGTGTTGCTTTGCCA
GTCCCTCTGGGCCCCCATGAATTCCTTGAAGTGCTTTAAATAATGCGGGTCTACGTCATC
AATGACGTTGTACCACGCATCATTACTGTACACCTTTGGGCTTAGGTCTAGATGTCCACA
TAAATAATTATGTGGGCCTAGAGACCTGGCCCACATTGTCTTGCCTGTTCTGCTATCACC
CTCAATGACAATACTTATGGGTCTCCATGGCCGCGCAGCGGAAGATACGACGTTCTCGGC
GACCCACTCTTCAAGTTCATCTGGAACTTGATTAAAAGAAGAAGAAAGAAATGGAGAAAC
ATAAACTTCTAAAGGAGGACTAAAAATCCTATCTAAATTTGAACTTAAATTATGAAATTG
TAAAATATAGTCCTTTGGGGCCTTCTCTTTTAATATATTGAGGGCCTCGGATTTACTGCC
TGAATTGAGTGCCTCGGCATATGCGTCGTTGGCAGATTGCTGACCTCCTCTAGCTGATCT
GCCATCGATTTGGAAAACTCCAAAATCAATGAAGTCTCCGTCTTTCTCCACGTAGGTCTT
GACATCTGTTGAGCTCTTAGCTGCCTGAATGTTCGGATGGAAATGTGCTGACCTGTTTGG
GGATACCAGGTCGAAGAACCGTTGGTTCTTACATTGGTACTTGCCTTCGAATTGGATAAG
CACATGGAGATGTGGTTCCCCATTCTCGTGGAGTTCTCTGCAAACTTTGATGTATTTTTT
ATTTGTTGGGGTTTCTAGGTTTTTTAATTGGGAAAGTGCTTCCTCTTTAGAGAGAGAACA
ATTGGGATATGTTAGGAAATAATTTTTGGCATATATTTTAAATAAACGAGGCAT
>KX034548
TTACGCCTTATTGGTTTCTTCTTGGCTATCTTGTGTTGGACCTTGATTGATACTTGCGAA
CAGTGGCTCGTAGAGGGTGATGAAGGTTGCATTCTTGAGAGCCCAATTTTTCAAGGATAT
GTTTTTTTCTTCGTCTAGATATTCCCTATATGAGGAGGTAGGTCCTGGATTGCAGAGGAA
GATAGTGGGAATTCCCCCTTTAATTTGAATGGGCTTCCCGTACTTTGTGTTGCTTTGCCA
GTCCCTCTGGGCCCCCATGAATTCCTTGAAGTGCTTTAAATAATGCGGGTCTACGTCATC
AATGACGTTGTACCACGCATCATTACTGTACACCTTTGGGCTTAGGTCTAGATGTCCACA
TAAATAATTATGTGGGCCTAGAGACCTGGCCCACATTGTCTTGCCTGTTCTGCTATCACC
CTCAATGACAATACTTATGGGTCTCCATGGCCGCGCAGCGGAAGATACGACGTTCTCGGC
GACCCACTCTTCAAGTTCATCTGGAACTTGATTAAAAGAAGAAGAAAGAAATGGAGAAAC
ATAAACTTCTAAAGGAGGACTAAAAATCCTATCTAAATTTGAACTTAAATTATGAAATTG
TAAAATATAGTCCTTTGGGGCCTTCTCTTTTAATATATTGAGGGCCTCGGATTTACTGCC
TGAATTGAGTGCCTCGGCATATGCGTCGTTGGCAGATTGCTGACCTCCTCTAGCTGATCT
GCCATCGATTTGGAAAACTCCAAAATCAATGAAGTCTCCGTCTTTCTCCACGTAGGTCTT
GACATCTGTTGAGCTCTTAGCTGCCTGAATGTTCGGATGGAAATGTGCTGACCTGTTTGG
GGATACCAGGTCGAAGAACCGTTGGTTCTTACATTGGTACTTGCCTTCGAATTGGATAAG
CACATGGAGATGTGGTTCCCCATTCTCGTGGAGTTCTCTGCAAACTTTGATGTATTTTTT
ATTTGTTGGGGTTTCTAGGTTTTTTAATTGGGAAAGTGCTTCCTCTTTAGAGAGAGAACA
ATTGGGATATGTTAGGAAATAATTTTTGGCATATATTTTAAATAAACGAGGCAT
>KC999846
TTACGCCTTATTGGTTTCTTCTTGGCTATCTTGTGTTGGACCTTGATTGATACTTGCGAA
CAGTGGCTCGTAGAGGGTGATGAAGGTTGCATTCTTGAGAGCCCAATTTTTCAAGGATAT
GTTTTTTTCTTCGTCTAGATATTCCCTATATGAGGAGGTAGGTCCTGGATTGCAGAGGAA
GATAGTGGGAATTCCCCCTTTAATTTGAATGGGCTTCCCGTACTTTGTGTTGCTTTGCCA
GTCCCTCTGGGCCCCCATGAATTCCTTGAAGTGCTTTAAATAATGCGGGTCTACGTCATC
AATGACGTTGTACCACGCATCATTACTGTACACCTTTGGGCTTAGGTCTAGATGTCCACA
TAAATAATTATGTGGGCCTAGAGACCTGGCCCACATTGTCTTGCCTGTTCTGCTATCACC
CTCAATGACAATACTTATGGGTCTCCATGGCCGCGCAGCGGAAGATACGACGTTCTCGGC
GACCCACTCTTCAAGTTCATCTGGAACTTGATTAAAAGAAGAAGAAAGAAATGGAGAAAC
ATAAACTTCTAAAGGAGGACTAAAAATCCTATCTAAATTTGAACTTAAATTATGAAATTG
TAAAATATAGTCCTTTGGGGCCTTCTCTTTTAATATATTGAGGGCCTCGGATTTACTGCC
TGAATTGAGTGCCTCGGCATATGCGTCGTTGGCAGATTGCTGACCTCCTCTAGCTGATCT
GCCATCGATTTGGAAAACTCCAAAATCAATGAAGTCTCCGTCTTTCTCCACGTAGGTCTT
GACATCTGTTGAGCTCTTAGCTGCCTGAATGTTCGGATGGAAATGTGCTGACCTGTTTGG
GGATACCAGGTCGAAGAACCGTTGGTTCTTACATTGGTACTTGCCTTCGAATTGGATAAG
CACATGGAGATGTGGTTCCCCATTCTCGTGGAGTTCTCTGCAAACTTTGATGTATTTTTT
ATTTGTTGGGGTTTCTAGGTTTTTTAATTGGGAAAGTGCTTCCTCTTTAGAGAGAGAACA
ATTGGGATATGTTAGGAAATAATTTTTGGCATATATTTTAAATAAACGAGGCAT
>KC999847
TTACGCCTTATTGGTTTCTTCTTGGCTATCTTGTGTTGGACCTTGATTGATACTTGCGAA
CAGTGGCTCGTAGAGGGTGATGAAGGTTGCATTCTTGAGAGCCCAATTTTTCAAGGATAT
GTTTTTTTCTTCGTCTAGATATTCCCTATATGAGGAGGTAGGTCCTGGATTGCAGAGGAA
GATAGTGGGAATTCCCCCTTTAATTTGAATGGGCTTCCCGTACTTTGTGTTGCTTTGCCA
GTCCCTCTGGGCCCCCATGAATTCCTTGAAGTGCTTTAAATAATGCGGGTCTACGTCATC
AATGACGTTGTACCACGCATCATTACTGTACACCTTTGGGCTTAGGTCTAGATGTCCACA
TAAATAATTATGTGGGCCTAGAGACCTGGCCCACATTGTCTTGCCTGTTCTGCTATCACC
CTCAATGACAATACTTATGGGTCTCCATGGCCGCGCAGCGGAAGATACGACGTTCTCGGC
GACCCACTCTTCAAGTTCATCTGGAACTTGATTAAAAGAAGAAGAAAGAAATGGAGAAAC
ATAAACTTCTAAAGGAGGACTAAAAATCCTATCTAAATTTGAACTTAAATTATGAAATTG
TAAAATATAGTCCTTTGGGGCCTTCTCTTTTAATATATTGAGGGCCTCGGATTTACTGCC
TGAATTGAGTGCCTCGGCATATGCGTCGTTGGCAGATTGCTGACCTCCTCTAGCTGATCT
GCCATCGATTTGGAAAACTCCAAAATCAATGAAGTCTCCGTCTTTCTCCACGTAGGTCTT
GACATCTGTTGAGCTCTTAGCTGCCTGAATGTTCGGATGGAAATGTGCTGACCTGTTTGG
GGATACCAGGTCGAAGAACCGTTGGTTCTTACATTGGTACTTGCCTTCGAATTGGATAAG
CACATGGAGATGTGGTTCCCCATTCTCGTGGAGTTCTCTGCAAACTTTGATGTATTTTTT
ATTTGTTGGGGTTTCTAGGTTTTTTAATTGGGAAAGTGCTTCCTCTTTAGAGAGAGAACA
ATTGGGATATGTTAGGAAATAATTTTTGGCATATATTTTAAATAAACGAGGCAT
>KP684146
TTACGCCTTATTGGTTTCTTCTTGGCTATCTTGTGTTGGACCTTGATTGATACTTGCGAA
CAGTGGCTCGTAGAGGGTGATGAAGGTTGCATTCTTGAGAGCCCAATTTTTCAAGGATAT
GTTTTTTTCTTCGTCTAGATATTCCCTATATGAGGAGGTAGGTCCTGGATTGCAGAGGAA
GATAGTGGGAATTCCCCCTTTAATTTGAATGGGCTTCCCGTACTTTGTGTTGCTTTGCCA
GTCCCTCTGGGCCCCCATGAATTCCTTGAAGTGCTTTAAATAATGCGGGTCTACGTCATC
AATGACGTTGTACCACGCATCATTACTGTACACCTTTGGGCTTAGGTCTAGATGTCCACA
TAAATAATTATGTGGGCCTAGAGACCTGGCCCACATTGTCTTGCCTGTTCTGCTATCACC
CTCAATGACAATACTTATGGGTCTCCATGGCCGCGCAGCGGAAGATACGACGTTCTCGGC
GACCCACTCTTCAAGTTCATCTGGAACTTGATTAAAAGAAGAAGAAAGAAATGGAGAAAC
ATAAACTTCTAAAGGAGGACTAAAAATCCTATCTAAATTTGAACTTAAATTATGAAATTG
TAAAATATAGTCCTTTGGGGCCTTCTCTTTTAATATATTGAGGGCCTCGGATTTACTGCC
TGAATTGAGTGCCTCGGCATATGCGTCGTTGGCAGATTGCTGACCTCCTCTAGCTGATCT
GCCATCGATTTGGAAAACTCCAAAATCAATGAAGTCTCCGTCTTTCTCCACGTAGGTCTT
GACATCTGTTGAGCTCTTAGCTGCCTGAATGTTCGGATGGAAATGTGCTGACCTGTTTGG
GGATACCAGGTCGAAGAACCGTTGGTTCTTACATTGGTACTTGCCTTCGAATTGGATAAG
CACATGGAGATGTGGTTCCCCATTCTCGTGGAGTTCTCTGCAAACTTTGATGTATTTTTT
ATTTGTTGGGGTTTCTAGGTTTTTTAATTGGGAAAGTGCTTCCTCTTTAGAGAGAGAACA
ATTGGGATATGTTAGGAAATAATTTTTGGCATATATTTTAAATAAACGAGGCAT
>KC999850
TTACGCCTTATTGGTTTCTTCTTGGCTATCTTGTGTTGGACCTTGATTGATACTTGCGAA
CAGTGGCTCGTAGAGGGTGATGAAGGTTGCATTCTTGAGAGCCCAATTTTTCAAGGATAT
GTTTTTTTCTTCGTCTAGATATTCCCTATATGAGGAGGTAGGTCCTGGATTGCAGAGGAA
GATAGTGGGAATTCCCCCTTTAATTTGAATGGGCTTCCCGTACTTTGTGTTGCTTTGCCA
GTCCCTCTGGGCCCCCATGAATTCCTTGAAGTGCTTTAAATAATGCGGGTCTACGTCATC
AATGACGTTGTACCACGCATCATTACTGTACACCTTTGGGCTTAGGTCTAGATGTCCACA
TAAATAATTATGTGGGCCTAGAGACCTGGCCCACATTGTCTTGCCTGTTCTGCTATCACC
CTCAATGACAATACTTATGGGTCTCCATGGCCGCGCAGCGGAAGATACGACGTTCTCGGC
GACCCACTCTTCAAGTTCATCTGGAACTTGATTAAAAGAAGAAGAAAGAAATGGAGAAAC
ATAAACTTCTAAAGGAGGACTAAAAATCCTATCTAAATTTGAACTTAAATTATGAAATTG
TAAAATATAGTCCTTTGGGGCCTTCTCTTTTAATATATTGAGGGCCTCGGATTTACTGCC
TGAATTGAGTGCCTCGGCATATGCGTCGTTGGCAGATTGCTGACCTCCTCTAGCTGATCT
GCCATCGATTTGGAAAACTCCAAAATCAATGAAGTCTCCGTCTTTCTCCACGTAGGTCTT
GACATCTGTTGAGCTCTTAGCTGCCTGAATGTTCGGATGGAAATGTGCTGACCTGTTTGG
GGATACCAGGTCGAAGAACCGTTGGTTCTTACATTGGTACTTGCCTTCGAATTGGATAAG
CACATGGAGATGTGGTTCCCCATTCTCGTGGAGTTCTCTGCAAACTTTGATGTATTTTTT
ATTTGTTGGGGTTTCTAGGTTTTTTAATTGGGAAAGTGCTTCCTCTTTAGAGAGAGAACA
ATTGGGATATGTTAGGAAATAATTTTTGGCATATATTTTAAATAAACGAGGCAT
>JX070043
TTACGCCTTATTGGTTTCTTCTTGGCTATCTTGTGTTGGACCTTGATTGATACTTGCGAA
CAGTGGCTCGTAGAGGGTGATGAAGGTTGCATTCTTGAGAGCCCAATTTTTCAAGGATAT
GTTTTTTTCTTCGTCTAGATATTCCCTATATGAGGAGGTAGGTCCTGGATTGCAGAGGAA
GATAGTGGGAATTCCCCCTTTAATTTGAATGGGCTTCCCGTACTTTGTGTTGCTTTGCCA
GTCCCTCTGGGCCCCCATGAATTCCTTGAAGTGCTTTAAATAATGCGGGTCTACGTCATC
AATGACGTTGTACCACGCATCATTACTGTACACCTTTGGGCTTAGGTCTAGATGTCCACA
TAAATAGTTATGTGGGCCTAGAGACCTGGCCCACATTGTCTTGCCTGTTCTGCTATCACC
CTCAATGACAATACTTATGGGTCTCCATGGCCGCGCAGCGGAAGATACGACGTTCTCGGC
GACCCACTCTTCAAGTTCATCTGGAACTTGATTAAAAGAAGAAGAAAGAAATGGAGAAAC
ATAAACTTCTAAAGGAGGACTAAAAATCCTATCTAAATTTGAACTTAAATTATGAAATTG
TAAAATATAGTCCTTTGGGGCCTTCTCTTTTAATATATTGAGGGCCTCGGATTTACTGCC
TGAATTGAGTGCCTCGGCATATGCGTCGTTGGCAGATTGCTGACCTCCTCTAGCTGATCT
GCCATCGATTTGGAAAACTCCAAAATCAATGAAGTCTCCGTCTTTCTCCACGTAGGTCTT
GACATCTGTTGAGCTCTTAGCTGCCTGAATGTTCGGATGGAAATGTGCTGACCTGTTTGG
GGATACCAGGTCGAAGAACCGTTGGTTCTTACATTGGTACTTGCCTTCGAATTGGATAAG
CACATGGAGATGTGGTTCCCCATTCTCGTGGAGTTCTCTGCAAACTTTGATGTATTTTTT
ATTTGTTGGGGTTTCTAGGTTTTTTAATTGGGAAAGTGCTTCCTCTTTAGAGAGAGAACA
ATTGGGATATGTTAGGAAATAATTTTTGGCATATATTTTAAATAAACGAGGCAT
>KC999845
TTACGCCTTATTGGTTTCTTCTTGGCTATCTTGTGTTGGACCTTGATTGATACTTGCGAA
CAGTGGCTCGTAGAGGGTGATGAATGTTGCATTCTTGAGAGCCCAATTTTTCAAGGATAT
GTTTTTTTCTTCGTCTAGATATTCCCTATATGAGGAGGTAGGTCCTGGATTGCAGAGGAA
GATAGTGGGAATTCCCCCTTTAATTTGAATGGGCTTCCCGTACTTTGTGTTGCTTTGCCA
GTCCCTCTGGGCCCCCATGAATTCCTTGAAGTGCTTTAAATAATGCGGGTCTACGTCATC
AATGACGTTGTACCACGCATCATTACTGTACACCTTTGGGCTTAGGTCTAGATGTCCACA
TAAATAATTATGTGGGCCTAGAGACCTGGCCCACATTGTCTTGCCTGTTCTGCTATCACC
CTCAATGACAATACTTATGGGTCTCCATGGCCGCGCAGCGGAAGATACGACGTTCTCGGC
GACCCACTCTTCAAGTTCATCTGGAACTTGATTAAAAGAAGAAGAAAGAAATGGAGAAAC
ATAAACTTCTAAAGGAGGACTAAAAATCCTATCTAAATTTGAACTTAAATTATGAAATTG
TAAAATATAGTCCTTTGGGGCCTTCTCTTTTAATATATTGAGGGCCTCGGATTTACTGCC
TGAATTGAGTGCCTCGGCATATGCGTCGTTGGCAGATTGCTGACCTCCTCTAGCTGATCT
GCCATCGATTTGGAAAACTCCAAAATCAATGAAGTCTCCGTCTTTCTCCACGTAGGTCTT
GACATCTGTTGAGCTCTTAGCTGCCTGAATGTTCGGATGGAAATGTGCTGACCTGTTTGG
GGATACCAGGTCGAAGAACCGTTGGTTCTTACATTGGTACTTGCCTTCGAATTGGATAAG
CACATGGAGATGTGGTTCCCCATTCTCGTGGAGTTCTCTGCAAACTTTGATGTATTTTTT
ATTTGTTGGGGTTTCTAGGTTTTTTAATTGGGAAAGTGCTTCCTCTTTAGAGAGAGAACA
ATTGGGATATGTTAGGAAATAATTTTTGGCATATATTTTAAATAAACGAGGCAT
>KC999849
TTACGCCTTATTGGTTTCTTCTTGGCTATCTTGTGTTGGACCTTGATTGATACTTGCGAA
CAGTGGCTCGTAGAGGGTGATGAAGGTTGCATTCTTGAGAGCCCAATTTTTCAAGGATAT
GTTTTTTTCTTCGTCTAGATATTCCCTATATGAGGAGGTAGGTCCTGGATTGCAGAGGAA
GATAGTGGGAATTCCCCCTTTAATTTGAATGGGCTTCCCGTACTTTGTGTTGCTTTGCCA
GTCCCTCTGGGCCCCCATGAATTCCTTGAAGTGCTTTAAATAATGCGGGTCTACGTCATC
AATGACGTTGTACCACGCATCATTACTGTACACCTTTGGGCTTAGGTCTAGATGTCCACA
TAAATAATTATGTGGGCCTAGAGACCTGGCCCACATTGTCTTGCCTGTTCTGCTATCACC
CTCAATGACAATACTTATGGGTCTCCATGGCCGCGCAGCGGAAGATACGACGTTCTCGGC
GACCCACTCTTCAAGTTCATCTGGAACTTGATTAAAAGAAGAAGAAAGAAATGGAGAAAC
ATAAACTTCTAAAGGAGGACTAAAAATCCTATCTAAATTTGAACTTAAATTATGAAATTG
TAAAATATAGTCCTTTGGGGCCTTCTCTTTTAATATATTGAGGGCCACGGATTTACTGCC
TGAATTGAGTGCCTCGGCATATGCGTCGTTGGCAGATTGCTGACCTCCTCTAGCTGATCT
GCCATCGATTTGGAAAACTCCAAAATCAATGAAGTCTCCGTCTTTCTCCACGTAGGTCTT
GACATCTGTTGAGCTCTTAGCTGCCTGAATGTTCGGATGGAAATGTGCTGACCTGTTTGG
GGATACCAGGTCGAAGAACCGTTGGTTCTTACATTGGTACTTGCCTTCGAATCGGATAAG
CACATGGAGATGTGGTTCCCCATTCTCGTGGAGTTCTCTGCAAACTTTGATGTATTTTTT
ATTTGTTGGGGTTTCTAGGTTTTTTAATTGGGAAAGTGCTTCCTCTTTAGAGAGAGAACA
ATTGGGATATGTTAGGAAATAATTTTTGGCATATATTTTAAATAAACGAGGCAT
>KX034543
TTACGCCTTATTGGTTTCTTCTTGGCTATCTTGTGTTGGACCTTGATTGATACTTGCGAA
CAGTGGCTCGTAGAGGGTGATGAAGGTTGCATTCTTGAGAGCCCAATTTTTCAAGGATAT
GTTTTTTTCTTCGTCTAGATATTCCCTATATGAGGAGGTAGGTCCTGGATTGCAGAGGAA
GATAGTGGGAATTCCCCCTTTAATTTGAATGGGCTTCCCGTACTTTGTGTTGCTTTGCCA
GTCCCTCTGGGCCCCCATGAATTCCTTGAAGTGCTTTAAATAATGCGGGTCTACGTCATC
AATGACGTTGTACCACGCATCATTACTGTACACCTTTGGGCTTAGGTCTAGATGTCCACA
TAAATAATTATGTGGGCCTAGAGACCTGGCCCACATTGTCTTGCCTGTTCTGCTATCACC
CTCAATGACAATACTTATGGGTCTCCATGGCCGCGCAGCGGAAGATACGACGTTCTCGGC
GACCCACTCTTCAAGTTCATCTGGAACTTGATTAAAAGAAGAAGAAAGAAATGGAGAGAC
ATAAACTTCTAAAGGAGGACTAAAAATCCTATCTAAATTTGAACTTAAATTATGAAATTG
TAAAATATAGTCCTTTGGGGCCTTCTCTTTTAATATATTGAGGGCCTCGGATTTACTGCC
TGAATTGAGTGCCTCGGCATATGCGTCGTTGGCAGATTGCTGACCTCCTCTAGCTGATCT
GCCATCGATTTGGAAAACTCCAAAATCAATGAAGTCTCCGTCTTTCTCCACGTAGGTCTT
GACATCTGTTGAGCTCTTAGCTGCCTGAATGTTCGGATGGAAATGTGCTGACCTGTTTGG
GGATACCAGGTCGAAGAACCGTTGGTTCTTACATTGGTACTTGCCTTCGAATTGGATAAG
CACATGGAGATGTGGTTCCCCATTCTCGTGGAGTTCTCTGCAAACTTTGATGTATTTTTT
ATTTGTTGGAGTTTCTAGGTTTTTTAATTGGGAAAGTGCTTCCTCTTTAGAGAGAGAACA
ATTGGGATATGTTAGGAAATAATTTTTGGCATATATTTTAAATAAACGAGGCAT
>KX034541
TTACGCCTTATTGGTTTCTTCTTGGCTATCTTGTGTTGGACCTTGATTGATACTTGCGAA
CAGTGGCTCGTAGAGGGTGATGAAGGTTGCATTCTTGAGAGCCCAATTTTTCAAGGATAT
GTTTTTTTCTTCGTCTAGATATTCCCTATATGAGGAGGTAGGTCCTGGATTGCAGAGGAA
TATAGTGGGAATTCCCCCTTTAATTTGAATGGGCTTCCCGTACTTTGTGTTGCTTTGCCA
GTCCCTCTGGGCCCCCATGAATTCCTTGAAGTGCTTTAAATAATGCGGGTCTACGTCATC
AATGACGTTGTACCACGCATCATTACTATACACCTTTGGGCTTAGGTCTAGATGTCCACA
TAAATAATTATGTGGGCCTAGAGACCTGGCCCACATTGTCTTGCCTGTTCTGCTATCACC
CTCAATGACAATACTTATGGGTCTCCATGGCCGCGCAGCGGAAGATACGACGTTCTCGGC
GACCCACTCTTCAAGTTCATCTGGAACTTGATTAAAAGAAGAAGAAAGAAATGGAGAAAC
ATAAACTTCTAAAGGAGGACTAAAAATCCTATCTAAATTTGAACTTAAATTATGAAATTG
TAAAATATAGTCCTTTGGGGCCTTCTCTTTTAATATATTGAGGGCCTCGGATTTACTGCC
TGAATTGAGTGCCTCGGCATATGCGTCGTTGGCAGATTGCTGACCTCCTCTAGCTGATCT
GCCATCGATTTGGAAAACTCCAAAATCAATGAAGTCTCCGTCTTTCTCCACGTAGGTCTT
GACATCTGTTGAGCTCTTAGCTGCCTGAATGTTCGGATGGAAATGTGCTGACCTGTTTGG
GGATACCAGGTCGAAGAACCGTTGGTTCTTACATTGGTACTTGCCTTCGAATTGGATAAG
CACATGGAGATGTGGTTCCCCATTCTCGTGGAGTTCTCTGCAAACTTTGATGTATTTTTT
ATTTGTTGGGGTTTCTAGGTTTTTTAATTGGGAAAGTGCTTCCTCTTTAGAGAGAGAACA
ATTGGGATATGTTAGGAAATAATTTTTGGCATATATTTTAAATAAACGAGGCAT
>KJ754194
TTACGCCTTATTGGTTTCTTCTTGGCTATCTTGTGTTGGACCTTGATTGATACTTGCGAA
CAGTGGCTCGTAGAGGGTGATGAAGGTTGCATTCTTGAGAGCCCAATTTTTCAAGGATAT
GTTTTTTTCTTCGTCTAGATATTCCCTATATGAGGAGGTAGGTCCTGGATTGCAGAGGAA
GATAGTGGGAATTCCCCCTTTAATTTGAATGGGCTTCCCGTACTTTGTGTTGCTTTGCCA
GTCCCTCTGGGCCCCCATGAATTCCTTGAAGTGCTTTAAATAATGCGGGTCTACGTCATC
AATGACGTTGTACCATGCATCATTACTGTACACCTTTGGGCTTAGGTCTAGATGTCCACA
TAAATAATTATGTGGGCCTAGAGACCTGGCCCACATTGTCTTGCCAGTTCTGCTATCACC
CTCAATGACAATACTTATGGGTCTCCATGGCCGCGCAGCGGAAGATACGACGTTCTCGGC
GACCCACTCTTCAAGTTCATCTGGAACTTGATTAAAAGAAGAAGAAAGAAATGGAGAAAC
ATAAACTTCTAAAGGAGGACTAAAAATCCTATCTAAATTTGAACTTAAATTATGAAATTG
TAAAATATAGTCCTTTGGGGCCTTCTCTTTTAATATATTGAGGGCCTCGGATTTACTGCC
TGAATTGAGTGCCTCGGCATATGCGTCGTTGGCAGATTGCTGACCTCCTCTAGCTGATCT
GCCATCGATTTGGAAAACTCCAAAATCAATGAAGTCTCCGTCTTTCTCCACGTAGGTCTT
GACATCTGTTGAGCTCTTAGCTGCCTGAATGTTCGGATGGAAATGTGCTGACCTGTTTGG
GGATACCAGGTCGAAGAACCGTTGGTTCTTACATTGGTACTTGCCTTCGAATTGGATAAG
CACATGGAGATGTGGTTCCCCATTCTCGTGGAGTTCTCTGCAAACTTTGATGTATTTTTT
ATTTGTTGGGGTTTCTAGGTTTTTTAATTGGGAAAGTGCTTCCTCTATAGAGAGAGAACA
ATTGGGATATGTTAGGAAATAATTTTTGGCATATATTTTAAATAAACGAGTCAT
>KX034542
TTACGCCTTATTGGTTTCTTCTTGGCTATCTTGTGTTGGACCTTGATTGATACTTGCGAA
CAGTGGCTCGTAGAGGGTGATGAAGGTTGCATTCTTGAGAGCCCAATTTTTCAAGGATAT
GTTTTTTTCTTCGTCTAGATATTCCCTATATGAGGAGGTAGGTCCTGGATTGCAGAGGAA
GATAGTGGGAATTCCCCCTTTAATTTGAATGGGCTTCCCGTACTTTGTGTTGCTTTGCCA
GTCCCTCTGGGCCCCCATGAATTCCTTGAAGTGTTTTAAATAATGCGGGTCTACGTCATC
AATGACGTTGTACCATGCATCATTACTGTACACCTTTGGGCTTAGGTCTAGATGTCCACA
TAAATAATTATGTGGGCCTAGAGACCTGGCCCACATTGTCTTGCCTGTTCTGCTATCACC
CTCAATGACAATACTTATGGGTCTCCATGGCCGCGCAGCGGAAGATACGACGTTCTCGGC
GACCCACTCTTCAAGTTCATCTGGAACTTGATTAAAAGAAGAAGAAAGAAATGGAGAAAC
ATAAACTTCTAAAGGAGGACTAAAAATCCTATCTAAATTTGAACTTAAATTATGAAATTG
TAAAATATAGTCCTTTGGGGCCTTCTCTTTTAATATATTGAGGGCCTCGGATTTACTGCC
TGAATTGAGTGCCTCGGCATATGCGTCGTTGGCAGATTGCTGACCTCCTCTAGCTGATCT
GCCATCGATTTGGAAAACTCCAAAATCAATGAAGTCTCCGTCTTTCTCCACGTAGGTCTT
GACATCTGTTGAGCTCTTAGCTGCCTGAATGTTCGGATGGAAATGTGCTGACCTGTTTGG
GGATACCAGGTCGAAGAACCGTTGGTTCTTACATTGGTACTTGCCTTCGAATTGGATAAG
CACATGGAGATGTGGTTCCCCATTCTCGTGGAGTTCTCTGCAAACTTTGATGTATTTTTT
ATTTGTTGGGGTTTCTAGGTTTTTTAATTGGGAAAGTGCTTCCTCTTTAGAGAGAGAACA
ATTGGGATATGTTAGGAAATAATTTTTGGCATATATTTTAAATAAACGAGGCAT
>KC999843
TTACGCCTTATTGGTTTCTTCTTGGCTATCTTGTGTTGGACCTTGATTGATACTTGCGAA
CAGTGGCTCGTAGAGGGTGATGAAGGTTGCATTCTTGAGAGCCCAATTTTTCAATGATAT
GTTTTTTTCTTCGTCTAGATATTCCCTATATGAGGAGGTAGGTCCTGGATTGCAGAGGAA
GATAGTGGGAATTCCCCCTTTAATTTGAATGGGCTTCCCGTACTTTGTGTTGCTTTGCCA
GTCCCTCTGGGCCCCCATGAATTCCTTGAAGTGCTTTAAATAATGCGGGTCTACGTCATC
AATGACGTTGTACCACGCATCATTACTGTACACCTTTGGGCTTAGGTCTAGATGTCCACA
TAAATAATTATGTGGGCCTAGAGACCTGGCCCACATTGTCTTGCCTGTTCTGCTATCACC
CTCAATGACAATACTTATGGGTCTCCATGGCCGCGCAGCGGAAGATACGACGTTCTCGGC
GACCCACTCTTCAAGTTCATCTGGAACTTGATTAAAAGAAGAAGAAAGAAATGGAGAAAC
ATAAACTTCTAAAGGAGGACTAAAAATCCTATCTAAATTTGAACTTAAATTATGAAATTG
TAAAATATAGTCCTTTGGGGCCTTCTCTTTTAATATATTGAGGGCCTCGGATTTACTGCC
TGAATTGAGTGCCTCGGCATATGCGTCGTTGGCAGATTGCTGACCTCCTCTAGCTGATCT
GCCATCGATTTGGAAAACTCCAAAATCAATGAAGTCTCCGTCTTTCTCCACGTAGGTCTT
GACATCTGTTGAGCTCTTAGCTGCCTGAATGTTCGGATGGAAATGTGCTGACCTGTTTGG
GGATACCAGGTCGAAGAACCGTTGGTTCTTACATTGGTACTTGCCTTCGAATTGGATAAG
CACATGGAGATGTGGTTCCCCATTCTCGTGAAGTTCTCTGCAAACTTTGATGTATTTTTT
ATTTGTTGGGGTTTCTAGGTTTTTTAATTGGGAAAGTGCTTCCTCTTTAGAGAGAGAACA
ATTGGGATATGTTAGGAAATAATTTTTGGCATATAGTTTAAATAAACGAGGCAT
>KC852149
TTACGCCTTATTGGTTTCTTCTTGGCTATCTTGTGTTGGACCTTGATTGATACTTGCGAA
CAGTGGCTCGTAGAGGGTGATGAAGGTTGCATTCTTGAGAGCCCAATTTTTCAATGATAT
GTTTTTTTCTTCGTCTAGATATTCCCTATATGAGGAGGTAGGTCCTGGATTGCAGAGGAA
GATAGTGGGAATTCCCCCTTTAATTTGAATGGGCTTCCCGTACTTTGTGTTGCTTTGCCA
GTCCCTCTGGGCCCCCATGAATTCCTTGAAGTGCTTTAAATAATGCGGGTCTACGTCATC
AATGACGTTGTACCACGCATCATTACTGTACACCTTTGGGCTTAGGTCTAGATGTCCACA
TAAATAATTATGTGGGCCTAGAGACCTGGCCCACATTGTCTTGCCTGTTCTGCTATCACC
CTCAATGACAATACTTATGGGTCTCCATGGCCGCGCAGCGGAAGATACGACGTTCTCGGC
GACCCACTCTTCAAGTTCATCTGGAACTTGATTAAAAGAAGAAGAAAGAAATGGAGAAAC
ATAAACTTCTAAAGGAGGACTAAAAATCCTATCTAAATTTGAACTTAAATTATGAAATTG
TAAAATATAGTCCTTTGGGGCCTTCTCTTTTAATATATTGAGGGCCTCGGATTTACTGCC
TGAATTGAGTGCCTCGGCATATGCGTCGTTGGCAGATTGCTGACCTCCTCTAGCTGATCT
GCCATCGATTTGGAAAACTCCAAAATCAATGAAGTCTCCGTCTTTCTCCACGTAGGTCTT
GACATCTGTTGAGCTCTTAGCTGCCTGAATGTTCGGATGGAAATGTGCTGACCTGTTTGG
GGATACCAGGTCGAAGAACCGTTGGTTCTTACATTGGTACTTGCCTTCGAATTGGATAAG
CACATGGAGATGTGGTTCCCCATTCTCGTGAAGTTCTCTGCAAACTTTGATGTATTTTTT
ATTTGTTGGGGTTTCTAGGTTTTTTAATTGGGAAAGTGCTTCCTCTTTAGAGAGAGAACA
ATTGGGATATGTTAGGAAATAATTTTTGGCATATAGTTTAAATAAACGAGGCAT
>KU760890
TTACGCCTTATTGGTTTCTTCTTGGCTATCTTGTGTTGGACCTTGATTGATACTTGCGAA
CAGTGGCTCGTAGAGGGTGATGAAGGTTGCATTCTTGAGAGCCCAATTTTTCAAGGATAT
GTTTTTTTCTTCGTCTAGATATTCCCTATATGAGGAGGTAGGTCCTGGATTGCAGAGGAA
GATAGTGGGAATTCCCCCTTTAATTTGAATGGGCTTCCCGTACTTTGTGTTGCTTTGCCA
GTCCCTCTGGGCCCCCATGAATTCCTTGAAGTGCTTTAAATAATGCGGGTCTACGTCATC
AATGACGTTGTACCACGCATCATTACTGTACACCTTTGGGCTTAGGTCTAGATGTCCACA
TAAATAATTATGTGGGCCTAGAGACCTGGCCCACATTGTCTTGCCTGTTCTGCTATCACC
CTCAATGACAATACTTATGGGTCTCCATGGCCGCGCAGCGGAAGATACGACGTTCTCGGC
GACCCACTCTTCAAGTTCATCTGGAACTTGATTAAAAGAAGAAGAAAGAAATGGAGAAAC
ATAAACTTCTAAAGGAGGACTAAAAATCCTATCTAAATTTGAACTTAAATTATGAAATTG
TAAAATATAGTCCTTTGGGGCCTTCTCTTTTAATATATTGAGGGCCTCGGATTTACTGCC
TGAATTGAGTGCCTCGGCATATGCGTCGTTGGCAGATTGCTGACCTCCTCTAGCTGATCT
GCCATCGATTTGGAAAACTCCAAAATCAATGAAGTCTCCGTCTTTCTCCACGTAGGTCTT
GACATCTGTTGAGCTCTTAGCTGCCTGAATGTTCGGATGGAAATGTGCTGACCTGTTTGG
GGATACCAGGTCGAAGAACCGTTGGTTCTTACATTGGTACTTGCCTTCGAATTGGATAAG
CACATGGAGATGTGGTTCCCCATTCTCGTGGAGTTCTCTGCAAACTTTGATGTATTTTTT
ATTTGTTGGGGTTTCTAGGTTTTTTAATTGGGAAAGTGCTTCCTCTTTAGAGAGAGAACA
ATTGGGATATGTTAGGAAATAATTTTTGGCATATAGTTTAAATAAACGAGGCAT
>KU975397
TTACGCCTTATTGGTTTCTTCTTGGCTATCTTGTGTTGGACCTTGATTGATACTTGCGAA
CAGTGGCTCGTAGAGGGTGATGAAGGTTGCATTCTTGAGAGCCCAATTTTTCAAGGATAT
GTTTTTTTCTTCGTCTAGATATTCCCTATATGAGGAGGTAGGTCCTGGATTGCAGAGGAA
GATAGTGGGAATTCCCCCTTTAATTTGAATGGGCTTCCCGTACTTTGTGTTGCTTTGCCA
GTCCCTCTGGGCCCCCATGAATTCCTTGAAGTGCTTTAAATAATGCGGGTCTACGTCATC
AATGACGTTGTACCATGCATCATTACTGTACACCTTTGGGCTTAGGTCTAGATGTCCACA
TAAATAATTATGTGGGCCTAGAGACCTGGCCCACATTGTCTTGCCTGTTCTGCTATCACC
CTCAATGACAATACTTATGGGTCTCCATGGCCGCGCAGCGGAAGATACGACGTTCTCGGC
GACCCACTCTTCAAGTTCATCTGGAACTTGATTAAAAGAAGAAGAAAGAAATGGAGAAAC
ATAAACTTCTAAAGGAGGACTAAAAATCCTATCTAAATTTGAACTTAAATTATGAAATTG
TAAAATATAGTCCTTTGGGGCCTTCTCTTTTAATATATTGAGGGCCTCGGATTTAAAGCC
TGAATTGAGTGCCTCGGCATATGCGTCGTTGGCAGATTGCTGACCTCCTCTAGCTGATCT
GCCATCGATTTGGAAAACTCCAAAATCAATGAAGTCTCCGTCTTTCTCCACGTAGGTCTT
GACATCTGTTGAGCTCTTAGCTGCCTGAATGTTCGGATGGAAATGTGCTGACCTGTTTGG
GGATACCAGGTCGAAGAACCGTTGGTTCTTACATTGGTACTTGCCTTCGAATTGGATAAG
CACATGGAGATGTGGTTCCCCATTCTCGTGGAGTTCTCTGCAAACTTTGATGTATTTTTT
ATTTGTTGGGGTTTCTAGGTTTTTTAATTGGGAAAGTGCTTCCTCTTTAGAGAGAGAACA
ATTGGGATATGTTAGGAAATAATTTTTGGCATATAGTTTAAATAAACGAGGCAT
>KU975396
TTACGCCTTATTGGTTTCTTCTTGGCTATCTTGTGTTGGACCTTGATTGATACTTGCGAA
CAGTGGCTCGTAGAGGGTGATGAAGGTTGCATTCTTGAGAGCCCAATTTTTCAAGGATAT
GTTTTTTTCTTCGTCTAGATATTCCCTATATGAGGAGGTAGGTCCTGGATTGCAGAGGAA
GATAGTGGGAATTCCCCCTTTAATTTGAATGGGCTTCCCGTACTTTGTGTTGCTTTGCCA
GTCCCTCTGGGCCCCCATGAATTCCTTGAAGTGCTTTAAATAATGCGGGTCTACGTCATC
AATGACGTTGTACCATGCATCATTACTGTACACCTTTGGGCTTAGGTCTAGATGTCCACA
TAAATAATTATGTGGGCCTAGAGACCTGGCCCACATTGTCTTGCCTGTTCTGCTATCACC
CTCAATGACAATACTTATGGGTCTCCATGGCCGCGCAGCGGAAGATACGACGTTCTCGGC
GACCCACTCTTCAAGTTCATCTGGAACTTGATTAAAAGAAGAAGAAAGAAATGGAGAAAC
ATAAACTTCTAAAGGAGGACTAAAAATCCTATCTAAATTTGAACTTAAATTATGAAATTG
TAAAATATAGTCCTTTGGGGCCTTCTCTTTTAATATATTGAGGGCCTCGGATTTAAAGCC
TGAATTGAGTGCCTCGGCATATGCGTCGTTGGCAGATTGCTGACCTCCTCTAGCTGATCT
GCCATCGATTTGGAAAACTCCAAAATCAATGAAGTCTCCGTCTTTCTCCACGTAGGTCTT
GACATCTGTTGAGCTCTTAGCTGCCTGAATGTTCGGATGGAAATGTGCTGACCTGTTTGG
GGATACCAGGTCGAAGAACCGTTGGTTCTTACATTGGTACTTGCCTTCGAATTGGATAAG
CACATGGAGATGTGGTTCCCCATTCTCGTGGAGTTCTCTGCAAACTTTGATGTATTTTTT
ATTTGTTGGGGTTTCTAGGTTTTTTAATTGGGAAAGTGCTTCCTCTTTAGAGAGAGAACA
ATTGGGATATGTTAGGAAATAATTTTTGGCATATAGTTTAAATAAACGAGGCAT
>KU975398
TTACGCCTTATTGGTTTCTTCTTGGCTATCTTGTGTTGGACCTTGATTGATACTTGCGAA
CAGTGGCTCGTAGAGGGTGATGAAGGTTGCATTCTTGAGAGCCCAATTTTTCAAGGATAT
GTTTTTTTCTTCGTCTAGATATTCCCTATATGAGGAGGTAGGTCCTGGATTGCAGAGGAA
GATAGTGGGAATTCCCCCTTTAATTTGAATGGGCTTCCCGTACTTTGTGTTGCTTTGCCA
GTCCCTCTGGGCCCCCATGAATTCCTTGAAGTGCTTTAAATAATGCGGGTCTACGTCATC
AATGACGTTGTACCATGCATCATTACTGTACACCTTTGGGCTTAGGTCTAGATGTCCACA
TAAATAATTATGTGGGCCTAGAGACCTGGCCCACATTGTCTTGCCTGTTCTGCTATCACC
CTCAATGACAATACTTATGGGTCTCCATGGCCGCGCAGCGGAAGATACGACGTTCTCGGC
GACCCACTCTTCAAGTTCATCTGGAACTTGATTAAAAGAAGAAGAAAGAAATGGAGAAAC
ATAAACTTCTAAAGGAGGACTAAAAATCCTATCTAAATTTGAACTTAAATTATGAAATTG
TAAAATATAGTCCTTTGGGGCCTTCTCTTTTAATATATTGAGGGCCTCGGATTTACTGCC
TGAATTGAGTGCCTCGGCATATGCGTCGTTGGCAGATTGCTGACCTCCTCTAGCTGATCT
GCCATCGATTTGGAAAACTCCAAAATCAATGAAGTCTCCGTCTTTCTCCACGTAGGTCTT
GACATCTGTTGAGCTCTTAGCTGCCTGAATGTTCGGATGGAAATGTGCTGACCTGTTTGG
GGATACCAGGTCGAAGAACCGTTGGTTCTTACATTGGTACTTGCCTTCGAATTGGATAAG
CACATGGAGATGTGGTTCCCCATTCTCGTGGAGTTCTCTGCAAACTTTGATGTATTTTTT
ATTTGTTGGGGTTTCTAGGTTTTTTAATTGGGAAAGTGCTTCCTCTTTAGAGAGAGAACA
ATTGGGATATGTTAGGAAATAATTTTTGGCATATAGTTTAAATAAACGAGGCAT
>KU760892
TTACGCCTTATTGGTTTCTTCTTGGCTATCTTGTGTTGGACCTTGATTGATACTTGCGAA
CAGTGGCTCGTAGAGGGTGATGAAGGTTGCATTCTTGAGAGCCCAATTTTTCAAGGATAT
GTTTTTTTCTTCGTCTAGATATTCCCTAAATGAGGAGGTAGGTCCTGGATTGCAGAGGAA
GATAGTGGGAATTCCCCCTTTAATTTGAATGGGCTTCCCGTACTTTGTGTTGCTTTGCCA
GTCCCTCTGGGCCCCCATGAATTCCTTGAAGTGCTTTAAATAATGCGGGTCTACGTCATC
AATGACGTTGTACCACGCATCATTACTGTACACCTTTGGGCTTAGGTCTAGATGTCCACA
TAAATAATTATGTGGGCCTAGAGACCTGGCCCACATTGTCTTGCCTGTTCTGCTATCACC
CTCAATGACAATACTTATGGGTCTCCATGGACGCGCAGCGGAAGATACGACGTTCTCGGC
GACCCACTCTTCAAGTTCATCTGGAACTTGATTAAAAGAAGAAGAAAGAAATGGAGAAAC
ATAAACTTCTAAAGGAGGACTAAAAATCCTATCTAAATTTGAACTTAAATTATGAAATTG
TAAAATATAGTCCTTTGGGGCCTTCTCTTTTAATATATTGAGGGCCTCGGATTTACTGCC
TGAATTGAGTGCCTCGGCATATGCGTCGTTGGCAGATTGCTGACCTCCTCTAGCTGATCT
GCCATCGATTTGGAAAACTCCAAAATCAATGAAGTCTCCGTCTTTCTCCACGTAGGTCTT
GACATCTGTTGAGCTCTTAGCTGCCTGAATGTTCGGATGGAAATGTGCTGACCTGTTTGG
GGATACCAGGTCGAAGAACCGTTGGTTCTTACATTGGTACTTGCCTTCGAATTGGATAAG
CACATGGAGATGTGGTTCCCCATTCTCGTGGAGTTCTCTGCAAACTTTGATGTATTTTTT
ATTTGTTGGGGTTTCTAGGTTTTTTAATTGGGAAAGTGCTTCCTCTTTAGAGAGAGAACA
ATTGGGATATGTTAGGAAATAATTTTTGGCATATATTTTAAATAAACGAGGCAT
>HM627884
TTACGCCTTATTGGTTTCTTCTTGGCTATCTTGTGTTGGACCTTGATTGATACTTGCGAA
CAGTGGCTCGTAGAGGGTGATGAAGGTTGCATTCTTGAGAGCCCAATTTTTCAAGGATAT
GTTTTTTTCTTCGTCTAGATATTCCCTAAATGAGGAGGTAGGTCCTGGATTGCAGAGGAA
GATAGTGGGAATTCCCCCTTTAATTTGAATGGGCTTCCCGTACTTTGTGTTGCTTTGCCA
GTCCCTCTGGGCCCCCATGAATTCCTTGAAGTGCTTTAAATAATGCGGGTCTACGTCATC
AATGACGTTGTACCACGCATCATTACTGTACACCTTTGGGCTTAGGTCTAGATGTCCACA
TAAATAATTATGTGGGCCTAGAGACCTGGCCCACATTGTCTTGCCTGTTCTGCTATCACC
CTCAATGACAATACTTATGGGTCTCCATGGACGCGCAGCGGAAGATACGACGTTCTCGGC
GACCCACTCTTCAAGTTCATCTGGAACTTGATTAAAAGAAGAAGAAAGAAATGGAGAAAC
ATAAACTTCTAAAGGAGGACTAAAAATCCTATCTAAATTTGAACTTAAATTATGAAATTG
TAAAATATAGTCCTTTGGGGCCTTCTCTTTTAATATATTGAGGGCCTCGGATTTACTGCC
TGAATTGAGTGCCTCGGCATATGCGTCGTTGGCAGATTGCTGACCTCCTCTAGCTGATCT
GCCATCGATTTGGAAAACTCCAAAATCAATGAAGTCTCCGTCTTTCTCCACGTAGGTCTT
GACATCTGTTGAGCTCTTAGCTGCCTGAATGTTCGGATGGAAATGTGCTGACCTGTTTGG
GGATACCAGGTCGAAGAACCGTTGGTTCTTACATTGGTACTTGCCTTCGAATTGGATAAG
CACATGGAGATGTGGTTCCCCATTCTCGTGGAGTTCTCTGCAAACTTTGATGTATTTTTT
ATTTGTTGGGGTTTCTAGGTTTTTTAATTGGGAAAGTGCTTCCTCTTTAGAGAGAGAACA
ATTGGGATATGTTAGGAAATAATTTTTGGCATATATTTTAAATAAACGAGGCAT
>HM627880
TTACGCCTTATTGGTTTCTTCTTGGCTATCTTGTGTTGGACCTTGATTGATACTTGCGAA
CAGTGGCTCGTAGAGGGTGATGAAGGTTGCATTCTTGAGAGCCCAATTTTTCAAGGATAT
GTTTTTTTCTTCGTCTAGATATTCCCTAAATGAGGAGGTAGGTCCTGGATTGCAGAGGAA
GATAGTGGGAATTCCCCCTTTAATTTGAATGGGCTTCCCGTACTTTGTGTTGCTTTGCCA
GTCCCTCTGGGCCCCCATGAATTCCTTGAAGTGCTTTAAATAATGCGGGTCTACGTCATC
AATGACGTTGTACCACGCATCATTACTGTACACCTTTGGGCTTAGGTCTAGATGTCCACA
TAAATAATTATGTGGGCCTAGAGACCTGGCCCACATTGTCTTGCCTGTTCTGCTATCACC
CTCAATGACAATACTTATGGGTCTCCATGGACGCGCAGCGGAAGATACGACGTTCTCGGC
GACCCACTCTTCAAGTTCATCTGGAACTTGATTAAAAGAAGAAGAAAGAAATGGAGAAAC
ATAAACTTCTAAAGGAGGACTAAAAATCCTATCTAAATTTGAACTTAAATTATGAAATTG
TAAAATATAGTCCTTTGGGGCCTTCTCTTTTAATATATTGAGGGCCTCGGATTTACTGCC
TGAATTGAGTGCCTCGGCATATGCGTCGTTGGCAGATTGCTGACCTCCTCTAGCTGATCT
GCCATCGATTTGGAAAACTCCAAAATCAATGAAGTCTCCGTCTTTCTCCACGTAGGTCTT
GACATCTGTTGAGCTCTTAGCTGCCTGAATGTTCGGATGGAAATGTGCTGACCTGTTTGG
GGATACCAGGTCGAAGAACCGTTGGTTCTTACATTGGTACTTGCCTTCGAATTGGATAAG
CACATGGAGATGTGGTTCCCCATTCTCGTGGAGTTCTCTGCAAACTTTGATGTATTTTTT
ATTTGTTGGGGTTTCTAGGTTTTTTAATTGGGAAAGTGCTTCCTCTTTAGAGAGAGAACA
ATTGGGATATGTTAGGAAATAATTTTTGGCATATATTTTAAATAAACGAGGCAT
>KC312664
TTACGCCTTATTGGTTTCTTCTTGGCTATCTTGAGTTGGACCTTGATTGATACTTGCGAA
CAGTGGCTCGTAGAGGGTGATGAAGGTTGCATTCTTGAGAGCCCAATTTTTCAAGGATAT
GTTTTTTTCTTCGTCTAGATATTCCCTAAATGAGGAGGTAGGTCCTCGATTGCAGAGGAA
GATAGTGGGAATTCCCCCTTTAATTTGAATGGGCTTCCCGTACTTTGTGTTGCTATGCCA
GTCCCTCTGGGCCCCCATGAATTCCTTGAAGTGCTTTAAATAATGCGGGTCTACGTCATC
AATGACGTTGTTCCACGCATCATTACTGTACACCTTTGGGCTTAGGTCTAGATGTCCACA
TAAATTATTATGTGGGCCTAGAGACCTGGCCCACATTGTCTTGCCTGTTCTGCTATCACC
CTCAATGACAATACTTATGGGTCTCCATGGACGCGCAGCGGAAGATACGACCTTCTCGGC
GACCCACTCTTCAAGTTCATCTGGAACTTGATTAAAAGAAGAAGAAAGAAATGGAGAAAC
ATAAACTTCTAAAGGAGGACTAAAAATCCTATCTAAATTTGAACTTAAATTATGAAATTG
TAAAATATAGTCCTTTGGGGCCTTCTCTTTTAATATATTGAGGGCCTCGGATTTACTGCC
TGAATTGAGTGCCTCCGCATATGCGTCGTTGGCAGATTGCTGACCTCCTCTAGCTGATCT
GCCATCGATTTGGAAAACTCCGAAATCAATGAAGTCTCCGTCTTTCTCCACGTAGGTCTT
GACATCTGTTGAGCTCTTAGCTGCCTGAATGCTCTGTTGGAAATCTGCTGACCTGTTTGG
GGATACCAGGTCGAAGAACCGTTGGTTCTTGCATTGGTACTTGCCTTCGAATTGGATAAG
CACATGGAGATGTGGTTCCCCATTCTCGTGGAGTTCTCTGCAAACGTTGATGTATTTTTT
ATTTGTTGGGGTTTCTAGGTTTTTTAATTGGGAAAGTGCTTCCTCTGTAGAGAGAGAACA
ATTGGGATATGTTAGGAAATAATTTTTGGCATATATTTTAAATAAACGAGGCAT
>JX070044
TTACGCCTTATTGGTTTCTTCTTGGCTATCTTGTGTTGGACCTTGATTGATACTTGCGAA
CAGTGGCTCGTAGAGGGTGATGAAGGTTGCATTCTTGAGAGCCCAATTTTTCAAGGATAT
GTTTTTTTCTTCGTCTAGATATTCCCTATATGAGGAGGTAGGTCCTGGATTGCAGAGGAA
GATAGTGGGAATTCCCCCTTTAATTTGAATGGGCTTCCCGTACTTTGTGTTGCTTTGCCA
GTCCCTCTGGGCCCCCATGAATTCCTTGAAGTGCTTTAAATAATGCGGGTCTACGTCATC
AATGACGTTGTACCACGCATCATTACTGTACACCTTTGGGCTTAGGTCTAGATGTCCACA
TAAATAATTATGTGGGCCTAGAGACCTGGCCCACATTGTCTTGCCTGTTCTGCTATCACC
CTCAATGACAATACTTATGGGTCTCCATGGCCGCGCAGCGGAAGATACGACGTTCTCGGC
GACCCACTCTTCAGGTTCATCTGGAACTTGATTAAAAGAAGAAGAAAGAAATGGAGAAAC
ATAAACTTCTAAAGGAGGACTAAAAATCCTATCTAAATTTGAACTTAAATTATGAAATTG
TAAAATATAGTCCTTTGGGGCCTTCTCTTTTAATATATTGAGGGCCTCGGATTTACTGCC
TGAATTGAGTGCCTCGGCATATGCGTCGTTGGCAGATTGCTGACCTCCTCTAGCTGATCT
GCCATCGATTTGGAAAACTCCAAAATCAATGAAGTCTCCGTCTTTCTCCACGTAGGTCTT
GACATCTGTTGAGCTCTTAGCTGCCTGAATGTTCGGATGGAAATGTGCTGACCTGTTTGG
GGATACCAGGTCGAAGAACCGTTGGTTCTTACATTGGTACTTGCCTTCGAATTGGATAAG
CACATGGAGATGTGGTTCCCCATTCTCGTGGAGTTCTCTGCAAACTTTGATGTATTTTTT
ATTTGTTGGGGTTTCTAGGTTTTTTAATTGGGAAAGTGCTTCCTGTCTAGAGAGAGAACA
ATTGGGATATGTTAGGAAATAATTTTTGGCATATATTTTAAATAAACGAGGCAT
>KX034540
TTACGCCTTATTGGTTTCTTCTTGGCTATCTTGTGTTGGACCTTGATTGATACTTGCGAA
CAGTGGCTCGTAGAGGGTGATGAAGGTTGCATTCTTGAGAGTCCAATTTTTCAAGGATAT
GTTTTTTTCTTCGTCTAGATATTCCCTATATGAGGAGGTAGGTCCTGGATTGCAGAGGAA
GATAGTGGGAATTCCTCCTTTAATTTGAATGGGCTTCCCGTACTTTGTGTTGCTTTGCCA
GTCCCTCTGGGCCCCCATGAATTCCTTGAAGTGCTTTAAATAATGCGGGTCTACGTCATC
AATGACGTTGTACCACGCATCATTACTGTACACCTTTGGGCTTAGGTCTAGATGTCCACA
TAAATAATTATGTGGGCCTAGAGACCTGGCCCACATTGTCTTGCCTGTTCTGCTATCACC
CTCAATGACAATACTTATGGGTCTCCATGGCCGCGCAGCGGAAGATACGACGTTCTCGGC
GACCCACTCTTCAAGTTCATCTGGAACTTGATTAAAAGAAGAAGAAAGAAATGGAGAAAC
ATAAACTTCTAAAGGAGGACTAAAAATCCTATCTAAATTTGAACTTAAATTATGAAATTG
TAAAATATAGTCCTTTGGGGCCTTCTCTTTTAATATATTGAGGGCCTCGGATTTACTGCC
TGAATTGAGTGCCTCGGCATATGCGTCGTTGGCAGATTGCTGACCTCCTCTAGCTGATCT
GCCATCGATTTGGAAAACTCCAAAATCAATGAAGTCTCCGTCTTTCTCCACGTAGGTCTT
GACATCTGTTGAGCTCTTAGCTGCCTGAATGTTCGGATGGAAATGTGCTGACCTGTTTGG
GGATACCAGGTCGAAGAACCGTTGGTTCTTACATTGGTACTTGCCTTCGAATTGGATAAG
CACATGGAGATGTGGTTCCCCATTCTCGTGGAGTTCTCTGCAAACTTTGATGTATTTTTT
ATTTGTTGGGGTTTCTAGGTTTTTTAATTGGGAAAGTGCTTCCTCTTTAGAGAGAGAACA
ATTGGGATATGTTAGGAAATAATTTTTGGCATATAATTTAAATAAACGAGGCAT
>KX034539
TTACGCCTTATTGGTTTCTTCTTGGCTATCTTGTGTTGGACCTTGATTGATACTTGCGAA
CAGTGGCTCGTAGAGGGTGATGAAGGTTGCATTCTTGAGAGTCCAATTTTTCAAGGATAT
GTTTTTTTCTTCGTCTAGATATTCCCTATATGAGGAGGTAGGTCCTGGATTGCAGAGGAA
GATAGTGGGAATTCCTCCTTTAATTTGAATGGGCTTCCCGTACTTTGTGTTGCTTTGCCA
GTCCCTCTGGGCCCCCATGAATTCCTTGAAGTGCTTTAAATAATGCGGGTCTACGTCATC
AATGACGTTGTACCACGCATCATTACTGTACACCTTTGGGCTTAGGTCTAGATGTCCACA
TAAATAATTATGTGGGCCTAGAGACCTGGCCCACATTGTCTTGCCTGTTCTGCTATCACC
CTCAATGACAATACTTATGGGTCTCCATGGCCGCGCAGCGGAAGATACGACGTTCTCGGC
GACCCACTCTTCAAGTTCATCTGGAACTTGATTAAAAGAAGAAGAAAGAAATGGAGAAAC
ATAAACTTCTAAAGGAGGACTAAAAATCCTATCTAAATTTGAACTTAAATTATGAAATTG
TAAAATATAGTCCTTTGGGGCCTTCTCTTTTAATATATTGAGGGCCTCGGATTTACTGCC
TGAATTGAGTGCCTCGGCATATGCGTCGTTGGCAGATTGCTGACCTCCTCTAGCTGATCT
GCCATCGATTTGGAAAACTCCAAAATCAATGAAGTCTCCGTCTTTCTCCACGTAGGTCTT
GACATCTGTTGAGCTCTTAGCTGCCTGAATGTTCGGATGGAAATGTGCTGACCTGTTTGG
GGATACCAGGTCGAAGAACCGTTGGTTCTTACATTGGTACTTGCCTTCGAATTGGATAAG
CACATGGAGATGTGGTTCCCCATTCTCGTGGAGTTCTCTGCAAACTTTGATGTATTTTTT
ATTTGTTGGGGTTTCTAGGTTTTTTAATTGGGAAAGTGCTTCCTCTTTAGAGAGAGAACA
ATTGGGATATGTTAGGAAATAATTTTTGGCATATATTTTAAATAAACGAGGCAT
>KU760888
TTACGCCTTATTGGTTTCTTCTTGGCTATCTTGTGTTGGACCTTGATTGATACTTGCGAA
CAGTGGCTCGTAGAGGGTGATGAAGGTTGCATTCTTGAGAGCCCAATTTTTCAAGGATAT
GTTTTTTTCTTCGTCTAGATATTCCCTATATGAGGAGGTAGGTCCTGGATTGCAGAGGAA
GATAGTGGGAATTCCTCCTTTAATTTGAATGGGCTTCCCGTACTTTGTGTTGCTTTGCCA
GTCCCTCTGGGCCCCCATGAATTCCTTGAAGTGCTTTAAATAATGCGGGTCTACGTCATC
AATGACGTTGTACCACGCATCATTACTGTACACCTTTGGGCTTAGGTCTAGATGTCCACA
TAAATAATTATGTGGGCCTAGAGACCTGGCCCACATTGTCTTGCCTGTTCTGCTATCACC
CTCAATGACAATACTTATGGGTCTCCATGGCCGCGCAGCGGAAGATACGACGTTCTCGGC
GACCCACTCTTCAAGTTCATCTGGAACTTGATTAAAAGAAGAAGAAAGAAATGGAGAAAC
ATAAACTTCTAAAGGAGGACTAAAAATCCTATCTAAATTTGAGCTTAAATTATGAAATTG
TAAAATATAGTCCTTTGGGGCCTTCTCTTTTAATATATTGAGGGCCTCGGATTTACTGCC
TGAATTGAGTGCCTCGGCATATGCGTCGTTGGCAGATTGCTGACCTCCTCTAGCTGATCT
GCCATCGATTTGGAAAACTCCAAAATCAATGAAGTCTCCGTCTTTCTCCACGTAGGTCTT
GACATCTGTTGAGCTCTTAGCTGCCTGAATGTTCGGATGGAAATGTGCTGACCTGTTTGG
GGATACCAGGTCGAAGAACCGTTGGTTCTTACATTGGTACTTGCCTTCGAATTGGATAAG
CACATGGAGATGTGGTTCCCCATTCTCGTGGAGTTCTCTGCAAACTTTGATGTATTTTTT
ATTTGTTGGGGTTTCTAGGTTTTTTAATTGGGAAAGTGCTTCCTCTTTAGAGAGAGAACA
ATTGGGATATGTTAGGAAATAATTTTTGGCATATATTTTAAATAAACGAGGCAT
>KC211184
TTACGCCTTATTGGTTTCTTCTTGGCTATCTTGTGTTGGACCTTGATTGATACTTGCGAA
CAGTGGCTCGTAGAGGGTGATGAAGGTTGCATTCTTGAGAGCCCAATTTTTCAAGGATAT
GTTTTTTTCTTCGTCTAGATATTCCCTATATGAGGAGGTAGGTCCTGGATTGCAGAGGAA
GATAGTGGGAATTCCCCCTTTAATTTGAATGGGCTTCCCGTACTTTGTGTTGCTTTGCCA
GTCCCTCTGGGCCCCCATGAATTCCTTGAAGTGCTTTAAATAGTGCGGGTCTACGTCATC
AATGACGTTGTACCACGCATCATTACTGTACACCTTTGGGCTTAGGTCTAGATGTCCACA
TAAATAATTATGTGGGCCTAGAGACCTGGCCCACATTGTCTTGCCTGTTCTGCTATCACC
CTCAATGATAATACTTATGGGTCTCCATGGCCGCGCAGCGGAAGATACGACGTTCTCGGC
GACCCACTCTTCAAGTTCATCTGGAACTTGATTAAAAGAAGAAGAAAGAAATGGAGAAAC
ATAAACTTCTAAAGGAGGACTAAAAATCCTATCTAAATTTGAACTTAAATTATGAAATTG
TAAAATATAGTCCTTTGGGGCCTTCTCTTTTAATATATTGAGGGCCTCGGATTTACTGCC
TGAATTGAGTGCCTCGGCATATGCGTCGTTGGCAGATTGCTGACCTCCTCTAGCTGATCT
GCCATCGATTTGGAAAACTCCAAAATCAATGAAGTCTCCGTCTTTCTCCACGTAGGTCTT
GACATCTGTTGAGCTCTTAGCTGCCTGAATGTTCGGATGGAAATGTGCTGACCTGTTTGG
GGATACCAGGTCGAAGAACCGTTGGTTCTTACATTGGTACTTGCCTTCGAATTGGATAAG
CACATGGAGATGTGGTTCCCCATTCTCGTGGAGTTCTCTGCAAACTTTGATGTATTTTTT
ATTTGTTGGGGTTTCTAGGTTTTTTAATTGGGAAAGTGCTTCCTCTTTAGAGAGAGAACA
ATTGGGATATGTTAGGAAATAATTTTTGGCATATATTTTAAATAAACGAGGCAT
>KT338296
TTACGCCTTATTGGTTTCTTCTTGGCTATCTTGTGTTGGACCTTGATTGATACTTGCGAA
CAGTGGCTCGTAGAGGGTGATGAAGGTTGCATTCTTGAGAGCCCAATTTTTCAAGGATAT
GTTTTTTTCTTCGTCTAGATATTCCCTATATGAGGAGGTAGGTCCTGGATTGCAGAGGAA
GATAGTGGGAATTCCCCCTTTAATTTGAATGGGCTTCCCGTACTTTGTGTTGCTTTGCCA
GTCCCTCTGGGCCCCCATGAATTCCTTGAAGTGCTTTAAATAATGCGGGTCTACGTCATC
AATGACGTTGTACCACGCATCATTACTGTACACCTTTGGGCTTAGGTCTAGATGTCCACA
TAAATAATTATGTGGGCCTAGAGACCTGGCCCACATTGTCTTGCCTGTTCTGCTATCACC
CTCAATGACAATACCTATGGGTCTCCATGGCCGCGCAGCGGAAGATACGACGTTCTCGGC
GACCCACTCTTCAAGTTCATCTGGAACTTGATTAAAAGAAGAAGAAAGAAATGGAGAAAC
ATAAACTTCTAAAGGAGGACTAAAAATCCTATCTAAATTTGAACTTAAATTATGAAATTG
TAAAATATAGTCCTTTGGGGCCTTCTCTTTTAATATATTGAGGGCCTCGGATTTACTGCC
TGAATTGAGTGCCTCGGCATATGCGTCGTTGGCAGATTGCTGACCTCCTCTAGCTGATCT
GCCATCGATTTGGAAAACTCCAAAATCAATGAAGTCTCCGTCTTTCTCCACGTAGGTCTT
GACATCTGTTGAGCTCTTAGCTGCCTGAATGTTCGGATGGAAATGTGCTGACCTGTTTGG
GGATACCAGGTCGAAGAACCGTTGGTTCTTACATTGGTACTTGCCTTCGAATTGGATAAG
CACATGGAGATGTGGTTCCCCATTCTCGTGGAGTTCTCTGCAAACTTTGATGTATTTTTT
ATTTGTTGGGGTTTCTAGGTTTTTTAATTGGGAAAGTGCTTCCTCTTTAGAGAGAGAACA
ATTGGGATATGTTAGGAAATAATTTTTGGCATATATTTTAAATAAACGAGGCAT
>KM435324
TTACGCCTTATTGGTTTCTTCTTGGATATCTTGTGTTGGACCTTGATTGATACTTGCGAA
CAGTGGCTCGTAGAGGGTGATGAAGGTTGCATTCTTGAGAGCCCAATTTTTCTTGGATAT
GTTTTTTTCTTCGTCTAGATATTCCCTATATGAGGAGGTAGGTCCTGGATTGCAGAGGAT
GATAGTGGGAATTCCCCCTTTAATTTGAATTGGCTTCCCGTTCTTTGTGTTGCTTTGCCA
GTCCCTCTGGGCCCCCAAGAATTGCTTGAAGTGCTTTAAATAATGCGGGTCTACGTCATC
AATGACGTTGTACCACGCATCATTACTGTACACCTTTGGGGTTAGGTCTAGATGTCCACA
TAAATAATTATGTGGGCCTAGACACCTGGCCCACATTGTCTTGCCTGTTCTGCTATCACC
CTCAATGTCAATACTTATGGGTCTCCATGGCCGCGCAGCGGAAGATACGACGTTCTCGGC
GAGCCACTCTTCAAGTTCATCTCGAACTTGATTAAAAGAAGAATAAAGAAATGGAGAAAC
ATAAACTTCTAAAGGAGGACTAAAAATCCTATCTAAATTTGAACTTAAATTATGAAATTG
TAAAATATAGTCCTTTCGGGCCTTCTCTTTTAATATATTGAGGGCCTCGGATTTACTGCC
TGAATTGAGTGCCTCGGCATATGCGTCGTTGGCAGATTGCTGACCACCTCTAGCTGATCT
GCCATCGATTTCGAAAACTCCAAAATCAATGAAGTCTCCGTCATTCTCCACGTAGGTCTT
GACATCTGTTGAGCTCTTAGCTGGCTGAATGTTCGGATGGAAATGAGCTGACCTGTTTGG
GGATACCAGGTCGAAGTACCGTTGGTTCTTACATTGGTACTTGCCTTCGAATTGGATAAG
CACATGGAGATGTGGTTCCCCATTCTCGTGGAGTTCTCTGCAAACTTTGATGTATTTTTT
ATTTGTTGGGGTTTCTACGTTTTTTAATTGGGAAAGTGCTTCCTCTTTTGAGAGAGAACA
ATTGGGATATGTTAGGAAATAATTTTTGGCATATATTTTAAATAAACGAGGCAT
>KJ546418
TTACGCCTTATTGGTTTCTTCTTGGCTATCTTGTGTTGGACCTTGATTGATACTTGCGAA
CAGTGGCTCGTAGAGGGTGATGAAGGTTGCATTCTTGAGAGCCCAATTTTTCAAGGATAT
GTTTTTTTCTTCGTCTAGATATTCCCTATATGAGGAGGTAGGTCCTGGATTGCAGAGGAA
GATAGTGGGAATTCCCCCTTTAATTTGAATTGGCTTCCCGTACTTTGTGTTGCTTTGCCA
GTCCCTCTGGGCCCCCATGAATTCCTTGAAGTGCTTTAAATAATGCGGGTCTACGTCATC
AATGACGTTGTACCACGCATCATTACTGTACACCTTTGGGCTTAGGTCTAGATGTCCACA
TAAATAATTATGTGGGCCTAGAGACCTGGCCCACATTGTCTTGCCTGTTCTGCTATCACC
CTCAATGACAATACTTATGGGTCTCCATGGCCGCGCAGCGGAAGATACGACGTTCTCGGC
GACCCACTCTTCAAGTTCATCTGGAACTTGATTAAAAGAAGAATAAAGAAATGGAGAAAC
ATAAACTTCTAAAGGAGGACTAAAAATCCTATCTAAATTTGAACTTAAATTATGAAATTG
TAAAATATAGTCCTTTGGGGCCTTCTCTTTTAATATATTGAGGGCCTCGGATTTACTGCC
TGAATTGAGTGCCTCGGCATATGCGTCGTTGGCAGATTGCTGACCTCCTCTAGCTGATCT
GCCATCGATTTGGAAAACTCCAAAATCAATGAAGTCTCCGTCTTTCTCCACGTAGGTCTT
GACATCTGTTGAGCTCTTAGCTGCCTGAATGTTCGGATGGAAATGTGCTGACCTGTTTGG
GGATACCAGGTCGAAGAACCGTTGGTTCTTACATTGGTACTTGCCTTCGAATTGGATAAG
CACATGGAGATGTGGTTCCCCATTCTCGTGGAGTTCTCTGCAAACTTTGATGTATTTTTT
ATTTGTTGGGGTTTCTAGGTTTTTTAATTGGGAAAGTGCTTCCTCTTTAGAGAGAGAACA
ATTGGGATATGTTAGGAAATAATTTTTGGCATATATTTTAAATAAACGAGGCAT
>KU975399
TTACGCCTTATTGGTTTCTTCTTGGCTATCTTGTGTTGGACCTTGATTGATACTTGCGAA
CAGTGGCTCGTAGAGGGTGATGAAGGTTGCATTCTTGAGAGCCCAATTTTTCAAGGATAT
GTTTTTTTCTTCGTCTAGATATTCCCTATATGAGGAGGTAGGTCCTGGATTGCAGAGGAA
GATAGTGGGAATTCCCCCTTTAATTTGAATGGGCTTCCCGTACTTTGTGTTGCTTTGCCA
GTCCCTCTGGGCCCCCACGAATTCCTTGAAGTGCTTTAAATAATGCGGGTCTACGTCATC
AATGACGTTGTACCACGCATCATTACTGTACACCTTTGGGTTTAGGTCTAGATGTCCACA
TAAATAATTATGTGGGCCTAGAGACCTGGCCCACATTGTCTTGCCTGTTCTGCTATCACC
CTCAATGACAATACTTATGGGTCTCCATGGCCGCGCAGCGGAAGATACGACGTTCTCGGC
GACCCACTCTTCAAGTTCATCTGGAACTTGATTAAAAGAAGAAGAAAGAAATGGAGAAAC
ATAAACTTCTAAAGGAGGACTAAAAATCCTATCTAAATTTGAACTTAAATTATGAAATTG
TAAAATATAGTCCTTTGGGGCCTTCTCTTTTAATATATTGAGGGCCTCGGATTTACTGCC
TGAATTGAGTGCCTCGGCATATGCGTCGTTGGCAGATTGCTGACCTCCTCTAGCTGATCT
GCCATCGATTTGGAAAACTCCAAAATCAATGAAGTCTCCGTCTTTCTCCACGTAGGTCTT
GACATCTGTTGAGCTCTTAGCTGCCTGAATGTTCGGATGGAAATGTGCTGACCTGTTTGG
GGATTCCAGGTCGAAGAACCGTTGGTTCTTACATTGGTACTTGCCTTCGAATTGGATAAG
CACATGGAGATGTGGTTCCCCATTCTCGTGGAGTTCTCTGCAAACTTTGATGTATTTTTT
ATTTGTTGGGGTTTCTAGGTTTTTTAATTGGGAAAGTGCTTCCTCTTTAGAGAGAGAACA
ATTGGGATATGTTAGGAAATAATTTTTGGCATATATTTTAAATAAACGAGGCAT
>JX669543
TTACGCCTTATTGGTTTCTTCTTGGCTATCTTGTGTTGGACCTTGATTGATACTTGCGAA
CAGTGGCTCGTAGAGGGTGATGAAGGTTGCATTCTTGAGAGCCCAATTTTTCAATGATAT
GTTTTTTTCTTCGTCTAGATATTCCCTATATGAGGAGGTAGGTCCTGGATTGCAGAGGAA
GATAGTGGGAATTCCCCCTTTAATTTGAATGGGCTTCCCGTACTTTGTGTTGCTTTGCCA
GTCCCTCTGGGCCCCCATGAATTCCTTGAAGTGCTTTAAATAATGCGGGTCTACGTCATC
AATGACGTTGTACCACGCATCATTACTGTACACCTTTGGGCTTAGGTCTAGATGACCACA
TAAATAATTATGTGGGCCTAGAGACCTGGCCCACATTGTCTTGCCTGTTCTGCTATCACC
CTCAATGACAATACTTATGGGTCTCCATGGCCGCGCAGCGGAAGATACGACGTTCTCGGC
GACCCACTCTTCAAGTTCATCTGGAACTTGATTAAAAGAAGAAGAAAGAAATGGAGAAAC
ATAAACTTCTAAAGGAGGACTAAAAATCCTATCTAAATTTGAACTTAAATTATGAAATTG
TAAAATATAGTCCTTTGGGGCCTTCTCTTTTAATATATTGAGGGCCTCGGATTTACTGCC
TGAATTGAGTGCCTCGGCATATGCGTCGTTGGCAGATTGCTGACCTCCTCTAGCTGATCT
GCCATCGATTTGGAAAACTCCAAAATCAATGAAGTCTCCGTCTTTCTCCACGTAGGTCTT
GACATCTGTTGAGCTCTTAGCTGCCTGAATGTTCGGATGGAAATGTGCTGACCTGTTTGG
GGATACCAGGTCGAAGAACCGTTGGTTCTTACATTGGTACTTGCCTTCGAATTGGATAAG
CACATGGAGATGTGGTTCCCCATTCTCGTGGAGTTCTCTGCAAACTTTGATGTATTTTTT
ATTTGTTGGGGTTTCTAGGTTTTTTAATTGGGAAAGTGCTTCCTCTTTAGAGAGAGAACA
ATTGGGATATGTTAGGAAATAATTTTTGGCATATATTTTAAATAAACGAGGCAT
>JX669542
TTACGCCTTATTGGTTTCTTCTTGGCTATCTTGTGTTGGACCTTGATTGATACTTGCGAA
CAGTGGCTCGTAGAGGGTGATGAAGGTTGCATTCTTGAGAGCCCAATTTTTCAATGATAT
GTTTTTTTCTTCGTCTAGATATTCCCTATATGAGGAGGTAGGTCCTGGATTGCAGAGGAA
GATAGTGGGAATTCCCCCTTTAATTTGAATGGGCTTCCCGTACTTTGTGTTGCTTTGCCA
GTCCCTCTGGGCCCCCATGAATTCCTTGAAGTGCTTTAAATAATGCGGGTCTACGTCATC
AATGACGTTGTACCACGCATCATTACTGTACACCTTTGGGCTTAGGTCTAGATGTCCACA
TAAATAATTATGTGGGCCTAGAGACCTGGCCCACATTGTCTTGCCTGTTCTGCTATCACC
CTCAATGACAATACTTATGGGTCTCCATGGCCGCGCAGCGGAAGATACGACGTTCTCGGC
GACCCACTCTTCAAGTTCATCTGGAACTTGATTAAAAGAAGAAGAAAGAAATGGAGAAAC
ATAAACTTCTAAAGGAGCACTAAAAATCCTATCTAAATTTGAACTTAAATTATGAAATTG
TAAAATATAGTCCTTTGGGGCCTTTTCTTTTAATATATTGAGGGCCTCGGATTTACTGCC
TGAATTGAGTGCCTCGGCATATGCGTCGTTGGCAGATTGCTGACCTCCTCTAGCTGATCT
GCCATCGATTTGGAAAACTCCAAAATCAATGAAGTCTCCGTCTTTCTCCACGTATGTCTT
GACATCTGTTGAGCTCTTAGCTGCCTGAATGTTCGGATGGAAATGTGCTGACCTGTTTGG
GGATACCAGGTCGAAGAACCGTTGGTTCTTACATTGGTACTTGCCTTCGAATTGGATAAG
CACATGGAGATGTGGTTCCCCATTCTCGTGGAGTTCTCTGCAAACTTTGATGTATTTTTT
ATTTGTTGGGGTTTCTAGGTTTTTTAATTGGGAAAGTGCTTCCTCTTTAGAGAGAGAACA
ATTGGGATATGTTAGGAAATAATTTTTGGCATATATTTTAAATAAACGAGGCAT
>KX034549
TTACGCCTTATTGGTTTCTTCTTGGCTATCTTGTGTTGGACCTTGATTGATACTTGCGAA
CAGTGGCTCGTAGAGGGTGATGAAGGTTGCATTCTTGAGAGCCCAATTTTTCAAAGATAT
GTTTTTTTCTTCGTCTAGATATTCCCTATATGAGGAGGTAGGTCCTGGATTGCAGAGGAA
GATAGTGGGAATTCCCCCTTTAATTTGAATGGGCTTCCCGTACTTTGTGTTGCTTTGCCA
GTCCCTCTGGGCCCCCATGAATTCCTTGAAGTGCTTTAAATAATGCGGGTCTACGTCATC
AATGACGTTGTACCACGCATCATTACTGTACACCTTTGGGCTTAGGTCTAGATGTCCACA
TAAATAATTATGTGGGCCTAGAGACCTGGCCCACATTGTCTTGCCTGTTCTGCTATCACC
CTCAATGACAATACTTATGGGTCTCCATGGCCGCGCAGCGGAAGATACGACGTTCTCGGC
GACCCACTCTTCAAGTTCATCTGGAACTTGATTAAAAGAAGAAGAAAGAAATGGAGAAAC
ATAAACTTCTAAAGGAGGACTAAAAATCCTATCTAAATTTGAACTTAAATTATGAAATTG
TAAAATATAGTCCTTTGGGGCCTTCTCTTTTAATATATTGAGGGCCTCGGATTTACTGCC
TGAATTGAGTGCCTCGGCATATGCGTCGTTGGCAGATTGCTGACCTCCTCTAGCTGATCT
GCCATCGATTTGGAAAACTCCAAAATCAATGAAGTCTCCGTCTTTCTCCACGTAGGTCTT
GACATCTGTTGAGCTCTTAGCTGCCTGAATGTTCGGATGGAAATGTGCTGACCTGTTTGG
GGATACCAGGTCGAAGAACCGTTGGTTCTTACATTGGTACTTGCCTTCGAATTGGATAAG
CACATGGAGATGTGGTTCCCCATTCTCGTGGAGTTCTCTGCAAACTTTGATGTATTTTTT
ATTTGTTGGGGTTTCTAGGTTTTTTAATTGGGAAAGTGCTTCCTCTTTAGAGAGAGAACA
ATTGGGATATGTTAGGAAATAATTTTTGGCATATATTTTAAATAAACGAGGCAT
>KM435325
TTACGCCTTATTGGTTTCTTCTTGGCTATCTTGTGTTGGACCTTCATTGATACTTGCGAA
CAGTGGCTCGTAGAGGGTGATGAAGGTTGCATTCTTGAGAGCCCAATTTTTCAACGATAT
GTTTTTTTCTTCGTCTTGATATTCCCTATATGAGGAGGTAGGTCGTGGAATGCAGAGGAA
GATAGTGGGAATTCCCCCTTTAATTTGAATGGGCTTCCCGTACTTTGTGTTGGTTTGCCA
GTCCCTCTGCGCCCCCATGAATTGCTTGAAGTGCTTTAAATAATGCGGGTCTACGTCATC
AATGACGTTGTACCACGTATCATTACTGTACACCTTTGGGCTTAGGTCTAGATGTCCGCA
TAAATAATTATGTGGGCCTAGAGACCTGGCCCACATTGTCTTACCTGTTCTGCTATCACC
CTCAATGACAATACTTATGGGTTTCCATGGCCGCGCAGCGGAAGATACGACGTACTCGGC
GACCCACTCTTCAAGTTCATCTGGAACTTGATTAAAAGAAGAAGAAAGAAATGGAGAAAC
ATAAACTTCTAAAGGAGGACTAAAAATCCAATCTAAATTTGAACTTAAATTATGAAATTG
TAAAATATAGTCCTTTGGGGCCTTCTCTTTTAATATATTGAGGGCCTCGGATTTACTGCC
TGAATTGAGTGCCTCGGCATAAGCGTCGTTGGCAGATTGCTGACCTCCTCTAGCACATCT
GCCATCGATTTGGAAAACTCCAAAATCAATGAAGTCTCCGTCTTTGTCCACGTAGGTCTT
GACATCTGTTGAGCTCTTAGCAGCCTGAATGTTCCGATGGAAATGTGCTGACCTGTTTGG
GGATACCAGGTCGAAGAACCGTTGGTTCTTACATTGGTACTTGCCTTCGAATTGGATAAG
CACATGGAGATGTGGTTCCCCATTCTCGTGGAGTTCTCTGCAAACTTTGATGTATTTTTT
ATTTGTTGGGGTTTCTAGGTTTTTTAATTGGGAAAGTGCTTCCTCTTTAGTGAGAGAACA
ATTGGGAAATGTTAGGAAATAATTTTTGGCATATATTTTAAATAAACGAGGCAT
>KJ879949
TTACGCCTTATTGGTTTCTTCTTGGCTATCTTGTGTTGGACCTTGATTGATACTTGCGAA
CAGTGGCTCGTAGAGGGTGATGAAGGTTGCATTCTTGAGAGCCCAATTTTTCAAGGATAT
GTTTTTTTCTTCGTCTAGATATTCCCTATATGAGGAGGTAGGTCCTGGATTGCAGAGGAA
GATAGTGGGAATTCCCCCTTTAATTTGAATGGGCTTCCCGTACTTTGTGTTGCTTTGCCA
GTCCCTCTGGGCCCCCATGAATTCCTTGAAGTGCTTTAAATAATGCGGGTCTACGTCATC
AATGACGTTGTACCACGCATCATTACTGTACACCTTTGGGCTTAGGTCTAGATGTCCGCA
TAAATAATTATGTGGGCCTAGAGACCTGGCCCACATTGTCTTGCCTGTTCTGCTATCACC
CTCAATGACAATACTTATGGGTCTCCATGGCCGCGCAGCGGAAGATACGACGTTCTCGGC
GACCCACTCTTCAAGTTCATCTGGAACTTGATTAAAAGAAGAAGAAAGAAATGGAGAAAC
ATAAACTTCTAAAGGAGGACTAAAAATCCTATCTAAATTTGAACTTAAATTATGAAATTG
TAAAATATAGTCCTTTGGGGCCTTCTCTTTTAATATATTGAGGGCCTCGGATTTACTGCC
TGAATTGAGTGCCTCGGCATATGCGTCGTTGGCAGATTGCTGACTTCCTCTAGCTGATCT
GCCATCGATTTGGAAAACTCCAAAATCAATGAAGTCTCCGTCTTTCTCCACGTAGGTCTT
GACATCTGTTGAGCTCTTAGCTGCCTGAATGTTCGGATGGAAATGTGCTGACCTGTTTGG
GGATACCAGGTCGAAGAACCGTTGGTTCTTACATTGGTACTTGCCTTCGAATTGGATAAG
CACATGGAGATGTGGTTCCCCATTCTCGTGGAGTTCTCTGCAAACTTTGATGTATTTTTT
ATTTGTTGGGGTTTCTAGGTTTTTTAATTGGGAAAGTGCTTCCTCTTTAGAGAGAGAACA
ATTGGGATATGTTAGGAAATAATTTTTGGCATATATTTTAAATAAACGAGGCAT
>KC999844
TTACGCCTTATTGGTTTCTTCTTGGCTATCTTGTGTTGGACCTTGATTGATACTTGCGAA
CAGTGGCTCGTAGAGGGTGATGAAGGTTGCATTCTTGAGAGCCCAATTTTTCAAGGATAT
GTTTTTTTCTTCGTCTAGATATTCCCTATATGAGGAGGTAGGTCCTGGATTGCAGAGGAA
GATAGTGGGAATTCCCCCTTTAATTTGAATGGGCTTCCCGTACTTTGTGTTGCTTTGCCA
GTCCCTCTGGGCCCCCATGAATTCCTTGAAGTGCTTTAAATAATGCGGGTCTACGTCATC
AATGACGTTGTACCACGCATCATTACTGTACACCTTTGGGCTTAGGTCTAGATGTCCACA
TAAATAATTATGTGGGCCTAGAGACCTGGCCCACATTGTCTTACCTGTTCTGCTATCACC
CTCAATGACAATACTTATGGGTCTCCATGGCCGCGCAGCGGAAGATACGACGTTCTCGGC
GACCCACTCTTCAAGTTCATCTGGAACTTGATTAAAAGAAGAAGAAAGAAATGGAGAAAC
ATAAACTTCTAAAGGAGGACTAAAAATCCTATCTAAATTTGAACTTAAATTATGAAATTG
TAAAATATAGTCCTTTGGGGCCTTCTCTTTTAATATATTGAGGGCCTCGGATTTACTGCC
TGAATTGAGTGCCTCGGCATATGCGTCGTTGGCAGATTGCTGACCTCCTCTAGCTGATCT
GCCATCGATTTGGAAAACTCCAAAATCAATGAAGTCTCCGTCTTTCTCCACGTAGGTCTT
GACATCTGTTGAGCTCTTAGCTGCCTGAATGTTCGGATGGAAATGTGCTGACCTGTTTGG
GGATACCAGGTCGAAGAACCGTTGGTTCTTACATTGGTACTTGCCTTCGAATTGGATAAG
CACATGGAGATGTGGTTCCCCATTCTCGTGGAGTTCTCTGCAAACTTTGATGTATTTTTT
ATTTGTTGGGGTTTCTAGGTTTTTTAATTGGGAAAGTGCTTCCTCTTTAGAGAGAGAACA
ATTGGGATATGTTAGGAAATAATTTTTGGCATATATTTTAAATAAACGAGGCAT
>JX856173
TTACGCCTTATTGGTTTCTTCTTGGCTATCTTGTGTTGGACCTTGATTGATACTTGCGAA
CAGTGGCTCGTAGAGGGTGATGAAGGTTGCATTCTTGAGAGCCCAATTTTTCAAGGATAT
GTTTTTTTCTTCGTCTAGATATTCCCTATATGAGGAGGTAGGTCCTGGATTGCAGAGGAA
GATAGTGGGAATTCCCCCTTTAATTTGAATGGGCTTCCCGTACTTTGTGTTGCTTTGCCA
GTCCCTCTGGGCCCCCATGAATTCCTTGAAGTGCTTTAAATAATGCGGGTCTACGTCATC
AATGACGTTGTACCACGCATCATTACTGTACACCTTTGGGCTTAGGTCTAGATGTCCACA
TAAATAATTATGTGGGCCTAGAGACCTGGCCCACATTGTCTTGCCTGTTCTGCTATCACC
CTCAATGACAATACTTATGGGTCTCCATGGCCGCGCAGCGGAAGATACGACGTTCTCGGC
GACCCACTCTTCAAGTTCATCTGGAACTTGATTAAAAGAAGAAGAAAGAAATGGAGAAAC
ATAAACTTCTAAAGGAGGACTAAAAATCCTATCTAAATTTGAACTTAAATTATGAAATTG
TAAAATATAGTCCTTTGGGGCCTTCTCTTTTAATATATTGAGGGCCTCGGATTTACTGCC
TGAATTGAGTGCCTCGGCATATGCGTCGTTGGCAGATTGCTGACCTCCTCTAGCTGATCT
GCCATCGATTTGGAAAACTCCAAAATCAATGAAGTCTCCGTCTTTCTCCACGTAGGTCTT
GACATCTGTTGAGCTCTTAGCTGCCTGAATGTTCGGATGGAAATGTGCTGACCTGTTTGG
GGATACCAGGTCGAAGAACCGTTGGTTCTTACATTGGTACTTGCCTTCGAATTGGATAAG
CACATGGAGATGTGGTTCCCCATTCTCGTGGAGTTCTCTGCAAACTTTGATGTATTTTTT
ATTTGTTGGGGTTTCTAGGTTTTTTAATTGGGAAAGTGCTTCCTCTTTAGAGAGAGAACA
ATTGGGATATGTTAGGAAATAATTTTTGGCATATATTTTAAATAAACGGGGCAT
>JX669541
TTACGCCTTATTGGTTTCTTCTTGGCTATCTTGTGTTGGACCTTGATTGATACTTGCGAA
CAGTGGCTCGTAGAGGGTGATGAAGGTTGCATTCTTGAGAGCCCAATTTTTCAAGGATAT
GTTTATTTCTTCGTCTAGATATTCCCTATATGAGGAGGTAGGTCCTGGATTGCAGAGGAA
GATAGTGGGAATTCCCCCTTTAATTTGAATGGGCTTCCCGTACTTTGTGTTGCTTTGCCA
GTCCCTCTGGGCCCCCATGAATTCCTTGAAGTGCTTTAAATAATGCGGGTCTACGTCATC
AATGACGTTGTACCACGCATCATTACTGTACACCTTTGGGCTTAGGTCTAGATGTCCACA
TAAATAATTATGTGGGCCTAGAGACCTGGCCCACATTGTCTTGCCTGTTCTGCTATCACC
CTCAATGACAATACTTATGGGTCTCCATGGCCGCGCAGCTGAAGATACGACGTTCTCGGC
GACCCACTCTTCAAGTTCATCTGGAACTTGATTAAAAGAAGAAGAAAGAAATGGAGAAAC
ATAAACTTCTAAAGGAGGACTAAAAATCCTATCTAAATTTGAACTTAAATTATGAAATTG
TAAAATATAGTCCTTTGGGGCCTTCTCTTTTAATATATTGAGGGCCTCGGATTTACTGCC
TGAATTGAGTGCCTCGGCATATGCGTCGTTGGCAGATTGCTGACCTCCTCTAGCTGATCT
GCCATCGATTTGGAAAACTCCAAAATCAATGAAGTCTCCGTCTTTCTCCACGTAGGTCTT
GACATCTGTTGAGCTCTTAGCTGCCTGAATGTTCGGATGGAAATGTGCTGACCTGTTTGG
GGATACCAGGTCGAAGAACCGTTGGTTCTTACATTGGTACTTGCCTTCGAATTGGATAAG
CACATGGAGATGTGGTTCCCCATTCTCGTGGAGTTCTCTGCAAACTTTGATGTATTTTTT
ATTTGTTGGGGTTTCTAGGTTTTTTAATTGGGAAAGTGCTTCCTCTTTAGAGAGAGAACA
ATTGGGATATGTTAGGAAATAATTTTTGGCATATATTTTAAATAAACGGGGCAT
>KM435328
TTACGCCTTATTGGTTTCTTCTTGGCAATCTTGTGTTGGACCTTGATTGATACTTGCGAA
CAGTGGCTCGTAGAGGGTGATGAAGGTTGCATTCTTGAGAGCCCAATTTTTCAAGGATAT
GTTTTTTTCTTCGTCTAGATATTCCCTATATGTGGAGGTAGGTCCTGGATTGGAGAGGAA
GATAGTGGGAATTCCCCCTGAAATTTGAATGGGCTTCCCGTACTTTGTGTTGCTTTGCCA
GTCCCTGTGGGCCCCCATGAATTCCTTGAAGTGCTTTAAATTATGCGGGTCTACGTCATC
AATGACGTTGTACCACGCATCATTACTGTACACCTTTCGGCTTAGGTCTAGATGTCCACA
TAAATAATTATGTGGGCCTAGAGACCTGGCCCACATTGTCTTGGCTGTTCTGCTATCACC
CTCAATGACAATACTTATCGGTCTCCATGGCCGCGCAGCGGAAGATACGACGTTCTCGGC
GACCCACTCTACAAGTTCATCTGGAACTTGATTAAAAGAAGAAGAAAGAAATGGAGAAAC
ATAAACTTCTAAAGGAGGACTAAAAATGCTATCTAAATTTGAACTTAAATTATCAAATTG
TAAAATATAGTCCTTTGGGGCCTTCTCTTTTAATATATTGAGGGCCTCGGATTTACTGCC
TGAATTGAGTGCCTCGGCATATGCCTCGTTGGCAGATTGCTGACCTCCTCTAGCAGATCT
GCCATCGATTTGGAAAACTCCAATATCAATGAAGTCTCCGTCTTTCTCCACGTAGGTCTT
GACATCTGTTGAGCTCTTACCTGCCTGAATGTTCGGATGGAAATGTGCTGACCTGTTTGG
GGATAGCAGGTCGAAGAACCGTTGGTTCTTACATTCGTACTTGCCTTCGAATTGGATAAG
CACATGGAGATGTGGTTCCCCATTCTCGTGGAGTTCTCTGCAAACTTTGATGTATTTTTT
ATTTGTTGGGGTTTCTAGGTTTTTTAATTCGGAAAGTGCTTCCTCTTTAGAGAGAGAACA
AATGGGATATGATAGGAAATAATTTTTGGCATATATTTTAAATAAACGGGGCAT
>KX034544
TTACGCCTTATTGGTTTCTTCTTGGCTATCTTGTGTTGGACCTTGATTGATACTTGCGAA
CAGTGGCTCGTAGAGGGTGATGAAGGTTGCATTCTTGAGAGCCCAATTTTTCAAGGATAT
GTTTTTTTCTTCGTCTAGATATTCCCTATATGAGGAGGTAGGTCCTGGATTGCAGAGGAA
GATAGTGGGAATTCCCCCTTTAATTTGAATGGGCTTCCCGTACTTTGTGTTGCTTTGCCA
CTCCCTCTGGGCCCCCATGAATTCCTTGAAATGCTTTAAATAATGCGGGTCTACGTCATC
AATGACGTTGTACCACGCATCATTACTGTACACCTTTGGGCTTAGGTCTAGATGTCCACA
TAAATAATTATGTGGGCCTAGAGACCTGGCCCACATTGTCTTGCCTGTTCTGCTATCACC
CTCAATGACAATACTTATGGGTCTCCATGGCCGCGCAGCGGAAGATACGACGTTCTCGGC
GACCCACTCTTCAAGTTCATCTGGAACTTGATTAAAAGAAGAAGAAAGAAATGGAGAAAC
ATAAACTTCTAAAGGAGGACTAAAAATCCTATCTAAATTTGAACTTAAATTATGAAATTG
TAAAATATAGTCCTTTGGGGCCTTCTCTTTTAATATATTGAGGGCCTCGGATTTACTGCC
TGAATTGAGTGCCTCGGCATATGCGTCGTTGGCAGATTGCTGACCTCCTCTAGTTGACCT
GCCATCGATTTGGAAAACTCCAAAATCAATGAAGTCTCCGTCTTTCTCCACGTAGGTCTT
GACATCTGTTGAGCTCTTAGCTGCCTGAATGTTCGGATGGAAATGTGCTGACCTGTTTGG
GGATACCAGGTCGAAGAACCGTTGGTTCTTACATTGGTACTTGCCTTCGAATTGGATAAG
CACATGGAGATGTGGTTCCCCATTCTCGTGGAGTTCTCCGCAAACTTTGATGTATTTTTT
ATTTGTTGGGGTTTCTAGGTTTTTTAATTGGGAAAGTGCTTCCTCTTTAGAGAGAGAACA
ATTGGGATATGTTAGGAAATAATTTTTGGCATATATTTTAAATAAACGAGGCAT
>KM435327
TTACGCGTTATTGGTTTCTTCTTGGCTATCATGTGTTGGACCTTGATCGATACGTGCGAA
CAGTGGCTCGTAGAGGGTGATGAAGGTTGCATTCTTGAGAGCCCAATTTTTCAAGGATAT
GTTTTTTTCTCCGTCTAGATATTCCCTATAAGAGGAGGTAGGTCCTGGATTGCAGAGGAA
GATAGTGGGAATTCCCCCTTTAATTTGAATGGGCTTCCCGTAGTTTGTGTTGCTTTGCCA
GTCCCTCTGGGCCCCCATGAATTCCTTGAAGTGCTTTAAATAATGCGGGTCTAGGTCATC
AATGACGTTGTACCACGCATCATTACTGTACACCTTTGGGCTAAGGTCTAGATGTCCACA
TAAATAATTATGTGGGCCTAGAGACCTGGCCCACATTGTCTTGCCTGATCTGCTATCACC
CTCAATGACAATACCTATGGGTCTCCATGGCCGCGCAGCGGAAGATACGACGTTCTCGGC
GACCCACTCTTCAAGTTCATCTGGAACTTGATTAAAAGAAGAAGAAAGAAATGGAGAAAC
ATAAACTTCTAAAGCAGGACTAAAAATCCTATGTAAATTTGAACTTAAATTATGAAATTG
TAAAATATAGTCCTTTGGGGCCTTCTCTTTTAATATATTGAGGGGCTCGGATTTACTGCC
TGTATTGAGTGCCTCGGCATATGCGTCGTTGGCAGATTGCTGACCTCCTCTACCTGATCT
GCCATCGATTTGGAAAACTCCAAAATCAATGAAGTCACCGTCTTTCTCCACGTAGGTCTT
GACATCTGTTGAGCTCTTAGCTGCCTGAAAGTTCGGATGGAAATGTGCTGACCTGTTTGG
GGATACCAGGTCGAAGAACCGTTGGATCTTACATTGGTACTTGCCTTCGAATTGCATAAG
CACATGGAGATGTGGTTCCCCATTCTCGTGGAGTTCTCTGCAAACTTTGATGTATTTTTT
ATTTCTTGGGGTTTCTAGGTTTTTTAATTGGGTAAGTGCTTGCTCTTTAGAGAGAGAACA
ATTGGGATATGTTAGGAAATAATTTTTGGCATATATTTTAAATAAACGAGGCAT
>KM435322
TTACGCCTTATTGGTTTCTTCTTGGCTATCTTCTGTAGGACCTTGATTGATACATGCGAA
CAGTGGCTCGTAGAGGGTGATGAAGGTTGCATTCTTGAGAGCCCAATTTTTCAATCTTAT
GTTTTTTTCTTCGACTAGATATTCCCTATATGACGAGGTAGGTCCTGGATTGCACAGGAA
GATAGTGGGAATTCCCCCTTTAATTTGAATGGGCTTCCCGTAGTTTGTGTTGCTTAACCA
GTCCCTCTGGGCCCCCATGAATTCCTTGAAGTGCTTTAAATAATGCGGGTCTTCGTCATC
AATGACGTTGTACCACGCATCATAACTGTACACCTTAGGGCTTAGGTCTAGATGACCACA
ATAATAATTATGTGGGCCTAGAGACCTGGCCCACAATGTCTTGCCTGTTCTGCTATCACC
CTCAATGACAATACTTAAGGGTCTCCATGGCCGCGCAGCGGAAGATACGACGTTGTCGGC
GACCCACTCTTCAAGTTCATCTGGAACTTGATTAAAAGAAGAAGAAAGAAATGGAGAAAC
ATAAACTTCTAAAGGAGGACTAAAAATCCTATCTAAATTTGAACTTAAATTATGAAATTG
TAAAATATAGTCCTTTGGGGCCTTGTCTTTTAATATATTGAGGGTCTCGGATTTACTGCC
TGAATTGAGTGCCTCGGCATATGGGTCGTTGGCAGATTGCTGACCTCCTCTACCTGATCT
GCCATCGATTTGGAAAACTCCAAAATCAATGAAGTCTCCGACTTTCTCCACGTAGGTCTT
GACATCTGTTGAGCTCTTAGCTGCCTGAAAGTTCGGATGGAAATGTGCTGACCTGTTTGG
GGATACCTGGTCGAAGAACCGTTGGATCTTACATTGGTACTTACCTTCGAATTGGATAAG
CACATGGAGATGTGGTTCCCCATTCTCGTGGAGTTCTCTGCAAACTTTGATGTATTTTTT
ATTTGTTGGGGATTCTAGGTTTTTTAATTGGGTAAGTGCTTCCTCTTTAGAGAGAGAACA
ATTCGGATATGTTAGGAAATAATTTTTGGCATATATTTTAAATAAACGAGGCAT
>KM435326
TTACGCCTTATTGGTTTCTTCTTGGCTATCTTGTGTTGGACCTTGATTGATACTTCCGAA
CAGTGGCTCGTAGAGGGTGATGAAGGTTGCATTCTTGAGAGCCCAATTTTTCAAGGATAT
GTTTTTTTCTTGGTCTAGATATTCCCTTAAAGAGGAGGTAGGTCCTGGATTGCAGAGGAA
GATAGTGGGAATTCCCCCTTTAATTTGAATGGGCATCCCGTAGTTTGTGTTGCTTCGCCA
GTCCCTCTGGGCCCCCATGAATTGCTTGAAGTGCTTTAAATAATGCGGGTCTACCTCATC
AATGACGATGTACCACGCATCATTACTGTACACCTTTGGGCTTAGGTCTAGATGTCCACA
TAAATAATTATGAGGGCCTAGAGACCTGGCCCTCATTGTCTTGCCTGTTCTGGTATCACC
CTCAATGACAATACTTATGGGTCTCCATGGCCGCGCAGCGGAAGATACGAGGTTCTCGGC
GACCCACTCTTCAACTTCATCTGGTACTTGATTAAAAGAAGAAGAAAGAAATGGAGAAAC
ATAAAGTTCTAAAGGAGGACTAAAAATCCTATCTAAATTTGAACTTAAATTATGAAATTC
TAAAATATAATCCTTTGGGGCCTTCTCTTTTAATATATTGAGGGCCTCGGATTTACTGCC
TGAATTGAGTGCCTCGGCATATGCGTCGTAGGCAGATTGCTGAGCTCCTCTAGCTGATCT
GCCATCGATTTGGAAAACTCCAAAATCAATGAAGTGACCGTCTTTCTCCACGTAGGTCTT
GACTTCTCTTGAGCTCTTAGCTGCCTGAATGTTCGGATGGAAATGTGCTGACCTGTTTGG
GGATACCAGGACGAAGAACCGTTGGTTCTTACATTGGTACTTGGCTTCGAATTGGATAAG
CACATGGAGATGTGGTTCCCCATTCTCGTGGAGTTCTCTGCAAACTTTGATGTATTTTTT
ATTCGTTGGGGTTTCTAGGTTTTTTAATTGGGAAAGTGCTTCCTCTTTAGAGAGAGAACA
ATTGGGATATGTTAGGAAATAATTTTTGGCATATATTTTAAATAAACGAGGCAT
>KM435323
TTACGCCTTATTGGTTTCTTGTAGGCTATCTTGTGTTGGACCTTGAATGATACTTGCGAA
CAGTGGCTCGTAGAGAGTGATGAAGGTTGCATTCTTGAGAGCCCAATTTTTCAAGGATAT
GTTTTTTTCTTCCTCTAGATATTCCCTATAAGAGGACGTAGGTCCTGGATCGCAGAGGAA
GATAGTGGGAATTCCCCCTTTAATTTGAATGGGCTTCCCGTACTTTGAGTTGCTTTGCCA
GTCCCTCTGGGCCCCCATGAATTCCTTGAAGTGCTTTAAATAATCCGGGTCTACGTCATC
AATGACGTTGTAGCACGCATCAATACTGTACACCTTTGGGCTTAGGTCTAGATGTCCACA
TAAATAATTATGTGGGCCTAGAGACCTGGCCCACATTGTGTTGCCTGTTCTGCTATCACC
CTCAATGACAATACTTATGGGACTCCATGGCCGCGCAGCGGAAGATACGACGTTCTCGGC
GACCCTCTCTTCAAGTTCATCTGGATCTTGATTAAAAGAAGAAGAAAGAAATGGAGAAAC
ATAAACTTCTAAAGGAGGACTAAAAATCCTATCTAAATTTGAACTTAAATTATGAAATTG
TAAAATATAGTCCTTTGGGGGCTTCTCTTTTAATATATTGAGGGACTCGGATTTACTGCC
TGAATTGAGTGCCTCGGCATATGCGTCGTTGGCAGAATGCTGACCTCCTCTAGCTGATCT
GGCATCGATTTCGAAAACTCCAAAATCAATGAAGTCACCGTCTTTCTCCACGTAGGTCTT
GACATCAGTTGACCTCTTAGCTGCCTGAATGTTCGGATGGAAATCTGCTGACCTGTTTGG
GGATACCAGGTCGTAGAACCGTTGGTTCTTACATTGGTACTTGCCTTCGTATTGGATAAG
CACAAGGAGATGTGCTTCCCCATTCTCGTGGAGTTGTCTGCAAACTTTGATGTATTTTTT
ATTTGTTGGGGTTTCTAGGTTTTTTAATTGGGAAACTGCTTCCTCTTTAGAGAGAGTACA
ATTGGGATATGTTAGGAAATTATTTTTGGCATATATTTTAAATAAACGAGGCAT
>KC852147
TTACGCCTTATTGGTTTCTTCTTGGCTATCTTGTGTTGGACCTTGATTGATACTTGCGAA
CAGTGGCTCGTAGAGAGTGATGAAGGTTGCATTCTTGAGAGCCCAATTTTTCAAGGATAT
GTTTTTTTCTTCGTCTAGATATTCCCTATATGAGGAGGTAGGTCCTGGATTGCAGAGGAA
GATAGTGGGAATTCCCCCTTTAATTTGAATGGGCTTCCCGTACTTTGTGTTGCTTTGCCA
GTCCCTCTGGGCCCCCATGAATTCCTTGAAGTGCTTTAAATAATGCGGGTCTACGTCATC
AATGACGTTGTACCACGCATCATTACTGTACACCTTTGGGCTTAGGTCTAGATGTCCACA
TAAATAATTATGTGGGCCTAGAGACCTGGCCCACATTGTCTTGCCTGTTCTGCTATCACC
CTCAATGACAATACTTATGGGTCTCCATGGCCGCGCAGCGGAAGATACGACGTTCTCGGC
GACCCACTCTTCAAGTTCATCTGGAACTTGATTAAAAGAAGAAGAAAGAAATGGAGAAAC
ATAAACTTCTAAAGGAGGACTAAAAATCCTATCTAAATTTGAACTTAAATTATGAAATTG
TAAAATATAGTCCTTTGGGGCCTTCTCTTTTAATATATTGAGGGCCTCGGATTTACTGCC
TGAATTGAGTGCCTCGGCATATGCGTCGTTGGCAGATTGCTGACCTCCTCTAGCTGATCT
GCCATCGATTTGGAAAACTCCAAAATCAATGAAGTCTCCGTCTTTCTCCACGTAGGTCTT
GACATCTGTTGAGCTCTTAGCTGCCTGAATGTTCGGATGGAAATGTGCTGACCTGTTTGG
GGATACCAGGTCGAAGAACCGTTGGTTCTTACATTGGTACTTGCCTTCGAATTGGATAAG
CACATGGAGATGTGGTTCCCCATTCTCGTGGAGTTCTCTGCAAACTTTGATGTATTTTTT
ATTTGTTGGGGTTTCTAGGTTTTTTAATTGGGAAAGTGCTTCCTCTTTAGAGAGAGAACA
ATTGGGATATGTTAGGAAATAATTTTTGGCATATATTTTAAATAAACGAGGCAT
>KC312662
TTACGCCTTATTGGTTTCTTCTTGGCTATCTTGTATTGGACCTTGATTGATACTTGCGAA
CAGTGGCTCGTAGAGGGTGATGAAGGTTGCATTCTTGAGAGCCCAATTTTTCAAGGATAT
GTTTTTTTCTTCTTCTAGATATTCCCTATATGAGGAGGTAGGTCCTGGATTGCAGAGGAA
GATAGTGCGAATTCCCCCTTTAATTTGAATGGGCTTCCCGTACTTTGTGTTGCTTTGCCA
GTCCCTCTGTGCCCCCATGAATTCCTTGAAGTGCTTTAAATAATGCGGGTCTACGTCATC
AATGACGTTGTACCACGCATCATTACTGTACACCTTTGGGCCTAGGTCTAGATGTCCACA
TAAATAATTATGTGGGCCTAGAGACCTGGCCCACATTGTCTTGCCTGTTCTGCTATCACC
CTCAATGACAATACTTATGGGTCTCCATGGCCGCGCAGCGGAAGATACGATGTTCTCGGC
GACCCACTCTTCAAGTTCATCTGGAACTTGATTAAAAGAAGAAGAAAGAAATGGAGAAAC
ATAAACTTCTAAAGGAGGACTAAAAATCCTATCTAAATTTGAACTTAAAGTATGAAATTG
TAAAATATAGTCCTTTGGGGCCTTCTCTTTTAATATATTGAGGGCCTCGGATTTACTGCC
TGAATTGAGTGCCTCGGCATATGCGTCGTTGGTAGATTGCTGACCTCCTCTAGCTGATCT
GCCATCGATCTGGAAAACTCCAAAATCAATGAAGTCTCCGTCTTTCTCCACGTAGGTCTT
GACATCTGTTGAGCTCTTAGCTGCCTGAATGTTCGGATGGAAATGTTCTGACCTGTTTGG
GGATACCAGGTCGAAGAACCGTTGGTTCTTACATTTCTCCGTACGTTCGAATTGGATAAG
CACATGGAGATGTGGTTCCCCATTCTCGTGGAGTTCTCTGCAAACTTTGATGTATTTTTT
ATTGGTTGGGGTTTCTAGGTTTTTTAATTGGGAAAGTGCTTCATCTTTAGAGAGAGAACA
ATTGGGATATGCTAAGGACTCATGTGTAGCATATCTTTTAAATAAACGAGGCAT
>HM627885
TTACGCCTTATTGGTTTCTTCTTGGCTATCTTGTGTTGGACCTTGATTGATACTTGCGAA
CAGTGGCTCGTAGAGGGTGATGAAGGTTGCATTCTTGAGAGCCCAATTTTTCAAGGATAT
GTTTTTTTCTTCGTCTAGATATTCCCTATATGAGGAGGTAGGTCCTGGATTGCAGAGGAA
GATAGTGGGAATTCCCCCTTTAATTTGAATGGGCTTCCCGTACTTTGTGTTGCTTTGCCA
GTCCCTCTGGGCCCCCATGAATTCCTTGAAGTGCTTTAAATAATGCGGGTCTACGTCATC
AATGACGTTGTACCACGCATCATTACTGTACACCTTTGGGCTTAGGTCTAGATGTCCACA
TAAATAATTATGTGGGCCTAGAGACCTGGCCCACATTGTCTTGCCTGTTCTGCTATCACC
CTCAATGACAATACTTATGGGTCTCCATGGCCGCGCAGCGGAAGATACGACGTTCTCGGC
GACCCACTCTTCAAGTTCATCTGGAACTTGATTAAAAGAAGAAGAAAGAAATGGAGAAAC
ATAAACTTCTAAAGGAGGACTAAAAATCCTATCTAAATTTGAACTTAAATTATGAAATTG
TAAAATATAGTCCTTTGGGGCCTTCTCTTTTAATATATTGAGGGCCTCGGATTTACTGCC
TGAATTGAGTGCCTCGGCATATGCGTCGTTGGCAGATTGCTGACCTCCTCTAGCTGATCT
GCCATCGATTTGGAAAACTCCAAAATCAATGAAGTCTCCGTCTTTCTCCACGTAGGTCTT
GACATCTGTTGAGCTCTTAGCTGCCTGAATGTTCGGATGGAAATGTGCTGACCTGTTTGG
GGATACCAGGTCGAAGAACCGTTGGTTCTTACATTGGTACTTGCCTTCGAATTGGATAAG
CACATGGAGATGTGGTTCCCCATTCTCGTGGAGTTCTCTGCAAACTTTGATGTATTTTTT
ATTTGTTGGGGTTTCTAGGTTTTTTAATTGGGAAAGTGCTTCCTCTTTAGAGAGAGAACA
ATTGGGATATGTTAGGAAATAATTTTTGGCATATCTTTTAAATAAACGAGGCAT
>JQ411237
TTACGCCTTATTGGTTTCTTCTTGGCTATCTTGTGTTGGACCTTGATTGATACTTGCGAA
CAGTGGCTCGTAGAGGGTGATGAAGGTTGCATTCTTGAGAGCCCAATTTTTCAAGGATAT
GTTTTTTTCTTCGTCTAGATATTCCCTATATGAGGAGGTAGGTCCTGGATTGCAGAGGAA
GATAGTGGGAATTCCCCCTTTAATTTGAATGGGCTTCCCGTACTTTGTGTTGCTTTGCCA
GTCCCTCTGGGCCCCCATGAATTCCTTGAAGTGCTTTAAATAATGCGGGTCTACGTCATC
AATGACGTTGTACCACGCATCATTACTGTACACCTTTGGGCTTAGGTCTAGATGTCCACA
TAAATAATTATGTGGGCCTAGAGACCTGGCCCACATTGTCTTGCCTGTTCTGCTATCACC
CTCAATGACAATACTTATGGGTCTCCATGGCCGCGCAGCGGAAGATACGACGTTCTCGGC
GACCCACTCTTCAAGTTCATCTGGAACTTGATTAAAAGAAGAAGAAAGAAATGGAGAAAC
ATAAACTTCTAAAGGAGGACTAAAAATCCTATCTAAATTTGAACTTAAATTATGAAATTG
TAAAATATAATCCTTTGGGGCCTTCTCTTTTAATATATTGAGGGCCTCGGATTTACTGCC
TGAATTGAGTGCCTCGGCATATGCGTCGTTGGCAGATTGCTGACCTCCTCTAGCTGATCT
GCCATCGATTTGGAAAACTCCAAAATCAATGAAGTCTCCGTCTTTCTCCACGTAGGTCTT
GACATCTGTTGAGCTCTTAGCTGCCTGAATGTTCGGATGGAAATGTGCTGACCTGTTTGG
GGATACCAGGTCGAAGAACCGTTGGTTCTTACATTGGTACTTGCCTTCGAATTGGATAAG
CACATGGAGATGTGGTTCCCCATTCTCGTGGAGTTCTCTGCAAACTTTGATGTATTTTTT
ATTCGTTGGGGTTTCTAGGTTTTTTAATTGGGAAAGTGCTTCCTCTTTAGAGAGAGAACA
ATTGGGATATGTTAGGAAATAATTTTTGGCATATATTTTAAATAAACGAGGCAT
>KC852151
TTACGCCTTATTGGTTTCTTCTTGGCTATCTTGTGTTGGACCTTGATTGATACTTGCGAA
CAGTGGCTCGTAGAGGGTGATGAAGGTTGCATTCTTGAGAGCCCAATTTTTCAAGGATAT
GTTTTTTTCTTCATCTAGATATTCCCTATATGAGGAGGTAGGTCCTGGATTGCAGAGGAA
GATAGTGGGAATTCCCCCTTTAATTTGAATGGGCTTCCCGTACTTTGTGTTGCTTTGCCA
GTCCCTCTGGGCCCCCATGAATTCCTTGAAGTGCTTTAAATAATGCGGGTCTACGTCATC
AATGACGTTGTACCACGCATCATTACTGTACACCTTTGGGCTTAGGTCTAGATGTCCACA
TAAATAATTATGTGGGCCTAGAGACCTGGCCCACATTGTCTTGCCTGTTCTGCTATCACC
CTCAATGACAATACTTATGGGTCTCCATGGCCGCGCAGCGGAAGATACGACGTTCTCGGC
GACCCACTCTTCAAGTTCATCTGGAACTTGATTAAAAGAAGAAGAAAGAAATGGAGAAAC
ATAAACTTCTAAAGGAGGACTAAAAATCCTATCTAAATTTGAACTTAAATTATGAAATTG
TAAAATATAGTCCTTTGGGGCCTTCTCTTTTAATATATTGAGGGCCTCGGATTTACTGCC
TGAATTGAGTGCCTCGGCATATGCGTCGTTGGCAGATTGCTGACCTCCTCTAGCTGATCT
GCCATCGATTTGGAAAACTCCAAAATCAATGAAGTCTCCGTCTTTCTCCACGTAGGTCTT
GACATCTGTTGAGCTCTTAGCTGCCTGAATGTTCGGATGGAAATGTGCTGACCTGTTTGG
GGATACCAGGTCGAAGAACCGTTGGTTCTTACATTGGTACTTGCCTTCGAATTGGATAAG
CACATGGAGATGTGGTTCCCCATTCTCGTGGAGTTCTCTGCAAACTTTGATGTATTTTTT
ATTTGTTGGGGTTTCTAGGTTTTTTAATTGGGAAAGTGCTTCCTCTTTAGAGAGAGAACA
ATTGGGATATGTTAGGAAATAATTTTTGGCATATATTTTAAATAAACGAGGCAT
>KX034553
TTACGCCTTATTGGTTTCTTCTTGGCTATCTTGTGTTGGACCTTGATTGATACTTGCGAA
CAGTGGCTCGTAGAGGGTGATGAAGGTTGCATTCTTGAGAGCCCAATTTTTCAAGGATAT
GTTTTTTTCTTCGTCTAGATATTCCCTATATGAGGAGGTAGGTCCTGGATTGCAGAGGAA
GATAGTGGGTATTCCCCCTTTAATTTGAATGGGCTTCCCGTACTTTGTGTTGCTTTGCCA
GTCCCTCTGGGCCCCCATGAATTCCTTGAAGTGCTTTAAATAATGCGGGTCTACGTCATC
AATGACGTTGTACCACACATCATTACTGTACACCTTTGGGCTTAGGTCTAGATGTCCACA
TAAATAATTATGTGGGCCTAGAGACCTGGCCCACATTGTCTTGCCTGTTCTGCTATCACC
CTCAATGACAATACTTATGGGTCTCCATGGCCGCGCAGCGGAAGATACGACGTTCTCGGC
GACCCACTCTTCAAGTTCATCTGGAACTTGATTAAAAGAAGAAGAAAGAAATGGAGAAAC
ATAAACTTCTAAAGGAGGACTAAAAATCCTATCTAAATTTGAACTTAAATTATGAAATTG
TAAAATATAGTCCTTTGGGGCCTTCTCTTTTAATATTTTGAGGGCCTCGGATTTACTGCC
TGAATTGAGTGCCTCGGCATATGCGTCGTTGGCAGATTGCTGACCTCCTCTAGCTGATCT
GCCATCGATTTGGAAAACTCCAAAATCAATGAAGTCTCCGTCTTTCTCCACGTAGGTCTT
GACATCTGTTGAGCTCTTAGCTGCCTGAATGTTCGGATGGAAATGTGCTGACCTGTTTGG
GGATACCAGGTCGAAGAACCGTTGGTTCTTACATTGGTACTTGCCTTCGAATTGGATAAG
CACATGGAGATGTGGTTCCCCATTCTCGTGGAGTTCTCTGCAAACTTTGATGTATTTTTT
ATTTGTTGGGGTTTCTAGGTTTTTTAATTGGGAAAGTGCTTCCTCTTTAGAGAGAGAACA
ATTGGGATATGTTAGGAAATAATTTTTGGCATATATTTTAAATAAACGAGGCAT
>KX034547
TTACGCCTTATTGGTTTCTTCTTGGCTATCTTGTGTTGGACCTTGATTGATACTTGCGAA
CAGTGGCTCGTAGAGGGTGATGAAGGTTGCATTCTTGAGAGCCCAATTTTTCAAGGATAT
GTTTTTTTCTTCGTCTAGATATTCCCTATATGAGGAGGTAGGTCCTGGATTGCAGAGGAA
GATAGTGGGTATTCCCCCTTTAATTTGAATAGGCTTCCCGTACTTTGTGTTGCTTTGCCA
GTCCCTCTGGGCCCCCATGAATTCCTTGAAGTGCTTTAAATAATGCGGGTCTACGTCATC
AATGACGTTGTACCACGCATCATTACTGTACACCTTTGGGCTTAGGTCTAGATGTCCACA
TAAATAATTATGTGGGCCTAGAGACCTGGCCCACATTGTCTTGCCTGTTCTGCTATCACC
CTCAATGACAATACTTATGGGTCTCCATGGCCGCGCAGCGGAAGATACGACGTTCTCGGC
GACCCACTCTTCAAGTTCATCTGGAACTTGATTAAAAGAAGAAGAAAGAAATGGAGAAAC
ATAAACTTCTAAAGGAGGACTAAAAATCCTATCTAAATTTGAACTTAAATTATGAAATTG
TAAAATATAGTCCTTTGGGGCCTTCTCTTTTAATATATTGAGGGCCTCGGATTTACTGCC
TGAATTGAGTGCCTCGGCATATGCGTCGTTGGCAGATTGCTGACCTCCTCTAGCTGATCT
GCCATCGATTTGGAAAACTCCAAAATCAATGAAGTCTCCGTCTTTCTCCACGTAGGTCTT
GACATCTGTTGAGCTCTTAGCTGCCTGAATGTTCGGATGGAAATGTGCTGACCTGTTTGG
GGATACCAGGTCGAAGAACCGTTGGTTCTTACATTGGTACTTGCCTTCGAATTGGATAAG
CACATGGAGATGTGGTTCCCCATTCTCGTGGAGTTCTCTGCAAACTTTGATATATTTTTT
ATTTGTTGGGGTTTCTAGGTTTTTTAATTGGGAAAGTGCTTCCTCTTTAGAGAGAGAACA
ATTGGGATATGTTAGGAAATAATTTTTGGCATATATTTTAAATAAACGAGGCAT
>KC428753
TTACGCCTTATTGGTTTCTTCTTGGCTATCTTGTGTTGGACCTTGATTGATACTTGCGAA
CAGTGGCTCGTAGAGGGTGATGAAGGTTGCATTCTTGAGAGCCCAATTTTTCAAGGATAT
GTTTTTTTCTTCGTCTAGATATTCCCTATATGAGGAGGTAGGTCCTGGATTGCAGAGGAA
GATAGTGGGAATTCCCCCTTTAATTTGAATGGGCTTCCCGTACTTTGTGTTGCTTTGCCA
GTCCCTCTGGGCCCCCATGAATTCCTTGAAGTGCTTTAAATAATGCGGGTCTACGTCATC
AATGACGTTGTACCACGCATCATTACTGTACACCTTTGGGCTTAGGTCTAGATGTCCACA
TAAATAATTATGTGGGCCTAGAGACCTGGCCCACATTGTCTTGCCTGTTCTGCTATCACC
CTCAATGACAATACTTATGGGTCTCCATGGCCGCGCAGCGGAAGATACGACGTTCTCGGC
GACCCACTCTTCAAGTTCATCTGGAACTTGATTAAAAGAAGAAGAAAGAAATGGAGAAAC
ATAAACGTCTAAAGGAGGACTAAAAATCCTATCTAAATTTGAACTTAAATTATGAAATTG
TAAAATATAGTCCTTTGGGGCCTTCTCTTTTAATATATTGAGGGCCTCGGATTTACTGCC
TGAATTGAGTGCCTCGGCATATGCGTCGTTGGCAGATTGCTGACCTCCTCTAGCTGATCT
GCCATCGATTTGGAAAACTCCAAAATCAATGAAGTCTCCGTCTTTCTCCACGTAGGTCTT
GACATCTGTTGAGCTCTTAGCTGCCTGAATGTTCGGATGGAAATGTGCTGACCTGTTTGG
GGATACCAGGTCGAAGAACCGTTGGTTCTTACATTGGTACTTTCCTTCGAATTGGATAAG
CACATGGAGATGTGGTTCCCCATTCTCGTGGAGTTCTCTGCAAACTTTGATGTATTTTTT
ATTTGTTGGGGTTTCTAGGTTTTTTAATTGGGAAAGTGCTTCCTCTTTAGAGAGAGAACA
ATTGGGATATGTTAGGAAATAATTTTTGGCATATATTGTAAATAAACGAGGCAT
>JQ807735
TTACGCCTTATTGGTTTCTTCTTGGCTATCTTGTGTTGGACCTTGATTGATACTTGCGAA
CAGTGGCTCGTAGAGGGTGATGAAGGTTGCATTCTTGAGAGCCCAATTTTTCAAGGATAT
GTTTTTTTCTTCGTCTAGATATTCCCTATATGAGGAGGTAGGTCCTGGATTGCAGAGGAA
GATAGTGGGAATTCCCCCTTTAATTTGAATGGGCTTCCCGTACTTTGTGTTGCTTTGCCA
GTCCCTCTGGGCCCCCATGAATTCCTTGAAGTGCTTTAAATAATGCGGGTCTACGTCATC
AATGACGTTGTACCACGCATCATTACTGTACACCTTTGGGCTTAGGTCTAGATGTCCACA
TAAATAATTATGTGGGCCTAGAGACCTGGCCCACATTGTCTTGCCTGTTCTGCTATCACC
CTCAATGACAATACTTATGGGTCTCCATGGCCGCGCAGCGGAAGATACGACGTTCTCGGC
GACCCACTCTTCAAGTTCATCTGGAACTTGATTAAAAGAAGAAGAAAGAAATGGAGAAAC
ATAAACGTCTAAAGGAGGACTAAAAATCCTATCTAAATTTGAACTTAAATTATGAAATTG
CAAAATATAGTCCTTTGGGGCCTTCTCTTTTAATATATTGAGGGCCTCGGATTTACTGCC
TGAATTGAGTGCCTCGGCATATGCGTCGTTGGCAGATTGCTGACCTCCTCTAGCTGATCT
GCCATCGATTTGGAAAACTCCAAAATCAATGAAGTCTCCGTCTTTCTCCACGTAGGTCTT
GACATCTGTTGAGCTCTTAGCTGCCTGAATGTTCGGATGGAAATGTGCTGACCTGTTTGG
GGATACCAGGTCGAAGAACCGTTGGTTCTTACATTGGTACTTTCCTTCGAATTGGATAAG
CACATGGAGATGTGGTTCCCCATTCTCGTGGAGTTCTCTGCAAACTTTGATGTATTTTTT
ATTTGTTGGGGTTTCTAGGTTTTTTAATTGGGAAAGTGCTTCCTCTTTAGAGAGAGAACA
ATTGGGATATGTTAGGAAATAATTTTTGGCATATATTGTAAATAAACGAGGCAT
>KJ754190
TTACGCCTTATTGGTTTCTTCTTGGCTATCTTGTGTTGGACCTTGATTGATACTTGCGTA
CAGTGGCTCGTAGAGGGTGATGAAGGTTGCATTCTTGAGAGCCCAATTTTTCAAGGATAT
GTTTTTTTCTTCGTCTAGATATTCCCTATATGAGGAGGTAGGTCCTGGATTGCAGAGGAA
GATAGTGGGAATTCCCCCTTTAATTTGAATGGGCTTCCCGTACTTTGTGTTGCTTTGCCA
GTCCCTCTGGGCCCCCATGAATTCCTTGAAGTGCTTTAAATAATGCGGGTCTACGTCATC
AATGACGTTGTACCACGCATCATTACTGTACACTTTTGGGCTTAGGTCTAGATGTCCACA
TAAATAATTATGTGGGCCTAGAGACCTGGCCCACATTGTCTTGCCTGTTCTGCTATCACC
CTCAATGACAATACTTATGGGTCTCCATGGCCGCGCAGCGGAAGATACGACGTTCTCGGC
GACCCACTCTTCAAGTTCATCTGGAACTTGATTAAAAGAAGAAGAAAGAAATGGAGAAAC
ATAAACTTCTAAAGGAGGACTAAAAATCCTATCTAAATTTGAACTTAAATTATGAAATTG
TAAAATATAGTCCTTTGGGGCCTTCTCTTTTAATATATTGAGGGCCTCGGATTTACTGCC
TGAATTGAGTGCCTCGGCATATGCGTCGTTGGCAGATTGCTGACCTCCTCTAGCTGATCT
GCCATCGATTTGGAAAACTCCAAAATCAATGAAGTCTCCGTCTTTCTCCACGTAGGTCTT
GACATCTGTTGAGCTCTTAGCTGCCTGAATGTTCGGATGGAAATGTGCTGACCTGTTTGG
GGATACCAGGTCGAAGAACCGTTGGTTCTTACATTGGTATTTGCCTTCGAATTGGATAAG
CACATGGAGATGTGGTTCCCCATTCTCGTGGAGTTCTCTGCAAACTTTGATGTATTTTTT
ATTTGTTGGGGTTTCTAGGTTTTTTAATTGGGAAAGTGCTTCCTCTTTAGAGAGAGAACA
ATTGGGATATGTTAGGAAATAATTTTTGGCATATATTGTAAATAAACGAGGCAT
>JX456638
TTACGCCTTATTGGTTTCTTCTTGGCTATCTTGTGTTGGACCTTGATTGATACTTGCGAA
CAGTGGCTCGTAGAGGGTGATGAAGATTGCATTCTTGAGAGCCCAATTTTTCAAGGATAT
GTTTTTTTCTTCGTCTAGATATTCCCTATATGAGGAGGTAGGTCCTGGATTGCAGAGGAA
GATAGTGGGAATTCCCCCTTTAATTTGAATGGGCTTCCCGTACTTTGTGTTGCTTTGCCA
GTCCCTCTGGGCCCCCATGAATTCCTTGAAGTGCTTTAAATAATGCGGGTCTACGTCATC
AATGACGTTGTACCACGCATCATTACTGTACACCTTTGGGCTTAGGTCTAGATGTCCACA
TAAATAATTATGTGGGCCTAGAGACCTGGCCCACATTGTCTTGCCTGTTCTGCTATCACC
CTCAATGACAATACTTATGGGTCTCCATGGCCGCGCAGCGGAAGATACGACGTTCTCGGC
GACCCACTCTTCAAGTTCATCTGGAACTTGATTAAAAGAAGAAGAAAGAAATGGAGAAAC
ATAAACTTCTAAAGGAGGACTAAAAATCCTATCTAAATTTGAACTTAAATTATGAAATTG
TAAAATATAGTCCTTTGGGGCCTTCTCTTTTAATATATTGAGGGCCTCGGATTTACTGCC
TGAATTGAGTGCCTCGGCATATGCGTCGTTGGCAGATTGCTGACCTCCTCTAGCTGATCT
GCCATCGATTTGGAAAACTCCAAAATCAATGAAGTCTCCGTCTTTCTCCACGTAGGTCTT
GACATCTGTTGAGCTCTTAGCTGCCTGAATGTTCGGATGGAAATGTGCTGACCTGTTTGG
GGATACCAGGTCGAAGAACCGTTGGTTCTTACATTGGTACTTGCCTTCGAATTGGATAAG
CACATGGAGATGTGGTTCCCCATTCTCGTGGAGTTCTCTGCAAACTTTGATGTATTTTTT
ATTTGTTGGGGTTTCTAGGTTTTTTAATTGGGAAAGTGCTTCCTCTTTAGAGAGAGAACA
ATTGGGATATGTTAGGAAATAATTTTTGGCATATATTTTAAATAAACGAGGCAT
>KC999848
TTACGCCTTATTGGTTTCTTCTTGGCTATCTTGTGTTGGACCTTGATTGATACTTGCGAA
CAGTGGCTCGTAGAGGGTGACGAAGATTGCATTCTTGAGAGCCCAATTTTTCAAGGATAT
GTTTTTTTCTTCGTCTAGATATTCCCTATATGAGGAGGTAGGTCCTGGATTGCAGAGGAA
GATAGTGGGAATTCCCCCTTTAATTTGAATGGGCTTCCCGTACTTTGTGTTGCTTTGCCA
GTCCCTCTGGGCCCCCATGAATTCCTTGAAGTGCTTTAAATAATGCGGGTCTACGTCATC
AATGACGTTGTACCACGCATCATTACTGTACACCTTTGGGCTTAGGTCTAGATGTCCACA
TAAATAATTATGTGGGCCTAGAGACCTGGCCCACATTGTCTTGCCTGTTCTGCTATCACC
CTCAATGACAATACTTATGGGTCTCCATGGCCGCGCAGCGGAAGATACGACGTTCTCGGC
GACCCACTCTTCAAGTTCATCTGGAACTTGATTAAAAGAAGAAGAAAGAAATGGAGAAAC
ATAAACTTCTAAAGGAGGACTAAAAATTCTATCTAAATTTGAACTTAAATTATGAAATTG
TAAAATATAGTCCTTTGGGGCCTTCTCTTTTAATATATTGAGGGCCTCGGATTTACTGCC
TGAATTGAGTGCCTCGGCATATGCGTCGTTGGCAGATTGCTGACCTCCTCTAGCTGATCT
GCCATCGATTTGGAAAACTCCAAAATCAATGAAGTCTCCGTCTTTCTCCACGTAGGTCTT
GACATCTGTTGAGCTCTTAGCTGCCTGAATGTTCGGATGGAAATGTGCTGACCTGTTTGG
GGATACCAGGTCGAAGAACCGTTGGTTCTTACATTGGTACTTGCCTTCGAATTGGATAAG
CACATGGAGATGTGGTTCCCCATTCTCGTGGAGTTCTCTGCAAACTTTGATGTATTTTTT
ATTTGTTGGGGTTTCTAGGTTTTTTAATTGGGAAAGTGCTTCCTCTTTAGAGAGAGAACA
ATTGGGATATGTTAGGAAATAATTTTTGGCATATATTTTAAATAAACGAGGCAT
>JX456643
TTACGCCTTATTGGTTTCTTCTTGGCTATCTTGTGTTGGACCTTGATTGATACTTGCGAA
CAGTGGCTTGTAGAGGGTGACGAAGGTTGCATTCTTGAGAGCCCAATTTTTCAAGGATAT
GTTTTTTTCTTCGTCTAGATATTCCCTATATGAGGAGGTAGGTCCTGGATTGCAGAGGAA
GATAGTGGGAATTCCCCCTTTAATTTGAATGGGCTTCCCGTACTTTGTGTTGCTTTGCCA
GTCCCTCTGGGCCCCCATGAATTCCTTGAAGTGCTTTAAATAATGCGGGTCTACGTCATC
AATGACGTTGTACCACACATCATTACTGTACACCTTTGGGCTTAGGTCTAGATGTCCACA
TAAATAATTATGTGGGCCTAGAGACCTGGCCCACATTGTCTTGCCTGTTCTGCTATCACC
CTCAATGACAATACTTATGGGTCTCCATGGCCGCGCAGCGGAAGATACGACGTTCTCGGC
GACCCACTCTTCAAGTTCATCTGGAACTTGATTAAAAGAAGAAGAAAGAAATGGAGAAAC
ATAAACTTCTAAAGGAGGACTAAAAATCCTATCTAAATTTGAACTTAAATTATGAAATTG
TAAAATATAGTCCTTTGGGGCCTTCTCTTTTAATATATTGAGGGCCTCGGATTTACTGCC
TGAATTGAGTGCCTCGGCATATGCGTCGTTGGCAGATTGCTGACCTCCTCTAGCTGATCT
GCCATCGATTTGGAAAACTCCAAAATCAATGAAGTCTCCGTCTTTCTCCACGTAGGTCTT
GACATCTGTTGAGCTCTTAGCTGCCTGAATGTTCGGATGGAAATGTGCTGACCTGTTTGG
GGATACCAGGTCGAAGAACCGTTGGTTCTTACATTGGTACTTGCCTTCGAATTGGATAAG
CACATGGAGATGTGGTTCCCCATTCTCGTGGAGTTCTCTGCAAACTTTGATGTATTTTTT
ATTTGTTGGGGTTTCTAGGTTTTTTAATTGGGAAAGTGCTTCCTCTTTAGAGAGAGAACA
ATTGGGATATGTTAGGAAATAATTTTTGGCATATATTTTAAATAAACGAGGCAT
>JX456641
TTACGCCTTATTGGTTTCTTCTTGGCTATCTTGTGTTGGACCTTGATTGATACTTGCGAA
CAGTGGCTTGTAGAGGGTGACGAAGGTTGCATTCTTGAGAGCCCAATTTTTCAAGGATAT
GTTTTTTTCTTCGTCTAGATATTCCCTATATGAGGAGGTAGGTCCTGGATTGCAGAGGAA
GATAGTGGGAATTCCCCCTTTAATTTGAATGGGCTTCCCGTACTTTGTGTTGCTTTGCCA
GTCCCTCTGGGCCCCCATGAATTCCTTGAAGTGCTTTAAATAATGCGGGTCTACGTCATC
AATGACGTTGTACCACACATCATTACTGTACACCTTTGGGCTTAGGTCTAGATGTCCACA
TAAATAATTATGTGGGCCTAGAGACCTGGCCCACATTGTCTTGCCTGTTCTGCTATCACC
CTCAATGACAATACTTATGGGTCTCCATGGCCGCGCAGCGGAAGATACGACGTTCTCGGC
GACCCACTCTTCAAGTTCATCTGGAACTTGATTAAAAGAAGAAGAAAGAAATGGAGAAAC
ATAAACTTCTAAAGGAGGACTAAAAATCCTATCTAAATTTGAACTTAAATTATGAAATTG
TAAAATATAGTCCTTTGGGGCCTTCTCTTTTAATATATTGAGGGCCTCGGATTTACTGCC
TGAATTGAGTGCCTCGGCATATGCGTCGTTGGCAGATTGCTGACCTCCTCTAGCTGATCT
GCCATCGATTTGGAAAACTCCAAAATCAATGAAGTCTCCGTCTTTCTCCACGTAGGTCTT
GACATCTGTTGAGCTCTTAGCTGCCTGAATGTTCGGATGGAAATGTGCTGACCTGTTTGG
GGATACCAGGTCGAAGAACCGTTGGTTCTTACATTGGTACTTGCCTTCGAATTGGATAAG
CACATGGAGATGTGGTTCCCCATTCTCGTGGAGTTCTCTGCAAACTTTGATGTATTTTTT
ATTTGTTGGGGTTTCTAGGTTTTTTAATTGGGAAAGTGCTTCCTCTTTAGAGAGAGAACA
ATTGGGATATGTTAGGAAATAATTTTTGGCATATATTTTAAATAAACGAGGCAT
>JX456637
TTACGCCTTATTGGTTTCTTCTTGGCTATCTTGTGTTGGACCTTGATTGATACTTGCGAA
CAGTGGCTTGTAGAGGGTGACGAAGGTTGCATTCTTGAGAGCCCAATTTTTCAAGGATAT
GTTTTTTTCTTCGTCTAGATATTCCCTATATGAGGAGGTAGGTCCTGGATTGCAGAGGAA
GATAGTGGGAATTCCCCCTTTAATTTGAATGGGCTTCCCGTACTTTGTGTTGCTTTGCCA
GTCCCTCTGGGCCCCCATGAATTCCTTGAAGTGCTTTAAATAATGCGGGTCTACGTCATC
AATGACGTTGTACCACACATCATTACTGTACACCTTTGGGCTTAGGTCTAGATGTCCACA
TAAATAATTATGTGGGCCTAGAGACCTGGCCCACATTGTCTTGCCTGTTCTGCTATCACC
CTCAATGACAATACTTATGGGTCTCCATGGCCGCGCAGCGGAAGATACGACGTTCTCGGC
GACCCACTCTTCAAGTTCATCTGGAACTTGATTAAAAGAAGAAGAAAGAAATGGAGAAAC
ATAAACTTCTAAAGGAGGACTAAAAATCCTATCTAAATTTGAACTTAAATTATGAAATTG
TAAAATATAGTCCTTTGGGGCCTTCTCTTTTAATATATTGAGGGCCTCGGATTTACTGCC
TGAATTGAGTGCCTCGGCATATGCGTCGTTGGCAGATTGCTGACCTCCTCTAGCTGATCT
GCCATCGATTTGGAAAACTCCAAAATCAATGAAGTCTCCGTCTTTCTCCACGTAGGTCTT
GACATCTGTTGAGCTCTTAGCTGCCTGAATGTTCGGATGGAAATGTGCTGACCTGTTTGG
GGATACCAGGTCGAAGAACCGTTGGTTCTTACATTGGTACTTGCCTTCGAATTGGATAAG
CACATGGAGATGTGGTTCCCCATTCTCGTGGAGTTCTCTGCAAACTTTGATGTATTTTTT
ATTTGTTGGGGTTTCTAGGTTTTTTAATTGGGAAAGTGCTTCCTCTTTAGAGAGAGAACA
ATTGGGATATGTTAGGAAATAATTTTTGGCATATATTTTAAATAAACGAGGCAT
>JX456642
TTACGCCTTATTGGTTTCTTCTTGGCTATCTTGTGTTGGACCTTGATTGATACTTGCGAA
CAGTGGCTCGTAGAGGGTGACGAAGGTTGCATTCTTGAGAGCCCAATTTTTCAAGGATAT
GTTTTTTTCTTCGTCTAGATATTCCCTATATGAGGAGGTAGGTCCTGGATTGCAGAGGAA
GATAGTGGGAATTCCCCCTTTAATTTGAATGGGCTTCCCGTACTTTGTGTTGCTTTGCCA
GTCCCTCTGGGCCCCCATGAATTCCTTGAAGTGCTTTAAATAATGCGGGTCTACGTCATC
AATGACGTTGTACCACACATCATTACTGTACACCTTTGGGCTTAGGTCTAGATGTCCACA
TAAATAATTATGTGGGCCTAGAGACCTGGCCCACATTGTTTTGCCTGTTCTGCTATCACC
CTCAATGACAATACTTATGGGTCTCCATGGCCGCGCAGCGGAAGATACGACGTTCTCGGC
GACCCACTCTTCAAGTTCATCTGGAACTTGATTAAAAGAAGAAGAAAGAAATGGAGAAAC
ATAAACTTCTAAAGGAGGACTAAAAATCCTATCTAAATTTGAACTTAAATTATGAAATTG
TAAAATATAGTCCTTTGGGGCCTTCTCTTTTAATATATTGAGGGCCTCGGATTTACTGCC
TGAATTGAGTGCCTCGGCATATGCGTCGTTGGCAGATTGCTGACCTCCTCTAGCTGATCT
GCCATCGATTTGGAAAACTCCAAAATCAATGAAGTCTCCGTCTTTCTCCACGTAGGTCTT
GACATCTGTTGAGCTCTTAGCTGCCTGAATGTTCGGATGGAAATGTGCTGACCTGTTTGG
GGATACCAGGTCGAAGAACCGTTGGTTCTTACATTGGTACTTGCCTTCGAATTGGATAAG
CACATGGAGATGTGGTTCCCCATTCTCGTGGAGTTCTCTGCAAACTTTGATGTATTTTTT
ATTTGTTGGGGTTTCTAGGTTTTTTAATTGGGAAAGTGCTTCCTCTTTAGAGAGAGAACA
ATTGGGATATGTTAGGAAATAATTTTTGGCATATATTTTAAATAAACGAGGCAT
>KU517849
TTACGCCTTATTGGTTTCTTCTTGGCTATCTTGTGTTGGACCTTGATTGATACTTGCGAA
CAGTGGCTCGTAGAGGGTGACGAAGATTGCATTCTTGAGAGTCCAATTTTTCAAGGATAT
GTTTTTTTCTTCGTCTAGATATTCCCTATATGAGGAGGTAGGTCCTGGATTGCAGAGGAA
GATAGTGGGAATTCCCCCTTTAATTTGAATGGGCTTCCCGTACTTTGTGTTGCTTTGCCA
GTCCCTCTGGGCCCCCATGAATTCCTTGAAGTGCTTTAAATAATGCGGGTCTACGTCATC
AATGACGTTGTACCACACATCATTACTGTACACTTTTGGGCTTAGGTCTAGATGTCCACA
TAAATAATTATGTGGGCCTAGAGACCTGGCCCACATTGTTTTGCCTGTTCTGCTATCACC
CTCAATGACAATACTTATGGGTCTCCATGGCCGCGCAGCGGAAGATACGACGTTCTCGGC
GACCCACTCGTCAAGTTCATCTGGAACTTGATTAAAAGAAGAAGAAAGAAATGGAGAAAT
ATAAACTTCTAAAGGAGGACTAAAAATCCTATCTAAATTTGAACTTAAATTATGAAATTG
TAAAATATAGTCCTTTGGGGCCTTCTCTTTTAATATATTGAGGGCCTCGGATTTACTGCC
TGAATTGAGTGCCTCGGCATATGCGTCGTTGGCAGATTGCTGACCTCCTCTAGCTGATCT
GCTATCGATTTGGAAAACTCCAAAATCAATGAAGTCTCCGTCTTTCTCCACGTAGGTCTT
GACATCTGTTGAGCTCTTAGCTGCCTGAATGTTCGGATGGAAATGTGCTGACCTGTTTGG
GGATACCAGGTCGAAGAACCGTTGGTTCTTACATTGGTATTTGCCTTCGAATTGGATAAG
CACATGGAGATGTGGTTCCCCATTCTCGTGGAGTTCTCTGCAAACTTTGATGTATTTTTT
ATTTGTTGGGGTTTCTAGGTTTTTTAATTGGGAAAGTGCTTCCTCTTTAGAGAGAGAACA
ATTGGGATATGTTAGGAAATAATTTTTGGCATATATTTTAAATAAACGAGGCAT
>GU178820
TTACGCCTTATTGGTTTCTTCTTGGCTATCTTGTGTTGGACCTTGATTGATACTTGCGAA
CAGTGGCTCGTAGAGGGTGACGAAGATTGCATTCTTGAGAGCCCAATTTTTCAAGGATAT
GTTTTTTTCTTCGTCTAGATATTCCCTATATGAGGAGGTAGGTCCTGGATTGCAGAGGAA
GATAGTGGGAATTCCCCCTTTAATTTGAATGGGCTTCCCGTACTTTGTGTTGCTTTGCCA
GTCCCTCTGGGCCCCCATGAATTCCTTGAAGTGCTTTAAATAATGCGGGTCTACGTCATC
AATGACGTTGTACCACACATCATTACTGTACACTTTTGGGCTTAGGTCTAGATGTCCACA
TAAATAATTATGTGGGCCTAGAGACCTGGCCCACATTGTTTTGCCTGTTCTGCTATCACC
CTCAATGACAATACTTATGGGTCTCCATGGCCGCGCAGCGGAAGATACGACGTTCTCGGC
GACCCACTCGTCAAGTTCATCTGGAACTTGATTAAAAGAAGAAGAAAGAAATGGAGAAAC
ATAAACTTCTAAAGGAGGACTAAAAATCCTATCTAAATTTGAACTTAAATTATGAAATTG
TAAAATATAGTCCTTTGGGGCCTTCTCTTTTAATATATTGAGGGCCTCGGATTTACTGCC
TGAATTGAGTGCCTCGGCATATGCGTCGTTGGCAGATTGCTGACCTCCTCTAGCTGATCT
GCTATCGATTTGGAAAACTCCAAAATCAATGAAGTCTCCGTCTTTCTCCACGTAGGTCTT
GACATCTGTTGAACTCTTAGCTGCCTGAATGTTCGGATGGAAATGTGCTGACCTGTTTGG
GGATACCAGGTCGAAGAACCGTTGGTTCTTACATTGGTATTTGCCTTCGAATTGGATAAG
CACATGGAGATGTGGTTCCCCATTCTCGTGGAGTTCTCTGCAAACTTTGATGTATTTTTT
ATTTGTTGGGGTTTCTAGGTTTTTTAATTGGGAAAGTGCTTCCTCTTTAGAGAGAGAACA
ATTGGGATATGTTAGGAAATAATTTTTGGCATATATTTTAAATAAACGAGGCAT
>KX034552
TTACGCCTTATTGGTTTCTTCTTGGCTATCTTGTGTTGGACCTTGATTGATACTTGCGAA
CAGTGGCTCGTAGAGGGTGACGAAGATTGCATTCTTGAGAGCCCAATTTTTCAAGGATAT
GTTTTTTTCTTCGTCTAGATATTCCCTATATGAGGAGGTAGGTCCTGGATTGCAGAGGAA
GATAGTGGGAATTCCCCCTTTAATTTGAATGGGCTTCCCGTACTTTGTGTTGCTTTGCCA
GTCCCTCTGGGCCCCCATGAATTCCTTGAAGTGCTTTAAATAATGCGGGTCTACGTCATC
AATGACGTTGTACCACACATCATTACTGTACACCTTTGGGCTTAGGTCTAGATGTCCACA
TAAATAATTATGCGGGCCTAGAGACCTGGCCCACATTGTTTTGCCTGTTCTGCTATCACC
CTCAATGACAATACTTATGGGTCTACATGGCCGCGCAGCGGAAGATACGACGTTCTCGGC
GACCCACTCGTCAAGTTCATCTGGAACTTGATTAAAAGAAGAAGAAAGAAATGGAGAAAT
ATAAACTTCTAAAGGAGGACTAAAAATCCTATCTAAATTTGAACTTAAATTATGAAATTG
TAAAATATAGTCCTTTGGGGCCTTCTCTTTTAATATATTGAGGGCCTCGGATTTACTGCC
TGAATTGAGTGCCTCGGCATATGCGTCGTTGGCAGATTGCTGACCTCCTCTAGCTGATCT
GCTATCGATTTGGAAAACTCCAAAATCAATGAAGTCTCCGTCTTTCTCCACGTAGGTCTT
GACATCTGTTGAGCTCTTAGCTGCCTGAATGTTCGGATGGAAATGTGCTGACCTGTTTGG
GGATACCAGGTCGAAGAACCGTTGGTTCTTACATTGGTATTTGCCTTCGAATTGGATAAG
CACATGGAGATGTGGTTCCCCATTCTCGTGGAGTTCTCTGCAAACTTTGATGTATTTTTT
ATTTGTTGGGGTTTCTAGGTTTTTTAATTGGGAAAGTGCTTCCTCTTTAGAGAGAGAACA
ATTGGGATATGTTAGGAAATAATTTTTGGCATATATTTTAAATAAACGAGGCAT
>JQ004028
TTACGCCTTATTGGTTTCTTCTTGGCTATCTTGTGTTGGACCTTGATTGATACTTGCGAA
CAGTGGCTCGTAGAGGGTGACGAAGATTGCATTCTTGAGAGCCCAATTTTTCAAGGATAT
GTTTTTTTCTTCGTCTAGATATTCCCTATATGAGGAGGTAGGTCCTGGATTGCAGAGGAA
GATAGTGGGAATTCCCCCTTTAATTTGAATGGGCTTCCCGTACTTTGTGTTGCTTTGCCA
GTCCCTCTGGGCCCCCATGAATTCCTTGAAGTGCTTTAAATAATGCGGGTCTACGTCATC
AATGACGTTGTACCACACATCATTACTGTACACCTTTGGGCTTAGGTCTAGATGTCCACA
TAAATAATTATGTGGGCCTAGAGACCTGGCCCACATTGTTTTGCCTGTTCTGCTATCACC
CTCAATGACAATACTTATGGGTCTACATGGCCGCGCAGCGGAAGATACGACGTTCTCGGC
GACCCACTCGTCAAGTTCATCTGGAACTTGATTAAAAGAAGAAGAAAGAAATGGAGAAAT
ATAAACTTCTAAAGGAGGACTAAAAATCCTATCTAAATTTGAACTTAAATTATGAAATTG
TAAAATATAGTCCTTTGGGGCCTTCTCTTTTAATATATTGAGGGCCTCGGATTTACTGCC
TGAATTGAGTGCCTCGGCATATGCGTCGTTGGCAGATTGCTGACCTCCTCTAGCTGATCT
GCTATCGATTTGGAAAACTCCAAAATCAATGAAGTCTCCGTCTTTCTCCACGTAGGTCTT
GACATCTGTTGAGCTCTTAGCTGCCTGAATGTTCGGATGGAAATGTGCTGACCTGTTTGG
GGATACCAGGTCGAAGAACCGTTGGTTCTTACATTGGTATTTGCCTTCGAATTGGATAAG
CACATGGAGATGTGGTTCCCCATTCTCGTGGAGTTCTCTGCAAACTTTGATGTATTTTTT
ATTTGTTGGGGTTTCTAGGTTTTTTAATTGGGAAAGTGCTTCCTCTTTAGAGAGAGAACA
ATTGGGATATGTTAGGAAATAATTTTTGGCATATATTTTAAATAAACGAGGCAT
>JF301667
TTACGCCTTATTGGTTTCTTCTTGGCTATCTTGTGTTGGACCTTGATTGATACTTGCGAA
CAGTGGCTCGTAGGGGGTGACGAAGATTGCATTCTTGAGAGCCCAATTTTTCAAGGATAT
GTTTTTTTCTTCGTCTAGATATTCCCTATATGAGGAGGTAGGTCCTGGATTGCAGAGGAA
GATAGTGGGAATTCCCCCTTTAATTTGAATGGGCTTCCCGTACTTTGTGTTGCTTTGCCA
GTCCCTCTGGGCCCCCATGAATTCCTTGAAGTGCTTTAAATAATGCGGGTCTACGTCATC
AATGACGTTGTACCACACATCATTACTGTACACCTTTGGGCTTAGGTCTAGATGTCCACA
TAAATAATTATGCGGGCCTAGAGACCTGGCCCACATTGTTTTGCCTGTTCTGCTATCACC
CTCAATGACAATACTTATGGGTCTCCATGGCCGCGCAGCGGAAGATACGACGTTCTCGGC
GACCCACTCGTCAAGTTCATCTGGAACTTGATTAAAAGAAGAAGAAAGAAATGGAGAAAT
ATAAACTTCTAAAGGAGGACTAAAAATCCTATCTAAATTTGAACTTAAATTATGAAATTG
TAAAATATAGTCCTTTGGGGCCTTCTCTTTTAATATATTGAGGGCCTCGGATTTACTGCC
TGAATTGAGTGCCTCGGCATATGCGTCGTTGGCAGATTGCTGACCTCCTCTAGCTGATCT
GCTATCGATTTGGAAAACTCCAAAATCAATGAAGTCTCCGTCTTTCTCCACGTAGGTCTT
GACATCTGTTGAGCTCTTAGCTGCCTGAATGTTCGGATGGAAATGTGCTGACCTGTTTGG
GGATACGAGGTCGAAGAACCGTTGGTTCTTACATTGGTATTTGCCTTCGAATTGGATAAG
CACATGGAGATGTGGTTCCCCATTCTCGTGGAGTTCTCTGCAAACTTTGATGTATTTTTT
ATTTGTTGGGGTTTCTAGGTTTTTTAATTGGGAAAGTGCTTCCTCTTTAGAGAGAGAACA
ATTGGGATATGTTAGGAAATAATTTTTGGCATATATTTTAAATAAACGAGGCAT
>JQ004050
TTACGCCTTATTGGTTTCTTCTTGGCTATCTTGTGTTGGACCTTGATTGATACTTGCGAA
CAGTGGCTCGTAGAGGGTGACGAAGATTGCATTCTTGAGAGCCCAATTTTTCAAGGATAT
GTTTTTTTCTTCGTTTAGATATTCCCTATATGAGGAGGTAGGTCCTGGATTGCAGAGGAA
GATAGTGGGAATTCCCCCTTTAATTTGAATGGGCTTCCCGTACTTTGTGTTGCTTTGCCA
GTCCCTCTGGGCCCCCATGAATTCCTTGAAGTGCTTTAAATAATGCGGGTCTACGTCATC
AATGACGTTGTACCACACATCATTACTGTACACCTTTGGGCTTAGGTCTAGATGTCCACA
TAAATAATTATGTGGGCCTAGAGACCTGGCCCACATTGTTTTGCCTGTTCTGCTATCACC
CTCAATGACAATACTTATGGGTCTCCATGGCCGCGCAGCGGAAGATACGACGTTCTCGGC
GACCCACTCGTCAAGTTCATCTGGAACTTGATTAAAAGAAGAAGAAAGAAATGGAGAAAT
ATAAACTTCTAAAGGAGGACTAAAAATCCTATCTAAATTTGAACTTAAATTATGAAATTG
TAAAATATAGTCCTTTGGGGCCTTCTCTTTTAATATATTGAGGGCCTCGGATTTACTGCC
TGAATTGAGTGCCTCGGCATATGCGTCGTTGGCAGATTGCTGACCTCCTCTAGCTGATCT
GCTATCGATTTGGAAAACTCCAAAATCAATGAAGTCTCCGTCTTTCTCCACGTAGGTCTT
GACATCTGTTGAGCTCTTAGCTGCCTGAATGTTCGGATGGAAATGTGCTGACCTGTTTGG
GGATACCAGGTCGAAGAACCGTTGGTTCTTACATTGGTATTTGCCTTCGAATTGGATAAG
CACATGGAGATGTGGTTCCCCATTCTCGTGGAGTTCTCTGCAAACTTTGATGTATTTTTT
ATTTGTTGGGGTTTCTAGGTTTTTTAATTGGGAAAGTGCTTCCTCTTTAGAGAGAGAACA
ATTGGGATATGTTAGGAAATAATTTTTGGCATATATTTTAAATAAACGAGGCAT
>HM627881
TTACGCCTTATTGGTTTCTTCTTGGCTATCTTGTGTTGGACCTTGATTGATACTTGCGAA
CAGTGGCTCGTAGAGGGTGACGAAGATTGCATTCTTGAGAGCCCAATTTTTCAAGGATAT
GTTTTTTTCTTCGTCTAGATATTCCCTATATGAGGAGGTAGGTCCTGGATTGCAGAGGAA
GATAGTGGGAATTCCCCCTTTAATTTGAATGGGCTTCCCGTACTTTGTGTTGCTTTGCCA
GTCCCTCTGGGCCCCCATGAATTCCTTGAAGTGCTTTAAATAATGCGGGTCTACGTCATC
AATGACGTTGTACCACACATCATTACTGTACACCTTTGGGCTTAGGTCTAGATGTCCACA
TAAATAATTATGTGGGCCTAGAGACCTGGCCCACATTGTTTTGCCTGTTCTGCTATCACC
CTCAATGACAATACTTATGGGTCTCCATGGCCGCGCAGCGGAAGATACGACGTTCTCGGC
GACCCACTCGTCAAGTTCATCTGGAACTTGATTAAAAGAAGAAGAAAGAAATGGAGAAAT
ATAAACTTCTAAAGGAGGACTAAAAATCCTATCTAAATTTGAACTTAAATTATGAAATTG
TAAAATATAGTCCTTTGGGGCCTTCTCTTTTAATATATTGAGGGCCTCGGATTTACTGCC
TGAATTGAGTGCCTCGGCATATGCGTCGTTGGCAGATTGCTGACCTCCTCTAGCTGATCT
GCTATCGATTTGGAAAACTCCAAAATCAATGAAGTCTCCGTCTTTCTCCACGTAGGTCTT
GACATCTGTTGAGCTCTTAGCTGCCTGAATGTTCGGATGGAAATGTGCTGACCTGTTTGG
GGATACCAGGTCGAAGAACCGTTGGTTCTTACATTGGTATTTGCCTTCGAATTGGATAAG
CACATGGAGATGTGGTTCCCCATTCTCGTGGAGTTCTCTGCAAACTTTGATGTATTTTTT
ATTTGTTGGGGTTTCTAGGTTTTTTAATTGGGAAAGTGCTTCCTCTTTAGAGAGAGAACA
ATTGGGATATGTTAGGAAATAATTTTTGGCATATATTTTAAATAAACGAGGCAT
>HQ702863
TTACGCCTTATTGGTTTCTTCTTGGCTATCTTGTGTTGGACCTTGATTGATACTTGCGAA
CAGTGGCTCGTAGAGGGTGACGAAGATTGCATTCTTGAGAGCCCAATTTTTCAAGGATAT
GTTTTTTTCTTCGTCTAGATATTCCCTATATGAGGAGGTAGGTCCTGGATTGCAGAGGAA
GATAGTGGGAATTCCCCCTTTAATTTGAATGGGCTTCCCGTACTTTGTGTTGCTTTGCCA
GTCCCTCTGGGCCCCCATGAATTCCTTGAAGTGCTTTAAATAATGCGGGTCTACGTCATC
AATGACGTTGTACCACACATCATTACTGTACACCTTTGGGCTTAGGTCTAGATGTCCACA
TAAATAATTATGTGGGCCTAGAGACCTGGCCCACATTGTTTTGCCTGTTCTGCTATCACC
CTCAATGACAATACTTATGGGTCTCCATGGCCGCGCAGCGGAAGATACGACGTTCTCGGC
GACCCACTCGTCAAGTTCATCTGGAACTTGATTAAAAGAAGAAGAAAGAAATGGAGAAAT
ATAAACTTCTAAAGGAGGACTAAAAATCCTATCTAAATTTGAACTTAAATTATGAAATTG
TAAAATATAGTCCTTTGGGGCCTTCTCTTTTAATATATTGAGGGCCTCGGATTTACTGCC
TGAATTGAGTGCCTCGGCATATGCGTCGTTGGCAGATTGCTGACCTCCTCTAGCTGATCT
GCTATCGATTTGGAAAACTCCAAAATCAATGAAGTCTCCGTCTTTCTCCACGTAGGTCTT
GACATCTGTTGAGCTCTTAGCTGCCTGAATGTTCGGATGGAAATGTGCTGACCTGTTTGG
GGATACCAGGTCGAAGAACCGTTGGTTCTTACATTGGTATTTGCCTTCGAATTGGATAAG
CACATGGAGATGTGGTTCCCCATTCTCGTGGAGTTCTCTGCAAACTTTGATGTATTTTTT
ATTTGTTGGGGTTTCTAGGTTTTTTAATTGGGAAAGTGCTTCCTCTTTAGAGAGAGAACA
ATTGGGATATGTTAGGAAATAATTTTTGGCATATATTTTAAATAAACGAGGCAT
>JX997799
TTACGCCTTATTGGTTTCTTCTTGGCTATCTTGTGTTGGACCTTGATTGATACTTGCGAA
CAGTGGCTCGTAGAGGGTGACGAAGATTGCATTCTTGAGAGCCCAATTTTTCAAGGATAT
GTTTTTTTCTTCGTCTAGATATTCCCTATATGAGGAGGTAGGTCCTGGATTGCAGAGGAA
GATAGTGGGAATTCCCCCTTTAATTTGAATGGGCTTCCCGTACTTTGTGTTGCTTTGCCA
GTCCCTCTGGGCCCCCATGAATTCCTTGAAGTGCTTTAAATAATGCGGGTCTACGTCATC
AATGACGTTGTACCACACATCATTACTGTACACCTTTGGGCTTAGGTCTAGATGTCCACA
TAAATAATTATGTGGGCCTAGAGACCTGGCCCACATTGTTTTGCCTGTTCTGCTATCACC
CTCAATGACAATACTTATGGGTCTCCATGGCCGCGCAGCGGAAGATACGACGTTCTCGGC
GACCCACTCGTCAAGTTCATCTGGAACTTGATTAAAAGAAGAAGAAAGAAATGGAGAAAT
ATAAACTTCTAAAGGAGGACTAAAAATCCTATCTAAATTTGAACTTAAATTATGAAATTG
TAAAATATAGTCCTTTGGGGCCTTCTCTTTTAATATATTGAGGGCCTCGGATTTACTGCC
TGAATTGAGTGCCTCGGCATATGCGTCGTTGGCAGATTGCTGACCTCCTCTAGCTGATCT
GCTATCGATTTGGAAAACTCCAAAATCAATGAAGTCTCCGTCTTTCTCCACGTAGGTCTT
GACATCTGTTGAGCTCTTAGCTGCCTGAATGTTCGGATGGAAATGTGCTGACCTGTTTGG
GGATACCAGGTCGAAGAACCGTTGGTTCTTACATTGGTATTTGCCTTCGAATTGGATAAG
CACATGGAGATGTGGTTCCCCATTCTCGTGGAGTTCTCTGCAAACTTTGATGTATTTTTT
ATTTGTTGGGGTTTCTAGGTTTTTTAATTGGGAAAGTGCTTCCTCTTTAGAGAGAGAACA
ATTGGGATATGTTAGGAAATAATTTTTGGCATATATTTTAAATAAACGAGGCAT
>JN990927
TTACGCCTTATTGGTTTCTTCTTGGCTATCTTGTGTTGGACCTTGATTGATACTTGCGAA
CAGTGGCTCGTAGAGGGTGACGAAGATTGCATTCTTGAGAGCCCAATTTTTCAAGGATAT
GTTTTTTTCTTCGTCTAGATATTCCCTATATGAGGAGGTAGGTCCTGGATTGCAGAGGAA
GATAGTGGGAATTCCCCCTTTAATTTGAATGGGCTTCCCGTACTTTGTGTTGCTTTGCCA
GTCCCTCTGGGCCCCCATGAATTCCTTGAAGTGCTTTAAATAATGCGGGTCTACGTCATC
AATGACGTTGTACCACACATCATTACTGTACACCTTTGGGCTTAGGTCTAGATGTCCACA
TAAATAATTATGTGGGCCTAGAGACCTGGCCCACATTGTTTTGCCTGTTCTGCTATCACC
CTCAATGACAATACTTATGGGTCTCCATGGCCGCGCAGCGGAAGATACGACGTTCTCGGC
GACCCACTCGTCAAGTTCATCTGGAACTTGATTAAAAGAAGAAGAAAGAAATGGAGAAAT
ATAAACTTCTAAAGGAGGACTAAAAATCCTATCTAAATTTGAACTTAAATTATGAAATTG
TAAAATATAGTCCTTTGGGGCCTTCTCTTTTAATATATTGAGGGCCTCGGATTTACTGCC
TGAATTGAGTGCCTCGGCATATGCGTCGTTGGCAGATTGCTGACCTCCTCTAGCTGATCT
GCTATCGATTTGGAAAACTCCAAAATCAATGAAGTCTCCGTCTTTCTCCACGTAGGTCTT
GACATCTGTTGAGCTCTTAGCTGCCTGAATGTTCGGATGGAAATGTGCTGACCTGTTTGG
GGATACCAGGTCGAAGAACCGTTGGTTCTTACATTGGTATTTGCCTTCGAATTGGATAAG
CACATGGAGATGTGGTTCCCCATTCTCGTGGAGTTCTCTGCAAACTTTGATGTATTTTTT
ATTTGTTGGGGTTTCTAGGTTTTTTAATTGGGAAAGTGCTTCCTCTTTAGAGAGAGAACA
ATTGGGATATGTTAGGAAATAATTTTTGGCATATATTTTAAATAAACGAGGCAT
>KC138545
TTACGCCTTATTGGTTTCTTCTTGGCTATCTTGTGTTGGACCTTGATTGATACTTGCGAA
CAGTGGCTCGTAGAGGGTGACGAAGATTGCATTCTTGAGAGCCCAATTTTTCAAGGATAT
GTTTTTTTCTTCGTCTAGATATTCCCTATATGAGGAGGTAGGTCCTGGATTGCAGAGGAA
GATAGTGGGAATTCCCCCTTTAATTTGAATGGGCTTCCCGTACTTTGTGTTGCTTTGCCA
GTCCCTCTGGGCCCCCATGAATTCCTTGAAGTGCTTTAAATAATGCGGGTCTACGTCATC
AATGACGTTGTACCACACATCATTACTGTACACCTTTGGGCTTAGGTCTAGATGTCCACA
TAAATAATTATGTGGGCCTAGAGACCTGGCCCACATTGTTTTGCCTGTTCTGCTATCACC
CTCAATGACAATACTTATGGGTCTCCATGGCCGCGCAGCGGAAGATACGACGTTCTCGGC
GACCCACTCGTCAAGTTCATCTGGAACTTGATTAAAAGAAGAAGAAAGAAATGGAGAAAT
ATAAACTTCTAAAGGAGGACCAAATATCCTATCTAAATTTGAACTTAGATTATGAAATTG
TAAAATATAGTCCTTTGGGGCCTTCTCTTTTAATATATTGAGGGCCTCGGATTTACTGCC
TGAATTGAGTGCCTCGGCATATGCGTCGTTGGCAGATTGCTGACCTCCTCTAGCTGATCT
GCTATCGATTTGGAAAACTCCAAAATCAATGAAGTCTCCGTCTTTCTCCACGTAGGTCTT
GACATCTGTTGAGCTCTTAGCTGCCTGAATGTTCGGATGGAAATGTGCTGACCTGTTTGG
GGATACCAGGTCGAAGAACCGTTGGTTCTTACATTGGTATTTGCCTTCGAATTGGATAAG
CACATGGAGATGTGGTTCCCCATTCTCGTGGAGTTCTCTGCAAACTTTAATGTATTTTTT
ATTTGTTGGGGTTTCTAGGTTTTTTAATTGGGAAAGTGCTTCCTCTTTAGAGAGAGAACA
ATTGGGATATGTTAGGAAATAATTTTTGGCATATATTTTAAATAAACGAGGCAT
>FN650808
TTACGCCTTATTGGTTTCTTCTTGGCTATCTTGTGTTGGACCTTGATTGATACTTGCGAA
CAGTGGCTCGTAGAGGGTGACGAAGATTGCATTCTTGAGAGCCCAATTTTTCAAGGATAT
GTTTTTTTCTTCGTCTAGATATTCCCTATATGAGGAGGTAGGTCCTGGATTGCAGAGGAA
GATAGTGGGAATTCCCCCTTTAATTTGAATGGGCTTCCCGTACTTTGTGTTGCTTTGCCA
GTCCCTCTGGGCCCCCATGAATTCCTTGAAGTGCTTTAAATAATGCGGGTCTACGTCATC
AATTACGTTGTACCACACATCATTACTGTACACCTTTGGGCTTAGGTCTAGATGTCCACA
TAAATAATTATGTGGGCCTAGAGACCTGGCCCACATTGTTTTGCCTGTTCTGCTATCACC
CTCAATGACAATACTTATGGGTCTCCATGGCCGCGCAGCGGAAGATACGACGTTCTCGGC
GACCCACTCGTCAAGTTCATCTGGAACTTGATTAAAAGAAGAAGAAAGAAATGGAGAAAT
ATAAACTTCTAAAGGAGGACTAAAAATCCTATCTAAATTTGAACTTAAATTATGAAATTG
TAAAATATAGTCCTTTGGGGCCTTCTCTTTTAATATATTGAGGGCCTCGGATTTACTGCC
TGAATTGAGTGCCTCGGCATATGCGTCGTTGGCAGATTGCTGACCTCCTCTAGCTGATCT
GCTATCGATTTGGAAAACTCCAAAATCAATGAAGTCTCCGTCTTTCTCCACGTAGGTCTT
GACATCTGTTGAGCTCTTAGCTGCCTGAATGTTCGGATGGAAATGTGCTGACCTGTTTGG
GGATACCAGGTCGAAGAACCGTTGGTTCTTACATTGGTATTTGCCTTCGAATTGGATAAG
CACATGGAGATGTGGTTCCCCATTCTCGTGGAGTTCTCTGCAAACTTTGATGTATTTTTT
ATTTGTTGGGGTTTCTAGGTTTTTTAATTGGGAAAGTGCTTCCTCTTTAGAGAGAGAACA
ATTGGGATATGTTAGGAAATAATTTTTGGCATATATTTTAAATAAACGAGGCAT
>JF301668
TTACGCCTTATTGGTTTCTTCTTGGCTATCTTGTGTTGGACCTTGATTGATACTTGCGAA
CAGTGGCTCGTAGAGGGTGACGAAGATTGCATTCTTGAGAGCCCAATTTTTCAAGGATAT
GTTTTTTTCTTCGTCTAGATATTCCCTATATGAGGAGGTAGGTCCTGGATTGCAGAGGAA
GATAGTGGGAATTCCCCCTTTAATTTGAATGGGCTTCCCGTACTTTGTGTTGCTTTGCCA
GTCCCTCTGGGCCCCCATGAATTCCTTGAAGTGCTTTAAATAATGCGGGTCTACGTCATC
AATGACGTTGTACCACACATCATTACTGTACACCTTTGGGCTTAGGTCTAGATGTCCACA
TAAATAATTATGTGGGCCTAGAGACCTGGCCCACATTGTTTTGCCTGTTCTGCTATCACC
CTCAATGACAATACTTATGGGTCTCCATGGCCGCGCAGCGGAAGATACGACGTTCTCGGC
GACCCACTCGTCAAGTTTATCTGGAACTTGATTAAAAGAAGAAGAAAGAAATGGAGAAAT
ATAAACTTCTAAAGGAGGACTAAAAATCCTATCTAAATTTGAACTTAAATTATGAAATTG
TAAAATATAGTCCTTTGGGGCCTTCTCTTTTAATATATTGAGGGCCTCGGATTTACTGCC
TGAATTGAGTGCCTCGGCATATGCGTCGTTGGCAGATTGCTGACCTCCTCTAGCTGATCT
GCTATCGATTTGGAAAACTCCAAAATCAATGAAGTCTCCGTCTTTCTCCACGTAGGTCTT
GACATCTGTTGAGCTCTTAGCTGCCTGAATGTTCGGATGGAAATGTGCTGACCTGTTTGG
GGATACCAGGTCGAAGAACCGTTGGTTCTTACATTGGTATTTGCCTTCGAATTGGATAAG
CACATGGAGATGTGGTTCCCCATTCTCGTGGAGTTCTCTGCAAACTTTGATGTATTTTTT
ATTTGTTGGGGTTTCTAGGTTTTTTAATTGGGAAAGTGCTTCCTCTTTAGAGAGAGAACA
ATTGGGATATGTTAGGAAATAATTTTTGGCATATATTTTAAATAAACGAGGCAT
>JQ326957
TTACGCCTTATTGGTTTCTTCTTGGCTATCTTGTGTTGGACCTTGATTGATACTTGCGAA
CAGTGGCTCGTAGAGGGTGACGAAGATTGCATTCTTGAGAGCCCAATTTTTCAAGGATAT
GTTTTTTTCTTCGTCTAGATATTCCCTATATGAGGAGGTAGGTCCTGGATTGCAGAGGAA
GATAGTGGGAATTCCCCCTTTAATTTGAATGGGCTTCCCGTACTTTGTGTTGCTTTGCCA
GTCCCTCTGGGCCCCCATGAATTCCTTGAAGTGCTTTAAATAATGCGGGTCTACGTCATC
AATGACGTTGTACCACACATTATTACTGTACACCTTTGGGCTTAGGTCTAGATGTCCACA
TAAATAATTATGTGGGCCTAGAGACCTGGCCCACATTGTTTTGCCTGTTCTGCTATCACC
CTCAATGACAATACTTATGGGTCTCCATGGCCGCGCAGCGGAAGATACGACGTTCTCGGC
GACCCACTCGTCAAGTTCATCTGGAACTTGATTAAAAGAAGAAGAAAGAAATGGAGAAAT
ATAAACTTCTAAAGGAGGACTAAAAATCCTATCTAAATTTGAACTTAAATTATGAAATTG
TAAAATATAGTCCTTTGGGGCCTTCTCTTTTAATATATTGAGGGCCTCGGATTTACTGCC
TGAATTGAGTGCCTCGGCATATGCGTCGTTGGCAGATTGCTGACCTCCTCTAGCTGATCT
GCTATCGATTTGGAAAACTCCAAAATCAATGAAGTCTCCGTCTTTCTCCACGTAGGTCTT
GACATCTGTTGAGCTCTTAGCTGCCTGAATGTTCGGATGGAAATGTGCTGACCTGTTTGG
GGATACCAGGTCGAAGAACCGTTGGTTCTTACATTGGTATTTGCCTTCGAATTGGATAAG
CACATGGAGATGTGGTTCCCCATTCTCGTGGAGTTCTCTGCAAACTTTGATGTATTTTTT
ATTTGTTGGGGTTTCTAGGTTTTTTAATTGGGAAAGTGCTTCCTCTTTAGAGAGAGAACA
ATTGGGATATGTTAGGAAATAATTTTTGGCATATATTTTAAATAAACGAGGCAT
>HM627882
TTACGCCTTATTGGTTTCTTCTTGGCTATCTTGTGTTGGACCTTGATTGATACTTGCGAA
CAGTGGCTCGTAGAGGGTGACGAAGATTGCATTCTTGAGAGCCCAATTTTTCAAGGATAT
GTTTTTTTCTTCGTCTAGATATTCCCTATATGAGGAGGTAGGTCCTGGATTGCAGAGGAA
GATAGTGGGAATTCCCCCTTTAATTTGAATGGGCTTCCCGTACTTTGTGTTGCTTTGCCA
GTCCCTCTGGGCCCCCATGAATTCCTTGAAGTGCTTTAAATAATGCGGGTCTACGTCATC
AATGACGTTGTACCACACATCATTACTGTACACCTTTGGGCTTAGGTCTAGATGTCCACA
TAAATAATTATGTGGGCCTAGAGACCTGGCCCACATTGTTTTGCCTGTTCTGCTATCACC
CTCAATGACAATACTTATGGGTCTCCATGGCCGCGCAGCGGAAGATACGACGTTCTCGGC
GACCCACTCGTCAAGTTCATCTGGAACTTGATTAAAAGAAGAAGAAAGAAATGGAGAAAT
ATAAACTTCTAAAGGAGGACTAAAAATCCTATCTAAATTTGAACTTAAATTATGAAATTG
TAAAATATAGTCCTTTGGGGCCTTCTCTTTTAATATATTGAGGGCCTCGGATTTACTGCC
TGAATTGAGTGCCTCGGCATATGCGTCGTTGGCAGATTGCTGACCTCCTCTAGCTGATCT
GCTATCGATTTGGAAAACTCCAAAATCAATGAAGTCTCCGTCTTTCTCCACGTAGGTCTT
GACATCTGTTGAGCTCTTAGCTGCCTGAATGTTCGGATGGAAATGTGCTGACCTGTTTGG
GGATACCAGGTCGAAGAACCGTTGGTTCTTACATTGGTATTTGCCTTCGAATTGGATAAG
CACATGGAGATGTGGTTCCCCATTCTCGTGGAGTTCTCTGCAAACTTTGATGTATTTTTT
ATTTGTTGGGGTTTCTAGGTTTTTTAATTGGGAAAGTGCTTCCTCTTTAGAGAGAGAACA
ATTGGGATATGTTAGGAAATAATTTTTGGCATATATTTTAAATAAACGAGGCAT
>HQ702862
TTACGCCTTATTGGTTTCTTCTTGGCTATCTTGTGTTGGACCTTGATTGATACTTGCGAA
CAGTGGCTCGTAGAGGGTGACGAAGATTGCATTCTTGAGAGCCCAATTTTTCAAGGATAT
GTTTTTTTCTTCGTCTAGATATTCCCTATATGAGGAGGTAGGTCCTGGATTGCAGAGGAA
GATAGTGGGAATTCCCCCTTTAATTTGAATGGGCTTCCCGTACTTTGTGTTGCTTTGCCA
GTCCCTCTGGGCCCCCATGAATTCCTTGAAGTGCTTTAAATAATGCGGGTCTACGTCATC
AATGACGTTGTACCACACATCATTACTGTACACCTTTGGGCTTAGGTCTAGATGTCCACA
TAAATAATTATGTGGGCCTAGAGACCTGGCCCACATTGTTTTGCCTGTTCTGCTATCACC
CTCAATGACAATACTTATGGGTCTCCATGGCCGCGCAGCGGAAGATACGACGTTCTCGGC
GACCCACTCGTCAAGTTCATCTGGAACTTGATTAAAAGAAGAAGAAAGAAATGGAGAAAT
ATAAACTTCTAAAGGAGGACTAAAAATCCTATCTAAATTTGAACTTAAATTATGAAATTG
TAAAATATAGTCCTTTGGGGCCTTCTCTTTTAATATATTGAGGGCCTCGGATTTACTGCC
TGAATTGAGTGCCTCGGCATATGCGTCGTTGGCAGATTGCTGACCTCCTCTAGCTGATCT
GCTATCGATTTGGAAAACTCCAAAATCAATGAAGTCTCCGTCTTTCTCCACGTAGGTCTT
GACATCTGTTGAGCTCTTAGCTGCCTGAATGTTCGGATGGAAATGTGCTGACCTGTTTGG
GGATACCAGGTCGAAGAACCGTTGGTTCTTACATTGGTATTTGCCTTCGAATTGGATAAG
CACATGGAGATGTGGTTCCCCATTCTCGTGGAGTTCTCTGCAAACTTTGATGTATTTTTT
ATTTGTTGGGGTTTCTAGGTTTTTTAATTGGGAAAGTGCTTCCTCTTTAGAGAGAGAACA
ATTGGGATATGTTAGGAAATAATTTTTGGCATATATTTTAAATAAACGAGGCAT
>JX997803
TTACGCCTTATTGGTTTCTTCTTGGCTATCTTGTGTTGGACCTTGATTGATACTTGCGAA
CAGTGGCTCGTAGAGGGTGACGAAGATTGCATTCTTGAGAGCCCAATTTTTCAAGGATAT
GTTTTTTTCTTCGTCTAGATATTCCCTATATGAGGAGGTAGGTCCTGGATTGCAGAGGAA
GATAGTGGGAATTCCCCCTTTAATTTGAATGGGCTTCCCGTACTTTGTGTTGCTTTGCCA
GTCCCTCTGGGCCCCCATGAATTCCTTGAAGTGCTTTAAATAATGCGGGTCTACGTCATC
AATGACGTTGTACCACACATCATTACTGTACACCTTTGGGCTTAGGTCTAGATGTCCACA
TAAATAATTATGTGGGCCTAGAGACCTGGCCCACATTGTTTTGCCTGTTCTGCTATCACC
CTCAATGACAATACTTATGGGTCTCCATGGCCGCGCAGCGGAAGATACGACGTTCTCGGC
GACCCACTCGTCAAGTTCATCTGGAACTTGATTAAAAGAAGAAGAAAGAAATGGAGAAAT
ATAAACTTCTAAAGGAGGACTAAAAATCCTATCTAAATTTGAACTTAAATTATGAAATTG
TAAAATATAGTCCTTTGGGGCCTTCTCTTTTAATATATTGAGGGCCTCGGATTTACTGCC
TGAATTGAGTGCCTCGGCATATGCGTCGTTGGCAGATTGCTGACCTCCTCTAGCTGATCT
GCTATCGATTTGGAAAACTCCAAAATCAATGAAGTCTCCGTCTTTCTCCACGTAGGTCTT
GACATCTGTTGAGCTCTTAGCTGCCTGAATGTTCGGATGGAAATGTGCTGACCTGTTTGG
GGATACCAGGTCGAAGAACCGTTGGTTCTTACATTGGTATTTGCCTTCGAATTGGATAAG
CACATGGAGATGTGGTTCCCCATTCTCGTGGAGTTCTCTGCAAACTTTGATGTATTTTTT
ATTTGTTGGGGTTTCTAGGTTTTTTAATTGGGAAAGTGCTTCCTCTTTAGAGAGAGAACA
ATTGGGATATGTTAGGAAATAATTTTTGGCATATATTTTAAATAAACGAGGCAT
>JX997800
TTACGCCTTATTGGTTTCTTCTTGGCTATCTTGTGTTGGACCTTGATTGATACTTGCGAA
CAGTGGCTCGTAGAGGGTGACGAAGATTGCATTCTTGAGAGCCCAATTTTTCAAGGATAT
GTTTTTTTCTTCGTCTAGATATTCCCTATATGAGGAGGTAGGTCCTGGATTGCAGAGGAA
GATAGTGGGAATTCCCCCTTTAATTTGAATGGGCTTCCCGTACTTTGTGTTGCTTTGCCA
GTCCCTCTGGGCCCCCATGAATTCCTTGAAGTGCTTTAAATAATGCGGGTCTACGTCATC
AATGACGTTGTACCACACATCATTACTGTACACCTTTGGGCTTAGGTCTAGATGTCCACA
TAAATAATTATGTGGGCCTAGAGACCTGGCCCACATTGTTTTGCCTGTTCTGCTATCACC
CTCAATGACAATACTTATGGGTCTCCATGGCCGCGCAGCGGAAGATACGACGTTCTCGGC
GACCCACTCGTCAAGTTCATCTGGAACTTGATTAAAAGAAGAAGAAAGAAATGGAGAAAT
ATAAACTTCTAAAGGAGGACTAAAAATCCTATCTAAATTTGAACTTAAATTATGAAATTG
TAAAATATAGTCCTTTGGGGCCTTCTCTTTTAATATATTGAGGGCCTCGGATTTACTGCC
TGAATTGAGTGCCTCGGCATATGCGTCGTTGGCAGATTGCTGACCTCCTCTAGCTGATCT
GCTATCGATTTGGAAAACTCCAAAATCAATGAAGTCTCCGTCTTTCTCCACGTAGGTCTT
GACATCTGTTGAGCTCTTAGCTGCCTGAATGTTCGGATGGAAATGTGCTGACCTGTTTGG
GGATACCAGGTCGAAGAACCGTTGGTTCTTACATTGGTATTTGCCTTCGAATTGGATAAG
CACATGGAGATGTGGTTCCCCATTCTCGTGGAGTTCTCTGCAAACTTTGATGTATTTTTT
ATTTGTTGGGGTTTCTAGGTTTTTTAATTGGGAAAGTGCTTCCTCTTTAGAGAGAGAACA
ATTGGGATATGTTAGGAAATAATTTTTGGCATATATTTTAAATAAACGAGGCAT
>FJ646611
TTACGCCTTATTGGTTTCTTCTTGGCTATCTTGTGTTGGACCTTGATTGATACTTGCGAA
CAGTGGCTCGTAGAGGGTGACGAAGATTGCATTCTTGAGAGCCCAATTTTTCAAGGATAT
GTTTTTTTCTTCGTCTAGATATTCCCTATATGAGGAGGTAGGTCCTGGATTGCAGAGGAA
GATAGTGGGAATTCCCCCTTTAATTTGAATGGGCTTCCCGTACTTTGTGTTGCTTTGCCA
GTCCCTCTGGGCCCCCATGAATTCCTTGAAGTGCTTTAAATAATGCGGGTCTACGTCATC
AATGACGTTGTACCACACATCATTACTGTACACCTTTGGGCTTAGGTCTAGATGTCCACA
TAAATAATTATGTGGGCCTAGAGACCTGGCCCACATTGTTTTGCCTGTTCTGCTATCACC
CTCAATGACAATACTTATGGGTCTCCATGGCCGCGCAGCGGAAGATACGACGTTCTCGGC
GACCCACTCGTCAAGTTCATCTGGAACTTGATTAAAAGAAGAAGAAAGAAATGGAGAAAT
ATAAACTTCTAAAGGAGGACTAAAAATCCTATCTAAATTTGAACTTAAATTATGAAATTG
TAAAATATAGTCCTTTGGGGCCTTCTCTTTTAATATATTGAGGGCCTCGGATTTACTGCC
TGAATTGAGTGCCTCGGCATATGCGTCGTTGGCAGATTGCTGACCTCCTCTAGCTGATCT
GCTATCGATTTGGAAAACTCCAAAATCAATGAAGTCTCCGTCTTTCTCCACGTAGGTCTT
GACATCTGTTGAGCTCTTAGCTGCCTGAATGTTCGGATGGAAATGTGCTGACCTGTTTGG
GGATACCAGGTCGAAGAACCGTTGGTTCTTACATTGGTATTTGCCTTCGAATTGGATAAG
CACATGGAGATGTGGTTCCCCATTCTCGTGGAGTTCTCTGCAAACTTTGATGTATTTTTT
ATTTGTTGGGGTTTCTAGGTTTTTTAATTGGGAAAGTGCTTCCTCTTTAGAGAGAGAACA
ATTGGGATATGTTAGGAAATAATTTTTGGCATATATTTTAAATAAACGAGGCAT
>JX856172
TTACGCCTTATTGGTTTCTTCTTGGCTATCTTGTGTTGGACCTTGATTGATACTTGCGAA
CAGTGGCTCGTAGAGGGTGACGAAGATTGCATTCTTGAGAGCCCAATTTTTCAAGGATAT
GTTTTTTTCTTCGTCTAGATATTCCCTATATGAGGAGGTAGGTCCTGGATTGCAGAGGAA
GATAGTGGGAATTCCCCCTTTAATTTGAATGGGCTTCCCGTACTTTGTGTTGCTTTGCCA
GTCCCTCTGGGCCCCCATGAATTCCTTGAAGTGCTTTAAATAATGCGGGTCTACGTCATC
AATGACGTTGTACCACACATCATTACTGTACACCTTTGGGCTTAGGTCTAGATGTCCACA
TAAATAATTATGTGGGCCTAGAGACCTGGCCCACATTGTTTTGCCTGTTCTGCTATCACC
CTCAATGACAATACTTATGGGTCTCCATGGCCGCGCAGCGGAAGATACGACGTTCTCGGC
GACCCACTCGTCAAGTTCATCTGGAACTTGATTAAAAGAAGAAGAAAGAAATGGAGAAAT
ATAAACTTCTAAAGGAGGACTAAAAATCCTATCTAAATTTGAACTTAAATTATGAAATTG
TAAAATATAGTCCTTTGGGGCCTTCTCTTTTAATATATTGAGGGCCTCGGATTTACTGCC
TGAATTGAGTGCCTCGGCATATGCGTCGTTGGCAGATTGCTGACCTCCTCTAGCTGATCT
GCTATCGATTTGGAAAACTCCAAAATCAATGAAGTCTCCGTCTTTCTCCACGTAGGTCTT
GACATCTGTTGAGCTCTTAGCTGCCTGAATGTTCGGATGGAAATGTGCTGACCTGTTTGG
GGATACCAGGTCGAAGAACCGTTGGTTCTTACATTGGTATTTGCCTTCGAATTGGATAAG
CACATGGAGATGTGGTTCCCCATTCTCGTGGAGTTCTCTGCAAACTTTGATGTATTTTTT
ATTTGTTGGGGTTTCTAGGTTTTTTAATTGGGAAAGTGCTTCCTCTTTAGAGAGAGAACA
ATTGGGATATGTTAGGAAATAATTTTTGGCATATATTTTAAATAAACGAGGCAT
>JQ004047
TTACGCCTTATTGGTTTCTTCTTGGCTATCTTGTGTTGGACCTTGATTGATACTTGCGAA
CAGTGGCTCGTAGAGGGTGACGAAGATTGCATTCTTGAGAGCCCAATTTTTCAAGGATAT
GTTTTTTTCTTCGTCTAGATATTCTTTATATGAGGAGGTAGGTCCTGGATTGCAGAGGAA
GATAGTGGGAATTCCCCCTTTAATTTGAATGGGCTTCCCGTACTTTGTGTTGCTTTGCCA
GTCCCTCTGGGCCCCCATGAATTCCTTGAAGTGCTTTAAATAATGCGGGTCTACGTCATC
AATGACGTTGTACCACACATCATTACTGTACACCTTTGGGCTTAGGTCTAGATGTCCACA
TAAATAATTATGTGGGCCTAGAGACCTGGCCCACATTGTTTTGCCTGTTCTGCTATCACC
CTCAATGACAATACTTATGGGTCTCCATGGCCGCGCAGCGGAAGATACGACGTTCTCGGC
GACCCACTCGTCAAGTTCATCTGGAACTTGATTAAAAGAAGAAGAAAGAAATGGAGAAAT
ATAAACTTCTAAAGGAGGACTAAAAATCCTATCTAAATTTGAACTTAAATTATGAAATTG
TAAAATATAGTCCTTTGGGGCCTTCTCTTTTAATATATTGAGGGCCTCGGATTTACTGCC
TGAATTGAGTGCCTCGGCATATGCGTCGTTGGCAGATTGCTGACCTCCTCTAGCTGATCT
GCTATCGATTTGGAAAACTCCAAAATCAATGAATTCTCCGTCTTTCTCCACGTAGGTCTT
GACATCTGTTGAGCTCTTAGCTGCCTGAATGTTCGGATGGAAATGTGCTGACCTGTTTGG
GGATACCAGGTCGAAGAACCGTTGGTTCTTACATTGGTATTTGCCTTCGAATTGGATAAG
CACATGGAGATGTGGTTCCCCATTCTCGTGGAGTTCTCTGCAAACTTTGATGTATTTTTT
ATTTGTTGGGGTTTCTAGGTTTTTTAATTGGGAAAGTGCTTCCTCTTTAGAGAGAGAACA
ATTGGGATATGTTAGGAAATAATTTTTGGCATATATTTTAAATAAACGAGGCAT
>HM627883
TTACGCCTTATTGGTTTCTTCTTGGCTATCTTGTGTTGGACCTTGATTGATACTTGCGAA
CAGTGGCTCGTAGAGGGTGACGAAGATTGCATTCTTGAGAGCCCAATTTTTCAAGGATAT
GTTTTTTTCTTCGTCTAGATATTCCCTATATGAGGAGGTAGGTCCTGGATTGCAGAGGAA
GATAGTGGGAATTCCCCCTTTAATTTGAATGGGCTTCCCGTACTTTGTGTTGCTTTGCCA
GTCCCTCTGGGCCCCCATGAATTCCTTGAAGTGCTTTAAATAATGCGGGTCTACGTCATC
AATGACGTTGTACCACACATCATTACTGTACACCTTTGGGCTCAGGTCTAGATGTCCACA
TAAATAATTATGTGGGCCTAGAGACCTGGCCCACATTGTTTTGCCTGTTCTGCTATCACC
CTCAATGACAATACTTATGGGTCTCCATGGCCGCGCAGCGGAAGATACGACGTTCTCGGC
GACCCACTCGTCAAGTTCATCTGGAACTTGATTAAAAGAAGAAGAAAGAAATGGAGAAAT
ATAAGCTTCTAAAGGAGGACTAAAAATCCTATCTAAATTTGAACTTAAATTATGAAATTG
TAAAATATAGTCCTTTGGGGCCTTCTCTTTTAATATATTGAGGGCCTCGGATTTACTGCC
TGAATTGAGTGCCTCGGCATATGCGTCGTTGGCAGATTGCTGACCTCCTCTAGCTGATCT
GCTATCGATTTGGAAAACTCCAAAATCAATGAAGTCTCCGTCTTTCTCCACGTAGGTCTT
GACATCTGTTGAGCTCTTAGCTGCCTGAATGTTCGGATGGAAATGTGCTGACCTGTTTGG
GGATACCAGGTCGAAGAACCGTTGGTTCTTACATTGGTATTTGCCTTCGAATTGGATAAG
CACATGGAGATGTGGTTCCCCATTCTCGTGGAGTTCTCTGCAAACTTTGATGTATTTTTT
ATTTGTTGGGGTTTCTAGGTTTTTTAATTGGGAAAGTGCTTCCTCTTTAGAGAGAGAACA
ATTGGGATATGTTAGGAAATAATTTTTGGCATATATTTTAAATAAACGAGGCAT
>FN256257
TTACGCCTTATTGGTTTCTTCTTGGCTATCTTGTGTTGGACCTTGATTGATACTTGCGAA
CAGTGGCTCGTAGAGGGTGACGAAGATTGCATTCTTGAGAGCCCAATTTTTCAAGGATAT
GTTTTTTTCTTCGTCTAGATATTCCCTATATGAGGAGGTAGGTCCTGGATTGCAGAGGAA
GATAGTGGGAATTCCCCCTTTAATTTGAATGGGCTTCCCGTACTTTGTGTTGCTTTGCCA
GTCCCTCTGGGCCCCCATGAATTCCTTGAAGTGCTTTAAATAATGCGGGTCTACGTCATC
AATGACGTTGTACCACACATCATTACTGTACACCTTTGGGCTTAGGTCTAGATGTCCACA
TAAATAATTATGTGGGCCTAGAGACCTGGCCCACATTGTTTTGCCTGTTCTGCTATCACC
CTCAATGACAATACTTATGGGTCTCCATGGCCGCGCAGCGGAAGATACGACGTTCTCGGC
GACCCACTCGTCAAGTTCATCTGGAACTTGATTAAAAGAAGAAGAAAGAAATGGAGAAAT
ATAAACTTCTAAAGGAGGACTAAAAATCCTATCTAAATTTGAACTTAAATTATGAAATTG
TAAAATATAGTCCTTTGGGGCCTTCTCTTTTAATATATTGAGGGCCTCGGATTTACTGCT
TGAATTGAGTGCCTCGGCATATGCGTCGTTGGCAGATTGCTGACCTCCTCTAGCTGATCT
GCTATCGATTTGGAAAACTCCAAAATCAATGAAGTCTCCGTCTTTCTCCACGTAGGTCTT
GACATCTGTTGAGCTCTTAGCTGCCTGAATGTTCGGATGGAAATGTGCTGACCTGTTTGG
GGATACCAGGTCGAAGAACCGTTGGTTCTTACATTGGTATTTGCCTTCGAATTGGATAAG
CACATGGAGATGTGGTTCCCCATTCTCGTGGAGTTCTCTGCAAACTTTGATGTATTTTTT
ATTTGTTGGGGTTTCTAGGTTTTTTAATTGGGAAAGTGCTTCCTCTTTAGAGAGAGAACA
ATTGGGATATGTTAGGAAATAATTTTTGGCATATATTTTAAATAAACGAGGCAT
>HM043732
TTACGCCTTATTGGTTTCTTCTTGGCTATCTTGTGTTGGACCTTGATTGATACTTGCGAA
CAGTGGCTCGTAGAGGGTGACGAAGATTGCATTCTTGAGAGCCCAATTTTTCAAGGATAT
GTTTTTTTCTTCGTCTAGATATTCCCTATATGAGGAGGTAGGTCCTGGATTGCAGAGGAA
GATAGTGGGAATTCCCCCTTTAATTTGAATGGGCTTCCCGTACTTTGTGTTGCTTTGCCA
GTCCCTCTGGGCCCCCATGAATTCCTTGAAGTGCTTTAAATAATGCGGGTCTACGTCATC
AATGACGTTGTACCACACATCATTACTGTACACCTTTGGGCTTAGGTCTAGATGTCCACA
TAAATAATTATGTGGGCCTAGAGACCTGGCCCACATTGTTTTGCCTGTTCTGCTATCACC
CTCAATGACAATACTTATGGGTCTCCATGGCCGCGCAGCGGAAGATACGACGTTCTCGGC
GACCCACTCGTCAAGTTCATCTGGAACTTGATTAAAAGAAGAAGAAAGAAATGGAGAAAT
ATAAACTTCTAAAGGAGGACTAAAAATCCTATCTAAATTTGAACTTAAATTATGAAATTG
TAAAATATAGTCCTTTGGGGCCTTCTCTTTTAATATATTGAGGGCCTCGGATTTACTGCC
TGAATTGAGTGCCTCGGCATATGCGTCGTTGGCAGATTGCTGACCTCCTCTAGCTGATCT
GCTATCGATTTGGAAAACTCCAAAATCAATGAAGTCTCCGTCTTTCTCCACGTAGGTCTT
GACATCTGTTGAGCTCTTAGCTGCCTGAATGTTCGGATGGAAATGTGCTGACCTGTTTGG
GGATACCAGGTCGAAGAACCGTTGGTTCTTACATTGGTATTTGCCTTCGAATTGGATAAG
CACATGGAGATGTGGTTCCCCATTCTCGTGGAGTTCTCTGCAAACTTTGATGTATTTTTT
ATTTGTTGGGGTTTCTAGGTTTTTTAATTGGGAAAGTGCTTCCTCTTTAGAGAGAGAACA
ATTGGGATATGTTAGGAAATAATTTTTGGCATATATTTTAAATAAACGAGGCAT
>JX997798
TTACGCCTTATTGGTTTCTTCTTGGCTATCTTGTGTTGGACCTTGATTGATACTTGCGAA
CAGTGGCTCGTAGAGGGTGACGAAGATTGCATTCTTGAGAGCCCAATTTTTCAAGGATAT
GTTTTTTTCTTCGTCTAGATATTCCCTATATGAGGAGGTAGGTCCTGGATTGCAGAGGAA
GATAGTGGGAATTCCCCCTTTAATTTGAATGGGCTTCCCGTACTTTGTGTTGCTTTGCCA
GTCCCTCTGGGCCCCCATGAATTCCTTGAAGTGCTTTAAATAATGCGGGTCTACGTCATC
AATGACGTTGTACCACACATCATTACTGTACACCTTTGGGCTTAGGTCTAGATGTCCACA
TAAATAATTATGTGGGCCTAGAGACCTGGCCCACATTGTTTTGCCTGTTCTGCTATCACC
CTCAATGACAATACTTATGGGTCTCCATGGCCGCGCAGCGGAAGATACGACGTTCTCGGC
GACCCACTCGTCAAGTTCATCTGGAACTTGATTAAAAGAAGAAGAAAGAAATGGAGAAAT
ATAAACTTCTAAAGGAGGACTAAAAATCCTATCTAAATTTGAACTTAAATTATGAAATTG
TAAAATATAGTCCTTTGGGGCCTTCTCTTTTAATATATTGAGGGCCTCGGATTTACTGCC
TGAATTGAGTGCCTCGGCATATGCGTCGTTGGCAGATTGCTGACCTCCTCTAGCTGATCT
GCTATCGATTTGGAAAACTCCAAAATCAATGAAGTCTCCGTCTTTCTCCACGTAGGTCTT
GACATCTGTTGAGCTCTTAGCTGCCTGAATGTTCGGATGGAAATGTGCTGACCTGTTTGG
GGATACCAGGTCGAAGAACCGTTGGTTCTTACATTGGTATTTGCCTTCGAATTGGATAAG
CACATGGAGATGTGGTTCCCCATTCTCGTGGAGTTCTCTGCAAACTTTGATGTATTTTTT
ATTTGTTGGGGTTTCTAGGTTTTTTAATTGGGAAAGTGCTTCCTCTTTAGAGAGAGAACA
ATTGGGATATGTTAGGAAATAATTTTTGGCATATATTTTAAATAAACGAGGCAT
>JX997801
TTACGCCTTATTGGTTTCTTCTTGGCTATCTTGTGTTGGACCTTGATTGATACTTGCGAA
CAGTGGCTCGTAGAGGGTGACGAAGATTGCATTCTTGAGAGCCCAATTTTTCAAGGATAT
GTTTTTTTCTTCGTCTAGATATTCCCTATATGAGGAGGTAGGTCCTGGATTGCAGAGGAA
GATAGTGGGAATTCCCCCTTTAATTTGAATGGGCTTCCCGTACTTTGTGTTGCTTTGCCA
GTCCCTCTGGGCCCCCATGAATTCCTTGAAGTGCTTTAAATAATGCGGGTCTACGTCATC
AATGACGTTGTACCACACATCATTACTGTACACCTTTGGGCTTAGGTCTAGATGTCCACA
TAAATAATTATGTGGGCCTAGAGACCTGGCCCACATTGTTTTGCCTGTTCTGCTATCACC
CTCAATGACAATACTTATGGGTCTCCATGGCCGCGCAGCGGAAGATACGACGTTCTCGGC
GACCCACTCGTCAAGTTCATCTGGAACTTGATTAAAAGAAGAAGAAAGAAATGGAGAAAT
ATAAACTTCTAAAGGAGGACTAAAAATCCTATCTAAATTTGAACTTAAATTATGAAATTG
TAAAATATAGTCCTTTGGGGCCTTCTCTTTTAATATATTGAGGGCCTCGGATTTACTGCC
TGAATTGAGTGCCTCGGCATATGCGTCGTTGGCAGATTGCTGACCTCCTCTAGCTGATCT
GCTATCGATTTGGAAAACTCCAAAATCAATGAAGTCTCCGTCTTTCTCCACGTAGGTCTT
GACATCTGTTGAGCTCTTAGCTGCCTGAATGTTCGGATGGAAATGTGCTGACCTGTTTGG
GGATACCAGGTCGAAGAACCGTTGGTTCTTACATTGGTATTTGCCTTCGAATTGGATAAG
CACATGGAGATGTGGTTCCCCATTCTCGTGGAGTTCTCTGCAAACTTTGATGTATTTTTT
ATTTGTTGGGGTTTCTAGGTTTTTTAATTGGGAAAGTGCTTCCTCTTTAGAGAGAGAACA
ATTGGGATATGTTAGGAAATAATTTTTGGCATATATTTTAAATAAACGAGGCAT
>GQ352537
TTACGCCTTATTGGTTTCTTCTTGGCTATCTTGTGTTGGACCTTGATTGATACTTGCGAA
CAGTGGCTCGTAGAGGGTGACGAAGATTGCATTCTTGAGAGCCCAATTTTTCAAGGATAT
GTTTTTTTCTTCGTCTAGATATTCCCTATATGAGGAGGTAGGTCCTGGATTGCAGAGGAA
GATAGTGGGAATTCCCCCTTTAATTTGAATGGGCTTCCCGTACTTTGTGTTGCTTTGCCA
GTCCCTCTGGGCCCCCATGAATTCCTTGAAGTGCTTTAAATAATGCGGGTCTACGTCATC
AATGACGTTGTACCACACATCATTACTGTACACCTTTGGGCTTAGGTCTAGATGTCCACA
TAAATAATTATGTGGGCCTAGAGACCTGGCCCACATTGTTTTGCCTGTTCTGCTATCACC
CTCAATGACAATACTTATGGGTCTCCATGGCCGCGCAGCGGAAGATACGACGTTCTCGGC
GACCCACTCGTCAAGTTCATCTGGAACTTGATTAAAAGAAGAAGAAAGAAATGGAGAAAT
ATAAACTTCTAAAGGAGGACTAAAAATCCTATCTAAATTTGAACTTAAATTATGAAATTG
TAAAATATAGTCCTTTGGGGCCTTCTCTTTTAATATATTGAGGGCCTCGGATTTACTGCC
TGAATTGAGTGCCTCGGCATATGCGTCGTTGGCAGATTGCTGACCTCCTCTAGCTGATCT
GCTATCGATTTGGAAAACTCCAAAATCAATGAAGTCTCCGTCTTTCTCCACGTAGGTCTT
GACATCTGTTGAGCTCTTAGCTGCCTGAATGTTCGGATGGAAATGTGCTGACCTGTTTGG
GGATACCAGGTCGAAGAACCGTTGGTTCTTACATTGGTATTTGCCTTCGAATTGGATAAG
CACATGGAGATGTGGTTCCCCATTCTCGTGGAGTTCTCTGCAAACTTTGATGTATTTTTT
ATTTGTTGGGGTTTCTAGGTTTTTTAATTGGGAAAGTGCTTCCTCTTTAGAGAGAGAACA
ATTGGGATATGTTAGGAAATAATTTTTGGCATATATTTTAAATAAACGAGGCAT
>GQ352538
TTACGCCTTATTGGTTTCTTCTTGGCTATCTTGTGTTGGACCTTGATTGATACTTGCGAA
CAGTGGCTCGTAGAGGGTGACGAAGATTGCATTCTTGAGAGCCCAATTTTTCAAGGATAT
GTTTTTTTCTTCGTCTAGATATTCCCTATATGAGGAGGTAGGTCCTGGATTGCAGAGGAA
GATAGTGGGAATTCCCCCTTTAATTTGAATGGGCTTCCCGTACTTTGTGTTGCTTTGCCA
GTCCCTCTGGGCCCCCATGAATTCCTTGAAGTGCTTTAAATAATGCGGGTCTACGTCATC
AATGACGTTGTACCACACATCATTACTGTACACCTTTGGGCTTAGGTCTAGATGTCCACA
TAAATAATTATGTGGGCCTAGAGACCTGGCCCACATTGTTTTGCCTGTTCTGCTATCACC
CTCAATGACAATACTTATGGGTCTCCATGGCCGCGCAGCGGAAGATACGACGTTCTCGGC
GACCCACTCGTCAAGTTCATCTGGAACTTGATTAAAAGAAGAAGAAAGAAATGGAGAAAT
ATAAACTTCTAAAGGAGGACTAAAAATCCTATCTAAATTTGAACTTAAATTATGAAATTG
TAAAATATAGTCCTTTGGGGCCTTCTCTTTTAATATATTGAGGGCCTCGGATTTACTGCC
TGAATTGAGTGCCTCGGCATATGCGTCGTTGGCAGATTGCTGACCTCCTCTAGCTGATCT
GCTATCGATTTGGAAAACTCCAAAATCAATGAAGTCTCCGTCTTTCTCCACGTAGGTCTT
GACATCTGTTGAGCTCTTAGCTGCCTGAATGTTCGGATGGAAATGTGCTGACCTGTTTGG
GGATACCAGGTCGAAGAACCGTTGGTTCTTACATTGGTATTTGCCTTCGAATTGGATAAG
CACATGGAGATGTGGTTCCCCATTCTCGTGGAGTTCTCTGCAAACTTTGATGTATTTTTT
ATTTGTTGGGGTTTCTAGGTTTTTTAATTGGGAAAGTGCTTCCTCTTTAGAGAGAGAACA
ATTGGGATATGTTAGGAAATAATTTTTGGCATATATTTTAAATAAACGAGGCAT
>JX997802
TTACGCCTTATTGGTTTCTTCTTGGCTATCTTGTGTTGGACCTTGATTGATACTTGCGAA
CAGTGGCTCGTAGAGGGTGACGAAGATTGCATTCTTGAGAGCCCAATTTTTCAAGGATAT
GTTTTTTTCTTCGTCTAGATATTCCCTATATGAGGAGGTAGGTCCTGGATTGCAGAGGAA
GATAGTGGGAATTCCCCCTTTAATTTGAATGGGCTTCCCGTACTTTGTGTTGCTTTGCCA
GTCCCTCTGGGCCCCCATGAATTCCTTGAAGTGCTTTAAATAATGCGGGTCTACGTCATC
AATGACGTTGTACCACACATCATTACTGTACACCTTTGGGCTTAGGTCTAGATGTCCACA
TAAATAATTATGTGGGCCTAGAGACCTGGCCCACATTGTTTTGCCTGTTCTGCTATCACC
CTCAATGACAATACTTATGGGTCTCCATGGCCGCGCAGCGGAAGATACGACGTTCTCGGC
GACCCACTCGTCAAGTTCATCTGGAACTTGATTAAAAGAAGAAGAAAGAAATGGAGAAAT
ATAAACTTCTAAAGGAGGACTAAAAATCCTATCTAAATTTGAACTTAAATTATGAAATTG
TAAAATATAGTCCTTTGGGGCCTTCTCTTTTAATATATTGAGGGCCTCGGATTTACTGCC
TGAATTGAGTGCCTCGGCATATGCGTCGTTGGCAGATTGCTGACCTCCTCTAGCTGATCT
GCTATCGATTTGGAAAACTCCAAAATCAATGAAGTCTCCGTCTTTCTCCACGTAGGTCTT
GACATCTGTTGAGCTCTTAGCTGCCTGAATGTTCGGATGGAAATGTGCTGACCTGTTTGG
GGATACCAGGTCGAAGAACCGTTGGTTCTTACATTGGTATTTGCCTTCGAATTGGATAAG
CACATGGAGATGTGGTTCCCCATTCTCGTGGAGTTCTCTGCAAACTTTGATGTATTTTTT
ATTTGTTGGGGTTTCTAGGTTTTTTAATTGGGAAAGTGCTTCCTCTTTAGAGAGAGAACA
ATTGGGATATGTTAGGAAATAATTTTTGGCATATATTTTAAATAAACGAGGCAT
>GU199587
TTACGCCTTATTGGTTTCTTCTTGGCTATCTTGTGTTGGACCTTGATTGATACTTGCGAA
CAGTGGCTCGTAGAGGGTGACGAAGATTGCATTCTTGAGAGCCCAATTTTTCAAGGATAT
GTTTTTTTCTTCGTCTAGATATTCCCTATATGAGGAGGTAGGTCCTGGATTGCAGAGGAA
GATAGTGGGAATTCCCCCTTTAATTTGAATGGGCTTCCCGTACTTTGTGTTGCTTTGCCA
GTCCCTCTGGGCCCCCATGAATTCCTTGAAGTGCTTTAAATAATGCGGGTCTACGTCATC
AATGACGTTGTACCACACATCATTACTGTACACCTTTGGGCTTAGGTCTAGATGTCCACA
TAAATAATTATGTGGGCCTAGAGACCTGGCCCACATTGTTTTGCCTGTTCTGCTATCACC
CTCAATGACAATACTTATGGGTCTCCATGGCCGCGCAGCGGAAGATACGACGTTCTCGGC
GACCCACTCGTCAAGTTCATCTGGAACTTGATTAAAAGAAGAAGAAAGAAATGGAGAAAT
ATAAACTTCTAAAGGAGGACTAAAAATCCTATCTAAATTTGAACTTAAATTATGAAATTG
TAAAATATAGTCCTTTGGGGCCTTCTCTTTTAATATATTGAGGGCCTCGGATTTACTGCC
TGAATTGAGTGCCTCGGCATATGCGTCGTTGGCAGATTGCTGACCTCCTCTAGCTGATCT
GCTATCGATTTGGAAAACTCCAAAATCAATGAAGTCTCCGTCTTTCTCCACGTAGGTCTT
GACATCTGTTGAGCTCTTAGCTGCCTGAATGTTCGGATGGAAATGTGCTGACCTGTTTGG
GGATACCAGGTCGAAGAACCGTTGGTTCTTACATTGGTATTTGCCTTCGAATTGGATAAG
CACATGGAGATGTGGTTCCCCATTCTCGTGGAGTTCTCTGCAAACTTTGATGTATTTTTT
ATTTGTTGGGGTTTCTAGGTTTTTTAATTGGGAAAGTGCTTCCTCTTTAGAGAGAGAACA
ATTGGGATATGTTAGGAAATAATTTTTGGCATATATTTTAAATAAACGAGGCAT
>KC702797
TTACGCCTTATTGGTTTCTTCTTGGCTATCTTGTGTTGGACCTTGATTGATACTTGCGAA
CAGTGGCTCGTAGAGGGTGACGAAGATTGCATTCTTGAGAGCCCAATTTTTCAAGGATAT
GTTTTTTTCTTCGTCTAGATATTCCCTATATGAGGAGGTAGGTCCTGGATTGCAGAGGAA
GATAGTGGGAATTCCCCCTTTAATTTGAATGGGCTTCCCGTACTTTGTGTTGCTTTGCCA
GTCCCTCTGGGCCCCCATGAATTCCTTGAAGTGCTTTAAATAATGCGGGTCTACGTCATC
AATGACGTTGTACCACACATCATTACTGTACACCTTTGGGCTTAGGTCTAGATGTCCACA
TAAATAATTATGTGGGCCTAGAGACCTGGCCCACATTGTTTTGCCTGTTCTGCTATCACC
CTCAATGACAATACTTATGGGTCTCCATGGCCGCGCAGCGGAAGATACGACGTTCTCGGC
GACCCACTCGTCAAGTTCATCTGGAACTTGATTAAAAGAAGAAGAAAGAAATGGAGAAAT
ATAAACTTCTAAAGGAGGACTAAAAATCCTATCTAAATTTGAACTTAAATTATGAAATTG
TAAAATATAGTCCTTTGGGGCCTTCTCTTTTAATATATTGAGGGCCTCGGATTTACTGCC
TGAATTGAGTGCCTCGGCATATGCGTCGTTGGCAGATTGCTGACCTCCTCTAGCTGATCT
GCTATCGATTTGGAAAACTCCAAAATCAATGAAGTCTCCGTCTTTCTCCACGTAGGTCTT
GACATCTGTTGAGCTCTTAGCTGCCTGAATGTTCGGATGGAAATGTGCTGACCTGTTTGG
GGATACCAGGTCGAAGAACCGTTGGTTCTTACATTGGTATTTGCCTTCGAATTGGATAAG
CACATGGAGATGTGGTTCCCCATTCTCGTGGAGTTCTCTGCAAACTTTGATGTATTTTTT
ATTTGTTGGGGTTTCTAGGTTTTTTAATTGGGAAAGTGCTTCCTCTTTAGAGAGAGAACA
ATTGGGATATGTTAGGAAATAATTTTTGGCATATATTTTAAATAAACGAGGCAT
>KJ754192
TTACGCCTTATTGGTTTCTTCTTGGCTATCTTGTGTTGGACCTTGATTGATACTTGCGAA
CAGTGGCTCGTAGAGGGTGACGAAGATTGCATTCTTGAGAGCCCAATTTTTCAAGGATAT
GTTTTTTTCTTCGTCTAGATATTCCCTATATGAGGAGGTAGGTCCTGGATTGCAGAGGAA
GATAGTGGGAATTCCCCCTTTAATTTGAATGGGCTTCCCGTACTTTGTGTTGCTTTGCCA
GTCCCTCTGGGCCCCCATGAATTCCTTGAAGTGCTTTAAATAATGCGGGTCTACGTCATC
AATGACGTTGTACCACACATCATTACTGTACACCTTTGGGCTTAGGTCTAGATGTCCACA
TAAATAATTATGTGGGCCCAGAGACCTAGCCCACATTGTTTTGCCTGTTCTGCTATCACC
CTCAATGACAATACTTATGGGTCTCCATGGCCGCGCAGCGGAAGATACGACGTTCTCGGC
GACCCACTCGTCAAGTTCATCTGGAACTTGATTAAAAGAAGAAGAAAGAAATGGAGAAAT
ATAAACTTCTAAAGGAGGACTAAAAATCCTATCTAAATTTGAACTTAAATTATGAAATTG
TAAAATATAGTCCTTTGGGGCCTTCTCTTTTAATATATTGAGGGCCTCGGATTTACTGCC
TGAATTGAGTGCCTCGGCATATGCGTCGTTGGCAGATTGCTGACCTCCTCTAGCTGATCT
GCTATCGATTTGGAAAACTCCAAAATCAATGAAGTCTCCGTCTTTCTCCACGTAGGTCTT
GACATCTGTTGAGCTCTTAGCTGCCTGAATGTTCGGATGGAAATGTGCTGACCTGTTTGG
GGATACCAGGTCGAAGAACCGTTGGTTCTTACATTGGTATTTGCCTTCGAATTGGATAAG
CACATGGAGATGTGGTTCCCCATTCTCGTGGAGTTCTCTGCAAACTTTGATGTATTTTTT
ATTTGTTGGGGTTTCTAGGTTTTTTAATTGGGAAAGTGCTTCCTCTTTAGAGAGAGAACA
ATTGGGATATGTTAGGAAATAATTTTTGGCATATATTTTAAATAAACGAGGCAT
>KT338293
TTACGCCTTATTGGTTTCTTCTTGGCTATCTTGTGTTGGACCTTGATTGATACTTGCGAA
CAGTGGCTCGTAGAGGGTGACGAAGATTGCATTCTTGAGAGCCCAATTTTTCAAGGATAT
GTTTTTTTCTTCGTCTAGATATTCCCTATATGAGGAGGTAGGTCCTGGATTGCAGAGGAA
GATAGTGGGAATTCCCCCTTTAATTTGAATGGGCTTCCCGTACTTTGTGTTGCTTTGCCA
GTCCCTCTGGGCCCCCATGAATTCCTTGAAGTGCTTTAAATAATGCGGGTCTACGTCATC
AATGACGTTGTACCACACATCATTACTGTACACCTTTGGGCTTAGGTCTAGATGTCCACA
TAAATAATTATGTGGGCCTAGAGACCTAGCCCACATTGTTTTGCCTGTTCTGCTATCACC
CTCAATGACAATACTTATGGGTCTCCATGGCCGCGCAGCGGAAGATACGACGTTCTCGGC
GACCCACTCGTCAAGTTCATCTGGAACTTGATTAAAAGAAGAAGAAAGAAATGGAGAAAT
ATAAACTTCTAAAGGAGGACTAAAAATCCTATCTAAATTTGAACTTAAATTATGAAATTG
TAAAATATAGTCCTTTGGGGCCTTCTCTTTTAATATATTGAGGGCCTCTGATTTACTGCC
TGAATTGAGTGCCTCGGCATATGCGTCGTTGGCAGATTGCTGACCTCCTCTAGCTGATCT
GCTATCGATTTGGAAAACTCCAAAATCAATGAAGTCTCCGTCTTTCTCCACGTAGGTCTT
GACATCTGTTGAGCTCTTAGCTGCCTGAATGTTCGGATGGAAATGTGCTGACCTGTTTGG
GGATACCAGGTCGAAGAACCGTTGGTTCTTACATTGGTATTTGCCTTCGAATTGGATAAG
CACATGGAGATGTGGTTCCCCATTCTCGTGGAGTTCTCTGCAAACTTTGATGTATTTTTT
ATTTGTTGGGGTTTCTAGGTTTTTTAATTGGGAAAGTGCTTCCTCTTTAGAGAGAGAACA
ATTGGGATATGTTAGGAAATAATTTTTGGCATATATTTTAAATAAACGAGGCAT
>KU892717
TTACGCCTTATTGGTTTCTTCTTGGCTATCTTGTGTTGGACCTTGATTGATACTTGCGAA
CAGTGGCTCGTAGAGGGTGACGAAGATTGCATTCTTGAGAGCCCAATTTTTCAAGGATAT
GTTTTTTTCTTCGTCTAGATATTCCCTATATGAGGAGGTAGGTCCTGGATTGCAGAGGAA
GATAGTGGGAATTCCCCCTTTAATTTGAATGGGCTTCCCGTACTTTGTGTTGCTTTGCCA
GTCCCTCTGGGCCCCCATGAATTCCTTGAAGTGCTTTAAATAATGCGGGTCTACGTCATC
AATGACGTTGTACCACACATCATTACTGTACACCTTTGGGCTTAGGTCTAGATGTCCACA
TAAATAATTATGTGGGCCTAGAGACCTGGCCCACATTGTTTTGCCTGTTCTGCTATCACC
CTCAATGACAATACTTATGGGTCTCCATGGCCGCGCAGCGGAAGATACGACGTTCTCGGC
GACCCACTCGTCAAGTTCATCTGGAACTTGATTAAAAGAAGAAGAAAGAAATGGAGAAAT
ATAAACTTCTAAAGGAGGACTAAAAATCCTATCTAAATTTGAACTTAAATTATGAAATTG
TAAAATATAGTCCTTTGGGGCCTTCTCTTTTAATATATTGAGGGCCTCGGATTTACTGCC
TGAATTGAGTGCCTCGGCATATGCGTCGTTGGCAGATTGCTGACCTCCTCTAGCTGATCT
GCTATCGATTTGGAAAACTCCAAAATCAATGAAGTCTCCGTCTTTCTCCACGTAGGTCTT
GACATCTGTTGAGCTCTTAGCTGCCTGAATGTTCGGATGGAAATGTGTTGACCTGTTTGG
GGATACCAGGTCGAAGAACCGTTGGTTCTTACATTGGTATTTGCCTTCGAATTGGATAAG
CACATGGAGATGTGGTTCCCCATTCTCGTGGAGTTCTCTGCAAACTTTGATGTATTTTTT
ATTTGTTGGGGTTTCTAGGTTTTTTAATTGGGAAAGTGCTTCCTCTTTAGAGAGAGAACA
ATTGGGATATGTTAGGAAATAATTTTTGGCATATATTTTAAATAAACGAGGCAT
>JF414236
TTACGCCTTATTGGTTTCTTCTTGGCTATCTTGTGTTGGACCTTGATTGATACTTGCGAA
CAGTGGCTCGTAGAGGGTGACGAAGATTGCATTCTTGAGAGCCCAATTTTCAAGGGATAT
GTTTTTTTCTTCGTCTAGATATTCCCTATATGAGGAGGTAGGTCCTGGATTGCAGAGGAA
GATAGTGGGAATTCCCCCTTTAATTTGAATGGGCTTCCCGTACTTTGTGTTGCTTTGCCA
GTCCCTCTGGGCCCCCATGAATTCCTTGAAGTGCTTTAAATAATGCGGGTCTACGTCATC
AATGACGTTGTACCACACATCATTACTGTACACCTTTGGGCTTAGGTCTAGATGTCCACA
TAAATAATTATGTGGGCCTAGAGACCTGGCCCACATTGTTTTGCCTGTTCTGCTATCACC
CTCAATGACAATACTTATGGGTCTCCATGGCCGCGCAGCGGAAGATACGACGTTCTCGGC
GACCCACTCGTCAAGTTCATCTGGAACTTGATTAAAAGAAGAAGAAAGAAATGGAGAAAT
ATAAACTTCTAAAGGAGGACTAAAAATCCTATCTAAATTTGAACTTAAATTATGAAATTG
TAAAATATAGTCCTTTGGGGCCTTCTCTTTTAATATATTGAGGGCCTCGGATTTACTGCC
TGAATTGAGTGCCTCGGCATATGCGTCGTTGGCAGATTGCTGACCTCCTCTAGCTGATCT
GCTATCGATTTGGAAAACTCCAAAATCAATGAAGTCTCCGTCTTTCTCCACGTAGGTCTT
GACATCTGTTGAGCTCTTAGCTGCCTGAATGTTCGGATGGAAATGTGCTGACCTGTTTGG
GGATACCAGGTCGAAGAACCGTTGGTTCTTACATTGGTATTTGCCTTCGAATTGGATAAG
CACATGGAGATGTGGTTCCCCATTCTCGTGGAGTTCTCTGCAAACTTTGATGTATTTTTT
ATTTGTTGGGGTTTCTAGGTTTTTTAATTGGGAAAGTGCTTCCTCTTTAGAGAGAGAACA
ATTGGGATATGTTAGGAAATAATTTTTGGCATATATTTTAAATAAACGAGGCAT
>JX070045
TTACGCCTTATTGGTTTCTTCTTGGCTATCTTGTGTTGGACCTTGATTGATACTTGCGAA
CAGTGGCTCGTAGAGGGTGACGAAGATTGCATTCTTGAGAGCCCAATTTTTCAAGGATAT
GTTTTTTTCTTCGTCTAGATATTCCCTATATGAGGAGGTAGGTCCTGGATTGCAGAGGAA
GATAGTGGGAATTCCCCCTTTAATTTGAATGGGCTTCCCGTACTTTGTGTTGCTTTGCCA
GTCCCTCTGGGCCCCCATGAATTCCTTGAAGTGCTTTAAATAATGCGGGTCTACGTCATC
AATGACGTTGTACCACACATCATTACTGTACACCTTTGGGCTTAGGTCTAGATGTCCACA
TAAATAATTATGTGGGCCTAGAGACCTGGCCCACATTGTTTTGCCTGTTCTGCTATCACC
CTCAATGACAATACTTATGGGTCTCCATGGCCGCGCAGCGGAAGATACGACGTTCTCGGC
GACCCACTCGTCAAGTTCACCTGGAACTTGATTAAAAGAAGAAGAAAGAAATGGAGAAAT
ATAAACTTCTAAAGGAGGACTAAAAATCCTATCTAAATTTGAACTTAAATTATGAAATTG
TAAAATATAGTCCTTTGGGGCCTTCTCTTTTAATATATTGAGGGCCTCGGATTTACTGCC
TGAATTGAGTGCCTCGGCATATGCGTCGTTGGCAGATTGCTGACCTCCTCTAGCTGATCT
GCTATCGATTTGGAAAACTCCAAAATCAATGAAGTCTCCGTCTTTCTCCACGTAGGTCTT
GACATCTGTTGAGCTCTTAGCTGCCTGAATGTTCGGATGGAAATGTGCTGACCTGTTTGG
GGATACCAGGTCGAAGAACCGTTGGTTCTTACATTGGTATTTGCCTTCGAATTGGATAAG
CACATGGAGATGTGGTTCCCCATTCTCGTGGAGCTCTCTGCAAACTTTGATGTATTTTTT
ATTTGTTGGGGTTTCTAGGTTTTTTAATTGGGAAAGTGCTTCCTCTTTAGAGAGAGAACA
ATTGGGATATGTTAGGAAATAATTTTTGGCATATATTTTAAATAAACGAGGCAT
>HQ702861
TTACGCCTTATTGGTTTCTTCTTGGCTATTTTGTGTTGGACCTTGATTGATACTTGCGAA
CAGTGGCTCGTAGAGGGTGACGAAGATTGCATTCTTGAGAGCCCAATTTTTCAAGGATAT
GTTTTTTTCTTCGTCTAGATATTCCCTATATGAGGAGGTAGGTCCTGGATTGCAGAGGAA
GATAGTGGGAATTCCCCCTTTAATTTGAATGGGCTTCCCGTACTTTGTGTTGCTTTGCCA
GTCCCTCTGGGCCCCCATGAATTCCTTGAAGTGCTTTAAATAGTGCGGGTCTACGTCATC
AATGACGTTGTACCACACATCATTACTGTACACCTTTGGGCTTAGGTCTAGATGTCCACA
TAAATAATTATGTGGGCCTAGAGACCTGGCCCACATTGTTTTGCCTGTTCTGCTATCACC
CTCAATGACAATACTTATGGGTCTCCATGGCCGCGCAGCGGAAGATACGACGTTCTCGGC
GACCCACTCGTCAAGTTCATCTGGAACTTGATTAAAAGAAGAAGAAAGAAATGGAGAAAT
ATAAACTTCTAAAGGAGGACTAAAAATCCTATCTAAATTTGAACTTAAATTATGAAATTG
TAAAATATAGTCCTTTGGGGCCTTCTCTTTTAATATATTGAGGGCCTCGGATTTACTGCC
TGAATTGAGTGCCTCGGCATATGCGTCGTTGGCAGATTGCTGACCTCCTCTAGCTGATCT
GCTATCGATTTGGAAAACTCCAAAATCAATGAAGTCTCCGTCTTTCTCCACGTAGGTCTT
GACATCTGTTGAGCTCTTAGCTGCCTGAATGTTCGGATGGAAATGTGCTGACCTGTTTGG
GGATACCAGGTCGAAGAACCGTTGGTTCTTACATTGGTATTTGCCTTCGAATTGGATAAG
CACATGGAGATGTGGTTCCCCATTCTCGTGGAGTTCTCTGCAAACTTTGATGTATTTTTT
ATTTGTTGGGGTTTCTAGGTTTTTTAATTGGGAAAGTGCTTCCTCTTTAGAGAGAGAACA
ATTGGGATATGTTAGGAAATAATTTTTGGCATATATTTTAAATAAACGAGGCAT
>KM506960
TTACGCCTTATTGGTTTCTTCTTGGCTATCTTGTGTTGGACCTTGATTGATACTTGCGAA
CAGTGGCTCGTAGAGGGTGACGAAGATTGCATTCTTGAGAGCCCAATTTTTCAAGGATAT
GTTTTTTTCTTCGTCTAGATATTCCCTATATGAGGAGGTAGGTCCTGGATTGCAGAGGAA
GATAGTGGGAATTCCCCCTTTAATTTGAATGGGCTTCCCGTACTTTGTGTTGCTTTGCCA
GTCCCTCTGGGCCCCCATGAATTCCTTGAAGTGCTTTAAATAATGCGGGTCTACGTCATC
AATGACGTTGTACCACACATCATTACTGTACACCTTTGGGCTTAGGTCTATATGTCCACA
TAAATAATTATGTGGGCCTAGAGACCTGGCCCACATTGTTTTGCCTGTTCTGCTATCACC
CTCAATGACAATACTTATGGGTCTCCATGGCCGCGCAGCGGAAGATACGACGTTCTCGGC
GACCCACTCGTCAAGTTCATCTGGAACTTGATTAAAAGAAGAAGAAAGAAATGGAGAAAT
ATAAACTTCTAAAGGAGGACTAAAAATCCTATCTAAATTTGAACTTAAATTATGAAATTG
TAAAATATAGTCCTTTGGGGCCTTCTCTTTTAATATATTGAGGGCCTCGGATTTACTGCC
TGAATTGAGTGCCTCGGCATATGCGTCGTTGGCAGATTGCTGACCTCCTCTAGCTGATCT
GCTATCGATTTGGAAAACTCCAAAATCAATGAAGTCTCCGTCTTTCTCCACGTAGGTCTT
GACATCTGTTGAGCTCTTAGCTGCCTGAATGTTCGGATGGAAATGTGCTGACCTGTTTGG
GGATACCAGGTCGAAGAACCGTTGGTTCTTACATTGGTATTTGCCTTCGAATTGGATAAG
CACATGGAGATGTGGTTCCCCATTCTCGTGGAGTTCTCTGCAAACTTTGATGTATTTTTT
ATTTGTTGGGGTTTCTAGGTTTTTTAATTGGGAAAGTGCTTCCTCTTTAGAGAGAGAACA
ATTGGGATATGTTAGGAAATAATTTTTGGCATATATTTTAAATAAACGACGCAT
>KC138543
TTACGCCTTATTGGTTTCTTCTTGGCTATCTTGTGTTGGACCTTGATTGATACTTGCGAA
CAGTGGCTCGTAGAGGGTGACGAAGATTGCATTCTTGAGAGCCCAATTTTTCAAGGATAT
GTTTTTTTCTTCGTCTAGATATTCCCTATATGAGGAGGTAGGTCCTGGATTGCAGAGGAA
GATAGTGGGAATTCCCCCTTTAATTTGAATGGGCTTCCCGTACTTTGTGTTGCTTTGCCA
GTCCCTCTGGGCCCCCATGAATTCCTTAAAGTGCTTTAAATAATGCGGGTCTACGTCATC
AATGACGTTGTACCACACATCATTACTGTACACCTTTGGGCTTAGGTCTATATGTCCACA
TAAATAATTATGTGGGCCTAGAGACCTGGCCCACATTGTTTTGCCTGTTCTGCTATCACC
CTCAATGACAATACTTATGGGTCTCCATGGCCGCGCAGCGGAAGATACGACGTTCTCGGC
GACCCACTCGTCAAGTTCATCTGGAACTTGATTAAAAGAAGAAGAAAGAAATGGAGAAAT
ATAAACTTCTAAAGGAGGACTAAAAATCCTATCTAAATTTGAACTTAAATTATGAAATTG
TAAAATATAGTCCTTTGGGGCCTTCTCTTTTAATATATTGAGGGCCTCGGATTTACTGCC
TGAATTGAGTGCCTCGGCATATGCGTCGTTGGCAGATTGCTGACCTCCTCTAGCTGATCT
GCTATCGATTTGGAAAACTCCAAAATCAATGAAGTCTCCGTCTTTCTCCACGTAGGTCTT
GACATCTGTTGAGCTCTTAGCTGCCTGAATGTTCGGATGGAAATGTGCTGACCTGTTTGG
GGATACCAGGTCGAAGAACCGTTGGTTCTTACATTGGTATTTGCCTTCGAATTGGATAAG
CACATGGAGATGTGGTTCCCCATTCTCGTGGAGTTCTCTGCAAACTTTGATGTATTTTTT
ATTTGTTGGGGTTTCTAGGTTTTTTAATTGGGAAAGTGCTTCCTCTTTAGAGAGAGAACA
ATTGGGATATGTTAGGAAATAATTTTTGGCATATATTTTAAATAAACGAGGCAT
>KC138544
TTACGCCTTATTGGTTTCTTCTTGGCTATCTTGTGTTGGACCTTGATTGATACTTGCGAA
CAGTGGCTCGTAGAGGGTGACGAAGATTGCATTCTTGAGAGCCCAATTTTTCAAGGATAT
GTTCTTTTCTTCGTCTAGATATTCCCTATATGAGGAGGTAGGTCCTGGATTGCAGAGGAA
GATAATGGGAATTCCCCCTTTAATTTGAATGGGCTTCCCGTACTTTGTGTTGCTTTGCCA
GTCCCTCTGGGCCCCCATGAATTCCTTAAAGTGCTTTAAATAATGCGGGTCTACGTCATC
AATGACGTTGTACCACACATCATTACTGTACACCTTTGGGCTTAGGTCTAGATGTCCACA
TAAATAATTATGTGGGCCTAGAGACCTGGCCCACATTGTTTTGCCTGTTCTGCTATCACC
CTCAATGACAATACTTATGGGTCTCCATGGCCGCGCAGCTGAAGATACGACGTTCTCGGC
GACCCACTCGTCAAGTTCATCTGGAACTTGATTAAAAGAAGAAGAAAGAAATGGAGAAAT
ATAAACTTCTAAAGGAGGACTAAAAATCCTATCTAAATTTGAACTTAAATTATGAAATTG
TAAAATATAGTCCTTTGGGGCCTTCTCTTTTAATATATTGAGGGCCTCGGATTTACTGCC
TGAATTGAGTGCCTCGGCATATGCGTCGTTGGCAGATTGCTGACCTCCTCTAGCTGATCT
GCTATCGATTTGGAAAACTCCAAAATCAATGAAGTCTCCGTCTTTCTCCACGTAGGTCTT
GACATCTGTTGAGCTCTTAGCTGCCTGAATGTTCGGATGGAAATGTGCTGACCTGTTTGG
GGATACCAGGTCGAAGAACCGTTGGTTCTTACATTGGTATTTGCCTTCGAATTGGATAAG
CACATGGAGATGTGGTTCCCCATTCTCGTGGAGTTCTCTGCAAACTTTGATGTATTTTTT
ATTTGTTGGGGTTTCTAGGTTTTTTAATTGGGAAAGTGCTTCCTCTTTAGAGAGAGAACA
ATTGGGATATGTTAAGAAATAATTTTTGGCATATATTTTAAATAAACGAGGCAT
>KM435321
TTACGCCTTATTGGTTTCTTCTTGGCTATCTTGTCTAGGACCTTGATTGATACTTGCGAA
CAGTGGGTCGTAGAGGGTGACGAAGATTGCATTCTTGAGAGCCCAATTTTTCAAGGAAAT
GTTTTTTTCTTCGTCTAGATATTCCCTATATGTGGAGGTAGGACGTGGATTGCAGAGGAA
GATACTGGGAATTCCCCCTTTAATTTGAATGGGCTTCCCGTACTTTCTGTTGCTTTGCCA
GTCCCTCTGGGCCCCCATGAATACCATGAAGTGCTTCAAATAATGCGGGTCTACGTCTTC
AATGACGTTGTACCATACATCATTTCTGTACACCTTTGGGCTTAGGTCTAGATGTCCACA
TAAATAATTAAGTGGGCCTAGAGACCTGGCCCACATTGTTTTGGCTGTTCTGCTATCACC
CTCAATGACAATACTTATGGGTGTCCATGGCCGCGCAGCGGTAGATACGACGTTCTCGGC
GACCCACTCGTCAAGTTCAACTGGAACTTGATTAAAAGAAGAAGAAAGAAATGGAGAAAT
ATAAACTTCTAAATGAGGACTAAAAATCCTATCTAAATTTGAACTTAAATAATGAAATTG
TAAAATATAGTCGTTTGGGGCATTCTCTTTTAATATATTGAGGACCTCGGATTTACTGCC
TGAATTGAGCGCCTCGGCATATGCGTCGTTGGCAGATTGCTGACCTCCTCTAGCTGATCT
GCTATTGATTTGGAAAACTCCAAAATCAATGAGGTCTCCGTCCTGGTCCACGTAGGTCTT
GACATCTGTTGAGCTCTTACCTGCCTGAATGTTCGGATGGAAATGTGGTGTCCTGTTTGG
GGATACCAGGTCGAAGAACCGTTGGTTCTTACATTGGAATTTGCCTTCGAATTGGATAAG
CACATGGAGATGTCGTTCCCCATTCTCGTGGAGTTCTCTGCAAAGTTTGATGTATTTTTT
ATTTGTTGGGGTTTCTAGGTTTTTTAATTGGGAAAGTGCTTCCTCTTGACAGAGAGAACA
ATTGGGATATGTAAGGAAATAATTTTTGGCATATATTTTAAATAAACGAGGCAT
>JN990928
TTACGCCTTATTGGTTTCTTCTTGGCTATCTTGTGTTGGACCTTGATTGATACTTGCGAA
CAGTGGCTCGTAGAGGGTGACGAAGATTGCATTCTTGAGAGCCCAATTTTTCAAGGATAT
GTTTTTTTCTTCGTCTAGATATTCCCTATATGAGGAGGTAGGTCCTGGATTGCAGAGGAA
GATAGTGGGAATTCCCCCTTTAATTTGAATGGGCTTCCCGTACTTTGTGTTGCTTTGCCA
GTCCCTCTGGGCCCCCATGAATACCTTGAAGTGCTTCAAATAATGCGGGTCTACGTCATC
AATGACGTTGTACCATACATCATTACTGTACACCTTTGGGCTTAGGTCTAGATGTCCACA
TAAATAATTATGTGGGCCTAGAGACCTGGCCCACATTGTTTTGCCTGTTCTGCTATCACC
CTCAATGACAATACTTATGGGTCTCCATGGCCGCGCAGCGGAAGATACGACGTTCTCGGC
GACCCACTCGTCAAGTTCATCTGGAACTTGATTAAAAGAAGAAGAAAGAAATGGAGAAAT
ATAAACTTCTAAATGAGGACTAAAAATCCTATCTAAATTTGAACTTAAATTATGAAATTG
TAAAATATAGTCCTTTGGGGCCTTCTCTTTTAATATATTGAGGGCCTCGGATTTACTGCC
TGAATTGAGTGCCTCGGCATATGCGTCGTTGGCAGATTGCTGACCTCCTCTAGCTGATCT
GCTATCGATTTGGAAAACTCCAAAATCAATGAAGTCTCCGTCTTTCTCCACGTAGGTCTT
GACATCTGTTGAGCTCTTAGCTGCCTGAATGTTCGGATGGAAATGTGCTGACCTGTTTGG
GGATACCAGGTCGAAGAACCGTTGGTTCTTACATTGGTATTTGCCTTCGAATTGGATAAG
CACATGGAGATGTGGTTCCCCATTCTCGTGGAGTTCTCTGCAAACTTTGATGTATTTTTT
ATTTGTTGGGGTTTCTAGGTTTTTTAATTGGGAAAGTGCTTCCTCTTTAGAGAGAGAACA
ATTGGGATATGTTAGGAAATAATTTTTGGCATATATTTTAAATAAACGAGGCAT
>KC312666
TTACGCCTTATTGGTTTCTTCTTGGCTATCTTGTGTTGGACCTTGATTGATACTTGCGAA
CAGTGGCTCGTAGAGGGTGACGAAGATTGCATTCTTGAGAGCCCAATTTTTCAAGGATAT
GTTTTTTTCTTCGTCTAGATATTCCCTATATGAGGAGGTAGGTCCTGGATTGCAGAGGAA
GATAGTGGGAATTCCCCCTTTAATTTGAATGGGCTTCCCGTACTTTGTGTTGCTTTGCCA
GTCCCTCTGGGCCCCCATGAATTCCTTGAAGTGCTTTAAATAATGCGGGTCTACGTCATC
AATGACGTTGTACCACACATCATTACTGTACACCTTTGGGCTTAGGTCCGGATGTCCACA
TAAATAATTATGTGGGCCTATAGACCTGGCCCACATTGTTTTGCCTGTTCTGCTATCACC
CTCAATGACAATACTTATGGGTCTCCATGGCCGCGCAGCGGAAGATACGACGTTCTCGGC
GACCCACTCGTCAAGTTCATCTGGAACTTGATTAAAAGAAGAAGAAAGAAACGGAGAAAT
ATAAACTTCTAAAGGAGGACTAAAAATCCTATCTAAATTTGAACTTAAATTATGAAATTG
TAAAATATAGTCCTTTGGGGCCTTCTCTTTTAATATATTGAGGGCCTCGGATTTACTGCC
TGAATTGAGTGCCTCCGCATATGCGTCGTTGGCAGATTGCTGACCTCCTCTAGCTGATCT
GCTATCGATTTGGAAAACTCCAAAATCAATGAAGTCTCCGTCTTTCTCCACGTAGGTCTT
GACATCTGTTGAGCTCTTAGCTGCCTGAATGTTCGGATGGAAATGTGCTGACCTGTTTGG
GGATACCAGGTCGAAGAACCGTTGGTTCTTACATTGGTATTTGCCTTCGAATTGGATAAG
CACATGGAGATGTGGTCCCCCATTCTCGTGGAGTTCTCTGCAAACTATGATGTATTTTTT
ATTTGTTGGGGTTTCTAGGTTTTTTAATTGGGAAAGTGCTTCCTCTTTAGAGAGAGAACA
ATTGGGATATGTTAGGAAATAATTTTTGGCATATATTTTAAATAAACGAGGCAT
>KC312655
TTACGCCTTATTGGTTTCTTCTTGGCTATCTTGTGTTGGACCTTGATTGATACTTGCGAA
CAGTGGCTCGTAGAGGGTGACGAAGATTGCATTCTTGAGAGCCCAATTTTTCAAGGATAT
GTTTTTTTCTTCGTCTAGATATTCCCTATATGAGGAGGTAGGTCCTGGATTGCAGAGGAA
GATAGTGGGAATTCCCCCTTTAATTTGAATGGGCTTCCCGTACTTTGTGTTGCTTTGCCA
GTCCCTCTGGGCCCCCATGAATTCCTTGAAGTGCTTTAAATAATGCGGGTCTACGTCATC
AATGACGTTGTACCACACATCATTACTGTACACCTTTGGGCTTAGGTCCGGATGTCCACA
TAAATAATTATGTGGGCCTATAGACCTGGCCCACATTGTTTTGCCTGTTCTGCTATCACC
CTCAATGACAATACTTATGGGTCTCCATGGCCGCGCAGCGGAAGATACGACGTTCTCGGC
GACCCACTCGTCAAGTTCATCTGGAACTTGATTAAAAGAAGAAGAAAGAAACGGAGAAAT
ATAAACTTCTAAAGGAGGACTAAAAATCCTATCTAAATTTGAACTTAAATTATGAAATTG
TAAAATATAGTCCTTTGGGGCCTTCTCTTTTAATATATTGAGGGCCTCGGATTTACTGCC
TGAATTGAGTGCCTCCGCATATGCGTCGTTGGCAGATTGCTGACCTCCTCTAGCTGATCT
GCTATCGATTTGGAAAACTCCAAAATCAATGAAGTCTCCGTCTTTCTCCACGTAGGTCTT
GACATCTGTTGAGCTCTTAGCTGCCTGAATGTTCGGATGGAAATGTGCTGACCTGTTTGG
GGATACCAGGTCGAAGAACCGTTGGTTCTTACATTGGTATTTGCCTTCGAATTGGATAAG
CACATGGAGATGTGGTCCCCCATTCTCGTGGAGTTCTCTGCAAACTATGATGTATTTTTT
ATTTGTTGGGGTTTCTAGGTTTTTTAATTGGGAAAGTGCTTCCTCTTTAGAGAGAGAACA
ATTGGGATATGTTAGGAAATAATTTTTGGCATATATTTTAAATAAACGAGGCAT
>HM358879
TTACGCCTTATTGGTTTCTTCTTGGCTATCTTGTGTTGGACCTTGATTGATACTTGCGAA
CAGTGGCTCGTAGAGGGTGACGAAGATTGCATTCTTGAGAGCCCAATTTTTCAAGGATAT
GTTTTTTTCTTCGTCTAGATATTCCCTATATGAGGAGGTAGGTCCTGGATTGCAGAGGAA
GATAGTGGGAATTCCCCCTTTAATTTGAATGGGCTTCCCGTACTTTGTGTTGCTTTGCCA
GTCCCTCTGGGCCCCCATGAATTCCTTGAAGTGCTTTAAATAATGCGGGTCTACGTCATC
AATGACGTTGTACCACACATCATTACTGTACACCTTTGGGCTTAGGTCCGGATGTCCACA
TAAATAATTATGTGGGCCTAGAGACCTGGCCCACATTGTTTTGCCTGTTCTGCTATCACC
CTCAATGACAATACTTATGGGTCTCCATGGCCGCGCAGCGGAAGATACGACGTTCTCGGC
GACCCACTCGTCAAGTTCATCTGGAACTTGATTAAAAGAAGAAGAAAGAAACGGAGAAAT
ATAAACTTCTAAAGGAGGACTAAAAATCCTATCTAAATTTGAACTTAAATTATGAAATTG
TAAAATATAGTCCTTTGGGGCCTTCTCTTTTAATATATTGAGGGCCTCGGATTTACTGCC
TGAATTGAGTGCCTCGGCATATGCGTCGTTGGCAGATTGCTGACCTCCTCTAGCTGATCT
GCTATCGATTTGGAAAACTCCAAAATCAATGAAGTCTCCGTCTTTCTCCACGTAGGTCTT
GACATCTGTTGAGCTCTTAGCTGCCTGAATGTTCGGATGGAAATGTGCTGACCTGTTTGG
GGATACCAGGTCGAAGAACCGTTGGTTCTTACATTGGTATTTGCCTTCGAATTGGATAAG
CACATGGAGATGTGGTCCCCCATTCTCGTGGAGTTCTCTGCAAACTTTGATGTATTTTTT
ATTTGTTGGGGTTTCTAGGTTTTTTAATTGGGAAAGTGCTTCCTCTTTAGAGAGAGAACA
ATTGGGATATGTTAGGAAATAATTTTTGGCATATATTTTAAATAAACGAGGCAT
>KC312660
TTACGCCTTATTGGTTTCTTCTTGGCTATCTTGTCTTGGACCTTGATTGATACTTGCGAA
CAGTGGCTCGTAGAGGGTGACGAAGATTGCATTCTTGAGAGCCCAATTTTTCAAGGATAT
GTTTTTTTCTTCGTCTTGATATTCCCTATATGAGGAGGTAGGTCCTGGATTGCACAGGAA
GATAGTGGGAATTCCCCCTTTAATTTGAATGGGCTTCCCGTACTTTGTGTTGCTTTGCCA
GTCCCTCTGGGCCCCCATGAATGCCTTGAAGTGCTTTAAATAATGCGGGTCTACGTCATC
AATGACGTTGTACCACACATCATTACTGTACACCTTTGGGCTTAGGTCCGGATGTCCACA
GAAATAATTATGTGGGCCTAGAGACCTGGCCCACATTGTTTTGCCTGTTCTGCTGTCACC
CTCAATGACAATACTTATGGGTCTCCATGGCCGCGCAGCGGAAGATACGACGTTCTTGGC
GACCCACTCGTCAAGTTCATCTGGAACTTGATTAAAAGAAGAAGAAAGAAACGGAGAAAT
ATAAACTTCTAAAGGAGGACTAAAAATCCTATCTAAATTTGAACTTAAATTATGAAATTG
TAAAATATAGTCCTTTGGGGCCTTCTCTTTTAATATATTGAGGGCCTCGGATTTACTGCC
TGAATTGAGTGCCGCGGCATATGCGTCGTTGGCAGATTGCTGACCTCCTCTAGCTGATCT
CCTATCGATTTGGAAAACTCCAAAATCAATGAAGTCTCCGTCTTTCTCCACGTAGGTCTT
GACATCTGTTGAGCTCTTAGCTGCCTGAATGTTCGGATGGAAATGTGCTGACCTATTTGG
GGATACCAGGTCGAAGAACCGATGGTTCTTACATTGGTATTTGCCTTCGAATTGGATAAG
CACATGGAGATGTGGTCCCCCATTCTCGTGGAGTTCTCTGCAAACTTTGATGTATTTTTT
ATTTGTTGGGGTTTCTCGGTTTTTTAATTGGGAAAGTGCTTCCTCTTTAGAGAGAGAACA
AGTGGGATATGTTAGGAAATAATTTTTGGCATATATTTTAAATAAACGAGGCAT
>KC138546
TTACGCCTTATTGGTTTCTTCTTGGCTATCTTGTGTTGGACCTTGATTGATACTTGCGAA
CAGTGGCTCGTAGAGGGTGACGAAGATTGCATTCTTGAGAGCCCAATTTTTCAAGGATAT
GTTTTTTTCTTCGTCTAGATATTCCCTATATGAGGAGGTAGGTCCTGGATTGCAGAGGAA
GATAGTGGGAATTCCCCCTTTAATTTGAATGGGCTTCCCGTACTTTGTGTTGCTTTGCCA
GTCCCTCTGGGCCCCCATGAATTCCTTGAAGTGCTTTAAATAATGCGGGTCTACGTCATC
AATGACGTTGTACCACACATCATTGCTGTACACCTTTGGGCTTAGGTCTTGATGTCCACA
TAAATAATTATGTGGGCCTAGAGACCTGGCCCACATTGTTTTGCCTGTTCTGCTATCACC
CTCAATGACAATACTTATGGGTCTCCATGGCCGCGCAGCGGAAGATACGACGTTCTCGGC
GACCCACTCGTCAAGTTCATCTGGAACTTGATTAAAAGAAGAAGAAAGAAATGGAGAAAT
ATAAACTTCTAAAGGAGGACTAAAAATCCTATCTAAATTTGAACTTAAATTATGAAACTG
TAAAATATAGTCCTTTGGGGCCTTCTCTTTTAATATATTGAGGGCCTCGGATTTACTGCC
TGAATTGAGTGCCTCGGCATATGCGTCGTTGGCAGATTGCTGACCTCCTCTAGCTGATCT
GCTATCGATTTGGAAAACTCCAAAATCAATGAAGTCTCCGTCTTTCTCCACGTAGGTCTT
GACATCTGTTGAGCTCTTAGCTGCCTGAATGTTCGGATGGAAATGTGCTGACCTGTTTGG
GGATACCAGGTCGAAGAACCGTTGGTTCTTACATTGGTATTTGCCTTCGAATTGGATAAG
CACATGGAGATGTGGTTCCCCATTCTCGTGGAGTTCTCTGCAAACTTTGATGTATTTTTT
ATTTGTTGGGGTTTCTAGGTTTTTTAATTGGGAAAGTGCTTCCTCTTTAGAGAGAGAACA
ATTGGGATATGTTAGGAAATAATTTTTGGCATATATTTTAAATAAACGAGGCAT
>KM435320
TTACGCCTTATTGGTTTCTTCTTGGCCATCTTGTGTTGGACCTTCATTGATACTTGCGAA
CAGTAGCTCGTAGAGGGTGACGAAGATTGCATTCTTGAGAGCCCAATTTTTCAAGGTTAT
GTTTTTTTCTTCGTCTAGATATTGCCTATATGAGGAGGTAGGTCCTGGATCGCAGAGGAA
GATAGTGGGAATTCCCCCTTTAATTTGAATGGGCTTCCCGTACTTTGTGTTGCTTTGCCA
GTGCCTCTGGGCCCCCATGAATTCCAAGAAGTGCTTTAAATAATGCGGGTCTACGTCATC
AATGATGTTGTACCACACATCATTACTGTACACCTTTGGCCTTAGGTCTAGATGTCCACA
TAAATAATTAAGTGGGCCTAGAGACCTCGCCCACATTGTTTTGCCTGTTCTGCTATCACC
CTCAATGACAATTCTTATGGGTCTCCTTGGGCGCGCAGCGCAAGATACGACGTTCTCGGC
GAGCCACTCGTCTAGTTCATCTGGAACTTGATTAAAAGAAGAAGAAAGAAATGGAGAAAT
ATAAACTTCTAAAGGTGGACTAAAAATCCTATCTAAATTTGAAGTTAAATTATGAAATTG
TAAAATATAGTCCTTTGGGGCCTTCTCTTTTAATATATTGAGGGCCTCGGATTTACTCCC
TGAATTGAGTGCCTCGGCATATGCGTCGTTGGGTGATTGCTGACCTCCTCTAGCTGCTCT
GCTATCGATTTGGAAAACTCCAAAATCAAAGAAGTCTCCGTCTTTCTCCACGTAGGTCTT
GTCATCTGTTGAGCACTTAGCTGCCTGAATGTTCGGATGGAAATGAGCTGACCTGTTTGG
GGACACCAGGTCGAAGAACCGTTGGTTCTTACAATGGTATTTGCCTTCGAATTGAATAAG
CACATGGAGATGTGGTTCCCCATTCTCGTGGAGTTCTCTGCAAACTTTGATGTATTTTTT
ATTTGTAGGGGTTTCTAGGTTTTTTAATTGGGAAAGTGCTTCCTCTTTAGAGAGAGAACA
ATTGGGATATGTTAGGAAATAATTTTTGGCATATATTTTAAATAAACGAGGCAT
>KC312672
TTACGCCTTATTGGTTTCTTCTTGGCAATCTGGCGTTGGACCTTGATTGATACTTGCGAA
CAGTGGCTCGTAGAGGGTGACGAAGATTGCATTCTTGAGAGCCCAATTTTTCAAGGATAT
GTTTTTTTCTTCGTCTAGATATTCCCTATATGAGGAGGTAGGTCCTGGATCGCAGAGGAA
GATAGTGGGAATTCCCCCTTTAATTTGAATGGGCTTCCCGTACTCTGTGTTGCTTTGCCA
GTCCCTCTGGGCCCCCATGAATTCCTTGAAGTGCTTTAAATAGTGCGGGTCTACGTCATC
AATGACTTTGTACCACACATCATTACTGTACACCTTTGGGCTTAGGTCTAGATGTCCACA
TAAATAATTATGTTGGCCTAGAGACCTGGCCCACATTGTTTTGCCTGTTCTGCTATCACC
CTCAATGACAATACTTATGGGTCTCCATGGCCTCGCAGCGGAAGATACGACGTTCTCGGC
GACCCACTCGTCAAGTTCATCTGGAACTTGATTAAAAGAAGAAGAAAGAAATGGAGAAAT
ATAAACTTCTAAAGGAGGACTAAAAATCCTGTCTAAATTTGAACTTAAATTATGAAATTG
TAAAATATAGTCCTTTGGGGCCTTCTCTTTTAATATATTGAGGGCCTCGGATTTACTGCC
TGAATTGAGTGCCTCGGCATATACGTCGTTGGCAGATTGCTGACCTCCTCTAGCCGATCT
GCTATCGATTTGGAAAACTCCAAAATCAATGAAGTCTCCGTCTTTCTCCACGTAGGTCTT
GACATCTGTTGAGCTCTTAGCTGGCTGAATGTTCGGATGGAAATGTGCTGACCTGTTTGG
GGATACCAGGTCGAAGAACCGATGGTTCTTACATTGGTATTTGCCTTCGAATTGGATAAG
CACATGGAGATGTGGTTCCCCATTCTCGTGGAGTTCTCTGCAAACTTTGATGTATTTTTT
ATTTGTTGGGGTTTCTAGGTTTTTTAATTGGGAAAGTGCATCCTCTTTAGAGAGAGAACA
ATTGGGATATGTTAAGAAATAATTTTTGGCATATATTTTAAATAAACGAGGCAT
>KM435319
TTACGCCTTATTGGTTTCTTCTTGGCAATCTTGTGTTGGACCTTGATTGATACTTGCGAA
CAATGGCTCGTAGAGGGTGACGAAGATTGCATTCTTGAGAGCCCAATTTTTCATGGATAT
GTTTTTTTCTTCGTCGAGATATTCCCTATAAGAGGAGGTAGGTCCTGGATTGCAGAGGAA
GATAGGGGGAATTCCCCCTTTAATTTGAATGGGCTTCCCGTACTTTGTGTTGCTTTGCCA
GTGCCTCTGGGCCCCCATGAATTCCTTGAAGTGCTTTAAACAATGCGGGTCTACGTCATC
AATGACGTTGTACCACACATCATTACTGTACACCTTTGGGCTTAGGTCTAGATGACCACA
TAAATAATTATGTGGGCCTAGAGACCTGGCCCACATTGTTTTGGCTGTTCTGCTATCACC
CTCAATGACAATACTTATGGGTCTCCATGGCCGCGCAGCGGAAGATACGACGTTCTCGGC
GACGCACTCGTCAAGTTCATCTGGAACTTGATTAAAAGAACAAGAAAGAAATGGAGAAAT
ATAAACTTCTAAAGCAGGACTAAAAATCCTATCTAAATTTGAACTTAAATTAAGAAATTG
TAAAATATAGTCCTTTGGGGCCTTCTCTTTTAATATATTGAGGGCCTCGGATTTACTGCC
TGTATTGAGTGCCTGGGCATATGCGTCGTTGGCAGTTTGCTGACCTCCTCTAGCTGATCT
GCTATGGATTTGGAAAACTCCAAAATCAATGAAGTGTCCGTCTTTCTCCACGTAGGTCTT
GACAACAGTTGAGCTCTTAGCTGCCTGAATGTTGGGATGGAAATGTGCTGACCTGTTAGG
GGATACCAGGTCGATGAACCGTTGGTTCTTACATTGCTTTTTGCCTTCGAATTGGATAAG
GACATGGAGATGTGGTACCCCATTCTCGTGGAGTTCTCTGCAAACTTTGTTGTATTTTTT
ATTTCTTGGGGTTTGAAGGTTTTTTAATTGGGAAAGAGCTTCCTGTTTAGAGAGAGAACA
ATTGGGTGATGTTAGGAAATAATTTTTGGCTAATATTTTAAATAAACGAGGCAT
>KC312665
TTACGCCTTATTGGTTTCTTCTTGGCTATCTTGGGTTGGACCTTGATTGATACTTGCGAA
CAGTGGCTCGTAGAGGGTGACGAAGATTGCATTCTTGAGAGCCCAATTTTTCAAGGATAT
GTTTTTTTCTTCGTCTTGATATTCCCTATATGAGGAGGTAGGTCCTGGATTGGAGAGGAA
GATAGTGGGAATTCCCCCTTTAATTTGAATGGGCTTCCCGTACTTTGTGTTGCTGTGCCA
GTCCCTCTGGGCCCCCATGAATTCCTTGAAGTGCTTTAAATAATGCGGGTCTACGTCATC
AATGACGTTGTACCACACATCATTACTGTACACCTTTGGGCTTAGGTCTAAATGTCCACA
TAAATAATTATGTGGGCCTAGAGACCTGGCCCACATTGTTTTGCCTGTTCTCCTATCACC
CTCAATGACAATACTTATGGGTCTCCATGGCCGCGCAGCGGAAGATTCGACGTTCTCGGC
GACCCACTCGTCAAGTTCATCTGGAACTTGATTAAAAGAAGAAGAAAGAAATGGAGAAAT
ATAAACTTCTAAAGCAGGACTAAAAATCCTATCTAAATTTGAACGTAAATTATGAAATTG
TAAAATATAGTCCTTTGGGGCCTTCTCTTTTAATATATTGAGGGCCTCGGATTTACTGCC
TGAATTGAGTGCCTCGGCATATGCTTCGTTGGCAGATTGCTGACCTCCTCTAGCTGATCT
GCTGTCGATTTGGAAAACTCCAAAATCAATGAAGTCTCCGTCTTTCTCCACGTAGGTCTT
GACATCTGTTGAGCTCTTAGCTGCCTGAATGTTCGGATGGAAATCTGCTGACCTGTTTGG
GGATACCAGGTCGAAGAACCGTTGTTTCTTACATTGGTATTTGCCTTCGAATTGTATAAG
CACATGGAGATGTGGTTCCCCATTCTCGTGGAGTTCTCTGCAAACTTTGATGTATTTTTT
ATTTGTTGGTGTTTCTAGGTTTTTTAATTGAGAAAGTGCTTCCTCTTTAGATAGAGAACA
ATTGGGATATGTTAGGAAATAATTTTTGGCATATATTTTAAATAAACGAGGCAT
>KC312661
TTACGCCTTATTGGTTTCTTCTTGGCTATCTTGTGTTGGACATTGATTGATACTTGCGAA
CAGTGGCTCGTAGAGGGTGACGAAGATTGCATTCTTGAGAGCCCAATTTTTCAAGGATAT
GTTTTTTTCTTCGTCTAGATATTCCCTATATGAGGAGGTAGGTCCTGGATTGCAGTGGAA
GATAGTGGGAATTCCCCCTTTAATTTGAATGGGCTTCCCGTACTTTGTGTTGCTTTGCCA
GTCCCTCTGGGCCCCCATGAGACTGCCGACGAGGTTTAAATAATGCGGGTCTACGTCATC
AATGACGTTGTACCACACATCATTACTGTACACGTTTGGGCTTAGGTCTAGATGTCCACA
TAAATAATTATGTGGGCCTAGAGACCTGGCCCACATGGTTTTGCCTGTTCTGCTATCACC
CTCAATGACAATACTTATGGGTCTCCATGGCCGCGCAGCGGAAGATACGACGATCTCGGC
GACCCACTCGTCAAGTTCATCTGGAACTTGATTAAAAGAAGAAGAAAGAAATGGAGATAT
ATAAACTTCTAAAGGAGGATTAAAAATCCTATCTAAATTTGAGCTTAAATTATGAAATTG
TAAAATATAGTCCTTTGGGGCCTTCTCTTTTAATATATTGAGGGCCTCGGATTTACTGCC
TGAATTGAGTGCCTCGGCATATGAGTCGTTGGCAGATTGCTGACCTCCTCTAGCTGATCT
GGTATCGATTTGGAAAACTCCAAAATCAATGAAGTCTCCGTCTTTCTCCACGTAGGTCTT
GACATCTGTTGAGCTCTTAGCTGCCTGAATGTTCGGATGGAAATCTGCTGACCTGTTTGG
GGATACCAGGTCGAAGAACCGCTGGTTCTTACATTGGTATTTGCCTTCGAATTGGATAAG
CACATGGAGATGTGGTTCCCCATTCTCGTGGAGTTCTCTGCAAACTTTGATGTATTTTTT
ATTTGTTGGGCTTTCTAGGTTTTTTAATTGGGAAAGTGCTTCCTCTTTGGAGAGAGAACA
ATTAGGATATGTTAGGAAATAATTTTTGGCATATATTTTAAATAAACGAGGCAT
>JN990925
TTACGCCTTATTGGTTTCTTCTTGGCTATCTTGTGTTGGACCTTGATTGATACTTGCGAA
CAGTGGCTCGTAGAGGGTGACGAAGATTGCATTCTTGAGAGCCCAATTTTTCAAGGATAT
GTTTTTTTCTTCGTCTAGATATTCCCTATATGAGGAGGTAGGTCCTGGATTGCAGAGGAA
GATAGTGGGAATTCCCCCTTTAATTTGAATGGGCTTCCCGTACTTTGTGTTGCTTTGCCA
GTCCCTCTGGGCCCCCATGAATTCCTTGAAGTGCTTTAAATAATGCGGGTCTACGTCATC
AATGACGTTGTACCACACATCATTACTGTACACCTTTGGGCTTAGGTCTAGATGTCCACA
TAAATAATTATGTGGGCCTAGAGACCTGGCCCACATTGTTTTGCCTGTTCTGCTATCACC
CTCAATGACAATACTTATGGGTCTCCATGGCCGCGCAGCGGAAGATACGACGTTCTCGGC
GACCCACTCGTCAAGTTCATCTGGAACTTGATTAAAAGAAGAAGAAAGAAATGGAGAAAT
ATAAACTTCTAAAGGAGGATTAAAAATCCTATCTAAATTTGAACTTAAATTATGAAATTG
TAAAATATAGTCCTTTGGGGCCTTCTCTTTTAATATATTGAGGGCCTCGGATTTACTGCC
TGAATTGAGTGCCTCGGCATATGCGTCGTTGGCAGATTGCTGACCTCCTCTAGCTGATCT
GCTATCGATTTGGAAAACTCCAAAATCAATGAAGTCTCCGTCTTTCTCCACGTAGGTCTT
GACATCTGTTGAGCTCTTAGCTGCCTGAATGTTCGGATGGAAATGTGCTGACCTGTTTGG
GGATACCAGGTCGAAGAACCGTTGGTTCTTACATTGGTATTTGCCTTCGAATTGGATAAG
CACATGGAGATGTGGTTCCCCATTCTCGTGGAGTTCTCTGCAAACTTTGATGTATTTTTT
ATTTGTTGGGGTTTCTAGGTTTTTTAATTGGGAAAGTGCTTCCTCTTTGGAGAGAGAACA
ATTGGGATATGTTAGGAAATAATTTTTGGCATATATTTTAAATAAACGAGGCAT
>KC312658
TTACGCCTTATTGGTTTCTTCTTGGCTATCTTGTGTTGGACCTTGATTGATACTTGCGAA
CAGTGGCTCGTAGAGGGTGACGAAGATTGCATTCTTGAGAGCCCAATTTTTCAAGGATAT
GTTTTTTTCTTCGTCTAGATATTCCCTATATGAGGAGGTAGGTCCTGGATTGCAGAGGAA
GTTAGTGGGAATTCCCCCTTTAATTTGAATGGGCTTCCCGTACTTTGTGTTGCTTTGCCA
GTCCCTCTGGGCCCCCATGAATTCCTTGAAGTGCTTTAAATAATGCGGGTCTACGTCATC
AATGACGTTGTACCACACATCATTACTGTACACCTTTGAGCTTAGGTCTAGATGTCCACA
TAAATAATTATGTGGGCCTAGAGACCTGGCCCACATTGTTTTGCCTGTTCTGCTATCACC
CTCAATGACAATACTTATGGGTCTCCATGGCCGCGCAGCGGAAGATACGGCGTTCTCGGC
GACCCACTCGTCAAGTTCATCTGGAACTTGATTAAAAGAAGAAGAAAGAAATGGAGAAAT
ATAAACTTCTAAAGGAGGATTAAAAATCATATCTAAATTTGAACTTAAATTATGAAATTG
TAAAATATAGTCCTTTGGGGCCTTCTCTTTTAATATATTGAGAGCCTCGGATTTACTGCC
TGAATTGAGTGCCTCGGCATATGCGTCGTTGGCAGATTGCTGACCTCCTCTAGCTGATCT
GCTATTGATTTGGAAAACTCCAAAATCAATGAAGTCTCCGTCTTTCTCCACGTAGGTCTT
GACATCTGTTGAGCTCTTAGCTGCCTGAATGTTCGGATGGAAATCTGCTGACCTGTTTGG
GGATACCAGGTCGAAGAAGCGTTGGTTCTTACATTGGTATTTGCCTTCGAATTGGATAAG
CACATGGAGATGTGGTTCCCCATTCTCGTGGAGTTCTCTGCAAACTTTGATGTATTTTAT
ATTTGACGGGGTTTCTAGGTTTTTTAATTGGGAAAGTGCTGCCTCTTTAGAGAGAGAACA
ATTGGGATATGTTAGGCAATAATTTTTGGCATATATTTTAAATAAACGAGGCAT
>JF727878
TTACGCCTTATTGGTTTCTTCTTGGCTATCTTGTGTTGGACCTTGATTGATACTTGCGAA
CAGTGGCTCGTAGAGGGTGACGAAGATTGCATTCTTGAGAGCCCAATTTTTCAAGGATAT
GTTTTTTTCTTCGTCTAGATATTCCCTATATGAGGAGGTAGGTCCTGGATTGCAGAGGAA
GATAGTGGGAATTCCCCCTTTAATTTGAATGGGCTTCCCGTACTTTGTGTTGCTTTGCCA
GTCCCTCTGGGCCCCCATGAATTCCTTGAAGTGCTTTAAATAATGCGGGTCTACGTCATC
AATGACGTTGTACCACACATCATTACTGTACACCTTTGGGCTTAGGTCTAGATGTCCACA
TAAATAATTATGTGGGCCTAGAGACCTGGCCCACATTGTTTTGCCTGTTCTGCTATCACC
CTCAATGACAATACTTATGGGTCTCCATGGCCGCGCAGCGGAAGATACGACGTTCTCGGC
GACCCACTCGTCAAGTTCATCTGGAACTTGATTAAAAGAAGAAGAAAGAAATGGAGAAAT
ATAAACTTCTAAAGGAGGATTAAAAATCATATCTAAATTTGAACTTAAATTATGAAATTG
TAAAATATAGTCCTTTGGGGCCTTCTCTTTTAATATATTGAGGGCCTCGGATTTACTGCC
TGAATTGAGTGCCTCGGCATATGCGTCGTTGGCAGATTGCTGACCTCCTCTAGCTGATCT
GCTATCGATTTGGAAAACTCCAAAATCAATGAAGTCTCCGTCTTTCTCCACGTAGGTCTT
GACATCTGTTGAGCTCTTAGCTGCCTGAATGTTCGGATGGAAATGTGCTGACCTGTTTGG
GGATACCAGGTCGAAGAACCGTTGGTTCTTACATTGGTATTTGCCTTCGAATTGGATAAG
CACATGGAGATGTGGTTCCCCATTCTCGTGGAGTTCTCTGCAAACTTTGATGTATTTTAT
ATTTGTCGGGGTTTCTAGGTTTTTTAATTGGGAAAGTGCTTCCTCTTTAGAGAGAGAACA
ATTGGGATATGTTAGGAAATAATTTTTGGCATATATTTTAAATAAACGAGGCAT
>JQ034613
TTACGCCTTATTGGTTTCTTCTTGGCTATCTTGTGTTGGACCTTGATTGATACTTGCGAA
CAGTGGCTCGTAGAGGGTGACGAAGATTGCATTCTTGAGAGCCCAATTTTTCAAGGATAT
GTTTTTTTCTTCGTCTAGATATTCCCTATATGAGGAGGTAGGTCCTGGATTGCAGAGGAA
GATAGTGGGAATTCCCCCTTTAATTTGAATGGGCTTCCCGTACTTTGTGTTGCTTTGCCA
GTCCCGCTGGGCCCCCATGAATTCCTTGAAGTGCTTTAAATAATGCGGGTCTACGTCATC
AATGACGTTGTACCACACATCATTACTGTACACCTTTGGGCTTAGGTCTAGATGTCCACA
TAAATAATTATGTGGGCCTAGAGACCTGGCCCACATTGTTTCGCCTGTTCTGCTATCACC
CTCAATGACAATACTTATGGGTCTCCATGGCCGCGCAGCGGAAGATACGACGTTCTCGGC
GACCCACTCGTCAAGTTCATCTGGAACTTGATTAAAAGAAGAAGAAAGAAATGGAGAAAT
ATAAACTTCTAAAGGAGGATTAAAAATCCTATCTAAATTTGAACTTAAATTATGAAATTG
TAAAATATAGTCCTTTGGGGCCTTCTCTTCTAATATATTGAGGGCCTCGGATTTACTGCC
TGAATTGAGTGCCTCGGCATATGCGTCGTTGGCAGATTGCTGACCTCTTCTAGCTGATCC
GCTATCGATTTGGAAAACTCCAAAATCAATGAAGTCTCCGTCTTTCTCCACGTAGGTCTT
GACATCTGTTGAGCTCTTAGCTGCCTGAATGTTCGGATGGAAATGTGCTGACCTGTTTGG
GGATACCAGGTCGAAGAACCGTTGGTTCTTACATTGGTATTTGCCTTCGAATTGGATAAG
CACATGGAGATGTGGTTCCCCATTCTCGTGGAGTTCTCTGCAAACTTTGATGTATTTTTT
ATTTGTTGGGGTTTCTAGGTTTTTTAATTGGGAAAGTGCTTCCTCTTTAGAGAGAGAACA
ATTGGGATATGTTAGGAAATAATTTTTGGCATATATTTTAAATAAACGAGGCAT
>GU951437
TTACGCCTTATTGGTTTCTTCTTGGCTATCTTGTGTTGGACCTTGATTGATACTTGCGAA
CAGTGGCTCGTAGAGGGTGACGAAGATTGCATTCTTGAGAGCCCAATTTTTCAAGGATAT
GTTTTTTTCTTCGTCTAGATATTCCCTATATGAGGAGGTAGGTCCTGGATTGCAGAGGAA
GATAGTGGGAATTCCCCCTTTAATTTGAATGGGCTTCCCGTACTTTGTGTTGCTTTGCCA
GTCCCTCTGGGCCCCCATGAATTCCTTGAAGTGCTTTAAATAATGCGGGTCTACGTCATC
AATGACGTTGTACCACACATCATTACTGTACACCTTTGGGCTTAGGTCTAGATGTCCACA
TAAATAATTATGTGGGCCTAGAGACCTGGCCCACATTGTTTTGCCTGTTCTGCTATCACC
CTCAATGACAATACTTATGGGTCTCCATGGCCGCGCAGCGGAAGATACGACGTTCTCGGC
GACCCACTCGTCAAGTTCATCTGGAACTTGATTAAAAGAAGAAGAAAGAAATGGAGAAAT
ATAAACTTCTAAAGGAGGATTAAAAATCCTATCTAAATTTGAACTTAAATTATGAAATTG
TAAAATATAGTCCTTTGGGGCCTTCTCTTTTAATATATTGAGGGCCTCGGATTTACTGCC
TGAATTGAGTGCCTCGGCATATGCGTCGTTGGCAGATTGCTGACCTCCTCTAGCTGATCT
GCTATCGATTTGGAAAACTCCAAAATCAATGAAGTCTCCGTCTTTCTCCACGTAGGTCTT
GACATCTGTTGAGCTCTTAGCTGCCTGAATGTTCGGATGGAAATGTGCTGACCTGTTTGG
GGATACCAGGTCGAAGAACCGTTGGTTCTTACATTGGTATTTGCCTTCGAATTGGATAAG
CACATGGAGATGTGGTTCCCCATTCTCGTGGAGTTCTCTGCAAACTTTGATGTATTTTTT
ATTTGTTGGGGTTTCTAGGTTTTTTAATTGGGAAAGTGCTTCCTCTTTAGAGAGAGAACA
ATTGGGATATGTTAGGAAATAATTTTTGGCATATATTTTAAATAAACGAGGCAT
>JF817218
TTACGCCTTATTGGTTTCTTCTTGGCTATCTTGTGTTGGACCTTGATTGATACTTGCGAA
CAGTGGCTCGTAGAGGGTGACGAAGATTGCATTCTTGAGAGCCCAATTTTTCAAGGATAC
GTTTTTTTCTTCGTCTAGATATTCCCTATATGAGGAGGTAGGTCCTGGATTGCAGAGGAA
GATAGTGGGAATTCCCCCTTTAATTTGAATGGGCTTCCCGTACTTTGTGTTGCTTTGCCA
GTCCCTCTGGGCCCCCATGAATTCCTTGAAGTGCTTTAAATAATGCGGGTCTACGTCATC
AATGACGTTGTACCACACATCATTACTGTACACCTTTGGGCTTAGGTCTAGATGTCCACA
TAAATAATTATGTGGGCCTAGAGACCTGGCCCACATTGTTTTGCCTGTTCTGCTATCACT
CTCAATGACAATACTTATGGGTCTCCATGGCCGCGCAGCGGAAGATACGACGTTCTCGGC
GACCCACTCGTCAAGTTCATCTGGAACTTGATTAAAAGAAGAAGAAAGAAATGGAGAAAT
ATAAACTTCTAAAGGAGGATTAAAAATCCTATCTAAATTTGAACTTAAATTATGAAATTG
TAAAATATAGTCCTTTGGGGCCTTCTCTTTTAATATATTGAGGGCCTCGGATTTACTGCC
TGAATTGAGTGCCTCGGCATATGCGTCGTTGGCAGATTGCTGACCTCCTCTAGCTGATCT
GCTATCGATTTGGAAAACTCCAAAATCAATGAAGTCTCCGTCTTTCTCCACGTAGGTCTT
GACATCTGTTGAGCTCTTAGCTGCCTGAATGTTCGGATGGAAATGTGCTGACCTGTTTGG
GGATACCAGGTCGAAGAACCGTTGGTTCTTACATTGGTATTTGCCTTCGAATTGGATAAG
CACATGGAGATGTGGTTCCCCATTCTCGTGGAGTTCTCTGCAAACTTTGATGTATTTTTT
ATTTGTTGGGGTTTCTAGGTTTTTTAATTGGGAAAGTGCTTCCTCTTTAGAGAGAGAACA
ATTGGGATATGTTAGGAAATAATTTTTGGCATATATTTTAAATAAACGAGGCAT
>GU563330
TTACGCCTTATTGGTTTCTTCTTGGCTATCTTGTGTTGGACCTTGATTGATACTTGCGAA
CAGTGGCTCGTAGAGGGTGACGAAGATTGCATTCTTGAGAGCCCAATTTTTCAAGGATAT
GTTTTTTTCTTCGTCTAGATATTCCCTATATGAGGAGGTAGGTCCTGGATTGCAGAGGAA
GATAGTGGGAATTCCCCCTTTAATTTGAATGGGCTTCCTGTACTTTGTGTTGCTTTGCCA
GTCCCTCTGGGCCCCCATGAATTCCTTGAAGTGCTTTAAATAATGCGGGTCTACGTCATC
AATGACGTTGTACCACACATCATTACTGTACACCTTTGGGCTTAGGTCTAGATGTCCACA
TAAATAATTATGTGGGCCTAGAGACCTGGCCCACATTGTTTTGCCTGTTCTGCTATCACC
CTCAATGACAATACTTATGGGTCTCCATGGCCGCGCAGCGGAAGATACGACGTTCTCGGC
GACCCACTCGTCAAGTTCATCTGGAACTTGATTAAAAGAAGAAGAAAGAAATGGAGAAAT
ATAAACTTCTAAAGGAGGATTAAAAATCCTATCTAAATTTGAACTTAAATTATGAAATTG
TAAAATATAGTCCTTTGGGGCCTTCTCTTTTAATATATTGAGGGCCTCGGATTTACTGCC
TGAATTGAGTGCCTCGGCATATGCGTCGTTGGCAGATTGCTGACCTCCTCTAGCTGATCT
GCTATCGATTTGGAAAACTCCAAAATCAATGAAGTCTCCGTCTTTCTCCACGTAGGTCTT
GACATCTGTTGAGCTCTTAGCTGCCTGAATGTTCGGATGGAAATGTGCTGACCTGTTTGG
GGATACCAGGTCGAAGAACCGTTGGTTCTTACATTGGTATTTGCCTTCGAATTGGATAAG
CACATGGAGATGTGGTTCCCCATTCTCGTGGAGTCCTCTGCAAACTTTGATGTATTTTTT
ATTTGTTGGGGTTTCTAGGTTTTTTAATTGGGAAAGTGCTTCCTCTTTAGAGAGAGAACA
ATTGGGATATGTTAGGAAATAATTTTTGGCATATATTTTAAATAAACGAGGCAT
>JF964959
TTACGCCTTATTGGTTTCTTCTTGGCTATCTTGTGTTGGACCTTGATTGATACTTGCGAA
CAGTGGCTCGTAGAGGGTGACGAAGATTGCATTCTTGAGAGCCCAATTTTTCAAGGATAT
GTTTTTTTCTTCGTCTAGATATTCCCTATATGAGGAGGTAGGTCCTGGATTGCAGAGGAA
GATAGTGGGAATTCCCCCTTTAATTTGAATGGGCTTCCCGTACTTTGTGTTGCTTTGCCA
GTCCCTCTGGGCCCCCATGAATTCCTTGTAGTGCTTTAAATAATGCGGGTCTACGTCATC
AATGACGTTGTACCACACATCATTACTGTACACCTTTGGGCTTAGGTCTAGATGTCCACA
TAAATAATTATGTGGGCCTAGAGACCTGGCCCACATTGTTTTGCCTGTTCTGCTATCACC
CTCAATGACAATACTTATGGGCCTCCATGGCCGCGCAGCGGAAGATACGACGTTCTCGGC
GACCCACTCGTCAAGTTCATCTGGAACTTGATTAAAAGAAGAAGAAAGAAATGGAGAAAT
ATAAACTTCTAAAGGAGGATTAAAAATCCTATCTAAATTTGAACTTAAATTATGAAATTG
TAAAATATAGTCCTTTGGGGCCTTCTCTTTTAATATATTGAGGGCCTCGGATTTACTGCC
TGAATTGAGTGCCTCGGCATATGCGTCGTTGGCAGATTGCTGACCTCCTCTAGCTGATCT
GCTATCGATTTGGAAAACTCCAAAATCAATGAAGTCTCCGTCTTTCTCCACGTAGGTCTT
GACATCTGTTGAGCTCTTAGCTGCCTGAATGTTCGGATGGAAATGTGCTGACCTGTTTGG
GGATACCAGGTCGAAGAACCGTTGGTTCTTACATTGGTATTTGCCTTCGAATTGGATAAG
CACATGGAGATGTGGTTCCCCATTCTCGTGGAGTTCTCTGCAAACTTTGATGTATTTTTT
ATTTGTTGGGGTTTCTATGTTTTTTAATTGGGAAAGTGCTTCCTCTTTAGAGAGAGAACA
ATTGGGATATGTTAGGAAATAATTTTTGGCATATATTTTAAATAAACGAGGCAT
>KC312669
TTACGCCTTATTGGTTTCTTCTTGGCTATCTTGTGTTGGACGTTGATTGACACTTGCGAA
CAGTGGCTCGTAGAGGGTGACGAAGATTGCATTCTTGAGAGCCCAATTTTTCAAGGATAT
GTTTTTTTCTTCATCTAGATATTCCCTATATGAGGAGGTAGGTCCTGGATTGCAGAGGAA
GATAGTGGGAACTCCCCCTTTAATTTGAATGGGCTTCCCGTACTTTGTGTTGCTTTGCCA
GTCGCTCTGGGCCCCCATGAATTCCTTGAAGTGCTTTAAATAATGCGGGTCTACGTCATC
AATGACGTTGTACCACACATCATTACTGTGCACCTTTGGGCTTAGGTCTAGATGTCCACA
TAAATAATTATGTGGGCCTAGCGACCTGGCCCACATTGTTTTGCCTGTTCTGCTATCACC
CTCAATGACAATACCTATGGGTCTCCATGACCGCGCAGCGGAAGATACGACGTTCTCGGC
GACCCACTCGTCAAGTTCATCTGGAACTTGATTAAAAGAAGAAGAAAGAAATGGAGAAAT
ATAAACTTCTAAAGGAGGACTAAAAAGCCTATCTAAATTTGAACTTAAATTATGAAATTG
TAAAATATAGTCCTTTCGGGCCTTCTCTTTTAATATATTGAGGGCCTCGGATTTACTGCC
TGAATTGAGTGCCTCGGCATATGCGTCGTTGGCAGATTGCTGACCTGCTCTAGCTGATCT
GCTATCGATTTGGAAAACTCCAAAATCAATGAAGTCTCGGCCAAGCTCCACGTAGGTCTT
GACATCTGCTGTGCACATTGGTGCCTGAATGTTCGGATGGAAATGTGCTGACCTGTTTGG
AGATACCAGGTCGAAGAACCGTTGGTTCTTACATTGGTATTTGCCTTGGAATTGGATAAG
CACATGGAGATGTGGTTCCCCATTCTCGTGGAGTTCTCTGCAAACTTTGATGTATTTTTT
ATTTGTTGGGGTTTCGAGGTTTTTTAATTGGGAAAGTGCTTCCTCTTTAGAGACAGAACA
ATTGGGATATGTTAGGAAATAATTTTTGGCATATATTTTAAATAAACGAGGCAT
>JN412854
TTACGCCTTATTGGTTTCTTCTTGGCTATCTTGTGTTGGACGTTGATTGATACTTGCGAA
CAGTGGCTCGTAGAGGGTGACGAAGATTGCATTCTTGAGAGCCCAATTTTTCAAGGATAT
GTTTTTTTCTTCGTCTAGATATTCCCTATATGAGGAGGTAGGTCCTGGATTGCAGAGGAA
GATAGTGGGAATTCCCCCTTTAATTTGAATGGGCTTCCCGTACTTTGTGTTGCTTTGCCA
GTCCCTCTGGGCCCCCATGAATTCCTTGAAGTGCTTTAAATAATGCGGGTCTACGTCATC
AATGACGTTGTACCACACATCATTACTGTACACCTTTGGGCTTAGGTCTAGATGTCCACA
TAAATAATTATGTGGGCCTAGAGACCTGGCCCACATTGTTTTGCCTGTTCTGCTATCACC
CTCAATGACAATACCTATGGGTCTCCATGGCCGCGCAGCGGAAGATACGACGTTCTCGGC
GACCCACTCGTCAAGTTCATCTGGAACTTGATTAAAAGAAGAAGAAAGAAATGGAGAAAT
ATAAACTTCTAAAGGAGGACTAAAAATCCTATCTAAATTTGAACTTAAATTATGAAATTG
TAAAATATAGTCCTTTCGGGCCTTCTCTTTTAATATATTGAGGGCCTCGGATTTACTGCC
TGAATTGAGTGCCTCGGCATATGCGTCGTTGGCAGATTGCTGACCTCCTCTAGCTGATCT
GCTATCGATTTGGAAAACTCCAAAATCAATGAAGTCTCCGTCTTTCTCCACGTAGGTCTT
GACATCTGTTGAGCTCTTAGCTGCCTGAATGTTCGGATGGAAATGTGCTGACCTGTTTGG
GGATACCAGGTCGAAGAACCGTTGGTTCTTACATTGGTATTTGCCTTCGAATTGGATAAG
CACATGGAGATGTGGTTCCCCATTCTCGTGGAGTTCTCTGCAAACTTTGATGTATTTTTT
ATTTGTTGGGGTTTCTAGGTTTTTTAATTGGGAAAGTGCTTCCTCTTTAGAGAGAGAACA
ATTGGGATATGTTAGGAAATAATTTTTGGCATATATTTTAAATAAACGAGGCAT
>JX070042
TTACGCCTTATTGGTTTCTTCTTGGCTATCTTGTGTTGGACCTTGATTGATACTTGCGAA
CAGTGGCTCGTAGAGGGTGACGAAGATTGCATTCTTGAGAGCCCAATTTTTCAAGGATAT
GTTTTTTTCTTCGTCTAGATATTCCCTATATGAGGAGGTAGGTCCTGGATTGCAGAGGAA
GATAGTGGGAATTCCCCCTTTAATTTGAATGGGCTTCCCGTACTTTGTGTTGCTTTGCCA
GTCCCTCTGGGCCCCCATGAATTCCTTGAAGTGCTTTAAATAATGCGGGTCTACGTCATC
AATGACGTTGTACCACACATCATTACTGTACACCTTTGGGCTTAGGTCTAGATGTCCACA
TAAATAATTATGTGGGCCTAGAGACCTGGCCCACATTGTTTTGCCTGTTCTGCTATCACC
CTCAATGACAATACCTATGGGTCTCCATGGCCGCGCAGCGGAAGATACGACGTTCTCGGC
GACCCACTCGTCAAGTTCATCTGGAACTTGATTAAAAGAAGAAGAAAGAAATGGAGAAAT
ATAAACTTCTAAAGGAGGACTAAAAATCCTATCTAAATTTGAACTTAAATTATGAAATTG
TAAAATATAGTCCTTTGGGGCCTTCTCTTTTAATATATTGAGGGCCTCGGATTTACTGCC
TGAATTGAGTGCCTCGGCATATGCGTCGTTGGCAGATTGCTGACCTCCTCTAGCTGATCT
GCTATCGATTTGGAAAACTCCAAAATCAATGAAGTCTCCGTCTTTCTCCACGTAGGTCTT
GACATCTGTTGAGCTCTTAGCTGCCTGAATGTTCGGATGGAAATGTGCTGACCTGTTTGG
GGATACCAGGTCGAAGAACCGTTGGTTCTTACATTGGTATTTGCCTTCGAATTGGATAAG
CACATGGAGATGTGGTTCCCCATTCTCGTGGAGTTCTCTGCAAACTTTGATGTATTTTTT
ATTTGTTGGGGTTTCTAGGTTTTTTAATTGGGAAAGTGCTTCCTCTTTAGAGAGAGAACA
ATTGGGATATGTTAGGAAATAATTTTTGGCATATATTTTAAATAAACGAGGCAT
>KC810892
TTACGCCTTATTGGTTTCTTCTTGGCTATCTTGTGTTGGACCTTGATTGATACTTGCGAA
CAGTGGCTCGTAGAGGGTGACGAAGATTGCATTCTTCAGAGCCCAATTTTTCAAGGATAT
GTTTTTTTCTTCGTCTAGATATTCCCTATATGAGGAGGTAGGTCCTGGATTGCAGAGGAA
GATAGTGGGAATTCCCCCTTTAATTTGAATGGGCTTCCCGTACTTTGTGTTGCTTTGCCA
GTCCCTCTGGGCCCCCATGAATTCCTTGAAGTGCTTTAAATAATGCGGGTCTACGTCATC
AATGACGTTGTACCACACATCATTACTGTACACCTTTGGGCTTAGGTCTAGATGTCCACA
TAAATAATTATGTGGGCCTAGAGACCTGGCCCACATTGTTTTGCCTGTTCTGCTATCACC
CTCAATGACAATACTTATGGGTCTCCATGGCCGCGCAGCGGAAGATACGACATTCGTGGC
GACCCACTCTTCAAGTTCATCTGGAACTTGATTAAAAGAAGAAGAAAGAAATGGAGAAAC
ATAAACTTCTAAAGGAGGACTAAAAATCCTATCTAAATTTGAACTTAAATTATGAAATTG
TAAAATATAGTCCTTTGGGGCCTTCTCTTTTAATATATTGAGGGCCTCGGATTTACTGCC
TGAATTGAGTGCCTCGGCATATGCGTCGTTGGCAGATTGCTGACCTCCTCTAGCTGATCT
GCTATCGATTTGGAAAACTCCAAAATCAATGAAGTCTCCGTCTTTCTCCACGTAGGTCTT
GACATCTGTTGAGCTCTTAGCTGCCTGAATGTTCGGATGGAAATGTGCTGACCTGTTTGG
GGATACCAGGTCGAAGAACCGTTGGTTCTTACATTGGTATTTGCCTTCGAATTGGATAAG
CACATGGAGATGTGGTTCCCCATTCTCGTGGAGTTCTCTGCAAACTTTGATGTATTTTTT
ATTTGTTGGGGTTTCTAGGTTTTTTAATTGGGAAAGTGCTTCCTGTTTAGAGAGAGAACA
ATTGGGATATGTTAGGAAATAATTTTTGGCATATATTTTAAATAAACGAGGCAT
>JX128099
TTACGCCTTATTGGTTTCTTCTTGGCTATCTTGTGTTGGACCTTGATTGATACTTGCGAA
CAGTGGCTCGTAGAGGGTGACGAAGATTGCATTCTTCAGAGCCCAATTTTTCAAGGATAT
GTTTTTTTCTTCGTCTAGATATTCCCTATATGAGGAGGTAGGTCCTGGATTGCAGAGGAA
GATAGTGGGAATTCCCCCTTTAATTTGAATGGGCTTCCCGTACTTTGTGTTGCTTTGCCA
GTCCCTCTGGGCCCCCATGAATTCCTTGAAGTGCTTTAAATAATGCGGGTCTACGTCATC
AATGACGTTGTACCACACATCATTACTGTACACCTTTGGGCTTAGGTCTAGATGTCCACA
TAAATAATTATGTGGGCCTAGAGACCTGGCCCACATTGTTTTGCCTGTTCTGCTATCACC
CTCAATGACAATACTTATGGGTCTCCATGGCCGCGCAGCGGAAGATACGACATTCGTGGC
GACCCACTCTTCAAGTTCATCTGGAACTTGATTAAAAGAAGAAGAAAGAAATGGAGAAAC
ATAAACTTCTAAAGGAGGACTAAAAATCCTATCTAAATTTGAACTTAAATTATGAAATTG
TAAAATATAGTCCTTTGGGGCCTTCTCTTTTAATATATTGAGGGCCTCGGATTTACTGCC
TGAATTGAGTGCCTCGGCATATGCGTCGTTGGCAGATTGCTGACCTCCTCTAGCTGATCT
GCTATCGATTTGGAAAACTCCAAAATCAATGAAGTCTCCGTCTTTCTCCACGTAGGTCTT
GACATCTGTTGAGCTCTTAGCTGCCTGAATGTTCGGATGGAAATGTGCTGACCTGTTTGG
GGATACCAGGTCGAAGAACCGTTGGTTCTTACATTGGTATTTGCCTTCGAATTGGATAAG
CACATGGAGATGTGGTTCCCCATTCTCGTGGAGTTCTCTGCAAACTTTGATGTATTTTTT
ATTTGTTGGGGTTTCTAGGTTTTTTAATTGGGAAAGTGCTTCCTCTTTAGAGAGAGAACA
ATTGGGATATGTTAGGAAATAATTTTTGGCATATATTTTAAATAAACGAGGCAT
>JQ867092
TTACGCCTTATTGGTTTCTTCTTGGCTATCTTGTGTTGGACCTTGATTGATACTTGCGAA
CAGTGGCTCGTAGAGGGTGACGAAGATTGCATTCTTCAGAGCCCAATTTTTCAAGGATAT
GTTTTTTTCTTCGTCTAGATATTCCCTATATGAGGAGGTAGGTCCTGGATTGCAGAGGAA
GATAGTGGGAATTCCCCCTTTAATTTGAATGGGCTTCCCGTACTTTGTGTTGCTTTGCCA
GTCCCTCTGGGCCCCCATGAATTCCTTGAAGTGCTTTAAATAATGCGGGTCTACGTCATC
AATGACGTTGTACCACACATCATTACTGTACACCTTTGGGCTTAGGTCTAGATGTCCACA
TAAATAATTATGTGGGCCTAGAGACCTGGCCCACATTGTTTTGCCTGTTCTGCTATCACC
CTCAATGACAATACCTATGGGTCTCCATGGCCGCGCAGCGGAAGATACGACATTCGTGGC
GACCCACTCTTCAAGTTCATCTGGAACTTGATTAAAAGAAGAAGAAAGAAATGGAGAAAC
ATAAACTTCTAAAGGAGGACTAAAAATCCTATCTAAATTTGAACTTAAATTATGAAATTG
TAAAATATAGTCCTTTGGGGCCTTCTCTTTTAATATATTGAGGGCCTCGGATTTACTGCC
TGAATTGAGTGCCTCGGCATATGCGTCGTTGGCAGATTGCTGACCTCCTCTAGCTGATCT
GCTATCGATTTGGAAAACTCCAAAATCAATGAAGTCTCCGTCTTTCTCCACGTAGGTCTT
GACATCTGTTGAGCTCTTAGCTGCCTGAATGTTCGGATGGAAATGTGCTGACCTGTTTGG
GGATACCAGGTCGAAGAACCGTTGGTTCTTACATTGGTATTTGCCTTCGAATTGGATAAG
CACATGGAGATGTGGTTCCCCATTCTCGTGGAGTTCTCTGCAAACTTTGATGTATTTTTT
ATTTGTTGGGGTTTCTAGGTTTTTTAATTGGGAAAGTGCTTCCTCTTTAGAGAGAGAACA
ATTGGGATATGTTAGGAAATAATTTTTGGCATATATTTTAAATAAACGAGGCAT
>GU126513
TTACGCCTTATTGGTTTCTTCTTGGCTATCTTGTGTTGGACCTTGATTGATACTTGCGAA
CAGTGGCTCGTAGAGGGTGACGAAGATTGCATTCTTCAGAGCCCAATTTTTCAAGGATAT
GTTTTTTTCTTCGTCTAGATATTCCCTATATGAGGAGGTAGGTCCTGGATTGCAGAGGAA
GATAGTGGGAATTCCCCCTTTAATTTGAATGGGCTTCCCGTACTTTGTGTTGCTTTGCCA
GTCCCTCTGGGCCCCCATGAATTCCTTGAAGTGCTTTAAATAATGCGGGTCTACGTCATC
AATGACGTTGTACCACACATCATTACTATACACCTTTGGGCTTAGGTCTAGATGTCCACA
TAAATAATTATGTGGGCCTAGAGACCTGGCCCACATTGTTTTGCCTGTTCTGCTATCACC
CTCAATGACAATACTTATGGGTCTCCATGGCCGCGCAGCGGAAGATACGACATTCTCGGC
GACCCACTCTTCAAGTTCATCTGGAACTTGATTAAAAGAAGAAGAAAGAAATGGAGAAAC
ATAAACTTCTAAAGGAGGACTAAAAATCCTATCTAAATTTGAACTTAAATTATGAAATTG
TAAAATATAGTCCTTTGGGGCCTTCTCTTTTAATATATTGAGGGCCTCGGATTTACTGCC
TGAATTGAGTGCCTCGGCATATGCGTCGTTGGCAGATTGCTGACCTCCTCTAGCTGATCT
GCTATCGATTTGGAAAACTCCAAAATCAATGAAGTCTCCGTCTTTCTCCACGTAGGTCTT
GACATCTGTTGAGCTCTTAGCTGCCTGAATGTTCGGATGGAAATGTGCTGACCTGTTTGG
GGATACCAGGTCGAAGAACCGTTGGTTCTTACATTGGTATTTGCCTTCGAATTGGATAAG
CACATGGAGATGTGGTTCCCCATTCTCGTGGAGTTCTCTGCAAACTTTGATGTATTTTTT
ATTTGTTGGGGTTTCTAGGTTTTTTAATTGGGAAAGTGCTTCCTCTTTAGAGAGAGAACA
ATTGGGATATGTTAGGAAATAATTTTTGGCATATATTTTAAATAAACGAGGCAT
>KF533856
TTACGCCTTATTGGTTTCTTCTTGACTATCTTGTGTTGGACCTTGATTGATACTTGCGAA
CAGTGGCTCGTAGAGGGTGACGAAGATTGCATTCTTCAGAGCCCAATTTTTCAAGGATAT
GTTTTTTTCTTCGTCTAGATATTCCCTATATGAGGAGGTAGGTCCTGGATTGCAGAGGAA
GATAGTGGGAATTCCCCCTTTAATTTGAATGGGCTTCCCGTACTTTGTGTTGCTTTGCCA
GTCCCTCTGGGCCCCCATGAATTCCTTGAAGTGCTTTAAATAATGCGGGTCTACGTCATC
AATGACGTTGTACCACACATCATTACTGTACACCTTTGGGCTTAGGTCTAGATGTCCACA
TAAATAATTATGTGGGCCTAGAGACCTGGCCCACATTGTTTTGCCTGTTCTGCTATCACC
CTCCATGACAATACTTATGGGTCTCCATGGCCGCGCAGCGGAAGATACGACGTTCTCGGC
GACCCACTCTTCAAGTTCATCTGGAACTTGATTAAAAGAAGAAGAAAGAAATGGAGAAAC
ATAAACTTCTAAAGGAGGACTAAAAATCCTATCTAAATTTGAACTTAAATTATGAAATTG
TAAAATATAGTCCTTTGGGGCCTTCTCTTTTAATATATTGAGGGCCTCGGATTTACTGCC
TGAATTGAGTGCCTCGGCATATGCGTCGTTGGCAGATTGCTGACCTCCTCTAGCTGATCT
GCTATCGATTTGGAAAACTCCAAAATCAATGAAGTCTCCGTCTTTCTCCACGTAGGTCTT
GACATCTGTTGAGCTCTTAGCTGCCTGAATGTTCGGATGGAAATGTGCTGACCTGTTTGG
GGATACCAGGTCGAAGAACCGTTGGTTCTTACATTGGTATTTGCCTTCGAATTGGATAAG
CACATGGAGATGTGGTTCCCCATTCTCGTGGAGTTCTCTGCAAACTTTGATGTATTTTTT
ATTTGTTGGGGTTTCTAGGTTTTTTAATTGGGAAAGTGCTTCCTCTTTAGAGAGAGAACA
ATTGGGATATGTTAGGAAATAATTTTTGGCATATATTTTAAATAAACGAGGCAT
>KF533855
TTACGCCTTATTGGTTTCTTCTTGACTATCTTGTGTTGGACCTTGATTGATACTTGCGAA
CAGTGGCTCGTAGAGGGTGACGAAGATTGCATTCTTCAGAGCCCAATTTTTCAAGGATAT
GTTTTTTTCTTCGTCTAGATATTCCCTATATGAGGAGGTAGGTCCTGGATTGCAGAGGAA
GATAGTGGGAATTCCCCCTTTAATTTGAATGGGCTTCCCGTACTTTGTGTTGCTTTGCCA
GTCCCTCTGGGCCCCCATGAATTCCTTGAAGTGCTTTAAATAATGCGGGTCTACGTCATC
AATGACGTTGTACCACACATCATTACTGTACACCTTTGGGCTTAGGTCTAGATGTCCACA
TAAATAATTATGTGGGCCTAGAGACCTGGCCCACATTGTTTTGCCTGTTCTGCTATCACC
CTCCATGACAATACTTATGGGTCTCCATGGCCGCGCAGCGGAAGATACGACGTTCTCGGC
GACCCACTCTTCAAGTTCATCTGGAACTTGATTAAAAGAAGAAGAAAGAAATGGAGAAAC
ATAAACTTCTAAAGGAGGACTAAAAATCCTATCTAAATTTGAACTTAAATTATGAAATTG
TAAAATATAGTCCTTTGGGGCCTTCTCTTTTAATATATTGAGGGCCTCGGATTTACTGCC
TGAATTGAGTGCCTCGGCATATGCGTCGTTGGCAGATTGCTGACCTCCTCTAGCTGATCT
GCTATCGATTTGGAAAACTCCAAAATCAATGAAGTCTCCGTCTTTCTCCACGTAGGTCTT
GACATCTGTTGAGCTCTTAGCTGCCTGAATGTTCGGATGGAAATGTGCTGACCTGTTTGG
GGATACCAGGTCGAAGAACCGTTGGTTCTTACATTGGTATTTGCCTTCGAATTGGATAAG
CACATGGAGATGTGGTTCCCCATTCTCGTGGAGTTCTCTGCAAACTTTGATGTATTTTTT
ATTTGTTGGGGTTTCTAGGTTTTTTAATTGGGAAAGTGCTTCCTCTTTAGAGAGAGAACA
ATTGGGATATGTTAGGAAATAATTTTTGGCATATATTTTAAATAAACGAGGCAT
>KF533857
TTACGCCTTATTGGTTTCTTCTTGACTATCTTGTGTTGGACCTTGATTGATACTTGCGAA
CAGTGGCTCGTAGAGGGTGACGAAGATTGCATTCTTCAGAGCCCAATTTTTCAAGGATAT
GTTTTTTTCTTCGTCTAGATATTCCCTATATGAGGAGGTAGGTCCTGGATTGCAGAGGAA
GATAGTGGGAATTCCCCCTTTAATTTGAATGGGCTTCCCGTACTTTGTGTTGCTTTGCCA
GTCCCTCTGGGCCCCCATGAATTCCTTGAAGTGCTTTAAATAATGCGGGTCTACGTCATC
AATGACGTTGTACCACACATCATTACTGTACACCTTTGGGCTTAGGTCTAGATGTCCACA
TAAATAATTATGTGGGCCTAGAGACCTGGCCCACATTGTTTTGCCTGTTCTGCTATCACC
CTCCATGACAATACTTATGGGTCTCCATGGCCGCGCAGCGGAAGATACGACGTTCTCGGC
TACCCACTCTTCAAGTTCATCTGGAACTTGATTAAAAGAAGAAGAAAGAAATGGAGAAAC
ATAAACTTCTAAAGGAGGACTAAAAATCCTATCTAAATTTGAACTTAAATTATGAAATTG
TAAAATATAGTCCTTTGGGGCCTTCTCTTTTAATATATTGAGGGCCTCGGATTTACTGCC
TGAATTGAGTGCCTCGGCATATGCGTCGTTGGCAGATTGCTGACCTCCTCTAGCTGATCT
GCTATCGATTTGGAAAACTCCAAAATCAATGAAGTCTCCGTCTTTCTCCACGTAGGTCTT
GACATCTGTTGAGCTCTTAGCTGCCTGAATGTTCGGATGGAAATGTGCTGACCTGTTTGG
GGATACCAGGTCGAAGAACCGTTGGTTCTTACATTGGTATTTGCCTTCGAATTGGATAAG
CACATGGAGATGTGGTTCCCCATTCTCGTGGAGTTCTCTGCAAACTTTGATGTATTTTTT
ATTTGTTGGGGTTTCTAGGTTTTTTAATTGGGAAAGTGCTTCCTCTTTAGAGAGAGAACA
ATTGGGATATGTTAGGAAATAATTTTTGGCATATATTTTAAATAAACGAGGCAT
>JX456640
TTACGCCTTATTGGTTTCTTCTTGGCTATCTTGTGTTGGACCTTGATTGATACTTGCGAA
CAGTGGCTCGTAGAGGGTGACGAAGATTGCATTCTTGAGAGCCCAATTTTTCAAGGATAT
GTTTTTTTCTTCGTCTAGATATTCCCTATATGAGGAGGTAGGTCCTGGATTGCAGAGGAA
GATAGTGGGAATTCCCCCTTTAATTTGAATGGGCTTCCCGTACTTTGTGTTGCTTTGCCA
GTCCCTCTGGGCCCCCATGAATTCCTTGAAGTGCTTTAAATAATGCGGGTCTACGTCATC
AATGACGTTGTACCACACATCATTACTGTACACCTTTGGGCTTAGGTCTAGATGTCCACA
TAAATAATTATGTGGGCCTAGAGACCTGGCCCACATTGTTTTGCCTGTTCTGCTATCACC
CTCAATGACAATACTTATGGGTCTCCATGGCCGCGCAGCGGAAGATACGACGTTCTCGGC
GACCCACTCTTCAAGTTCATCTGGAACTTGATTAAAAGAAGAAGAAAGAAATGGAGAAAC
ATAAACTTCTAAAGGAGGACTAAAAATCCTATCTAAATTTGAACTTAAATTATGAAATTG
TAAAATATAGTCCTTTGGGGCCTTCTCTTTTAATATATTGAGGGCCTCGGATTTACTGCC
TGAATTGAGTGCCTCGGCATATGCGTCGTTGGCAGATTGCTGACCTCCTCTAGCTGATCT
GCTATCGATTTGGAAAACTCCAAAATCAATGAAGTCTCCGTCTTTCTCCACGTAGGTCTT
GACATCTGTTGAGCTCTTAGCTGCCTGAATGTTCGGATGGAAATGTGCTGACCTGTTTGG
GGATACCAGGTCGAAGAACCGTTGGTTCTTACATTGGTATTTGCCTTCGAATTGGATAAG
CACATGGAGATGTGGTTCCCCATTCTCGTGGAGTTCTCTGCAAACTTTGATGTATTTTTT
ATTTGTTGGGGTTTCTAGGTTTTTTAATTGGGAAAGTGCTTCCTCTTTAGAGAGAGAACA
ATTGGGATATGTTAGGAAATAATTTTTGGCATATATTTTAAATAAACGAGGCAT
>KM506956
TTACGCCTTATTGGTTTCTTCTTGGCTATCTTGTGTTGGACCTTGATTGATACTTGCGAA
CAGTGGCTCGTAGAGGGTGACGAAGGTTGCATTCTTGAGAGCCCAATTTTTCAAGGATAT
GTTTTTTTCTTCGTCTAGATATTCCCTATATGAGGAGATAGGTCCTGGATTGCAGAGGAA
GATAGTGGGAATTCCCCCTTTAATTTGAATGGGCTTCCCGTACTTTGTGTTGCTTTGACA
GTCCCTCTGGGCCCCCATTAATTCCTTGAAGTGCTTTAAATAATGCGGGTCTACGTCATC
AATGACGTTGTACCACGCATCATTACTGTACACCTTTGGGCTTAGGTCTAGATGTCCACA
TAAATAATTATGTGGGCCTAGAGACCTGGCCCACATTGTTTTGCCTGTTCTGCTATCACC
CTCAATGACAATACTTATGGGTCTCCATGGCCGCGCAGCGGAAGATACGACGTTCTCGGC
GACCCACTCGTCAAGTTCATCTGGAACTTGATTAAAAGAAGAAGAAAGAAATGGAGAAAC
ATAAACTTCTAAAGGAGGACTAAAAATCCTATCTAAATTTGAACTTAAATTATGAAATTG
TAAAATATAGTCCTTTGGGGCCTTCTCTTTTAATATATTGAGGGCCTCGGATTTACTGCC
TGAATTGAGTGCCTCGGCATATGCGTCGTTGGCAGATTGCTGACCTCCTCTAGCTGATCT
GCTATCGATTTGGAAAACTCCAAAATCAATGAAGTCTCCGTCTTTCTCCACGTAGGTCTT
GACATCTGTTGAGCTCTTAGCTGCCTGAATGTTCGGATGGAAATGTGCTGACCTGTTTGG
GGATACCAGGTCGAAGAACCGTTGGTTCTTACATTGGTATTTGCCTTCGAATTGGATAAG
CACATGGAGATGTGGTTCCCCATTCTCGTGGAGTTCTCTGCAAACTTTGATATATTTTTT
ATTTGTTGGGGTTTCTAGGTTTTTTAATTGGGAAAGTGCTTCCTCTTTAGAGAGAGAACA
ATTGGGATATGTTAGGAAATAATTTTTGGCATATATTTTAAATAAACGAGGCAT
>JN990922
TTACGCCTTATTGGTTTCTTCTTGGCTATCTTGTGTTGGACCTTGATTGATACTTGCGAA
CAGTGGCTCGTAGAGGGTGACGAAGGTTGCATTCTTGAGAGCCCAATTTTTCAAGGATAT
GTTTTTTTCTTCGTCTAGATATTCCCTATATGAGGAGGTAGGTCCTGGATTGCAGAGGAA
GATAGTGGGAATTCCCCCTTTAATTTGAATGGGCTTCCCGTACTTTGTGTTGCTTTGCCA
GTCCCTCTGGGCCCCCATTAATTCCTTGAAGTGCTTTAAATAATGCGGGTCTACGTCATC
AATGACGTTGTACCACGCATCATTACTGTACACCTTTGGGCTTAGGTCTAGATGTCCACA
TAAATAATTATGTGGGCCTAGAGACCTGGCCCACATTGTTTTGCCTGTTCTGCTATCACC
CTCAATGACAATACTTATGGGTCTCCATGGCCGCGCAGCGGAAGATACGACGTTCTCGGC
GACCCACTCTTCAAGTTCATCTGGAACTTGATTAAAAGAAGAAGAAAGAAATGGAGAAAC
ATAAACTTCTAAAGGAGGACTAAAAATCCTATCTAAATTTGAACTTAAATTATGAAATTG
TAAAATATAGTCCTTTGGGGCCTTCTCTTTTAATATATTGAGGGCCTCGGATTTACTGCC
TGAATTGAGTGCCTCGGCATATGCGTCGTTGGCAGATTGCTGACCTCCTCTAGCTGATCT
GCTATCGATTTGGAAAACTCCAAAATCAATGAAGTCTCCGTCTTTCTCCACGTAGGTCTT
GACATCTGTTGAGCTCTTAGCTGCCTGAATGTTCGGATGGAAATGTGCTGACCTGTTTGG
GGATACCAGGTCGAAGAACCGTTGGTTCTTACATTGGTATTTGCCTTCGAATTGGATAAG
CACATGGAGATGTGGTTCCCCATTCTCGTGGAGTTCTCTGCAAACTTTGATATATTTTTT
ATTTGTTGGGGTTTCTAGGTTTTTTAATTGGGAAAGTGCTTCCTCTTTAGAGAGAGAACA
ATTGGGATATGTTAGGAAATAATTTTTGGCATATATTTTAAATAAACGAGGCAT
>KM506955
TTACGCCTTATTGGTTTCTTCTTGGCTATCTTGTGTTGGACCTTGATTGATACTTGCGAA
CAGTGGCTCGTAGAGGGTGACGAAGGTTGCATTCTTGAGAGCCCAATTTTTCAAGGATAT
GTTTTTTTCTTCGTCTAGATATTCCCTATATGAGGAGGTAGGTCCTGGATTGCAGAGGAA
GATAGTGGGAATTCCCCCTTTAATTTGAATGGGCTTCCCGTACTTTGTGTTGCTTTGCCA
GTCCCTCTGGGCCCCCATTAATTCCTTGAAGTGCTTTAAATAATGCGGGTCTACGTCATC
AATGACGTTGTACCACGCATCATTACTGTACACCTTTGGGCTTAGGTCTAGATGTCCACA
TAAATAATTATGTGGGCCTAGAGACCTGGCCCACATTGTTTTGCCTGTTCTGCTATCACC
CTCAATGACAATACTTATGGGTCTCCATGGCCGCGCAGCGGAAGATACGACGTTCTCGGC
GACCCACTCGTCAAGTTCATCTGGAACTTGATTAAAAGAAGAAGAAAGAAATGGAGAAAC
ATAAACTTCTAAAGGAGGACTAAAAATCCTATCTAAATTTGAACTTAAATTATGAAATTG
TAAAATATAGTCCTTTGGGGCCTTCTCTTTTAATATATTGAGGGCCTCGGATTTACTGCC
TGAATTGAGTGCCTCGGCATATGCGTCGTTGGCAGATTGCTGACCTCCTCTAGCTGATCT
GCTATCGATTTGGAAAACTCCAAAATCAATGAAGTCTCCGTCTTTCTCCACGTAGGTCTT
GACATCTGTTGAGCTCTTAGCTGAATGAATGTTCGGATGGAAATGTGCTGACCTGTTTGG
GGATACCAGGTCGAAGAACCGTTGGTTCTTACATTGGTATTTTCCTTCGAATTGGATAAG
CACATGGAGATGTGGTTCCCCATTCTCGTGGAGTTCTCTGCAAACTTTGATGTATTTTTT
ATTTGTTGGGGTTTCTAGGTTTTTTAATTGGGAAAGTGCTTCCTCTTTAGAGAGAGAACA
ATTGGGATATGTTAAGAAATAATTTTTGGCATATATTTTAAATAAACGAGGCAT
>JQ038234
TTACGCCTTATTGGTTTCTTCTTGGCTATCTTGTGTTGGACCTTGATTGATACTTGCGAA
CAGTGGCTCGTAGAGGGTGACGAAGATTGCATTCTTGAGAGCCCAATTTTTCAAGGATAT
GTTTTTTTCTTCGTCTAGATATTCCCTATATGAGGAGGTAGGTCCTGGATTGCAGAGGAA
GATAGTGGGAATTCCCCCTTTAATTTGAATGGGCTTCCCGTACTTTGTGTTGCTTTGCCA
GTCCCTCTGGGCCCCCATTAATTCCTTGAAGTGCTTTAAATAATGCGGGTCTACGTCATC
AATGACGTTGTACCACGCATCATTACTGTACACCTTTGGGCTTAGGTCTAGATGTCCACA
TAAATAATTATGTGGGCCTAGAGACCTGGCCCACATTGTTTTGCCTGTTCTGCTATCACC
CTCAATGACAATACTTATGGGTCTCCATGGCCGCGCAGCGGAAGATACGACGTTCTCGGC
GACCCACTCTTCAAGTTCATCTGGAACTTGATTAAAAGAAGAAGAAAGAAATGGAGAAAT
ATAAACTTCTAAAGGAGGACTAAAAATCCTATCTAAATTTGAACTTAAATTATGAAATTG
TAAAATATAGTCCTTTGGGGCCTTCTCTTTTAATATATTGAGGGCCTCGGATTTACTGCC
TGAATTGAGTGCCTCGGCATATGCGTCGTTGGCAGATTGCTGACCTCCTCTAGCTGATCT
GCTATCGATTTGGAAAACTCCAAAATCAATGAAGTCTCCGTCTTTCTCCACGTAGGTCTT
GACATCTGATGAGCTCTTAGCTGCCTGAATGTTCGGATGGAAATGTGCTGACCTGTTTGG
GGATACCAGGTCGAAGAACCGTTGGTTCTTACATTGGTATTTGCCTTCGAATTGGATAAG
CACATGGAGATGTGGTTCCCCATTCTCGTGGAGTTCTCTGCAAACTTTGATATATTTTTT
ATTTGTTGGGGTTTCTAGGTTTTTTAATTGGGAAAGTGCTTCCTCTTTAGAGAGAGAACA
ATTGGGATATGTTAGGAAATAATTTTTGGCATATATTTTAAATAAACGAGGCAT
>JQ038233
TTACGCCTTATTGGTTTCTTCTTGGCTATCTTGTGTTGGACCTTGATTGATACTTGCGAA
CAGTGGCTCGTAGAGGGTGACGAAGATTGCATTCTTGAGAGCCCAATTTTTCAAGGATAT
GTTTTTTTCTTCGTCTAGATATTCCCTATATGAGGAGGTAGGTCCTGGATTGCAGAGGAA
GATAGTGGGAATTCCCCCTTTAATTTGAATGGGCTTCCCGTACTTTGTGTTGCTTTGCCA
GTCCCTCTGGGCCCCCATGAATTCCTTGAAGTGCTTTAAATAATGCGGGTCTACGTCATC
AATGACGTTGTACCACACATCATTACTGTACACCTTTGGGCTTAGGTCTAGATGTCCACA
TAAATAATTATGTGGGCCTAGAGACCTGGCCCACATTGTTTTGCCTGTTCTGCTATCACC
CTCAATGACAATACTTATGGGTCTCCATGGCCGCGCAGCGGAAGATACGACGTTCTCGGC
GACCCACTCTTCAAGTTCATCTGGAACTTGATTAAAAGAAGAAGAAAGAAATGGAGAAAT
ATAAACTTCTAAAGGAGGACTAAAAATCCTATCTAAATTTGAACTTAAATTATGAAATTG
TAAAATATAGTCCTTTGGGGCCTTCTCTTTTAATATATTGAGGGCCTCGGATTTACTGCC
TGAATTGAGTGCCTCGGCATATGCGTCGTTGGCAGATTGCTGACCTCCTCTAGCTGATCT
GCTATCGATTTGGAAAACTCCAAAATCAATGAAGTCTCCGTCTTTCTCCACGTAGGTCTT
GACATCTGTTGAGCTCTTAGCTGCCTGAATGTTCGGATGGAAATGTGCTGACCTGTTTGG
GGATACCAGGTCGAAGAACCGTTGGTTCTTACATTGGTATTTGCCTTCGAATTGGATAAG
CACATGGAGATGTGGTTCCCCATTCTCGTGGAGTTCTCTGCAAACTTTGATATATTTTTT
ATTTGTTGGGGTTTCTAGGTTTTTTAATTGGGAAAGTGCTTCCTCTTTAGAGAGAGAACA
ATTGGGATATGTTAGGAAATAATTTTTGGCATATATTTTAAATAAACGAGGCAT
>KC312668
TTACGCCTTATTGGTTTCTTCATGGCTATCTTGTGTTGGACCTTGATTGATACTTGCGAA
CAGTGGCTCGTAGAGGGTGACGAAGATTGCATTCTTGAGAGCCCAATTTTTCAAGGATAT
GTTTTTTTCTTCGTCCAGATATTCCCTATATGAGGAGGTAGGTGCTGGATTGCAGAGGAA
GATAGTGGGAATTCCCCCTTTAATTTGAATGGGCTTCCCGATCTGCGCGATGCTTTGCCA
GTCCCTCTGGGCCCCCATGAATTCCTTGAAGTGCTTTAAATAATGCGGGTCTACGTCATC
AATGGCGTTGTACCACACATCATTACTGTACACCTTTGGGCTTAGGTCTAGATGTCCACA
TAAATAATTATGTGGGCCTAGAGTCCTGGCCCACATTGTTTTGCCTGTTCTGCTATCACC
CTCAATGACAATACTTATGGGTGTCCATGGCCGCGCAGCGGAAGATACGACGTTCTCGGC
GACCCACTCGTCAAGTTCATCTGGAACTTGATTAAAAGAAGAAGAAAGAAATGGAGAAAC
ATAAACGTCTAAAGGAGGACTAAAAATCCTATCTAAATTTGAACTTAAATTATGAAATTG
TAAAATATAGTCCTTTGGGGCCTTCTCTTTTAATATATTGAGGGCCTCGGATTTACTGCC
TGAATTGAGTGCCTCGGCATATGCGTCGTTGCCAGATTGCTGACCTCCTCTAGCTGATCT
CCTATCGATTTGGAAAACTCCAAAATCAATGAAGTCTCCGTCTTTCTCCACGTAGGTCTT
GACATCTGTTGAGCTCTTAGCTGCCTGAATGTTCGGATGGAAATGGGCTGACCTGTTTGG
GGATACCAGGTCGAAGAACCGCTGGTTCTTACATTGGTATTTGCCTTCGAATTGGATAAG
CACATGGAGATGTGGTTCCCCATTCTCGTGGAGTTCTCTGCAAACTTTGATGTATTTTTT
ATTTGTTGGGGCTTCTAGGTTTTTTAATTGGGAAAGTGCTTCCTCTTTAGAGACAGAACA
ATTGGGATATGTTAGGAAATAATTTTTGGCATATATTTTAAATAAACGAGGCAT
>KC312671
TTACGCCTTATTGGTTTCTTCTTGGCTATATTGTGTTGGACCTTGATTGATACTTGCGAA
CAGTGGCTCGTAGAGGGTGACGAAGATTGCATTCTTGAGAGCCCAATTTTTCAAGGATAT
GTTTTTTTCTTCGTCTAGATATTCCCTATATGAGGAGGTAGGTCCTGGATTGCAGACGAA
GATAGTGGGAATTCCCCCTTTAATTTGAATGGGCTTCGCGTACTTTGTGTTGCTTTGCCA
GTCCCTCTGGGCCCCCATGAATTCCTTGAAGTGCTTTAAATAATGCGGGTCTACGTCATC
AATGACGTTGTACCACACATCCTTACTGTACACCTTTGGGCTTAGGTCTAGATGTCCACA
TAAATAATTATGTGGGCCTATAGACCTGGCCCACATTGTTTTGCCTGTTCTGCTATCACC
CTCAATGACAATACTTATGGGTCTCCATGGCCGCGCAGCGGAAGATACGACGTTCTCGGC
GGCCCACTCGCCAAGTTCATCTGGAACTTGATTAAAAGAAGAAGAAAGAAATGGAGAAAC
ATCAACTTCTAAAGGAGGACTAAAAATCCTATCTAAATTTGAAGTTAAATTATGAAATTG
TAAAATATAGTCCTTTGGGGCCTTCTCTTTTAATATATTGAGGGCCTCGGATTTACTGCC
TGAATTGAGTGCCTCGGCATATGCGACGTTGGCAGATTGCTGACCTCCTCTAGCTGATCT
GCTATCCATTTGGAAAACTCCAAAATCAATGAAGTCTCCGTCTTTCTCCACGTAGGTCTT
GACATCGGTTGAGCTCTTAGCTGCCTGAATGTTCGGATGGAAATGTGCTGACCTGTTTGG
GGATACCAGGTCGAAGAACCGTTGGCTCTTACATTGGTATTTGCCTTCGAATTGGATAAG
CACATGGAGATGTGGTTCCCCATTCTCGTGGAGTTCTCTGCAAACTTTGATGCATTTTTT
ATTTGTTGGGGTTTCTAGGTTTTTTAATTGGGAAAGTGCTTCCTCTTTAGAGTGAGAACA
ATTGGGATATGTTAGGAAATAATTTTTGGCATATATTTTAAATAAACGAGGCAT
>AM698118
TTACGCCTTATTGGTTTCTTCTTGGCTATCTTGTGTTGGACCTTGATTGATACTTGCGAA
CAGTGGCTCGTAGAGGGTGACGAAGATTGCATTCTTGAGAGCCCAATTTTTCAAGGATAT
GTTTTTTTCTTCGTCTAGATATTCCCTATATGAGGAGGTAGGTCCTGGATTGCAGAGGAA
GATAGTGGGAATTCCCCCTTTAATTTGAATGGGCTTCCCGTACTTTGTGTTGCTTTGCCA
GTCCCTCTGGGCCCCCATGAATTCCTTGAAGTGCTTTAAATAATGCGGGTCTACGTCATC
AATGACGTTGTACCACACATCATTACTGTACACCTTTGGGCTTAGGTCTAGATGTCCACA
TAAATAATTATGTGGGCCTAGAGACCTGGCCCACATTGTTTTGCCTGTTCTGCTATCACC
CTCAATGACAATACTTATGGGTCTCCATGGCCGCGCAGCGGAAGATACGACGTTCTCGGC
GACCCACTCGCCAAGTTCATCTGGAACTTGATTAAAAGAAGAAGAAAGAAATGGAGAAAC
ATAAACTTCTAAAGGAGGACTAAAAATCCTATCTAAATTTGAACTTAAATTATGAAATTG
TAAAATATAGTCCTTTGGGGCCTTCTCTTTTAATATATTGAGGGCCTCGGATTTACTGCC
TGAATTGAGTGCCTCGGCATATGCGTCGTTGGCAGATTGCTGACCTCCTCTAGCTGATCT
GCTATCGATTTGGAAAACTCCAAAATCAATGAAGTCTCCGTCTTTCTCCACGTAGGTCTT
GACATCTGTTGAGCTCTTAGCTGCCTGAATGTTCGGATGGAAATGTGCTGACCTGTTTGG
GGATACCAGGTCGAAGAACCGTTGGTTCTTACATTGGTATTTGCCTTCGAATTGGATAAG
CACATGGAGATGTGGTTCCCCATTCTCGTGGAGTTCTCTGCAAACTTTGATGTATTTTTT
ATTTGTTGGGGTTTCTAGGTTTTTTAATTGGGAAAGTGCTTCCTCTTTAGAGAGAGAACA
ATTGGGATATGTTAGGAAATAATTTTTGGCATATATTTTAAATAAACGAGGCAT
>AM282874
TTACGCCTTATTGGTTTGTTCTTGGCTATCTTGTGTTGGACCTTGATTGATACTTGCGAA
CAGTGGCTCGTAGAGGGTGACGAAGATTGCATTCTTGAGAGCCCAATTTTTCAAGGATAT
GTTTTTTTCTTCGTCTAGATATTCCCTATATGAGGAGGTAGGTCCTGGATTGCAGAGGAA
GATAGTGGGAATTCCCCCTTTAATTTGAATGGGCTTCCCGTACTTTGTGTTGCTTTGCCA
GTCCCTCTGGGCCCCCATGAATTCCTTGAAGTGCTTTAAATAATGCGGGTCTACGTCATC
AATGACGTTGTACCACACATCATTACTGTACACCTTTGGGCTTAGGTCTAGATGTCCACA
TAAATAATTATGTGGGCCTAGAGACCTGGCCCACATTGTTTTGCCTGTTCTGCTATCACC
CTCAATGACAATACTTATGGGTCTCCATGGCCGCGCAGCGGAAGATACGACGTTCTCGGC
GACCCACTCGTCAAGTTCATCTGGAACTTGATTAAAAGAAGAAGAAAGAAATGGAGAAAC
ATAAACTTCTAAAGGAGGACTAAAAATCCTATCTAAATTTGAACTTAAATTGTGAAATTG
TAAAATATAGTCCTTTGGGGCCTTCTCTTTTAATATATTGAGGGCCTCGGATTTACTGCC
TGAATTGAGTGCCTCGGCATATGCGTCGTTGGCAGATTGCTGACCTCCTCTAGCTGATCT
GCTATCGATTTGGAAAACTCCAAAATCAATGAAGTCTCCGTCTTTCTCCACGTAGGTCTT
GACATCTGTTGAGCTCTTAGCTGCCTGAATGTTCGGATGGAAATGTGCTGACCTGTTTGG
GGATACCAGGTCGAAGAACCGTTGGTTCTTACATTGGTATTTGCCTTCGAATTGGATAAG
CACATGGAGATGTGGTTCCCCATTCTCGTGGAGTTCTCTGCAAACTTTGATGTATTTTTT
ATTTGTTGGGGTTTCTAGGTTTTTTAATTGGGAAAGTGCTTCCTCTTTAGAGAGAGAACA
ATTGGGATATGTTAGGAAATAATTTTTGGCATATATTTTAAATAAACGAGGCAT
>GU178817
TTACGCCTTATTGGTTTCTTCTTGGCTATCTTGTGTTGGACCTTGATTGATACTTGCGAA
CAGTGGCTCGTAGAGGGTGACGAAGATTGCATTCTTGAGAGCCCAATTTTTCAAGGATAT
GTTTTTTTCTTCGTCTAGATATTCCCTATATGAGGAGGTAGGTCCTGGATTGCAGAGGAA
GATAGTGGGAATTCCCCCTTTAATTTGAATGGGCTTCCCGTACTTTGTGTTGCTTTGCCA
GTCCCTCTGGGCCCCCATGAATTCCTTGAAGTGCTTTAAATAATGCGGGTCTACGTCATC
AATGACGTTGTACCACACATCATTACTGTACACCTTTGGGCTTAGGTCTAGATGTCCACA
TAAATAATTATGTGGGCCTAGAGACCTGGCCCACATTGTTTTGCCTGTTCTGCTATCACC
CTCAATGACAATACTTATGGGTCTCCATGGCCGCGCAGCGGAAGATACGACGTTCTCGGC
GACCCACTCGTCAAGTTCATCTGGAACTTGATTAAAAGAAGAAGAAAGAAATGGAGAAAC
ATAAACTTCTAAAGGAGGACTAAAAATCCTATCTAAATTTGAACTTAAATTATGAAATTG
TAAAATATAGTCCTTTGGGGCCTTCTCTTTTAATATATTGAGGGCCTCGGATTTACTGCC
TGAATTGAGTGCCTCGGCATATGCGTCGTTGGCAGATTGCTGACCTCCTCTAGCTGATCT
GCTATCGATTTGGAAAACTCCAAAATCAATGAAGTCTCCGTCTTTCTCCACGTAGGTCTT
GACATCTGTTGAGCTCTTAGCTGCCTGAATGTTCGGATGGAAATGTGCTGACCTGTTTGG
GGATACCAGGTCGAAGAACCGTTGGTTCTTACATTGGTATTTGCCTTCGAATTGGATAAG
CACATGGAGATGTGGTTCCCCATTCTCGTGGAGTTCTCTGCAAACTTTGATGTATTTTTT
ATTTGTTGGGGTTTCTAGGTTTTTTAATTGGGAAAGTGCTTCCTCTTTAGAGAGAGAACA
ATTGGGATATGTTAGGAAATAATTTTTGGCATATATTTTAAATAAACGAGGCAT
>GU178819
TTACGCCTTATTGGTTTCTTCTTGGCTATCTTGTGTTGGACCTTGATTGATACTTGCGAA
CAGTGGCTCGTAGAGGGTGACGAAGATTGCATTCTTGAGAGCCCAATTTTTCAAGGATAT
GTTTTTTTCTTCGTCTAGATATTCCCTATATGAGGAGGTAGGTCCTGGATTGCAGAGGAA
GATAGTGGGAATTCCCCCTTTAATTTGAATGGGCTTCCCGTACTTTGTGTTGCTTTGCCA
GTCCCTCTGGGCCCCCATGAATTCCTTGAAGTGCTTTAAATAATGCGGGTCTACGTCATC
AATGACGTTGTACCACACATCATTACTGTACACCTTTGGGCTTAGGTCTAGATGTCCACA
TAAATAATTATGTGGGCCTAGAGACCTGGCCCACATTGTTTTGCCTGTTCTGCTATCACC
CTCAATGACAATACTTATGGGTCTCCATGGCCGCGCAGCGGAAGATACGACGTTCTCGGC
GACCCACTCGTCAAGTTCATCTGGAACTTGATTAAAAGAAGAAGAAAGAAATGGAGAAAC
ATAAACTTCTAAAGGAGGACTAAAAATCCTATCTAAATTTGAACTTAAATTATGAAATTG
TAAAATATAGTCCTTTGGGGCCTTCTCTTTTAATATATTGAGGGCCTCGGATTTACTGCC
TGAATTGAGTGCCTCGGCATATGCGTCGTTGGCAGATTGCTGACCTCCTCTAGCTGATCT
GCTATCGATTTGGAAAACTCCAAAATCAATGAAGTCTCCGTCTTTCTCCACGTAGGTCTT
GACATCTGTTGAGCTCTTAGCTGCCTGAATGTTCGGATGGAAATGTGCTGACCTGTTTGG
GGATACCAGGTCGAAGAACCGTTGGTTCTTACATTGGTATTTGCCTTCGAATTGGATAAG
CACATGGAGATGTGGTTCCCCATTCTCGTGGAGTTCTCTGCAAACTTTGATGTATTTTTT
ATTTGTTGGGGTTTCTAGGTTTTTTAATTGGGAAAGTGCTTCCTCTTTAGAGAGAGAACA
ATTGGGATATGTTAGGAAATAATTTTTGGCATATATTTTAAATAAACGAGGCAT
>AB192966
TTACGCCTTATTGGTTTCTTCTTGGCTATCTTGTGTTGGACCTTGATTGATACTTGCGAA
CAGTGGCTCGTAGAGGGTGACGAAGATTGCATTCTTGAGAGCCCAATTTTTCAAGGATAT
GTTTTTTTCTTCGTCTAGATATTCCCTATATGAGGAGGTAGGTCCTGGATTGCAGAGGAA
GATAGTGGGAATTCCCCCTTTAATTTGAATGGGCTTCCCGTACTTTGTGTTGCTTTGCCA
GTCCCTCTGGGCCCCCATGAATTCCTTGAAGTGCTTTAAATAATGCGGGTCTACGTCATC
AATGACGTTGTACCACACATCATTACTGTACACCTTTGGGCTTAGGTCTAGATGTCCACA
TAAATAATTATGTGGGCCTAGAGACCTGGCCCACATTGTTTTGCCTGTTCTGCTATCACC
CTCAATGACAATACTTATGGGTCTCCATGGCCGCGCAGCGGAAGATACGACGTTCTCGGC
GACCCACTCGTCAAGTTCATCTGGAACTTGATTAAAAGAAGAAGAAAGAAATGGAGAAAC
ATAAACTTCTAAAGGAGGACTAAAAATCCTATCTAAATTTGAACTTAAATTATGAAATTG
TAAAATATAGTCCTTTGGGGCCTTCTCTTTTAATATATTGAGGGCCTCGGATTTACTGCC
TGAATTGAGTGCCTCGGCATATGCGTCGTTGGCAGATTGCTGACCTCCTCTAGCTGATCT
GCTATCGATTTGGAAAACTCCAAAATCAATGAAGTCTCCGTCTTTCTCCACGTAGGTCTT
GACATCTGTTGAGCTCTTAGCTGCCTGAATGTTCGGATGGAAATGTGCTGACCTGTTTGG
GGATACCAGGTCGAAGAACCGTTGGTTCTTACATTGGTATTTGCCTTCGAATTGGATAAG
CACATGGAGATGTGGTTCCCCATTCTCGTGGAGTTCTCTGCAAACTTTGATGTATTTTTT
ATTTGTTGGGGTTTCTAGGTTTTTTAATTGGGAAAGTGCTTCCTCTTTAGAGAGAGAACA
ATTGGGATATGTTAGGAAATAATTTTTGGCATATATTTTAAATAAACGAGGCAT
>AB192965
TTACGCCTTATTGGTTTCTTCTTGGCTATCTTGTGTTGGACCTTGATTGATACTTGCGAA
CAGTGGCTCGTAGAGGGTGACGAAGATTGCATTCTTGAGAGCCCAATTTTTCAAGGATAT
GTTTTTTTCTTCGTCTAGATATTCCCTATATGAGGAGGTAGGTCCTGGATTGCAGAGGAA
GATAGTGGGAATTCCCCCTTTAATTTGAATGGGCTTCCCGTACTTTGTGTTGCTTTGCCA
GTCCCTCTGGGCCCCCATGAATTCCTTGAAGTGCTTTAAATAATGCGGGTCTACGTCATC
AATGACGTTGTACCACACATCATTACTGTACACCTTTGGGCTTAGGTCTAGATGTCCACA
TAAATAATTATGTGGGCCTAGAGACCTGGCCCACATTGTTTTGCCTGTTCTGCTATCACC
CTCAATGACAATACTTATGGGTCTCCATGGCCGCGCAGCGGAAGATACGACGTTCTCGGC
GACCCACTCGTCAAGTTCATCTGGAACTTGATTAAAAGAAGAAGAAAGAAATGGAGAAAC
ATAAACTTCTAAAGGAGGACTAAAAATCCTATCTAAATTTGAACTTAAATTATGAAATTG
TAAAATATAGTCCTTTGGGGCCTTCTCTTTTAATATATTGAGGGCCTCGGATTTACTGCC
TGAATTGAGTGCCTCGGCATATGCGTCGTTGGCAGATTGCTGACCTCCTCTAGCTGATCT
GCTATCGATTTGGAAAACTCCAAAATCAATGAAGTCTCCGTCTTTCTCCACGTAGGTCTT
GACATCTGTTGAGCTCTTAGCTGCCTGAATGTTCGGATGGAAATGTGCTGACCTGTTTGG
GGATACCAGGTCGAAGAACCGTTGGTTCTTACATTGGTATTTGCCTTCGAATTGGATAAG
CACATGGAGATGTGGTTCCCCATTCTCGTGGAGTTCTCTGCAAACTTTGATGTATTTTTT
ATTTGTTGGGGTTTCTAGGTTTTTTAATTGGGAAAGTGCTTCCTCTTTAGAGAGAGAACA
ATTGGGATATGTTAGGAAATAATTTTTGGCATATATTTTAAATAAACGAGGCAT
>FN252890
TTACGCCTTATTGGTTTCTTCTTGGCTATCTTGTGTTGGACCTTGATTGATACTTGCGAA
CAGTGGCTCGTAGAGGGTGACGAAGATTGCATTCTTGAGAGCCCAATTTTTCAAGGATAT
GTTTTTTTCTTCGTCTAGATATTCCCTATATGAGGAGGTAGGTCCTGGATTGCAGAGGAA
GATAGTGGGAATTCCCCCTTTAATTTGAATGGGCTTCCCGTACTTTGTGTTGCTTTGCCA
GTCCCTCTGGGCCCCCATGAATTCCTTGAAGTGCTTTAAATAATGCGGGTCTACGTCATC
AATGACGTTGTACCACACATCATTACTGTACACCTTTGGGCTTAGGTCTAGATGTCCACA
TAAATAATTATGTGGGCCTAGAGACCTGGCCCACATTGTTTTGCCTGTTCTGCTATCACC
CTCAATGACAATACTTATGGGTCTCCATGGCCGCGCAGCGGAAGATACGACGTTCTCGGC
GACCCACTCGTCAAGTTCATCTGGAACTTGATTAAAAGAAGAAGAAAGAAATGGAGAAAC
ATAAACTTCTAAAGGAGGACTAAAAATCCTATCTAAATTTGAACTTAAATTATGAAATTG
TAAAATATAGTCCTTTGGGGCCTTCTCTTTTAATATATTGAGGGCCTCGGATTTACTGCC
TGAATTGAGTGCCTCGGCATATGCGTCGTTGGCAGATTGCTGACCTCCTCTAGCTGATCT
GCTATCGATTTGGAAAACTCCAAAATCAATGAAGTCTCCGTCTTTCTCCACGTAGGTCTT
GACATCTGTTGAGCTCTTAGCTGCCTGAATGTTCGGATGGAAATGTGCTGACCTGTTTGG
GGATACCAGGTCGAAGAACCGTTGGTTCTTACATTGGTATTTGCCTTCGAATTGGATAAG
CACATGGAGATGTGGTTCCCCATTCTCGTGGAGTTCTCTGCAAACTTTGATGTATTTTTT
ATTTGTTGGGGTTTCTAGGTTTTTTAATTGGGAAAGTGCTTCCTCTTTAGAGAGAGAACA
ATTGGGATATGTTAGGAAATAATTTTTGGCATATATTTTAAATAAACGAGGCAT
>FN650807
TTACGCCTTATTGGTTTCTTCTTGGCTATCTTGTGTTGGACCTTGATTGATACTTGCGAA
CAGTGGCTCGTAGAGGGTGACGAAGATTGCATTCTTGAGAGCCCAATTTTTCAAGGATAT
GTTTTTTTCTTCGTCTAGATATTCCCTATATGAGGAGGTAGGTCCTGGATTGCAGAGGAA
GATAGTGGGAATTCCCCCTTTAATTTGAATGGGCTTCCCGTACTTTGTGTTGCTTTGCCA
GTCCCTCTGGGCCCCCATGAATTCCTTGAAGTGCTTTAAATAATGCGGGTCTACGTCATC
AATGACGTTGTACCACACATCATTACTGTACACCTTTGGGCTTAGGTCTAGATGTCCACA
TAAATAATTATGTGGGCCTAGAGACCTGGCCCACATTGTTTTGCCTGTTCTGCTATCACC
CTCAATGACAATACTTATGGGTCTCCATGGCCGCGCAGCGGAAGATACGACGTTCTCGGC
GACCCACTCGTCAAGTTCATCTGGAACTTGATTAAAAGAAGAAGAAAGAAATGGAGAAAC
ATAAACTTCTAAAGGAGGACTAAAAATCCTATCTAAATTTGAACTTAAATTATGAAATTG
TAAAATATAGTCCTTTGGGGCCTTCTCTTTTAATATATTGAGGGCCTCGGATTTACTGCC
TGAATTGAGTGCCTCGGCATATGCGTCGTTGGCAGATTGCTGACCTCCTCTAGCTGATCT
GCTATCGATTTGGAAAACTCCAAAATCAATGAAGTCTCCGTCTTTCTCCACGTAGGTCTT
GACATCTGTTGAGCTCTTAGCTGCCTGAATGTTCGGATGGAAATGTGCTGACCTGTTTGG
GGATACCAGGTCGAAGAACCGTTGGTTCTTACATTGGTATTTGCCTTCGAATTGGATAAG
CACATGGAGATGTGGTTCCCCATTCTCGTGGAGTTCTCTGCAAACTTTGATGTATTTTTT
ATTTGTTGGGGTTTCTAGGTTTTTTAATTGGGAAAGTGCTTCCTCTTTAGAGAGAGAACA
ATTGGGATATGTTAGGAAATAATTTTTGGCATATATTTTAAATAAACGAGGCAT
>AM698117
TTACGCCTTATTGGTTTCTTCTTGGCTATCTTGTGTTGGACCTTGATTGATACTTGCGAA
CAGTGGCTCGTAGAGGGTGACGAAGATTGCATTCTTGAGAGCCCAATTTTTCAAGGATAT
GTTTTTTTCTTCGTCTAGATATTCCCTATATGAGGAGGTAGGTCCTGGATTGCAGAGGAA
GATAGTGGGAATTCCCCCTTTAATTTGAATGGGCTTCCCGTACTTTGTGTTGCTTTGCCA
GTCCCTCTGGGCCCCCATGAATTCCTTGAAGTGCTTTAAATAATGCGGGTCTACGTCATC
AATGACGTTGTACCACACATCATTACTGTACACCTTTGGGCTTAGGTCTAGATGTCCACA
TAAATAATTATGTGGGCCTAGAGACCTGGCCCACATTGTTTTGCCTGTTCTGCTATCACC
CTCAATGACAATACTTATGGGTCTCCATGGCCGCGCAGCGGAAGATACGACGTTCTCGGC
GACCCACTCGTCAAGTTCATCTGGAACTTGATTAAAAGAAGAAGAAAGAAATGGAGAAAC
ATAAACTTCTAAAGGAGGACTAAAAATCCTATCTAAATTTGAACTTAAATTATGAAATTG
TAAAATATAGTCCTTTGGGGCCTTCTCTTTTAATATATTGAGGGCCTCGGATTTACTGCC
TGAATTGAGTGCCTCGGCATATGCGTCGTTGGCAGATTGCTGACCTCCTCTAGCTGATCT
GCTATCGATTTGGAAAACTCCAAAATCAATGAAGTCTCCGTCTTTCTCCACGTAGGTCTT
GACATCTGTTGAGCTCTTAGCTGCCTGAATGTTCGGATGGAAATGTGCTGACCTGTTTGG
GGATACCAGGTCGAAGAACCGTTGGTTCTTACATTGGTATTTGCCTTCGAATTGGATAAG
CACATGGAGATGTGGTTCCCCATTCTCGTGGAGTTCTCTGCAAACTTTGATGTATTTTTT
ATTTGTTGGGGTTTCTAGGTTTTTTAATTGGGAAAGTGCTTCCTCTTTAGAGAGAGAACA
ATTGGGATATGTTAGGAAATAATTTTTGGCATATATTTTAAATAAACGAGGCAT
>FN256258
TTACGCCTTATTGGTTTCTTCTTGGCTATCTTGTGTTGGACCTTGATTGATACTTGCGAA
CAGTGGCTCGTAGAGGGTGACGAAGATTGCATTCTTGAGAGCCCAATTTTTCAAGGATAT
GTTTTTTTCTTCGTCTAGATATTCCCTATATGAGGAGGTAGGTCCTGGATTGCAGAGGAA
GATAGTGGGAATTCCCCCTTTAATTTGAATGGGCTTCCCGTACTTTGTGTTGCTTTGCCA
GTCCCTCTGGGCCCCCATGAATTCCTTGAAGTGCTTTAAATAATGCGGGTCTACGTCATC
AATGACGTTGTACCACACATCATTACTGTACACCTTTGGGCTTAGGTCTAGATGTCCACA
TAAATAATTATGTGGGCCTAGAGACCTGGCCCACATTGTTTTGCCTGTTCTGCTATCACC
CTCAATGACAATACTTATGGGTCTCCATGGCCGCGCAGCGGAAGATACGACGTTCTCGGC
GACCCACTCGTCAAGTTCATCTGGAACTTGATTAAAAGAAGAAGAAAGAAATGGAGAAAC
ATAAACTTCTAAAGGAGGACTAAAAATCCTATCTAAATTTGAACTTAAATTATGAAATTG
TAAAATATAGTCCTTTGGGGCCTTCTCTTTTAATATATTGAGGGCCTCGGATTTACTGCC
TGAATTGAGTGCCTCGGCATATGCGTCGTTGGCAGATTGCTGACCTCCTCTAGCTGATCT
GCTATCGATTTGGAAAACTCCAAAATCAATGAAGTCTCCGTCTTTCTCCACGTAGGTCTT
GACATCTGTTGAGCTCTTAGCTGCCTGAATGTTCGGATGGAAATGTGCTGACCTGTTTGG
GGATACCAGGTCGAAGAACCGTTGGTTCTTACATTGGTATTTGCCTTCGAATTGGATAAG
CACATGGAGATGTGGTTCCCCATTCTCGTGGAGTTCTCTGCAAACTTTGATGTATTTTTT
ATTTGTTGGGGTTTCTAGGTTTTTTAATTGGGAAAGTGCTTCCTCTTTAGAGAGAGAACA
ATTGGGATATGTTAGGAAATAATTTTTGGCATATATTTTAAATAAACGAGGCAT
>KJ850344
TTACGCCTTATTGGTTTCTTCTTGGCTATCTTGTGTTGGACCTTGATTGATACTTGCGAA
CAGTGGCTCGTAGAGGGTGACGAAGATTGCATTCTTGAGAGCCCAATTTTTCAAGCATAT
GTTTTTTTCTTCGTCTAGATATTCCCTATATGAGGAGGTAGGTCCTGGATTGCAGAGGAA
GATAGTGGGAATTCCCCCTTTAATTTGAATGGGCTTCCCGTACTTTGTGTTGCTTTGCCA
GTCCCTCTGGGCCCCCATGAATTCCTTGAAGTGCTTTAAATAATGCGGGTCTACGTCATC
AATGACGTTGTACCACACATCATTACTGTACACCTTTGGGCTTAGGTCTAGATGCCCACA
TAAATAATTATGTGGGCCTAGAGACCTGGCCCACATTGTTTTGCCTGTTCTGCTATCACC
CTCAATGACAATACTTATGGGTCTCCATGGCCGCGCAGCGGAAGATACGACGTTCTCGGC
GACCCACTCGTCAAGTTCATCTGGAACTTGATTAAAAGAAGAAGAAAGAAATGGAGAAAC
ATAAACTTCTAAAGGAGGACTAAAAATCCTATCTAAATTTGAACTTAAATTATGAAATTG
TAAAATATAGTCCTTTGGGGCCTTCTCTTTTAATATATTGAGGGCCTCGGATTTACTGCC
TGAATTGAGTGCCTCGGCATATGCGTCGTTGGCAGATTGCTGACCTCCTCTAGCTGATCT
GCTATCGATTTGGAAAACTCCAAAATCAATGAAGTCTCCGTCTTTCTCCACGTAGGTCTT
GACATCTGTTGAGCTCTTAGCTGCCTGAATGTTCGGATGGAAATGTGCTGACCTGTTTGG
GGATACCAGGTCGAAGAACCGTTGGTTCTTACATTGGTATTTGCCTTCGAATTGGATAAG
CACATGGAGATGTGGTTCCCCATTCTCGTGGAGTTCTCTGCAAACTTTGATGTATTTTTT
ATTTGTTGGGGTTTCTAGGTTTTTTAATTGGGAAAGTGCTTCCTCTTTAGAGAGAGAACA
ATTGGGATATGTTAGGAAATAATTTTTGGCATATATTTTAAATAAACGAGGCAT
>KF356163
TTACGCCTTATTGGTTTCTTCTTGGCTATCTTGTGTTGGACCTTGATTGATACTTGCGAA
CAGTGGCTCGTAGAGGGTGACGAAGATTGCATTCTTGAGAGCCCAATTTTTCAAGGATAT
GTTTTTTTCTTCATCTAGATATTCCCTATATGAGGAGGTAGGTCCTGGATTGCAGAGGAA
GATAGTGGGAATTCCCCCTTTAATTTGAATGGGCTTCCCGTACTTTGTGTTGCTTTGCCA
GTCCCTCTGGGCCCCCATGAATTCCTTGAAGTGCTTTAAATAATGCGGGTCTACGTCATC
AATGACGTTGTACCACACATCATTACTGTACACCTTTGGGCTTAGGTCTAGATGTCCACA
TAAATAATTATGTGGGCCTAGAGACCTGGCCCACATTGTTTTGCCTGTTCTGCTATCACC
CTCAATGACAATACTTATGGGTCTCCATGGCCGCGCAGCGGAAGATACGACGTTCTCGGC
GACCCACTTGTCAAGTTCATCTGGAACTTGATTAAAAGAAGAAGAAAGAAATGGAGAAAC
ATAAACTTCTAAAGGAGGACTAAAAATCCTATCTAAATTTGAACTTAAATTATGAAATTG
TAAAATATAGTCCTTTGGGGCCTTCTCTTTTAATATATTGAGGGCCTCGGATTTACTGCC
TGAATTGAGTGCCTCGGCATATGCGTCGTTGGCAGATTGCTGACCTCCTCTAGCTGATCT
GCTATCGATTTGGAAAACTCCAAAATCAATGAAGTCTCCGTCTTTCTCCACGTAGGTCTT
GACATCTGTTGAGCTCTTAGCTGCCTGAATGTTCGGATGGAAATGTGCTGACCTGTTTGG
GGATACCAGGTCGAAGAACCGTTGGTTCTTACATTGGTATTTGCCTTCGAATTGGATAAG
CACATGGAGATGTGGTTCCCCATTCTCGTGGAGTTCTCTGCAAACTTTGATGTATTTTTT
ATTTGTTGGGGTTTCTAGGTTTTTTAATTGGGAAAGTGCTTCCTCTTTAGAGAGAGAACA
ATTGGGATATGTTAGAAAATAATTTTTGGCATATATTTTAAATAAACGAGGCAT
>KP685598
TTACGCCTTATTGGTTTCTTCTTGGCTATCTTGTGTTGGACCTTGATTGATACTTGCGAA
CAGTGGCTCGTAGAGGGTGACGAAGATTGCATTCTTGAGAGCCCAATTTTTCAAGGATAT
GTTTTTTTCTTCGTCTAGATATTCCCTATATGAGGAGGTAGGTCCTGGATTGCAGAGGAA
GATAGTGGGAATTCCCCCTTTAATTTGAATGGGCTTCCCGTACTTTGTGTTGCTTTGCCA
GTCCCTCTGGGCCCCCATGAATTCCTTGAAATGCTTTAAATAATGCGGGTCTACGTCATC
AATGACGTTGTACCACACATCATTACTGTACACCTTTGGGCTTAGGTCTAGATGTCCACA
TAAATAATTATGTGGGCCTAGAGACCTGGCCCACATTGTTTTGCCTGTTCTGCTATCACC
CTCAATGACAATACTTATGGGTCTCCATGGCCGCGCAGCGGAAGAGACGACGTTCTCGGC
GACCCACTCGTCAAGTTCATCTGGAACTTGATTAAAAGAAGAAGAAAGAAATGGAGAAAC
ATAAACTTCTAAAGGAGGACTAAAAATCCTATCTAAATTTGAACTTAAATTATGAAATTG
TAAAATATAGTCCTTTGGGGCCTTCTCTTTTAATATATTGAGGGCCTCGGATTTACTGCC
TGAATTGAGTGCCTCGGCATATGCGTCGTTGGCAGATTGCTGACCTCCTCTAGCTGATCT
GCTATCGATTTGGAAAACTCCAAAATCAATGAAGTCTCCGTCTTTCTCCACGTAGGTCTT
GACATCTGTTGAGCTCTTAGCTGCCTGAATGTTCGGATGGAAATGTGCTGACCTGTTTGG
GGATACCAGGTCGAAGAACCGTTGGTTCTTACATTGGTATTTGCCTTCGAATTGGATAAG
CACATGGAGATGTGGTTCCCCATTCTCGTGGAGTTCTCTGCAAACTTTGATGTATTTTTT
ATTTGTTGGGGTTTCTAGGTTTTTTAATTGGGACAGTGCTTCTTCTTTAGAGAGAGAACA
ATTGGGATATGTTAGGAAATAATTTTTGGCATATATTTTAAATAAACGAGGCAT
>KM506961
TTACGCCTTATTGGTTTCTTCTTGGCTATCTTGTGTTGAACCTTGATTGATACTTGCGAA
CAGTGGCTCGTAGAGGGTGACGAAGATTGCATTCTTGAGAGCCCAATTTTTCAAGGATAT
GTTTTTTTCTTCGTCTAGATATTCCCTATATGAGGAGGTAGGTCCTGGATTGCAAAGGAA
GATAGTGGGAATTCCCCCTTTAATTTGAATGGGCTTCCCGTACTTTGTGTTGCTTTGCCA
GTCCCTCTGGGCCCCCATGAATTCCTTGAAGTGCTTTAAATAATGCGGGTCTACGTCATC
AATGACGTTGTACCACACATCATTACTGTACACCTTTGGGCTTAGGTCTAGATGTCCACA
TAAATAATTATGTGGGCCTAGAGACCTGGCCCACATTGTTTTGCCTGTTCTGCTATCACC
CTCAATGACAATACTTGTGGGTCTCCATGGCCGCGCAGCGGAAGATACGACGTTCTCGGC
GACCCACTCGTCAAGTTCATCTGGAACTTGATTAAAAGAAGAAGAAAGAAATGGAGAAAC
ATAAACTTCTAAAGGAGGACTAAAAATCCTATCTAAATTTGAACTTAAATTATGAAATTG
TAAAATATAGTCCTTTGGGGCCTTCTCTTTTAATATATTGAGGGCCTCGGATTTACTGCC
TGAATTGAGTGCCTCGGCATATGCGTCGTTGGCAGATTGCTGACCTCCTCTAGCTGATCT
GCTATCGATTTGGAAAACTCCAAAATCAATGAAGTCTCCGTCTTTCTCCACGTAGGTCTT
GACATCTGTTGAGCTCTTAGCTGCCTGAATGTTCGGATGGAAATGTGCTGACCTGTTTGG
GGATACCAGGTCGAAGAACCGTTGGTTCTTACATTGGTATTTGCCTTCGAATTGGATAAG
CACATGGAGATGTGGTTCCCCATTCTCGTGGAGTTCTCTGCAAACTTTGATGTATTTTTT
ATTTGTTGGGGTTTCTAGGTTTTTTAATTGGGAAAGTGCTTCCTCTTTAGAGAGAGAACA
ATTGGGATATGTTAGGAAATAATTTTTGGCATATATTTTAAATAAACGAGGCAT
>KM506949
TTACGCCTTATTGGTCTCTTCTTGGCTATCTTGTGTTGAACCTTGATTGATACTTGCGAA
CAGTGGCTCGTAGAGGGTGACGAAGATTGCATTCTTGAGAGCCCAATTTTTCAAGGATAT
GTTTTTTTCTTCGTCTAGATATTCCCTATATGAGGAGGTAGGTCCTGGATTGCAAAGGAA
GATAGTGGGAATTCCCCCTTTAATTTGAATGGGCTTCCCGTACTTTGTGTTGCTTTGCCA
GTCCCTCTGGGCCCCCATGAATTCCTTGAAGTGCTTTAAATAATGCGGGTCTACGTCATC
AATGACGTTGTACCACACATCATTACTGTATACCTTTGGGCTTAGGTCTAGATGTCCACA
TAAATAATTGTGTGGGCCTAGAGACCTGGCCCACATTGTTTTGCCTGTTCTGCTATCACC
CTCAATGACAATACTTATGGGTCTCCATGGCCGCGCAGCGGAAGATACGACGTTCTCGGC
GACCCACTCGTCAAGTTCATCTGGAACTTGATTAAAAGAAGAAGAAAGAAATGGAGAAAC
ATAAACTTCTAAAGGAGGACTAAAAATCCTATCTAAATTTGAACTTAAATTATGAAATTG
TAAAATATAGTCTTTTGGGGCCTTCTCTTTTAATATATTGAGGGCCTCGGATTTACTGCC
TGAATTGAGTGCCTCGGCATATGCGTCGTTGGCAGATTGCTGACCTCCTCTAGCTGATCT
GCTATCGATTTGGAAAATTCCAAAATCAATGAAGTCTCCGTCTTTCTCCACGTAGGTCTT
GACATCTGTTGAGCTCTTAGCTGCCTGAATGTTCGGATGGTAATGTGCTGACCTGTTTGG
GGATACCAGGTCGAAGAACCGTTGGTTCTTACATTGGTATTTGCCTTCGAATTGGATAAG
CACATGGAGATGTGGTTCCCCATTCTCGTGGAGTTCTCTGCAAACTTTGATGTATTTTTT
ATTTGTTGGGGTTTCTAGGTTTTTTAATTGGGAAAGTGCTTCTTCTTTAGAGAGAGAACA
ATTGGGATATGTTAGGAAATAATTTTTGGCATATATTTTAAATAAACGAGGCAT
>KM506958
TTACGCCTTATTGGTTTCTTCTTGGCTATCTTGTGTTGAACCTTGATTGATACTTGCGAA
CAGTGGCTCGTAGAGGGTGACGAAGATTGCATTCTTGAGAGCCCAATTTTTCAAGGATAT
GTTTTTTTCTTCGTCTAGATATTCCCTATATGAGGAGGTAGGTCCTGGATTGCAGAGGAA
GATAGTGGGAATTCCCCCTTTAATTTGAATGGGCTTCCCGTACTTTGTGTTGCTTTGCCA
GTCCCTCTGGGCCCCCATGAATTCCTTGAAGTGCTTTAAATAATGCGGGTCTACGTCATC
AATGACGTTGTACCACACATCATTACTGTATACCTTTGGGCTTAGGTCTAGATGTCCACA
TAAATAATTATGTGGGCCTAGAGACCTGGCCCACATTGTTTTGCCTGTTCTGCTATCACC
CTCAATGACAATACTTATGGGTCTCCATGGCCGCGCAGCGGAAGATACGACGTTCTCGGC
GACCCACTCGTCAAGTTCATCTGGAACTTGATTAAAAGAAGAAGAAAGAAATGGAGAAAC
ATAAACTTCTAAAGGAGGACTAAAAATCCTATCTAAATTTGAACTTAAATTATGAAATTG
TAAAATATAGTCCTTTGGGGCCTTCTCTTTTAATATATTGAGGGCCTCGGATTTACTGCC
TGAATTGAGTGCCTCGGCATATGCGTCGTTGGCAGATTGCTGACCTCCTCTAGCTGATCT
GCTATCGATTTGGAAAACTCCAAAATCAATGAAGTCTCCGTCTTTCTCCACGTAGGTCTT
GACATCTGTTGAGCTCTTAGCTGCCTGAATGTTCGGATGGAAATGTGCTGACCTGTTTGG
GGATACCAGGTCGAAGAACCGTTGGTTCTTACATTGGTATTTGCCTTCGAATTGGATAAG
CACATGGAGATGTGGTTCCCCATTCTCGTGGAGTTCTCTGCAAACTTTGATGTATTTTTT
ATTTGTTGGGGTTTCTAGGTTTTTTAATTGGGAAAGTGCTTCCTCTTTAGAGAGAGAACA
ATTGGGATATGTTAGGAAATAATTTTTGGCATATATTTTAAATAAACGAGGCAT
>JN990923
TTACGCCTTATTGGTTTCTTCTTGGCTATCTTGTGTTGAACCTTGATTGATACTTGCGAA
CAGTGGCTCGTAGAGGGTGACGAAGATTGCATTCTTGAGAGCCCAATTTTTCAAGGATAT
GTTTTTTTCTTCGTCTAGATATTCCCTATATGAGGAGGTAGGTCCTGGATTGCAGAGGAA
GATAGTGGGAATTCCCCCTTTAATTTGAATGGGCTTCCCGTACTTTGTGTTGCTTTGCCA
GTCCCTCTGGGCCCCCATGAATTCCTTGAAGTGCTTTAAATAATGCGGGTCTACGTCATC
AATGACGTTGTACCACACATCATTACTGTATACCTTTGGGCTTAGGTCTAGATGTCCACA
TAAATAATTATGTGGGCCTAGAGACCTGGCCCACATTGTTTTGCCTGTTCTGCTATCACC
CTCAATGACAATACTTATGGGTCTCCATGGCCGCGCAGCGGAAGATACGACGTTCTCGGC
GACCCACTCGTCAAGTTCATCTGGAACTTGATTAAAAGAAGAAGAAAGAAATGGAGAAAC
ATAAACTTCTAAAGGAGGACTAAAAATCCTATCTAAATTTGAACTTAAATTATGAAATTG
TAAAATATAGTCCTTTGGGGCCTTCTCTTTTAATATATTGAGGGCCTCGGATTTACTGCC
TGAATTGAGTGCCTCGGCATATGCGTCGTTGGCAGATTGCTGACCTCCTCTAGCTGATCT
GCTATCGATTTGGAAAACTCCAAAATCAATGAAGTCTCCGTCTTTCTCCACGTAGGTCTT
GACATCTGTTGAGCTCTTAGCTGCCTGAATGTTCGGATGGAAATGTGCTGACCTGTTTGG
GGATACCAGGTCGAAGAACCGTTGGTTCTTACATTGGTATTTGCCTTCGAATTGGATAAG
CACATGGAGATGTGGTTCCCCATTCTCGTGGAGTTCTCTGCAAACTTTGATGTATTTTTT
ATTTGTTGGGGTTTCTAGGTTTTTTAATTGGGAAAGTGCTTCCTCTTTAGAGAGAGAACA
ATTGGGATATGTTAGGAAATAATTTTTGGCATATATTTTAAATAAACGAGGCAT
>JQ004046
TTACGCCTTATTGGTTTCTTCTTGGCTATCTTGTGTTGAACCTTGATTGATACTTGCGAA
CAGTGGCTCGTAGAGGGTGACGAAGATTGCATTCTTGAGAGCCCAATTTTTCAAGGATAT
GTTTTTTTCTTCGTCTAGATATTCCCTATATGAGGAGGTAGGTCCTGGATTGCAGAGGAA
GATAGTGGGAATTCCCCCTTTAATTTGAATGGGCTTCCCGTACTTTGTGTTGCTTTGCCA
GTCCCTCTGGGCCCCCATGAATTCCTTGAAGTGCTTTAAATAATGCGGGTCTACGTCATC
AATGACGTTGTACCACACATCATTACTGTATACCTTTGGGCTTAGGTCTAGATGTCCACA
TAAATAATTATGTGGGCCTAGAGACCTGGCCCACATTGTTTTGCCTGTTCTGCTATCACC
CTCAATGACAATACTTATGGGTCTCCATGGCCGCGCAGCGGAAGATACGACGTTCTCGGC
GACCCACTCGTCAAGTTCATCTGGAACTTGATTAAAAGAAGAAGAAAGAAATGGAGAAAC
ATAAACTTCTAAAGGAGGACTAAAAATCCTATCTAAATTTGAACTTAAATTATGAAATTG
TAAAATATAGTCCTTTGGGGCCTTCTCTTTTAATATATTGAGGGCCTCGGATTTACTGCC
TGAATTGAGTGCCTCGGCATATGCGTCGTTGGCAGATTGCTGACCTCCTCTAGCTGATCT
GCTATCGATTTGGAAAACTCCAAAATCAATGAAGTCTCCGTCTTTCTCCACGTAGGTCTT
GACATCTGTTGAGCTCTTAGCTGCCTGAATGTTCGGATGGAAATGTGCTGACCTGTTTGG
GGATACCAGGTCGAAGAACCGTTGGTTCTTACATTGGTATTTGCCTTCGAATTGGATAAG
CACATGGAGATGTGGTTCCCCATTCTCGTGGAGTTCTCTGCAAACTTTGATGTATTTTTT
ATTTGTTGGGGTTTCTAGGTTTTTTAATTGGGAAAGTGCTTCCTCTTTAGAGAGAGAACA
ATTGGGATATGTTAGGAAATAATTTTTGGCATATATTTTAAATAAACGAGGCAT
>KF990604
TTACGCCTTATTGGTTTCTTCTTGGCTATCTTGTGTTGAACCTTGATTGATACTTGCGAA
CAGTGGCTCGTAGAGGGTGACGAAGATTGCATTCTTGAGAGCCCAATTTTTCAAGGATAT
GTTTTTTTCTTCGTCTAGATATTCCCTATATGAGGAGGTAGGTCCTGGATTGCAGAGGAA
GATAGTGGGAATTCCCCCTTTAATTTGAATGGGCTTCCCGTACTTTGTGTTGCTTTGCCA
GTCCCTCTGGGCCCCCATGAATTCCTTGAAGTGCTTTAAATAATGCGGGTCTACGTCATC
AATGACGTTGTACCACACATCATTACTGTATACCTTTGGGCTTAGGTCTAGATGTCCACA
TAAATAATTATGTGGGCCTAGAGACCTGGCCCACATTGTTTTGCCTGTTCTGCTATCACC
CTCAATGACAATACTTATGGGTCTCCATGGCCGCGCAGCGGAAGATACGACGTTCTCGGC
GACCCACTCGTCAAGTTCATCTGGAACTTGATTAAAAGAAGAAGAAAGAAATGGAGAAAC
ATAAACTTCTAAAGGAGGACTAAAAATCCTATCTAAATTTGAACTTAAATTATGAAATTG
TAAAATATAGTCCTTTGGGGCCTTCTCTTTTAATATATTGAGGGCCTCGGATTTACTGCC
TGAATTGAGTGCCTCGGCATATGCGTCGTTGGCAGATTGCTGACCTCCTCTAGCTGATCT
GCTATCGATTTGGAAAACTCCAAAATCAATGAAGTCTCCGTCTTTCTCCACGTAGGTCTT
GACATCTGTTGAGCTCTTAGCTGCCTGAATGTTCGGATGGAAATGTGCTGACCTGTTTGG
GGATACCAGGTCGAAGAACCGTTGGTTCTTACATTGGTATTTGCCTTCGAATTGGATAAG
CACATGGAGATGTGGTTCCCCATTCTCGTGGAGTTCTCTGCAAACTTTGATGTATTTTTT
ATTTGTTGGGGTTTCTAGGTTTTTTAATTGGGAAAGTGCTTCCTCTTTAGAGAGAGAACA
ATTGGGATATGTTAGGAAATAATTTTTGGCATATATTTTAAATAAACGAGGCAT
>KM506947
TTACGCCTTATTGGTTTCTTCTTGGCTATCTTGTGTTGAACCTTGATTGATACTTGCGAA
CAGTGGCTCGTAGAGGGTGACGAAGATTGCATTCTTGAGAGCCCAATTTTTCAAGGATAT
GTTTTTTTCTTCGTCTAGATATTCCCTATATGAGGAGGTAGGTCCTGGATTGCAGAGGAA
GATAGTGGGAATTCCCCCTTTAATTTGAATGGGCTTCCCGTACTTTGTGTTGCTTTGCCA
GTCCCTCTGGGCCCCCATGAATTCCTTGAAGTGCTTTAAATAATGCGGGTCTACGTCATC
AATGACGTTGTACAACACATCATTACTGTACACCTTTGGGCTTAGGTCTAGATGTCCACA
TAAATAATTATGTGGGCCTAGAGACCTGGCCCACATTGTTTTGCCTGTTTTGCTATCACC
CTCAATGACAATACTTATGGGTCTCCATGGCCGCGCAGCGGAAGATACGACGTTCTCGGC
GACCCACTCGTCAAGTTCATCTGGAACTTGATTAAAAGAAGAAGAAAGAAATGGAGAAAC
ATAAACTTCTAAAGGAGGACTAAAAATCCTATCTAAATTTGAACTTAAATTATGAAATTG
TAAAATATAGTCCTTTGGGGCCTTCTCTTTTAATATATTGAGGGCCTCGGATTTACTGCC
TGAATTGAGTGCCTCGGCATATGCGTCGTTGGCAGATTGCTGACCTCCTCTAGCTGATCT
GCTATCGATTTGGAAAACTCCAAAATCAATGAAGTCTCCGTCTTTCTCCACGTAGGTCTT
GACATCTGTTGAGCTCTTAGCTGCCTGAATGTTCGGATGGAAATGTGCTGACCTGTTTGG
GGATACCAGGTCGAAGAACCGTTGGTTCTTACATTGGTATTTGCCTTCGAATTGGATAAG
CACATGGAGATGTGGTTCCCCATTCTCGTGGAGTTCTCTGCAAACTTTGATGTATTTTTT
ATTTGTTGGGGTTTCTAGGTTTTTTAATTGGGAAAGTGCTTCCTCTTTAGAGAGAGAACA
ATTGGGATATGTTAGGAAATAATTTTTGGCATATATTTTAAATAAACGAGGCAT
>HM208334
TTACGCCTTATTGGTTTCTTCTTGGCTATCTTGTGTTGAACCTTGATTGATACTTGCGAA
CAGTGGCTCGTAGAGGGTGACGAAGATTGCATTCTTGAGAGCCCAATTTTTCAAGGATAT
GTTTTTTTCTTCGTCTAGATATTCCCTATATGAGGAGGTAGGTCCTGGATTGCAGAGGAA
GATAGTGGGAATTCCCCCTTTAATTTGAATGGGCTTCCCGTACTTTGTGTTGCTTTGCCA
GTCCCTCTGGGCCCCCATGAATTCCTTGAAGTGCTTTAAATAATGCGGGTCTACGTCATC
AATGACGTTGTACCACACATCATTACTGTACACCTTTGGGCTTAGGTCTAGATGTCCACA
TAAATAATTATGTGGGCCTAGAGACCTGGCCCACATTGTTTTGCCTGTTCTGCTATCACC
CTCAATGACAATACTTATGGGTCTCCATGGCCGCGCAGCGGAAGATACGACGTTCTCGGC
GACCCACTCGTCAAGTTCATCTGGAACTTGATTAAAAGAAGAAGAAAGAAATGGAGAAAC
ATAAACTTCTAAAGGAGGACTAAAAATCCTATCTAAATTTGAACTTAAATTATGAAATTG
TAAAATATAGTCCTTTGGGGCCTTCTCTTTTAATATATTGAGGGCCTCGGATTTACTGCC
TGAATTGAGTGCCTCGGCATATGCGTCGTTGGCAGATTGCTGACCTCCTCTAGCTGATCT
GCTATCGATTTGGAAAACTCCAAAATCAATGAAGTCTCCGTCTTTCTCCACGTAGGTCTT
GACATCTGTTGAGCTCTTAGCTGCCTGAATGTTCGGATGGAAATGTGCTGACCTGTTTGG
GGATACCAGGTCGAAGAACCGTTGGTTCTTACATTGGTATTTGCCTTCGAATTGGATAAG
CACATGGAGATGTGGTTCCCCATTCTCGTGGAGTTCTCTGCAAACTTTGATGTATTTTTT
ATTTGTTGGGGTTTCTAGGTTTTTTAATTGGGAAAGTGCTTCCTCTTTAGAGAGAGAACA
ATTGGGATATGTTAGGAAATAATTTTTGGCATATATTTTAAATAAACGAGGCAT
>KM506948
TTACGCCTTACTGGTTTCTTCTTGGCTATCTTGTGTTGAACCTTGATTGATACTTGCGAA
CAGTGGCTCGTAGAGGGTGACGAAGATTGCATTCTTGAGAGCCCAATTTTTCAAGGATAT
GTTTTTTTCTTCGTCTAGATATTCCCTATATGAGGAGGTAGGTCCTGGATTGCAGAGGAA
GATAGTGGGAATTCCCCCTTTAATTTGAATGGGCTTCCCGTACTTTGTGTTGCTTTGCCA
GTCCCTCTGGGCCCCCATGAATTCTTTGAAGTGCTTTAAATAATGCGGGTCTACGTCATC
AATGACGTTGTACCACACATCATTACTGTACACCTTTGGGCTTAGGTCTAGATGTCCACA
TAAATAATTATGTGGGCCTAGAGACCTGGCCCACATTGTTTTGCCTGTTCTGCTATCACC
CTCAATGACAATACTTATGGGTCTCCATGGCCGCGCAGCGGAAGATACGACGTTCTCGGC
GACCCACTCGTCAAGTTCATCTGGAACTTGATTAAAAGAAGAAGAAAGAAATGGAGAAAC
ATAAACTTCTAAAGGAGGACTAAAAATCCTATCTAAATTTGAACTTAAATTATGAAATTG
TAAAATATAGTCCTTTGGGGCCTTCTCTTTTAATATATTGAGGGCCTCGGATTTACTGCC
TGAATTGAGTGCCTCGGCATATGCGTCGTTGGCAGATTGCTGACCTCCTCTAGCTGATCT
GCTATCGATTTGGAAAACTCCAAAATCAATGAAGTCTCCGTCTTTCTCCACGTAGGTCTT
GACATCTGTTGAGCTCTTAGCTGCCTGAATGTTCGGATGGAAATGTGCTGACCTGTTTGG
GGATACCAGGTCGAAGAACCGTTGGTTCTTACATTGGTATTTGCCTTCGAATTGGATAAG
CACATGGAGATGTGGTTCCCCATTCTCGTGGAGTTCTCTGCAAACTTTGATGTATTTTTT
ATTTGTTGGGGTTTCTAGGTTTTTTAATTGGGAAAGTGCTTCCTCTTTAGAGAGAGAACA
ATTGGGATATGTTAGGAAATAATTTTTGGCATATATTTTAAATAAACGAGGCAT
>KJ879948
TTACGCCTTATTGGTTTCTTCTTGGCTATCTTGTGTTGAACCTTGATTGATACTTGCGAA
CAGTGGCTCGTAGAGGGTGACGAAGATTGCATTCTTGAGAGCCCAATTTTTCAAGGATAT
GTTTTTTCCTTCGTCTAGATATTCCCTATATGAGGAGGTAGGTCCTGGATTGCAGAGGAA
GATAGTGGGAATTCCCCCTTTAATTTGAATGGGCTTCCCGTACTTTGTGTTGCTTTGCCA
GTCCCTCTGGGCCCCCATGAATTCCTTGAAGTGCTTTAAATAATGCGGGTCTACGTCATC
AATGACGTTGTACCACACATCATTACTGTACACCTTTGGGCTTAGGTCTAGATGTCCACA
TAAATAATTATGTGGGCCTAGAGATCTGGCCCACATTGTTTTGCCTGTTCTGCTATCACC
CTCAATGACAATACTTATGGGTCTCCATGGCCGCGCAGCGGAAGATACGACGTTCTCGGC
GACCCACTCGTCAAGTTCATCTGGAACTTGATTAAAAGAAGAAGAAAGAAATGGAGAAAC
ATAAACTTCTAAAGGAGGACTAAAAATCCTATCTAAATTTGAACTTAAATTATGAAATTG
TAAAATATAGTCCTTTGGGGCCTTCTCTTTTAATATATTGAGGGCCTCGGATTTACTGCC
TGAATTGAGTGCCTCGGCATATGCGTCGTTGGCAGATTGCTGACCTCCTCTAGCTGATCT
GCTATCGATTTGGAAAACTCCAAAATCAATGAAGTCTCCGTCTTTCTCCACGTAGGTCTT
GACATCTGTTGAGCTCTTAGCTGCCTGAATGTTCGGATGGAAATGTGCTGACCTGTTTGG
GGATACCAGGTCGAAGAACCGTTGGTTCTTACATTGGTATTTGCCTTCGAATTGGATAAG
CACATGGAGATGTGGTTCCCCATTCTCGTGGAGTTCTCTGCAAACTTTGATGTATTTTTT
ATTTGTTGGGGTTTCTAGGTTTTTTAATTGGGAAAGTGCTTCCTCTTTAGAGAGAGAACA
ATTCGGATATGTTAGGAAATAATTTTTGGCATATATTTTAAATAAACGAGGCAT
>KM506959
TTACGCCTTATTGGTTTCTTCTTGGCTATCTTGTGTTGAACCTTGATTGATACTTGCGAA
TAGTGGCTCGTAGAGGGTGACGAAGATTGCATTCTTGAGAGCCCAATTTTTCAAGGATAT
GTTTTTTTCTTCGTCTAGATATTCCCTATATGAGGAGGTAGGTCCTGGATTGCAGAGGAA
GATAGTGGGAATTCCCCCTTTAATTTGAATGGGCTTCCCGTACTTTGTGTTGCTTTGCCA
GTCCCTCTGGGCCCCCATGAATTCCTTGAAGTGCTTTAAATAATGCGGGTCTACGTCATC
AATGACGTTGTACCACACATCATTACTGTACACCTTTGGGCTTAGGTCTAGATGTCCACA
TAAATAATTATGTGGGCCTAGAGACCTGGCCCACATTGTTTTGCCTGTTCTGCTATCACC
CTCAATGACAATACTTATGGGTCTCCATGGCCGCGCAGCGGAAGATACGACGTTCTCGGC
GACCCACTCGTCAAGTTCATCTGGAACTTGATTAAAAGAAGAAGAAAGAAATGGAGAAAC
ATAAACTTCTAAAGGAGGACTAAAAATCCTATCTAAATTTGAACTTAAATTATGAAATTG
TAAAATATAGTCCTTTGGGGCCTTCTCTTTTAATATATTGAGGGCCTCGGATTTACTGCC
TGAATTGAGTGCCTCGGCATATGCGTCGTTGGCAGATTGCTGACCTCCTCTAGCTGATCT
GCTATCGATTTGGAAAACTCCAAAATCAATGAAGTCTCCGTCTTTCTCCACGTAGGTCTT
GACATCTGTTGAGCTCTTAGCTGCCTGAATGTTCGGATGGAAATGTGCTGACCTGTTTGG
GGATACCAGGTCGAAGAACCGTTGGTTCTTACATTGGTATTTGCCTTCGAATTGGATAAG
CACATGGAGATGTGGTTCCCCATTCTCGTGGAGCTCTCTGCAAACTTTGATGTATTTTTT
ATTTGTTGGGGTTTCTAGGTTTTTTAATTGGGAAAGTGCTTCCTCTTTAGAGAGAGAACA
ATTGGGATATGTTAGGAAATAATTTTTGGCATATATTTTAAATAAACGAGGCAT
>KC702798
TTACGCCTTATTGGTTTCTTCTTGGCTATCTTGTGTTGRACCTTGATTGATACTTGCGAA
CAGTGGCTCGTAGAGGGTGACGAAGATTGCATTCTTGAGAGCCCAATTTTTCAAGGATAT
GTTTTTTTCTTCGTCTAGATATTCCCTATATGAGGAGGTAGGTCCTGGATTGCAGAGGAA
GATAGTGGGAATTCCCCCTTTAATTTGAATGGGCTTCCCGTACTTTGTGTTGCTTTGCCA
GTCCCTCTGGGCCCCCATGAATTCCTTGAAGTGCTTTAAATAATGCGGGTCTACGTCATC
AATGACGTTGTACCACACATCATTACTGTACACCTTTGGGCTTAGGTCTAGATGTCCACA
TAAATAATTATGTGGGCCTAGTGACCTGGCCCACATTGTTTTGCCTGTTCTGCTATCACC
CTCAATGACAATACTTATGGGTCTCCATGGCCGCGCAGCGGAAGATACGACGTTCTCGGC
GACCCACTCGTCAAGTTCATCTGGAACTTGATTAAAAGAAGAAGAAAGAAATGGAGAAAC
ATAAACTTCTAAAGGAGGACTAAAAATCCTATCTAAATTTGAACTTAAATTATGAAATTG
TAAAATATAGTCCTTTGGGGCCTTCTCTTTTAATATATTGAGGGCCTCGGATTTACTGCC
TGAATTGAGTGCCTCGGCATATGCGTCGTTGGCAGATTGCTGACCTCCTCTAGCTGATCT
GCTATCGATTTGGAAAACTCCAAAATCAATGAAGTCTCCGTCTTTCTCCACGTAGGTCTT
GACATCTGTTGAGCTCTTAGCTGCCTGAATGTTCGGATGGAAATGTGCTGACCTGTTTGG
GGATACCAGGTCGAAGAACCGTTGGTTCTTACATTGGTATTTGCCTTCGAATTGGATAAG
CACAAGGAGATGTGATTCCCCATTCTCGTGGAGTTCTCTGCAAACTTTGATGTATTTTTT
ATTTGTTGGGGTTTCTAGGTTTTTTAATTGGGAAAGTGCTTCCTCTTTAGAGAGAGAACA
ATTGGGATATGTTAGGAAATAATTTTTGGCATATATTTTAAATAAACGAGGCAT
>KX885029
TTACGCCTTATTGGTTTCTTCTTGGCTATCTTGTGTTGGACCTTGATTGATACTTGCGAA
CAGTGGCTCGTAGAGGGTGATGAAGATTGCATTCTTGAGAGCCCAATTTTTCAAGGATAT
GTTTTTTTCTTCGTCTAGATATTCCCTATATGAGGAGGTAGGTCCTGGATTGCAGAGGAA
GATAGTGGGAATTCCCCCTTTAATTTGAATGGGCTTCCCGTACTTTGTGTTGCTTTGCCA
GTCCCTCTGGGCCCCCATGAATTCCTTGAAGTGCTTTAAATAATGCGGGTCTACGTCATC
AATGACGTTGTACCACACATCATTACTGTACACCTTTGGGCTTAGGTCTAGATGTCCACA
TAAATAATTATGTGGGCCTAGAGACCTGGCCCACATTGTTTTGCCTGTTCTGCTATCACC
CTCAATGACAATACTTATGGGCCTCCATGGCCGCGCAGCGGAAGATACGACGTTCTCGGC
GACCCACTCGTCAAGTTCATCTGGAACTTGATTAAAAGAAGAAGAAAGAAATGGAGAAAC
ATAAACTTCTAAAGGAGGACTAAAAATCCTATCTAAATTTGAACTTAAATTATGAAATTG
TAAAATATAGTCCTTTGGGGCCTTCTCTTTTAATATATTGAGGGCCTCGGATTTACTGCC
TGAATTGAGTGCCTCGGCATATGCGTCGTTGGCAGATTGCTGACCTCCTCTAGCTGATCT
GCCATCGATTTGGAGAACTCCAAAATCAATGAAGTCTCCGTCTTTCTCCACGTAGGTCTT
GACATCTGTTGAGCTCTTAGCTGCCTGAATGTTCGGATGGAAATGTGCTGACCTGTTTGG
GGATACCAGGTCGAAGAACCGTTGGTTCTTACATTGGTATTTGCCTTCGAATTGGATAAG
CACATGGAGATGTGGTTCCCCATTCTCGTGGAGTTCTCTGCAAACTTTGATGTATTTTTT
ATTTGTTGGGGTTTCTAGGTTTTTTAATTGGGAAAGGGCTTCCTCTTTAGAGAGAGAACA
ATTGGGATATGTTAGGAAATAATTTTTGGCATATATTTTAAATAAACGAGGCAT
>GU434141
TTACGCCTTATTGGTTTCTTCTTGGCTATCTTGTGTTGGACCTTGATTGATACTTGCGAA
CAGTGGCTCGTAGAGGGTGATGAAGATTGCATTCTTGAGAGCCCAATTTTTCAAGGATAT
GTTTTTTTCTTCGTCTAGATATTCCCTATATGAGGAGGTAGGTCCTGGATTGCAGAGGAA
GATAGTGGGAATTCCCCCTTTAATTTGAATGGGCTTCCCGTACTTTGTGTTGCTTTGCCA
GTCCCTCTGGGCCCCCATGAATTCCTTGAAGTGCTTTAAATAATGCGGGTCTACGTCATC
AATGACGTTGTACCACACATCATTACTGTACACCTTTGGGCTTAGGTCTAGATGTCCACA
TAAATAATTATGTGGGCCTAGAGACCTGGCCCACATTGTTTTGCCTGTTCTGCTATCACC
CTCAATGACAATACTTATGGGTCTCCATGGCCGCGCAGCGGAAGATACGACGTTCTCGGC
GACCCACTCGTCAAGTTCATCTGGAACTTGATTAAAAGAAGAAGAAAGAAATGGAGAAAC
ATAAACTTCTAAAGGAGGACTAAAAATCCTATCTAAATTTGAACTTAAATTATGAAATTG
TAAAATATAGTCCTTTGGGGCCTTCTCTTTTAATATATTGAGGGCCTCGGATTTACTGCC
TGAATTGAGTGCCTCGGCATATGCGTCGTTGGCAGATTGCTGACCTCCTCTAGCTGATCT
GCTATCGATTTGGAAAACTCCAAAATCAATGAAGTCTCCGTCTTTCTCCACGTAGGTCTT
GACATCTGTTGAGCTCTTAGCTGCCTGAATGTTCGGATGGAAATGTGCTGACCTGTTTGG
GGATACCAGGTCAAAGAACCGTTGGTTCTTACATTGGTATTTGCCTTCGAATTGGATAAG
CACATGGAGATGTGGTTCCCCATTCTCGTGGAGTTCTCTGCAAACTTTGATGTATTTTTT
ATTTGTTGGGGTTTCTAGGTTTTTTAATTGGGAAAGTGCTTCCTCTTTAGAGAGAGAACA
ATTGGGATATGTTAGGAAATAATTTTTGGCATATATTTTAAATAAACGAGGCAT
>JQ038232
TTACGCCTTATTGGTTTCTTCTTGGCTATCTTGTGTTGAACCTTGATTGATACTTGCGAA
CAGTGGCTCGTAGAGGGTGACGAAGGTTGCATTCTTGAGAGCCCAATTTTTCAAGGATAT
GTTTTTTTCTTCGTCTAGATATTCCCTATATGAGGAGGTAGGTCCTGGATTGCAGAGGAA
GATAGTGGGAATTCCCCCTTTAATTTGAATGGGCTTCCCGTACTTTGTGTTGCTTTGCCA
GTCCCTCTGGGCCCCCATGAATTCCTTGAAGTGCTTTAAATAATGCGGGTCTACGTCATC
AATGACGTTGTACCACACATCATTACTGTACACCTTTGGGCTTAGGTCTAGATGTCCACA
TAAATAATTATGTGGGCCTAGAGACCTGGCCCACATTGTTTTGCCTGTTCTGCTATCACC
CTCAATGACAATACTTATGGGTCTCCATGGCCGCGCAGCGGAAGATACGACGTTCTCGGC
GACCCACTCGTCAAGTTCATCTGGAACTTGATTAAAAGAAGAAGAAAGAAATGGAGAAAC
ATAAATTTCTAAAGGAGGACTAAAAATCCTATCTAAATTTGAACTTAAATTATGAAATTG
TAAAATATAGTCCTTTGGGGCCTTCTCTTTTAATATATTGAGGGCCTCGGATTTACTGCC
TGAATTGAGTGCCTCGGCATATGCGTCGTTGGCAGATTGTTGACCTCCTCTAGTTGATCT
GCCATCGATTTGGAAAACTCCAAAATCAATGAAGTCTCCGTCTTTCTCCACGTAGGTCTT
GACATCTGTTGAGCTCTTAGCTGCCTGAATGTTCGGATGGAAATGTGCTGACCTGTTTGG
GGATACCAGGTCGAAGAACCGTTGGTTCTTACATTGGTATTTGCCTTCGAATTGGATAAG
CACATGGAGATGTGGTTCCCCATTCTCGTGGAGTTCTCTGCAAACTTTGATGTATTTTTT
ATTTGTTGGGGTTTCTAGGTTTTTTAATTGGGAAAGTGCTTCCTCTTTAGAGAGAGAACA
ATTGGGATATGTTAGGAAATAATTTTTGGCATATATTTTAAATAAACGAGGCAT
>GU178814
TTACGCCTTATTGGTTTCTTCTTGGCTATCTTGTGTTGGACCTTGATTGATACTTGCGAA
CAGTGGCTCGTAGAGGGTGACGAAGGTTGCATTCTTGAGAGCCCAATTTTTCAAGGATAT
GTTTTTTTCTTCGTCTAGATATTCCCTATATGAGGAGGTAGGTCCTGGATTGCAGAGGAA
GATAGTGGGAATTCCCCCTTTAATTTGAATGGGCTTCCCGTACTTTGTGTTGCTTTGCCA
GTCCCTCTGGGCCCCCATGAATTCCTTGAAGTGCTTTAAATAATGCGGGTCTACGTCATC
AATGACGTTGTACCACGCATCATTACTGTACACCTTTGGGCTTAGGTCTAGATGTCCACA
TAAATAATTATGTGGGCCTAGAGACCTGGCCCACATTGTTTTGCCTGTTCTGCTATCACC
CTCAATGACAATACTTATGGGTCTCCATGGCCGCGCAGCGGAAGATACGACGTTCTCGGC
GACCCACTCTTCAAGTTCATCTGGAACTTGATTAAAAGAAGAAGAAAGAAATGGAGAAAC
ATAAACTTCTAAAGGAGGACTAAAAATCCTATCTAAATTTGAACTTAAATTATGAAATTG
TAAAATATAGTCCTTTGGGGCCTTCTCTTTTAATATATTGAGGGCCTCGGATTTACTGCC
TGAATTGAGTGCCTCGGCATATGCGTCGTTGGCAGATTGCTGACCTCCTCTAGCTGATCT
GCCATCGATTTGGAAAACTCCAAAATCAATGAAGTCTCCGTCTTTCTCCACGTAGGTCTT
GACATCTGTTGAGCTCTTAGCTGCCTGAATGTTCGGATGGAAATGTGCTGACCTGTTTGG
GGATACCAGGTCGAAGAACCGTTGGTTTTTACATTGGTATTTGCCTTCGAATTGGATAAG
CACATGGAGATGTGGTTCCCCATTCTCGTGGAGTTCTCTGCAAACTTTGATGTATTTTTT
ATTTGTTGGGGTTTCTAGGTTTTTTAATTGGGAAAGTGCTTCCTCTTTAGAGAGAGAACA
ATTGGGATATGTTAGGAAATAATTTTTGGCATATATTTTAAATAAACGAGGCAT
>GU178813
TTACGCCTTATTGGTTTCTTCTTGGCTATCTTGTGTTGGACCTTGATTGATACTTGCGAA
CAGTGGCTCGTAGAGGGTGACGAAGGTTGCATTCTTGAGAGCCCAATTTTTCAAGGATAT
GTTTTTTTCTTCGTCTAGATATTCCCTATATGAGGAGGTAGGTCCTGGATTGCAGAGGAA
GATAGTGGGAATTCCCCCTTTAATTTGAATGGGCTTCCCGTACTTTGTGTTGCTTTGCCA
GTCCCTCTGGGCCCCCATGAATTCCTTGAAGTGCTTTAAATAATGCGGGTCTACGTCATC
AATGACGTTGTACCACGCATCATTACTGTACACCTTTGGGCTTAGGTCTAGATGTCCACA
TAAATAATTATGTGGGCCTAGAGACCTGGCCCACATTGTTTTGCCTGTTCTGCTATCACC
CTCAATGACAATACTTATGGGTCTCCATGGCCGCGCAGCGGAAGATACGACGTTCTCGGC
GACCCACTCTTCAAGTTCATCTGGAACTTGATTAAAAGAAGAAGAAAGAAATGGAGAAAC
ATAAACTTCTAAAGGAGGACTAAAAATCCTATCTAAATTTGAACTTAAATTATGAAATTG
TAAAATATAGTCCTTTGGGGCCTTCTCTTTTAATATATTGAGGGCCTCGGATTTACTGCC
TGAATTGAGTGCCTCGGCATATGCGTCGTTGGCAGATTGCTGACCTCCTCTAGCTGATCT
GCCATCGATTTGGAAAACTCCAAAATCAATGAAGTCTCCGTCTTTCTCCACGTAGGTCTT
GACATCTGTTGAGCTTTTAGCTGCCTGAATGTTCGGATGGAAATGTGCTGACCTGTTTGG
GGATACCAGGTCGAAGAACCGTTGGTTTTTACATTGGTATTTGCCTTCGAATTGGATAAG
CACATGGAGATGTGGTTCCCCATTCTCGTGGAGTTCTCTGCAAACTTTGATGTATTTTTT
ATTTGTTGGGGTTTCTAGGTTTTTTAATTGGGAAAGTGCTTCCTCTTTAGAGAGAGAACA
ATTGGGATATGTTAGGAAATAATTTTTGGCATATATTTTAAATAAACGAGGCAT
>EF101929
TTACGCCTTATTGGTTTCTTCTTGGCTATCTTGTGTTGGACCTTGATTGATACTTGCGAA
CAGTGGCTCGTAGAGGGTGACGAAGGTTGCATTCTTGAGAGACCAATTTTTCAAGGATAT
GTTTTTTTCTTCATCTAGATATTCCCTATATGAGGAGGTAGGTCCTGGATTGCAGAGGAA
GATAGTGGGAATTCCCCCTTTAATTTGAATGGGCTTCCCGTACTTTGTGTTGCTTTGCCA
GTCCCTCTGGGCCCCCATGAATTCCTTGAAGTGCTTTAAATAATGCGGGTCTACGTCATC
AATGACGTTGTACCACACATCGTTATTGTACACCTTTGGGCTTAGGTCTAGATGTCCACA
TAAATAATTATGTGGGCCTAGAGACCTGGCCCACATTGTCTTGCCCGTTCTGCTATCACC
CTCAATGACAATACTTATGGGTCTCCATGGCCGCGCAGCGGAAGATACGACGTTCTCGGC
GACCCACTCTTCAAGTTCATCTGGAACTTGATTAAAAGAAGAAGAAAGAAATGGAGAAAC
ATAAACTTCTAAAGGAGGACTAAAAATCCTATCTAAATTTGAACTTAAATTATGAAATTG
TAAAATATAGTCCTTTGGGGCCTTCTCTTTTAATATATTGAGGGCCTCGGATTTACTGCC
TGAATTGAGTGCTTCGGCATATGCGTCGTTGGCAGATTGCTGACCTCCTCTAGCTGATCT
GCCATCGATTTGGAAAACTCCAAAATCAATGAATTCTCCGTCTTTCTCCACGTAGGTCTT
GACATCTGTTGAGCTCTTAGCTGCCTGAATGTTCGGATGGAAATGTGCTGACCTGTTTGG
GGATACCAGGTCGAAGAACCGTTGGTTTTTACATTGGTATTTGCCTTCGAATTGGATAAG
CACATGGAGATGTGGTTCCCCATTCTCGTGGAATTCTCTGCAAACTTTGATGTATTTTTT
ATTTGTTGGGGTTTCTAGGTTTTTTAATTGGGAAAGTGCTTCCTCTTTAGAGAGATAACA
ATTGGGATATGTCAGGAAATAATTTTTGGCATATATTTTAAATAAACGAGGCAT
>GU178815
TTACGCCTTATTGGTTTCTTCTTGGCTATCTTGTGTTGGACCTTGATTGATACTTGCGAA
CAGTGGCTCGTAGAGGGTGACGAAGGTTGCATTCTTGAGAGCCCAATTTTTCAAGGATAT
GTTTTTTTCTTCGTCTAGATATTCCCTATATGAGGAGGTAGGTCCTGGATTGCAGAGGAA
GATAGTGGGAATTCCCCCTTTAATTTGAATGGGCTTCCCGTACTTTGTGTTGCTTTGCCA
GTCCCTCTGGGCCCCCATGAATTCCTTGAAGTGCTTTAAATAATGCGGGTCTACGTCATC
AATGACGTTGTACCACGCATCATTACTGTACACCTTTGGGCTTAGGTCTAGATGTCCACA
TAAATAATTATGTGGGCCTAGAGACCTGGCCCACATTGTTTTGCCTGTTCTGCTATCACC
CTCAATGACAATACTTATGGGTCTCCATGGCCGCGCAGCGGAAGATACGACGTTCTCGGC
GACCCACTCTTCAAGTTCATCTGGAACTTGATTAAAAGAAGAAGAAAGAAATGGAGAAAA
ATAAACTTCTACAGGAGGACTAAAAATCCTATCTAAATTTGAACTTAAATTATGAAATTG
TAAAATATAGTCCTTTGGGGCCTTCTCTTTTAATATATTGAGGGCCTCGGATTTACTGCC
TGAATTGAGTGCCTCGGCATATGCGTCGTTGGCAGATTGCTGACCTCCTCTAGCTGATCT
GCCATCGATTTGGAAAACTCCAAAATCAATGAAGTCTCCGTCTTTCTCCACGTAGGTCTT
GACATCTGTTGAGCTCTTAGCTGCCTGAATGTTCGGATGGAAATGTGCTGACCTGTTTGG
GGATACCAGGTCGAAGAACCGTTGGTTCTTACATTGGTATTTGCCTTCGAATTGGATAAG
CACATGGAGATGTGGTTCCCCATTCTCGTGGAGTTCTCTGCAAACTTTGATGTATTTTTT
ATTTGTTGGGGTTTCTAGGTTTTTTAATTGGGAAAGTGCTTCCTCTTTAGAGAGAGAACA
ATTGGGATATGTTAGGAAATAATTTTTGGCATATATTTTAAATAAACGAGGCAT
>KJ466048
TTACGCCTTATTGGTTTCTTCTTGGCTATTTTGTGTTGTACCTTGATTGATACTTGCGAA
CAGTGGCTCGTAGAGGGTGACGAAGGTTGCATTCTTGAGAGCCCAATTTTTCAAGGATAT
GTTTTTTTCTTCGTCTAGATATTCCCTATATGAGGAGGTAGGTCCTGGATTGCAGAGGAA
GATAGTGGGAATTCCCCCTTTAATTTGAATGGGCTTCCCGTACTTTGTGTTGCTTTGCCA
GTCCCTCTGGGCCCCCATGAATTCCTTGAAGTGCTTTAAATAATGCGGGTCTACGTCATC
AATGACGTTGTACCACGCATCATTACTGTATACCTTTGGGCTTAGGTCTAGATGTCCACA
TAAATAATTATGTGGGCCTAAAGACCTGGCCCACATTGTTTTGCCTGTTCTGCTATCACC
CTCAATGACAATACTTATGGGTCTCCATGGCCGCGCAGCGGAAGATACGACGTTCTCGGC
GACCCACTCTTCAAGTTCATCTGGAACTTGATTAAAAGAAGAAGAAAGAAATGGAGAAAC
ATAAGCTTCTAAAGGAGGACTAAAAATCCTATCTAAATTTGAACTTAAATTATGAAATTG
TAAAATATAGTCCTTTGGGGCCTTCTCTTTTAATATATTGAGGGCCTCGGATTTACTGCC
TGAATTGAGTGCCTCGGCATATGCGTCGTTGGCAGATTGCTGACCTCCTCTAGCTGATCT
GCCATCGATTTGGAAAACTCCAAAATCAATGAAGTCTCCGTCTTTCTCCACGTAGGTCTT
GACATCTGTTGAGCTCTTAGCTGCCTGAATGTTCGGATGGAAATGTGCTGACCTGTTTGG
GGATACCAGGTCGAAGAACCGTTGGTTCTTACATTGGTATTTGCCTTCGAATTGGATAAG
CACATGGAGATGTGGTTCCCCATTCTCGTGGAGTTCTCCGCAAACTTTGATGTATTTTTT
ATTTGTTGGGGTTTCTAGGTTTTTTAATTGGGAAAGTGCTTCCTCTTTAGAGAGAGAACA
ATTGGGATATGTTAGGAAATAAATTTTGGCATATATTTTAAATAAACGAGGCAT
>KJ466047
TTACGCCTTATTGGTTTCTTCTTGGCTATTTTGTGTTGTACCTTGATTGATACTTGCGAA
CAGTGGCTCGTAGAGGGTGACGAAGGTTGCATTCTTGAGAGCCCAATTTTTCAAGGATAT
GTTTTTTTCTTCGTCTAGATATTCCCTATATGAGGAGGTAGGTCCTGGATTGCAGAGGAA
GATAGTGGGAATTCCCCCTTTAATTTGAATGGGCTTCCCGTACTTTGTGTTGCTTTGCCA
GTCCCTCTGGGCCCCCATGAATTCCTTGAAGTGCTTTAAATAATGCGGGTCTACGTCATC
AATGACGTTGTACCACGCATCATTACTGTATACCTTTGGGCTTAGGTCTAGATGTCCACA
TAAATAATTATGTGGGCCTAAAGACCTGGCCCACATTGTTTTGCCTGTTCTGCTATCACC
CTCAATGACAATACTTATGGGTCTCCATGGCCGCGCAGCGGAAGATACGACGTTCTCGGC
GACCCACTCTTCAAGTTCATCTGGAACTTGATTAAAAGAAGAAGAAAGAAATGGAGAAAC
ATAAGCTTCTAAAGGAGGACTAAAAATCCTATCTAAATTTGAACTTAAATTATGAAATTG
TAAAATATAGTCCTTTGGGGCCTTCTCTTTTAATATATTGAGGGCCTCGGATTTACTGCC
TGAATTGAGTGCCTCGGCATATGCGTCGTTGGCAGATTGCTGACCTCCTCTAGCTGATCT
GCCATCGATTTGGAAAACTCCAAAATCAATGAAGTCTCCGTCTTTCTCCACGTAGGTCTT
GACATCTGTTGAGCTCTTAGCTGCCTGAATGTTCGGATGGAAATGTGCTGACCTGTTTGG
GGATACCAGGTCGAAGAACCGTTGGTTCTTACATTGGTATTTGCCTTCGAATTGGATAAG
CACATGGAGATGTGGTTCCCCATTCTCGTGGAGTTCTCCGCAAACTTTGATGTATTTTTT
ATTTGTTGGGGTTTCTAGGTTTTTTAATTGGGAAAGTGCTTCCTCTTTAGAGAGAGAACA
ATTGGGATATGTTAGGAAATAATTTTTGGCATATATTTTAAATAAACGAGGCAT
>KC312673
TTACGCCTTATGGGTTTCTTCTTGGCTATCTTGTATTGGACCTTGATTGATACTTGTGAA
CAGTGGCTCGTAGAGGGTGACGAAGGTTGCATTCTTGAGAGCCCAATTTTTCAAGGATAT
GTTTTTTTCTTCGTCTAGATATTCCCTATATGAGGAGGTAGGTCCAGGATTGCAGAGGAA
GATAGTGGGAATTCCCCCTTTAATTTGAATGCGCTTCCCGTACTTTGTGTTGCTTTGCCA
GTCCCTCTGGGCCCCCATGAATTCCTTGAAGTGCTTTAAATAATGCGGGTCTACGTCATC
AATGACGTTGTACCACGCATCATTACTGTACACCTTTAGGCTTAGGTCTAGACGTCCACA
TAAATAATTATGTGGGCCTAGAGACCTGGCCCACATAGTTTTGCCTGTTCTGCTATCACC
CTCAATGACAATACTTATGGGTCTCCATGGCCGCGCACCGGAAGATACGACGTTCTCGGC
GACCCACTCTTCAAGTTCATCTGGAACTTGATTAAAAGAATAAGAAAGAAATGGAGAAAC
ATAAACTTCTAAAGGAGGACTAAAAATCCTATCTAAATTTGAACTTAAATTATGAAATTG
TAAAATATAGTCCTTTGGGGCCTTCTCTTTTAATATATTGAGGGCCTCGGATTTACTGCC
TGAATTGAGTGCCTCGGCATATGCGGCGTTGGCAGATTGCTGACCTCCTCTAGCTGATCT
GACATCGATTTGGAAAACTCCAAAATCAATGAAGTCTCCGTCTTTTTCCACGGAGGTCTT
GACATCTGTTGAGCTCTTAGCTGCCTGAATGTTAGGATGGAAATGTGCTGACCTGTTTGG
GGATACCAGGTCAAAGAACCGTTGGCCCTTACATTGGTATTTGCCTTCGAATTGGATAAG
CACATGGAGATGTGGTTCCCCATTCTCGTGGAGTTCTCTGCAAACTTTGATGTATTTTTT
ATTTATTGGGGTTTCTAGGTTTTTTAATTGGGAAAGGGCTTCCTCTTTAGAGAGCGAACA
ATTGGGATATGTTAGGAAATAATTTTTGGCATATATTTTAAATAAACGAGGCAT
>FN256256
TTACGCCTTATGGGTTTCTTCTTGGCTATCTTGTGTTGGACCTTGATTGATACTTGTGAA
CAGTGGCTCGTAGAGGGTGACGAAGGTTGCATTCTTGAGAGCCCAATTTTTCAAGGATAT
GTTTTTTTCTTCGTCTAGATATTCCCTATATGAGGAGGTAGGTCCTGGATTGCAGAGGAA
GATAGTGGGAATTCCCCCTTTAATTTGAATGGGCTTCCCGTACTTTGTGTTGCTTTGCCA
GTCCCTCTGGGCCCCCATGAATTCCTTGAAGTGCTTTAAATAATGCGGGTCTACGTCATC
AATGACGTTGTACCACGCATCATTACTGTACACCTTTAGGCTTAGGTCTAGATGTCCACA
TAAATAATTATGTGGGCCTAGAGACCTGGCCCACATTGTTTTGCCTGTTCTGCTATCACC
CTCAATGACAATACTTATGGGTCTCCATGGCCGCGCAGCGGAAGATACGACGTTCTCGGC
GACCCACTCTTCAAGTTCATCTGGAACTTGATTAAAAGAAGAAGAAAGAAATGGAGAAAC
ATAAACTTCTAAAGGAGGACTAAAAATCCTATCTAAATTTGAACTTAAATTATGAAATTG
TAAAATATAGTCCTTTGGGGCCTTCTCTTTTAATATATTGAGGGCCTCGGATTTACTGCC
TGAATTGAGTGCCTCGGCATATGCGTCGTTGGCAGATTGCTGACCTCCTCTAGCTGATCT
GCCATCGATTTGGAAAACTCCAAAATCAATGAAGTCTCCGTCTTTTTCCACGTAGGTCTT
GACATCTGTTGAGCTCTTAGCTGCCTGAATGTTCGGATGGAAATGTGCTGACCTGTTTGG
GGATACCAGGTCAAAGAACCGTTGGTTCTTACATTGGTATTTGCCTTCGAATTGGATAAG
CACATGGAGATGTGGTTCCCCATTCTCGTGGAGTTCTCTGCAAACTTTGATGTATTTTTT
ATTTGTTGGGGTTTCTAGGTTTTTTAATTGGGAAAGGGCTTCCTCTTTAGAGAGAGAACA
ATTGGGATATGTTAGGAAATAATTTTTGGCATATATTTTAAATAAACGAGGCAT
>AB669434
TTACGCCTTATGGGTTTCTTCTTGGCTATCTTGTGTTGGACCTTGATTGATACTTGTGAA
CAGTGGCTCGTAGAGGGTGACGAAGGTTGCATTCTTGAGAGCCCAATTTTTCAAGGATAT
GTTTTTTTCTTCGTCTAGATATTCCCTATATGAGGAGGTAGGTCCTGGATTGCAGAGGAA
GATAGTGGGAATTCCCCCTTTAATTTGAATGGGCTTCCCGTACTTTGTGTTGCTTTGCCA
GTCCCTCTGGGCCCCCATGAATTCCTTGAAGTGCTTTAAATAATGCGGGTCTACGTCATC
AATGACGTTGTACCACGCATCATTACTGTACACCTTTGGGCTTAGGTCTAGATGTCCACA
TAAATAATTATGTGGGCCTAGAGACCTGGCCCACATTGTTTTGCCTGTTCTGCTATCACC
CTCAATGACAATACTTATGGGTCTCCATGGCCGCGCAGCGGAAGATACGACGTTCTCGGC
GACCCACTCTTCAAGTTCATCTGGAACTTGATTAAAAGAAGAAGAAAGAAATGGAGAAAC
ATAAACTTCTAAAGGAGGACTAAAAATCCTATCTAAATTTGAACTTAAATTATGAAATTG
TAAAATATAGTCCTTTGGGGCCTTCTCTTTTAATATATTGAGGGCCTCGGATTTACTGCC
TGAATTGAGTGCCTCGGCATATGCGTCGTTGGCAGATTGCTGACCTCCTCTAGCTGATCT
GCCATCGATTTGGAAAACTCCAAAATCAATGAAGTCTCCGTCTTTTTCCACGTAGGTCTT
GACATCTGTTGAGCTCTTAGCTGCCTGAATGTTCGGATGGAAATGTGCTGACCTGTTTGG
GGATACCAGGTCGAAGAACCGTTGGTTCTTACATTGGTATTTGCCTTCGAATTGGATAAG
CACATGGAGATGTGGTTCCCCATTCTCGTGGAGTTCTCTGCAAACTTTGATGTATTTTTT
ATTTGTTGGGGTTTCTAGGTTTGTTAATTGGGAAAGGGCTTCCTCTTTAGAGAGAGAACA
ATTGGGATATGTTAGGAAATAATTTTTGGCATATATTTTAAATAAACGAGGCAT
>AB613209
TTACGCCTTATGGGTTTCTTCTTGGCTATCTTGTGTTGGACCTTGATTGATACTTGTGAA
CAGTGGCTCGTAGAGGGTGACGAAGGTTGCATTCTTGAGAGCCCAATTTTTCAAGGATAT
GTTTTTTTCTTCGTCTAGATATTCCCTATATGAGGAGGTAGGTCCTGGATTGCAGAGGAA
GATAGTGGGAATTCCCCCTTTAATTTGAATGGGCTTCCCGTACTTTGTGTTGCTTTGCCA
GTCCCTCTGGGCCCCCATGAATTCCTTGAAGTGCTTTAAATAATGCGGGTCTACGTCATC
AATGACGTTGTACCACGCATCATTACTGTACACCTTTGGGCTTAGGTCTAGATGTCCACA
TAAATAATTATGTGGGCCTAGAGACCTGGCCCACATTGTTTTGCCTGTTCTGCTATCACC
CTCAATGACAATACTTATGGGTCTCCATGGCCGCGCAGCGGAAGATACGACGTTCTCGGC
GACCCACTCTTCAAGTTCATCTGGAACTTGATTAAAAGAAGAAGAAAGAAATGGAGAAAC
ATAAACTTCTAAAGGAGGACTAAAAATCCTATCTAAATTTGAACTTAAATTATGAAATTG
TAAAATATAGTCCTTTGGGGCCTTCTCTTTTAATATATTGAGGGCCTCGGATTTACTGCC
TGAATTGAGTGCCTCGGCATATGCGTCGTTGGCAGATTGCTGACCTCCTCTAGCTGATCT
GCCATCGATTTGGAAAACTCCAAAATCAATGAAGTCTCCGTCTTTTTCCACGTAGGTCTT
GACATCTGTTGAGCTCTTAGCTGCCTGAATGTTCGGATGGAAATGTGCTGACCTGTTTGG
GGATACCAGGTCGAAGAACCGTTGGTTCTTACATTGGTATTTGCCTTCGAATTGGATAAG
CACATGGAGATGTGGTTCCCCATTCTCGTGGAGTTCTCTGCAAACTTTGATGTATTTTTT
ATTTGTTGGGGTTTCTAGGTTTGTTAATTGGGAAAGGGCTTCCTCTTTAGAGAGAGAACA
ATTGGGATATGTTAGGAAATAATTTTTGGCATATATTTTAAATAAACGAGGCAT
>JN183877
TTACGCCTTATGGGTTTCTTCTTGGCTATCTTGTGTTGGACCTTGATTGATACTTGTGAA
CAGTGGCTCGTAGAGGGTGACGAAGGTTGCATTCTTGAGAGCCCAATTTTTCAAGGATAT
GTTTTTTTCTTCGTCTAGATATTCCCTATATGAGGAGGTAGGTCCTGGATTGCAGAGGAA
GATAGTGGGAATTCCCCCTTTAATTTGAATGGGCTTCCCGTACTTTGTGTTGCTTTGCCA
GTCCCTCTGGGCCCCCATGAATTCCTTGAAGTGCTTTAAATAATGCGGGTCTACGTCATC
AATGACGTTGTACCACGCATCATTACTGTACACCTTTGGGCTTAGGTCTAGATGTCCACA
TAAATAATTATGTGGGCCTAGAGACCTGGCCCACATTGTTTTGCCTGTTCTGCTATCACC
CTCAATGACAATACTTATGGGTCTCCATGGCCGCGCAGCGGAAGATACGACGTTCTCGGC
GACCCACTCTTCAAGTTCATCTGGAACTTGATTAAAAGAAGAAGAAAGAAATGGAGAAAC
ATAAACTTCTAAAGGAGGACTAAAAATCCTATCTAAATTTGAACTTAAATTATGAAATTG
TAAAATATAGTCCTTTGGGGCCTTCTCTTTTAATATATTGAGGGCCTCGGATTTACTGCC
TGAATTGAGTGCCTCGGCATATGCGTCGTTGGCAGATTGCTGACCTCCTCTAGCTGATCT
GCCATCGATTTGGAAAACTCCAAAATCAATGAAGTCTCCGTCTTTTTCCACGTAGGTCTT
GACATCTGTTGAGCTCTTAGCTGCCTGAATGTTCGGATGGAAATGTGCTGACCTGTTTGG
GGATACCAGGTCGAAGAACCGTTGGTTCTTACATTGGTATTTGCCTTCGAATTGGATAAG
CACATGGAGATGTGGTTCCCCATTCTCGTGGAGTTCTCTGCAAACTTTGATGTATTTTTT
ATTTGTTGGGGTTTCTAGGTTTGTTAATTGGGAAAGGGCTTCCTCTTTAGAGAGAGAACA
ATTGGGATATGTTAGGAAATAATTTTTGGCATATATTTTAAATAAACGAGGCAT
>JX961668
TTACGCCTTATGGGTTTCTTCTTGGCTATCTTGTGTTGGACCTTGATTGATACTTGTGAA
CAGTGGCTCGTAGAGGGTGACGAAGGTTGCATTCTTGAGAGCCCAATTTTTCAAGGATAT
GTTTTTTTCTTCGTCTAGATATTCCCTATATGAGGAGGTAGGTCCTGGATTGCAGAGGAA
GATAGTGGGAATTCCCCCTTTAATTTGAATGGGCTTCCCGTACTTTGTGTTGCTTTGCCA
GTCCCTCTGGGCCCCCATGAATTCCTTGAAGTGCTTTAAATAATGCGGGTCTACGTCATC
AATGACGTTGTACCACGCATCATTACTGTACACCTTTGGGCTTAGGTCTAGATGTCCACA
TAAATAATTATGTGGGCCTAGAGACCTGGCCCACATTGTTTTGCCTGTTCTGCTATCACC
CTCAATGACAATACTTATGGGTCTCCATGGCCGCGCAGCGGAAGATACGACGTTCTCGGC
GACCCACTCTTCAAGTTCATCTGGAACTTGATTAAAAGAAGAAGAAAGAAATGGAGAAAC
ATAAACTTCTAAAGGAGGACTAAAAATCCTATCTAAATTTGAACTTAAATTATGAAATTG
TAAAATATAGTCCTTTGGGGCCTTCTCTTTTAATATATTGAGGGCCTCGGATTTACTGCC
TGAATTGAGTGCCTCGGCATATGCGTCGTTGGCAGATTGCTGACCTCCTCTAGCTGATCT
GCCATCGATTTGGAAAACTCCAAAATCAATGAAGTCTCCGTCTTTTTCCACGTAGGTCTT
GACATCTGTTGAGCTCTTAGCTGCCTGAATGTTCGGATGGAAATGTGCTGACCTGTTTGG
GGATACCAGGTCGAAGAACCGTTGGTTCTTACATTGGTATTTGCCTTCGAATTGGATAAG
CACATGGAGATGTGGTTCCCCATTCTCGTGGAGTTCTCTGCAAACTTTGATGTATTTTTT
ATTTGTTGGGGTTTCTAGGTTTGTTAATTGGGAAAGGGCTTCCTCTTTAGAGAGAGAACA
ATTGGGATATGTTAGGAAATAATTTTTGGCATATATTTTAAATAAACGAGGCAT
>JN183878
TTACGCCTTATGGGTTTCTTCTTGGCTATCTTGTGTTGGACCTTGATTGATACTTGTGAA
CAGTGGCTCGTAGAGGGTGACGAAGGTTGCATTCTTGAGAGCCCAATTTTTCAAGGATAT
GTTTTTTTCTTCGTCTAGATATTCCCTATATGAGGAGGTAGGTCCTGGATTGCAGAGGAA
GATAGTGGGAATTCCCCCTTTAATTTGAATGGGCTTCCCGTACTTTGTGTTGCTTTGCCA
GTCCCTCTGGGCCCCCATGAATTCCTTGAAGTGCTTTAAATAATGCGGGTCTACGTCATC
AATGACGTTGTACCACGCATCATTACTATACACCTTTGGGCTTAGGTCTAGATGTCCACA
TAAATAATTATGTGGGCCTAGAGACCTGGCCCACATTGTTTTGCCTGTTCTGCTATCACC
CTCAATGACAATACTTATGGGTCTCCATGGCCGCGCAGCGGAAGATACGACGTTCTCGGC
GACCCACTCTTCAAGTTCATCTGGAACTTGATTAAAAGAAGAAGAAAGAAATGGAGAAAC
ATAAACTTCTAAAGGAGGACTAAAAATCCTATCTAAATTTGAACTTAAATTATGAAATTG
TAAAATATAGTCCTTTGGGGCCTTCTCTTTTAATATATTGAGGGCCTCGGATTTACTGCC
TGAATTGAGTGCCTCGGCATATGCGTCGTTGGCAGATTGCTGACCTCCTCTAGCTGATCT
GCCATCGATTTGGAAAACTCCAAAATCAATGAAGTCTCCGTCTTTTTCCACGTAGGTCTT
GACATCTGTTGAGCTCTTAGCTGCCTGAATGTTCGGATGGAAATGTGCTGACCTGTTTGG
GGATACCAGGTCGAAGAACCGTTGGTTCTTACATTGGTATTTGCCTTCGAATTGGATAAG
CACATGTAGATGTGGTTCCCCATTCTCGTGGAGTTCTCTGCAAACTTTGATGTATTTTTT
ATTTGTTGGGGTTTCTAGGTTTGTTAATTGGGAAAGGGCTTCCTCTTTAGAGAGAGAACA
ATTGGGATATGTTAGGAAATAATTTTTGGCATATATTTTAAATAAACGAGGCAT
>HM856918
TTACGCCTTATGGGTTTCTTCTTGGCTATCTTGTGTTGGACCTTGATTGATACTTGTGAA
CAGTGGCTCGTAGAGGGTGACGAAGGTTGCATTCTTGAGAGCCCAATTTTTCAAGGATAT
GTTTTTTTCTTCGTCTAGATATTCCCTATATGAGGAGGTAGGTCCTGGATTGCAGAGGAA
GATAGTGGGAATTCCCCCTTTAATTTGAATGGGCTTCCCGTACTTTGTGTTGCTTTGCCA
GTCCCTCTGGGCCCCCATGAATTCCTTGAAGTGCTTTAAATAATGCGGGTCTACGTCATC
AATGACGTTGTACCACGCATCATTACTATACACCTTTGGGCTTAGGTCTAGATGTCCACA
TAAATAATTATGTGGGCCTAGAGACCTGGCCCACATTGTTTTGCCTGTTCTGCTATCACC
CTCAATGACAATACTTATGGGTCTCCATGGCCGCGCAGCGGAAGATACGACGTTCTCGGC
GACCCACTCTTCAAGTTCATCTGGAACTTGATTAAAAGAAGAAGAAAGAAATGGAGAAAC
ATAAACTTCTAAAGGAGGACTAAAAATCCTATCTAAATTTGAACTTAAATTATGAAATTG
TAAAATATAGTCCTTTGGGGCCTTCTCTTTTAATATATTGAGGGCCTCGGATTTACTGCC
TGAATTGAGTGCCTCGGCATATGCGTCGTTGGCAGATTGCTGACCTCCTCTAGCTGATCT
GCCATCGATTTGGAAAACTCCAAAATCAATGAAGTCTCCGTCTTTTTCCACGTAGGTCTT
GACATCTGTTGAGCTCTTAGCTGCCTGAATGTTCGGATGGAAATGTGCTGACCTGTTTGG
GGATACCAGGTCGAAGAACCGTTGGTTCTTACATTGGTATTTGCCTTCGAATTGGATAAG
CACGTGTAGATGTGGTTCCCCATTCTCGTGGAGTTCTCTGCAAACTTTGATGTATTTTTT
ATTTGTTGGGGTTTCTAGGTTTGTTAATTGGGAAAGGGCTTCCTCTTTAGAGAGAGAACA
ATTGGGATATGTTAGGAAATAATTTTTGGCATATATTTTAAATAAACGAGGCAT
>HM856910
TTACGCCTTATGGGTTTCTTCTTGGCTATCTTGTGTTGGACCTTGATTGATACTTGTGAA
CAGTGGCTCGTAGAGGGTGACGAAGGTTGCATTCTTGAGAGCCCAATTTTTCAAGGATAT
GTTTTTTTCTTCGTCTAGATATTCCCTATATGAGGAGGTAGGTCCTGGATTGCAGAGGAA
GATAGTGGGAATTCCCCCTTTAATTTGAATGGGCTTCCCGTACTTTGTGTTGCTTTGCCA
GTCCCTCTGGGCCCCCATGAATTCCTTGAAGTGCTTTAAATAATGCGGGTCTACGTCATC
AATGACGTTGTACCACGCATCATTACTGTACACCTTTGGGCTTAGGTCTAGATGTCCACA
TAAATAATTATGTGGGCCTAGAGACCTGGCCCACATTGTTTTGCCTGTTCTGCTATCACC
CTCAATGACAATACTTATGGGTCTCCATGGCCGCGCAGCGGAAGATACGACGTTCTCGGC
GACCCACTCTTCAAGTTCATCTGGAACTTGATTAAAAGAAGAAGAAAGAAATGGAGAAAC
ATAAACTTCTAAAGGAGGACTAAAAATCCTATCTAAATTTGAACTTAAATTATGAAATTG
TAAAATATAGTCCTTTGGGGCCTTCTCTTTTAATATATTGAGGGCCTCGGATTTACTGCC
TGAATTGAGTGCCTCGGCATATGCGTCGTTGGCAGATTGCTGACCTCCTCTAGCTGATCT
GCCATCGATTTGGAAAACTCCAAAATCAATGAAGTCTCCGTCTTTTTCCACGTAGGTCTT
GACATCTGTTGAGCTCTTAGCTGCCTGAATGTTCGGATGGAAATGTGCTGACCTGTTTGG
GGATACCAGGTCGAAGAACCGTTGGTTCTTACATTGGTATTTGCCTTCGAATTGGATAAG
CACATGTAGATGTGGTTCCCCATTCTCGTGGAGTTCTCTGCAAACTTTGATGTATTTTTT
ATTTGTTGGGGTTTCTAGGTTTGTTAATTGGGAAAGGGCTTCCTCTTTAGAGAGAGAACA
ATTGGGATATGTTAGGAAATAATTTTTGGCATATATTTTAAATAAACGAGGCAT
>GU325632
TTACGCCTTATGGGTTTCTTCTTGGCTATCTTGTGTTGGACCTTGATTGATACTTGTGAA
CAGTGGCTCGTAGAGGGTGACGAAGGTTGCATTCTTGAGAGCCCAATTTTTCAAGGATAT
GTTTTTTTCTTCGTCTAGATATTCCCTATATGAGGAGGTAGGTCCTGGATTGCAGAGGAA
GATAGTGGGAATTCCCCCTTTAATTTGAATGGGCTTCCCGTACTTTGTGTTGCTTTGCCA
GTCCCTCTGGGCCCCCATGAATTCCTTGAAGTGCTTTAAATAATGCGGGTCTACGTCATC
AATGACGTTGTACCACGCATCATTACTGTACACCTTTGGGCTTAGGTCTAGATGTCCACA
TAAATAATTATGTGGGCCTAGAGACCTGGCCCACATTGTTTTGCCTGTTCTGCTATCACC
CTCAATGACAATACTTATGGGTCTCCATGGCCGCGCAGCGGAAGATACGACGTTCTCGGC
GACCCACTCTTCAAGTTCATCTGGAACTTGATTAAAAGAAGAAGAAAGAAATGGAGAAAC
ATAAACTTCTAAAGGAGGACTAAAAATCCTATCTAAATTTGAACTTAAATTATGAAATTG
TAAAATATAGTCCTTTGGGGCCTTCTCTTTTAATATATTGAGGGCCTCGGATTTACTGCC
TGAATTGAGTGCCTCGGCATATGCGTCGTTGGCAGATTGCTGACCTCCTCTAGCTGATCT
GCCATCGATTTGGAAAACTCCAAAATCAATGAAGTCTCCGTCTTTTTCCACGTAGGTCTT
GACATCTGTTGAGCTCTTAGCTGCCTGAATGTTCGGATGGAAATGTGCTGACCTGTTTGG
GGATACCAGGTCGAAGAACCGTTGGTTCTTACATTGGTATTTGCCTTCGAATTGGATAAG
CACATGTAGATGTGGTTCCCCATTCTCGTGGAGTTCTCTGCAAACTTTGATGTATTTTTT
ATTTGTTGGGGTTTCTAGGTTTGTTAATTGGGAAAGGGCTTCCTCTTTAGAGAGAGAACA
ATTGGGATATGTTAGGAAATAATTTTTGGCATATATTTTAAATAAACGAGGCAT
>AB613208
TTACGCCTTATGGGTTTCTTCTTGGCTATCTTGTGTTGGACCTTGATTGATACTTGTGAA
CAGTGGCTCGTAGAGGGTGACGAAGGTTGCATTCTTGAGAGCCCAATTTTTCAAGGATAT
GTTTTTTTCTTCGTCTAGATATTCCCTATATGAGGAGGTAGGTCCTGGATTGCAGAGGAA
GATAGTGGGAATTCCCCCTTTAATTTGAATGGGCTTCCCGTACTTTGTGTTGCTTTGCCA
GTCCCTCTGGGCCCCCATGAATTCCTTGAAGTGCTTTAAATAATGCGGGTCTACGTCATC
AATGACGTTGTACCACGCATCATTACTGTACACCTTTGGGCTTAGGTCTAGATGTCCACA
TAAATAATTATGTGGGCCTAGAGACCTGGCCCACATTGTTTTGCCTGTTCTGCTATCACC
CTCAATGACAATACTTATGGGTCTCCATGGCCGCGCAGCGGAAGATACGACGTTCTCGGC
GACCCACTCTTCAAGTTCATCTGGAACTTGATTAAAAGAAGAAGAAAGAAATGGAGAAAC
ATAAACTTCTAAAGGAGGACTAAAAATCCTATCTAAATTTGAACTTAAATTATGAAATTG
TAAAATATAGTCCTTTGGGGCCTTCTCTTTTAATATATTGAGGGCCTCGGATTTACTGCC
TGAATTGAGTGCCTCGGCATATGCGTCGTTGGCAGATTGCTGACCTCCTCTAGCTGATCT
GCCATCGATTTGGAAAACTCCAAAATCAATGAAGTCTCCGTCTTTTTCCACGTAGGTCTT
GACATCTGTTGAGCTCTTAGCTGCCTGAATGTTCGGATGGAAATGTGCTGACCTGTTTGG
GGATACCAGGTCGAAGAACCGTTGGTTCTTACATTGGTATTTGCCTTCGAATTGGATAAG
CACATGTAGATGTGGTTCCCCATTCTCGTGGAGTTCTCTGCAAACTTTGATGTATTTTTT
ATTTGTTGGGGTTTCTAGGTTTGTTAATTGGGAAAGGGCTTCCTCTTTAGAGAGAGAACA
ATTGGGATATGTTAGGAAATAATTTTTGGCATATATTTTAAATAAACGAGGCAT
>AB636264
TTACGCCTTATGGGTTTCTTCTTGGCTATCTTGTGTTGGACCTTGATTGATACTTGTGAA
CAGTGGCTCGTAGAGGGTGACGAAGGTTGCATTCTTGAGAGCCCAATTTTTCAAGGATAT
GTTTTTTTCTTCGTCTAGATATTCCCTATATGAGGAGGTAGGTCCTGGATTGCAGAGGAA
GATAGTGGGAATTCCCCCTTTAATTTGAATGGGCTTCCCGTACTTTGTGTTGCTTTGCCA
GTCCCTCTGGGCCCCCATGAATTCCTTGAAGTGCTTTAAATAATGCGGGTCTACGTCATC
AATGACGTTGTACCACGCATCATTACTGTACACCTTTGGGCTTAGGTCTAGATGTCCACA
TAAATAATTATGTGGGCCTAGAGACCTGGCCCACATTGTTTTGCCTGTTCTGCTATCACC
CTCAATGACAATACTTATGGGTCTCCATGGCCGCGCAGCGGAAGATACGACGTTCTCGGC
GACCCACTCTTCAAGTTCATCTGGAACTTGATTAAAAGAAGAAGAAAGAAATGGAGAAAC
ATAAACTTCTAAAGGAGGACTAAAAATCCTATCTAAATTTGAACTTAAATTATGAAATTG
TAAAATATAGTCCTTTGGGGCCTTCTCTTTTAATATATTGAGGGCCTCGGATTTACTGCC
TGAATTGAGTGCCTCGGCATATGCGTCGTTGGCAGATTGCTGACCTCCTCTAGCTGATCT
GCCATCGATTTGGAAAACTCCAAAATCAATGAAGTCTCCGTCTTTTTCCACGTAGGTCTT
GACATCTGTTGAGCTCTTAGCTGCCTGAATGTTCGGATGGAAATGTGCTGACCTGTTTGG
GGATACCAGGTCGAAGAACCGTTGGTTCTTACATTGGTATTTGCCTTCGAATTGGATAAG
CACATGTAGATGTGGTTCCCCATTCTCGTGGAGTTCTCTGCAAACTTTGATGTATTTTTT
ATTTGTTGGGGTTTCTAGGTTTGTTAATTGGGAAAGGGCTTCCTCTTTAGAGAGAGAACA
ATTGGGATATGTTAGGAAATAATTTTTGGCATATATTTTAAATAAAGGAGGCAT
>HM856916
TTACGCCTTATGGGTTTCTTCTTGGCTATCTTGTGTTGGACCTTGATTGATACTTGTGAA
CAGTGGCTCGTAGAGGGTGACGAAGGTTGCATTCTTGAGAGCCCAATTTTTCAAGGATAT
GTTTTTTTCTTCGTCTAGATATTCCCTATATGAGGAGGTAGGTCCTGGATTGCAGAGGAA
GATAGTGGGAATTCCCCCTTTAATTTGAATGGGCTTCCCGTACTTTGTGTTGCTTTGCCA
GTCCCTCTGGGCCCCCATGAATTCCTTGAAGTGCTTTAAATAATGCGGGTCTACGTCATC
AATGACGTTGTACCACGCATCATTACTGTACACCTTTGGGCTTAGGTCTAGATGTCCACA
TAAATAATTATGTGGGCCTAGAGACCTGGCCCACATTGTTTTGCCTGTTCTGCTATCACC
CTCAATGATAATACTTATGGGTCTCCATGGCCGCGCAGCGGAAGATACGACGTTCTCGGC
GACCCACTCTTCAAGTTCATCTGGAACTTGATTAAAAGAAGAAGAAAGAAATGGAGAAAC
ATAAACTTCTAAAGGAGGACTAAAAATCCTATCTAAATTTGAACTTAAATTATGAAATTG
TAAAATATAGTCCTTTGGGGCCTTCTCTTTTAATATATTGAGGGCCTCGGATTTACTGCC
TGAATTGAGTGCCTCGGCATATGCGTCGTTGGCAGATTGCTGACCTCCTCTAGCTGATCT
GCCATCGATTTGGAAAACTCCAAAATCAATGAAGTCTCCGTCTTTTTCCACGTAGGTCTT
GACATCTGTTGAGCTCTTAGCTGCCTGAATGTTCGGATGGAAATGTGCTGACCTGTTTGG
GGATACCAGGTCGAAGAACCGTTGGTTCTTACATTGGTATTTGCCTTCGAATTGGATAAG
CACATGTAGATGTGGTTCCCCATTCTCGTGGAGTTCTCTGCAAACTTTGATGTATTTTTT
ATTTGTTGGGGTTTCTAGGTTTGTTAATTGGGAAAGGGCTTCCTCTTTAGAGAGAGAACA
ATTGGGATATGTTAGGAAATAATTTTTGGCATATATTTTAAATAAACGAGGCAT
>HM130913
TTACGCCTTATGGGTTTCTTCTTGGCTATCTTGTGTTGGACCTTGATTGATACTTGTGAA
CAGTGGCTCGTAGAGGGTGACGAAGGTTGCATTCTTGAGAGCCCAATTTTTCAATGATAT
GTTTTTTTCTTCGTCTAGATATTCCCTATATGAGGAGGTAGGTCCTGGATTGCAGAGGAA
GATAGTGGGAATTCCCCCTTTAATTTGAATGGGCTTCCCGTACTTTGTGTTGCTTTGCCA
GTCCCTCTGGGCCCCCATGAATTCCTTGAAGTGCTTTAAATAATGCGGGTCTACGTCATC
AATGACGTTGTACCACGCATCATTACTGTACACCTTTGGGCTTAGGTCTAGATGTCCACA
TAAATAATTATGTGGGCCTAGAGACCTGGCCCACATTGTTTTGCCTGTTCTGCTATCACC
CTCAATGACAATACTTATGGGTCTCCATGGCCGCGCAGCGGAAGATATGACGTTCTCGGC
GACCCACTCTTCAAGTTCATCTGGAACTTGATTAAAAGAAGAAGAAAGAAATGGAGAAAC
ATAAACTTCTAAAGGAGGACTAAAAATCCTATCTAAATTTGAACTTAAATTATGAAATTG
TAAAATATAGTCCTTTGGGGCCTTCTCTTTTAATATATTGAGGGCCTCGGATTTACTGCC
TGAATTGAGTGCCTCGGCATATGCGTCGTTGGCAGATTGCTGACCTCCTCTAGCTGATCT
GCCATCGATTTGGAAAACTCCAAAATCAATGAAGTCTCCGTCTTTTTCCACGTAGGTCTT
GACATCTGTTGAGCTCTTAGCTGCCTGAATGTTCGGATGGAAATGTGCTGACCTGTTTGG
GGATACCAGGTCGAAGAACCGTTGGTTCTTACATTGGTATTTGCCTTCGAATTGGATAAG
CACATGTAGATGTGGTTCCCCATTCTCGTGGAGTTCTCTGCAAACTTTGATGTATTTTTT
ATTTGTTGGGGTTTCTAGGTTTGTTAATTGGGAAAGGGCTTCCTCTTTAGAGAGAGAACA
ATTGGGATATGTTAGGAAATAATTTTTGGCATATATTTTAAATAAACGAGGCAT
>JX961669
TTACGCCTTATGGGTTTCTTCTTGGTTATCTTGTGTTGGACCTTGATTGATACTTGTGAA
CAGTGGCTCGTAGAGGGTGACGAAGGTTGCATTCTTGAGAGCCCAATTTTTCAAGGATAT
GTTTTTTTCTTCGTCTAGATATTCCCTATATGAGGAGGTAGGTCCTGGATTGCAGAGGAA
GATAGTGGGAATTCCCCCTTTAATTTGAATGGGCTTCCCGTACTTTGTGTTGCTTTGCCA
GTCCCTCTGGGCCCCCATGAATTCCTTGAAGTGCTTTAAATAATGCGGGTCTACGTCATC
AATGACGTTGTACCACGCATCATTACTGTACACCTTTGGGCTTAGGTCTAGATGTCCACA
TAAATAATTATGTGGGCCTAGAGACCTGGCCCACATTGTTTTACCTGTTCTGCTATCACC
CTCAATGACAATACTTATGGGTCTCCATGGCCGCGCAGCGGAAGATACGACGTTCTCGGC
GACCCACTCTTCAAGTTCATCTGGAACTTGATTAAAAGAAGAAGAAAGAAATGGAGAAAC
ATAAACTTCTAAAGGAGGACTAAAAATCCTATCTAAATTTGAACTTAAATTATGAAATTG
TAAAATATAGTCCTTTGGGGCCTTCTCTTTTAATATATTGAGGGCCTCGGATTTACTGCC
TGAATTGAGTGCCTCGGCATATGCGTCGTTGGCAGATTGCTGACCTCCTCTAGCTGATCT
GCCATCGATTTGGAAAACTCCAAAATCAATGAAGTCTCCGTCTTTTTCCACGTAGGTCTT
GACATCTGTTGAGCTCTTAGCTGCCTGAATGTTCGGATGGAAATGTGCTGACCTGTTTGG
GGATACCAGGTCGAAGAACCGTTGGTTCTTACATTGGTATTTGCCTTCGAATTGGATAAG
CACATGGAGATGTGGTTCCCCATTCTCGTGGAGTTCTCTGCAAACTTTGATGTATTTTTT
ATTTGTTGGGGTTTCTAGGTTTGTTAATTGGGAAAGGGCTTCCTCTTTAGAGAGAGAACA
ATTGGGATATGTTAGGAAATAATTTTTGGCATATATTTTAAATAAACGAGGCAT
>AB636412
TTACGCCTTATGGGTTTCTTCTTGGCTATCTTGTGTTGGACCTTGATTGATACTTGTGAA
CAGTGGCTCGTAGAGGGTGACGAAGGTTGCATTCTTGAGAGCCCAATTTTTCAAGGATAT
GTTTTTTTCTTCGTCTAGATATTCCCTATATGAGGAGGTAGGTCCTGGATTGCAGAGGAA
GATAGTGGGAATTCCCCCTTTAATTTGAATGGGCTTCCCGTACTTTGTGTTGCTTTGCCA
GTCCCTCTGGGCCCCCATGAATTCCTTGAAGTGCTTTAAATAATGCGGGTCTACGTCATC
AATGACGTTGTACCACGCATCATTACTGTACACCTTTGGGCTTAGATCTAGATGTCCACA
TAAATAATTATGTGGGCCTAGAGACCTGGCCCACATTGTTTTGCCTGTTCTGCTATCACC
CTCAATGACAATACTTATGGGTCTCCATGGCCGCGCAGCGGAAGATACGACGTTCTCGGC
GACCCACTCTTCAAGTTCATCTGGAACTTGATTAAAAGAAGAAGAAAGAAATGGAGAAAC
ATAAACTTCTAAAGGAGGACTAAAAATCCTATCTAAATTTGAACTTAAATTATGAAATTG
TAAAATATAGTCCTTTGGGGCCTTCTCTTTTAATATATTGAGGGCCTCGGATTTACTGCC
TGAATTGAGTGCCTCGGCATATGCGTCGTTGGCAGATTGCTGACCTCCTCTAGCTGATCT
GCCATCGATTTGGAAAACTCCAAAATCAATGAAGTCTCCGTCTTTTTCCACGTAGGTCTT
GACATCTGTTGAGCTCTTAGCTGCCTGAATGTTCGGATGGAAATGTGCTGACCTGTTTGG
GGATACCAGGTCGAAGAACCGTTGGTTCTTACATTGGTATTTGCCTTCGAATTGGATAAG
CACATGGAGATGTGGTTCCCCATTCTCGTGGAGTTCTCTGCAAACTTTGATGTATTTTTT
ATTTGTTGGGGTTTCTAGGTTTTTTAATTGGGAAAGGGCTTCCTCTTTAGAGAGAGAACA
ATTGGGATATGTTAGGAAATAATTTTTGGCATATATTTTAAATAAACGAGGCAT
>GU325633
TTACGCCTTATGGGTTTCTTCTTGGCTATCTTGTGTTGGACCTTGATTGATACTTGTGAA
CAGTGGCTCGTAGAGGGTGACGAAGGTTGCATTCTTGAGAGCCCAATTTTTCAAGGATAT
GTTTTTTTCTTCGTCTAGATATTCCCTATATGAGGAGGTAGGTCCTGGATTGCAGAGGAA
GATAGTGGGAATTCCCCCTTTAATTTGAATGGGCTTCCCGTACTTTGTGTTGCTTTGCCA
GTCCCTCTGGGCCCCCATGAATTCCTTGAAGTGCTTTAAATAATGCGGGTCTACGTCATC
AATGACGTTGTACCACGCATCATTACTGTACACCTTTGGGCTTAGATCTAGATGTCCACA
TAAATAATTATGTGGGCCTAGAGACCTGGCCCACATTGTTTTGCCTGTTCTGCTATCACC
CTCAATGACAATACTTATGGGTCTCCATGGCCGCGCAGCGGAAGATACGACGTTCTCGGC
GACCCACTCTTCAAGTTCATCTGGAACTTGATTAAAAGAAGAAGAAAGAAATGGAGAAAC
ATAAACTTCTAAAGGAGGACTAAAAATCCTATCTAAATTTGAACTTAAATTATGAAATTG
TAAAATATAGTCCTTTGGGGCCTTCTCTTTTAATATATTGAGGGCCTCGGATTTACTGCC
TGAATTGAGTGCCTCGGCATATGCGTCGTTGGCAGATTGCTGACCTCCTCTAGCTGATCT
GCCATCGATTTGGAAAACTCCAAAATCAATGAAGTCTCCGTCTTTTTCCACGTAGGTCTT
GACATCTGTTGAGCTCTTAGCTGCCTGAATGTTCGGATGGAAATGTGCTGACCTGTTTGG
GGATACCAGGTCGAAGAACCGTTGGTTCTTACATTGGTATTTGCCTTCGAATTGGATAAG
CACATGGAGATGTGGTTCCCCATTCTCGTGGAGTTCTCTGCAAACTTTGATGTATTTTTT
ATTTGTTGGGGTTTCTAGGTTTTTTAATTGGGAAAGGGCTTCCTCTTTAGAGAGAGAACA
ATTGGGATATGTTAGGAAATAATTTTTGGCATATATTTTAAATAAACGAGGCAT
>HM130914
TTACGCCTTATGGGTTTCTTCTTGGCTATCTTGTGTTGGACCTTGATTGATACTTGTGAA
CAGTGGCTCGTAGAGGGTGACGAAGGTTGCATTCTTGAGAGCCCAATTTTTCAAGGATAT
GTTTTTTTCTTCGTCTAGATATTCCCTATATGAGGAGGTAGGTCCTGGATTGCAGAGGAA
AATAGTGGGAATTCCCCCTTTAATTTGAATGGGCTTCCCGTACTTTGTGTTGCTTTGCCA
GTCCCTCTGGGCCCCCATGAATTCCTTGAAGTGCTTTAAATAATGCGGGTCTACGTCATC
AATGACGTTGTACCACGCATCATTACTGTACACCTTTGGGCTTAGATCTAGATGTCCACA
TAAATAATTATGTGGGCCTAGAGACCTGGCCCACATTGTTTTGCCTGTTCTGCTATCACC
CTCAATGACAATACTTATGGGTCTCCATGGCCGCGCAGCGGAAGATACGACGTTCTCGGC
GACCCACTCTTCAAGTTCATCTGGAACTTGATTAAAAGAAGAAGAAAGAAATGGAGAAAC
ATAAACTTCTAAAGGAGGACTAAAAATCCTATCTAAATTTGAACTTAAATTATGAAATTG
TAAAATATAGTCCTTTGGGGCCTTCTCTTTTAATATATTGAGGGCCTCGGATTTACTGCC
TGAATTGAGTGCCTCGGCATATGCGTCGTTGGCAGATTGCTGACCTCCTCTAGCTGATCT
GCCATCGATTTGGAAAACTCCAAAATCAATGAAGTCTCCGTCTTTTTCCACGTAGGTCTT
GACATCTGTTGAGCTCTTAGCTGCCTGAATGTTCGGATGGAAATGTGCTGACCTGTTTGG
GGATACCAGGTCGAAGAACCGTTGGTTCTTACATTGGTATTTGCCTTCGAATTGGATAAG
CACATGGAGATGTGGTTCCCCATTCTCGTGGAGTTCTCTGCAAACTTTGATGTATTTTTT
ATTTGTTGGGGTTTCTAGGTTTTTTAATTGGGAAAGGGCTTCCTCTTTAGAGAGAGAACA
ATTGGGATATGTTAGGAAATAATTTTTGGCATATATTTTAAATAAACGAGGCAT
>AB636410
TTACGCCTTATGGGTTTCTTCTTGGCTATCTTGTGTTGGACCTTGATTGATACTTGTGAA
CAGTGGCTCGTAGAGGGTGACGAAGGTTGCATTCTTGAGAGCCCAATTTTTCAAGGATAT
GTTTTTTTCTTCGTCTAGATATTCCCTATATGAGGAGGTAGGTCCTGGATTGCAGAGGAA
GATAGTGGGAATTCCCCCTTTAATTTGAATGGGCTTCCCGTACTTTGTGTTGCTTTGCCA
GTCCCTCTGGGCCCCCATGAATTCCTTGAAGTGCTTTAAATAATGCGGGTCTACGTCATC
AATGACGTTGTACCACGCATCATTACTGTACACCTTTGGGCTTAGATCTAGATGTCCACA
TAAATAATTATGTRGGCCTAGAGACCTGGCCCACATTGTTTTGCCTGTTCTGCTATCACC
CTCAATGACAATACTTATGGGTCTCCATGGCCGCGCAGCGGAAGATACGACGTTCTCGGC
GACCCACTCTTCAAGTTCATCTGGAACTTGATTAAAAGAAGAAGAAAGAAATGGAGAAAC
ATAAACTTCTAAAGGAGTACTAAAAATCCTATCTAAATTTGAACTTAAATTATGAAATTG
TAAAATATAGTCCTTTGGGGCCTTCTCTTTTAATATATTGAGGGCCTCGGATTTACTGCC
TGAATTGAGTGCCTCGGCATATGCGTCGTTGGCAGATTGCTGACCTCCTCTAGCTGATCT
GCCATCGATTTGGAAAACTCCAAAATCAATGAAGTCTCCGTCTTTTTCCACGTAGGTCTT
GACATCTGTTGAGCTCTTAGCTGCCTGAATGTTCGGATGGAAATGTGCTGACCTGTTTGG
GGATACCAGGTCGAAGAACCGTTGGTTCTTACATTGGTATTTGCCTTCGAATTGGATAAG
CACATGGAGATGTGGTTCCCCATTCTCGTGGAGTTCTCTGCAAACTTTGATGTATTTTTT
ATTTGTTGGGGTTTCTAGGTTTTTTAATTGGGAAAGGGCTTCCTCTTTAGAGAGAGAACA
ATTGGGATATGTTAGGAAATAATTTTTGGCATATATTTTAAATAAACGAGGCAT
>EU031444
TTACGCCTTATGGGTTTCTTCTTGGCTATCTTGTGTTGGACCTTGATTGATACTTGTGAA
CAGTGGCTCGTAGAGGGTGACGAAGGTTGCATTCTTGAGAGCCCAATTTTTCAAGGATAT
GTTTTTTTCTTCGTCTAGATATTCCCTATATGAGGAGGTAGGTCCTGGATTGCAGAGGAA
GATAGTGGGAATTCCCCCTTTAATTTGAATGGGCTTCCCGTACTTTGTGTTGCTTTGCCA
GTCCCTCTGGGCCCCCATGAATTCCTTGAAGTGCTTTAAATAATGCGGGTCTACGTCATC
AATGACGTTGTACCACGCATCATTACTGTACACCTTTGGGCTTAGGTCTAGATGTCCACA
TAAATAATTATGTGGGCCTAGAGACCTGGCCCACATTGTTTTGCCTGTTCTGCTATCACC
CTCAATGACAATACTTATGGGTCTCCATGGCCGCGCAGCGGAAGATACGACGTTCTCGGC
GACCCACTCTTCAAGTTCATCTGGAACTTGATTAAAAGAAGAAGAAAGAAATGGAGAAAC
ATAAACTTCTAAAGGAGGACTAAAAATCCTATCTAAATTTGAACTTAAATTATTAAATTG
TAAAATATAGTCCTTTGGGGCCTTCTCTTTTAATATATTGAGGGCCTCGGATTTACTGCC
TGAATTGAGTGCCTCGGCATATGCGTCGTTGGCAGATTGCTGACCTCCTCTAGCTGATCT
GCCATCGATTTGGAAAACTCCAAAATCAATGAAGTCTCCGTCTTTTTCCACGTAGGTCTT
GACATCTGTTGAGCTCTTAGCTGCCTGAATGTTCGGATGGAAATGTGCTGACCTGTTTGG
GGATACCAGGTCGAAGAACCGTTGGTTCTTACATTGGTATTTGCCTTCGAATTGGATAAG
CACATGGAGATGTGGTTCCCCATTCTCGTGGAGTTCTCTGCAAACTTTGATGTATTTTTT
ATTTGTTGGGGTTTCTAGGTTTTTTAATTGGGAAAGGGCTTCCTCTTTAGAGAGAGAACA
ATTGGGATATGTTAGGAAATAATTTTTGGCATATATTTTAAATAAACGAGGCAT
>LC099965
TTACGCCTTATGGGTTTCTTCTTGGCTATCTTGTGTTGGACCTTGATTGATACTTGTGAA
CAGTGGCTCGTAGAGGGTGACGAAGGTTGCATTCTTGAGAGCCCAATTTTTCAAGGATAT
GTTTTTTTCTTCGTCTAGATATTCCCTATATGAGGAGGTAGGTCCTGGATTGCAGAGGAA
GATAGTGGGAATTCCCCCTTTAATTTGAATGGGCTTCCCGTACTTTGTGTTGCTTTGCCA
GTCCCTCTGGGCCCCCATGAATTCCTTGAAGTGCTTTAAATAATGCGGGTCTACGTCATC
AATGACGTTGTACCACGCATCATTACTGTACACCTTTGGGCTTAGGTCTAGATGTCCACA
TAAATAATTATGTGGGCCTAGAGACCTGGCCCACATTGTTTTGCCTGTTCTGCTATCACC
CTCAATGACAATACTTATGGGTCTCCACGGCCGCGCAGCGGAAGATACGACGTTCTCGGC
GACCCACTCTTCAAGTTCATCTGGAACTTGATTAAAAGAAGAAGAAAGAAATGGAGAAAC
ATAAACTTCTAAAGGAGGACTAAAAATCCTATCTAAATTTGAACTTAAATTATGAAATTG
TAAAATGTAGTCCTTTGGGGCCTTCTCTTTTAATATATTGAGGGCCTCGGATTTACTGCC
TGAATTGAGTGCCTCGGCATATGCGTCGTTGGCAGATTGCTGACCTCCTCTAGCTGATCT
GCCATCGATTTGGAAAACTCCAAAATCAATGAACTCTCCGTCTTTTTCCACGTAGGTCTT
GACATCTGTTGAGCTCTTAGCTGCCTGAATGTTCGGATGGAAATGTGCTGACCTGTTTGG
GGATACCAGGTCGAAGAACCGTTGGTTCTTACATTGGTATTTGCCTTCGAATTGGATAAG
CACATGGAGATGTGGTTCCCCATTCTCGTGGAGTTCTCTGCAAACTTTGATGTATTTTTT
ATTTGTTGGGGTTTCTAGGTTTTTTAATTGGGAAAGGGCTTCCTCTTTAGAGAGAGAACA
ATTGGGATATGTTAGGAAATAATTTTTGGCATATATTTTAAATAAACGAGGCAT
>JX128100
TTACGCCTTATGGGTTTCTTCTTGGCTATCTTGTGTTGGACCTTGATTGATACTTGTGAA
CAGTGGCTCGTAGAGGGTGACGAAGGTTGCATTCTTGAGAGCCCAATTTTTCAAGGATAT
GTTTTTTTCTTCGTCTAGATATTCCCTATATGAGGAGGTAGGTCCTGGATTGCAGAGGAA
GATAGTGGGAATTCCCCCTTTAATTTGAATGGGCTTCCCGTACTTTGTGTTGCTTTGCCA
GTCTCTCTGGGCCCCCATGAATTCCTTGAAGTGTTTTAAATAATGCGGGTCTACGTCATC
AATGACGTTGTACCACGCATCATTACTGTACACCTTTGGGCTTAGGTCTAGATGTCCACA
TAAATAATTATGTGGGCCTAGAGACCTGGCCCACATTGTTTTGCCTGTTCTGCTATCACC
CTCAATGACAATACCTATCGGTCTCCATGGCCGCGCAGCGGAAGATACGACGTTCTCGGC
GACCCACTCTTCAAGTTCATCTGGAACTTGATTAAAAGAAGAAGAAAGAAATGGAGAAAC
ATAAACTTCTAAAGGAGGACTAAAAATCCTATCTAAATTTGAACTTAAATTATGAAATTG
TAAAATATAGTCCTTTGGGGCCTTCTCTTTTAATATATTGAGGGCCTCGGATTTACTGCC
TGAATTGAGTGCCTCGGCATATGCGTCGTTGGCAGATTGCTGACCTCCTCTAGCTGATTT
GCCATCGATTTGGAAAACTCCAAAATCAATGAAGTCTCCGTCTTTTTCCACGTAGGTCTT
GACATCTGTTGAGCTCTTAGCTGCCTGAATGTTCGGATGGAAATGTGCTGACCTGTTTGG
GGATACCAGGTCGAAGAACCGTTGGTTCTTACATTGGTATTTGCCTTCGAATTGGATAAG
CACATGGAGATGTGGTTCCCCATTCTCGTGGAGTTCTCTGCAAACTTTGATGTATTTTTT
ATTTGTTGGGGTTTCTAGGTTTTTTAATTGGGAAAGGGCTTCCTCTTTAGAGAGAGAACA
ATTGGGATATGTTAGGAAATAATTTTTGGCATATATTTTAAATAAACGAGGCAT
>KC312659
TTACGCCTTATTGGTTTCTTCTTGGTTATCTTGTGTTGGACCTTGATTGATACTTGTGAA
CAGTGGCTCGTAGAGGGTGACGAAGGTTGCATTCTTGAGAGCCCAATTTTTCAAGGATAT
GTTTTTTTCTTCGTGTAGATATTCCCTATATGAGGAGGTAGGTCCTGGATTGCAGAGCAA
GATAGTGGGAATTCCCCCTTTAATTTGAATGGGCTTCCCGTCGTACGTGTTGCTTTGCCA
GTCCCTCTGGGCCCCCATGAATTCCTTGAAGTGGTTTAAATAATGCGGGTCTACGTCATC
AATGACGTTGTACCACGCATCATTACTGTACACCTTTGGGCTTACGTCTAGATGTCCACA
TAAATAATTATGTGGGCCTAGAGACCTTGCCCACATTGTTTTGCCTGTTCTGCTATCACC
CTCAATGACAATACTTATGGGTCTCCATGGCCGCACAGCGGAAGATACGACGTTCTCGGC
GACCCACTCTTCAAGTTCATCTGGAACTTGATTAAAAGAAGAAGAAAGAAATGGAGAAAC
ATAAACTTCTAAAGGAGGACTAAAAATCCTATATAAATTTGAACTTAAATTATGAAATTG
TAAAATATAGTCCTTTGGGGCCTTCTCTTTTAATATATTGAGGGCCTCGGATTTACTGCC
TGAATTGAGTGCCTCGGCATATGCGTCGTTGGAAGATTGCTGACCTCCTCTAGCTGATCT
GCCATTGATTTGGAAAACTCCAAAATCAATGAAGTCTCCGTCTTTTTCCACGTAGGTCTT
GACATCTGTTGACCTCTTAGCTGCCTGAATGTTCGGATGGAAATGTGCTGACCTGTTTGG
GGATACCAGGTCGAAGAACCGTTGGTTCTTTGAGTCGTATTTGCCTTCGAATTGGATAAG
CACATGGAGATGTGGTTCCCCATTCTCGTGGAGTTCTCTGCAAACTTTGATGTATTTTTT
ATTTGTTGGGGTGTCTAGGTTTTTTAATTGGGAAAGGGCTTCCTCTTCAGAGAGAGAACA
ATTGCGATATGTTAGGAAATAATTTTTGGCATATATTTTAAATAAACGAGGCAT
>AB439841
TTACGCCTTATTGGTTTCTTCTTGGCTATCTTGTGTTGGACCTTGATTGATACTTGTGAA
CAGTGGCTCGTAGAGGGTGACGAAGGTTGCATTCTTGAGAGCCCAATTTTTCAAGGATAT
GTTTTTTTCTTCGTCTAGATATTCCCTATATGAGGAGGTAGGTCCTGGATTGCAGAGGAA
GATAGTGGGAATTCCCCCTTTAATTTGAATGGGCTTCCCGTACTTTGTGTTGCTTTGCCA
GTCCCTCTGGGCCCCCATGAATTCCTTGAAGTGCTTTAAATAATGCGGGTCTACGTCATC
AATGACGTTGTACCACGCATCATTACTGTACACCTTTGGGCTTAGGTCTAGATGTCCACA
TAAATAATTATGTGGGCCTAGAGACCTGGCCCACATTGTTTTGCCTGTTCTGCTATCACC
CTCAATGACAATACTTATGGGTCTCCATGGCCGCGCAGCGGAAGATACGACGTTCTCGGC
GACCCACTCTTCAAGTTCATCTGGAACTTGATTAAAAGAAGAAGAAAGAAATGGAGAAAC
ATAAACTTCTAAAGGAGGACTAAAAATCCTATCTAAATTTGAACTTAAATTATGAAATTG
TAAAATATAGTCCTTTGGGGCCTTCTCTTTTAATATATTGAGGGCCTCGGATTTACTGCC
TGAATTGAGTGCCTCGGCATATGCGTCGTTGGCAGATTGCTGACCTCCTCTAGCTGATCT
GCCATCGATTTGGAAAACTCCAAAATCAATGAAGTCTCCGTCTTTTTCCACGTAGGTCTT
GACATCTGTTGAGCTCTTAGCTGCCTGAATGTTCGGATGGAAATGTGCTGACCTGTTTGG
GGATACCAGGTCGAAGAACCGTTGGTTCTTACATTGGTATTTGCCTTCGAATTGGATAAG
CACATGGAGATGTGGTTCCCCATTCTCGTGGAGTTCTCTGCAAACTTTGATGTATTTTTT
ATTTGTTGGGGTTTCTAGGTTTTTTAATTGGGAAAGGGCTTCCTCTTTAGAGAGAGAACA
ATTGGGATATGTTAGGAAATAATTTTTGGCATATATTTTAAATAAACGAGGCAT
>AB363566
TTACGCCTTATTGGTTTCTTCTTGGCTATCTTGTGTTGGACCTTGATTGAAACTTGTGAA
CAGTGGTTCGTAGAGGGTGACGAAGGTTGCATTCTTGAGAGCCCAATTTTTCAAGGATAT
GTTTTTTTCTTCGTCTAGATATTCCCTATATGAGGAGGTAGGTCCTGGATTGCAGAGGAA
GATAGTGGGAATTCCCCCTTTAATTTGAATGGGCTTCCCGTACTTTGTGTTGCTTTGCCA
GTCCCTCTGGGCCCCCATGAATTCCTTGAAGTGCTTTAAATAATGCGGGTCTACGTCATC
AATGACGTTGTACCACGCATCATTACTGTACACCTTTGGGCTTAGGTCTAGATGTCCACA
TAAATAATTATGTGGGCCTAGAGACCTGGCCCACATTGTTTTGCCTGTTCTGCTATCACC
CTCAATGACAATACTTATGGGTCTCCATGGCCGCGCAGCGGAAGATACGACGTTCTCGGC
GACCCACTCTTCAAGTTCATCTGGAACTTGATTAAAAGAAGAAGAAAGAAATGGAGAAAC
ATAAACTTCTAAAGGAGGACTAAAAATCCTATCTAAATTTGAACTTAAATTATGAAATTG
TAAAATATAGTCCTTTGGGGCCTTCTCTTTTAATATATTGAGGGCCTCGGATTTACTGCC
TGAATTGAGTGCCTCGGCATATGCGTCGTTGGCAGATTGCTGACCTCCTCTAGCTGATCT
GCCATCGATTTGGAAAACTCCAAAATCAATGAAGTCTCCGTCTTTTTCCACGTAGGTCTT
GACATCTGATGAGCTCTTAGCTGCCTGAATGTTCGGATGGAAATGTGCTGACCTGTTTGG
GGATACCAGGTCGAAGAACCGTTGGTTCTTACATTGGTATTTGCCTTCGAATTGGATAAG
CACATGGAGATGTGGTTCCCCATTCTCGTGGAGTTCTCTGCAAACTTTGATGTATTTTTT
ATTTGTTGGGGTTTCTAGGTTTTTTAATTGGGAAAGGGCTTCCTCTTTAGAGAGAGAACA
ATTGGGATATGTTAGGAAATAATTTTTGGCATATATTTTAAATAAACGAGGCAT
>HM988987
TTACGCCTTATTGGTTTCTTCTTGGCTATCTTGTGTTGGACCTTGATTGAAACTTGTGAA
CAGTGGTTCGTAGAGGGTGACGAAGGTTGCATTCTTGAGAGCCCAATTTTTCAAGGATAT
GTTTTTTTCTTCGTCTAGATATTCCCTATATGAGGAGGTAGGTCCTGGATTGCAGAGGAA
GATAGTGGGAATTCCCCCTTTAATTTGAATGGGCTTCCCGTACTTTGTGTTGCTTTGCCA
GTCCCTCTGGGCCCCCATGAATTCCTTGAAGTGCTTTAAATAATGCGGGTCTACGTCATC
AATGACGTTGTACCACGCATCATTACTGTACACCTTTGGGCTTAGGTCTAGATGTCCACA
TAAATAATTATGTGGGCCTAGAGACCTGGCCCACATTGTTTTGCCTGTTCTGCTAACACC
CTCAATGACAATACTTATGGGTCTCCATGGCCGCGCAGCGGAAGATACGACGTTCTCGGC
GACCCACTCTTCAAGTTCATCTGGAACTTGATTAAAAGAAGAAGAAAGAAATGGAGAAAC
ATAAACTTCTAAAGGAGGACTAAAAATCCTATCTAAATTTGAACTTAAATTATGAAATTG
TAAAATATAGTCCTTTGGGGCCTTCTCTTTTAATATATTGAGGGCCTCGGATTTACTGCC
TGAATTGAGTGCCTCGGCATATGCGTCGTTGGCAGATTGCTGACCTCCTCTAGCTGATCT
GCCATCGATTTGGAAAACTCCAAAATCAATGAAGTCTCCGTCTTTCTCCACGTAGGTCTT
GACATCTGATGAGCTCTTAGCTGCCTGAATGTTCGGGTGGAAATGTGCTGACCTGTTTGG
GGATACCAGGTCGAAGAACCGTTGGCTCTTACATTGGTATTTGCCTTCGAATTGGATAAG
CACATGCAGATGTGGTTCCCCATTCTCGTGGAGTTCTCTGCAAACTTTGATGTATTTTTT
ATTTGTTGGGGTTTCTAGGTTTTTTAATTGGGAAAGGGCTTCCTCTTTAGAGAGAGAACA
ATTGGGATATGTTAGGAAATAATTTTTGGCATATATTTTAAATAAACGAGGCAT
>GU322424
TTACGCCTTATTGGTTTCTTCTTGGCTATCTTGTGTTGGACCTTGATTGAAACTTGTGAA
CAGTGGCTCGTAGAGGGTGACGAAGGTTGCATTCTTGAGAGCCCAATTTTTCAAGGATAT
GTTTTTTTCTTCGTCTAGATATTCCCTATATGAGGAGGTAGGTCCTGGATTGCAGAGGAA
GATAGTGGGAATTCCCCCTTTAATTTGAATGGGCTTCCCGTACTTTGTGTTGCTTTGCCA
GTCCCTCTGGGCCCCCATGAATTCCTTGAAGTGCTTTAAATAATGCGGGTCTACGTCATC
AATGACGTTGTACCACGCATCATTACTGTACACCTTTGGGCTTAGGTCTAGATGTCCACA
TAAATAATTATGTGGGCCTAGAGACCTGGCCCACATTGTTTTGCCTGTTCTGCTATCACC
CTCAATGACAATACTTATGGGTCTCCATGGCCGCGCAGCGGAAGATACTACGTTCTCGGC
GACCCACTCTTCAAGTTCATCTGGAACTTGATTAAAAGAAGAAGAAAGAAATGGAGAAAC
ATAAACTTCTAAAGGAGGACTAAAAATCCTATCTAAATTTGAACTTAAATTATGAAATTG
TAAAATATAGTCCTTTGGGGCCTTCTCTTTTAATATATTGAGGGCCTCGGATTTACTGCC
TGAATTGAGTGCCTCGGCATATGCGTCGTTGGCAGATTGCTGACCTCCTCTAGCTGATCT
GCCATCGATTTGGAAAACTCCAAAATCAATGAAGTCTCCGTCTTTTTCCACGTAGGTCTT
GACATCTGATGAGCTCTTAGCTGCCTGAATGTTCGGATGGAAATGTGCTGACCTGTTTGG
GGATACCAGGTCGAAGAACCGTTGGTTCTTACATTGGTATTTGCCTTCGAATTGGATAAG
CACATGGAGATGTGGTTCCCCATTCTCGTGGAGTTCTCTGCAAACTTTGATGTATTTTTT
ATTTGTTGGGGTTTCTAGGTTTTTTAATTGGGAAAGGGCTTCCTCTTTAGAGAGAGAACA
ATTGGGATATGTTAGGAAATAATTTTTGGCATATATTTTAAATAAACGAGGCAT
>KJ585666
TTACGCCTTATTGGTTTCTTCTTGGCTATCTTGTGTTGGACCTTGATTGATACTTGTGAA
CAGTGGCTCGTAGAGGGTGACGAAGGTTGCATTATTGAGAGCCCAATTTTTCAAGGATAT
GTTTTTTTCTTCGTCTAGATATTCCCTATATGAGGAGGTAGGTCCTGGATTGCAGAGGAA
GATAGTGGGAATTCCCCCTTTAATTTGAATGGGCTTCCCGTACTTTGTGTTGCTTTGCCA
GTCCCTCTGGGCCCCCATGAATTCCTTGAAGTGCTTTAAATAATGCGGGTCTACGTCATC
AATGACGTTGTACCACGCATCATTACTGTACACCTTTGGGCTTAGGTCTAGATGTCCACA
TAAATAATTATGTGGGCCTAGAGACCTGGCCCACATTGTTTTGCCTGTTCTGCTATCACC
CTCAATGACAATACTTATGGGTCTCCATGGCCGCGCAGCGGAAGATACGACGTTCTCGGC
GACCCACTCTTCAAGTTCATCTGGAACTTGATTAAAAGAAGAAGAAAGAAATGGAGAAAC
ATAAACTTCTAAAGGAGGACTAAAAATCCTATCTAAATTTGAACTTAAATTATGAAATTG
TAAAATATAGTCCTTTGGGGCCTTCTCTTTTAATATATTGAGGGCCTCGGATTTACTGCC
TGAATTGAGTGCCTCGGCATATGCGTCGTTGGCAGATTGCTGACCTCCTCTAGCTGATCT
GCCATCGATTTGGAAAACTCCAAAATCAATGAAGTCTCCGTCTTTTTCCACGTAGGTCTT
GACATCTGTTGAGCTCTTAGCTGCCTGAATGTTCGGATGGAAATGTGCTGACCTGTTTGG
GGATACCAGGTCGAAGAACCGTTGGTTCTTACATTGGTATTTGCCTTCGAATTGGATAAG
CACATGGAGATGTGGTTCCCCATTCTCGTGGAGTTCTTTGCAAACTTTGATGTATTTTTT
ATTTGTTGGGGTTTCTAGGTTTTTTAATTGGGAAAGTGCTTCCTCTTTAGAGAGAGAACA
ATTGGGATATGTTAGGAAATAATTTTTGGCATATATATTAAATAAACGAGGCAT
>AM698119
TTACGCCTTATGGGTTTCTTCTTGGCTATCTTGTGTTGGACCTTGATTGATACTTGCGAA
CAGTGGCTCGTAGAGGGTGACGAAGGTTGCATTCTTGAGAGCCCAATTTTTCAAGGATAT
GTTTTTTTCTTCGTCTAGATATTCCCTATATGAGGAGGTAGGTCCTGGATTGCAGAGGAA
GATAGTGGGAATTCCCCCTTTAATTTGAATGGGCTTCCCGTACTTTGTGTTGCTTTGCCA
GTCCCTCTGGGCCCCCATGAATTCCTTGAAGTGCTTTAAATAATGCGGGTCTACGTCATC
AATGACGTTGTACCACGCATCATTACTGTACACCTTTGGGCTTAGGTCTAGATGTCCACA
TAAATAATTATGTGGGCCTAGAGACCTGGCCCACATTGTTTTGCCTGTTCGGCTATCACC
CTCAATGACAATACTTATGGGTCTCCATGGCCGCGCAGCGGAAGATACGACGTTCTCGGC
GACCCACTCTTCAAGTTCATCTGGAACTTGATTAAAAGAAGAAGAAAGAAATGGAGAAAC
ATAAACTTCTAAAGGAGGACTAAAAATCCTATCTAAATTTGAACTTAAATTATGAAATTG
TAAAATATAGTCCTTTGGGGCCTTCTCTTTTAATATATTGAGGGCCTCGGATTTACTGCC
TGAATTGAGTGCCTCGGCATATGCGTCGTTGGCAGATTGCTGACCTCCTCTAGCTGATCT
GCCATCGATTTGGAAAACTCCAAAATCAATGAAGTCTCCGTCTTTCTCCACGTAGGTCTT
GACATCTGTTGAGCTCTTAGCTGCCTGAATGTTCGGATGGAAATGTGCTGACCTGTTTGG
GGATACCAGGTCGAAGAACCGTTGGTTCTTACATTGGTATTTGCCTTCGAATTGGATAAG
CACATGGAGATGTGGTTCCCCATTCTCGTGGAGTTCTCTGCAAACTTTGATGTATTTTTT
ATTTGTTGGGGTTTCTAGGTTTTTTAATTGGGAAAGGGCTTCCTCTTTAGAGAGAGAACA
ATTGGGATATGTTAGGAAATAATTTTTGGCATATATTTTAAATAAACGAGGCAT
>JX444575
TTACGCCTTATTGGTTTCTTCTTGGCTATCTTGTGTTGGACCTTGATTGATACTTGTGAA
CAGTGGCTCGTAGAGGGTGACGAAGCTTGCATTCTTGAGAGCCCAATTTTTCAAGGATAT
GTTTTTTTCTTCGTCTAGATATTCCCTATATGAGGAGGTAGGTCCTGGATTGCAGAGGAA
GATAGTGGGAATTCCCCCTTTAATTTGAATGGGCTTCCCGTACTTTGTGTTGCTTTGCCA
GTCCCTCTGGGCCCCCATGAATTCCTTGAGGTGCTTTAAATAATGCGGGTCTACGTCATC
AATGACGTTGTACCACGCATCATTACTGTACACCTTTGGGCTTAGGTCTAGATGTCCACA
TAAATAATTATGTGGGCCTAGAGACCTGGCCCACATTGTTTTGCCTGTTCTGCTATCACC
CTCAATGACAATACTTATGGGTCTCCATGGCCGCGCAGCGGAAGACACGACGTTCTCGGA
CACCCATACTTCAAGTTCATCTGGAACTTGATTAAAAGAAGAAGAAAGAAATGGAGAAAC
ATAAACTTCTAAAGGAGGACTAAAAATCCTATCTAAATTTGAACTTAAATTATGAAATTG
TAAAATATAGTCCTTTGGGGCCTTCTCTTTTAATATATTGAGGGCCTCGGATTTACTGCC
TGAATTGAGTGCCTCGGCATATGCGTCGTTGGCAGATTGCTGACCTCCTCTAGCTGATCT
GCCATCGATTTGGAAAACTCCAAAATCAATGAAGTCTCCGTCTTTCTCCACGTAGGTCTT
GACATCTGTTGAGCTCTTAGCTGCCTGAATGTTCGGATGGAAATGTGCTGACCTGTTTGG
GGATACCAGGTCGAAGAACCGTTGGTTCTTACATTGGTATTTGCCTTCGAATTGGATAAG
CACATGGAGATGTGGTTCCCCATTCTCGTGGAGTTCTCTGCAAATTTTGATGTATTTTTT
ATTTGTTGGGTTTTCTAGGTTTTTTAATTGGGAAAGTGCTTCCTCTTTAGAGAGAGAACA
ATTGGGATATGTTAGGAAATAATTTTTGGCATATATTTTAAATAAACGAGGCAT
>JX961667
TTACGCCTTATTGGTTTCTTCTTGGCTATCTTGTGTTGGACCTTGATTGATACTTGCGAA
CAGTGGCTCGTAGAGGGTGACGAAGGTTGCATTCTTGAGAGTCCAATTTTTCAAGGATAT
GTTTTTTTCTTCGTCTAGATATTCCTTATATGAGGAGGTAGGTCCTTGATTGCAGAGGAA
GATAGTGGGAATTCCCCCTTTAATTTGAATGGGCTTCCCGTACTTTGTGTTGCTTTGCCA
GTCCCTTTGGGCCCCCATAAATTCCTTGAAGTGCTTTAAATAATGCGGGTCTACGTCATC
AATGACGTTGTACCACGCATCATTGCTGTACACCTTTGGGCTTAGGTCTAGATGTCCACA
TAAATAATTATGTGGGCCTAGAGACCTGGCCCACATTGTTTTCCCTGTTCTGCTATCACC
CTCAATGACAATACTTATGGGTCTCCATGGCCGCGCAGCGGAAGACACGACGTTCTCGGC
GACCCACTCTTCAAGTTCATCTGGAACTTGATTAAAAGAAGAAGAAAGAAATGGAGAAAC
ATAAACTTCTAAAGGAGGACTAAAAATCCTATCCAAATTTGAACTTAAATTATGAAATTG
TAAAATATAGTCCTTTGGGGCCTTCTCTTTTAATATATTGAGGGCCTCGGATTTACTGCC
TGAATTGAGTGCTTCGGCATATGCGTCGTTGGCAGATTGCTGACCTCCTCTAGCTGATCT
GCCATCGATTTGGAAAACTCCAAAATCAATGAAGTCTCCGTCTTTCTCCACGTAGGTCTT
GACATCTGTTGAGCTCTTAGCTGCCTGAATGTTCGGATGGAAATGTGCTGACCTGTTTGG
GGATACCAGGTCGAAGAACCGTTGGTTCTTACATTGGTATTTGCCTTCGAATTGGATAAG
CACATGGAGATGTGGTTCCCCATTCTCGTGGAGTTCTTTGCAAACTTTGATGTATTTTTT
ATTTGTTGGGGTTTCTAGGTTTTTTAATTGGGAAAGTGCTTCCTCTTTAGAGAGAGAACA
ATTGGGATATGTTAGGAAATAATTTTTGGCATATATATTAAATAAACGAGGCAT
>JN183876
TTACGCCTTATTGGTTTCTTCTTGGCTATCTTGTGTTGGACCTTGATTGATACTTGCGAA
CAGTGGCTCGTAGAGGGTGACGAAGGTTGCATTCTTGAGAGTCCAATTTTTCAAGGATAT
GTTTTTTTCTTCGTCTAGATATTCCTTATATGAGGAGGTAGGTCCTTGATTGCAGAGGAA
GATAGTGGGAATTCCCCCTTTAATTTGAATGGGCTTCCCGTACTTTGTGTTGCTTTGCCA
GTCCCTTTGGGCCCCCATAAATTCCTTGAAGTGCTTTAAATAATGCGGGTCTACGTCATC
AATGACGTTGTACCACGCATCATTGCTGTACACCTTTGGGCTTAGGTCTAGATGTCCACA
TAAATAATTATGTGGGCCTAGAGACCTGGCCCACATTGTTTTCCCTGTTCTGCTATCACC
CTCAATGACAATACTTATGGGTCTCCATGGCCGCGCAGCGGAAGACACGACGTTCTCGGC
GACCCACTCTTCAAGTTCATCTGGAACTTGATTAAAAGAAGAAGAAAGAAATGGAGAAAC
ATAAACTTCTAAAGGAGGACTAAAAATCCTATCTAAATTTGAACTTAAATTATGAAATTG
TAAAATATAGTCCTTTGGGGCCTTCTCTTTTAATATATTGAGGGCCTCGGATTTACTGCC
TGAATTGAGTGCTTCGGCATATGCGTCGTTGGCAGATTGCTGACCTCCTCTAGCTGATCT
GCCATCGATTTGGAAAACTCCAAAATCAATGAAGTCTCCGTCTTTCTCCACGTAGGTCTT
GACATCTGTTGAGCTCTTAGCTGCCTGAATGTTCGGATGGAAATGTGCTGACCTGTTTGG
GGATACCAGGTCGAAGAACCGTTGGTTCTTACATTGGTATTTGCCTTCGAATTGGATAAG
CACATGGAGATGTGGTTCCCCATTCTCGTGGAGTTCTTTGCAAACTTTGATGTATTTTTT
ATTTGTTGGGGTTTCTAGGTTTTTTAATTGGGAAAGTGCTTCCTCTTTAGAGAGAGAACA
ATTGGGATATGTTAGGAAATAATTTTTGGCATATATATTAAATAAACGAGGCAT
>JN183872
TTACGCCTTATTGGTTTCTTCTTGGCTATCTTGTGTTGGACCTTGATTGATACTTGCGAA
CAGTGGCTCGTAGAGGGTGACGAAGGTTGCATTCTTGAGAGTCCAATTTTTCAAGGATAT
GTTTTTTTCTTCGTCTAGATATTCCTTATATGAGGAGGTAGGTCCTTGATTGCAGAGGAA
GATAGTGGGAATTCCCCCTTTAATTTGAATGGGCTTCCCGTACTTTGTGTTGCTTTGCCA
GTCCCTTTGGGCCCCCATAAATTCCTTGAAGTGCTTTAAATAATGCGGGTCTACGTCATC
AATGACGTTGTACCACGCATCATTGCTGTACACCTTTGGGCTTAGGTCTAGATGTCCACA
TAAATAATTATGTGGGCCTAGAGACCTGGCCCACATTGTTTTCCCTGTTCTGCTATCACC
CTCAATGACAATACTTATGGGTCTCCATGGCCGCGCAGCGGAAGACACGACGTTCTCGGC
GACCCACTCTTCAAGTTCATCTGGAACTTGATTAAAAGAAGAAGAAAGAAATGGAGAAAC
ATAAACTTCTAAAGGAGGACTAAAAATCCTATCTAAATTTGAACTTAAATTATGAAATTG
TAAAATATAGTCCTTTGGGGCCTTCTCTTTTAATATATTGAGGGCCTCGGATTTACTGCC
TGAATTGAGTGCTTCGGCATATGCGTCGTTGGCAGATTGCTGACCTCCTCTAGCTGATCT
GCCATCGATTTGGAAAACTCCAAAATCAATGAAGTCTCCGTCTTTCTCCACGTAGGTCTT
GACATCTGTTGAGCTCTTAGCTGCCTGAATGTTCGGATGGAAATGTGCTGACCTGTTTGG
GGATACCAGGTCGAAGAACCGTTGGTTCTTACATTGGTATTTGCCTTCGAATTGGATAAG
CACATGGAGATGTGGTTCCCCATTCTCGTGGAGTTCTTTGCAAACTTTGATGTATTTTTT
ATTTGTTGGGGTTTCTAGGTTTTTTAATTGGGAAAGTGCTTCCTCTTTAGAGAGAGAACA
ATTGGGATATGTTAGGAAATAATTTTTGGCATATATATTAAATAAACGAGGCAT
>GQ141873
TTACGCCTTATTGGTTTCTTCTTGGCTATCTTGTGTTGGACCTTGATTGATACTTGCGAA
CAGTGGCTCGTAGAGGGTGACGAAGGTTGCATTCTTGAGAGTCCAATTTTTCAAGGATAT
GTTTTTTTCTTCGTCTAGATATTCCTTATATGAGGAGGTAGGTCCTTGATTGCAGAGGAA
GATAGTGGGAATTCCCCCTTTAATTTGAATGGGCTTCCCGTACTTTGTGTTGCTTTGCCA
GTCCCTTTGGGCCCCCATAAATTCCTTGAAGTGCTTTAAATAATGCGGGTCTACGTCATC
AATGACGTTGTACCACGCATCATTGCTGTACACCTTTGGGCTTAGGTCTAGATGTCCACA
TAAATAATTATGTGGGCCTAGAGACCTGGCCCACATTGTTTTCCCTGTTCTGCTATCACC
CTCAATGACAATACTTATGGGTCTCCATGGCCGCGCAGCGGAAGACACGACGTTCTCGGC
GACCCACTCTTCAAGTTCATCTGGAACTTGATTAAAAGAAGAAGAAAGAAATGGAGAAAC
ATAAACTTCTAAAGGAGGACTAAAAATCCTATCTAAATTTGAACTTAAATTATGAAATTG
TAAAATATAGTCCTTTGGGGCCTTCTCTTTTAATATATTGAGGGCCTCGGATTTACTGCC
TGAATTGAGTGCTTCGGCATATGCGTCGTTGGCAGATTGCTGACCTCCTCTAGCTGATCT
GCCATCGATTTGGAAAACTCCAAAATCAATGAAGTCTCCGTCTTTCTCCACGTAGGTCTT
GACATCTGTTGAGCTCTTAGCTGCCTGAATGTTCGGATGGAAATGTGCTGACCTGTTTGG
GGATACCAGGTCGAAGAACCGTTGGTTCTTACATTGGTATTTGCCTTCGAATTGGATAAG
CACATGGAGATGTGGTTCCCCATTCTCGTGGAGTTCTTTGCAAACTTTGATGTATTTTTT
ATTTGTTGGGGTTTCTAGGTTTTTTAATTGGGAAAGTGCTTCCTCTTTAGAGAGAGAACA
ATTGGGATATGTTAGGAAATAATTTTTGGCATATATATTAAATAAACGAGGCAT
>GU325634
TTACGCCTTATTGGTTTCTTCTTGGCTATCTTGTGTTGGACCTTGATTGATACTTGCGAA
CAGTGGCTCGTAGAGGGTGACGAAGGTTGCATTCTTGAGAGTCCAATTTTTCAAGGATAT
GTTTTTTTCTTCGTCTAGATATTCCTTATATGAGGAGGTAGGTCCTTGATTGCAGAGGAA
GATAGTGGGAATTCCCCCTTTAATTTGAATGGGCTTCCCGTACTTTGTGTTGCTTTGCCA
GTCCCTTTGGGCCCCCATAAATTCCTTGAAGTGCTTTAAATAATGCGGGTCTACGTCATC
AATGACGTTGTACCACGCATCATTGCTGTACACCTTTGGGCTTAGGTCTAGATGTCCACA
TAAATAATTATGTGGGCCTAGAGACCTGGCCCACATTGTTTTCCCTGTTCTGCTATCACC
CTCAATGACAATACTTATGGGTCTCCATGGCCGCGCAGCGGAAGACACGACGTTCTCGGC
GACCCACTCTTCAAGTTCATCTGGAACTTGATTAAAAGAAGAAGAAAGAAATGGAGAAAC
ATAAACTTCTAAAGGAGGACTAAAAATCCTATCTAAATTTGAACTTAAATTATGAAATTG
TAAAATATAGTCCTTTGGGGCCTTCTCTTTTAATATATTGAGGGCCTCGGATTTACTGCC
TGAATTGAGTGCTTCGGCATATGCGTCGTTGGCAGATTGCTGACCTCCTCTAGCTGATCT
GCCATCGATTTGGAAAACTCCAAAATCAATGAAGTCTCCGTCTTTCTCCACGTAGGTCTT
GACATCTGTTGAGCTCTTAGCTGCCTGAATGTTCGGATGGAAATGTGCTGACCTGTTTGG
GGATACCAGGTCGAAGAACCGTTGGTTCTTACATTGGTATTTGCCTTCGAATTGGATAAG
CACATGGAGATGTGGTTCCCCATTCTCGTGGAGTTCTTTGCAAACTTTGATGTATTTTTT
ATTTGTTGGGGTTTCTAGGTTTTTTAATTGGGAAAGTGCTTCCTCTTTAGAGAGAGAACA
ATTGGGATATGTTAGGAAATAATTTTTGGCATATATATTAAATAAACGAGGCAT
>HM856914
TTACGCCTTATTGGTTTCTTCTTGGCTATCTTGTGTTGGACCTTGATTGATACTTGCGAA
CAGTGGCTCGTAGAGGGTGACGAAGGTTGCATTCTTGAGAGTCCAATTTTTCAAGGATAT
GTTTTTTTCTTCGTCTAGATATTCCTTATATGAGGAGGTAGGTCCTTGATTGCAGAGGAA
GATAGTGGGAATTCCCCCTTTAATTTGAATGGGCTTCCCGTACTTTGTGTTGCTTTGCCA
GTCCCTTTGGGCCCCCATAAATTCCTTGAAGTGCTTTAAATAATGCGGGTCTACGTCATC
AATGACGTTGTACCACGCATCATTGCTGTACACCTTTGGGCTTAGGTCTAGATGTCCACA
TAAATAATTATGTGGGCCTAGAGACCTGGCCCACATTGTTTTCCCTGTTCTGCTATCACC
CTCAATGACAATACTTATGGGTCTCCATGGCCGCGCAGCGGAAGACACGACGTTCTCGGC
GACCCACTCTTCAAGTTCATCTGGAACTTGATTAAAAGAAGAAGAAAGAAATGGAGAAAC
ATAAACTTCTAAAGGAGGACTAAAAATCCTATCTAAATTTGAACTTAAATTATGAAATTG
TAAAATATAGTCCTTTGGGGCCTTCTCTTTTAATATATTGAGGGCCTCGGATTTACTGCC
TGAATTGAGTGCTTCGGCATATGCGTCGTTGGCAGATTGCTGACCTCCTCTAGCTGATCT
GCCATCGATTTGGAAAACTCCAAAATCAATGAAGTCTCCGTCTTTCTCCACGTAGGTCTT
GACATCTGTTGAGCTCTTAGCTGCCTGAATGTTCGGATGGAAATGTGCTGACCTGTTTGG
GGATACCAGGTCGAAGAACCGTTGGTTCTTACATTGGTATTTGCCTTCGAATTGGATAAG
CACATGGAGATGTGGTTCCCCATTCTCGTGGAGTTCTTTGCAAACTTTGATGTATTTTTT
ATTTGTTGGGGTTTCTAGGTTTTTTAATTGGGAAAGTGCTTCCTCTTTAGAGAGAGAACA
ATTGGGATATGTTAGGAAATAATTTTTGGCATATATATTAAATAAACGAGGCAT
>HM856913
TTACGCCTTATTGGTTTCTTCTTGGCTATCTTGTGTTGGACCTTGATTGATACTTGCGAA
CAGTGGCTCGTAGAGGGTGACGAAGGTTGCATTCTTGAGAGTCCAATTTTTCAAGGATAT
GTTTTTTTCTTCGTCTAGATATTCCTTATATGAGGAGGTAGGTCCTTGATTGCAGAGGAA
GATAGTGGGAATTCCCCCTTTAATTTGAATGGGCTTCCCGTACTTTGTGTTGCTTTGCCA
GTCCCTTTGGGCCCCCATAAATTCCTTGAAGTGCTTTAAATAATGCGGGTCTACGTCATC
AATGACGTTGTACCACGCATCATTGCTGTACACCTTTGGGCTTAGGTCTAGATGTCCACA
TAAATAATTATGTGGGCCTAGAGACCTGGCCCACATTGTTTTCCCTGTTCTGCTATCACC
CTCAATGACAATACTTATGGGTCTCCATGGCCGCGCAGCGGAAGACACGACGTTCTCGGC
GACCCACTCTTCAAGTTCATCTGGAACTTGATTAAAAGAAGAAGAAAGAAATGGAGAAAC
ATAAACTTCTAAAGGAGGACTAAAAATCCTATCTAAATTTGAACTTAAATTATGAAATTG
TAAAATATAGTCCTTTGGGGCCTTCTCTTTTAATATATTGAGGGCCTCGGATTTACTGCC
TGAATTGAGTGCTTCGGCATATGCGTCGTTGGCAGATTGCTGACCTCCTCTAGCTGATCT
GCCATCGATTTGGAAAACTCCAAAATCAATGAAGTCTCCGTCTTTCTCCACGTAGGTCTT
GACATCTGTTGAGCTCTTAGCTGCCTGAATGTTCGGATGGAAATGTGCTGACCTGTTTGG
GGATACCAGGTCGAAGAACCGTTGGTTCTTACATTGGTATTTGCCTTCGAATTGGATAAG
CACATGGAGATGTGGTTCCCCATTCTCGTGGAGTTCTTTGCAAACTTTGATGTATTTTTT
ATTTGTTGGGGTTTCTAGGTTTTTTAATTGGGAAAGTGCTTCCTCTTTAGAGAGAGAACA
ATTGGGATATGTTAGGAAATAATTTTTGGCATATATATTAAATAAACGAGGCAT
>HM130912
TTACGCCTTATTGGTTTCTTCTTGGCTATCTTGTGTTGGACCTTGATTGATACTTGCGAA
CAGTGGCTCGTAGAGGGTGACGAAGGTTGCATTCTTGAGAGTCCAATTTTTCAAGGATAT
GTTTTTTTCTTCGTCTAGATATTCCTTATATGAGGAGGTAGGTCCTTGATTGCAGAGGAA
GATAGTGGGAATTCCCCCTTTAATTTGAATGGGCTTCCCGTACTTTGTGTTGCTTTGCCA
GTCCCTTTGGGCCCCCATAAATTCCTTGAAGTGCTTTAAATAATGCGGGTCTACGTCATC
AATGACGTTGTACCACGCATCATTGCTGTACACCTTTGGGCTTAGGTCTAGATGTCCACA
TAAATAATTATGTGGGCCTAGAGACCTGGCCCACATTGTTTTCCCTGTTCTGCTATCACC
CTCAATGACAATACTTATGGGTCTCCATGGCCGCGCAGCGGAAGACACGACGTTCTCGGC
GACCCACTCTTCAAGTTCATCTGGAACTTGATTAAAAGAAGAAGAAAGAAATGGAGAAAC
ATAAACTTCTAAAGGAGGACTAAAAATCCTATCTAAATTTGAACTTAAATTATGAAATTG
TAAAATATAGTCCTTTGGGGCCTTCTCTTTTAATATATTGAGGGCCTCGGATTTACTGCC
TGAATTGAGTGCTTCGGCATATGCGTCGTTGGCAGATTGCTGACCTCCTCTAGCTGATCT
GCCATCGATTTGGAAAACTCCAAAATCAATGAAGTCTCCGTCTTTCTCCACGTAGGTCTT
GACATCTGTTGAGCTCTTAGCTGCCTGAATGTTCGGATGGAAATGTGCTGACCTGTTTGG
GGATACCAGGTCGAAGAACCGTTGGTTCTTACATTGGTATTTGCCTTCGAATTGGATAAG
CACATGGAGATGTGGTTCCCCATTCTCGTGGAGTTCTTTGCAAACTTTGATGTATTTTTT
ATTTGTTGGGGTTTCTAGGTTTTTTAATTGGGAAAGTGCTTCCTCTTTAGAGAGAGAACA
ATTGGGATATGTTAGGAAATAATTTTTGGCATATATATTAAATAAACGAGGCAT
>JN680150
TTACGCCTTATTGGTTTCTTCTTGGCTATCTTGTGTTGGACCTTGATTGATACTTGCGAA
CAGTGGCTCGTAGAGGGTGACGAAGGTTGCATTCTTGAGAGTCCAATTTTTCAAGGATAT
GTTTTTTTCTTCGTCTAGATATTCCTTATATGAGGAGGTAGGTCCTTGATTGCAGAGGAA
GATAGTGGGAATTCCCCCTTTAATTTGAATGGGCTTCCCGTACTTTGTGTTGCTTTGCCA
GTCCCTTTGGGCCCCCATAAATTCCTTGAAGTGCTTTAAATAATGCGGGTCTACGTCATC
AATGACGTTGTACCACGCATCATTGCTGTACACCTTTGGGCTTAGGTCTAGATGTCCACA
TAAATAATTATGTGGGCCTAGAGACCTGGCCCACATTGTTTTCCCTGTTCTGCTATCACC
CTCAATGACAATACTTATGGGTCTCCATGGCCGCGCAGCGGAAGACACGACGTTCTCGGC
GACCCACTCTTCAAGTTCATCTGGAACTTGATTAAAAGAAGAAGAAAGAAATGGAGAAAC
ATAAACTTCTAAAGGAGGACTAAAAATCCTATCTAAATTTGAACTTAAATTATGAAATTG
TAAAATATAGTCCTTTGGGGCCTTCTCTTTTAATATATTGAGGGCCTCGGATTTACTGCC
TGAATTGAGTGCTTCGGCATATGCGTCGTTGGCAGATTGCTGACCTCCTCTAGCTGATCT
GCCATCGATTTGGAAAACTCCAAAATCAATGAAGTCTCCGTCTTTCTCCACGTAGGTCTT
GACATCTGTTGAGCTCTTAGCTGCCTGAATGTTCGGATGGAAATGTGCTGACCTGTTTGG
GGATACCAGGTCGAAGAACCGTTGGTTCTTACATTGGTATTTGCCTTCGAATTGGATAAG
CACATGGAGATGTGGTTCCCCATTCTCGTGGAGTTCTTTGCAAACTTTGATGTATTTTTT
ATTTGTTGGGGTTTCTAGGTTTTTTAATTGGGAAAGTGCTTCCTCTTTAGAGAGAGAACA
ATTGGGATATGTTAGGAAATAATTTTTGGCATATATATTAAATAAACGAGGCAT
>HM856912
TTACGCCTTATTGGTTTCTTCTTGGCTATCTTGTGTTGGACCTTGATTGATACTTGCGAA
CAGTGGCTCGTAGAGGGTGACGAAGGTTGCATTCTTGAGAGTCCAATTTTTCAAGGATAT
GTTTTTTTCTTCGTCTAGATATTCCTTATATGAGGAGGTAGGTCCTTGATTGCAGAGGAA
GATAGTGGGAATTCCCCCTTTAATTTGAATGGGCTTCCCGTACTTTGTGTTGCTTTGCCA
GTCCCTTTGGGCCCCCATAAATTCCTTGAAGTGCTTTAAATAATGCGGGTCTACGTCATC
AATGACGTTGTACCACGCATCATTGCTGTACACCTTTGGGCTTAGGTCTAGATGTCCACA
TAAATAATTATGTGGGCCTAGAGACCTGGCCCACATTGTTTTCCCTGTTCTGCTATCACC
CTCAATGACAATACTTATGGGTCTCCATGGCCGCGCAGCGGAAGACACGACGTTCTCGGC
GACCCACTCTTCAAGTTCATCTGGAACTTGATTAAAAGAAGAAGAAAGAAATGGAGAAAC
ATAAACTTCTAAAGGAGGACTAAAAATCCTATCTAAATTTGAACTTAAATTATGAAATTG
TAAAATATAGTCCTTTGGGGCCTTCTCTTTTAATATATTGAGGGCCTCGGATTTACTGCC
TGAATTGAGTGCTTCGGCATATGCGTCGTTGGCAGATTGCTGACCTCCTCTAGCTGATCT
GCCATCGATTTGGAAAACTCCAAAATCAATGAAGTCTCCGTCTTTCTCCACGTAGGTCTT
GACATCTGTTGAGCTCTTAGCTGCCTGAATGTTCGGATGGAAATGTGCTGACCTGTTTGG
GGATACCAGGTCGAAGAACCGTTGGTTCTTACATTGGTATTTGCCTTCGAATTGGATAAG
CACATGGAGATGTGGTTCCCCATTCTCGTGGAGTTCTTTGCAAACTTTGATGTATTTTTT
ATTTGTTGGGGTTTCTAGGTTTTTTAATTGGGAAAGTGCTTCCTCTTTAGAGAGAGAACA
ATTGGGATATGTTAGGAAATAATTTTTGGCATATATATTAAATAAACGAGGCAT
>HM856911
TTACGCCTTATTGGTTTCTTCTTGGCTATCTTGTGTTGGACCTTGATTGATACTTGCGAA
CAGTGGCTCGTAGAGGGTGACGAAGGTTGCATTCTTGAGAGTCCAATTTTTCAAGGATAT
GTTTTTTTCTTCGTCTAGATATTCCTTATATGAGGAGGTAGGTCCTTGATTGCAGAGGAA
GATAGTGGGAATTCCCCCTTTAATTTGAATGGGCTTCCCGTACTTTGTGTTGCTTTGCCA
GTCCCTTTGGGCCCCCATAAATTCCTTGAAGTGCTTTAAATAATGCGGGTCTACGTCATC
AATGACGTTGTACCACGCATCATTGCTGTACACCTTTGGGCTTAGGTCTAGATGTCCACA
TAAATAATTATGTGGGCCTAGAGACCTGGCCCACATTGTTTTCCCTGTTCTGCTATCACC
CTCAATGACAATACTTATGGGTCTCCATGGCCGCGCAGCGGAAGACACGACGTTCTCGGC
GACCCACTCTTCAAGTTCATCTGGAACTTGATTAAAAGAAGAAGAAAGAAATGGAGAAAC
ATAAACTTCTAAAGGAGGACTAAAAATCCTATCTAAATTTGAACTTAAATTATGAAATTG
TAAAATATAGTCCTTTGGGGCCTTCTCTTTTAATATATTGAGGGCCTCGGATTTACTGCC
TGAATTGAGTGCTTCGGCATATGCGTCGTTGGCAGATTGCTGACCTCCTCTAGCTGATCT
GCCATCGATTTGGAAAACTCCAAAATCAATGAAGTCTCCGTCTTTCTCCACGTAGGTCTT
GACATCTGTTGAGCTCTTAGCTGCCTGAATGTTCGGATGGAAATGTGCTGACCTGTTTGG
GGATACCAGGTCGAAGAACCGTTGGTTCTTACATTGGTATTTGCCTTCGAATTGGATAAG
CACATGGAGATGTGGTTCCCCATTCTCGTGGAGTTCTTTGCAAACTTTGATGTATTTTTT
ATTTGTTGGGGTTTCTAGGTTTTTTAATTGGGAAAGTGCTTCCTCTTTAGAGAGAGAACA
ATTGGGATATGTTAGGAAATAATTTTTGGCATATATATTAAATAAACGAGGCAT
>JN680149
TTACGCCTTATTGGTTTCTTCTTGGCTATCTTGTGTTGGACCTTGATTGATACTTGCGAA
CAGTGGCTCGTAGAGGGTGACGAAGGTTGCATTCTTGAGAGTCCAATTTTTCAAGGATAT
GTTTTTTTCTTCGTCTAGATATTCCTTATATGAGGAGGTAGGTCCTTGATTGCAGAGGAA
GATAGTGGGAATTCCCCCTTTAATTTGAATGGGCTTCCCGTACTTTGTGTTGCTTTGCCA
GTCCCTTTGGGCCCCCATAAATTCCTTGAAGTGCTTTAAATAATGCGGGTCTACGTCATC
AATGACGTTGTACCACGCATCATTGCTGTACACCTTTGGGCTTAGGTCTAGATGTCCACA
TAAATAATTATGTGGGCCTAGAGACCTGGCCCACATTGTTTTCCCTGTTCTGCTATCACC
CTCAATGACAATACTTATGGGTCTCCATGGCCGCGCAGCGGAAGACACGACGTTCTCGGC
GACCCACTCTTCAAGTTCATCTGGAACTTGATTAAAAGAAGAAGAAAGAAATGGAGAAAC
ATAAACTTCTAAAGGAGGACTAAAAATCCTATCTAAATTTGAACTTAAATTATGAAATTG
TAAAATATAGTCCTTTGGGGCCTTCTCTTTTAATATATTGAGGGCCTCGGATTTACTGCC
TGAATTGAGTGCTTCGGCATATGCGTCGTTGGCAGATTGCTGACCTCCTCTAGCTGATCT
GCCATCGATTTGGAAAACTCCAAAATCAATGAAGTCTCCGTCTTTCTCCACGTAGGTCTT
GACATCTGTTGAGCTCTTAGCTGCCTGAATGTTCGGATGGAAATGTGCTGACCTGTTTGG
GGATACCAGGTCGAAGAACCGTTGGTTCTTACATTGGTATTTGCCTTCGAATTGGATAAG
CACATGGAGATGTGGTTCCCCATTCTCGTGGAGTTCTTTGCAAACTTTGATGTATTTTTT
ATTTGTTGGGGTTTCTAGGTTTTTTAATTGGGAAAGTGCTTCCTCTTTAGAGAGAGAACA
ATTGGGATATGTTAGGAAATAATTTTTGGCATATATATTAAATAAACGAGGCAT
>HM856909
TTACGCCTTATTGGTTTCTTCTTGGCTATCTTGTGTTGGACCTTGATTGATACTTGCGAA
CAGTGGCTCGTAGAGGGTGACGAAGGTTGCATTCTTGAGAGTCCAATTTTTCAAGGATAT
GTTTTTTTCTTCGTCTAGATATTCCTTATATGAGGAGGTAGGTCCTTGATTGCAGAGGAA
GATAGTGGGAATTCCCCCTTTAATTTGAATGGGCTTCCCGTACTTTGTGTTGCTTTGCCA
GTCCCTTTGGGCCCCCATAAATTCCTTGAAGTGCTTTAAATAATGCGGGTCTACGTCATC
AATGACGTTGTACCACGCATCATTGCTGTACACCTTTGGGCTTAGGTCTAGATGTCCACA
TAAATAATTATGTGGGCCTAGAGACCTGGCCCACATTGTTTTCCCTGTTCTGCTATCACC
CTCAATGACAATACTTATGGGTCTCCATGGCCGCGCAGCGGAAGACACGACGTTCTCGGC
GACCCACTCTTCAAGTTCATCTGGAACTTGATTAAAAGAAGAAGAAAGAAATGGAGAAAC
ATAAACTTCTAAAGGAGGACTAAAAATCCTATCTAAATTTGAACTTAAATTATGAAATTG
TAAAATATAGTCCTTTGGGGCCTTCTCTTTTAATATATTGAGGGCCTCGGATTTACTGCC
TGAATTGAGTGCTTCGGCATATGCGTCGTTGGCAGATTGCTGACCTCCTCTAGCTGATCT
GCCATCGATTTGGAAAACTCCAAAATCAATGAAGTCTCCGTCTTTCTCCACGTAGGTCTT
GACATCTGTTGAGCTCTTAGCTGCCTGAATGTTCGGATGGAAATGTGCTGACCTGTTTGG
GGATACCAGGTCGAAGAACCGTTGGTTCTTACATTGGTATTTGCCTTCGAATTGGATAAG
CACATGGAGATGTGGTTCCCCATTCTCGTGGAGTTCTTTGCAAACTTTGATGTATTTTTT
ATTTGTTGGGGTTTCTAGGTTTTTTAATTGGGAAAGTGCTTCCTCTTTAGAGAGAGAACA
ATTGGGATATGTTAGGAAATAATTTTTGGCATATATATTAAATAAACGAGGCAT
>JN183880
TTACGCCTTATTGGTTTCTTCTTGGCTATCTTGTGTTGGACCTTGATTGATACTTGCGAA
CAGTGGCTCGTAGAGGGTGACGAAGGTTGCATTCTTGAGAGTCCAATTTTTCAAGGATAT
GTTTTTTTCTTCGTCTAGATATTCCTTATATGAGGAGGTAGGTCCTTGATTGCAGAGGAA
GATAGTGGGAATTCCCCCTTTAATTTGAATGGGCTTCCCGTACTTTGTGTTGCTTTGCCA
GTCCCTTTGGGCCCCCATAAATTCCTTGAAGTGCTTTAAATAATGCGGGTCTACGTCATC
AATGACGTTGTACCACGCATCATTGCTGTACACCTTTGGGCTTAGGTCTAGATGTCCACA
TAAATAATTATGTGGGCCTAGAGACCTGGCCCACATTGTTTTCCCTGTTCTGCTATCACC
CTCAATGACAATACTTATGGGTCTCCATGGCCGCGCAGCGGAAGACACGACGTTCTCGGC
GACCCACTCTTCAAGTTCATCTGGAACTTGATTAAAAGAAGAAGAAAGAAATGGAGAAAC
ATAAACTTCTAAAGGAGGACTAAAAATCCTATCTAAATTTGAACTTAAATTATGAAATTG
TAAAATATAGTCCTTTGGGGCCTTCTCTTTTAATATATTGAGGGCCTCGGATTTACTGCC
TGAATTGAGTGCTTCGGCATATGCGTCGTTGGCAGATTGCTGACCTCCTCTAGCTGATCT
GCCATCGATTTGGAAAACTCCAAAATCAATGAAGTCTCCGTCTTTCTCCACGTAGGTCTT
GACATCTGTTGAGCTCTTAGCTGCCTGAATGTTCGGATGGAAATGTGCTGACCTGTTTGG
GGATACCAGGTCGAAGAACCGTTGGTTCTTACATTGGTATTTGCCTTCGAATTGGATAAG
CACATGGAGATGTGGTTCCCCATTCTCGTGGAGTTCTTTGCACACTTTGATGTATTTTTT
ATTTGTTGGGGTTTCTAGGTTTTTTAATTGGGAAAGTGCTTCCTCTTTAGAGAGAGAACA
ATTGGGATATGTTAGGAAATAATTTTTGGCATATATATTAAATAAACGAGGCAT
>JN183879
TTACGCCTTATTGGTTTCTTCTTGGCTATCTTGTGTTGGACCTTGATTGATACTTGCGAA
CAGTGGCTCGTAGAGGGTGACGAAGGTTGCATTCTTGAGAGTCCAATTTTTCAAGGATAT
GTTTTTTTCTTCGTCTAGATATTCCTTATATGAGGAGGTAGGTCCTTGATTGCAGAGGAA
GATAGTGGGAATTCCCCCTTTAATTTGAATGGGCTTCCCGTACTTTGTGTTGCTTTGCCA
GTCCCTTTGGGCCCCCATAAATTCCTTGAAGTGCTTTAAATAATGCGGGTCTACGTCATC
AATGACGTTGTACCACGCATCATTGCTGTACACCTTTGGGCTTAGGTCTAGATGTCCACA
TAAATAATTATGTGGGCCTAGAGACCTGGCCCACATTGTTTTCCCTGTTCTGCTATCACC
CTCAATGACAATACTTATGGGTCTCCATGGCCGCGCAGCGGAAGACACGACGTTCTCGGC
GACCCACTCTTCAAGTTCATCTGGAACTTGATTAAAAGAAGAAGAAAGAAATGGAGAAAC
ATAAACTTCTAAAGGAGGACTAAAAATCCTATCTAAATTTGAACTTAAATTATGAAATTG
TAAAATATAGTCCTTTGGGGCCTTCTCTTTTAATATATTGAGGGCCTCGGATTTACTGCC
TGAATTGAGTGCTTCGGCATATGCGTCGTTGGCAGATTGCTGACCTCCTCTAGCTGATCT
GCCATCGATTTGGAAAACTCCAAAATCAATGAAGTCTCCGTCTTTCTCCACGTAGGTCTT
GACATCTGTTGAGCTCTTAGCTGCCTGAATGTTCGGATGGAAATGTGCTGACCTGTTTGG
GGATACCAGGTCGAAGAACCGTTGGTTCTTACATTGGTATTTGCCTTCGAATTGGATAAG
CACATGGAGATGTGGTTCCCCATTCTCGTGGAGTTCTTTGCACACTTTGATGTATTTTTT
ATTTGTTGGGGTTTCTAGGTTTTTTAATTGGGAAAGTGCTTCCTCTTTAGAGAGAGAACA
ATTGGGATATGTTAGGAAATAATTTTTGGCATATATATTAAATAAACGAGGCAT
>JX961666
TTACGCCTTATTGGTTTCTTCTTGGCTATCTTGTGTTGGACCTTGATTGATACTTGCGAA
CAGTGGCTCGTAGAGGGTGACGAAGGTTGCATTCTTGAGAGTCCAATTTTTCAAGGATAT
GTTTTTTTCTTCGTCTAGATATTCCTTATATGAGGAGGTAGGTCCTTGATTGCAGAGGAA
GATAGTGGGAATTCCCCCTTTAATTTGAATGGGCTTCCCGTACTTTGTGTTGCTTTGCCA
GTCCCTTTGGGCCCCCATAAATTCCTTGAAGTGCTTTAAATAATGCGGGTCTACGTCATC
AATGACGTTGTACCACGCATCATTGCTGTACACCTTTGGGCTTAGGTCTAGATGTCCACA
TAAATAATTATGTGGGCCTAGAGACCTGGCCCACATTGTTTTCCCTGTTCTGCTATCACC
CTCAATGACAATACTTATGGGTCTCCATGGCCGCGCAGCGGAAGACACGACGTTCTCGGC
GACCCACTCTTCAAGTTCATCTGGAACTTGATTAAAAGAAGAAGAAAGAAATGGAGAAAC
ATAAACTTCTAAAGGAGGACTAAATATCCTATCTAAATTTGAACTTAAATTATGAAATTG
TAAAATATAGTCCTTTGGGGCCTTCTCTTTTAATATATTGAGGGCCTCGGATTTACTGCC
TGAATTGAGTGCTTCGGCATATGCGTCGTTGGCAGATTGCTGACCTCCTCTAGCTGATCT
GCCATCGATTTGGAAAACTCCAAAATCAATGAAGTCTCCGTCTTTCTCCACGTAGGTCTT
GACATCTGTTGAGCTCTTAGCTGCCTGAATGTTCGGATGGAAATGTGCTGACCTGTTTGG
GGATACCAGGTCGAAGAACCGTTGGTTCTTACATTGGTATTTGCCTTCGAATTGGATAAG
CACATGGAGATGTGGTTCCCCATTCTCGTGGAGTTCTTTGCAAACTTTGATGTATTTTTT
ATTTGTTGGGGTTTCTAGGTTTTTTAATTGGGAAAGTGCTTCCTCTTTAGAGAGAGAACA
ATTGGGATATGTTAGGAAATAATTTTTGGCATATATATTAAATAAACGAGGCAT
>JN183873
TTACGCCTTATTGGTTTCTTCTTGGCTATCTTGTGTTGGACCTTGATTGATACTTGCGAA
CAGTGGCTCGTAGAGGGTGACGAAGGTTGCATTCTTGAGAGTCCAATTTTTCAAGGATAT
GTTTTTTTCTTCGTCTAGATATTCCTTATATGAGGAGGTAGGTCCTTGATTGCAGAGGAA
GATAGTGGGAATTCCCCCTTTAATTTGAATGGGCTTCCCGTACTTTGTGTTGCTTTGCCA
GTCCCTTTGGGCCCCCATAAATTCCTTGAAGTGCTTTAAATAATGCGGGTCTACGTCATC
AATGACGTTGTACCACGCATCATTGCTGTACACCTTTGGGCTTAGGTCTAGATGTCCACA
TAAATAATTATGTGGGCCTAGAGACCTGGCCCACATTGTTTTCCCTGTTCTGCTATCACC
CTCAATGACAATACTTATGGGTCTCCATGGCCGCGCAGCGGAAGACACGACGTTCTCGGC
GACCCACTCTTCAAGTTCATCTGGAACTTGATTAAAAGAAGAAGAAAGAAATGGAGAAAC
ATAAACTTCTAAAGGAGGACTAAAAATCCTATCTAAATTTGAACTTAAATTATGAAATTG
TAAAATATAGTCCTTTGGGGCCTTCTCTTTTAATATATTGAGGGCCTCGGATTTACTGCC
TGAATTGAGTGCTTCGGCATATGCGTCGTTGGCAGATTGCTGACCTCCTCTAGCTGATCT
GCCATCGATTTGGAAAACTCCAAAATCAATGAAGTCTCCGTCTTTCTCCACGTAGGTCTT
GACATCTGTTGAGCTCTTAGCTGCCTGAATGTTCGGATGGAAATGTGCTGACCTGTTTGG
GGATACCAGGTCGAAGAACCGTTGGTTCTTACATTGGTATTTGCCTTCGAATTGGATAAG
CACATGGAGATGTGGTTCCCCATTCTCGTGGAGTTCTTTGCAAATTTTGATGTATTTTTT
ATTTGTTGGGGTTTCTAGGTTTTTTAATTGGGAAAGTGCTTCCTCTTTAGAGAGAGAACA
ATTGGGATATGTTAGGAAATAATTTTTGGCATATATATTAAATAAACGAGGCAT
>JQ013091
TTACGCCTTATTGGTTTCTTCTTGGCTATCTTGTGTTGGACCTTGATTGATACTTGCGAA
CAGTGGCTCGTAGAGGGTGACGAAGGTTGCATTCTTGAGAGTCCAATTTTTCAAGGATAT
GTTTTTTTCATCGTCTAGATATTCCTTATATGAGGAGGTAGGTCCTTGATTGCAGAGGAA
GATAGTGGGAATTCCCCCTTTAATTTGAATGGGCTTCCCGTACTTTGTGTTGCTTTGCCA
GTCCCTTTGGGCCCCCATAAATTCCTTGAAGTGCTTTAAATAATGCGGGTCTACGTCATC
AATGACGTTGTACCACGCATCATTGCTGTACACCTTTGGGCTTAGGTCTAGATGTCCACA
TAAATAATTATGTGGGCCTAGAGACCTGGCCCACATTGTTTTCCCTGTTCTGCTATCACC
CTCAATGACAATACTTATGGGTCTCCATGGCCGCGCAGCGGAAGACACGACGTACTCGGC
GACCCACTCTTCAAGTTCATCTGGAACTTGATTAAAAGAAGAAGAAAGAAATGGAGAAAC
ATAAACTTCTAAAGGAGGACTAAAAATCCTATCTAAATTTGAACTTAAATTAGGAAATTG
TAAAATATAGTCCTTTGGGGCCTTCTCTTTTAATATATTGAGGGCCTCGGATTTACTGCC
TGAATTGAGTGCTTCGGCATATGCGTCGTTGGCAGATTGCTGACCTCCTCTAGCTGATCT
GCCATCGATTTGGAAAACTCCAAAATCAATGAAGTCTCCGTCTTTCTCCACGTAGGTCTT
GACATCTGTTGAGCTCTTAGCTGCCTGAATGTTCGGATGGAAATGTGCTGACCTGTTTGG
GGATACCAGGTCGAAGAACCGTTGGTTCTTACATTGGTATTTGCCTTCGAATTGGATAAG
CACATGGAGATGTGGTTCCCCATTCTCGTGCAGTTCTTTGCAAACTTTGATGTATTTTTT
ATTTGTTGGGGTTTCTAGGTTTTTTAATTGGGAAAGTGCTTCCTCTTTAGAGAGAGAACA
ATTGGGATATGTTAGGAAATAATTTTTGGCATATATATTAAATAAACGAGGCAT
>JQ013090
TTACGCCTTATTGGTTTCTTCTTGGCTATCTTGTGTTGGACCGTGATTGATACTTGCGAA
CAGTGGCTCGTAGAGGGTGACGAAGGTTGCATTCTTGAGAGTCCAATTTTTCAAGGATAT
GTTTTTTTCTTCGTCTAGATATTCCTTATATGAGGAGGTAGGTCCTTGATTGCAGAGGAA
GATAGTGGGAATTCCACCTTTAATTTGAATGGGCTTCCCGTACTTTGTGTTGCTTTGCCA
GTCCCTTTGGGCCCCCATAAATTCCTTGAAGTGCTTTAAATAATGCGGGTCTACGTCATC
AATGACGTTGTACCACGCATCATTGCTGTACACCTTTGGGCTCAGGTCTAGATGTCCACA
TAAATAATTATGTGGGCCTAGAGACCTGGCCCACATTGTTTTCCCTGTTCTGCTATCACC
CTCAATGACAATACTTATGGGTCTCCATGGCCGCGCAGCGGAAGACACGACGTTCTCGGC
GACCCACTCTTCAAGTTCATCTGGAACTTGATTAAAAGAAGAAGAAAGAAATGGAGAAAC
ATAAACTTCTAAAGGAGGACTAAAAATCCTATCTAAATTTGAACTTAAATTATGAAATTG
TAAAATATAGTCCTTTGGGGCCTTCTCTTTTAATATATTGAGGGCCTCGGATTTACTGCC
TGAATTGAGTGCTTCGGCATATGCGTCGTTGGCAGATTGCTGACCTCCTCTAGCTGATCT
GCCATCGATTTGGAAAACTCCAAAATCAATGAAGTCTCCGTCTTTCTCCACGTAGGTCTT
GACATCTGTTGAGCTCTTAGCTGCCTGAATGTTCGGATGGAAATGTGCTGACCTGTTTGG
GGATACCAGGTCGAAGAACCGTTGGTTCTTACATTGGTATTTGCCTTCGAATTGGATAAG
CACATGGAGATGTGGTTCCCCATTCTCGTGGAGTTCTTTGCAAACTTTGATGTATTTTTT
ATTTGTTGGGGTTTCTAGGTTTTTTAATTGGGAAAGTGCTTCCTCTTTAGAGAGAGAACA
ATTGGGATATGTTAGGAAATAATTTTTGGCATATATATTAAATAAACGAGGCAT
>JQ013089
TTACGCCTTATTGGTTTCTTCTTGGCTATCTTGTGTTGGACCGTGATTGATACTTGCGAA
CAGTGGCTCGTAGAGGGTGACGAAGGTTGCATTCTTGAGAGTCCAATTTTTCAAGGATAT
GTTTTTTTCTTCGTCTAGATATTCCTTATATGAGGAGGTAGGTCCTTGATTGCAGAGGAA
GATAGTGGGAATTCCACCTTTAATTTGAATGGGCTTCCCGTACTTTGTGTTGCTTTGCCA
GTCCCTTTGGGCCCCCATAAATTCCTTGAAGTGCTTTAAATAATGCGGGTCTACGTCATC
AATGACGTTGTACCACGCATCATTGCTGTACACCTTTGGGCTCAGGTCTAGATGTCCACA
TAAATAATTATGTGGGCCTAGAGACCTGGCCCACATTGTTTTCCCTGTTCTGCTATCACC
CTCAATGACAATACTTATGGGTCTCCATGGCCGCGCAGCGGAAGACACGACGTTCTCGGC
GACCCACTCTTCAAGTTCATCTGGAACTTGATTAAAAGAAGAAGAAAGAAATGGAGAAAC
ATAAACTTCTAAAGGAGGACTAAAAATCCTATCTAAATTTGAACTTAAATTATGAAATTG
TAAAATATAGTCCTTTGGGGCCTTCTCTTTTAATATATTGAGGGCCTCGGATTTACTGCC
TGAATTGAGTGCTTCGGCATATGCGTCGTTGGCAGATTGCTGACCTCCTCTAGCTGATCT
GCCATCGATTTGGAAAACTCCAAAATCAATGAAGTCTCCGTCTTTCTCCACGTAGGTCTT
GACATCTGTTGAGCTCTTAGCTGCCTGAATGTTCGGATGGAAATGTGCTGACCTGTTTGG
GGATACCAGGTCGAAGAACCGTTGGTTCTTACATTGGTATTTGCCTTCGAATTGGATAAG
CACATGGAGATGTGGTTCCCCATTCTCGTGGAGTTCTTTGCAAACTTTGATGTATTTTTT
ATTTGTTGGGGTTTCTAGGTTTTTTAATTGGGAAAGTGCTTCCTCTTTAGAGAGAGAACA
ATTGGGATATGTTAGGAAATAATTTTTGGCATATATATTAAATAAACGAGGCAT
>JX961665
TTACGCCTTATTGGTTTCTTCTTGGCTATCTTGTGTTGGACCTTGATTGATACTTGCGAA
CAGTGGCTCATAGAGGGTGACGAAGGTTGCATTCTTGAGAGTCCAATTTTTCAAGGATAT
GTTTTTTTCTTCGTCTAGATATTCCTTATATGAGGAGGTAGGTCCTTGATTGCAGAGGAA
GATAGTGGGAATTCCCCCTTTAATTTGAATGGGCTTCCCGTACTTTGTGTTGCTTTGCCA
GTCCCTTTGGGCCCCCATAAATTCCTTGAAGTGCTTTAAATAATGCGGGTCTACGTCATC
AATGACGTTGTACCACGCATCATTGCTGTACACCTTTGGGCTTAGGTCTAGATGTCCACA
TAAATAATTATGTGGGCCTAGAGACCTGGCCCACATTGTTTTCCCTGTTCTGCTATCACC
CTCAATGACAATACTTATGGGTCTCCATGGCCGCGCAGCGGAAGACATGACGTTCTCGGC
GACCCACTCTTCAAGTTCATCTGGAACTTGATTAAAAGAAGAAGAAAGAAATGGAGAAAC
ATAAACTTCTAAAGGAGGACTAAAAATCCTATCTAAATTTGAACTTAAATTATGAAATTG
TAAAATATAGTCCTTTGGGGCCTTCTCTTTTAATATATTGAGGGCCTCGGATTTACTGCC
TGAATTGAGTGCTTCGGCATATGCGTCGTTGGCAGATTGCTGACCTCCTCTAGCTGATCT
GCCATCGATTTGGAAAACTCCAAAATCAATGAAGTCTCCGTCTTTCTCCACGTAGGTCTT
GACATCTGTTGAGCTCTTAGCTGCCTGAATGTTCGGATGGAAATGTGCTGACCTGTTTGG
GGATACCAGGTCGAAGAACCGTTGGTTCTTACATTGGTATTTGCCTTCGAATTGGATAAG
CACATGGAGATGTGGTTCCCCATTCTCGTGGAGTTCTTTGCAAACTTTGATGTATTTTTT
ATTTGTTGGGGTTTCTAGGTTTTTTAATTGGGAAAGTGCTTCCTCTTTAGAGAGAGAACA
ATTGGGATATGTTAGGAAATAATTTTTGGCATATATATTAAATAAACGAGGCAT
>HM856919
TTACGCCTTATTGGTTTCTTCTTGGCTATCTTGTGTTGGACCTTGATTGATACTTGCGAA
CAGTGGCTCGTAGAGGGTGACGAAGGTTGCATTCTTGAGAGTCCAATTTTTCAAGGATAT
GTTTTTYTCTTMGTCTAGATATTCCTTATATGAGGAGGTAGGTCCTTGATTGCAGAGGAA
GATAGTGGGAATTCCCCCTTTAATTTGAATGGGCTTCCCGTACTTTGTGTTGCTTTGCCA
GTCCCTTTGGGCCCCCATAAATTCCTTGAAGTGCTTTAAATAATGCGGGTCTACGTCATC
AATGACGTTGTACCACGCATCATTGCTGTACACCTTTGGGCTTAGGTCTAGATGTCCACA
TAAATAATTATGTGGGCCTAGAGACCTGGCCCACGTTGTTTTCCCTGTTCTGCTATCACC
CTCAATGACAATACTTATGGGTCTCCATGGCCGCGCAGCGGAAGACACGACGTTCTCGGC
GACCCACTCTTCAAGTTCATCTGGAACTTGATTAAAAGAAGAAGAAAGAAATGGAGAAAC
ATAAACTTCTAAAGGAGGACTAAAAATCCTATCTAAATTTGAACTTAAATTATGAAATTG
TAAAATATAGTCCTTTGGGGCCTTCTCTTTTAATATAATGAGGGCCTCGGATTTACTGCC
TGAATTGAGTGCTTCGGCATATGCGTCGTTGGCAGATTGCTGACCTCCTCTAGCTGATCT
GCCATCGATTTGGAAAACTCCAAAATCAATGAAGTCTCCGTCTTTCTCCACGTAGGTCTT
GACATCTGTTGAGCTCTTAGCTGCCTGAATGTTCGGATGGAAATGTGCTGACCTGTTTGG
GGATACCAGGTCGAAGAACCGTTGGTTCTTACATTGGTATTTGCCTTCGAATTGGATAAG
CACATGGAGATGTGGTTCCCCATTCTCGTGGAGTTCTTTGCAAACTTTGATGTATTTTTT
ATTTGTKGGGGTTTCTAGGTTTTTTAATTGGGAAAGTGCTTCCTCTTTAGATAGAGAACA
ATTGGGATATGTTAGGAAATAATTTTTGGCATATATATTAAATAAACGAGGCAT
>HM856915
TTACGCCTTATTGGTTTCTTCTTGGCTATCTTGTGTTGGACCTTGATTGATACTTGCGAA
CAGTGGCTCGTAGAGGGTGACGAAGGTTGCATTCTTGAGAGTCCAATTTTTCAAGGATAT
GTTTTTTTCTTCGTCTAGATATTCCTTATATGAGGAGGTAGGTCCTTGATTGCAGAGGAA
GATAGTGGGAATTCCCCCTTTAATTTGAATGGGCTTCCCGTACTTTGTGTTGCTTTGCCA
GTCCCTTTGGGCCCCCATAAATTCCTTGAAGTGCTTTAAATAATGCGGGTCTACGTCATC
AATGACGTTGTACCACGCATCATTGCTGTACACCTTTGGGCTTAGGTCTAGATGTCCACA
TAAATAATTATGTGGGCCTAGAGACCTGGCCCACGTTGTTTTCCCTGTTCTGCTATCACC
CTCAATGACAATACTTATGGGTCTCCATGGCCGCGCAGCGGAAGACACGACGTTCTCGGC
GACCCACTCTTCAAGTTCATCTGGAACTTGATTAAAAGAAGAAGAAAGAAATGGAGAAAC
ATAAACTTCTAAAGGAGGACTAAAAATCCTATCTAAATTTGAACTTAAATTATGAAATTG
TAAAATATAGTCCTTTGGGGCCTTCTCTTTTAATATAATGAGGGCCTCGGATTTACTGCC
TGAATTGAGTGCTTCGGCATATGCGTCGTTGGCAGATTGCTGACCTCCTCTAGCTGATCT
GCCATCGATTTGGAAAACTCCAAAATCAATGAAGTCTCCGTCTTTCTCCACGTAGGTCTT
GACATCTGTTGAGCTCTTAGCTGCCTGAATGTTCGGATGGAAATGTGCTGACCTGTTTGG
GGATACCAGGTCGAAGAACCGTTGGTTCTTACATTGGTATTTGCCTTCGAATTGGATAAG
CACATGGAGATGTGGTTCCCCATTCTCGTGGAGTTCTTTGCAAACTTTGATGTATTTTTT
ATTTGTTGGGGTTTCTAGGTTTTTTAATTGGGAAAGTGCTTCCTCTTTAGAGAGAGAACA
ATTGGGATATGTTAGGAAATAATTTTTGGCATATATATTAAATAAACGAGGCAT
>AB636411
TTACGCCTTATTGGTTTCTTCTTGGCTATCTTGTGTTGGACCTTGATTGATACTTGCGAA
CAGTGGCTCGTAGAGGGTGACGAAGGTTGCATTCTTGAGAGTCCAATTTTTCAAGGATAT
GTTTTTTTCTTCGTCTAGATATTCCTTATATGAGGAGGTAGGTCCTTGATTGCATAGGAA
GATAGTGGGAATTCCCCCTTTAATTTGAATGGGCTTCCCGTACTTTGTGTTGCTTTGCCA
GTCCCTTTGGGCCCCCATAAATTCCTTGAAGTGCTTTAAATAATGCGGGTCTACGTCATC
AATGACGTTGTACCACGCATCATTGCTGTACACCTTTGGGCTTAGGTCTAGATGTCCACA
TAAATAATTATGTGGGCCTAGAGACCTGGCCCACATTGTTTTCCCTGTTCTGCTATCACC
CTCAATGACAATACTTATGGGTCTCCATGGCCGCGCAGCGGAAGACACGACGCTCTCGGC
GACCCACTCTTCAAGTTCATCTGGAACTTGATTAAAAGAAGAAGAAAGAAATGGAGAAAC
ATAAACTTCTAAAGGAGGACTAAAAATCCTATCTAAATTTGAACTTAAATTATGAAATTG
TAAAATATAGTCCTTTGGGGCCTTCTCTTTTAATATATTGAGGGCCTCGGATTTACTGCC
TGAATTGAGTGCTCCGGCATATGCGTCGTTGGCAGATTGCTGACCTCCTCTAGCTGATCT
GCCATCGATTTGGAAAACTCCAAAATCAATGAAGTCTCCGTCTTTCTCCACGTAGGTCTT
GACATCTGTTGAGCTCTTAGCTGCCTGAATGTTCGGATGGAAAAGTGCTGACCTGTTTGG
GGATACCAGGTCGAAGAACCGTTGGTTCTTACATTGGTATTTGCCTTCGAATTGGATAAG
CACATGGAGATGTGGTTCCCCATTCTCGTGGAGTTCTTTGCAAACTTTGATGTATTTTTT
ATTTGTTGGGGTTTCTAGGTTTTTTAATTGGGAAAGTGCTTCCTCTTTAGAGAGAGAACA
ATTGGGATATGTTAGGAAATAATTTTTGGCATATATATTAAATAAACGAGGCAT
>JN183874
TTACGCCTTATTGGTTTCTTCTTGGCTATCTTGTGTTGGACCTTGATTGATACTTGCGAA
CAGTGGCTCGTAGAGGGTGACGAAGGTTGCATTCTTGAGAGTCCAATTTTTCAAGGATAT
GTTTTTTTCTTCGTCTAGATATTCCTTATATGAGGAGGTAGGTCCTTGATTGCAGAGGAA
GATAGTGGGAATTCCCCCTTTAATTTGAATGGGTTTCCCGTACTTTGTGTTGCTTTGCCA
GTCCCTTTGGGCCCCCATAAATTCCTTGAAGTGCTTTAAATAATGCGGGTCTACGTCATC
AATGACGTTGTACCACGCATCATTGCTATACACCTTTGGGCTTAGGTCTAGATGTCCACA
TAAATAATTATGTGGGCCTAGAGACCTGGCCCACATTGTTTTCCCTGTTCTGCTATCACC
CTCAATGACAATACTTATGGGTCTCCATGGCCGCGCAGCGGAAGACACGACGTTCTCGGC
GACCCACTCTTCAAGTTCATCTGGAACTTGATTAAAAGAAGAAGAAAGAAATGGAGAAAC
ATAAACTTCTAAAGGAGGACTAAAAATCCTATCTAAATTTGAACTTAAATTATGAAATTG
TAAAATATAGTCCTTTGGGGCCTTCTCTTTTAATATATTGAGGGCCTCGGATTTACTGCC
TGAATTGAGTGCTTCGGCATATGCGTCGTTGGCAGATTGCTGACCTCCTCTAGCTGATCT
GCCATCGATTTGGAAAACTCCAAAATCAATGAAGTCTCCGTCTTTCTCCACGTAGGTCTT
GACATCTGTTGAGCTCTTAGCTGCCTGAATGTTCGGATGGAAATGTGCTGACCTGTTTGG
GGATACCAGGTCGAAGAACCGTTGGTTCTTACATTGGTATTTGCCTTCGAATTGGATAAG
CACATGGAGATGTGGTTCCCCATTCTCGTGGAGTTCTTTGCAAACTTTGATGTATTTTTT
ATTTGTTGGGGTTTCTAGGTTTTTTAATTGGGCAAGTGCTTCCTCTTTAGAGAGAGAACA
ATTGGGATATGTTAGGAAATAATTTTTGGCATATATATTAAATAAACGAGGCAT
>HM856917
TTACGCCTTATTGGTTTCTTCTTGGCTATCTTGTGTTGGACCTTGATTGATACTTGCGAA
CAGTGGCTCGTAGAGGGTGACGAAGGTTGCATTCTTGAGAGTCCAATTTTTCAAGGATAT
GTTTTTTTCTTCGTCTAGATATTCCTTATATGAGGAGGTAGGTCCTTGATTGCAGAGGAA
GATAGTGGGAATTCCCCCTTTAATTTGAATGGGCTTCCCGTACTTTGTGTTGCTTTGCCA
GTCCCTTTGGGCCCCCATAAATTCCTTGAAGTGCTTTAAATAATGCGGGTCTACGTCATC
AATGACGTTGTACCACGCATCATTGCTATACACCTTTGGGCTTAGGTCTAGATGTCCACA
TAAATAATTATGTGGGCCTAGAGACCTGGCCCACATTGTTTTCCCTGTTCTGCTATCACC
CTCAATGACAATACTTATGGGTCTCCATGGCCGCGCAGCGGAAGACACGACGTTCTCGGC
GACCCACTCTTCAAGTTCATCTGGAACTTGATTAAAAGAAGAAGAAAGAAATGGAGAAAC
ATAAACTTCTAAAGGAGGACTAAAAATCCTATCTAAATTTGAACTTAAATTATGAAATTG
TAAAATATAGTCCTTTGGGGCCTTCTCTTTTAATATATTGAGGGCCTCGGATTTACTGCC
TGAATTGAGTGCTTCGGCATATGCGTCGTTGGCAGATTGCTGACCTCCTCTAGCTGATCT
GCCATCGATTTGGAAAACTCCAAAATCAATGAAGTCTCCGTCTTTCTCCACGTAGGTCTT
GACATCTGTTGAACTCTTAGCTGCCTGAATGTTCGGATGGAAATGTGCTGACCTGTTTGG
GGATACCAGGTCGAAGAACCGTTGGTTCTTACATTGGTATTTGCCTTCGAATTGGATAAG
CACATGGAGATGTGGTTCCCCATTCTCGTGGAGTTCTTTGCAAACTTTGATGTATTTTTT
ATTTGTTGGGGTTTCTAGGTTTTTTAATTGGGAAAGTGCTTCCTCTTTAGAGAGAGAACA
ATTGGGATATGTTAGGAAATAATTTTTGGCATATATATTAAATAAACGAGGCAT
>KF225312
TTACGCCTTATTGGTTTCTTCTTGGCTATTTTGTGTTGGACCTTGATTGATACTTGCGAA
CAGTGGCTCGTAGAGGGTGACGAAGGTTGCATTCTTGAGAGTCCAATTTTTCAAGGATAT
GTTTTTTTCTTCGTCTAGATATTCCTTATATGAGGAGGTAGGTCCTTGATTGCAGAGGAA
GATAGTGGGAATTCCCCCTTTAATTTGAATGGGCTTCCCGTACTTTGTGTTGCTTTGCCA
GTCCCTTTGGGCCCCCATAAATTCCTTGAAGTGCTTTAAATAATGCGGGTCTACGTCATC
AATGACGTTGTACCATGCATCATTGCTGTACACCTTTGGGCTTAGGTCTAGATGTCCACA
TAAATAATTATGTGGGCCTAGAGACCTGGCCCACATTGTTTTCCCTGTTCTGCTATCACC
CTCAATGACAATACTTATGGGTCTCCATGGCCGCGCAGCGGAAGACACGACGTTCTCGGC
GACCCACTCTTCAAGTTCATCTGGAACTTGATTAAAAGAAGAAGAAAGAAATGGAGAAAC
ATAAACTTCTAAAGGAGGACTAAAAATCCTATCTAAATTTGAACTTAAATTATGAAATTG
TAAAATATAGTCCTTTGGGGCCTTCTCTTTTAATATATTGAGGGCCTCGGATTTACTGCC
TGAATTGAGTGCTTCGGCATATGCGTCGTTGGCAGATTGCTGACCTCCTCTAGCTGATCT
GCCATCGATTTGGAAAACTCCAAAATCAATGAAGTCTCCGTCTTTCTCCACGTAGGTCTT
GACATCTGTTGAGCTCTTAGCTGCCTGAATGTTCGGATGGAAATGTGCTGACCTGTTTGG
GGATACCAGGTCGAAGAACCGTTGGTTCTTACATTGGTATTTGCCTTCGAATTGGATAAG
CACATGGAGATGTGGTTCCCCATTCTCGTGGAGTTCTTTGCAAACTTTGATGTATTTTTT
ATTTGTTGGGGTTTCTAGGTTTTTTAATTGGGAAAGTGCTTCCTCTTTAGAGAGAGAACA
ATTGGGATATGTTAGGAAATAATTTTTGGCATATATATTAAATAAACGAGGCAT
>JN183875
TTACGCCTTATTGGTTTCTTCTTGGCTATCTTGTGTTGGACCTTGATTGATACTTGCGAA
CAGTGGCTCGTAGAGGGTGACGAAGGTTGCATTCTTGAGAGTCCAATTTTTCAAGGATAT
GTTTTTTTCTTCGTCTAGATATTCCTTATATGAGGAGGTAGGTCCTTGATTGCAGAGGAA
GATAGTGGGAATTCCCCCTTTAATTTGAATGGGCTTCCCGTACTTTGTGTTGCTTTGCCA
GTCCCTTTGGGCCCCCATAAATTCCTTGAAGTGCTTTAAATAATGCGGGTCTACGTCATC
AATGACGTTGTACCACGCATCATTGCTGTACACCTTTGGGCTTAGGTCTAGATGTCCACA
TAAATAATTATGTGGGCCTAGAGACCTGGCCCACATTGTTTTCCCTGTTCTGCTATCACC
CTCAATGACAATACTTATGGGTCTCCATGGCCGCGCAGCGGAAGACACGACGTTCTCGGC
GACCCACTCTTCAAGTTCATCTGGAACTTGATTAAAAGAAGAAGAAAGAAATGGAGAAAC
ATAAACTTCTAAAGGAGGACTAAAAATCCTATCTAAATTTGAACTTAAATTATGAAATTG
TAAAATATAGTCCTTTGGGGCCTTCTCTTTTAATATATTGAGGGCCTCGGATTTATTGCC
TGAATTGAGTGCTTCGGCATATGCGTCGTTGGCAGATTGCTGACCTCCTCTAGCTGATCT
GCCATCGATTTGGAAAACTCCAAAATCAATGAAGTCTCCGTCTTTCTCCACGTAGGTCTT
GACATCTGTTGAGCTCTTAGCTGCCTGAATGTTCGGATGGAAATGTGCTGACCTGTTTGG
GGATACCAGGTCGAAGAACCGTTGGTTCTTACATTGGTATTTGCCTTCGAATTGGATAAG
CACATGGAGATGTGGTTCCCCATTCTCGTGGAGTTCTTTGCAAACTTTGATGTATTTTTT
ATTTGTTGGGGTTTCTAGGTTTTTTAATTGGGAAAGTGCTTCCTCTTTAGAGAGAGAACA
ATTGGGATATGTTAGGAAATAATTTTTGGCATATATATTAAATAAACGAGGCAT
>HM856873
TTACGCCTTATTGGTTTCTTCTTGGCTATCTTGTGTTGGACCTTGATTGATACTTGCGAA
CAGTGGCTCGTAGAGGGTGACGAAGGTTGCATTCTTGAGAGTCCAATTTTTCAAGGATAT
GTTTTTTTCTTCGTCTAGATATTCCTTATATGAGGAGGTAGGTCCTTGATTGCAGAGGAA
GATAGTGGGAATTCCCCCTTTAATTTGAATGGGCTTCCCGTACTTTGTGTTGCTTTGCCA
GTCCCTTTGGGCCCCCATAAATTCCTTGAAGTGCTTTAAATAATGCGGATCTACGTCATC
AATGACGTTGTACCACGCATCATTGCTGTACACCTTTGGGCTTAGGTCTAGATGTCCACA
TAAATAATTATGTGGGCCTAGAGACCTGGCCCACATTGTTTTCCCTGTTCTGCTATCACC
CTCAATGACAATACTTATGGGTCTCCATGGCCGCGCAGCGGAAGACACGACGTTCTCGGC
GACCCACTCTTCAAGTTCATCTGGAACTTGATTAAAAGAAGAAGAAAGAAATGGAGAAAC
ATAAACTTCTAAAGGAGGACTAAAAATCCTATCTAAATTTGAACTTAAATTATGAAATTG
TAAAATATAGTCCTTTGGGGCCTTCTCTTTTAATATATTGAGGGCCTCGGATTTACTGCC
TGAATTGAGTGCTTCGGCATATGCGTCGTTGGCAGATTGCTGACCTCCTCTAGCTGATCT
GCCATCGATTTGGAAAACTCCAAAATCAATGAAGTCTCCGTCTTTCTCCACGTAGGTCTT
GACATCTGTTGAGCTCTTAGCTGCCTGAATGTTCGGATGGAAATGTGCTGACCTGTTTGG
GGATACCAGGTCGAAGAACCGTTGGTTCTTACATTGGTATTTGCCTTCGAATTGGATAAG
CACATGGAGATGTGGTTCCCCATTCTCGTGGAGTTCTCTGCAAACTTTGATGTATTTTTT
ATTTGTTGGGGTTTCTAGGTTTTTTAATTGGGAAAGTGCTTCCTCTTTAGAGAGAGAACA
ATTGGGATATGTTAGGAAATAATTTTTGGCATATATATTAAATAAACGAGGCAT
>AB636409
TTACGCCTTATCGGTTTCTTCTTGGCTATCTTGTGTTGGACCTTGATTGATACTTGCGAA
CAGTGGCTCGTAGAGGGTGACGAAGGTTGCATTCTTGAGAGTCCAATTTTTCAAGGATAT
GTTTTTTTCTTCGTCTAGATATTCCTTATATGAGGAGGTAGGTCCTTGATTGCAGAGGAA
GATAGTGGGAATTCCCCCTTTAATTTGAATGGGCTTCCCGTACTTTGTGTTGCTTTGCCA
GTCCCTTTGGGCCCCCATAAATTCCTTGAAGTGCTTTAAATAATGCGGGTCTACGTCATC
AATGACGTTGTACCACGCATCATTGCTGTACACCTTTGGGCTTAGGTCTAGATGTCCACA
TAAATAATTATGTGGGCCTAGAGACCTGGCCCACATTGTTTTGCCTGTTCTGCTATCACC
CTCAATGACAATACTTATGGGTCTCCATGGCCGCGCAGCGGAAGACACGACGTTCTCGGC
GACCCACTCTTCAAGTTCATCTGGAACTTGATTAAAAGAAGAAGAAAGAAATGGAGAAAC
ATAAACTTCTAAAGGAGGACTAAAAATCCTATCTAAATTTGAACTTAAATTATGAAATTG
TAAAATATAGTCCTTTGGGGCCTTCTCTTTTAATATATTGAGGGCCTCGGATTTACTGCC
TGAATTGAGTGCTTCGGCATATGCGTCGTTGGCAGATTGCTGACCTCCTCTAGCTGATCT
GCCATCGATTTGGAAAACTCCAAAATCAATGAAGTCTCCGTCTTTCTCCACGTAGGTCTT
GACATCTGTTGAGCTCTTAGCTGCCTGAATGTTCGGATGGAAATGTGCTGACCTGTTTGG
GGATACCAGGTCGAAGAACCGTTGGTTCTTACATTGGTATTTGCCTTCGAATTGGATAAG
CACATGGAGATGTGGTTCCCCATTCTCGTGGAGTTCTTTGCAAACTTTGATGTATTTTTT
ATTTGTTGGGGTYTCTAGGTTTTTTAATTGGGAAAGTGCTTCCTCTTTAGAGAGAGAACA
ATTGGGATATGTTAGGAAATAATTTTTGGCATATATATTAAATAAACGAGGCAT
>AB116631
TTACGCCTTATTGGTTTCTTCTTGGCTATCTTGTGTTGGACCTTGATTGATACTTGCGAA
CAGTGGCTCGTAGAGGGTGACGAAGGTTGCATTCTTGAGAGTCCAATTTTTCAAGGATAT
GTTTTTTTCTTCGTCTAGATATTCCCTATATGAGGAGGTAGGTCCTGGATTGCAGAGGAA
GATAGTGGGAATTCCCCCTTTAATTTGAATGGGCTTCCCGTACTTTGTGTTGCTTTGCCA
GTCCCTTTGGGCCCCCATGAATTCCTTGAAGTGCTTTAAATAATGCGGGTCTACGTCATC
AATGACGTTGTACCACGCATCATTACTGTACACCTTTGGGCTTAGGTCTAGATGTCCACA
TAAATAATTATGTGGGCCTAGAGACCTGGCCCACATTGTTTTCCCTGTTCTGCTATCACC
CTCAATGACAATACTTATGGGTCTCCATGGCCGCGCAGCGGAAGACACGACGTTCTCGGC
GACCCACTCTTCAAGTTCATCTGGAACTTGATTAAAAGAAGAAGAAAGAAATGGAGAAAC
ATAAACTTCTAAAGGAGGACTAAAAATCCTATCTAAATTTGAACTTAAATTATGAAATTG
TAAAATATAGTCCTTTGGGGCCTTCTCTTTTAATATATTGAGGGCCTCGGATTTACTGCC
TGAATTGAGTGCTTCGGCATATGCGTCGTTGGCAGATTGCTGACCTCCTCTAGCTGATCT
GCCATCGATTTGGAAAACTCCAAAATCAATGAAGTCTCCGTCTTTCTCCACGTAGGTCTT
GACATCTGTTGAGCTCTTAGCTGCCTGAATGTTCGGATGGAAATGTGCTGACCTGTTTGG
GGATACCAGGTCGAAGAACCGTTGGTTCTTACATTGGTATTTGCCTTCGAATTGGATAAG
CACATGGAGATGTGGTTCCCCATTCTCGTGGAGTTCTTTGCAAACTTTGATGTATTTTTT
ATTTGTTGGGGTTTCTAGGTTTTTTAATTGGGAAAGTGCTTCCTCTTTAGAGAGAGAACA
ATTGGGATATGTTAGGAAATAATTTTTGGCATATATATTAAATAAACGAGGCAT
>AB110217
TTACGCCTTATTGGTTTCTTCTTGGCTATCTTGTGTTGGACCTTGATTGATACTTGCGAA
CAGTGGCTCGTAGAGGGTGACGAAGGTTGCATTCTTGAGAGTCCAATTTTTCAAGGATAT
GTTTTTTTCTTCGTCTAGATATTCCCTATATGAGGAGGTAGGTCCTGGATTGCAGAGGAA
GATAGTGGGAATTCCCCCTTTAATTTGAATGGGCTTCCCGTACTTTGTGTTGCTTTGCCA
GTCCCTTTGGGCCCCCATGAATTCCTTGAAGTGCTTTAAATAATGCGGGTCTACGTCATC
AATGACGTTGTACCACGCATCATTACTGTACACCTTTGGGCTTAGGTCTAGATGTCCACA
TAAATAATTATGTGGGCCTAGAGACCTGGCCCACATTGTTTTCCCTGTTCTGCTATCACC
CTCAATGACAATACTTATGGGTCTCCATGGCCGCGCAGCGGAAGACACGACGTTCTCGGC
GACCCACTCTTCAAGTTCATCTGGAACTTGATTAAAAGAAGAAGAAAGAAATGGAGAAAC
ATAAACTTCTAAAGGAGGACTAAAAATCCTACCTAAATTTGAACTTAAATTATGAAATTG
TAAAATATAGTCCTTTGGGGCCTTCTCTTTTAATATATTGAGGGCCTCGGATTTACTGCC
TGAATTGAGTGCTTCGGCATATGCGTCGTTGGCAGATTGCTGACCTCCTCTAGCTGATCT
GCCATCGATTTGGAAAACTCCAAAATCAATGAAGTCTCCGTCTTTCTCCACGTAGGTCTT
GACATCTGTTGAGCTCTTAGCTGCCTGAATGTTCGGATGGAAATGTGCTGACCTGTTTGG
GGATACCAGGTCGAAGAACCGTTGGTTCTTACATTGGTATTTGCCTTCGAATTGGATAAG
CACATGGAGATGTGGTTCCCCATTCTCGTGGAGTTCTTTGCAAACTTTGATGTATTTTTT
ATTTGTTGGGGTTTCTAGGTTTTTTAATTGGGAAAGTGCTTCCTCTTTAGAGAGAGAACA
ATTGGGATATGTTAGGAAATAATTTTTGGCATATATATTAAATAAACGAGGCAT
>AB116630
TTACGCCTTATTGGTTTCTTCTTGGCTATCTTGTGTTGGACCTTGATTGATACTTGCGAA
CAGTGGCTCGTAGAGGGTGACGAAGGTTGCATTCTTGAGAGTCCAATTTTTCAAGGATAT
GTTTTTTTCTTCGTCTAGATATTCCCTATATGAGGAGGTAGGTCCTGGATTGCAGAGGAA
GATAGTGGGAATTCCCCCTTTAATTTGAATGGGCTTCCCGTACTTTGTGTTGCTTTGCCA
GTCCCTTTGGGCCCCCATGAATTCCTTGAAGTGCTTTAAATAATGCGGGTCTACGTCATC
AATGACGTTGTACCACGCATCATTACTGTACACCTTTGGGCTTAGGTCTAGATGTCCACA
TAAATAATTATGTGGGCCTAGAGACCTGGCCCACATTGTTTTCCCTGTTCTGCTATCACC
CTCAATGACAATACTTATGGGTCTCCATGGCCGCGCAGCGGAAGACACGACGTTCTCGGC
GACCCACTCTTCAAGTTCATCTGGAACTTGATTAAAAGAAGAAGAAAGAAATGGAGAAAC
ATAAACTTCTAAAGGAGGACTAAAAATCCTATCTAAATTTGAACTTAAATTATGAAATTG
TAAAATATAGTCCTTTGGGGCCTTCTCTTTTAATATATTGAGGGCCTCGGATTTACTGCC
TGAATTGAGTGCTTCGGCATATGCGTCGTTGGCAGATTGCTGACCTCCTCTAGCTGATCT
GCCATCGATTTGGAAAACTCCAAAATCAATGAAGTCTCCGTCTTTCTCCACGTAGGTCTT
GACATCTGTTGAGCTCTTAGCTGCCTGAATGTTCGGATGGAAATGTGCTGACCTGTTTGG
GGATACCAGGTCGAAGAACCGTTGGTTCTTACATTGGTATTTGCCTTCGAATTGGATAAG
CACATGGAGATGTGGTTCCCCATTCTCGTGGAGTTCTTTGCAAACTTTGATGTATTTTTT
ATTTGTTGGGGTTTCTAGGTTTTTTAATTGGGAAAGTGCTTCCTCTTTAGAGAGAGAACA
ATTGGGATATGTTAGGAAATAATTTTTGGCATATATATTAAATAAACGAGGCAT
>AB116629
TTACGCCTTATTGGTTTCTTCTTGGCTATCTTGTGTTGGACCTTGATTGATACTTGCGAA
CAGTGGCTCGTAGAGGGTGACGAAGGTTGCATTCTTGAGAGTCCAATTTTTCAAGGATAT
GTTTTTTTCTTCGTCTAGATATTCCCTATATGAGGAGGTAGGTCCTGGATTGCAGAGGAA
GATAGTGGGAATTCCCCCTTTAATTTGAATGGGCTTCCCGTATTTTGTGTTGCTTTGCCA
GTCCCTTTGGGCCCCCATGAATTCCTTGAAGTGCTTTAAATAATGCGGGTCTACGTCATC
AATGACGTTGTACCACGCATCATTACTGTACACCTTTGGGCTTAGGTCTAGATGTCCACA
TAAATAATTATGTGGGCCTAGAGACCTGGCCCACATTGTTTTCCCTGTTCTGCTATCACC
CTCAATGACAATACTTATGGGTCTCCATGGCCGCGCAGCGGAAGACACGACGTTCTCGGC
GACCCACTCTTCAAGTTCATCTGGAACTTGATTAAAAGAAGAAGAAAGAAATGGAGAAAC
ATAAACTTCTAAAGGAGGACTAAAAATCCTATCTAAATTTGAACTTAAATTATGAAATTG
TAAAATATAGTCCTTTGGGGCCTTCTCTTTTAATATATTGAGGGCCTCGGATTTACTGCC
TGAATTGAGTGCTTCGGCATATGCGTCGTTGGCAGATTGCTGACCTCCTCTAGCTGATCT
GCCATCGATTTGGAAAACTCCAAAATCAATGAAGTCTCCGTCTTTCTCCACGTAGGTCTT
GACATCTGTTGAGCTCTTAGCTGCCTGAATGTTCGGATGGAAATGTGCTGACCTGTTTGG
GGATACCAGGTCGAAGGACCGTTGGTTCTTACATTGGTATTTGCCTTCGAATTGGATAAG
CACATGGAGATGTGGTTCCCCATTCTCGTGGAGTTCTTTGCAAACTTTGATGTATTTTTT
ATTTGTTGGGGTTTCTAGGTTTTTTAATTGGGAAAGTGCTTCCTCTTTAGAGAGAGAACA
ATTGGGATATGTTAGGAAATAATTTTTGGCATATATATTAAATAAACGAGGCAT
>KY111368
TTACGCCTGATGGGTTTCTTCTTGGCTATCTTGTGTTGGACCTTGATTGATACTTGCGAA
CAGTGGCTCGTAGAGGGTGACGAAGGTTGCATTCTTGAGAGTCCAATTTTTCAAGGATAT
GTTTTTTTCTTCGTCTAGATATTCCTTATATGAGGAGGTAGGTCCTGGATTGCAGAGGAA
GATAGTGGGAATTCCCCCTTTAATTTGAATGGGCTTCCCGTACTTTGTGTTGCTTTGCCA
GTCCCTTTGGGCCCCCATGAATTCCTTGAAGTGCTTTAAATAATGCGGATCTACGTCATC
AATGACGTTGTACCACGCATCATTACTGTACACCTTTGGGCTTAGGTCTAGATGTCCACA
TAAATAATTATGTGGGCCTAGAGATCTGGCCCACATTGTTTTGCCTGTTCTGCTATCACC
CTCAATGACAATACTTATGGGTCTCCATGGCCGCGCAGCGGAAGACACGACGTTCTCGGC
GACCCACTCTTCAAGTTCATCTGGAACTTGATTAAAAGAAGAAGAAAGAAATGGAGAAAC
ATAAACTTCTAAAGGAGGACTAAAAATCCTATCTAAATTTGAACTTAAATTATGAAATTG
TAAAATATAGTCCTTTGGGGCCTTCTCTTTTAATATATTGAGGGCCTCGGATTTACTGCC
TGAATTGAGTGCCTCGGCATATGCGTCGTTGGCAGATTGCTGACCTCCTCTAGCTGATCT
GCCATCGATTTGGAAAACTCCAAAATCAATGAAGTCTCCGTCTTTCTCCACGTAGGTCTT
GACATCTGTTGAGCTCTTAGCTGCCTGAATGTTCGGATGGAAATGTGCTGACCTGTTTGG
GGATACCAGGTCGAAGAACCGTTGGTTCTTACATTGGTATTTGCCTTCGAATTGGATAAG
CACATGGAGATGTGGTTCCCCATTCTCGTGGAGTTCTCTGCAAACTTTGATGTATTTTTT
ATTTGTTGGGGTTTCTAGGTTTGTTAATTGGGAAAGGGCTTCCTCTTTAGAGAGAGAACA
ATTGGGATATGTTAGGAAATAATTTTTGGCATATATTTTAAATAAACGAGGCAT
>AJ812277
TTACGCCTTATTGGTTTCTTCTTGGCTATCTTGTGTTGGACCTTGATTGATACTTGCGAA
CAGTGGCTCGTAGAGGGTGACGAAGGTTGCATTCTTGAGAGCCCAATTTTTCAAGGATAT
GTTTTTTTCTTCGTCTAGATGTTCCCTATATGAGGAGCTAGGTCCTGGATTGCAGAGGAA
GATAGTGGGAATTCCCCCTTTAATTTGAATGGGCTTCCCGTACTTTGTGTTGCTTTGCCA
GTCCCTCTGGGCCCCCATGAATTCCTTGAAGTGCTTTAAATAATGCGGGTCTACGTCATC
AATGACGTTGTACCACGCATCATTACTGTACACCTTTGGGCTTAGGTCTAAATGTCCACA
TAAATAATTATGTGGGCCTAGAGACCTGGCCCACATTGTTTTGCCTGTTCTGCTATCACC
CTCAATGACAATACTTATGGGTCTCCACGGCCGCGCAGCGGAAGACACGACGTTCTCGGC
GACCCACTCTTCAAGTTCATCTGGAACTTGATTAAAAGAAGAAGAAAGAAATGGAGAAAC
ATAAACTTCTAAAGGAGGACTAAAAATCCTATCTAAATTTGAACTTAAATTATGAAATTG
TAAAATATAGTCCTTTGGGGCCTTCTCTTTTAATATATTGAGGGCCTCGGATTTACTGCC
TGAATTGAGTGCTTCGGCATATGCGTCGTTGGCAGATTGCTGACCTCCTCTAGCTGATCT
GCCATCGATTTGGAAAACTCCAAAATCAATGAAGTCTCCGTCTTTCTCCACGTAGGTCTT
GACATCTGTTGAGCTCTTAGCTGCCTGAATGTTCGGATGGAAATGTGCTGACCTGTTTGG
GGATACCAGGTCGAAGAACCGTTGGTTCTTACATTGGTATTTGCCTTCGAATTGGATAAG
CACATGGAGATGTGGTTCCCCATTCTCGTGGAGTTCTCTGCAAACTTTGATGTATTTTTT
ATTTGTTGGGGTTTCTAGGTTTTTTAATTGGGAAAGTGCTTCCTCTTTAGAGAGAGAACA
ATTGGGATATGTTAGGAAATAATTTTTGGCATATATTTTAAATAAACGAGGCAT
>HM448447
TTACGCCTTATTGGTTTCTTCTTGGCTATCTTGTGTTGGACCTTGATTGATACTTGCGAA
CAGTGGCTCGTAGAGGGTGAGGAAGGTTGCATTCTTGAGCGCCCAATTTTTCAAGGATAT
ATTTTTTTCTTCGTCTAGATATTCCCTATATGAGGAGGTAGGTCCTGGATTGCAGAGGAA
GATAGTGGGAATTCCCCCTTTAATTTGAATGGGCTTCCCGTACTTTGTGTTGCTTTGCCA
GTCCCTCTGGGCCCCCATGAATTCCTTGAAGTGCTTTAAATAATGCGGGTCTACGTCATC
AATGACGTTGTACCACGCATCATTACTGTACACCTTTGGGCTTAGGTCTAGATGTCCACA
TAAATAATTATGTGGGCCTAGAGACCTGGCCCACATTGTTTTGCCTGTTCTGCTATCACC
CTCAATTACAATACTTATGGGTCTCCATGGCCGCGCAGCGGAAGACACGACGTTCTCAGC
GACCCACTCTTCAAGTTCATCTGGAACTTGATTAAAAGAAGAAGAAAGAAATGGAGAAAC
ATAAACTTCTAAAGGAGGACTAAAAATCCTATCTAAATTTGAACTTAAATTATGAAATTG
TAAAATATAGTCCTTTGGGGCCTTCTCTTTTAATATATTGAGGGCCTCGGATTTATTGCC
TGAATTGAGTGCTTCGGCATATGCGTCGTTGGCAGATTGCTGACCTCCTCTAGCTGATCT
GCCATCGATTTGGAAAACTCCAAAATCAATGAAGTCTCCGTCTTTCTCCACGTAGGTCTT
GACATCTGTTGAGCTCTTAGCTGCCTGAATGTTCGGATGGAAATGTGCTGATCTGTTTGG
GGATACCAGGTCGAAGAACCGTTGGTTCTTACATTGGTATTTGCCTTCGAATTGGATAAG
CACATGGAGATGTGGTTCCCCATTCTCGTGGAGTTCTCTGCAAACTTTGATGTATTTTTT
ATTTGTTGGGGTTTCTAGGTTTTTTAATTGGGAAAGTGCTTCCTGTTTAGAGAGAGAACA
ATTGGGATATGTTAGGAAATAATTTTTGGCATATATTTTAAATAAACGAGGCAT
>FJ439569
TTACGCCTTATTGGTTTCTTCTTGGCTATCTTGTGTTGGACCTTGATTGATACTTGCGAA
CAGTGGCTCGTAGAGGGTGATGAAGGTTGCATTCTTGAGCGCCCAATTTTTCAAGGATAT
ATTTTTTTCTTCGTCTAGATATTCCCTATATGAGGAGGTAGGTCCTGGATTGCAGAGGAA
GATAGTGGGAATTCCCCCTTTAATTTGAATGGGCTTCCCGTACTTTGTGTTGCTTTGCCA
GTCCCTCTGGGCCCCCATGAATTCCTTGAAGTGCTTTAAATAATGCGGGTCTACGTCATC
AATGACGTTGTACCACGCATCATTACTGTACACCTTTGGGCTTAGGTCTAGATGTCCACA
TAAATAGTTATGTGGGCCTAGAGACCTGGCCCACATTGTTTTGCCTGTTCTGCTATCACC
CTCAATTACAATACTTATGGGTCTCCATGGCCGCGCAGCGGAAGACACGACGTTCTCAGC
GACCCACTCTTCAAGTTCATCTGGAACTTGATTAAAAGAAGAAGAAAGAAATGGAGAAAC
ATAAACTTCTAAAGGAGGACTAAAAATCCTATCTAAATTTGAACTTAAATTATGAAATTG
TAAAATATAGTCCTTTGGGGCCTTCTCTTTTAATATATTGAGGGCCTCGGATTTATTGCC
TGAATTGAGTGCTTCGGCATATGCGTCGTTGGCAGATTGCTGACCTCCTCTAGCTGATCT
GCCATCGATTTGGAAAACTCCAAAATCAATGAAGTCTCCGTCTTTCTCCACGTAGGTCTT
GACATCTGTTGAGCTCTTAGCTGCCTGAATGTTCGGATGGAAATGTGCTGATCTGTTTGG
GGATACCAGGTCGAAGAACCGTTGGTTCTTACATTGGTATTTGCCTTCGAATTGGATAAG
CACATGGAGATGTGGTTCCCCATTCTCGTGGAGTTCTCTGCAAACTTTGATGTATTTTTT
ATTTGTTGGGGTTTCTAGATTTTGTAATTGGGAAAGTGCTTCCTCTTTAGAGAGAGAACA
ATTGGGATATGTTAGGAAATAATTTTTGGCATATATTTTAAATAAACGAGGCAT
>KC953602
TTACGCCTTATTGGTTTCTTCTTGGCTATCTTGTGTTGGACCTTGATTGATACTTGCGAA
CAGTGGCTCGTAGAGGGTGACGAAGGTTGCATTCTTGAGCGCCCAATTTTTCAAGGATAT
ATTTTTTTCTTCGTCTAGATATTCTCTATATGAGGAGGTAGGTCCTGGATTGCAGAGGAA
GATAGTGGGAATTCCCCCTTTAATTTGAATGGGCTTCCCGTACTTTGTGTTGCTTTGCCA
GTCCCTCTGGGCCCCCATGAATTCCTTGAAGTGCTTTAAATAATGCGGGTCTACGTCATC
AATGACGTTGTACCACGCATCATTACTGTACACCTTTGGGCTTAGGTCTAGATGTCCACA
TAAATAATTATGTGGGCCTAGAGACCTGGCCCACATTGTTTTGCCTGTTCTGCTATCACC
CTCAATTACAATACTTATGGGTCTCCATGGCCGCGCAGCGGAAGACACGACGTTCTCAGC
GACCCACTCTTCAAGTTCATCTGGAACTTGATTAAAAGAAGAAGAAAGAAATGGAGAAAC
ATAAACTTCTAAAGGAGGACTAAAAATCCTATCTAAATTTGAACTTAAATTATGAAATTG
TAAAATATAGTCCTTTGGGGCCTTCTCTTTTAATATATTGAGGGCCTCGGATTTATTGCC
TGAATTGAGTGCTTCGGCATATGCGTCGTTGGCAGATTGCTGACCTCCTCTAGCTGATCT
GCCATCGATTTGGAAAACTCCAAAATCAATGAAGTCTCCGTCTTTCTCCACGTAGGTCTT
GACATCTGTTGAGCTCTTAGCTGCCTGAATGTTCGGATGGAAATGTGCTGATCTGTTTGG
GGATACCAGGTCGAAGAACCGTTGGTTCTTACATTGGTATTTGCCTTCGAATTGGATAAG
CACATGGAGATGTGGTTCCCCATTCTCGTGGAGTTCTCTGCAAACTTTGATGTATTTTTT
ATTTGTTGGGGTTTCTAGGTTTTTTAATTGTGAAAGTGCTTCCTCTTTAGAGAGAGAACA
ATTGGGATATGTTAGGAAATAATTTTTCGCATATATTTTAAATAAACGAGGCAT
>LN846616
TTACGCCTTATTGGTTTCTTCTTGGCTATCTTGTGTTGGACCTTGATTGATACTTGCGAA
CAGTGGCTCGTAGAGGGTGACGAAGGTTGCATTCTTGAGCGCCCAATTTTTCAAGGATAT
ATTTTTTTCTTCGTCTAGATATTCCCTATATGAAGAGGTAGGTCCTGGATTGCAGAGGAA
GATAGTGGGAATTCCCCCTTTAATTTGAATGGGCTTCCCGTACTTTGTGTTGCTTTGCCA
GTCCCTCTGGGCCCCCATGAATTCCTTGAAGTGCTTTAAATAATGCGGGTCTACGTCATC
AATGACGTTGTACCACGCATCATTACTGTACACCTTTGGGCTTAGGTCTAGATGTCCACA
TAAATAATTATGTGGGCCTAGAGACCTGGCCCACATTGTTTTGCCTGTTCTGCTATCACC
CTCAATTACAATACTTATGGGTCTCCATGGCCGCGCAGCGGAAGACACGACGTTCTCAGC
GACCCACTCTTCAAGTTCATCTGGAACTTGATTAAAAGAAGAAGAAAGAAATGGAGAAAC
ATAAACTTCTAAAGGAGGACTAAAAATCCTATCTAAATTTGAACTTAAATTATGAAATTG
TAAAATATAGTCCTTTGGGGCCTTCTCTTTTAATATATTGAGGGCCTCGGATTTATTGCC
TGAATTGAGTGCTTCGGCATATGCGTCGTTGGCAGATTGCTGACCTCCTCTAGCTGATCT
GCCATCGATTTGGAAAACTCCAAAATCAATGAAGTCTCCGTCTTTCTCCACGTAGGTCTT
GACATCTGTTGAGCTCTTAGCTGCCTGAATGTTCGGATGGAAATGTGCTGATCTGTTTGG
GGATACCAGGTCGAAGAACCGTTGGTTCTTACATTGGTATTTGCCTTCGAATTGGATAAG
CACATGGAGATGTGGTTCCCCATTCTCGTGGAGTTCTCTGCAAACTTTGATGTATTTTTT
ATTTGTTGGGGTTTCTAGGTTTTTTAATTGGTAAAGTGCTTCCTCTTTAGAGAGAGAACA
ATTGGGATATGTTAGGAAATAATTTTTGGCATATATTTTAAATAAACGAGGCAT
>HE603244
TTACGCCTTATTGGTTTCTTCTTGGCTATCTTGTGTTGGACCTTGATTGATACTTGCGAA
CAGTGGCTCGTAGAGGGTGACGAAGGTTGCATTCTTGAGCGCCCAATTTTTCAAGGATAT
ATTTTTTTCTTCGTCTAGATATTCCCTATATGAGGAGGTAGGTCCTGGATTGCAGAGGAA
GATAGTTGGAATTCCCCCTTTAATTTGAATGGTCTTCCCGTACTTTGTGTTGCTTTGCCA
GTCCCTCTGGGCCCCCATGAATTCCTTGAAGTGCTTTAAATAATGCGGGTCTACGTCATC
AATGACGTTGTACCACGCATCATTACTGTACACCTTTGGGCTTAGGTCTAGATGACCACA
TAAATAATTATGTGGGCCTAGAGACCTGGCCCACATTGTTTTGCCTGTTCTGCTATCACC
CTCAATTACAATACTTATGGGTCTCCATGGCCGCGCAGCGGAAGACACGACGTTCTCAGC
GACCCACCCTTCAAGTTCATCTGGAACTTGATTAAAAGAAGAAGAAAGAAATGGAGAAAC
ATAAACTTCTAAAGGAGGACTAAAAATCCTATCTAAATTTGAACTTAAATTATGAAATTG
TAAAACATAGTCCTTTGGGGCCTTCTCTTTTAATATATTGAGGGCCTCGGATTTATTGCC
TGAATTGAGTGCTTCGGCATATGCGTCGTTGGCAGATTGCTGACCTCCTCTAGCTGATCT
GCCATCGATTTGGAAAACTCCAAAATCAATGAAGTCTCCGTCTTTCTCCACGTAGGTCTT
GACATCTGTTGAGCTCTTAGCTGCCTGAATGTTCGGATGGAAATGTGCTGATCTGTTTGG
GGATAATAGGTCGAAGAACCGTTGGTTCTTACATTGGTATTTGCCTTCGAATTGGATAAG
CACATGGAGATGTGGTTCCCCATTCTCGTGGAGTTCTCTGCAAACTTTGATGTATTTTTT
ATTTGTTGGGGTTTCTAGGTTTTTTAATTGGGAAAGTGCTGCCTCTTTAGAGAGAGAACA
ATTGGGATATGTTAGGAAATAATTTTTGGCATATATTTTAAATAAACGAGGCAT
>HE603242
TTACGCCTTATTGGTTTCTTCTTGGCTATCTTGTGTTGGACCTTGATTGATACTTGCGAA
CAGTGGCTCGTAGAGGGTGACGAAGGTTGCATTCTTGAGCGCCCAATTTTTCAAGGATAT
ATTTTTTTCTTCGTCTAGATATTCCCTATATGAGGAGGTAGGTCCTGGATTGCAGAGGAA
GATAGTTGGAATTCCCCCTTTAATTTGAATGGGCTTCCCGTACTTTGTGTTGCTTTGCCA
GTCCCTCTGGGCCCCCATGAATTCCTTGAAGTGCTTTAAATAATGCGGGTCTACGTCATC
AATGACGTTGTACCACGCATCATTACTGTACACCTTTGGGCTTAGGTCTAGATGACCACA
TAAATAATTATGTGGGCCTAGAGACCTGGCCCACATTGTTTTGCCTGTTCTGCTATCACC
CTCAATTACAATACTTATGGGTCTCCATGGCCGCGCAGCGGAAGACACGACGTTCTCAGC
GACCCACCCTTCAAGTTCATCTGGAACTTGATTAAAAGAAGAAGAAAGAAATGGAGAAAC
ATAAACTTCTAAAGGAGGACTAAAAATCCTATCTAAATTTGAACTTAAATTATGAAATTG
TAAAACATAGTCCTTTGGGGCCTTCTCTTTTAATATATTGAGGGCCTCGGATTTATTGCC
TGAATTGAGTGCTTCGGCATATGCGTCGTTGGCAGATTGCTGACCTCCTCTAGCTGATCT
GCCATCGATTTGGAAAACTCCAAAATCAATGAAGTCTCCGTCTTTCTCCACGTAGGTCTT
GACATCTGTTGAGCTCTTAGCTGCCTGAATGTTCGGATGGAAATGTGCTGATCTGTTTGG
GGATAATAGGTCGAAGAACCGTTGGTTCTTACATTGGTATTTGCCTTCGAATTGGATAAG
CACATGGAGATGTGGTTCCCCATTCTCGTGGAGTTCTCTGCAAACTTTGATGTATTTTTT
ATTTGTTGGGGTTTCTAGGTTTTTTAATTGGGAAAGTGCTGCCTCTTTAGAGAGAGAACA
ATTGGGATATGTTAGGAAATAATTTTTGGCATATATTTTAAATAAACGAGGCAT
>HE603246
TTACGCCTTATTGGTTTCTTCTTGGCTATCTTGTGTTGGACCTTGATTGATACTTGCGAA
CAGTGGCTCGTAGAGGGTGACGAAGGTTGCATTCTTGAGCGCCCAATTTTTCAAGGATAT
ATTTTTTTCTTCGTCTAGATATTCCCTATATGAGGAGGTAGGTCCTGGATTGCAGAGGAA
GATAGTTGGAATTCCCCCTTTAATTTGAATGGGCTTCCCGTACTTTGTGTTGCTTTGCCA
GTCCCTCTGGGCCCCCATGAATTCCTTGAAGTGCTTTAAATAATGCGGGTCTACGTCATC
AATGACGTTGTACCACGCATCATTACTGTACACCTTTGGGCTTAGGTCTAGATGACCACA
CAAATAATTATGTGGGCCTAGAGACCTGGCCCACATTGTTTTGCCTGTTCTGCTATCACC
CTCAATTACAATACTTATGGGTCTCCATGGCCGCGCAGCGGAAGACACGACGTTCTCAGC
GACCCACCCTTCAAGTTCATCTGGAACTTGATTAAAAGAAGAAGAAAGAAATGGAGAAAC
ATAAACTTCTAAAGGAGGACTAAAAATCCTATCTAAATTTGAACTTAAATTATGAAATTG
TAAAACATAGTCCTTTGGGGCCTTCTCTTTTAATATATTGAGGGCCTCGGATTTATTGCC
TGAATTGAGTGCTTCGGCATATGCGTCGTTGGCAGATTGCTGACCTCCTCTAGCTGATCT
GCCATCGATTTGGAAAACTCCAAAATCAATGAAGTCTCCGTCTTTCTCCACGTAGGTCTT
GACATCTGTTGAGCTCTTAGCTGCCTGAATGTTCGGATGGAAATGTGCTGATCTGTTTGG
GGATAATAGGTCGAAGAACCGTTGGTTCTTACATTGGTATTTGCCTTCGAATTGGATAAG
CACATGGAGATGTGGTTCCCCATTCTCGTGGAGTTCTCTGCAAACTTTGATGTATTTTTT
ATTTGTTGGGGTTTCTAGGTTTTTTAATTGGGAAAGTGCTGCCTCTTTAGAGAGAGAACA
ATTGGGATATGTTAGGAAATAATTTTTGGCATATATTTTAAATAAACGAGGCAT
>HE603243
TTACGCCTTATTGGTTTCTTCTTGGCTATCTTGTGTTGGACCTTGATTGATACTTGCGAA
CAGTGGCTCGTAGAGGGTGACGAAGGTTGCATTCTTGAGCGCCCAATTTTTCAAGGATAT
ATTTTTTTCTTCGTCTAGATATTCCCTATATGAGGAGGTAGGTCCTGGATTGCAGAGGAA
GATAGTGGGAATTCCCCCTTTAATTTGAATGGTCTTCCCGTACTTTGTGTTGCTTTGCCA
GTCCCTCTGGGCCCCCATGAATTCCTTGAAGTGCTTTAAATAATGCGGGTCTACGTCATC
AATGACGTTGTACCACGCATCATTACTGTACACCTTTGGGCTTAGGTCTAGATGTCCACA
TAAATAATTATGTGGGCCTAGAGACCTGGCCCACATTGTTTTGCCTGTTCTGCTATCACC
CTCAATTACAATACTTATGGGTCTCCATGGCCGCGCAGCGGAAGACACGACGTTCTCAGC
GACCCACTCTTCAAGTTCATCTGGAACTTGATTAAAAGAAGAAGAAAGAAATGGAGAAAC
ATAAACTTCTAAAGGAGGACTAAAAATCCTATCTAAATTTGAACTTAAATTATGAAATTG
TAAAACATAGTCCTTTGGGGCCTTCTCTTTTAATATATTGAGGGCCTCGGATTTATTGCC
TGAATTGAGTGCTTCGGCATATGCGTCGTTGGCAGATTGCTGACCTCCTCTAGCTGATCT
GCCATCGATTTGGAAAACTCCAAAATCAATGAAGTCTCCGTCTTTCTCCACGTAGGTCTT
GACATCTGTTGAGCTCTTAGCTGCCTGAATGTTCGGATGGAAATGTGCTGATCTGTTTGG
GGATACCAGGTCGAAGAACCGTTGGTTCTTACATTGGTATTTGCCTTCGAATTGGATAAG
CACATGGAGATGTGGTTCCCCATTCTCGTGGAGTTCTCTGCAAACTTTGATGTATTTTTT
ATTTGTTGGGGTTTCTAGGTTTTTTAATTGGGAAAGTGCTGCCTCTTTAGAGAGAGAACA
ATTGGGATATGTTAGGAAATAATTTTTGGCATATATTTTAAATGAACGAGGCAT
>HE603241
TTACGCCTTATTGGTTTCTTCTTGGCTATCTTGTGTTGGACCTTGATTGATACTTGCGAA
CAGTGGCTCGTAGAGGGTGACGAAGGTTGCATTCTTGAGCGCCCAATTTTTCAAGGATAT
ATTTTTTTCTTCGTCTAGATATTCCCTATATGAGGAGGTAGGTCCTGGATTGCAGAGGAA
GATAGTGGGAATTCCCCCTTTAATTTGAATGGGCTTCCCGTACTTTGTGTTGCTTTGCCA
GTCCCTCTGGGCCCCCATGAATTCCTTGAAGTGCTTTAAATAATGCGGGTCTACGTCATC
AATGACGTTGTACCACGCATCATTACTGTACACCTTTGGGCTTAGGTCTAGATGTCCACA
TAAATAATTATGTGGGCCTAGAGACCTGGCCCACATTGTTTTGCCTGTTCTGCTATCACC
CTCAATTACAATACTTATGGGTCTCCATGGCCGCGCAGCGGAAGACACGACGTTCTCAGC
GACCCACCCTTCAAGTTCATCTGGAACTTGATTAAAAGAAGAAGAAAGAAATGGAGAAAC
ATAAACTTCTAAAGGAGGACTAAAAATCCTATCTAAATTTGAACTTAAATTATGAAATTG
TAAAATATAGTCCTTTGGGGCCTTCTCTTTTAATATATTGAGGGCCTCGGATTTATTGCC
TGAATTGAGTGCTTCGGCATATGCGTCGTTGGCAGATTGCTGACCTCCTCTAGCTGATCT
GCCATCGATTTGGAAAACTCCAAAATCAATGAAGTCTCCGTCTTTCTCCACGTAGGTCTT
GACATCTGTTGAGCTCTTAGCTGCCTGAATGTTCGGATGGAAATGTGCTGATCTGTTTGG
GGATACCAGGTCGAAGAACCGTTGGTTCTTACATTGGTATTTGCCTTCGAATTGGATAAG
CACATGGAGATGTGGTTCCCCATTCTCGTGGAGTTCTCTGCAAACTTTGATGTATTTTTT
ATTTGTTGGGGTTTCTAGGTTTTTTAATTGGGAAAGTGCTGCCTCTTTAGAGAGAGAACA
ATTGGGATATGTTAGGAAATAATTTTTGGCATATATTTTAAATAAACGAGGCAT
>AM409201
TTACGCCTTATTGGTTTCTTCTTGGCTATCTTGTGTTGGACCTTGATTGATACTTGCGAA
CAGTGGCTCGTAGAGGGTGACGAAGGTTGCATTCTTGAGCGCCCAATTTTTCAAGGATAT
ATTTTTTTCTTCGTCTAGATATTCCCTATATGAGGAGGTAGGTCCTGGATTGCAGAGGAA
GATAGTGGGAATTCCCCCTTTAATTTGAATGGGCTTCCCGTACTTTGTGTTGCTTTGCCA
GTCCCTCTGGGCCCCCATGAATTCCTTGAAGTGCTTTAAATAATGCGGGTCTACGTCATC
AATGACGTTGTACCACGCATTATTACTGTACACCTTTGGGCTTAGGTCTAGATGTCCACA
TAAATAATTATGTGGGCCTAGAGACCTGGCCCACATTGTTTTGCCTGTTCTGCTATCACC
CTCAATTACAATACTTATGGGTCTCCATGGCCGCGCAGCGGAAGACACGACGTTCTCAGC
GACCCACTCTTCAAGTTCATCTGGAACTTGATTAAAAGAAGAAGAAAGAAATGGAGAAAC
ATAAACTTCTAAAGGAGGACTAAAAATCCTATCTAAATTTGAACTTAAATTATGAAATTG
TAAAATATAGTCCTTTGGGGCCTTCTCTTTTAATATATTGAGGGCCTCGGATTTATTGCC
TGAATTGAGTGCTTCGGCATATGCGTCGTTGGCAGATTGCTGACCTCCTCTAGCTGATCT
GCCATCGATTTGGAAAACTCCAAAATCAATGAAGTCTCCGTCTTTCTCCACGTAGGTCTT
GACATCTGTTGAGCTCTTAGCTGCCTGAATGTTCGGATGGAAATGTGCTGATCTGTTTGG
GGATACCAGGTCGAAGAACCGTTGGTTCTTACATTGGTATTTGCCTTCGAATTGGATAAG
CACATGGAGATGTGGTTCCCCATTCTCGTGGAGTTCTCTGCAAACTTTGATGTATTTTTT
ATTTGTTGGGGTTTCTAGGTTTTTTAATTGGGAAAGTGCTTCCTCTTTAGAGAGAGAACA
ATTGGGATATGTTAGGAAATAATTTTTGGCATATATTTTAAATAAACGAGGCAT
>LN846610
TTACGCCTTATTGGTTTCTTCTTGGCTATCTTGTGTTGGACCTTGATTGATACTTGCGAA
CAGTGGCTCGTAGAGGGTGACGAAGGTTGCATTCTTGAGCGCCCAATTTTTCAAGGATAT
ATTTTTTTCTTCGTCTAGATATTCCCTATATGAGGAGGTAGGTCCTGGATTGCAGAGGAA
GATAGTGGGAATTCCCCCTTTAATTTGAATGGGCTTCCCGTACTTTGTGTTGCTTTGCCA
GTCCCTCTGGGCCCCCATGAATTCCTTGAAGTGCTTTAAATAATGCGGGTCTACGTCATC
AATGACGTTGTACCACTCATCATTACTGTACACCTTTGGGCTTAGGTCTAGATGTCCACA
TAAATAATTATGTGGGCCTAGAGACCTGGCCCACATTGTTTTGCCTGATCTGCTATCACC
CTCAATTACAATACTTATGGGTCTCCATGGCCGCGCAGCGGAAGACACGACGTTCTCAGC
GACCCACTCTTCAAGTTCATCTGGAACTTGATTAAAAGAAGAAGAAAGAAATGGAGAAAC
ATAAACTTCTAAAGGAGGACTAAAAATCCTATCTAAATTTGAACTTAAATTATGAAATTG
TAAAATATAGTCCTTTGGGGCCTTCTCTTTTAATATATTGAGGGCCTCGGATTTATTGCC
TGAATTGAGTGCTTCGGCATATGCGTCGTTGGCAGATTGCTGACCTCCTCTAGCTGATCT
GCCATCGATTTGGAAAACTCCAAAATCAATGAAGTCTCCGTCTTTCTCCACATAGGTCTT
GACATCTGTTGAGCTCTTAGCTGCCTGAATGTTCGGATGGAAATGTGCTGGTCTGTTTGG
GGATACCAGGTCGAAGAACCGTTGGTTCTTACATTGGTATTTGCCTTCGAATTGGATAAG
CACATGGAGATGTGGTTCCCCATTCTCGTGGAGTTCTCTGCAAACTTTGATGTATTTTTT
ATTTGTTGGGGTTTCTAGGTTTTTTAATTGGGAAAGTGCTTCCTCTTTAGAGAGAGAACA
ATTGGGATATGTTAGGAAATAATTTTTGGCATATATTTTAAATAAACGAGGCAT
>LN846606
TTACGCCTTATTGGTTTCTTCTTGGCTATCTTGTGTTGGACCTTGATTGATACTTGCGAA
CAGTGGCTCGTAGAGGGTGACGAAGGTTGCATTCTTGAGCGCCCAATTTTTCAAGGATAT
ATTTTTTTCTTCGTCTAGATATTCCCTATATGAGGAGGTAGGTCCTGGATTGCAGAGGAA
GATAGTGGGAATTCCCCCTTTAATTTGAATGGGCTTCCCGTACTTTGTGTTGCTTTGCCA
GTCCCTCTGGGCCCCCATGAATTCCTTGAAGTGCTTTAAATAATGCGGGTCTACGTCATC
AATGACGTTGTACCACGCATCATTACTGTACACCTTTGGGCTTAGGTCTAGATGTCCACA
TAAATAATTATGTGGGCCTAGAGACCTGGCCCACATTGTTTTGCCTGATCTGCTATCACC
CTCAATTACAATACTTATGGGTCTCCATGGCCGCGCAGCGGAAGACACGACGTTCTCAGC
GACCCACTCTTCAAGTTCATCTGGAACTTGATTAAAAGAAGAAGAAAGAAATGGAGAAAC
ATAAACTTCTAAAGGAGGACTAAAAATCCTATCTAAATTTGAACTTAAATTATGAAATTG
TAAAATATAGTCCTTTGGGGCCTTCTCTTTTAATATATTGAGGGCCTCGGATTTATTGCC
TGAATTGAGTGCTTCGGCATATGCGTCGTTGGCAGATTGCTGACCTCCTCTAGCTGATCT
GCCATCGATTTGGAAAACTCCAAAATCAATGAAGTCTCCGTCTTTCTCCACATAGGTCTT
GACATCTGTTGAGCTCTTAGCTGCCTGAATGTTCGGATGGAAATGTGCTGATCTGTTTGG
GGATACCAGGTCGAAGAACCGTTGGTTCTTACATTGGTATTTGCCTTCGAATTGGATAAG
CACATGGAGATGTGGTTCCCCATTCTCGTGGAGTTCTCTGCAAACTTTGATGTATTTTTT
ATTTGTTGGGGTTTCTAGGTTTTTTAATTGGGAAAGTGCTTCCTCTTTAGAGAGAGAACA
ATTGGGATATGTTAGGAAATAATTTTTGGCATATATTTTAAATAAACGAGGCAT
>LN846608
TTACGCCTTATTGGTTTCTTCTTGGCTATCTTGTGTTGGACCTTGATTGATACTTGCGAA
CAGTGGCTCGTAGAGGGTGACGAAGGTTGCATTCTTGAGCGCCCAATTTTTCAAGGATAT
ATTTTTTTCTTCGTCTAGATATTCCCTATATGAGGAGGTAGGTCCTGGATTGCAGAGGAA
GATAGTGGGAATTCCCCCTTTAATTTGAATGGGCTTCCCGTACTTTGTGTTGCTTTGCCA
GTCCCTCTGGGCCCCCATGAATTCCTTGAAGTGCTTTAAATAATGCGGGTCTACGTCATC
AATGACGTTGAACCACGCATCATTACTGTACACCTTTGGGCTTAGGTCTAGATGTCCACA
TAAATAATTATGTGGGCCTAGAGACCTGGCCCACATTGTTTTGCCTGATCTGCTATCACC
CTCAATTACAATACTCATGGGTCTCCATGGCCGCGCAGCGGAAGACACGACGTTCTCAGC
GACCCACTCTTCAAGTTCATCTGGAACTTGATTAAAAGAAGAAGAAAGAAATGGAGAAAC
ATAAACTTCTAAAGGAGGACTAAAAATCCTATCTAAATTTGAACTTAAATTATGAAATTG
TAAAATATAGTCCTTTGGGGCCTTCTCTTTTAATATATTGAGGGCCTCGGATTTATTGCC
TGAATTGAGTGCTTCGGCATATGCGTCGTTGGCAGATTGCTGACCTCCTCTAGCTGATCT
GCCATCGATTTGGAAAACTCCAAAATCAATGAAGTCTCCGTCTTTCTCCACGTAGGTCTT
GACATCTGTTGAGCTCTTAGCTGCCTGAATGTTCGGATGGAAATGTGCTGATCTGTTTGG
GGATACCAGGTCGAAGAACCGTTGGTTCTTACATTGGTATTTGCCTTCGAATTGGATAAG
CACATGGAGATGTGGTTCCCCATTCTCGTGGAGTTCTCTGCAAACTTTGATGTATTTTTT
ATTTGTTGGGGTTTCTAGGTTTTTTAATTGGGAAAGTGCTTCCTCTTTAGAGAGAGAACA
ATTGGGATATGTTAGGAAATAATTTTTGGCATATATTTTAAATAAACGAGGCAT
>LN846600
TTACGCCTTATTGGTTTCTTCTTGGCTATCTTGTGTTGGACCTTGATTGATACTTGCGAA
CAGTGGCTCGTAGAGGGTGACGAAGGTTGCATTCTTGAGCGCCCAATTTTTCAAGGATAT
ATTTTTTTCTTCGTCTAGATATTCCCTATATGAGGAGGTAGGTCCTGGATTGCAGAGGAA
GATAGTGGGAATTCCCCCTTTAATTTGAATGGGCTTCCCGTACTTTGTGTTGCTTTGCCA
GTCCCTCTGGGCCCCCATGAATTCCTTGAAGTGCTTTAAATAATGCGGGTCTACGTCATC
AATGACGTTGTACCACGCATCATTACTGTACACCTTTGGGCTTAGGTCTAGATGTCCACA
TAAATAATTATGTGGGCCTAGAGACCTGGCCCACATTGTTTTGCCTGATCTGCTATCACC
CTCAATTACAATACTCATGGGTCTCCATGGCCGCGCAGCGGAAGACACGACGTTCTCAGC
GACCCACTCTTCAAGTTCATCTGGAACTTGATTAAAAGAAGAAGAAAGAAATGGAGAAAC
ATAAACTTCTAAAGGAGGACTAAAAATCCTATCTAAATTTGAACTTAAATTATGAAATTG
TAAAATATAGTCCTTTGGGGCCTTCTCTTTTAATATATTGAGGGCCTCGGATTTATTGCC
TGAATTGAGTGCTTCGGCATATGCGTCGTTGGCAGATTGCTGACCTCCTCTAGCTGATCT
GCCATCGATTTGGAAAACTCCAAAATCAATGAAGTCTCCGTCTTTCTCCACGTAGGTCTT
GACATCTGTTGAGCTCTTAGCTGCCTGAATGTTCGGATGGAAATGTGCTGATCTGTTTGG
GGATACCAGGTCGAAGAACCGTTGGTTCTTACATTGGTATTTGCCTTCGAATTGGATAAG
CACATGGAGATGTGGTTCCCCATTCTCGTGGAGTTCTCTGCAAACTTTGATGTATTTTTT
ATTTGTTGGGGTTTCTAGGTTTTTTAATTGGGAAAGTGCTTCCTCTTTAGAGAGAGAACA
ATTGGGATATGTTAGGAAATAATTTTTGGCATATATTTTAAATAAACGAGGCAT
>LN846607
TTACGCCTTATTGGTTTCTTCTTGGCTATCTTGTGTTGGACCTTGATTGATACTTGCGAA
CAGTGGCTCGTAGAGGGTGACGAAGGTTGCATTCTTGAGCGCCCAATTTTTCAAGGATAT
ATTTTTTTCTTCGTCTAGATATTCCCTATATGAGGAGGTAGGTCCTGGATTGCAGAGGAA
GATAGTGGGAATTCCCCCTTTAATTTGAATGGGCTTCCCGTACTTTGTGTTGCTTTGCCA
GTCCCTCTGGGCCCCCATGAATTCCTTGAAGTGCTTTAAATAATGCGGGTCTACGTCATC
AATGACGTTGTACCACGCATCATTACTGTACACCTTTGGGCTTAGGTCTAGATGTCCACA
TAAATAATTATGTGGGCCTAGAGACCTGGCCCACATTGTTTTGCCTGATCTGCTATCACC
CTCAATTACAATACTCATGGGTCTCCATGGCCGCGCAGCGGAAGACACGACGTTCTCAGC
GACCCACTCTTCAAGTTCATCTGGAACTTGATTAAAAGAAGAAGAAAGAAATGGAGAAAC
ATAAACTTCTAAAGGAGGACTAAAAATCCTATCTAAATTTGAACTTAAATTATGAAATTG
TAAAATATAGTCCTTTGGGGCCTTCTCTTTTAATATATTGAGGGCCTCGGATTTATTGCC
TGAATTGAGTGCTTCGGCATATGCGTCGTTGGCAGATTGCTGACCTCCTCTAGCTGATCT
GCCATCGATTTGGAAAACTCCAAAATCAATGAAGTCTCCGTCTTTCTCCACGTAGGTCTT
GACATCTGTTGAGCTCTTAGCTGCCTGAATGTTCGGATGGAAATGTGCTGATCTGTTTGG
GGATACCAGGTCGAAGAACCGTTGGTTCTTACATTGGTATTTGCCTTCGAATTGGATAAG
CACATGGAGATGTGGTTCCCCATTCTCGTGGAGTTCTCTGCAAACTTTGATGTATTTTTT
ATTTGTTGGGGTTTCTAGGTTTTTTAATTGGGAAAGTGCTTCCTCTTTAGAGAGAGAACA
ATTGGGATATGTTAGGAAATAATTTTTGGCATATATTTTAAATAAACGAGGCAT
>LN831187
TTACGCCTTATTGGTTTCTTCTTGGCTATCTTGTGTTGGACCTTGATTGATACTTGCGAA
CAGTGGCTCGTAGAGGGTGACGAAGGTTGCATTCTTGAGCGCCCAATTTTTCAAGGATAT
ATTTTTTTCTTCGTCTAGATATTCCCTATATGAGGAGGTAGGTCCTGGATTGCAGAGGAA
GATAGTGGGAATTCCCCCTTTAATTTGAATGGGCTTCCCGTACTTTGTGTTGCTTTGCCA
GTCCCTCTGGGCCCCCATGAATTCCTTGAAGTGCTTTAAATAATGCGGGTCTACGTCATC
AATGACGTTGTACCACGCATCATTACTGTACACCTTTGGGCTTAGGTCTAGATGTCCACA
TAAATAATTATGTGGGCCTAGAGACCTGGCCCACATTGTTTTGCCTGATCTGCTATCACC
CTCAATTACAATACTCATGGGTCTCCATGGCCGCGCAGCGGAAGACACGACGTTCTCAGC
GACCCACTCTTCAAGTTCATCTGGAACTTGATTAAAAGAAGAAGAAAGAAATGGAGAAAC
ATAAACTTCTAAAGGAGGACTAAAAATCCTATCTAAATTTGAACTTAAATTATGAAATTG
TAAAATATAGTCCTTTGGGGCCTTCTCTTTTAATATATTGAGGGCCTCGGATTTATTGCC
TGAATTGAGTGCTTCGGCATATGCGTCGTTGGCAGATTGCTGACCTCCTCTAGCTGATCT
GCCATCGATTTGGAAAACTCCAAAATCAATGAAGTCTCCGTCTTTCTCCACGTAGGTCTT
GACATCTGTTGAGCTCTTAACTGCCTGAATGTTCGGATGGAAATGTGCTGATCTGTTTGG
GGATACCAGGTCGAAGAACCGTTGGTTCTTACATTGGTATTTGCCTTCGAATTGGATAAG
CACATGGAGATGTGGTTCCCCATTCTCGTGGAGTTCTCTGCAAACTTTGATGTATTTTTT
ATTTGTTGGGGTTTCTAGGTTTTTTAATTGGGAAAGTGCTTCCTCTTTAGAGAGAGAACA
ATTGGGATATGTTAGGAAATAATTTTTGGCATATATTTTAAATAAACGAGGCAT
>LN812978
TTACGCCTTATTGGTTTCTTCTTGGCTATCTTGTGTTGGACCTTGATTGATACTTGCGAA
CAGTGGCTCGTAGAGGGTGACGAAGGTTGCATTCTTGAGCGCCCAATTTTTCAAGGATAT
ATTTTTTTCTTCGTCTAGATATTCCCTATATGAGGAGGTAGGTCCTGGATTGCAGAGGAA
GATAGTGGGAATTCCCCCTTTAATTTGAATGGGCTTCCCGTACTTTGTGTTGCTTTGCCA
GTCCCTCTGGGCCCCCATGAATTCCTTGAAGTGCTTTAAATAATGCGGGTCTACGTCATC
AATGACGTTGTACCACGCATCATTACTGTACACCTTTGGGCTTAGGTCTAGATGTCCACA
TAAATAATTATGTGGGCCTAGAGACCTGGCCCACATTGTTTTGCCTGATCTGCTATCACC
CTCAATTACAATACTCATGGGTCTCCATGGCCGCGCAGCGGAAGACACGACGTTCTCAGC
GACCCACTCTTCAAGTTCATCTGGAACTTGATTAAAAGAAGAAGAAAGAAATGGAGAAAC
ATAAACTTCTAAAGGAGGACTAAAAATCCTATCTAAATTTGAACTTAAATTATGAAATTG
TAAAATATAGTCCTTTGGGGCCTTCTCTTTTAATATATTGAGGGCCTCGGATTTATTGCC
TGAATTGAGTGCTTCGGCATATGCGTCGTTGGCAGATTGCTGACCTCCTCTAGCTGATCT
GCCATCGATTTGGAAAACTCCAAAATCAATGAAGTCTCCGTCTTTCTCCACGTAGGTCTT
GACATCTGTTGAGCTCTTAACTGCCTGAATGTTCGGATGGAAATGTGCTGATCTGTTTGG
GGATACCAGGTCGAAGAACCGTTGGTTCTTACATTGGTATTTGCCTTCGAATTGGATAAG
CACATGGAGATGTGGTTCCCCATTCTCGTGGAGTTCTCTGCAAACTTTGATGTATTTTTT
ATTTGTTGGGGTTTCTAGGTTTTTTAATTGGGAAAGTGCTTCCTCTTTAGAGAGAGAACA
ATTGGGATATGTTAGGAAATAATTTTTGGCATATATTTTAAATAAACGAGGCAT
>LN846605
TTACGCCTTATTGGTTTCTTCTTGGCTATCTTGTGTTGGACCTTGATCGATACTTGCGAA
CAGTGGCTCGTAGAGGGTGACGAAGGTTGCATTCTTGAGCGCCCAATTTTTCAAGGATAT
ATTTTTTTCTTCGTCTAGATATTCCCTATATGAGGAGGTAGGTCCTGGATTGCAGAGGAA
GATAGTGGGAATTCCCCCTTTAATTTGAATGGGCTTCCCGTACTTTGTGTTGCTTTGCCA
GTCCCTCTGGGCCCCCATGAATTCCTTGAAGTGCTTTAAATAATGCGGGTCTACGTCATC
AATGACGTTGTACCACGCATCATTACTGTACACCTTTGGGCTTAGGTCTAGATGTCCACA
TAAATAATTATGTGGGCCTAGAGACCTGGCCCACATTGTTTTGCCTGATCTGCTATCACC
CTCAATTACAATACTCATGGGTCTCCATGGCCGCGCAGCGGAAGACACGACGTTCTCAGC
GACCCACTCTTCAAGTTCATCTGGAACTTGATTAAAAGAAGAAGAAAGAAATGGAGAAAC
ATAAACTTCTAAAGGAGGACTAAAAATCCTATCTAAATTTGAACTTAAATTATGAAATTG
TAAAATATAGTCCTTTGGGGCCTTCTCTTTTAATATATTGAGGGCCTCGGATTTATTGCC
TGAATTGAGTGCTTCGGCATATGCGTCGTTGGCAGATTGCTGACCTCCTCTAGCTGATCT
GCCATCGATTTGGAAAACTCCAAAATCAATGAAGTCTCCGTCTTTCTCCACGTAGGTCTT
GACATCTGTTGAGCTCTTAGCTGCCTGAATGTTCGGATGGAAATGTGCTGATCTGTTTGG
GGATACCAGGTCGAAGAACCGTTGGTTCTTACATTGGTATTTGCCTTCGAATTGGATAAG
CACATGGAGATGTGGTTCCCCATTCTCGTGGAGTTCTCTGCAAACTTTGATGTATTTTTT
ATTTGTTGGGGTTTCTAGGTTTTTTAATTGGGAAAGAGCTTCCTCTTTAGAGAGAGAACA
ATTGGGATATGTTAGGAAATAATTTTTGGCATATATTTTAAATAAACGAGGCAT
>LN846599
TTACGCCTTATTGGTTTCTTCTTGGCTATCTTGTGTTGGACCTTGATCGATACTTGCGAA
CAGTGGCTCGTAGAGGGTGACGAAGGTTGCATTCTTGAGCGCCCAATTTTTCAAGGATAT
ATTTTTTTCTTCGTCTAGATATTCCCTATATGAGGAGGTAGGTCCTGGATTGCAGAGGAA
GATAGTGGGAATTCCCCCTTTAATTTGAATGGGCTTCCCGTACTTTGTGTTGCTTTGCCA
GTCCCTCTGGGCCCCCATGAATTCCTTGAAGTGCTTTAAATAATGCGGGTCTACGTCATC
AATGACGTTGTACCACGCATCATTACTGTACACCTTTGGGCTTAGGTCTAGATGTCCACA
TAAATAATTATGTGGGCCTAGAGACCTGGCCCACATTGTTTTGCCTGATCTGCTATCACC
CTCAATTACAATACTCATGGGTCTCCATGGCCGCGCAGCGGAAGACACGACGTTCTCAGC
GACCCACTCTTCAAGTTCATCTGGAACTTGATTAAAAGAAGAAGAAAGAAATGGAGAAAC
ATAAACTTCTAAAGGAGGACTAAAAATCCTATCTAAATTTGAACTTAAATTATGAAATTG
TAAAATATAGTCCTTTGGGGCCTTCTCTTTTAATATATTGAGGGCCTCGGATTTATTGCC
TGAATTGAGTGCTTCGGCATATGCGTCGTTGGCAGATTGCTGACCTCCTCTAGCTGATCT
GCCATCGATTTGGAAAACTCCAAAATCAATGAAGTCTCCGTCTTTCTCCACGTAGGTCTT
GACATCTGTTGAGCTCTTAGCTGCCTGAATGTTCGGATGGAAATGTGCTGATCTGTTTGG
GGATACCAGGTCGAAGAACCGTTGGTTCTTACATTGGTATTTGCCTTCGAATTGGATAAG
CACATGGAGATGTGGTTCCCCATTCTCGTGGAGTTCTCTGCAAACTTTGATGTATTTTTT
ATTTGTTGGGGTTTCTAGGTTTTTTAATTGGGAAAGAGCTTCCTCTTTAGAGAGAGAACA
ATTGGGATATGTTAGGAAATAATTTTTGGCATATATTTTAAATAAACGAGGCAT
>LN846601
TTACGCCTTATTGGTTTCTTCTTGGCTATCTTGTGTTGGACCTTGATCGATACTTGCGAA
CAGTGGCTCGTAGAGGGTGACGAAGGTTGCATTCTTGAGCGCCCAATTTTTCAAGGATAT
ATTTTTTTCTTCGTCTAGATATTCCCTATATGAGGAGGTAGGTCCTGGATTGCAGAGGAA
GATAGTGGGAATTCCCCCTTTAATTTGAATGGGCTTCCCGTACTTTGTGTTGCTTTGCCA
GTCCCTCTGGGCCCCCATGAATTCCTTGAAGTGCTTTAAATAATGCGGGTCTACGTCATC
AATGACGTTGTACCACGCATCATTACTGTACACCTTTGGGCTTAGGTCTAGATGTCCACA
TAAATAATTATGTGGGCCTAGAGACCTGGCCCACATTGTTTTGCCTGATCTACTATCACC
CTCAATTACAATACTCATGGGTCTCCATGGCCGCGCAGCGGAAGACACGACGTTCTCAGC
GACCCACTCTTCAAGTTCATCTGGAACTTGATTAAAAGAAGAAGAAAGAAATGGAGAAAC
ATAAACTTCTAAAGGAGGACTAAAAATCCTATCTAAATTTGAACTTAAATTATGAAATTG
TAAAATATAGTCCTTTGGGGCCTTCTCTTTTAATATATTGAGGGCCTCGGATTTATTGCC
TGAATTGAGTGCTTCGGCATATGCGTCGTTGGCAGATTGCTGACCTCCTCTAGCTGATCT
GCCATCGATTTGGAAAACTCCAAAATCAATGAAGTCTCCGTCTTTCTCCACATAGGTCTT
GACATCTGTTGAGCTCTTAGCTGCCTGAATGTTCGGATGGAAATGTGCTGATCTGTTTGG
GGATACCAGGTCAAAAAACCGTTGGTTCTTACATTGGTATTTGCCTTCGAATTGGATAAG
CACATGGAGATGTGGTTCCCCATTCTCGTGGAGTTCTCTGCAAACTTTGATGTATTTTTT
ATTTGTTGGGGTTTCTAGGTTTTTTAATTGGGAAAGAGCTTCCTCTTTAGAGAGAGAACA
ATTGGGATATGTTAGGAAATAATTTTTGGCATATATTTTAAATAAACGAGGCAT
>LN846604
TTACGCCTTATTGGTTTCTTCTTGGCTATCTTGTGTTGGACCTTGATTGATACTTGCGAA
CAGTGGCTCGTAGAGGGTGACGAAGGTTGCATTCTTGAGCGCCCAATTTTTCAAGGATAT
ATTTTTTTCTTCGTCTAGATATTCCCTATATGAGGAGGTAGGTCCTGGATTGCAGAGGAA
GATAGTGGGAATTCCCCCTTTAATTTGAATGGGCTTCCCGTACTTTGTGTTGCTTTGCCA
GTCCCTCTGGGCCCCCATGAATTCCTTGAAGTGCTTTAAATAATGCGGGTCTACGTCATC
AATGACGTTGTACCACGCATCATTACTGTACACCTTTGGGCTTAGGTCTAGATGTCCACA
TAAATAATTATGTGGGCCTAGAGACCTGGCCCACATTGTTTTGCCAGATCTGCTATCACC
CTCAATTACAATACTTATGGGTCTCCATGGCCGCGCAGCGGAAGACACGACGTTCTCAGC
GACCCACTCTTCAAGTTCATCTGGAACTTGATTAAAAGAAGAAGAAAGAAATGGAGAAAC
ATAAACTTCTAAAGGAGGACTAAAAATCCTATCTAAATTTGAACTTAAATTATGAAATTG
TAAAATATAGTCCTTTGGGGCCTTCTCTTTTAATATATTGAGGGCCTCGGATTTATTGCC
TGAATTGAGTGCTTCGGCATATGCGTCGTTGGCAGATTGCTGACCTCCTCTAGCTGATCT
GCCATCGATTTGGAAAACTCCAAAATCAATGAAGTCTCCGTCTTTCTCCACGTAGGTCTT
GACATCTGTTGAGCTCTTAGCTGCCTGAATGTTCGGATGGAAATGTGCTGATCTGTTTGG
GGATACCAGGTCGAAGAACCGTTGGTTCTTACATTGGTATTTGCCTTCGAATTGGATAAG
CACATGGAGATGTGGTTCCCCATTCTCGTGGAGTTCTCTGCAAACTTTGATGTATTTTTT
ATTTGTTGGGGTTTCTAGGTTTTTTAATTGGGAAAGTGCTTCCTCTTTAGAGAGAGAACA
ATTGGGATATGTTAGGAAATAATTTTTGGCATATATTTTAAATAAACGAGGCAT
>LN846614
TTACGCCTTATTGGTTTCTTCTTGGCTATCTTGTGTTGGACCTTGATTGATACTTGTGAA
CAGTGGCTCGTAGAGGGTGACGAAGGTTGCATTCTTGAGCGCCCAATTTTTCAAGGATAT
ATTTTTTTCTTCGTCTAGATATTCCCTATATGAGGAGTTAGGTCCTGGATTGCAGAGGAA
GATAGTGGGAATTCCCCCTTTAATTTGAATGGGCTTCCCGTACTTTGTGTTGCTTTGCCA
GTCCCTCTGGGCCCCCATGAATTCCTTGAAGTGCTTTAAATAATGCGGGTCTACGTCATC
AATGACGTTGTACCATGCATCATTACTGTACACCTTTGGGCTTAGGTCTAGATGTCCACA
TAAATAATTATGTGGGCCTAGAGACCTGGCCCACATTGTTTTGCCTGTTCTGCTATCACC
CTCAATTACAATACTTATGGGTCTCCATGGCCGCGCAGCGGAAGACACGACGTTCTCAGC
GACCCACTCTTCAAGTTCATCTGGAACTTGATTAAAAGAAGAAGAAAGAAATGGAGAAAC
ATAAACTTCTAAAGGAGGACTAAAAATCCTATCTAAATTTGAACTTAAATTATGAAATTG
TAAAATATAGTCCTTTGGGGCCTTCTCTTTTAATATATTGAGGGCCTCGGATTTATTGCC
TGAATTGAGTGCTTCGGCATATGCGTCGTTGGCAGATTGCTGACCTCCTCTAGCTGATCT
GCCATCGATTTGGAAAACTCCAAAATCAATGAAGTCTCCGTCTTTCTCCACGTAGGTCTT
GACATCTGTTGAGCTCTTAGCTCCCTGAATGTTCGGATGGAAATGTGCTGATCTGTTTGG
GGATACCAGGTCGAAGAACCGTTGGTTCTTACATTGGTATTTGCCTTCGAATTGGATAAG
CACATGGAGATGTGGTTCCCCATTCTCGTGGAGTTCTCTGCAAACTTTGATGTATTTTTT
ATTTGTTGGGGTTTCTAGGTTTTTTAATTGGGAAAGTGCTTCCTCTTTAGAGAGAGAACA
ATTGGGATATGTTAGGAAATAATTTTTGGCATATATTTTAAATAAACGAGGCAT
>LN846609
TTACGCCTTATTGGTTTCTTCTTGGCTATCTTGTGTTGGACCTTGATTGATACTTGTGAA
CAGTGGCTCGTAGAGGGTGACGAAGGTTGCATTCTTGAGCGCCCAATTTTTCAAGGATAT
ATTTTTTTCTTCGTCTAGATATTCCCTATATGAGGAGATAGGTCCTGGATTGCAGAGGAA
GATAGTGGGAATTCCCCCTTTAATTTGAATGGGCTTCCCGTACTTTGTGTTGCTTTGCCA
GTCCCTCTGGGCCCCCATGAATTCCTTGAAGTGCTTTAAATAATGCGGGTCTACGTCATC
AATGACGTTGTACCATGCATCATTACTGTACACCTTTGGGCTTAGGTCTAGATGTCCACA
TAAATAATTATGTGGGCCTAGAGACCTGGCCCACATTGTTTTGCCTGTTCTGCTATCACC
CTCAATTACAATACTTATGGGTCTCCATGGCCGCGCAGCGGAAGACACGACGTTCTCAGC
GACCCACTCTTCAAGTTCATCTGGAACTTGATTAAAAGAAGAAGAAAGAAATGGAGAAAC
ATAAACTTCTAAAGGAGGACTAAAAATCCTATCTAAATTTGAACTTAAATTATGAAATTG
TAAAATATAGTCCTTTGGGGCCTTCTCTTTTAATATATTGAGGGCCTCGGATTTATTGCC
TGAATTGAGTGCTTCGGCATATGCGTCGTTGGCAGATTGCTGACCTCCTCTAGCTGATCT
GCCATCGATTTGGAAAACTCCAAAATCAATGAAGTCTCCGTCTTTCTCCACGTAGGTCTT
GACATCTGTTGAGCTCTTAGCTCCCTGAATGTTCGGATGGAAATGTGCTGATCTGTTTGG
GGATACCAGGTCGAAGAACCGTTGGTTCTTACATTGGTATTTGCCTTCGAATTGGATAAG
CACATGGAGATGTGGTTCCCCATTCTCGTGGAGTTCTCTGCAAACTTTGATGTATTTTTT
ATTTGTTGGGGTTTCTAGGTTTTTTAATTGGGAAAGTGCTTCCTCTTTAGAGAGAGAACA
ATTGGGATATGTTAGGAAATAATTTTTGGCATATATTTTAAATAAACGAGGCAT
>LN846613
TTACGCCTTATTGGTTTCTTCTTGGCTATCTTGTGTTGGACCTTGATTGATACTTGTGAA
CAGTGGCTCGTAGAGGGTGACGAAGGTTGCATTCTTGAGCGCCCAATTTTTCAAGGATAT
ATTTTTTTCTTCGTCTAGATATTCCCTATATGAGGAGTTAGGTCCTGGATTGCAGAGGAA
GATAGTGGGAATTCCCCCTTTAATTTGAATGGGCTTCCCGTACTTTGTGTTGCTTTGCCA
GTCCCTCTGGGCCCCCATGAATTCCTTGAAGTGCTTTAAATAATGCGGGTCTACGTCATC
AATGACGTTGTACCATGCATCATTACTGTACACCTTTGGGCTTAGGTCTAGATGTCCACA
TAAATAATTATGTGGGCCTAGAGACCTGGCCCACATTGTTTTGCCTGTTCTGCTATCACC
CTCAATTACAATACTTATGGGTCTCCATGGCCGCGCAGCGGAAGACACGACGTTCTCAGC
GACCCACTCTTCAAGTTCATCTGGAACTTGATTAAAAGAAGAAGAAAGAAATGGAGAAAT
ATAAACTTCTAAAGGAGGACTAAAAATCCTATCTAAATTTGAACTTAAATTATGAAATTG
TAAAATATAGTCCTTTGGGGCCTTCTCTTTTAATATATTGAGGGCCTCGGATTTATTGCC
TGAATTGAGTGCTTCGGCATATGCGTCGTTGGCAGATTGCTGACCTCCTCTAGCTGATCT
GCCATCGATTTGGAAAACTCCAAAATCAATGAAGTCTCCGTCTTTCTCCACGTAGGTCTT
GACATCTGTTGAGCTCTTAGCTGCCTGAATGTTCGGATGGAAATGTGCTGATCTGTTTGG
GGATACCAGGTCGAAGAACCGTTGGTTCTTACATTGGTATTTGCCTTCGAATTGGATAAG
CACATGGAGATGTGGTTCCCCATTCTCGTGGAGTTCTCTGCAAACTTTGATGTATTTTTT
ATTTGTTGGGGTTTCTAGGTTTTTAAATTGGGAAAGTGCTTCCTCTTTAGAGAGAGAACA
ATTGGGATATGTTAGGAAATAATTTCTGGCATATATTTTAAATAAACGTGGCAT
>EF060196
TTACGCCTTATTGGTTTCTTCTTGGCTATCTTGTGTTGGACCTTGATTGATACTTGCGAA
CAGTGGCTCGTAGAGGGTGACGAAGGTTGCATTCTTGAGCGCCCAATTTTTCAAGGATAT
ATTTTTTTCTTCGTCTAGATATTCCCTATATGAGGAGGTATGTCCTGGATTGCAGAGGAA
GATAGTGGGATTTCCCCCTTTAATTTGAATGGGCTTCCCGTACTTTGTGTTGCTTTGCCA
GTCCCTCTGGGCCCCCATGAATTCCTTGAAGTGCTTTAAATAATGCGGGTCTACGTCATC
AATGACGTTGTACCACGCATCATTACTGTACACCTTTGGGCTTAGGTCTAGATGTCCACA
TAAATAATTATGTGGGCCTAGAGACCTGGCCCACATTGTTTTGCCTGTTCTGCTATCACC
CTCAATTACAATACTTATGGGTCTCCATGGCCGCGCAGCGGAAGACACGACGTTCTCAGC
GACCCACTCTTCAAGTTCATCTGGAACTTGATTAAAAGAAGAAGAAAGAAATGGAGAAAC
ATAAACTTCTAAAGGAGGACTAAAAATCCTATCTAAATTTGAACTTAAATTATGAAATTG
TAAAATATAGTCCTTTGGGGCCTTCTCTTTTAATATATTGAGGGCCTCGGATTTATTGCC
TGAATTGAGTGCTTCGGCATATGCGTCGTTGGCAGATTGCTGACCTCCTCTAGCTGATCT
GCCATCGATTTGGAAAACTCCAAAATCAATGAAGTCTCCGTCTTTCTCCACGTAGGTCTT
GACATCTGTTGAGCTCTTAGCTCCCTGAATGTTTGGATGGAAATGTGCTGCCCTGCTTGG
GGATACCAGGTCGAAGAACCGTTGGTTCTTACATTGGTATTTGCCTTCGAATTGGATAAG
CACATGGAGATGTGGTTCCCCATTCTCGTGGAGTTCTCTGCAAACTTTGATGTATTTTTT
ATTTGTTGGGGTTTCTAGGTTTTTTAATTGGGAAAGTGCTTCCTCTTTAGAGAGAGAACA
ATTGGGATATGTTAGGAAATAATTTTTGGCATATATTTTAAATAAACGAGGCAT
>LN846615
TTACGCCTTATTGGTTTCTTCTTGGCTATCTTGTGTTGGACCTTGATTGATACTTGCGAA
CAGTGGCTCGTAGAGGGTGACGAAGGTTGCATTCTTGAGCGCCCAATTTTTCAAGGATAT
ATTTTTTTCTTCGTCTAGATATTCCCTATATGAGGAGGTAGGTCCTGGATTGCAGAGGAA
GATAGTGGGAATTCCTCCTTTAATTTGAATGGGCTTCCCGTACTTTGTGTTGCTTTGCCA
GTCCCTCTGGGCCCCCATGAATTCCTTGAAGTGCTTTAAATAATGCGGGTCTACGTCATC
AATGACGTTGTACCACGCATCATTACTGTACACCCTTGGGCTTAGGTCTAGATGTCCACA
TAAATAATTATGTGGGCCTAGAGACCTGGCCCACATTGTTTTGCCTGTTCTGCTATCACC
CTCAATTACAATACTTATGGGTCTCCATGGCCGCGCAGCGGAAGACACGACGTTCTCAGC
GACCCACTCTTCAAGTTCATCTGGAACTTGATTAAAAGAAGAAGAAAGAAATGGAGAAAC
ATAAACTTCTAAAGGAGGACTAAAAATCCTATCTAAATTTGAACTTAAATTATGAAATTG
TAAAATATAGTCCTTTGGGGCCTTCTCTTTTAATATATTGAGGGCCTCGGATTTATTGCC
TGAATTGAGTGCTTCGGCATATGCGTCGTTGGCAGATTGCTGACCTCCTCTAGCTGATCT
GCCATCGATTTGGAAAACTCCAAAATCAATGAAGTCTCCGTCTTTCTCCACGTAGGTTTT
GACATCTGTTGAGCTCTTAGCTCCCTGAATGTTTGGATGGAAATGTGCTGCCCTGCTTGG
GGATACCAGGTCGAAGAACCGTTGGTTCTTACATTGGTATTTGCCTTCGAATTGGATAAG
CACATGGAGATGTGGTTCCCCATTTTCGTGGAATTCTCTGCAAACTTTGATGTATTTTTT
ATTTGTTGGGGTTTCTAGGTTTTTTAATTGGGAAAGTGCTTCCTCTTTAGAGAGAGAACA
ATTGGGATATGTTAGGAAATAATTTTTGGCATATATTTTAAATAAACGAGGCAT
>JQ354991
TTACGCCTTATTGGTTTCTTCTTGGCTATCTTGTGTTGGACCTTGATTGATACTTGCGTA
CAGTGGCTCGTAGAGGGTGACGAAGGTTGCATTCTTGAGAGCCCAATTTTTCAAGGATAT
ATTTTTTTCTTCGTCTAGATATTCCCTATATGAGGAGGTAGGTCCTGGATTGCATAGGAA
GATAGTGGGAATTCCCCCTTTAATTTGAATGGGCTTCCCGTACTTTGTGTTGCTTTGCCA
GTCCCTCTGGGCCCCCATGAATTCTTTGAAGTGCTTTAAATAATGCGGGTCTACGTCATC
AATGACGTTGTACCACGCATCATTACTGTACACCTTTGGGCTTAGGTCTAGATGTCCACA
TAAATAATTATGTGGGCCTAGAGACCTGGCCCACATTGTTTTACCTGTTCTGCTATCACC
CTCAATTACAATACTTATGGGTCTCCATGGCCGCGCAGCGGAAGACACGACGTTCTCAAT
GACCCACTCTTCAAGTTCATCTGGAACTTGATTAAAAGAAGAAGAAAGAAATGGAGAAAC
ATAAACTTCTAAAGGAGGACTAAAAATCCTATCTAAATTTGAACTTAAATTATGAAATTG
TAAAATATAGTCCTTTGGGGCCTTCTCTTTTAATATATTGAGGGCCTCGGATTTATTGCC
TGAATTGAGTGCTTCGGCATATGCGTCGTTGGCAGATTGCTGACCTCCTCTAGCTGATCT
GCCATCGATTTGGAAAATTCCAAAATCAATGAAGTCTCCGTCTTTCTCCACGTAGGTCTT
GACATCTGTTGAGCTCTTAGCTGCCTGAATGTTCGGATGGAAATGTGCTGATCTGTTTGG
GGATACCAGGTCGAAGAACCGTTGGTTCTTACATTGGTATTTTCCTTCGAATTGGATAAG
CACATGGAGATGTGGTTCCCCATTCTCGTGGAATTCTCTGCAAACTTTGATGTATTTTTT
ATTTGTTGGGGTTTCTAGGTTTTTTAATTGGGAAAGTGCTTCCTCTTTAGAGAGAGAACA
ATTGGGATATGTTAGGAAATAATTTTTGGCATATATTTTAAATAAACGAGGCAT
>NC_004005
TTACGCCTTATTGGTTTCTTCTTGGCTATCTTGTGTTGGACCTTGATTGATACTTGCGAA
CAGTGGCTCGTAGAGGGTGACGAAGGTTGCATTCTTGAGCGCCCAATTTTTCAAGGATAT
ATTTTTTTCTTCGTCTAGATATTCCCTATATGAGGAGGTAGGTCCTGGATTGCAGAGGAA
GATAGTGGGAATTCCCCCTTTAATTTGAATGGGCTTCCCGTACTTTGTGTTGCTTTGCCA
GTCCCTCTGGGCCCCCATGAATTCCTTGAAGTGCTTTAAATAATGCGGGTCTACGTCATC
AATGACGTTGTACCACGCATCATTACTGTACACCTTTGGGCTTAGGTCTAGATGTCCACA
TAAATAATTATGTGGGCCTAGAGACCTGGCCCACATTGTTTTGCCTGTTCTGCTATCACC
CTCAATGACAATACTATTAGGTCTCCATGGCCGCGCAGCGGAAGACACGACGTTCTCAGC
GACCCACTCTTCAAGTTCATCTGGAACTTGATTAAAAGAAGAAGAAAGAAATGGAGAAAC
ATAAACTTCTAAAGGAGGACTAAAAATCCTATCTAAATTTGAACTTAAATTATGAAATTG
TAAAATATAGTCCTTTGGGGCCTTCTCTTTTAATATATTGAGGGCCTCGGATTTATTGCC
TGAATTGAGTGCTTCGGCATATGCGTCGTTGGCAGATTGCTGACCTCCTCTAGCTGATCT
GCCATCGATTTGGAAAACTCCAAAATCAATGAAGTCTCCGTCTTTCTCCACGTAGGTCTT
GACATCTGTTGAGCTCTTAGCTGCCTGAATGTTCGGATGGAAATGTGCTGATCTGTTTGG
GGATACCAGGTCGAAGAACCGTTGGTTCTTACATTGGTATTTGCCTTCGAATTGGATAAG
CACATGGAGATGTGGTTCCCCATTCTCGTGGAGTTCTCTGCAAACTTTGATGTATTTTTT
ATTTGTTGGGGTTTCTAGGTTTTTTAATTGGGAAAGTGCTTCCTCTTTAGAGAGAGAACA
ATTGGGATATGTTAGGAAATAATTTTTGGCATATATTTTAAATAAACGAGGCAT
>AJ489258
TTACGCCTTATTGGTTTCTTCTTGGCTATCTTGTGTTGGACCTTGATTGATACTTGCGAA
CAGTGGCTCGTAGAGGGTGACGAAGGTTGCATTCTTGAGCGCCCAATTTTTCAAGGATAT
ATTTTTTTCTTCGTCTAGATATTCCCTATATGAGGAGGTAGGTCCTGGATTGCAGAGGAA
GATAGTGGGAATTCCCCCTTTAATTTGAATGGGCTTCCCGTACTTTGTGTTGCTTTGCCA
GTCCCTCTGGGCCCCCATGAATTCCTTGAAGTGCTTTAAATAATGCGGGTCTACGTCATC
AATGACGTTGTACCACGCATCATTACTGTACACCTTTGGGCTTAGGTCTAGATGTCCACA
TAAATAATTATGTGGGCCTAGAGACCTGGCCCACATTGTTTTGCCTGTTCTGCTATCACC
CTCAATGACAATACTATTAGGTCTCCATGGCCGCGCAGCGGAAGACACGACGTTCTCAGC
GACCCACTCTTCAAGTTCATCTGGAACTTGATTAAAAGAAGAAGAAAGAAATGGAGAAAC
ATAAACTTCTAAAGGAGGACTAAAAATCCTATCTAAATTTGAACTTAAATTATGAAATTG
TAAAATATAGTCCTTTGGGGCCTTCTCTTTTAATATATTGAGGGCCTCGGATTTATTGCC
TGAATTGAGTGCTTCGGCATATGCGTCGTTGGCAGATTGCTGACCTCCTCTAGCTGATCT
GCCATCGATTTGGAAAACTCCAAAATCAATGAAGTCTCCGTCTTTCTCCACGTAGGTCTT
GACATCTGTTGAGCTCTTAGCTGCCTGAATGTTCGGATGGAAATGTGCTGATCTGTTTGG
GGATACCAGGTCGAAGAACCGTTGGTTCTTACATTGGTATTTGCCTTCGAATTGGATAAG
CACATGGAGATGTGGTTCCCCATTCTCGTGGAGTTCTCTGCAAACTTTGATGTATTTTTT
ATTTGTTGGGGTTTCTAGGTTTTTTAATTGGGAAAGTGCTTCCTCTTTAGAGAGAGAACA
ATTGGGATATGTTAGGAAATAATTTTTGGCATATATTTTAAATAAACGAGGCAT
>EF054893
TTACGCCTTATTGGTTTCTTCTTGGCTATCTTGTGTTGGACCTTGATTGATACTTGCGAA
CAGTGGCTCGTAGAGGGTGACGAAGGTTGCATTCTTGAGAGCCCAATTTTTCAAGGATAT
ATTTTTTTCTTCGTCTAGATAATCCCTATATGAGGAGGTAGGTCCTGGATTGCAGAGGAA
GATAGTGGGAATTCCCCCTTTAATTTGAATGGGCTTCCCGTACTTTGTGTTGCTTTGCCA
GTCCCTTTGGGCCCCCATGAATTCCTTGAAGTGCTTTAAGTAATGCGGGTCTACGTCATC
AATGACGTTGTACCACGCATCATTATTGTACACCTTTGGGCTTAGGTCTAGATGTCCACA
TAAATAATTATGTGGGCCTAGAGACCTGGCCCGCATTGTTTTGCCTGTTCTGCTATCACC
CTCAATGACAATACTTATGGGTCTCCATGGCCGCGCAGCGGAATATACGACGTTCTCAGC
GACCCATTCTTCAAGTTCATCTGGAACTTGATTAAAAGAAGAAGAAATAAATGGAGAAAC
ATAAACTTCTAAAGGAGGACTAAAAATCCTATCTAAATTTGAACTTAAATTATGAAATTG
CAAAATATAGTCCCTTGGGGCCTTCTCTTTTAATATATTGAGGGCCTCGGATTTATTGCC
TGAATTGAGTGCTTCGGCATATGCGTCGTTGGCAGATTGCTGACCTCCTCTAGCTGATCT
GCCATCGATTTGGAAAACTCCAAAATCAATGAAGTCTCCGTCTTTCCCCACGTAGGTCTT
GACATCTGTTGAGCTCTTAGCTGCCTGAATGTTCGGATGGAAATGTGCTGATCTGTTTGG
GGATACCAGGTCGAAGAACCGTTGGTTCTTACATTGGTATTTGCCTTCGAATTGGATAAG
CACATGGAGATGTGGTTCCCCATTCTCGTGGAGTTCTCTGCAAACTTTGATGTATTTTTT
ATTTGTTGGGGTTTCTAGGTTTTTTAATTGGGAAAGTGCTTCCTCTTTAGAGAGAGAACA
TTTGGGATATGTTAAGAAATAATTTTTGGCATATATTTTAAATAAACGAGGCAT
>HF548826
TTACGCCTTATTGGTTTCTTCTTGGCTATCTTGTGTTGGACCTTGATTGATACTTGCGAA
CAGTGGCTCGTAGAGGGTGACGAAGGTTGCATTCTTGAGAGCCCAATTTTTCAAGGATAT
GTTTTTTTCTTCGTCTAGATATTCCCTATATGAGGAGGTAGGTCCTGGATTGCAGAGGAA
GATAGTGGGAATTCCCCCTTTAATTTGAATGGGCTTCCCGTACTTTGTGTTGCTTTGCCA
GTCCCTCTGGGCCCCCATGAATTCCTTGAAGTGCTTTAAATAATGCGGGTCTACGTCATC
AATGACGTTGTACCACGCATCATTACTGTACACCTTTGGGCTTAGGTCTAGATGTCCACA
TAAATAATTATGTGGGCCTAGAGACCTGGCCCACATTGTTTTGCCTGTTCTGCTATCACC
CTCAATGACAATACTTATGGGTCTCCATGGCCGCGCAGCGGAATACACGACGTTCTCGGC
GACCCACTCTTCAAGTTCATCTGGAACTTGATTAAAAGAAGAAGAAAGAAATGGAGAAAC
ATAAACTTCTAAAGGAGGACTAAAAATCCTATCTAAATTTGAACTTAAATTATGAAATTG
TAAAATATAGTCCTTTGGGGCCTTCTCTTTTAATATATTGAGGGCCTCGGATTTACTGCC
TGAATTGAGTGCTTCGGCATATGCGTCGTTGGCAGATTGCTGACCTCCTCTAGCTGATCT
GCCATCGATTTGGGAAACTCCAAAATCAATGAAGTTTCCGTCTTTCTCCACGTAGGTCTT
GACATCTGTTGAGCTCTTAGCTGCCTGAATGTTCGGATGGAAATGTGCTGATCTGTTTGG
GGATACCAGGTCGAAGAACCGTTGGTTCTTACATTGGTATTTGCCTTCGAATTGGATAAG
CACATGGAGATGTGGTTCCCCATTCTCGTGGAGTTCTCTGCAAACTTTGATGTATTTTTT
ATTTGTTGGGGTTTCTAGGTTTTTTAATTGGGAAAGTGCTTCCTCTTTAGAGAGAGAACA
ATTGGGATATGTTAGGAAATAATTTTTGGCATATATTTTAAATAAACGAGGCAT
>AY594174
TTACGCCTTATTGGTTTCTTCTTGGCTATCTTGTGTTGGACCTTGATTGATACTTGCGAA
CAGTGGCTCGTAGAGGGTGACGAAGGTTGCATTCTTGAGAGCCCAATTTTTCAAGGATAT
GTTTTTTTCTTCGTCTAGATATTCCCTATATGAGGAGGTAGGTCCTGGATTGCAGAGGAA
GATAGTGGGAATTCCCCCTTTAATTTGAATGGGCTTCCCGTACTTTGTGTTGCTTTGCCA
GTCCCTCTGGGCCCCCATGAATTCCTTTAAGTGTTTTAAATAATGCGGGTCTACGTCATC
AATGACGTTATACCACGCATCATTACTGTACACCTTTGGGCTTAGGTCTAGATGTCCACA
TAAATAATTATGTGGGCCTAGAGACCTGGCCCACATTGTTTTGCCTGTTCTGCTATCACC
CTCAATGACAATACTTATGGGTCTCCATGGCCGCGCAGCGGAATACACGACGTTCTCGGC
GACCCACTCTTCAAGTTCATCTGGAACTTGATTAAAAGAAGAAGAAAGAAATGGAGAAAC
ATAAACTTCTAAAGGAGGACTAAAAATCCTATCTAAATTTGAACTTAAATTATGAAATTG
TAAAATATAGTCCTTTGGGGCCTTCTCTTTTAATATATTGAGGGCCTCGGATATACTGCC
TGAATTGAGTGCTTCGGCATATGCGTCGTTGGCAGATTGCTGACCTCCTCTAGCTGATCT
GCCATCGATTTGGAAAACTCCAAAATCAATGAAGTCTCCGTCTTTCTCCACGTAGGTCTT
GACATCTGTTGAGCTCTTAGCTGCCTGAATGTTCGGATGGAAATGTGCTGACCTGTTTGG
GGATACCAGGTCGAAGAACCGTTGGTTCTTACATTGGTATTTTCCTTCGAATTGGATAAG
CACATGGAGATGTGGTTCCCCATTCTCGTGGAGTTCTCTGCAAACTTTGATGTATTTTTT
ATTTGTTGGGGTTTCTATGTTTTTTAATTGGGAAAGTGCTTCCTCTTTAGAGAGAGAACA
ATTGGGATATGTTAGGAAATAATTTTTGGCATATATTTTAAATAAACGAGGCAT
>EF433426
TTACGCCTTATTGGTTTCTTCTTGGCTATCTTGTGTTGGACCTTGATTGATACTTGCGAA
CAGTGGCTCGTAGAGGGTGACGAAGGTTGCATTCTTGAGAGCCCAATTTTTCAAGGATAT
GTTTTTTTCTTCGTCTAGATATTCCCTATATGAGGAGGTAGGTCCTGGATTGCAGAGGAA
GATAGTGGGAATTCCCCCTTTAATTTGAATGGGCTTCCCGTACTTTGTGTTGCTTTGCCA
GTCCCTCTGGGCCCCCATGAATTCCTTTAAGTGTTTTAAATTATGCGGGTCTACGTCATC
AATGACGTTATACCACGCATCATTACTGTACACCTTTGGGCTTAGGTCTAGATGTCCACA
TAAATAATTATGTGGGCCTAGAGACCTGGCCCACATTGTTTTGCCTGTTCTGCTATCACC
CTCAATGACAATACTTATGGGTCTCCATGGCCGCGCAGCGGATAACACGACGTTCTCGGC
GACCCACTCTTCAAGTTCATCTGGAACTTGATTAAAAGAAGAAGAAAGAAATGGAGAAAC
ATAAACTTCTAAAGGAGGACTAAAAATCCTATCTAAATTTGAACTTAAATTATGAAATTG
TAAAATATAGTCCTTTGGGGCCTTCTCTTTTAATATATTGAGGGCCTCGGATATACTGCC
TGAATTGAGTGCTTCGGCATATGCGTCGTTGGCAGATTGCTGACCTCCTCTAGCTGATCT
GCCATCGATTTGGAAAACTCCAAAATCAATGAAGTCTCCGTCTTTCTCCACGTAGGTCTT
GACATCTGTTGAGCTCTTAGCTGCCTGAATGTTCGGATGGAAATGTGCTGACCTGTTAGG
GGATACCAGGTCGAAGAACCGTTGGTTCTTACATTGGTATTTTCCTTCGAATTGGATAAG
CACATGGAGATGTGGTTCCCCATTCTCGTGGAGTTCTCTGCAAACTTTGATGTATTTTTT
ATTTGTTGGGGTTTCTATGTTTTTTAATTGGGAAAGTGCTTCCTCTTTAGAGAGAGAACA
ATTGGGATATGTTAGGAAATAATTTTTGGCATATATTTTAAATAAACGAGGCAT
>JX131286
TTACGCCTTATTGGTTTCTTCTTGGCTATCTTGTGTTGGACCTTGATTGATACTTGCGAA
CAGTGGCTCGTAGAGGGTGACGAAGGTTGCATTCTTGAGAGCCCAATTTTTCAAGGATAT
GTTTTTTTCTTCGTCTAGATATTCCCTATATGAGGAGGTAGGTCCTGGATTGCAGAGGAA
GATAGTGGGAATTCCCCCTTTAATTTGAATGGGCTTCCCGTACTTTGTGTTGCTTTGCCA
GTCCCTCTGGGCCCCCATGAATTCCTTGAAGTGCTTTAAATAATGTGGGTCTACGTCATC
AATGACGTTGTACCACGCATCATTACTGTACACCTTTGGGCTTAGGTCTAGATGTCCACA
TAAATAATTATGTGGGCCTAGAGACCTGGCCCACATTGTTTTGCCTGTTCTACTATCACC
CTCAATGACAATACCTATGGGTCTCCATGGCCGCGCAGCGGAAGACATGACGTTCTCGGC
GACCCACTCTTCAAGTTCATCTGGAACTTGATTAAAAGAAGAAGAAAGAAATGGAGAAAC
ATAAACTTCTAAAGGAGGACTAAAAATCCTATCTAAATTTGAACTTAAATTATGAAATTG
TAAAATATAGTCCTTTGGGGCCTTCTCTTTTAATATATTGAGGGCCTCGGATTTACTGCC
TGAATTGAGTGCTTCGGCATATGCGTCGTTGGCAGATTGCTGACCTCCTCTAGCTGATCT
GCCATCGATTTGGAAAACTCCAAAATCAATGAAGTCTCCGTCTTTTTCCACGTAGGTCTT
GACATCTGTTGAGCTCTTAACTGCCTGAATGTTTGGATGGAAATGTGCTGACCTGTTTGG
GGATACCAGGTCGAAGAACCGTTGGTTCTTACATTGGTATTTGCCTTCGAATTGGATAAG
CACATGGAGATGTGGTTCCCCATTCTCGTGGAATTCTCTGCAAACTTTGATGTATTTTTT
ATTTGTTGGGGTTTCTAGGTTTTTTAATTGGGAAAGTGCTTCCTCTTTAGAGAGAGAACA
ATTGGGATATGTTAGGAAATAATTCTTGGCATATATTTTAAATAAACGAGGCAT
>KT921303
TTACGCCTTATTGGTTTCTTCTTGGCTATCTTGTGTTGGACCTTGATTGATACTTGCGAA
CAGTGGCTCGTAGAGGGTGACGAAGGTTGCATTCTTGAGAGCCCAATTTTTCAAGGATAT
GTTTTTTTCTTCGTCTAGATATTCCCTATATGAGGAGGTAGGTCCTGGATTGCAGAGGAA
GATAGTGGGAATTCCCCCTTTAATTTGAATGGGCTTCCCGTACTTTGTGTTGCTTTGCCA
GTCCCTCTGGGCCCCCATGAATTCCTTGAAGTGCTTTAAATAATGCGGGTCTACGTCATC
AATGACGTTGTACCACGCATCATTACTGTACACCTTTGGGCTTAGGTCTAGATGTCCACA
CAAATAATTATGTGGGCCTAGAGACCTGGCCCACATTGTTTTGCCTGTTCTACTATCGCC
CTCAATGACAATACCTATGGGTCTCCATGGCCGCGCAGCGGAAGTCATGACGTTCTCGGC
GACCCACTCTTCAAGTTCATCTGGAACTTGATTAAAAGAAGAAGAAAGAAATGGAGAAAC
ATAAACTTCTAAAGGAGGACTAAAAATCCTATCTAAATTTGAACTTAAATTATGAAATTG
TAAAATATAGTCCTTTGGGGCCTTCTCTTTTAATATATTGAGGGCCTCGGATTTACTGCC
TGAATTGAGTGCTTCGGCATATGCGTCGTTGGCAGATTGCTGACCTCCTCTAGCTGATCT
GCCATCGATTTGGAAAACTCCAAAATCAATGAATTCTCCGTCTTTCTCCACGTAGGTCTT
GACATCTGTTGAGCTCTTAGCTGCCTGAATGTTTGGATGGAAATGTGCTGACCTGTTTGG
GGATACCAGGTCGAAGAACCGTTGGTTCTTACATTGGTATTTGCCTTCGAATTGGATAAG
CACATGGAGATGTGGTTCCCCATTCTCGTGGAGTTCTCTGCAAACTTTGATGTATTTTTT
ATTTGTTGGGGTTTCTAGGTTTTTTAATTGGGAAAGTGCTTCCTCTTTAGAGAGAGAACA
ATTGGGATATGTTAGGAAATAATTCTTGGCATATATTTTAAATAAACGAGGCAT
>EF107520
TTACGCCTTATTGGTTTCTTCTTGGCTATCTTGTGTTGGACCTTGATTGATACTTGCGAA
CAGTGGCTCGTAGAGGGTGACGAAGGTTGCATTCTTGAGAGCCCAATTTTTCAAGGATAT
GTTTTTTTCTTCGTCTAGATATTCCCTATATGAGGAGGTAGGTCCTGGATTGCAGAGGAA
GATAGTGGGAATTCCCCCTTTAATTTGAATGGGCTTCCCGTATTTTGTGTTGCTTTGCCA
GTCCCTCTGGGCCCCCATGAATTCCTTGAAGTGCTTTAAATAATGCGGGTCTACGTCATC
AATGACGTTGTACCACGCATCATTACTGTACACCTTTGGGCTTAGGTCTAGATGTCCACA
TAAATAATTATGTGGGCCTAGAGACCTGGCCCACATTGTTTTGCCTGTTCTACTATCACC
CTCAATGACAATGCTTATGGGTCTCCATGGCCGCGCAGCGGAAGACACGACGTTCTCGGC
GACCCACTCTTCAAGTTCATCTGGAACTTGATTAAAAGAAGAAGAAAGAAATGGAGAAAC
ATAAACTTCTAAAGGAGGACTAAAAATCCTATCTAAATTTGAACTTAAATTATGAAATTG
TAAAATATAGTCCTTTGGGGCCTTCTCTTTTAATATATTGAGGGCCTCGGATTTACTGCC
TGAATTGAGTGCTTCGGCATATGCGTCGTTGGCAGATTGCTGACCTCCTCTAGCTGATCT
GCCATCGATTTGGAAAACTCCAAAATCAATGAAGTCTCCGTCTTTCTCCACGTAGGTCTT
GACATCTGTTGAGCTCTTAGCTGCCTGAATGTTTGGATGGAAATGTGCTGACCTGTTTGG
GGATACCAGGTCGAAGAACCGTTGGTTCTTACATTGGTATTTGCCTTCGAATTGGATAAG
CACATGGAGATGTGGTTCCCCATTCTCGTGGAGTTCTCTGCAAACTTTGATGTATTTTTT
ATTTGTTGGGGTTTCTAGGTTTTTTAATTGGGAAAGTGCTTCCTCTTTAGAGAGAGAACA
ATTGGGATATGTTAGGAAATAATTCTTGGCATATATTTTAAATAAACGAGGCAT
>GQ861426
TTACGCCTTATTGGTTTCTTCTTGGCTATCTTGTGTTGGACCTTGATTGATACTTGCGAA
CAGTGGCTCGTAGAGGGTGACGAAGGTTGCATTCTTGAGAGCCCAATTTTTCAAGGATAT
GTTTTTTTCTTCGTCTAGATATTCCCTATATGAGGAGGTAGGTCCTGGATTGCAGAGGAA
GATAGTGGGAATTCCCCCTTTAATTTGAATGGGCTTCCCGTACTTTGTGTTGCTTTGCCA
GTCCCTCTGGGCCCCCATGAATTCCTTGAAGTGCTTTAAATAATGCGGGTCTACGTCATC
AATGACGTTGTACCACGCATCATTACTGTACACCTTTGGGCTTAGGTCTAGATGTCCACA
TAAATAATTATGTGGGCCTAGAGACCTGGCCCACATTGTTTTGCCTGTTCTGCTATCACC
CTCAATGACAATACTTATGGGTCTCCATGGCCGCGCAGCGGAAGACACGATGTTCTCGGC
GACCCACTCTTCAAGTTCATCTGGAACTTGATTAAAAGAAGAAGAAAGAAATGGAGAAAC
ATAAACTTCTAAAGGAGGACTAAAAATCCTATCTAAATTTGAACTTAAATTATGAAATTG
TAAAATATAGTCCTTTGGGGCCTTCTCTTTTAATATATTGAGGGCCTCGGATTTACTGCC
TGAATTGAGTGCTTCGGCATATGCGTCGTTGGCAGATTGCTGACCTCCTCTAGCTGATCT
GCCATCGATTTGGAAAACTCCAAAATCAATGAAGTCTCCGTCTTTCTCCACGTAGGTCTT
GACATCTGTTGAGCTCTTAGCTGCCTGAATGTTTGGATGGAAATGTGCTGACCTGTTTGG
GGATACCAGGTCGAAGAACCGTTGGTTTTTACATTGGTATTTGCCTTCGAATTGGATAAG
CACATGGAGATGTGGTTCCCCATTCTCGTGGAGTTCTTTGCAAACTTTGATGTATTTTTT
ATTTGTTGGGGTTTTTAGGTTTTTTAATTGGGAAAGTGCTTCCTCTTTAGAGAGAGAACA
ATTGGGATATGTTAGGAAATAATTCTTGGCATATATTTTAAATAAACGAGGCAT
>EF051116
TTACGCCTTATTGGTTTCTTCTTGGCTATCTTGTGTTGGACCTTGATTGATACTTGCGAA
CAGTGGCTCGTAGAGGGTGACGAAGGTTGCATTCTTGAGAGCCCAATTTTTCAAGGATAT
GTTTTTTTCTTCGTCTAGATATTCCCTAAATGAGGAGGTAGGTCCTGGATTGCAGAGGAA
GATAGTGGGAATTCCCCCTTTAATTTGAATGGGCTTCCCGTACTTTGTGTTGCTTTGCCA
GTCCCTTTGGGCCCCCATAAATTCCTTGAAGTGCTTTAAATAATGCGGGTCTACGTCATC
AACGACGTTGTACCACGCATCGTTACTGTACACCTTTGGGCTTAGGTCTAGATGTCCACA
TAAATAATTATGTGGGCCTAGAGACCTGGCCCACATTGTTTTGCCTGTTCTGCTATCACC
CTCAATGACAATACTTATGGGTCTCCATGGCCGCGCAGCGGAAGACACGACGTTCTCGGC
GACCCACTCTTCAAGTTCATCTGGAACTTGATTAAAAGAAGAAGAAAGAAATGGAGAAAC
ATAAACTTCTAAAGGAGGACTAAAAATCCTATCTAAATTTGAACTTAAATTATGAAATTG
TAAAATATAGTCTTTTGGGGCCTTCTCTTTTAATATATTGAGGGCCGCGGATTTACTGCC
TGAATTGAGTGCTTCGGCATATGCGTCGTTGGCAGATTGCTGACCTCCTCTAGCTGATCT
GCCATCGATTTGGAAAACTCCAAAATCAATGAAGTCTCCGTCTTTCTCCACGTAGGTCTT
GACATCTGTTGAGCTCTTAGCTGCCTGAATGTTTGGATGGAAATGTGCTGACCTGTTTGG
GGATACCAGGTCGAAGAACCTTTGGTTCTTACATTGGTATTTGCCTTCGAATTGGATAAG
CACATGGAGATGTGGTTCCCCATTCTCGTGGAGTTCTCTGCAAACTTTGATGTATTTTTT
ATTTGTTGGGGTTTCTAGGTTTTTTAATTGGGAAAGTGCTTCCTCTTTAGAGAGAGAACA
GTTGGGATATGTTAGGAAATAATTTTTGGCATATATTTTAAATAAACGAGGCAT
>FR851298
TTACGCCTTATTGGTTTCTTTTTGGCTATCTTGTGTTGGACCTTGATTGATACTTGCGAA
CAGTGGCTCGTAGAGGGTGACGAAGGTTGCATTCTTGAGAGCCCAATTTTTCAAGGATAT
GTTTTTTTCTTCGTCTAGATATTCCCTATATGAGGAGGTAGGTCCTGGATTGCAGAGGAA
GATAGTTGGAATTCCCCCTTTAATTTGAATGGGCTTCCCGTACTTTGTGTTGCTTTGCCA
GTCCCTCTGGGCCCCCATGAATTCTTTGAAGTGCTTTAAATAATGCGGGTCTACGTCATC
AATGACGTTGTACCACGCATCATTACTGTACACCTTTGGGCTTAGGTCTAGATGTCCACA
TAAATAATTATGTGGGCCTAGAGACCTGGCCCACATTGTTTTGCCTGTTCTGCTATCACC
CTCAATGACAATACTTATGGGTCTCCATGGCCGCGCAGCGGAAGACATGACGTTCTCGGC
GACCCACTCTTCAAGTTCATCTGGAACTTGATTAAAAGAAGAAGAAAGAAATGGAGAAAC
ATAAACTTCTAAAGGAGGACTAAAAATCCTATCTAAATTTGAACTTAAATTATGAAATTG
TAAAATATAGTCCTTTGGGGCCTTTTCTTTTAATATATTGAGGGCCTCGGATTTACTGCC
TGAATTGAGTGCTTCGGCATATGCGTCGTTGGCAGATTGCTGACCTCCTCTAGCTGATCT
GCCATCGATTTGGAAAACTCCAAAATCAATGAAGTCTCCGTCTTTCTCCACGTAGGTCTT
GACATCTGTTGAGCTCTTAGCTGCCTGAATGTTTGGATGGAAATGTGCTGACCTGTTTGG
GGATACCAGGTCGAAGAACCGTTGGTTCTTACATTGGTATTTGCCTTCGAATTGGATAAG
CACATGGAGATGTGGTTCCCCATTCTCGTGGAATTCTCTGCAAACTTTGATGTATTTTTT
ATTTGTTGGGGTTTCTATGTTTTTTAATTGGGAAAGTGCTTCCTCTTTAGAGAGAGAACA
ATTGGGATATGTTAGGAAATAATTTTTGGCATATATTTTAAATAAACGAGGCAT
>FR851297
TTACGCCTTATTGGTTTCTTTTTGGCTATCTTGTGTTGGACCTTGATTGATACTTGCGAA
CAGTGGCTCGTAGAGGGTGACGAAGGTTGCATTCTTGAGAGCCCAATTTTTCAAGGATAT
GTTTTTTTCTTCGTCTAGATATTCCCTATATGAGGAGGTAGGTCCTGGATTGCAGAGGAA
GATAGTTGGAATTCCCCCTTTAATTTGAATGGGCTTCCCGTACTTTGTGTTGCTTTGCCA
GTCCCTCTGGGCCCCCATGAATTCTTTGAAGTGCTTTAAATAATGCGGGTCTACGTCATC
AATGACGTTGTACCACGCATCATTACTGTACACCTTTGGGCTTAGGTCTAGATGTCCACA
TAAATAATTATGTGGGCCTAGAGACCTGGCCCACATTGTTTTGCCTGTTCTGCTATCACC
CTCAATGACAATACTTATGGGTCTCCATGGCCGCGCAGCGGAAGACATGACGTTCTCGGC
GACCCACTCTTCAAGTTCATCTGGAACTTGATTAAAAGAAGAAGAAAGAAATGGAGAAAC
ATAAACTTCTAAAGGAGGACTAAAAATCCTATCTAAATTTGAACTTAAATTATGAAATTG
TAAAATATAGTCCTTTGGGGCCTTTTCTTTTAATATATTGAGGGCCTCGGATTTACTGCC
TGAATTGAGTGCTTCGGCATATGCGTCGTTGGCAGATTGCTGACCTCCTCTAGCTGATCT
GCCATCGATTTGGAAAACTCCAAAATCAATGAAGTCTCCGTCTTTCTCCACGTAGGTCTT
GACATCTGTTGAGCTCTTAGCTGCCTGAATGTTTGGATGGAAATGTGCTGACCTGTTTGG
GGATACCAGGTCGAAGAACCGTTGGTTCTTACATTGGTATTTGCCTTCGAATTGGATAAG
CACATGGAGATGTGGTTCCCCATTCTCGTGGAATTCTCTGCAAACTTTGATGTATTTTTT
ATTTGTTGGGGTTTCTATGTTTTTTAATTGGGAAAGTGCTTCCTCTTTAGAGAGAGAACA
ATTGGGATATGTTAGGAAATAATTTTTGGCATATATTTTAAATAAACGAGGCAT
>EF210554
TTACGCCTTATTGGTTTCTTCTTGGCTATCTTGTGTTGGACCTTGATTGATACTTGCGAA
CAGTGGCTCGTAGAGGGTGACGAAGGTTGCATTCTTGAGAGCCCAATTTTTCAAGGATAT
GTTTTTTTCTTCGTCTAGATATTCCCTATATGAGGAGGTAGGTCCTGGATTGCATAGGAA
GATAGTTGGAATTCCCCCTTTAATTTGAATGGGCTTCCCGTACTTTGTGTTGCTTTGCCA
GTCCCTCTGGGCCCCCATGAATTCTTTGAAGTGCTTTAAATAATGCGGGTCTACGTCATC
AATGACGTTGTACCACGCATCATTACTGTACACCTTTGGGCTTAGGTCTAGATGTCCACA
TAAATAATTATGTGGGCCTAGAGACCTGGCCCACATTGTTTTGCCTGTTCTGCTATCACC
CTCAATGACAATACTTATGGGTCTCCATGGCCGCGCAGCGGAAGACACGACGTTCTCGGC
GACCCACTCTTCAAGTTCATCTGGAACTTGATTAAAAGAAGAAGAAAGAAATGGAGAAAC
ATAAACTTGTAAAGGAGGACTAAAAATCCTATCTAAATTTGAACTTAAATTATGAAATTG
TAAAATATAGTCCTTTGGGGCCTTTTCTTTTAATATATTGAGGGCCTCGGATTTACTGCC
TGAATTGAGTGCTTCGGCATATGCGTCGTTGGCAGATTGCTGACCTCCTCTAGCTGATCT
GCCATCGATTTGGAAAACTCCAAAATCAATGAAGTCTCCGTCTTTCTCCACGTAGGTCTT
GACATCTGTTGAGCTCTTAGCTGCCTGAATGTTTGGATGGAAATGTGCTGACCTGTTTGG
GGATACCAGGTCGAAGAACCGTTGGTTCTTACATTGGTATTTTCCTTCGAATTGGATAAG
CACATGGAGATGTGGTTCCCCATTCTCGTGGAATTCTCTGCAAACTTTGATGTATTTTTT
ATTTGTTGGGGTTTCTATGTTTTTTAATTGGGAAAGTGCTTCCTCTTTAGAGAGAGAACA
ATTGGGATATGTTAGGAAATAATTTTTGGCATATATTTTAAATAAACGAGGCAT
>JQ303121
TTACGCCTTATTGGTTTCTTCTTGGCTATCTTGTGTTGGACCTTGATTGATACTTGCGAA
CAGTGGCTCGTAGAGGGTGACGAAGGTTGCATTCTTGAGAGCCCAATTTTTCAAGGATAT
GTTTTTTTCTTCGTCTAGATATTCCCTATATGAGGAGGTAGGTCCTGGATTGCAGAGGAA
GATAGTTGGAATTCCCCCTTTAATTTGAATGGGCTTCCCGTACTTTGTGTTGCTTTGCCA
GTCCCTCTGGGCCCCCATGAATTCTTTGAAGTGCTTTAAATAATGCGGGTCTACGTCATC
AATGACGTTGTACCATGCATCATTACTGTACACCTTTGGGCTTAGGTCTAGATGTCCACA
TAAATAATTATGTGGGCCTAGAGACCTGGCCCACATTGTTTTCCCTGTTCTGCTATCACC
CTCTATGACAATACTTATGGGTCTCCATGGCCGCGCAGCGGAAGACACGACGTTCTCGGC
GACCCACTCTTCAAGTTCATTTGGAACTTGATTAAAAGAAGAAGAAAGAAATGGAGAAAC
ATAAACTTCTAAAGGAGGACTAAAAATCCTATCTAAATTTGAACTTAAATTATGAAATTG
TAAAATATAGTCCTTTGGGGCCTTTTCTTTTAGTATATTGAGGGCCTCGGATTTACTGCC
TGAATTGAGTGCTTCGGCATATGCGTCGTTGGCAGATTGCTGACCTCCTCTAGCAGATCT
GCCGTCCATCTGGAAAACTCCAAAATCAATGAAGTCTCCGTCTTTCTCCACGTAGGTCTT
GACATCTGTTGAGCTCTTAGCTGCCTGAATGTTTGGATGGAAATGTGCTGACCTGTTTGG
GGATACCAAGTCGAAGAACCGTTGGTTCTTACATTGGTATTTGCCTTCGAATTGGATAAG
CACATGGAGATGTGGTTCCCCATTCTCGTGGAATTCTCTGCAAACTTTGATGTATTTTTT
ATTTGTTGGGGTTTCTATGTTTTTTAATTGGGAAAGTGCTTCCTCTTTAGAGAGAGAACA
ATTGGGATATGTTAGGAAATAATTTTTGGCATATATTTTAAATAAACGAGGCAT
>JN680353
TTACGCCTTATTGGTTTCTTCTTGGCTATCTTGTGTTGGACCTTGATTGATACTTGCGAA
CAGTGGCTCGTAGAGGGTGACGAAGGTTGCATTCTTGAGAGCCCAATTTTTCAAGGATAT
GTTTTTTTCTTCGTCTAGATATTCCCTATATGAGGAGGTAGGTCCTGGATTGCAGAGGAA
GATAGTTGGAATTCCCCCTTTAATTTGAATGGGCTTCCCGTACTTTGTGTTGCTTTGCCA
GTCCCTCTGGGCCCCCATGAATTCTTTGAAGTGCTTTAAATAATGCGGGTCTACGTCATC
AATGACGTTGTACCATGCATCATTACTGTACACCTTTGGGCTTAGGTCTAGATGTCCACA
TAAATAATTATGTGGGCCTAGAGACCTGGCCCACATTGTTTTCCCTGTTCTGCTATCACC
CTCTATGACAATACTTATGGGTCTCCATGGCCGCGCAGCGGAAGACACGACGTTCTCGGC
GACCCACTCTTCAAGTTCATTTGGAACTTGATTAAAAGAAGAAGAAAGAAATGGAGAAAC
ATAAACTTCTAAAGGAGGACTAAAAATCCTATCTAAATTTGAACTTAAATTATGAAATTG
TAAAATATAGTCCTTTGGGGCCTTTTCTTTTAGTATATTGAGGGCCTCGGATTTACTGCC
TGAATTGAGTGCTTCGGCATATGCGTCGTTGGCAGATTGCTGACCTCCTCTAGCAGTTCT
TCCGTCGATTTGGAAAACTCCAAAATCAATGAAGTCTCCGTCTTTCTCCACGTAGGTCTT
GACATCTGTTGAGCTCTTAGCTGCCTGAATGTTTGGATGGAAATGTGCTGACCTGTTTGG
GGATACCAAGTCGAAGAACCGTTGGTTCTTACATTGGTATTTGCCTTCGAATTGGATAAG
CACATGGAGATGTGGTTCCCCATTCTCGTGGAATCCTCTGCAAACTTTGATGTATTTTTT
ATTTGTTGGGGTTTCTATGTTTTTTAATTGGGAAAGTGCTTCCTCTTTAGAGAGAGAACA
ATTGGGATATGTTAGGAAATAATTTTTGGCATATATTTTAAATAAACGAGGCAT
>EF110890
TTACGCCTTATTGGTTTCTTCTTGGCTATCTTGTGTTGGACCTTGATTGATACTTGCGAA
CAGTGGCTCGTAGAGGGTGACGAAGGTTGCATTCTTGAGAGCCCAATTTTTCAAGGATAT
GTTTTTTTCTTCGTCTAGATATTCCCTATATGAGGAGGTAGGTCCTGGATTGCAGAGGAA
GATAGTTGGAATTCCCCCTTTAATTTGAATGGGCTTCCCGTACTTTGTGTTGCTTTGCCA
GTCCCTCTGGGCCCCCATGAATTCTTTGAAGTGCTTTAAATAATGCGGGTCTACGTCATC
AATGACGTTGTACCATGCATCATTACTGTACACCTTTGGGCTTAGGTCTAGATGTCCACA
TAAATAATTATGTGGGCCTAGAGACCTGGCCCACATTGTTTTGCCTGTTCTGCTATCACC
CTCAATGACAATACTTATGGGTCTCCATGGCCGCGCAGCGGAAGACACGACGTTCTCGGC
GACCCACTCTTCAAGTTCATCTGGAACTTGATTAAAAGAAGAAGAAAGAAATGGAGAAAC
ATAAACTTCTAAAGGAGGACTAAAAATCCGATCTAAATTTGAACTTAAATTATGAAATTG
TAAAATATAGTCCTTTGGGGCCTTTTCTTTTAGTATATTGAGGGCCTCGGATTTACTGCC
TGAATTGAGTGCTTCGGCATATGCGTCGTTGGCAGATTGCTGACCTCCTCTAGCTGATCT
GCCATCGATTTGGAAAACTCCAAAATCAATGAAGTCTCCGTCTTTCTCCACGTAGGTCTT
GACATCTGTTGAGCTCTTAGCTGCCTGAATGTTTGGATGGAAATGTGCTGATCTGTTTGG
GGATACCAAGTCGAAGAACCGTTGGTTCTTACATTGGTATTTGCCTTCGAATTGGATAAG
CACATGGAGATGTGGTTCCCCATTCTCGTGAAATTCTCTGCAAACTTTGATGTATTTTTT
ATTTGTTGGGGTTTCTATGTTTTTTAATTGGGAAAGTGCTTCCTCTTTAGAGAGAGAACA
[truncated: 37,524 more chars]
