# Supplementary material for: Gene Overlapping as a Modulator of Begomovirus Evolution
Source: Microorganisms. 2022 Feb 4;10(2):366. doi: 10.3390/microorganisms10020366 (PMC8875319; doi:10.3390/microorganisms10020366)
Supplement: Supplementary file 1 [file microorganisms-10-00366-s001.zip › File S1/Tomato_yellow_leaf_curl_virus/DNA_AC3.fasta]

>HQ702861
TTAATAAAATTTATATTTTATATCATGAGTTGCTGTTACATTTATTGTGTTTTCAAGTAC
ATCATACAATACATGATCAACTGCTCTGATTACATTGTTAATTGAAATTACACCAAGACT
ATATAAATACTTAAGAACTTGATATCTAAATACTCTTAAGAAACGACCAGTCTGAGGCTG
TAATGTCGTCCAAATTCGGAAGTTGAGAAAACATTTGTGAATCCCCAATGCCTTCCTGAT
GTTGTGGTTGAATCTTATCTGAATGGAAATGATGTCGTTGTTCATTAGAAATGGCCGCTG
GCTGTGTTCTGTTATCTTGAAATAGAGGGGATTGTTTATCTCCCATATAAAAACGCCATT
CTCTGCTTGAGGAGCAGTGATGAGTTCCCCTGTGCGTGAATCCAT
>KU892717
TTAATAAAATTTATATTTTATATCATGAGTTGCTGTTACATTTATTGTGTTTTCAAGTAC
ATCATACAATACATGATCAACTGCTCTGATTACATTGTTAATTGAAATTACACCAAGACT
ATATAAATACTTAAGAACTTGATATCTAAATACTCTTAAGAAACGACCAGTCTGAGGCTG
TAATGTCGTCCAAATTCGGAAGTTGAGAAAACATTTGTGAATCCCCAATGCCTTCCTGAT
GTTGTGGTTGAATCTTATCTGAATGGAAATGATGTCGTTGTTCATTAGAAATGGCCGCTG
GCTGTGTTCTGTTATCTTGAAATAGAGGGGATTGTTTATCTCCCATATAAAAACGCCATT
CTCTGCTTGAGGAGCAGTGATGAGTTCCCCTGTGCGTGAATCCAT
>HQ702862
TTAATAAAATTTATATTTTATATCATGAGTTGCTGTTACATTTATTGTGTTTTCAAGTAC
ATCATACAATACATGATCAACTGCTCTGATTACATTGTTAATTGAAATTACACCAAGACT
ATATAAATACTTAAGAACTTGATATCTAAATACTCTTAAGAAACGACCAGTCTGAGGCTG
TAATGTCGTCCAAATTCGGAAGTTGAGAAAACATTTGTGAATCCCCAATGCCTTCCTGAT
GTTGTGGTTGAATCTTATCTGAATGGAAATGATGTCGTTGTTCATTAGAAATGGCCGCTG
GCTGTGTTCTGTTATCTTGAAATAGAGGGGATTGTTTATCTCCCATATAAAAACGCCATT
CTCTGCTTGAGGAGCAGTGATGAGTTCCCCTGTGCGTGAATCCAT
>GU199587
TTAATAAAATTTATATTTTATATCATGAGTTGCTGTTACATTTATTGTGTTTTCAAGTAC
ATCATACAATACATGATCAACTGCTCTGATTACATTGTTAATTGAAATTACACCAAGACT
ATATAAATACTTAAGAACTTGATATCTAAATACTCTTAAGAAACGACCAGTCTGAGGCTG
TAATGTCGTCCAAATTCGGAAGTTGAGAAAACATTTGTGAATCCCCAATGCCTTCCTGAT
GTTGTGGTTGAATCTTATCTGAATGGAAATGATGTCGTTGTTCATTAGAAATGGCCGCTG
GCTGTGTTCTGTTATCTTGAAATAGAGGGGATTGTTTATCTCCCATATAAAAACGCCATT
CTCTGCTTGAGGAGCAGTGATGAGTTCCCCTGTGCGTGAATCCAT
>KC138543
TTAATAAAATTTATATTTTATATCATGAGTTGCTGTTACATTTATTGTGTTTTCAAGTAC
ATCATACAATACATGATCAACTGCTCTGATTACATTGTTAATTGAAATTACACCAAGACT
ATATAAATACTTAAGAACTTGATATCTAAATACTCTTAAGAAACGACCAGTCTGAGGCTG
TAATGTCGTCCAAATTCGGAAGTTGAGAAAACATTTGTGAATCCCCAATGCCTTCCTGAT
GTTGTGGTTGAATCTTATCTGAATGGAAATGATGTCGTTGTTCATTAGAAATGGCCGCTG
GCTGTGTTCTGTTATCTTGAAATAGAGGGGATTGTTTATCTCCCATATAAAAACGCCATT
CTCTGCTTGAGGAGCAGTGATGAGTTCCCCTGTGCGTGAATCCAT
>KC138544
TTAATAAAATTTATATTTTATATCATGAGTTGCTGTTACATTTATTGTGTTTTCAAGTAC
ATCATACAATACATGATCAACTGCTCTGATTACATTGTTAATTGAAATTACACCAAGACT
ATATAAATACTTAAGAACTTGATATCTAAATACTCTTAAGAAACGACCAGTCTGAGGCTG
TAATGTCGTCCAAATTCGGAAGTTGAGAAAACATTTGTGAATCCCCAATGCCTTCCTGAT
GTTGTGGTTGAATCTTATCTGAATGGAAATGATGTCGTTGTTCATTAGAAATGGCCGCTG
GCTGTGTTCTGTTATCTTGAAATAGAGGGGATTGTTTATCTCCCATATAAAAACGCCATT
CTCTGCTTGAGGAGCAGTGATGAGTTCCCCTGTGCGTGAATCCAT
>JX456641
TTAATAAAATTTATATTTTATATCATGAGTTGCTGTTACATTTATTGTGTTTTCAAGTAC
ATCATACAATACATGATCAACTGCTCTGATTACATTGTTAATTGAAATTACACCAAGACT
ATATAAATACTTAAGAACTTGATATCTAAATACTCTTAAGAAACGACCAGTCTGAGGCTG
TAATGTCGTCCAAATTCGGAAGTTGAGAAAACATTTGTGAATCCCCAATGCCTTCCTGAT
GTTGTGGTTGAATCTTATCTGAATGGAAATGATGTCGTTGTTCATTAGAAATGGCCGCTG
GCTGTGTTCTGTTATCTTGAAATAGAGGGGATTGTTTATCTCCCATATAAAAACGCCATT
CTCTGCTTGAGGAGCAGTGATGAGTTCCCCTGTGCGTGAATCCAT
>JX456642
TTAATAAAATTTATATTTTATATCATGAGTTGCTGTTACATTTATTGTGTTTTCAAGTAC
ATCATACAATACATGATCAACTGCTCTGATTACATTGTTAATTGAAATTACACCAAGACT
ATATAAATACTTAAGAACTTGATATCTAAATACTCTTAAGAAACGACCAGTCTGAGGCTG
TAATGTCGTCCAAATTCGGAAGTTGAGAAAACATTTGTGAATCCCCAATGCCTTCCTGAT
GTTGTGGTTGAATCTTATCTGAATGGAAATGATGTCGTTGTTCATTAGAAATGGCCGCTG
GCTGTGTTCTGTTATCTTGAAATAGAGGGGATTGTTTATCTCCCATATAAAAACGCCATT
CTCTGCTTGAGGAGCAGTGATGAGTTCCCCTGTGCGTGAATCCAT
>KU517849
TTAATAAAATTTATATTTTATATCATGAGTTGCTGTTACATTTATTGTGTTTTCAAGTAC
ATCATACAATACATGATCAACTGCTCTGATTACATTGTTAATTGAAATTACACCAAGACT
ATATAAATACTTAAGAACTTGATATCTAAATACTCTTAAGAAACGACCAGTCTGAGGCTG
TAATGTCGTCCAAATTCGGAAGTTGAGAAAACATTTGTGAATCCCCAATGCCTTCCTGAT
GTTGTGGTTGAATCTTATCTGAATGGAAATGATGTCGTTGTTCATTAGAAATGGCCGCTG
GCTGTGTTCTGTTATCTTGAAATAGAGGGGATTGTTTATCTCCCATATAAAAACGCCATT
CTCTGCTTGAGGAGCAGTGATGAGTTCCCCTGTGCGTGAATCCAT
>KC702798
TTAATAAAATTTATATTTTATATCATGAGTTGCTGTTACATTTATTGTGTTTTCAAGTAC
ATCATACAATACATGATCAACTGCTCTGATTACATTGTTAATTGAAATTACACCAAGACT
ATATAAATACTTAAGAACTTGATATCTAAATACTCTTAAGAAACGACCAGTCTGAGGCTG
TAATGTCGTCCAAATTCGGAAGTTGAGAAAACATTTGCGAATCCCCAATGCCTTCCTGAT
GTTGTGGTTGAATCTTATCTGAATGGAAATGATGTCGTTGTTCATTAGAAATGGCCGCTG
GCTGTGTTCTGTTATCTTGAAATAGAGGGGATTGTTTATCTCCCATATAAAAACGCCATT
CTCTGCTTGAGGAGCAGTGATGAGTTCCCCTGTGCGTGAATCCAT
>KC138546
TTAATAAAATTTATATTTTATATCATGAGTTGCTGTTACATTTATTGTGTTTTCAAGTAC
ATCATACAATACATGATCAACTGCTCTGATTACATTGTTAATTGAAATTACACCAAGACT
ATATAAATACTTAAGAACTTGATATCTAAATACTCTTAAGAAACGACCAGTCTGAGGCTG
TAATGTCGTCCAAATTCGGAAGTTGAGAAAACATTTGTGAATCCCCAATGCCTTCCTGAT
GTTGTGGCTGAATCTTATCTGAATGGAAATGATGTCGTTGTTCATTAGAAATGGCCGCTG
GCTGTGTTCTGTTATCTTGAAATAGAGGGGATTGTTTATCTCCCATATAAAAACGCCATT
CTCTGCTTGAGGAGCAGTGATGAGTTCCCCTGTGCGTGAATCCAT
>KC138545
TTAATAAAATTTATATTTTATATCATGAGTTGCTGTTACATTTATTGTGTTTTCAAGTAC
ATCATACAATACATGATCAACTGCTCTGATTACATCGTTAATTGAAATTACACCAAGACT
ATATAAATACTTAAGAACTTGATATCTAAATACTCTTAAGAAACGACCAGTCTGAGGCTG
TAATGTCGTCCAAATTCGGAAGTTGAGAAAACATTTGTGAATCCCCAATGCCTTCCTGAT
GTTGTGGTTGAATCTTATCTGAATGGAAATGATGTCGTTGTTCATTAGAAATGGCCGCTG
GCTGTGTTCTGTTATCTTGAAATAGAGGGGATTGTTTATCTCCCATATAAAAACGCCATT
CTCTGCTTGAGGAGCAGTGATGAGTTCCCCTGTGCGTGAATCCAT
>JX456637
TTAATAAAATTTATATTTTATATCATGAGTTGCTGTTACATTTATTGTGTTTTCAAGTAC
ATCATACAATACATGATCAACTGCTCTGATTACATTGTTAATTGAAATTACACCAAGACT
ATATAAATACTTAAGAACTTGATATCTAAATACTCTTAAGAAACGACCAGTCTGAGACTG
TAATGTCGTCCAAATTCGGAAGTTGAGAAAACATTTGTGAATCCCCAATGCCTTCCTGAT
GTTGTGGTTGAATCTTATCTGAATGGAAATGATGTCGTTGTTCATTAGAAATGGCCGCTG
GCTGTGTTCTGTTATCTTGAAATAGAGGGGATTGTTTATCTCCCATATAAAAACGCCATT
CTCTGCTTGAGGAGCAGTGATGAGTTCCCCTGTGCGTGAATCCAT
>KJ754192
TTAATAAAATTTATATTTTATATCATGAGTTGCTGTTACATTTATTGTGTTTTCAAGTAC
ATCATACAATACATGATCAACTGCTCTGATTACATTGTTAATTGAAATTACACCAAGACT
ATATAAATACTTAAGAACTTGATATCTAAATACTCTTAAGAAACGACCAGTCTGAGGCTG
TAATGTCGTCCAAATTCGGAAGTTGAGAAAACATTTGTGAATCCCCAATGCTTTCCTGAT
GTTGTGGTTGAATCTTATCTGAATGGAAATGATGTCGTTGTTCATTAGAAATGGCCGCTG
GCTGTGTTCTGTTATCTTGAAATAGAGGGGATTGTTTATCTCCCATATAAAAACGCCATT
CTCTGCTTGAGGAGCAGTGATGAGTTCCCCTGTGCGTGAATCCAT
>HM627882
TTAATAAAATTTATATTTTATATCATGAGTTGCTGTTACATTTATTGTGTTTTCAAGTAC
ATCATACAATACATAATCAACTGCTCTGATTACATTGTTAATTGAAATTACACCAAGACT
ATATAAATACTTAAGAACTTGATATCTAAATACTCTTAAGAAACGACCAGTCTGAGGCTG
TAATGTCGTCCAAATTCGGAAGTTGAGAAAACATTTGTGAATCCCCAATGCCTTCCTGAT
GTTGTGGTTGAATCTTATCTGAATGGAAATGATGTCGTTGTTCATTAGAAATGGCCGCTG
GCTGTGTGCTGTTATCTTGAAATAGAGGGGATTGTTTATCTCCCATATAAAAACGCCATT
CTCTGCTTGAGGAGCAGTGATGAGTTCCCCTGTGCGTGAATCCAT
>HM627881
TTAATAAAATTTATATTTTATATCATGAGTTGCTGTTACATTTATTGTGTTTTCAAGTAC
ATCATACAATACATAATCAACTGCTCTGATTACATTGTTAATTGAAATTACACCAAGACT
ATATAAATACTTAAGAACTTGATATCTAAATACTCTTAAGAAACGACCAGTCTGAGGCCG
TAATGTCGTCCAAATTCGGAAGTTGAGAAAACATTTGTGAATCCCCAATGCCTTCCTGAT
GTTGTGGTTGAATCTTATCTGAATGGAAATGATGTCGTTGTTCATTAGAAATGGCCGCTG
GCTGTGTGCTGTTATCTTGAAATAGAGGGGATTGTTTATCTCCCATATAAAAACGCCATT
CTCTGCTTGAGGAGCAGTGATGAGTTCCCCTGTGCGTGAATCCAT
>JX997799
TTAATAAAATTTATATTTTATATCATGAGTTGCTGTTACATTTATTGTGTTATCAAGTAC
ATCATACAATACATGATCAACTGCTCTGATTACATTGTTAATTGAAATTACACCAAGACT
ATATAAATACTTAAGAACTTGATATCTAAATACTCTTAAGAAACGACCAGTCTGAGGCTG
TAATGTCGTCCAAATTCGGAAGTTGAGAAAACATTTGTGAATCCCCAATGCCTTCCTGAT
GTTGTGGTTGAATCTTATCTGAATGGAAATGATGTCGTTGTTCATTAGAAATGGCCGCTG
ACTGTGTTCTGTTATCTTGAAATAGAGGGGATTGTTTATCTCCCATATAAAAACGCCATT
CTCTGCTTGAGGAGCAGTGATGAGTTCCCCTGTGCGTGAATCCAT
>JX997798
TTAATAAAATTTATATTTTATATCATGAGTTGCTGTTACATTTATTGTGTTATCAAGTAC
ATCATACAATACATGATCAACTGCTCTGATTACATTGTTAATTGAAATTACACCAAGACT
ATATAAATACTTAAGAACTTGATATCTAAATACTCTTAAGAAACGACCAGTCTGAGGCTG
TAATGTCGTCCAAATTCGGAAGTTGAGAAAACATTTGTGAATCCCCAATGCCTTCCTGAT
GTTGTGGTTGAATCTTATCTGAATGGAAATGATGTCGTTGTTCATTAGAAATGGCCGCTG
ACTGTGTTCTGTTATCTTGAAATAGAGGGGATTGTTTATCTCCCATATAAAAACGCCATT
CTCTGCTTGAGGAGCAGTGATGAGTTCCCCTGTGCGTGAATCCAT
>JX997801
TTAATAAAATTTATATTTTATATCATGAGTTGCTGTTACATTTATTGTGTTATCAAGTAC
ATCATACAATACATGATCAACTGCTCTGATTACATTGTTAATTGAAATTACACCAAGACT
ATATAAATACTTAAGAACTTGATATCTAAATACTCTTAAGAAACGACCAGTCTGAGGCTG
TAATGTCGTCCAAATTCGGAAGTTGAGAAAACATTTGTGAATCCCCAATGCCTTCCTGAT
GTTGTGGTTGAATCTTATCTGAATGGAAATGATGTCGTTGTTCATTAGAAATGGCCGCTG
ACTGTGTTCTGTTATCTTGAAATAGAGGGGATTGTTTATCTCCCATATAAAAACGCCATT
CTCTGCTTGAGGAGCAGTGATGAGTTCCCCTGTGCGTGAATCCAT
>JX997802
TTAATAAAATTTATATTTTATATCATGAGTTGCTGTTACATTTATTGTGTTATCAAGTAC
ATCATACAATACATGATCAACTGCTCTGATTACATTGTTAATTGAAATTACACCAAGACT
ATATAAATACTTAAGAACTTGATATCTAAATACTCTTAAGAAACGACCAGTCTGAGGCTG
TAATGTCGTCCAAATTCGGAAGTTGAGAAAACATTTGTGAATCCCCAATGCCTTCCTGAT
GTTGTGGTTGAATCTTATCTGAATGGAAATGATGTCGTTGTTCATTAGAAATGGCCGCTG
ACTGTGTTCTGTTATCTTGAAATAGAGGGGATTGTTTATCTCCCATATAAAAACGCCATT
CTCTGCTTGAGGAGCAGTGATGAGTTCCCCTGTGCGTGAATCCAT
>JX997803
TTAATAAAATTTATATTTTATATCATGAGTTGCTGTTACATTTATTGTGTTATCAAGTAC
ATCATACAATACATGATCAACTGCTCTGATTACATTGTTAATTGAAATTACACCAAGACT
ATATAAATACTTAAGAACTTGATATCTAAATACTCTTAAGAAACGACCAGTCTGAGGCTG
TAATGTCGTCCAAATTCGGAAGTTGAGAAAACATTTGTGAATCCCCAATGCCTTCCTGAT
GTTGTGGTTGAATCTTATCTGAATGGAAATGATGTCGTTGTTCATTAGAAATGGCCGCTG
ACTGTGTTCTGTTATCTTGAAATAGAGGGGATTGTTTATCTCCCATATAAAAACGCCATT
CTCTGCTTGAGGAGCAGTGATGAGTTCCCCTGTGCGTGAATCCAT
>JX997800
TTAATAAAATTTATATTTTATATCATGAGTTGCTGTTACATTTATTGTGTTATCAAGTAC
ATCATACAATACATGATCAACTGCTCTGATTACATTGTTAATTGAAATTACACCAAGACT
ATATAAATACTTAAGAACCTGATATCTAAATACTCTTAAGAAACGACCAGTCTGAGGCTG
TAATGTCGTCCAAATTCGGAAGTTGAGAAAACATTTGTGAATCCCCAATGCCTTCCTGAT
GTTGTGGTTGAATCTTATCTGAATGGAAATGATGTCGTTGTTCATTAGAAATGGCCGTTG
ACTGTGTTCTGTTATCTTGAAATAGAGGGGATTGTTTATCTCCCATATAAAAACGCCATT
CTCTGCTTGAGGAGCAGTGATGAGTTCCCCTGTGCGTGAATCCAT
>HM043732
TTAATAAAATTTATATTTTATATCATGAGTTGCTGTTACATTTATTGTTTTTTCAAGTAC
ATCATACAATACATGATCAACTGCTCTGATTACATTGTTAATTGAAATTACACCAAGACT
ATATAAATACTTAAGAACTTGATATCTAAATACTCTTAAGAAACGACCAGTCTGAGGCTG
TAATGTCGTCCAAATTCGGAAGTTGAGAAAACATTTGTGAATCCCCAATGCCTTCCTGAT
GTTGTGGTTGAATCTTATCTGAATGGAAATGATGTCGTTGTTCATTAGAAATGGCCGCTG
GCTGTGTTTTGTTATCTTGAAATAGAGGGGATTGTTTATCTCCCATATAAAAACGCCATT
CTCTGCTTGAGGAGCAGTGATGAGTTCCCCTGTGCGTGAATCCAT
>KC312666
TTAATAAAATTTATATTTTATATCATGAGTTGCTGTTACATTTATTGTGTTTTCAAGTAC
ATCATACAATATATGATCAACTGCTCTGATTACATTGTTAATTGAAATTACACCAAGACT
ATATAAATACTTAAGAACTTGATATCTAAATACTCTTAAGAAACGACCAGTCATAGGCTG
TAATGTCGTCCAAATTCGGAAGTTGAGAAAACATTTGTGAATCCCCAATGCCTTCCTGAT
GTTGTGGTTGAATCTTATCTGAATGGAAATGATGTCGTTGTTCATTAGAAATGGCCGCTG
GCTGTGTTCTGTTATCTTGAAATAGAGGGGATTGTTTATCTCCCATATAAAAACGCCATT
CTCTGCTTGAGGAGCAGTGATGAGTTCCCCTGTGCGTGAATCCAT
>HM358879
TTAATAAAATTTATATTTTATATCATGAGTTGCTGTTACATTTATTGTGTTTTCAAGTAC
ATCATACAATATATGATCAACTGCTCTGATTACATTGTTAATTGAAATTACACCAAGACT
ATATAAATACTTAAGAACTTGATATCTAAATACTCTTAAGAAACGACCAGTCTGAGGCTG
TAATGTCGTCCAAATTCGGAAGTTGAGAAAACATTTGTGAATCCCCAATGCCTTCCTGAT
GTTGTGGTTGAATCTTATCTGAATGGAAATGATGTCGTTGTTCATTAGAAATGGCCGCTG
GCTGTGTTCTGTTATCTTGAAATAGAGGGGATTGTTTATCTCCCATATAAAAACGCCATT
CTCTGCTTGAGGAGCAGTGATGAGTTCCCCTGTGCGTGAATCCAT
>KC312660
TTAATAAAATTTATATTTTATATCATGAGTTGCTGTCACATTTATTGTGTTTTCAAGTAC
ATCATACAATATATGATCAACTGCGCTGATTACATTGTTAATTGAAATTACAACAAGACT
ATATAAATACTTAAGAACTTGATATCTAAATACTCTTAAGAAACGACCAGTCTGAGGCTG
TAATGTCGTCCAAATTCGGAAGATGAGAAAACATTTGTGAATCCCCAATGCCTTCCTGAT
GTTGTGGTTGAATCTTATCTGAATGGAAATGATGTCGCTGTTCATTAGAAATGGCCGCTG
GCTGTGTTCTGTTATCTTGAAATAGAGGGGATTGTTTATCTCCCATATAAAAACGACGTT
GTATGCTTGAGGAGCAGTGATGAGTTCCCCTGTGCGTGAATCCAT
>KC312672
TTAATAAAATTTATATTTTATATCATGAGTTGCTGTTACATTTATTGTGTTTTCAAGTAC
ATCTCTGTTCATATGATCAACTGCTCTGATTACATTGTTAATTGAAATTACACCAAGACT
ATATAAATACTTAAGAACTTGATATCTAAATACTCTTAAGAAACGACCAGTCTGAGGCTG
TAATGTCGTCCAAATTCGGAAGTTCAGAAAACATTTGTGAATCCCCAATGCCTTCCTGAT
GTTGTGGTTGAATCTTATCTGAATGGAAATGATGTCGTTGTTCATTAGAAACGGCCGCTG
GCTGTGTTCTGTTATCTTGAAATATACGAGATCTTTTATCTCCCATATAAAAACGCCATT
CTCTGCTTGAGGAGCAGTGATGAGTTCCCCTGTGCGTGAATCCAT
>KC312665
TTAATAAAATTTATATTTTATATCATGAGTTGCTGTTACATTTATTGTGTTTTCAAGTAC
AGCATACAATACATGATCAACTGCTCTGATTACATTGTTAATTGAAATTACGCCAAGACT
ATATAAATACTTAAGAACTTGATATCTAAATACTCTTAAGAAACGACCAGTCTGAGGCTG
TAATGTCGTCCAAATTCGGAAGGTGAGAAAACATTTGTGAATCCCCAATGCCTTCCTGAT
GTTGTGGTTGAATCTTATCTGAATCGAAATGATGTCGTTGTTCATTAGAAATGGCAGCTG
GCTGTGTTCTGTTATCTTGAAATAGAGGGGATAGGTCGTCAAGCGTATAAAAACGCCATT
CTCTGCTTGAGGAGCAGTGATGAGTTCCCCTGTGCGTGAATCCAT
>JX456643
TTAATAAAATTTATATTTTATATCATGAGTTGCTGTTACATTTATTGTGTTTTCAAGTAC
ATCATACAATACATGATCAACTGCTCTGATTACATTGTTAATTGAAATTACACCAATACT
ATATAAATACTTAAGAACTTGATATCTAAATACTCTTAAGAAACGACCAGTCTGAGGCTG
TAATGTCGTCCAAATTCGGAAGTTGAGAAAACATTTGTGAATCCCCAATGCCTTCCTGAT
GTTGTGGTTGAATCTTATCTGAATGGAAATGATGTCGTTGTTCATTAGAAATGGCCGCTG
GCTGTGTTCTGTTATCTTGAAATAGAGGGGATTGTTTATCTCCCATATAAAAACGCCATT
CTCTGCTTGAGGAGCAGTGATGAGTTCCCCTGTGCGTGAATCCAT
>JF301668
TTAATAAAATTTATATTTTATATCATGAGTTTCTGTTACATTTATTGTATTTTCAAGTAC
ATCATACAATACATGATCAACTGCTCTGATTACATTGTTAATTGAAATTACACCAAGACT
ATATAAATACTTAAGAACTTGATATCTAAATACTCTTAAGAAACGACCAGTCTGAGGCTG
TAATGTCGTCCAAATTCGGAAGTTGAGAAAACATTTGTGAATCCCCAATGCCTTCCTGAT
GTTGTGGTTGAATCTTATCTGAATGGAAATGATGTCGTTGTTCATTAGAAATGGCCGCTG
GCTGTGTTCTGTTATCTTGAAATAGAGGGGATTGTTTATCTCCCATATAAAAACGCCATT
CTCTGCTTGAGGAGCAGTGATGAGTTCCCCTGTGCGTGAATCCAT
>JX456640
TTAATAAAATTTATATTTTATATCATGAGTTTCTGTTACATTTATTGTGTTTTCAAGTAC
ATCATACAATACATGATCAACTGCTCTGATTACATTGTTAATTGAAATTACACCAAGACT
ATATAAATACTTAAGAACTTGATATCTAAATACTCTTAAGAAACGACCAGTCTGAGGCTG
TAATGTCGTCCAAATTCGGAAGTTGAGAAAACATTTGTGAATCCCCAATGTCTTCCTGAT
GTTGTGGTTGAATCTTATCTGAATGGAAATGATGTCGTTGTTCATTAGAAATGGCCTCTG
GCTGTGTTCTGTTATCTTGAAATAGAGGGGATTGTTTATCTCCCATATAAAAACGCCATT
CTCTGCTTGAGGAGCAGTGATGAGTTCCCCTGTGCGTGAATCCAT
>KX034552
TTAATAAAATTTATATTTTATATCATGAGTTGCTGTTACATTTATTGTGTTTTCAAGTAC
ATCATACAATACATGATCAACTGCTCTGATTACATTGTTAATTGAAATTACACCAAGACT
ATATAAATACTTAAGGACTTGATATCTAAATACTCTTAAGAAACGACCAGTCTGAGGCTG
TAATGTCGTCCAAATTCGGAAGTTGAGAAAACATTTGTGAATCCCCAATGCCTTCCTGAT
GTTGTGGTTGAATCTTATCTGAATGGAAATGATGTCGTTGTTCATTAGAAATGGCCTCTG
GCTGTGTTCTGTTATCTTGAAATAGAGAGGATTGTTTATCTCCCAGATAAAAACGCCATT
CTCTGCTTGAAGAGCAGTGATGAGTTCCCCTGTGCGTGAATCCAT
>JN990926
TTAATAAAATTTATATTTTATATCATGAGTTGCTGTTACATTTATTGTGTTTTCAAGTAC
ATCATACAATACATGATCAACTGCTCTGATTACATTGTTAATTGAAATTACACCAAGACT
ATATAAATACTTAAGAACTTGATATCTAAATACTCTTAAGAAACGACCAGTCTGAGGCTG
TAATGTCGTCCAAATTCGGAAGTTGAGAAAACATTTGTGAATCCCCAATGCCTTCCTGAT
GTTGTGGTTGAATCTTATCTGAATGGAAATGATGTCGTTGTTCATTAGAAATGGCCTCTG
GCTGTGTTCTGTTATCTTGAAATAGAGAGGATTGTTTATCTCCCAGATAAAAACGCCATT
CTCTGCTTGAGGAGCAGTGATGAGTTCCCCTGTGCGTGAATCCAT
>JQ004028
TTAATAAAATTTATATTTTATATCATGAGTTGCTTTTACATTTATTGTGTTTTCAAGTAC
ATCATACAATACATGATCAACTGCTCTGATTACATTGTTAATTGAAATTACACCAAGACT
ATATAAATACTTAAGAACTTGATATCTAAATACTCTTAAGAAACGACCAGTCTGAGGCTG
TAATGTCGTCCAAATTCGGAAGTTGAGAAAACATTTGTGAATCCCCAATGCCTTCCTGAT
GTTGTGGTTGAATCTTATCTGAATGGAAATGATGTCGTTGTTCATTAGAAATGGCCTCTG
GCTGTGTTCTGTTATCTTGAAATAGAGAGGATTGTTTATCTCCCAGATAAAAACGCCATT
CTCTGCTTGAGGAGCAGTGATGAGTTCCCCTGTGCGTGAATCCAT
>GQ352537
TTAATAAAATTTATATTTTATATCATGAGTTGCTGTTACATTTATTGTGTTTTCAAGTAC
ATCATACAATACATGATCAACTGCTCTGATTACATTGTTAATTGAAATTACACCAAGACT
ATATAAATACTTAAGAACTTGATATCTAAATACTCTTAAGAAACGACCAGTCTGAGGCTG
TAATGTCGTCCAAATTCGGAAGTTGAGAAAACATTTGTGAATCCCCAATGCCTTCCTGAT
GTTGTGGTTGAATCTTATCTGAATGGAAATGATGTCGTTGTTCATTAGAAATGGCCTCTG
GCTGTGTTCTGTTATCTTGAAATAGAGGGGATTGTTTATCTCCCAGATAAAAACGCCATT
CTCTGCTTGAGGAGCAGTGATGAGTTCCCCTGTGCGTGAATCCAT
>FN650808
TTAATAAAATTTATATTTTATATCATGAGTTGCTGTTACATTTATTGTGTTTTCAAGTAC
ATCATACAATACATGATCAACTGCTCTGATTACATTGTTAATTGAAATTACACCAAGACT
ATATAAATACTTAAGAACTTGATATCTAAATACTCTTAAGAAACGACCAGTCTGAGGCTG
TAATGTCGTCCAAATTCGGAAGTTGAGAAAACATTTGTGAATCCCCAATGCCTTCCTGAT
GTTGTGGTTGAATCTTATCTGAATGGAAATGATGTCGTTGTTCATTAGAAATGGCCTCTG
GCTGTGTTCTGTTATCTTGAAATAGAGGGGATTGTTTATCTCCCAGATAAAAACGCCATT
CTCTGCTTGAGGAGCAGTGATGAGTTCCCCTGTGCGTGAATCCAT
>JX070045
TTAATAAAATTTATATTTTATATCATGAGTTGCTGTTACATTTATTGTGTTTTCAAGTAC
ATCATACAATACATGATCAACTGCTCTGATTACATTGTTAATTGAAATTACACCAAGACT
ATATAAATACTTAAGAACTTGATATCTAAATACTCTTAAGAAACGACCAGTCTGAGGCTG
TAATGTCGTCCAAATTCGGAAGTTGAGAAAACATTTGTGAATCCCCAATGCCTTCCTGAT
GTTGTGGTTGAATCTTATCTGAATGGAAATGATGTCGTTGTTCATTAGAAATGGCCTCTG
GCTGTGTTCTGTTATCTTGAAATAGAGGGGATTGTTTATCTCCCAGATAAAAACGCCATT
CTCTGCTTGAGGAGCAGTGATGAGTTCCCCTGTGCGTGAATCCAT
>JF817218
TTAATAAAATTTATATTTTATATCATGAGTTGCTGTTACATTTATTGTGTTTTCAAGTAC
ATCATACAATACATGATCAACTGCTCTGATTACATTGTTAATTGAAATTACACCAAGACT
ATATAAATACTTAAGAACTTGATATCTAAATACTCTTAAGAAACGACCAGTCTGAGGCTG
TAATGTCGTCCAAATTCGGAAGTTGAGAAAACATTTGTGAATCCCCAATGCCTTCCTGAT
GTTGTGGTTGAATCTTATCTGAATGGAAATGATGTCGTTGTTCATTAGAAATGGCCTCTG
GCTGTGTTCTGTTATCTTGAAATAGAGGGGATTGTTTATCTCCCAGATAAAAACGCCATT
CTCTGCTTGAGGAGCAGTGATGAGTTCCCCTGTGCGTGAATCCAT
>JQ004050
TTAATAAAATTTATATTTTATATCATGAGTTGCTGTTACATTTATTGTGTTTTCAAGTAC
ATCATACAATACATGATCAACTGCTCTGATTACATTGTTAATTGAAATTACACCAAGACT
ATATAAATACTTAAGAACTTGATATCTAAATACTCTTAAGAAACGACCAGTCTGAGGCTG
TAATGTCGTCCAAATTCGGAAGTTGAGAAAACATTTGTGAATCCCCAATGCCTTCCTGAT
GTTGTGGTTGAATCTTATCTGAATGGAAATGATGTCGTTGTTCATTAGAAATGGCCTCTG
GCTGTGTTCTGTTATCTTGAAATAGAGGGGATTGTTTATCTCCCAGATAAAAACGCCATT
CTCTGCTTGAGGAGCAGTGATGAGTTCCCCTGTGCGTGAATCCAT
>JX070042
TTAATAAAATTTATATTTTATATCATGAGTTGCTGTTACATTTATTGTGTTTTCAAGTAC
ATCATACAATACATGATCAACTGCTCTGATTACATTGTTAATTGAAATTACACCAAGACT
ATATAAATACTTAAGAACTTGATATCTAAATACTCTTAAGAAACGACCAGTCTGAGGCTG
TAATGTCGTCCAAATTCGGAAGTTGAGAAAACATTTGTGAATCCCCAATGCCTTCCTGAT
GTTGTGGTTGAATCTTATCTGAATGGAAATGATGTCGTTGTTCATTAGAAATGGCCTCTG
GCTGTGTTCTGTTATCTTGAAATAGAGGGGATTGTTTATCTCCCAGATAAAAACGCCATT
CTCTGCTTGAGGAGCAGTGATGAGTTCCCCTGTGCGTGAATCCAT
>JF727878
TTAATAAAATTTATATTTTATATCATGAGTTGCTGTTACATTTATTGTGTTTTCAAGTAC
ATCATACAATACATGATCAACTGCTCTGATTACATTGTTAATTGAAATTACACCAAGACT
ATATAAATACTTAAGAACTTGATATCTAAATACTCTTAAGAAACGACCAGTCTGAGGCTG
TAATGTCGTCCAAATTCGGAAGTTGAGAAAACATTTGTGAATCCCCAATGCCTTCCTGAT
GTTGTGGTTGAATCTTATCTGAATGGAAATGATGTCGTTGTTCATTAGAAATGGCCTCTG
GCTGTGTTCTGTTATCTTGAAATAGAGGGGATTGTTTATCTCCCAGATAAAAACGCCATT
CTCTGCTTGAGGAGCAGTGATGAGTTCCCCTGTGCGTGAATCCAT
>HM627883
TTAATAAAATTTATATTTTATATCATGAGTTGCTGTTACATTTATTGTGTTTTCAAGTAC
ATCATACAATACATGATCAACTGCTCTGATTACATTGTTAATTGAAATTACACCAAGACT
ATATAAATACTTAAGAACTTGATATCTAAATACTCTTAAGAAACGACCAGTCTGAGGCTG
TAATGTCGTCCAAATTCGGAAGTTGAGAAAACATTTGTGAATCCCCAATGCCTTCCTGAT
GTTGTGGTTGAATCTTATCTGAATGGAAATGATGTCGTTGTTCATTAGAAATGGCCTCTG
GCTGTGTTCTGTTATCTTGAAATAGAGGGGATTGTTTATCTCCCAGATAAAAACGCCATT
CTCTGCTTGAGGAGCAGTGATGAGTTCCCCTGTGCGTGAATCCAT
>FJ646611
TTAATAAAATTTATATTTTATATCATGAGTTGCTGTTACATTTATTGTGTTTTCAAGTAC
ATCATACAATACATGATCAACTGCTCTGATTACATTGTTAATTGAAATTACACCAAGACT
ATATAAATACTTAAGAACTTGATATCTAAATACTCTTAAGAAACGACCAGTCTGAGGCTG
TAATGTCGTCCAAATTCGGAAGTTGAGAAAACATTTGTGAATCCCCAATGCCTTCCTGAT
GTTGTGGTTGAATCTTATCTGAATGGAAATGATGTCGTTGTTCATTAGAAATGGCCTCTG
GCTGTGTTCTGTTATCTTGAAATAGAGGGGATTGTTTATCTCCCAGATAAAAACGCCATT
CTCTGCTTGAGGAGCAGTGATGAGTTCCCCTGTGCGTGAATCCAT
>GQ352538
TTAATAAAATTTATATTTTATATCATGAGTTGCTGTTACATTTATTGTGTTTTCAAGTAC
ATCATACAATACATGATCAACTGCTCTGATTACATTGTTAATTGAAATTACACCAAGACT
ATATAAATACTTAAGAACTTGATATCTAAATACTCTTAAGAAACGACCAGTCTGAGGCTG
TAATGTCGTCCAAATTCGGAAGTTGAGAAAACATTTGTGAATCCCCAATGCCTTCCTGAT
GTTGTGGTTGAATCTTATCTGAATGGAAATGATGTCGTTGTTCATTAGAAATGGCCTCTG
GCTGTGTTCTGTTATCTTGAAATAGAGGGGATTGTTTATCTCCCAGATAAAAACGCCATT
CTCTGCTTGAGGAGCAGTGATGAGTTCCCCTGTGCGTGAATCCAT
>FN256257
TTAATAAAATTTATATTTTATATCATGAGTTGCTGTTACATTTATTGTGTTTTCAAGTAC
ATCATACAATACATGATCAACTGCTCTGATTACATTGTTAATTGAAATTACACCAAGACT
ATATAAATACTTAAGAACTTGATATCTAAATACTCTTAAGAAACGACCAGTCTGAGGCTG
TAATGTCGTCCAAATTCGGAAGTTGAGAAAACATTTGTGAATCCCCAATGCCTTCCTGAT
GTTGTGGTTGAATCTTATCTGAATGGAAATGATGTCGTTGTTCATTAGAAATGGCCTCTG
GCTGTGTTCTGTTATCTTGAAATAGAGGGGATTGTTTATCTCCCAGATAAAAACGCCATT
CTCTGCTTGAGGAGCAGTGATGAGTTCCCCTGTGCGTGAATCCAT
>JF301667
TTAATAAAATTTATATTTTATATCATGAGTTGCTGTTACATTTATTGTGTTTTCAAGTAC
ATCATACAATACATGATCAACTGCTCTGATTACATTGTTAATTGAAATTACACCAAGACT
ATATAAATACTTAAGAACTTGATATCTAAATACTCTTAAGAAACGACCAGTCTGAGGCTG
TAATGTCGTCCAAATTCGGAAGTTGAGAAAACATTTGTGAATCCCCAATGCCTTCCTGAT
GTTGTGGTTGAATCTTATCTGAATGGAAATGATGTCGTTGTTCATTAGAAATGGCCTCTG
GCTGTGTTCTGTTATCTTGAAATAGGGGGGATTGTTTATCTCCCAGATAAAAACGCCATT
CTCTGCTTGAGGAGCAGTGATGAGTTCCCCTGTGCGTGAATCCAT
>KM506960
TTAATAAAATTTATATTTTATATCATGAGTTGCTGTTACATTTATTGTGTTTTCAAGTAC
ATCATACAATACATGATCAACTGCTCTGATTACATTGTTAATTGAAATTACACCAAGACT
ATATAAATACTTAAGAACTTGATATCTAAATACTCTTAAGAAACGACCAGTCTGAGGCTG
TAATATCGTCCAAATTCGGAAGTTGAGAAAACATTTGTGAATCCCCAATGCCTTCCTGAT
GTTGTGGTTGAATCTTATCTGAATGGAAATGATGTCGTTGTTCATTAGAAATGGCCTCTG
GCTGTGTTCTGTTATCTTGAAATAGAGGGGATTGTTTATCTCCCAGATAAAAACGCCATT
CTCTGCTTGAGGAGTAGTGATGAGTTCCCCTGTGCGTGAATCCAT
>GU951437
TTAATAAAATTTATATTTTATATCATGAGTTGCTGTTACATTTATTGTGTTTTCAAGTAC
ATCATACAATACATGATCAACTGCTCTGATTACATTGTTAATTGAAATTACACCAAGACT
ATATAAATACTTAAGAACTTGATATCTAAATACTCTTAAGAAACGACCAGTCTGAGGCTG
TAATGTCGTCCAAATTCGGAAGTTGAGAAAACATTTGTGAATCCCCAATGCCTTCCTGAT
GTTGTGGTTGAATCTTATCTGAATGGAAATAATGTCGTTGTTCATTAGAAATGGCCTCTG
GCTGTGTTCTGTTATCTTGAAATAGAGGGGATTGTTTATCTCCCAGATAAAAACGCCATT
CTCTGCTTGAGGAGCAGTGATGAGTTCCCCTGTGCGTGAATCCAT
>GU563330
TTAATAAAATTTATATTTTATATCATGAGTTGCTGTTACATTTATTGTGTTTTCAAGTAC
ATCATACAATACATGATCAACTGCTCTGATTACATTGTTAATTGAAATTACACCAAGACT
ATATAAATACTTAAGAACTTGATATCTAAATACTCTTAAGAAACGACCAGTCTGAGGCTG
TAATGTCGTCCAAATTCGGAAGTTGAGAAAACATTTGTGAATCCCCAATGCCTTCCTGAT
ATTGTGGTTGAATCTTATCTGAATGGAAATGATGTCGTTGTCCATTAGAAATGGCCTCTG
GCTGTGTTCTGTTATCTTGAAATAGAGGGGATTGTTTATCTCCCAGATAAAAACGCCATT
CTCTGCTTGAGGAGCAGTGATGAGTTCCCCTGTGCGTGAATCCAT
>KC312655
TTAATAAAATTTATATTTTATATCATGAGTTGCTGTTACATTTATTGTGTTTTCAAGTAC
ATCATACAATACATGATCAACTGCTCTGATTACATTGTTAATTGAAATTACACCAAGACT
ATATAAATACTTAAGAACTTGATATCTAAATACTCTTAAGAAACGACCAGTCAGAGGCTG
TAATGTCGTCCAAATTCGGAAGTTGAGAAAACATTTGTGAATCCCCAATGCCTTCCTGAT
GTTGTGGTTGAATCTTATCTGAATGGAAATGATGTCGTTGTTCATTAGAAATGGCCTCTG
GCTGTGTTCTGTTATCTTGAAATAGAGGGGATTGTTTATCTCCCAGATAAAAACGCCATT
CTCTGCTTGAGGAGCAGTGATGAGTTCCCCTGTGCGTGAATCCAT
>KT338293
TTAATAAAATTTATATTTTATATCATGAGTTGCTGTTACATTTATTGTGTTTTCAAGTAC
ATCATACAATACATGATCAACTGCTCTGATTACATTGTTAATTGAAATTACACCAAGACT
ATATAAATACTTAAGAACTTGATATCTAAATACTCTTAAGAAACGACCAGTCTGAGGCTG
TAATGTCGTCCAAATTCGGAAGTTGAGAAAACATTTGTGAATCCCCAATGCCTTCCTGAT
GTTGTGGTTGAATCTTATCTGAATAGAAATGATGTCGTTGTTCATTAGAAATGGCCTCTG
GCTGTGTTCTGTTATCTTGAAATAGAGGGGATTGTTTATCTCCCAGATAAAAACGCCATT
CTCTGCTTGAGGAGCAGTGATGAGTTCCCCTGTGCGTGAATCCAT
>JQ326957
TTAATAAAATTTATATTTTATATCATGAGTTGCTGTTACATTTATTGTGTTTTCAAGTAC
ATCATACAATACATGATCAACTGCTCTGATTACATTGTTAATTGAAATTACACCAAGACT
ATATAAATACTTAAGAACTTGATATCTAAATACTCTTAAGAAACGACCAGTCTGAGGCTG
TAATGTCGTCCAAATTCGGAAGTTGAGAAAACATTTGTGAATCCCCAATGCCTTCCTGAT
GTTGTGGTTGAATCTTATCTGAATGGAAATGATGTCGTTGTTCATTAGAAATGGCCTCTG
GCTGTGTTCTGTTATTTTGAAATAGAGGGGATTGTTTATCTCCCAGATAAAAACGCCATT
CTCTGCTTGAGGAGCAGTGATGAGTTCCCCTGTGCGTGAATCCAT
>JQ034613
TTAATAAAATTTATATTTTATATCATGAGTTGCTGTTACATTTATTGTGTTTTCAAGTAC
ATCATACAATACATGATCAACCGCTCTGATTACATTGTTAATTGAAATTACACCAAGACT
ATATAAATACTTAAGAACTTGATATCTAAATACTCTTAAGAAACGACCAGTCTGAGGCTG
TAATGTCGTCCAAATTCGGAAGTTGAGAAAACATTTGTGAATCCCCAATGCCTTCCTGAT
GTTGTGGTTGAATCTTATCTGAATGGAAATGATGTCGTTGTTCCTTAGAAATGGCCTCTG
GCTGTGTTCTGTTATCTTGAAATAGAGGGGATTGTTTATCTCCCAGATAAAAACGCCATT
CTCTGCTTGAGGAGCAGTGATGAGTTCCCCTGTGCGTGAATCCAT
>JF964959
TTAATAAAATTTATATTTTATATCATGAGTTGCTGTTACATTTAGTGTGTTTTCAAGTAC
ATCATACAATACATGATCAACTGCTCTGATTACATTGTTAATTGAAATTACACCAAGACT
ATATAAATACTTAAGAACTTGATATCTAAATACTCTTAAGAAACGACCAGTCTGAGGCTG
TAATGTCGTCCAAATTCGGAAGTTCAGAAAACATTTGTGAATCCCCAATGCCTTCCTGAT
GTTGTGGTTGAATCTTATCTGAATGGAAATGATGTCGTTGTTCATTAGAAATGGCCTCTG
GCTGTGTTCTGTTATCTTGAAATAGAGGGGATTGTTTATCTCCCAGATAAAAACGCCATT
CTCTGCTTGAGGAGCAGTGATGAGTTCCCCTGTGCGTGAATCCAT
>KM435320
TTAATAAAATTTATATTTTATATCATGAGTTGCTGTTACATTTATTGTGTTTTCACGTAC
ATCATACAATACTTGATCAACTGCTCTTATTAGATTGTTAATTGAAATTACAGCAAGACT
ATATAAATACTTAAGATCTTGATATCTAAATACTCTTAAGAAACGACCAGTCTGAGGCAG
TAATGTCGTCCAAATTCGGAAGTTGTGAAAACATGAGTCTATCCCCAATGCCTTCCTGAT
GTTCTGGTTGAATCTTATCTGAATGGAAATGACGTCGTTGTTCATTAGAAATGGCCTCTG
GCTGAGTTCTCTTATCTTGAAATAGAGGGGATTGTTTATCTGGCAGATAAAAACGCCATT
CTCTGCATGAGGAGCAGTGATGAGTTCCCCTGTGCGTGAATCCAT
>KM435319
TTAATAAAATTTATATTTTATATCATGTGTTGCTGTTACATTTATTCTGTTTTCAAGTAT
ATCATACAATACATGAACAACTGCTCTGATTACATTGTTAATTGAATTTACACCAAGACT
ATAGAAATACTTAAGAACTTGATATCTATATACTCTTATGAAAGGACCAGTCTGTCGCTG
TAATGTCGTCGAAATTCGGAAGTTGTGAAAACATATGTGAATGCCCAATGCCTTCGTGAT
GTTGTGGTTGAATATTATCTGAATGGAAATGCTGACGTTGTTCATTCGAAATGGCCGCTG
GCTGTGTTCTCTTATCTTGAATGTGAGGGGATTGTTTATCTCCCAGATAAAAACGCGATT
CTCTGCTTGACATGCAGTGATGCGTGCCCCTGTGCGTGAATCCAT
>JF414236
TTAATAAAATTTATATTTTATATCATGAGTTGCTGTTACATTTATTGTGTTTTCAAGTAC
ATCATACAATACATGATCAACTGCTCTGATTACATTGTTAATTGAAATTACACCAAGACT
ATATAAATACTTAAGAACTTGATATCTAAATACTCTTAAGAAACGACCAGTCTGAGGCTG
TAATGTCGTCCAAATTCGGAAGTTGAGAAAACATTTGTGAATCCCCAATGCCTTCCTGAT
GTTGTGGTTGAATCTTATCTGAATGGAAATGATGTCGTTGTTCATTAGAAATGGCCTCTG
GCTGTGTTCTGTTATCTTGAAATAGAGGGGATTGTTTATCTGCCAGATAAAAACGCCATT
CTCTGCTTGAGGAGCAGTGATGAGTTCCCCTGTGCGTGAATCCAT
>HQ702863
TTAATAAAATTTATATTTTATATCATGAGTTGCTGTTACATTTATTGTGTTTTCAAGTAC
ATCATACAATACATGATCAACTGCTCTGATTACATTGTTAATTGAAATTACACCAAGACT
ATATAAATACTTAAGAACTTGATATCTAAATACTTTTAAGAAACGACCAGTCTGAGGCTG
TAATGTCGTCCAAATTCGGAAGTTGAGAAAACATTTGTGAATCCCCAATGCCTTCCTGAT
GTTGTGGTTGAATCTTATCTGAATGGAAATGATGTCGTTGTTCATTAGAAATGGCCTCTG
GCTGTGTTCTGTTATCTTGAAATAGAGGGGATTGTTTATCTGCCAGATAAAAACGCCATT
CTCTGCTTGAGGAGCAGTGATGAGTTCCCCTGTGCGTGAATCCAT
>JX856172
TTAATAAAATTTATATTTTATATCATGAGTTGCTGTTACATTTATTGTGTTTTCAAGTAC
ATCATACAATACATGATCAACTGCTCTTATTACATTGTTAATTGAAATTACACCAAGACT
ATATAAATACTTAAGAACTTGATATCTAAATACTCTTAAGAAACGACCAGTCTGAGGCTG
TAATGTCGTCCAAATTCGGAAGTTGAGAAAACATTTGTGAATCCCCAATGCCTTCCTGAT
GTTGTGGTTGAATCTTATCTGAATGGAAATGATGTCGTTGTTCATTAGAAATGGCCTCTG
GCTGTGTTCTGTTATCTTGAAATAGAGGGGATTGTTTATCTGCCAGATAAAAACGCCATT
CTCTGCTTGAGGAGCAGTGATGAGTTCCCCTGTGCGTGAATCCAT
>JN990927
TTAATAAAATTTATATTTTATATCATGAGTTGCTGTTACATTTATTGTGTTTTCAAGTAT
ATCATACAATACATGATCAACTGCTCTGATTACATTGTTAATTGAAATTACACCAAGACT
ATATAAATACTTAAGAACTTGATATCTAAATACTCTTAAGAAACGACCAGTCTGAGGCTG
TAATGTCGTCCAAATTCGGAAGTTGAGAAAACATTTGTGAATCCCCAATGCCTTCCTGAT
GTTGTGGTTGAATCTTATCTGAATGGAAATGATGTCGTTGTTCATTAGAAATGGCCTCTG
GCTGTGTTCTGTTATCTTGAAATAGAGGGGATTGTTTATCTCCCAGATAAAAACGCCATT
CTCTGCTTGAGGAGCAGTGATGAGTTCCCCTGTGCGTGAATCCAT
>KC312661
TTAATAAAATTTATATTTTATATCATTAGTTGCTGTTCCATTTATTGTGTTTTCAAGTAC
ATCATACAATACATTATCAACTGCTCTGATTACATTGTTAATTGAAATTACACCAAGACT
ATATAAATACTTAAGAACTTGATATCTAAATACTCTTAAGAAACGACCAGTCTGAGGCCG
TAATGTCGTCCAAATTCGGAAGTTGAGAAAACATTTGTGAATCCCCAATGCTGTCCTGAT
GTTGTGGTTGAATCTTATCTGAATGGAAATGATATCGTTGTTCATTAGAAATGGCCTCTG
GCTGAGTTCTGTTATCTTGAAATAGAGGGGATTGTTTATCTCCCAGATAAAAACACCATT
CTCTGCTTGAGGAGCAGTGATGAGTTCCCCTGTGCGTGAATCCAT
>JN990925
TTAATAAAATTTATATTTTATATCATTAGTTGCTGTTCCATTTATTGTGTTTTCAAGTAC
ATCATACAATACATGATCAACTGCTCTGATTACATTGTTAATTGAAATTACACCAAGACT
ATATAAATACTTAAGAACTTGATATCTAAATACTCTTAAGAAACGACCAGTCTGAGGCTG
TAATGTCGTCCAAATTCGGAAGTTGAGAAAACATTTGTGAATCCCCAATGCTTTCCTGAT
GTTGTGGTTGAATCTTATCTGAATGGAAATGATATCGTTGTTCATTAGAAATGGCCTCTG
GCTGTGTTCTGTTATCTTGAAATAGAGGGGATTGTTTATCTCCCAGATAAAAACGCCATT
CTCTGCTTGAGGAGCAGTGATGAGTTCCCCTGTGCGTGAATCCAT
>KC312669
TTAATAAAATTTATATTTTATATCATGAGTTGCTGTTACATTTATTGTGTTTGCAAGTTC
ATCATACAATACATGATCAACTGCTCTGATTACATTGTTAATTGAAATGACACCAAGACT
ATATAAATACTTAAGAACTTGATATCTAAATACTCTTAAGAAACGACCAGTCTGAGGCTG
TAATGTCGTCCAAATTCGGAAGTGGAGTAAACATTTGTGAATCCCCAATGCCTTCCTGAT
GTTCTGGTTGAATCTTATCTGAATGGAAATGATGTCGTTGTTCATTAGAAATGGCCTCTG
GCTGTGCTCTGTTATCTTGAAATAGAGGCGATTGTTTATCTCCCAGATAAAAACGCCATT
CTCTGCCTGAGGAGCAGTGATGAGTTCCCCTGTGCGTGAATCCAT
>JN412854
TTAATAAAATTTATATTTTATATCATGAGTTGCTGTTACATTTATTGTGTTTGCAAGTAC
ATCATACAATACATGATCAACTGCTCTGATTACATTGTTAATTGAAATTACACCAAGACT
ATATAAATACTTAAGAACTTGATATCTAAATACTCTTAAGAAACGACCAGTCTGAGGCTG
TAATGTCGTCCAAATTCGGAAGTTGAGTAAACATTTGTGAATCCCCAATGCCTTCCTGAT
GTTGTGGTTGAATCTTATCTGAATGGAAATGATGTCGTTGTTCATTAGAAATGGCCTCTG
GCTGTGTTCTGTTATCTTGAAATAGAGGCGATTGTTTATCTCCCAGATAAAAACGCCATT
CTCTGCTTGAGGAGCAGTGATGAGTTCCCCTGTGCGTGAATCCAT
>KC312658
TTAATAAAATTTATATTTTATATCATGAGTTGCTGTTACATTTATTGTGTTTTCAATTAC
ATCATACAATACATGATCAACTGCTCTGATTACATTGTTAATTGAAATTACACCAAGACT
ATATAAATACTTAAGAACTTGATATCTAAATACTCTTAAGAAACGACCAGTCTGAGGCTG
TAATGTCGTCCAAATTCGGAAGTTGAGAAAACATTTGTGAATCCCCAATGCCTTCCTGAT
GTTGTGGTTGAATCTTATCTGAATGGAAATGATGTCGTTGTTCATTAGAAATGGCCTCTG
GCTGTGATCTGTTATCTTGAAATAGAGGGGATTGTTTATCTCCCAGATAAAAACGCCATT
CTCTGCTTGAGGAGCAGTGATGAGTTCCCCTGTGCGTGAATCCAT
>KM435321
TTAATAAAATTTATATTTTATATGATGAGTTGCTGTTACATTTATTGTGTTTTCAAGTAC
ATCATACATTACAAGATCAACTGCTCTGATTACATTGTTAATTCTAATTACACCAAGACT
ATATAAATACTTAAGAACTTGATATCTAAATACTCTTAAGAAACGACCAGTCTGAGGCTG
TGTTGTGGTCCAAATTCGGAAGTTGAGAAAACATTTGTGAATCCCCAATGCCTTCCTGAT
GTTCTGGTTGAATCTTATCTGAATGGAAATGATGTCGTTGATCATTAGAAATCGCCTCTG
GCTGTGTTCTGTTATCTTCAAATAGAGGGGATTGTTTATCTCCCAGATAAAAACGCCATT
CTCTGCTTGAGGAGCAGAGATGAGTTCCCCTGTGCGTGAATCCAT
>JN990928
TTAATAAAATTTATATTTTATATCATGAGTTGCTGTTACATTTATTGTGTTTTCAAGTAC
ATCATACAATACATGATCAACTGCTCTGATTACATTGTTAATTGAAATTACACCAAGACT
ATATAAATACTTAAGAACTTGATATCTAAATACTCTTAAGAAACGACCAGTCTGAGGCTG
TAATGTCGTCCAAATTCGGAAGTTGAGAAAACATTTGTGAATCCCCAATGCCTTCCTGAT
GTTGTGGTTGAATCTTATCTGAATGGAAATGATGTCGTTGTTCATTAGAAATGGCCTCTG
GCTGTGTTCTGTTATCTTCAAATAGAGGGGATTGTTTATCTCCCAGATAAAAACGCCATT
CTCTGCTTGAGGAGCAGTGATGAGTTCCCCTGTGCGTGAATCCAT
>JQ038233
TTAATAAAATTTATATTTTATATCATGAGTTGCTGTTACATTTATTGTGTTTTCAAGTAC
ATCATACAATACATGATCAACTGCTCTGATTACATTGTTAATTGAAATTACACCAAGACT
ATATAAATACTTAAGAACTTGATATCTAAATACTCTTAAGAAACGACCAGTCTGAGGCTG
TAATGTCGTCCAAATTCGGAAGTTGAGAAAACATTTGTGAATCCCCAATGCCTTCCTGAT
GTTGTGGTTGAATCTTATCTGAATGGAAATGATGTCGTTGTTCATTAGAAATGGCCTCTG
GCTGTGTTCTGTTATCTTGAAATAGAGGGGATTGTTTATCTCCCAGATAAAAACGCCATT
CTCTGCTTGAGGAGCAGWGATGAGTTCCCCTGTGCGTGAATCCAT
>JQ004047
TTAATAAAATTTATATTTTATATCATGAGTTGCTGTTACATTTATTGTGTTTTCAAGTAC
ATCATACAATACATGATCAACTGCTCTGATTACATTGTTAATTGAAATTACACCAAGACT
ATATAAATACTTAAGAACTTGATATCTAAATACTCTTAAGAAACGACCAGTCTGAGGCTG
TAATGTCGTCCAAATTCGGAAGTTGAGAAAACATTTGTGAATCCCCAATGCCTTCCTGAT
GTTGTGGTTGAATCTTATCTGAATGGAAATGATGTCGTTGTTCATTAGAAATGGCCTCTG
GCTGTGTTCTGTTATCTTGAAATAGAGGGGATTGTTTATCTCCCAGATAAAAACGCCATT
CTCTGCTTGAGGAGCAGAGATGAGTTCCCCTGTGCGAGAATCCAT
>KM506961
TTAATAAAATTTATATTTTATATCATGAGTTGCTGTTACATTTATTGTGTTTTCAAGTAC
ATCATACAATACATGATCAACTGCTCTGATTACATTGTTAATTGAAATTACACCAAGACT
ATCTAAATACTTAAGAACTTGATATCTAAATACTCTTAAGAAACGACCAGTCTGAGGCTG
TAATGTCGTCCAAATTCGGAAGTTGAGAAAACATTTGTGAATCCCCAATGCCTTCCTGAT
GTTGTGGTTGAATCTTATCTGAATGGAAATGATGTCGTTGTTCATTAGAAATGGCCTCTG
GCTGTGTTCTGTTATCTTGAAATAGAGGGGATTGTTTATCTCCCAGATAAAAACGCCATT
CTCTGCTTGAGGAGCAGTGATGAGTTCCCCTGTGCGTGAATCCAT
>KM506957
TTAATAAAATTTATATTTTATATCATGAGTTGCTGTTACATTTATTGTGTTTTCAAGTAC
ATCATACAATACATGATCAACTGCTCTGATTACATTGTTAATTGAAATTACACCAAGACT
ATCTAAATACTTAAGAACTTGATATCTAAATACTCTTAAGAAACGACCAGTCTGAGGCTG
TAATGTCGTCCAAATTCGGAAGTTGAGAAAACATTTGTGAATCCCCAATGCCTTCCTGAT
GTTGTGGTTGAATCTTATCTGAATGGAAATGATGTCGTTGTTCATTAGAAATGGCCTCTG
GCTGTGTTCTGTTATCTTGAAATAGAGGGGATTGTTTATCTCCCAGATAAAAACGCCATT
CTCTGCTTGAGGAGCAGTGATGAGTTCCCCTGTGCGTGAATCCAT
>KM506956
TTAATAAAATTTATATTTTATATCATGAGTTGCTGTTACATTTATTGTGTTTTCAAGTAC
ATCATACAATACATGATCAACTGCTCTGATTACATTGTTAATTGAAATTACACCAAGACT
ATCTAAATACTTAAGAACTTGATATCTAAATACTCTTAAGAAACGACCAGTCTGAGGCTG
TAATGTCGTCCAAATTCGGAAGTTGAGAAAACATTTGTGAATCCCCAATGCCTTCCTGAT
GTTGTGGTTGAATCTTATCTGAATGGAAATGATGTCGTTGTTCATTAGAAATGGCCTCTG
GCTGTGTTCTGTTATCTTGAAATAGAGGGGATTGTTTATCTCCCAGATAAAAACGCCATT
CTCTGCTTGAGGAGCAGTGATGAGTTCCCCTGTGCGTGAATCCAT
>KF990604
TTAATAAAATTTATATTTTATATCATGAGTTGCTGTTACATTTATTGTGTTTTCAAGTAC
ATCATACAATACATGATCAACTGCTCTGATTACATTGTTAATTGAAATTACACCAAGACT
ATCTAAATACTTAAGAACTTGATATCTAAATACTCTTAAGAAACGACCAGTCTGAGGCTG
TAATGTCGTCCAAATTCGGAAGTTGAGAAAACATTTGTGAATCCCCAATGCCTTCCTGAT
GTTGTGGTTGAATCTTATCTGAATGGAAATGATGTCGTTGTTCATTAGAAATGGCCTCTG
GCTGTGTTCTGTTATCTTGAAATAGAGGGGATTGTTTATCTCCCAGATAAAAACGCCATT
CTCTGCTTGAGGAGCAGTGATGAGTTCCCCTGTGCGTGAATCCAT
>KM506954
TTAATAAAATTTATATTTTATATCATGAGTTGCTGTTACATTTATTGTGTTTTCAAGTAC
ATCATACAATACATGATCAACTGCTCTGATTACATTGTTAATTGAAATTACACCAAGACT
ATCTAAATACTTAAGAACTTGATATCTAAATACTCTTAAGAAACGACCAGTCTGAGGCTG
TAATGTCGTCCAAATTCGGAAGTTGAGAAAACATTTGTGAATCCCCAATGCCTTCCTGAT
GTTGTGGTTGAATCTTATCTGAATGGAAATGATGTCGTTGTTCATTAGAAATGGCCTCTG
GCTGTGTTCTGTTATCTTGAAATAGAGGGGATTGTTTATCTCCCAGATAAAAACGCCATT
CTCTGCTTGAGGAGCAGTGATGAGTTCCCCTGTGCGTGAATCCAT
>HM208334
TTAATAAAATTTATATTTTATATCATGAGTTGCTGTTACATTTATTGTGTTTTCAAGTAC
ATCATACAATACATGATCAACTGCTCTGATTACATTGTTAATTGAAATTACACCAAGACT
ATCTAAATACTTAAGAACTTGATATCTAAATACTCTTAAGAAACGACCAGTCTGAGGCTG
TAATGTCGTCCAAATTCGGAAGTTGAGAAAACATTTGTGAATCCCCAATGCCTTCCTGAT
GTTGTGGTTGAATCTTATCTGAATGGAAATGATGTCGTTGTTCATTAGAAATGGCCTCTG
GCTGTGTTCTGTTATCTTGAAATAGAGGGGATTGTTTATCTCCCAGATAAAAACGCCATT
CTCTGCTTGAGGAGCAGTGATGAGTTCCCCTGTGCGTGAATCCAT
>AM698117
TTAATAAAATTTATATTTTATATCATGAGTTGCTGTTACATTTATTGTGTTTTCAAGTAC
ATCATACAATACATGATCAACTGCTCTGATTACATTGTTAATTGAAATTACACCAAGACT
ATCTAAATACTTAAGAACTTGATATCTAAATACTCTTAAGAAACGACCAGTCTGAGGCTG
TAATGTCGTCCAAATTCGGAAGTTGAGAAAACATTTGTGAATCCCCAATGCCTTCCTGAT
GTTGTGGTTGAATCTTATCTGAATGGAAATGATGTCGTTGTTCATTAGAAATGGCCTCTG
GCTGTGTTCTGTTATCTTGAAATAGAGGGGATTGTTTATCTCCCAGATAAAAACGCCATT
CTCTGCTTGAGGAGCAGTGATGAGTTCCCCTGTGCGTGAATCCAT
>AM282874
TTAATAAAATTTATATTTTATATCATGAGTTGCTGTTACATTTATTGTGTTTTCAAGTAC
ATCATACAATACATGATCAACTGCTCTGATTACATTGTTAATTGAAATTACACCAAGACT
ATCTAAATACTTAAGAACTTGATATCTAAATACTCTTAAGAAACGACCAGTCTGAGGCTG
TAATGTCGTCCAAATTCGGAAGTTGAGAAAACATTTGTGAATCCCCAATGCCTTCCTGAT
GTTGTGGTTGAATCTTATCTGAATGGAAATGATGTCGTTGTTCATTAGAAATGGCCTCTG
GCTGTGTTCTGTTATCTTGAAATAGAGGGGATTGTTTATCTCCCAGATAAAAACGCCATT
CTCTGCTTGAGGAGCAGTGATGAGTTCCCCTGTGCGTGAATCCAT
>AM698118
TTAATAAAATTTATATTTTATATCATGAGTTGCTGTTACATTTATTGTGTTTTCAAGTAC
ATCATACAATACATGATCAACTGCTCTGATTACATTGTTAATTGAAATTACACCAAGACT
ATCTAAATACTTAAGAACTTGATATCTAAATACTCTTAAGAAACGACCAGTCTGAGGCTG
TAATGTCGTCCAAATTCGGAAGTTGAGAAAACATTTGTGAATCCCCAATGCCTTCCTGAT
GTTGTGGTTGAATCTTATCTGAATGGAAATGATGTCGTTGTTCATTAGAAATGGCCTCTG
GCTGTGTTCTGTTATCTTGAAATAGAGGGGATTGTTTATCTCCCAGATAAAAACGCCATT
CTCTGCTTGAGGAGCAGTGATGAGTTCCCCTGTGCGTGAATCCAT
>FN650807
TTAATAAAATTTATATTTTATATCATGAGTTGCTGTTACATTTATTGTGTTTTCAAGTAC
ATCATACAATACATGATCAACTGCTCTGATTACATTGTTAATTGAAATTACACCAAGACT
ATCTAAATACTTAAGAACTTGATATCTAAATACTCTTAAGAAACGACCAGTCTGAGGCTG
TAATGTCGTCCAAATTCGGAAGTTGAGAAAACATTTGTGAATCCCCAATGCCTTCCTGAT
GTTGTGGTTGAATCTTATCTGAATGGAAATGATGTCGTTGTTCATTAGAAATGGCCTCTG
GCTGTGTTCTGTTATCTTGAAATAGAGGGGATTGTTTATCTCCCAGATAAAAACGCCATT
CTCTGCTTGAGGAGCAGTGATGAGTTCCCCTGTGCGTGAATCCAT
>KJ879948
TTAATAAAATTTATATTTTATATCATGAGTTGCTGTTACATTTATTGTGTTTTCAAGTAC
ATCATACAATACATGATCAACTGCTCTGATTACATTGTTAATTGAAATTACACCAAGACT
ATCTAAATACTTAAGAACTTGATATCTAAATACTCTTAAGAAACGACCAGTCTGAGGCTG
TAATGTCGTCCAAATTCGGAAGTTGAGAAAACATTTGTGAATCCCCAATGCCTTCCTGAT
GTTGTGGTTGAATCTTATCTGAATGGAAATGATGTCGTTGTTCATTAGAAATGGCCTCTG
GCTGTGTTCTGTTATCTTGAAATAGAGGGGATTGTTTATCTCCCAGATAAAAACGCCATT
CTCTGCTTGAGGAGCAGTGATGAGTTCCCCTGTGCGTAAATCCAT
>KM506947
TTAATAAAATTTATATTTTATATCATGAGTTGCTGTTACATTTATTGTGTTTTCAAGTAC
ATCATACAATACATGATCAACTGCTCTGATTACATTGTTAATTGAAATTACACCAAGACT
ATCTAAATACTTAAGAACTTGATATCTAAATACTCTTAAGAAACGACCAGTCTGAGGCTG
TAATGTCGTCCAAATTCGGAAGTTGAGAAAACATTTGTGAATCCCCAATGCCTTCCTGAT
GTTGTGGTTGAATCTTATCTGAATGGAAATGATGTCGTTGTTCATTAGAAATGGCCTCTG
GCTGTGTTCTGTTATCTTGAAATAGAGGGGATTGTTTATCTCCCAGATAAAAACGCCATT
CTCTGCTTGAGGAGCAGTGATAAGTTCCCCTGTGCGTGAATCCAT
>KM506959
TTAATAAAATTTATATTTTATATCATGAGTTGCTGTTACATTTATTGTGTTTTCAAGTAC
ATCATACAATACATGATCAACTGCTCTGATTACATTGTTAATTGAAATTACACCAAGACT
ATCTAAATACTTAAGAACTTGATATCTAAATACTCTTAAGAAACGACCAGTCTGAGGATG
TAATGTCGTCCAAATTCGGAAGTTGAGAAAACATTTGTGAATCCCCAATGCCTTCCTGAT
GTTGTGGTTGAATCTTATCTGAATGGAAATGATGTCGTTGTTCATTAGAAATGGCCTCTG
GCTGTGTTCTGTTATCTTGAAATAGAGGGGATTGTTTATCTCCCAGATAAAAACGCCATT
CTCTGCTTGAGGAGCAGTGATGAGTTCCCCGGTGCGTGAATCCAT
>KM506948
TTAATAAAATTTATATTTTATATCATGAGTTGCTGTTACATTTATTGTGTTTTCAAGTAC
ATCATACAATACATGATCAACTGCTCTGATTACATTGTTAATTGAAATTACACCAAGACT
ATCTAAATACTTAAGAACTTGATATCTAAATACTCTTAAGAAACGACCAGTCTGAGGCTG
TAATGTCGTCCAAATTCGGAAGTTGAGAAAACATTTGTGAATCCCCAATGCCTTCCTCAT
GTTGTGGTTGAATCTTATCTGAATGGAAATGATGTCGTTGTTCATTAGAAATGGCCTCTG
GCTGTGTTCTGTTATCTTGAAATAGAGGGGATTGTTTATCTCCCAGATAAAAACGCCATT
CTCTGCTTGAGGAGCAGTGATGAGTTCCCCTGTGCGTGAATCCAT
>FN256258
TTAATAAAATTTATATTTTATATCATGAGTTGCTGTTACATTTATTGTGTTTTCAAGTAC
ATCATACAATACATGATCAACTGCTCTGATTACATTGTTAATTGAAATTACACCAAGACT
ATCTAAATACTTAAGAACTTGATATCTAAATACTCTTAAGAAACGACCAGTCTGAGGCTG
TAATGTCGTCCAAATTCGGAAGTTGAGAAAACATTTGTGAATCCCCAATGCCTTCCTGAT
GTTGTGGTTGAATCTTATCTGAATGGAAATGATGTCGTTGTTTATTAGAAATGGCCTCTG
GCTGTGTTCTGTTATCTTGAAATAGAGGGGATTGTTTATCTCCCAGATAAAAACGCCATT
CTCTGCTTGAGGAGCAGTGATGAGTTCCCCTGTGCGTGAATCCAT
>FN252890
TTAATAAAATTTATATTTTATATCATGAGTTGCTGTTACATTTATTGTGTTTTCAAGTAC
ATCATACAATACATGATCAACTGCTCTGATTACATTGTTAATTGAAATTACACCAAGACT
ATCTAAATACTTAAGAACTTGATATCTAAATACTCTTAAGAAACGACCAGTCTGAGGCTG
TAATGTCGTCCAAATTCGGAAGTTGAGAAAACATTTGTGAATCCCCAATGCCTTCCTGAT
GTTGTGGTTGAATCTTATCTGAATGGAAATGATGTCGTTGTTTATTAGAAATGGCCTCTG
GCTGTGTTCTGTTATCTTGAAATAGAGGGGATTGTTTATCTCCCAGATAAAAACGCCATT
CTCTGCTTGAGGAGCAGTGATGAGTTCCCCTGTGCGTGAATCCAT
>KC312668
TTAATAAAATTTATATTTTATATCATGAGTTGCTGTTACATTTATTGTGTTTTCAAGTAC
ATCATACAATACTTGATCAACTGCTCTGATTACATTGTTATTTGAAATTACACCAAGACT
ATCTAAATACTTAAGAACTTGATATCTAAATACTCTTAAGAAACGACCAGTCTGAGGCTG
TAATGTCGTCCAAATTCGGAAGTTGAGAAAACATTTGTGAATCCCCAATGCCTTGCTGAT
GTTGTGGTTGAATCTTATCTGAATGGAAATGATGTCGTTGTTTATTGGAAATGGCCTCTG
GCTGTGTTCTGTTATCTTGAAATAGAGGGGATTGTCTATCTCCCAGATAAAAACGCCATT
CTCTGCTTGAGGAGCAGTGATGAGTTCCCCTGTGCGTGAATCCAT
>GU434141
TTAATAAAATTTATATTTTATATCATGAGTTGCTGTTACATTTATTGTGTTTTCAAGTAC
ATCATACAATACATGATCAACTGCTCTGATTACATTGTTAATTGAAATTACACCAAGACT
ATCTAAATACTTAAGAACTTGATATCTAAATACTCTTAAGAAACGACCAGTCTGAGGCTG
TAATGTTGTCCAAATTCGGAAGTTGAGAAAACATTTGTGAATCCCCAATGCCTTCCTGAT
GTTGTGGTTGAATCTTATCTGAATGGAAATGATGTCGTTGTTCATTAGAAATGGCCTCTG
GCTGTGTTCTGTTATCTTGAAATAGAGGGGATTGTTTATCTCCCAGATAAAAACGCCATT
CTCTGCTTGAGGAGCAGTGATGAGTTCCCCTGTGCGTGAATCCAT
>KM506953
TTAATAAAATTTATATTTTATATCATGAGTTGCTGTTACATTTATTGTGTTTTCAAGTAC
ATCATACAATACATGATCAACTGCTCTGATTACATTGTTAATTGAAATTACACCAAGACT
ATCTAAATACTTAAGAACTTGATATCTAAATACTCTTAAGAAACGACCAGTCTGAGGCTG
TAATGTCGTCCAAATTCGGAAGTTGAGAAAACATTTGTGAATCCCCAATGCCTTCCTGAT
GTTGTGGTTGAATCTTAACTGAATGGAAATGATGTCGTTGTTCATTAGAAATGGCCTCTG
GCTGTGTTCTGTTATCTTGAAATAGAGGGGATTGTTTATCTCCCAGATAAAAACGCCATT
CTCTGCTTGAGGAGCAGTGATGAGTTCCCCTGTGCGTGAATCCAT
>JN990923
TTAATAAAATTTATATTTTATATCATGAGTTGCTGTTACATTTATTGTGTTTTCAAGTAC
ATCATACAATACATGATCAACTGCTCTGATTACATTGTTAATTGAAATTACACCAAGACT
ATCTAAATACTTAAGAACTTGATATCTAAATACTCTTAAGAAACGACCAGTCTGAGGCTG
TAATGTCGTCCAAATTCGGAAGTTGAGAAAACATTTGTGAATCCCCAATGCCTTCCTGAT
GTTGTGGTTGAATCTTAACTGAATGGAAATGATGTCGTTGTTCATTAGAAATGGCCTCTG
GCTGTGTTCTGTTATCTTGAAATAGAGGGGATTGTTTATCTCCCAGATAAAAACGCCATT
CTCTGCTTGAGGAGCAGTGATGAGTTCCCCTGTGCGTGAATCCAT
>JQ004046
TTAATAAAATTTATATTTTATATCATGAGTTGCTGTTACATTTATTGTGTTTTCAAGTAC
ATCATACAATACATGATCAACTGCTCTGATTACATTGTTAATTGAAATTACACCAAGACT
ATCTAAATACTTAAGAACTTGATATCTAAATACTCTTAAGAAACGACCAGTCTGAGGCTG
TAATGTCGTCCAAATTCGGAAGTTGAGAAAACATTTGTGAATCCCCAATGCCTTCCTGAT
GTTGTGGTTGAATCTTAACTGAATGGAAATGATGTCGTTGTTCATTAGAAATGGCCTCTG
GCTGTGTTCTGTTATCTTGAAATAGAGGGGATTGTTTATCTCCCAGATAAAAACGCCATT
CTCTGCTTGAGGAGCAGTGATGAGTTCCCCTGTGCGTGAATCCAT
>KM506949
TTAATAAAATTTATATTTTATATCATGAGTTGCTGTTACATTTATTGTGTTTTCAAGTAC
ATCACACAATACATGATCAACTGTTCTGATTACATTGTTAATTGAAATTACACCAAGACT
ATCTAAATACTTAAGAACTTGATATCTAAATACTCTTAAGAAACGACCAGTCTGAGGCTG
TAATGTCGTCCAAATTCGGAAGTTGAGAAAACATTTGTGAACCCCCAATGCCTTCCTGAT
GTTGTGGTTGAATCTTAACTGAATGGAAATGATGTCGTTGTTCATTAGAAATGGCCTCTG
GCTGTGTTCTGTTATCTTGAAATAGAGGGGATTGTTTATCTCCCAGATAAAAACGCCATT
CTCTGCTTGAGGAGCAGTGATGAGTTCCCCTGTGCGTGAATCCAT
>KM506958
TTAATAAAATTTATATTTTATATCATGAGTTGCTGTTACATTTACTGTGTTTTCAAGTAC
ATCATACAATACATGATCAACTGCTCTGATTACATTGTTAATTGAAATTACCCCAAGACT
ATCTAAATACTTAAGAACTTGATATCTAAATACTCTTAAGAAACGACCAGTCTGAGGCTG
TAATGTCGTCCAAATTCGGAAGTTGAGAAAACATTTGTGAATCCCCAATGCCTTCCTGAT
GTTGTGGTTGAATCTTAACTGAATGGAAATGATGTCGTTGTTCATTAGAAATGGCCTCTG
GCTGTGTTCTGTTATCTTGAAATAGAGGGGATTGTTTATCTCCCAGATAAAAACGCCATT
CTCTGCTTGAGGAGCAGTGATGAGTTCCCCTGTGCGTGAATCCAT
>KJ452774
TTAATAAAATTTATATTTTATATCATGAGTTGCTGTTACATTTATTGTGTTTTCAAGTAC
ATCATACAATACATGATCAACTGCTCTGATTACATTGTTAATTGAAATTACACCAAGACT
ATCTAAATACTTAAGAACTTGATATCTAAATACTCTTAAGAAACGACCAGTCTGAGGCTG
TAATGTCGTCCAAATTCGGAAGTTGAGAAAACATTTGTGAATCCCCAATGCCTTCCTGAT
GTTGTGGTTGAATCTTATCTGAATGGAAATGATGTCGTTGTTCATTAGAAATGGCCTCTG
GTTGTGTTGTGTTATCTTGAAATAGAGGGGATTGTTTATCTCCCAGATAAAAACGCCATT
CTCTGCTTGAGGAGCAGTGATGAGTTCCCCTGTGCGTGAATCCAT
>KC312671
TTAATAAAATTTATATTTTATATCATGAGTTGCTTTTACATTTATTGTGTTTTCAAGTAC
ATCATACAATACATAATCAACTGCTCTGATTACATTGTTAATTGAAATTACACCGAGACT
ATCTAAATACTTAAGAACTTGATATCTAAATACTCTTAAGAAACGACCAGTCTGAGGCTG
TAATGTCGTCCAAATTCGGAAGTTGAGAAAACATTTGTGAATCCCGAATGCCTTCCTGAT
GTTGTGGTTGAATCTTATCTGAATGGAAATGATGTCGTTGTTCATTAGGAATGGCCTCTG
GCTGTGTTCTGTTATCTTGAAATAGAGGGGATTGTTTATCTCCCAGATAAAAATGCCATT
CTCTGCTTGAGGAGCAGTGATGAGTTCCCCTGTGCGTGAATCCAT
>JX456644
TTAATAAAATTTATATTTTATATCATGAGTTGCTGTTACATTTATTGTGTTTTCAAGTAC
ATCATACAATACATGATCAACTGCTCTGATTACATTGTTAATTGAAATTACACCAAGACT
ATCTAAATACTTAAGAACTTGATATCTAAATACTCTTAAGAAACGACCAGTCTGAGGCTG
TAATGTCGTCCAAATTCGGAAGTTGAGAAAACATTTGTGAATCCCCAATGCCTTCCTGAT
GTTGTGGTTGAATCTTATCTGAATGGAAATGATGTCGTGGTTCATTAGAAATGGCCTCTG
GCTGTGTTCTGTTATCTTGAAATAGAGGGGATTGTTTATCTCCCAGATAAAAACGCCATT
CTCTGCTTGAGGAGCAGTGATGAGTTCCCCTGTGCGTGAATCCAT
>KJ850344
TTAATAAAATTTATATTTTATATCATGAGTTGCTGTTACATTTATTGTGTTTTCAAGTAC
ATCATACAATGCATGATCAACTGCTTTGATTACATTGTTAATTGAAATTACACCAAGACT
ATCTAAATACTTAAGAACTTGATATCTAAATACTCTTAAGAAACGACCAGTCTGAGGCTG
TAATGTCGTCCAAATTCGGAAGTTGAGAAAACATTTGTGAATCCCCAATGCCTTCCTGAT
GTTGTGGTTGAATCTTATCTGAATGGAAATGATGTCGTGGTTCATTAGAAATGGCCGCTG
GCTGTGTTCTGTTATCTTGAAATAGAGGGGATTGTTTATCTCCCAGATAAAAACGCCATT
CTCTGCTTGAGGAGCAGTGATGAGTTCCCCTGTGCGTGAATCCAT
>KX034551
TTAATAAAATTTATATTTTATATCATGAGTTTCTGTTACATTTATTGTGTTTTCAAGTAC
ATCATACAATACATGATCAACTGCTCTGATTACATTGTTAATTGAAATTACACCAAGACT
ATCTAAATACTTAAGAACTTGATATCTAAATACTCTTAAGAAACGACCAGTCTGAGGCTG
TAATGTCGTCCAAATTCGGAAGTTGAGAAAACATTTGTGAATCCCCAATGCCTTCCTGAT
GTTGTGGTTGAATCTTATCTGAATGGAAATGATGTCGTTGTTCATTAGAAATGGCCTCTG
GCTGTGTTCTGTTATCTTGAAATAGAGGGGATTGTTTATCTCCCAGATAAAAACGCCATT
CTCTGCTTGAGGAGCAGTGATGAGTTCCTCTGTGCGTGAATCCAT
>JQ038232
TTAATAAAATTTATATTTTATATCATGAGTTTCTGTTACATTTATTGTGTTTTCAAGTAC
ATCATACAATACATGATCAACTGCTCTGATTACATTGTTAATTGAAATTACACCAAGACT
ATCTAAATACTTAAGAACTTGATATCTAAATACTCTTAAGAAACGACCAGTCTGAGGCTG
TAATGTCGTCCAAATTCGGAAGTTGAGAAAACATTTGTGAATCCCCAATGCCTTCCTGAT
GTTGTGGTTGAATCTTATCTGAATGGAAATGATGTCGTTGTTCATTAGAAATGGCCTCTG
GCTGTGTTCTGTTATCTTGAAATAGAGGGGATTGTTTATCTCCCAGATAAAAACGCCATT
CTCTGCTTGAGGAGCAGTGATGAGTTCCCCTGTGCGTGAATCCAT
>KX885029
TTAATAAAATTTATATTTTATATCATGAGATTCTGTTACATGTATTGTGTTTTCAAGTAC
ATCATACAATACATGATCAACTGCTCTGATTACATTGTTAATTGAAATTACACCAAGACT
ATCTAAATACTTAAGAACTTGATATCTAAATACTCTTAAGAAACGACCAGTCTGAGGCTG
TAATGTCGTCCAAATTCGGAAGTTGAGAAAACATTTGTGAATCCCCAATGCCTTCCTGAT
GTTGTGGTTGAGTCTTATCTGAATGGAAATGATGTCGTTGTTCATTAGAAATGGCCTCTG
GCTGTGTTCTGTTATCTTGAAATAGAGGGGATTGTTTATCTCCCAGATAAAAACGCCATT
CTCTGCTTGAGGAGCAGTGATGAGTTCCCCTGTGCGTGAATCCAT
>JQ038240
TTAATAAAATTTATATTTTATATCATGAGTTTCTGTTACATTTATTGTGTTTTCAAGTAC
ATCATACAATACATGATCAACTGCTCTGATTACATTGTTAATTGAAATTACACCAAGACT
ATCTAAATACTTAAGAACTTGATATCTAAATACTCTTAAGAAACGACCAGTCTGAGGCTG
TAATGTCGTCCAAATTCGGAAGTTGAGAAAACATTTGTGAATCCCCAATGCCTTCCTGAT
GTTGTGGTTGAATCTTATCTGAATGGAAATGATGTCGTTGTTCATTAGAAATGGCCTCTG
GCTGTGTTCTGTTATCTTGAAATAGAGGGGATTGTTTATCTCCCAGATAAAAACGCCATT
CACTGCTTGAGGAGCAGTGATGAGTTCCCCTGTGCGTGAATCCAT
>KM506955
TTAATAAAATTTATATTTTATATCATGAGTTTCTGTTACATTTATTGTGTTTTCAAGTAC
ATCATACAATACATGATCAACTGCTCTGATTACATTGTTAATTGAAATTACACCAAGACT
ATCTAAATACTTAAGAACTTGATGTCTAAATACTCTTAAGAAACGACCAGTCTGAGTCTG
TAATGTCGTCCAAATTCGGAAGTTGAGAAACCATTTGTGAATCCCCAATGCCTTCCTGAT
GTTGTGGTTGAATCTTATCTGAATGGAAATGATGTCGTTGTTCATTAGAAATGGCCTCTG
GCTGTGTTCTGTTATCTTGAAATAGAGGGGATTGTTTATCTCCCAGATAAAAACGCCATT
CTCTGCTTGAGGAGCAGAGATGAGTTCCCCTGTGCGTGAATCCAT
>GU178819
TTAATAAAATTTATATTTTATATCATGAGTTTCTGTTACATTTATTGTGTTTTCAAGTAC
ATCATACAATACATGATCAACTGCTCTGATTACATTTTTAATTGAAATTACACCAAGACT
ATCTAAATACTTAAGAACTTGATATCTAAATACTCTTAAGAAACGACCAGTCTGAGGCTG
TAATGTCGTCCAAATTCGGAAGTTGAGAAAGCATTTGTGAATCCCCAATGCCTTCCTGAT
GTTGTGGTTGAATCTTATCTGAATGGAAATGATGTCGTGGTTCATTAGAAATGGCCTCTG
TCTGTGTTCTGTTATCTTGAAATAGAAGGGATTGTTTATCTCCCAGATAAAAACGCCATT
CTCTGCTTGAGGAGCAGTGATGAGTTCCCCTGTGCGTGAATCCAT
>GU178817
TTAATAAAATTTATATTTTATATCATGAGTTTCTGTTACATTTATTGTGTTTTCAAGTAC
ATCATACAATACATGATCAACTGCTCTGATTACATTTTTAATTGAAATTACACCAAGACT
ATCTAAATACTTAAGAACTTGATATCTAAATACTCTTAAGAAACGACCAGTCTGAGGCTG
TAATGTCGTCCAAATTCGGAAGTTGAGAAAGCATTTGTGAATCCACAATGCCTTCCTGAT
GTTGTGGTTGAATCTTATCTGAATGGAAATGATGTCGTGGTTCATTAGAAATGGCCTCTG
TCTGTGTTCTGTTATCTTGAAATAGAAGGGATTGTTTATCTCCCAGATAAAAACGCCATT
CTCTGCTTGAGGAGCAGTGATGAGTTCCCCTGTGCGTGAATCCAT
>GU178820
TTAATAAAATTTATATTTTATATCATGAGTTTCTGTTACATTTATTGTGTTTTCAAGTAC
ATCATACAATACATGATCAACTGCTCTGATTACATTTTTAATTGAAATTACACCAAGACT
ATCTAAATACTTAAGAACTTGATATCTAAATACTCTTAAGAAACGACCAGTCTGAGGCTG
TAATGTCGTCCAAATTCGGAAGTTGAGAAAACATTTGTGAATCCCCAATGCCTTCCTGAT
GTTGTGGTTGAATCTTATCTGAATGGAAATGATGTCGTGGTTCATTAGAAATGGCCTCTG
TCTGTGTTCTGTTATCTTGAAATAAAAGGGATTGTTTATCTCCCAGATAAAAACGCCATT
CTCTGCTTGAGGAGCAGTGATGAGTTCCCCTGTGCGTGAATCCAT
>KF356163
TTAATAAAATTTATATTTTATATCATGAGTTTCTGTTACATTTATTGTGTTTTCAAGTAC
ATCATACAATACATGATCAACTGCTCTGATTACATTGTTAATTGAAATTACACCAAGACT
ATCTAAATACTTAAGAACTTGATATCTAAATACTCTTAAGAAACGACCAGTCTGAGGCTG
TAATGTCGTCCAAATTCGGAAGTTGAGAAAACATTTGTGAATCCCCAATGCCTTCCTGAT
GTTGTGGTTGAATCTTATCTGAATGGAAATGATGTCGTGGTTCATTAGAAATGGCCTCTG
TCTGTGTTCTGTTATCTTGAAATAGAGGGGATTGTTTATCTCCCAGATAAAAACGCCATT
CTCTGCTTGAGGAGCAGTGATGAGTTCCCCTGTGCGTGAATCCAT
>KP685598
TTAATAAAATTTATATTTTATATCATGAGTCTCTGTTACATTTATTGTGTTTTCAAGTAC
ATCATACAATACATGATCAACTGCTCTGATTACATTGTTAATTGAAATTACACCAAGACT
ATCCAAATACTTAAGAAATTGATATCTAAATACTCTTAAGAAACGACCAGTCTGAGGCTG
TAATGTCGTCCAAATTCTGAAGTTGAGAAAACATTTGTGAATCCCCAATGCCTTCCTGAT
GTTGTGGTTGAATCTTATCTGAATGGAAATGATGTCGTGGTTCATTAGAAATGGCCTCTG
GCTGTGTTCTGTTATCTTGAAATAGAGGGGATTGTTTATCTCCCAGATAAAAACGCCATT
CTCTGCTTGAGGAGCAGTGATGAGTTCCCCTGTGCGTGAATCCAT
>KJ754188
TTAATAAAATTTATATTTTATATCATGAGTTTCTGTTACATTTATTGTGTTTTCAAGTAC
ATCATACAATACATGATCAACTGCTCTGATTACATTGTTAATTGAAATTACACCAAGACT
ATCTAAATACTTAAGAACTTGATATCTAAATACTCTTAAGAAACGACCAGTCTGAGGCTG
TAATGTCGTCCAAATTCGGAAGTTGAGAAAACATTTGTGAATCCCCAATACCTTCCTGAT
GTTGTGGTTGAATCTTATCTGAATGGAAATGATGTCGTTGTTCATTAGAAATGGCCTCTG
GCTGTGTTCTGTTATCTTGAAATAGAGGGGATTGTTTATCTCCCAGATAAAAACGCCATT
CTCTGCTTGAGGAGCAGAGATGAGTTCCCCTGTGCGTGAATCCAT
>KJ125410
TTAATAAAATTTATATTTTATATCATGAGTTTCTGTTACATTTATTGTGTTTTCAAGTAC
ATCATACAATACATGATCAACTGCTCTGATTACATTGTTAATTGAAATTACACCAAGACT
ATCTAAATACTTAAGAACTTGATATCTAAATACTCTTAAGAAACGACCAGTCTGAGGCTG
TAATGTCGTCCAAATTCGGAAGTTGAGAAAACATTTGTGAATCCCCAATACCTTCCTGAT
GTTGTGGTTGAATCTTATCTGAATGGAAATGATGTCGTTGTTCATTAGAAATGGCCTCTG
GCTGTGTTCTGTTATCTTGAAATAGAGGGGATTGTTTATCTCCCAGATAAAAACGCCATT
CTCTGCTTGAGGAGCAGAGATGAGTTCCCCTGTGCGTGAATCCAT
>KX034545
TTAATAAAATTTATATTTTATATCATGAGTTTCTGTTACATTTATTGTGTTTTCAAGTAC
ATCATACAATACATGATCAACTGCTCTGATTACATTGTTAATTGAAATTACACCAAGACT
ATCTAAATACTTAAGAACTTGATATCTAAATACTCTTAAGAAACGACCAGTCTGAGGCTG
TAATGTCGTCCAAATTCGGAAGTTGAGAAAACATTTGTGAATCCCCAATACCTTCCTGAT
GTTGTGGTTGAATCTTATCTGAATGGAAATGATGTCGTTGTTCATTAGAAATGGCCTCTG
GCTGTGTTCTGTTATCTTGAAATAGAGGGGATTGTTTATCTCCCAGATAAAAACGCCATT
CTCTGCTTGAGGAGCAGAGATGAGTTCCCCTGTGCGTGAATCCAT
>KJ879950
TTAATAAAATTTATATTTTATATCATGAGTTTCTGTTACATTTATTGTGTTTTCAAGTAC
ATCATACAATACATGATCAACTGCTCTGATTACATTGTTAATTGAAATTACACCAAGACT
ATCTAAATACTTAAGAACTTGATATCTAAATACTCTTAAGAAACGACCAGTCTGAGGCTG
TAATGTCGTCCAAATTCGGAAGTTGAGAAAACATTTGTGAATCCCCAATACCTTCCTGAT
GTTGTGGTTGAATCTTATCTGAATGGAAATGATGTCGTTGTTCATTAGAAATGGCCTCTG
GCTGTGTTCTGTTATCTTGAAATAGAGGGGATTGTTTATCTCCCAGATAAAAACGCCATT
CTCTGCTTGAGGAGCAGAGATGAGTTCCCCTGTGCGTGAATCCAT
>KF612971
TTAATAAAATTTATATTTTATATCATGAGTTTCTGTTACATTTATTGTGTTTTCAAGTAC
ATCATACAATACATGATCAACTGCTCTGATTACATTGTTAATTGAAATTACACCAAGACT
ATCTAAATACTTAAGAACTTGATATCTAAATACTCTTAAGAAACGACCAGTCTGAGGCTG
TAATGTCGTCCAAATTCGGAAGTTGAGAAAACATTTGTGAATCCCCAATACCTTCCTGAT
GTTGTGGTTGAATCTTATCTGAATGGAAATGATGTCGTTGTTCATTAGAAATGGCCTCTG
GCTGTGTTCTGTTATCTTGAAATAGAGGGGATTGTTTATCTCCCAGATAAAAACGCCATT
CTCTGCTTGAGGAGCAGAGATGAGTTCCCCTGTGCGTGAATCCAT
>KC702797
TTAATAAAATTTATATTTTATATCATGAGTTTCTGTTACATTTATTGTGTTTTCAAGTAC
ATCATACAATACATGATCAACTGCTCTGATTACATTGTTAATTGAAATTACACCAAGACT
ATCTAAATACTTAAGAACTTGATATCTAAATACTCTTAAGAAACGACCAGTCTGAGGCTG
TAATGTCGTCCAAATTCGGAAGTTGAGAAAACATTTGTGAATCCCCAATACCTTCCTGAT
GTTGTGGTTGAATCTTATCTGAATGGAAATGATGTCGTTGTTCATTAGAAATGGCCTCTG
GCTGTGTTCTGTTATCTTGAAATAGAGGGGATTGTTTATCTCCCAGATAAAAACGCCATT
CTCTGCTTGAGGAGCAGAGATGAGTTCCCCTGTGCGTGAATCCAT
>JN990924
TTAATAAAATTTATATTTTATATCATGAGTTTCTGTTACATTTATTGTGTTTTCAAGTAC
ATCATACAATACATGATCAACTGCTCTGATTACATTGTTAATTGAAATTACACCAAGACT
ATCTAAATACTTAAGAACTTGATATCTAAATACTCTTAAGAAACGACCAGTCTGAGGCTG
TAATGTCGTCCAAATTCGGAAGTTGAGAAAACATTTGTGAATCCCCAATACCTTCCTGAT
GTTGTGGTTGAATCTTATCTGAATGGAAATGATGTCGTTGTTCATTAGAAATGGCCTCTG
GCTGTGTTCTGTTATCTTGAAATAGAGGGGATTGTTTATCTCCCAGATAAAAACGCCATT
CTCTGCTTGAGGAGCAGAGATGAGTTCCCCTGTGCGTGAATCCAT
>JN990922
TTAATAAAATTTATATTTTATATCATGAGTTTCTGTTACATTTATTGTGTTTTCAAGTAC
ATCATACAATACATGATCAACTGCTCTGATTACATTGTTAATTGAAATTACACCAAGACT
ATCTAAATACTTAAGAACTTGATATCTAAATACTCTTAAGAAACGACCAGTCTGAGGCTG
TAATGTCGTCCAAATTCGGAAGTTGAGAAAACATTTGTGAATCCCCAATACCTTCCTGAT
GTTGTGGTTGAATCTTATCTGAATGGAAATGATGTCGTTGTTCATTAGAAATGGCCTCTG
GCTGTGTTCTGTTATCTTGAAATAGAGGGGATTGTTTATCTCCCAGATAAAAACGCCATT
CTCTGCTTGAGGAGCAGAGATGAGTTCCCCTGTGCGTGAATCCAT
>GU983859
TTAATAAAATTTATATTTTATATCATGAGTTTCTGTTACATTTATTGTGTTTTCAAGTAC
ATCATACAATACATGATCAACTGCTCTGATTACATTGTTAATTGAAATTACACCAAGACT
ATCTAAATACTTAAGAACTTGATATCTAAATACTCTTAAGAAACGACCAGTCTGAGGCTG
TAATGTCGTCCAAATTCGGAAGTTGAGAAAACATTTGTGAATCCCCAATACCTTCCTGAT
GTTGTGGTTGAATCTTATCTGAATGGAAATGATGTCGTTGTTCATTAGAAATGGCCTCTG
GCTGTGTTCTGTTATCTTGAAATAGAGGGGATTGTTTATCTCCCAGATAAAAACGCCATT
CTCTGCTTGAGGAGCAGAGATGAGTTCCCCTGTGCGTGAATCCAT
>KJ125411
TTAATAAAATTTATATTTTATATCATGAGTTTCTGTTACATTTATTGTGTTTTCAAGTAC
ATCATACAATACATGATCAACTGCTCTGATTACATTGTTAATTGAAATTACACCAAGACT
ATCTAAATACTTAAGAACTTGATATCTAAATACTCTTAAGAAACGACCAGTCTGAGGCTG
TAATGTCGTCCAAATTCGGAAGTTGAGAAAACATTTGTGAATCCCCAATACCTTCCTGAT
GTTGTGGTTGAATCTTATCTGAATGGAAATGATGTCGTTGTTCATTAGAAATGGCCTCTG
GCTGTGTTCTGTTATCTTGAAATAGAGGGGATTGTTTATCTCCCAGATAAAAACGCCATT
CTCTGCTTGAGGAGCAGAGATGAGTTCCCCTGTGCGTGAATCCAT
>JQ038235
TTAATAAAATTTATATTTTATATCATGAGTTTCTGTTACATTTATTGTGTTTTCAAGTAC
ATCATACAATACATGATCAACTGCTCTGATTACATTGTTAATTGAAATTACACCAAGACT
ATCTAAATACTTAAGAACTTGATATCTAAATACTCTTAAGAAACGACCAGTCTGAGGCTG
TAATGTCGTCCAAATTCGGAAGTTGAGAAAACATTTGTGAATCCCCAATACCTTCCTGAT
GTTGTGGTTGAATCTTATCTGAATGGAAATGATGTCGTTGTTCATTAGAAATGGCCTCTG
GCTGTGTTCTGTTATCTTGAAATAGAGGGGATTGTTTATCTCCCAGATAAAAACGCCATT
CTCTGCTTGAGGAGCAGAGATGAGTTCCCCTGTGCGTGAATCCAT
>GU951436
TTAATAAAATTTATATTTTATATCATGAGTTTCTGTTACATTTATTGTGTTTTCAAGTAC
ATCATACAATACATGATCAACTGCTCTGATTACATTGTTAATTGAAATTACACCAAGACT
ATCTAAATACTTAAGAACTTGATATCTAAATACTCTTAAGAAACGACCAGTCTGAGGCTG
TAATGTCGTCCAAATTCGGAAGTTGAGAAAACATTTGTGAATCCCCAATACCTTCCTGAT
GTTGTGGTTGAATCTTATCTGAATGGAAATGATGTCGTTGTTCATTAGAAATGGCCTCTG
GCTGTGTTCTGTTATCTTGAAATAGAGGGGATTGTTTATCTCCCAGATAAAAACGCCATT
CTCTGCTTGAGGAGCAGAGATGAGTTCCCCTGTGCGTGAATCCAT
>JQ038236
TTAATAAAATTTATATTTTATATCATGAGTTTCTGTTACATTTATTGTGTTTTCAAGTAC
ATCATACAATACATGATCAACTGCTCTGATTACATTGTTAATTGAAATTACACCAAGACT
ATCTAAATACTTAAGAACTTGATATCTAAATACTCTTAAGAAACGACCAGTCTGAGGCTG
TAATGTCGTCCAAATTCGGAAGTTGAGAAAACATTTGTGAATCCCCAATACCTTCCTGAT
GTTGTGGTTGAATCTTATCTGAATGGAAATGATGTCGTTGTTCATTAGAAATGGCCTCTG
GCTGTGTTCTGTTATCTTGAAATAGAGGGGATTGTTTATCTCCCAGATAAAAACGCCATT
CTCTGCTTGAGGAGCAGAGATGAGTTCCCCTGTGCGTGAATCCAT
>JQ038237
TTAATAAAATTTATATTTTATATCATGAGTTTCTGTTACATTTATTGTGTTTTCAAGTAC
ATCATACAATACATGATCAACTGCTCTGATTACATTGTTAATTGAAATTACACCAAGACT
ATCTAAATACTTAAGAACTTGATATCTAAATACTCTTAAGAAACGACCAGTCTGAGGCTG
TAATGTCGTCCAAATTCGGAAGTTGAGAAAACATTTGTGAATCCCCAATACCTTCCTGAT
GTTGTGGTTGAATCTTATCTGAATGGAAATGATGTCGTTGTTCATTAGAAATGGCCTCTG
GCTGTGTTCTGTTATCTTGAAATAGAGGGGATTGTTTATCTCCCAGATAAAAACGCCATT
CTCTGCTTGAGGAGCAGAGATGAGTTCCCCTGTGCGTGAATCCAT
>JQ038239
TTAATAAAATTTATATTTTATATCATGAGTTTCTGTTACATTTATTGTGTTTTCAAGTAC
ATCATACAATACATGATCAACTGCTCTGATTACATTGTTAATTGAAATTACACCAAGACT
ATCTAAATACTTAAGAACTTGATATCTAAATACTCTTAAGAAACGACCAGTCTGAGGCTG
TAATGTCGTCCAAATTCGGAAGTTGAGAAAACATTTGTGAATCCCCAATACCTTCCTGAT
GTTGTGGTTGAATCTTATCTGAATGGAAATGATGTCGTTGTTCATTAGAAATGGCCTCTG
GCTGTGTTCTGTTATCTTGAAATAGAGGGGATTGTTTATCTCCCAGATAAAAACGCCATT
CTCTGCTTGAGGAGCAGAGATGAGTTCCCCTGTGCGTGAATCCAT
>FN256259
TTAATAAAATTTATATTTTATATCATGAGTTTCTGTTACATTTATTGTGTTTTCAAGTAC
ATCATACAATACATGATCAACTGCTCTGATTACATTGTTAATTGAAATTACACCAAGACT
ATCTAAATACTTAAGAACTTGATATCTAAATACTCTTAAGAAACGACCAGTCTGAGGCTG
TAATGTCGTCCAAATTCGGAAGTTGAGAAAACATTTGTGAATCCCCAATACCTTCCTGAT
GTTGTGGTTGAATCTTATCTGAATGGAAATGATGTCGTTGTTCATTAGAAATGGCCTCTG
GCTGTGTTCTGTTATCTTGAAATAGAGGGGATTGTTTATCTCCCAGATAAAAACGCCATT
CTCTGCTTGAGGAGCAGAGATGAGTTCCCCTGTGCGTGAATCCAT
>JQ038234
TTAATAAAATTTATATTTTATATCATGAGTTTCTGTTACATTTATTGTGTTTTCAAGTAC
ATCATACAATACATGATCAACTGCTCTGATTACATTGTTAATTGAAATTACACCAAGACT
ATCTAAATACTTAAGAACTTGATATCTAAATACTCTTAAGAAACGACCAGTCTGAGGCTG
TAATGTCGTCCAAATTCGGAAGTTGAGAAAACATTTGTGAATCCCCAATACCTTCTTGAT
GTTGTGGTTGAATCTTATCTGAATGGAAATGATGTCGTTGTTCATTAGAAATGGCCTCTG
GCTGTGTTCTGTTATCTTGAAATAGAGGGGATTGTTTATCTCCCAGATAAAAACGCCATT
CTCTGCTTGAGGAGCAGAGATGAGTTCCCCTGTGCGTGAATCCAT
>JQ004051
TTAATAARATTTATATTTTATATCATGAGTTTCTGTTACATTTATTGTGTTTTCAAGTAC
ATCATACAATACATGATCAACTGCTCTGATTACATTGTTAATTGAAATTACACCAAGACT
ATCTAAATACTTAAGAACTTGATATCTAAATACTCTTAAGAAACGACCAGTCTGAGGCTG
TAATGTCGTCCAAATTCGGAAGTTGAGAAAACATTTGTGAATCCCCAATACCTTCCTGAT
GTTGTGGTTGAATCTTATCTGAATGGAAATGATGTCGTTGTTCATTAGAAATGGCCTCTG
GCTGTGTTCTGTTATCTTGAAATAGAGGGGATTGTTTATCTCCCAGATAAAAACGCCATT
CTCTGCTTGAGGAGCAGAGATGAGTTCCCCTGTGCGTGAATCCAT
>KC999851
TTAATAAAATTTATATTTTATATCATGAGTTTCTGTTACATTTATTGTGTTTTCAAGTAC
ATCATACAATACATGATCAACTGCTCTGATTACATTGTTAATTGAAATTACACCAAGACT
ATCTAAATACTTAAGAACTTGATATCTAAATACTCTTAAGAAACGACCAGTCTGAGGCTG
TAATGTCGTCCAAATTCGGAAGTTGAGAAAACATTTGTGAATCCCCAATACCTTCCTGAT
GTTGTGGTTGAATCTTATCTGAATGGAAATGATGTCGTTGTTCATTAGAAATGGCCTCTG
GCTGTGTTCTGTTATCTTGAAATAGAGGGGATTGTTTATCTCCCAGATAAAAACGCCACT
CTCTGCTTGAGGAGCAGAGATGAGTTCCCCTGTGCGTGAATCCAT
>KJ754193
TTAATAAAATTTATATTTTATATCATGAGTTTCTGTTACATTTATTGTGTTTTCAAGTAC
ATCATACAATACATGATCAACTGCTCTGATTACATTGTTAATTGAAATTACACCAAGACT
ATCTAAATACTTAAGAACTTGATATCTAAATACTCTTAAGAAACGACCAGTCTGAGGCTG
TAATGTCGTCCAAATTCGGAAGTTGAGAAAACATTTGTGAATCCCCAATACCTTCCTGAT
GTTGTGGTTGAATCTTATCTGAATGGAAATGATGTCGTTGTTCATTAGAAATGTCCTCTG
GCTGTGTTCTGTTATCTTGAAATAGAGGGGATTGTTTATCTCCCAGATAAAAACGCCATT
CTCTGCTTGAGGAGCAGAGATGAGTTCCCCTGTGCGTGAATCCAT
>KJ754189
TTAATAAAATTTATATTTTATATCATGAGTTTCTGTTACATTTATTGTGTTTTCAAGTAC
ATCATACAATACATGATCAACTGCTCTGATTACATTGTTAATTGAAATTACACCAAGACT
ATCTAAATACTTAAGAACTTGATATCTAAATACTCTTAAGAAACGACCAGTCTGAGGCTG
TAATGTCGTCCAAATTCGGAAGTTGAGAAAACATTTGTGAATCCCCAATACCTTCCTGAT
GTTGTGGTTGAATCTTATCTGAATGGGAATGATGTCGTTGTTCATTAGAAATGGCCTCTG
GCTGTGTTCTGTTATCTTGAAATAGAGGGGATTGTTTATCTCCCAGATAAAAACGCCATT
CTCTGCTTGAGGAGCAGAGATGAGTTCCCCTGTGCGCGAATCCAT
>KJ754186
TTAATAAAATTTATATTTTATATCATAAGTTTCTGTTACATTTATTGTGTTTTCAAGTAC
ATCATACAATACATGATCAACTGCTCTGATTACATTGTTAATTGAAATTACACCAAGACT
ATCTAAATACTTAAGAACTTGATATCTAAATACTCTTAAGAAACGACCAGTCTGAGGCTG
TAATGTCGTCCAAATTCGGAAGTTGAGAAAACATTTGTGAATCCCCAATACCTTCCTGAT
GTTGTGGTTGAATCTTATCTGAATGGAAATGATGTCGTTGTTCATTAGAAATGGCCTCTG
GCTGTGTTCTGTTATCTTGAAATAGAGGGGATTGTTTATCTCCCAGATAAAAACGCCATT
CTCTGCTTGAGGAGCAGAGATGAGTTCCCCTGTGCGCGAATCCAT
>KJ754187
TTAATAAAATTTATATTTTATATCATGAGTTTCTGTTACATTTATTATGTTTTCAAGTAC
ATCATACAATACATGATCAACTGCTCTGATTACATTGTTAATTGAAATTACACCAAGACT
ATCTAAATACTTAAGAACTTGATATCTAAATACTCTTAAGAAACGACCAGTCTGAGGCTG
TAATGTCGTCCAAATTCGGAAGTTGAGAAAACATTTGTGAATCCCCAATACCTTCCTGAT
GTTGTGGTTGAATCTTATCTGAATGGAAATGATGTCGTTGTTCATTAGAAATGGCCTCTG
GCTGTGTTCTGTTATCTTGAAATAGAGGGGATTGTTTATCTCCCAGATAAAAACGCCATT
CTCTGCTTGAGGAGCAGAGATGAGTTCCCCTGTGCGTGAATCCAT
>KX034538
TTAATAAAATTTATATTTTATATCATGAGTTTCTGTTACATTTATTGTGTTTTCAAGTAC
ATCATACAACACATGATCAACTGCTCTGATTACATTGTTAATTGAAATTACACCAAGACT
ATCTAAATACTTAAGAACTTGATATCTAAATACTCTTAAGAAACGACCAGTCTGAGGCTG
TAATGTCGTCCAAATTCGGAAGTTGAGAAAACATTTGTGAATCCCCAATACCTTCCTGAT
GTTGTGGTTGAATCTTATCTGAATGGAAATGATGTCGTTGTTCATTAGAAATGGCCTCTG
GCTGTGTTCTGTTATCTTGAAATAGAGGGGATTGTTTATCTCCCAGATAAAAACGCCATT
CTCTGCTTGAGGAGCAGAGATGAGTTCCCCTGTGCGTGAATCCAT
>JF833036
TTAATAAAATTTATATTTTATATCATGAGTTTCTGTTACATTTATTGTGTTTTCAAGTAC
ATCATACAATACATGATCAATTGCTCTGATTACATTGTTAATTGAAATTACACCAAGACT
ATCTAAATACTTAAGAACTTGATATCTAAATACTCTTAAGAAACGACCAGTCTGAGGCTG
TAATGTCGTCCAAATTCGGAAGTTGAGAAAACATTTGTGAATCCCCAATACCTTCCTGAT
GTTGTGGTTGAATCTTATCTGAATGGAAATGATGTCGTTGTTCATTAGAAATGGCCTCTG
GCTGTGTTCTGTTATCTTGAAATAGAGGGGATTGTTTATCTCCCAGATAAAAACGCCATT
CTCTGCTTGAGGAGCAGAGATGAGTTCCCCTGTGCGTGAATCCAT
>JQ004052
TTAATAAAATTTATATTTTATATCATGAGTTTCTTTTACATTTATTGTGTTTTCAAGTAC
ATCATACAATACATGATCAACTGCTCTGATTACATTGTTAATTGAAATTACACCAAGACT
ATGTAAATACTTAAGAACTTGATATCTAAATACTCTTAAGAAACGACCAGTCTGAGGCTG
TAATGTCGTCCAAATTCGGAAGTTGAGAAAACATTTGTGAATCCCCAATACCTTCCTGAT
GTTGTGGTTGAATCTTATCTGCATGGAAATGATGTCGTTGTTCATTAGAAATGGCCTCTG
GCTGTGTTCTGTTATCTTGAAATAGAGGGGATTGTTTATCTCCCAGATAAAAACGCCATT
CTCTGCTTGAGGAGCAGAGATGAGTTCCCCTGTGCGTGAATCCAT
>JQ004049
TTAATAAAATTTATATTTTATATCATGAGTTTCTGTTACATTTATTGTGTTTTCAAGTAC
ATCATACAATACATGATCAACTGCTCTGATTACATTGTTAATTGAAATTACACCAAGACT
ATGTAAATACTTAAGAACTTGATATCTAAATACTCTTAAGAAACGACCAGTCTGAGGCTG
TAATGTCGTCCAAATTCGGAAGTTGAGAAAACATTTGTGAATCCCCAATACCTTCCTGAT
GTTGTGKTTGAATCTTATCTGAATGGAAATGATGTCGTTGTTCATTAGAAATGGCCTCTG
GCTGTGTTCTGTTATCTTGAAATAGAGGGGATTGTTTATCTCCCAGATAAAAACGCCATT
CTCTGCTTGAGGAGCAGAGATGAGTTCCCCTGTGCGTGAATCCAT
>KM506952
TTAATAAAATTTATATTTTATATCATGAGTTTCTGTTACATTTATTGTGTTTTCAATTAC
ATCATACAATACATGATCAACTGCTCTGATTACATTGTTAATTGAAATTACACCAAGACT
ATCTAAATACTTAAGAACTTGATATCTAAATACTCTTAAGAAACGACCAGTCTGAGGCTG
TAATGTCGTCCAAATTCGGAAGTTGAGAAAACATTTGTGAATCCCCAATACCTTCCTGAT
GTTGTGGTTGAATCTTATCTGAATGGAAATGATGTCGTTGTTCATTAGAAATGGCCTCTG
GCTGTGTTCTGTTATCTTGAAATAGAGGGGATTGTTTATCTCCCAGATAAAAACGCCATT
CTCTGCTTGAGGAGCAGAGATGAGTTCCCCTGTGCGTGAATCCAT
>KC312656
TTAATAAAATTTATATTTTATATCATGAGTTTCTGTTACATTTATTGTGTTTTCAAGTAC
ATCATACAATACATGATCAACTGGTCTGATTACATTGTTAATTGAAATTACACCAAGACT
ATCTAAATACTTAAGAACTTGATATCTAAATACTCTTAAGAAACGACCAGTCTGAGGCTG
TAATGTCGTCCAAATTCGGAAGTTGAGAAAACATTTGTGAATCCCCAATACCTTCCTGGT
GTTGTGGTTGAATCTTATCTGAATGGAAATGATGTCGTCGTTCATTAGAAATGGCCTCTG
GCTGTATTCTGTTATCTCGAAATAGAGGGGATTGTTTATCTCCCAGATAAAAACGCCATT
CTCTGCTTGAGGAGCAGAGATGAGTTCCCCTGTGTGTGAATCCAT
>GU348995
TTAATAAAATTTATATTTTATATCATGAGTTTCTGTTACATTTATTGTGTTTTCAAGTAC
ATCATACAATACATGATCAACTGCTCTGATTACATTGTTAATTGAAATTACACCAAGACT
ATCTAAATACTTAAGAACTTGATATCTAAATACTCTTAAGAAACGACCAGTCTGAGGCTG
TAATGTCGTCCAAATTCGGAAGTTGAGAAAACATTTGTGAATCCCCAATACCTTCCTGAT
GTTGTGGTTGAATCTTATCTGAATGGAAATGATGTCGTCGTTCATTAGAAATGGCCTCTG
GCTGTGTTCTGTTATCTCGAAATAGAGGGGATTGTTTATCTCCCAGATAAAAACGCCATT
CTCTGCTTGAGGAGCAGAGATGAGTTCCCCTGTGTGTGAATCCAT
>KC312657
TTAATAAAATTTATATTTTATATCATGAGTTTCTGTTACATTTATTGTGTTTTCAGGTAC
ATCATACAATACATGATCAACTGCTCTGAATACATTGTTAATTGAAATTACACCAAGACT
ATCTAAATACTTAAGAACTTGATATCTAAATACTCTTAAGAAACGACCAGTCTGAGGCTG
TAATGTCGTCCAAATTCTGAAGTTGAGAAAACATTTGTGAATCCCCAATACCTTCCTGAT
GTTGTGGTTGAATCTTATCTGAATGGAAATGATGTCGTCGTTCATTAGAAATGGCCTCTG
GCTGTGTTCTGTTATCTCGAAATAGAGGGGATTGTTTATCTCCCAGATAAAAACGCCATT
CTCTGCTTGAGGAGCAGAGAGGAGTTCCCCTGTGTGTGAATCCAT
>JQ004045
TTAATAAAATTTATATTTTATATCATGAGTTTCTGTTACATTTATTGTGTTTTCAAGTAC
ATCATACAATACATGATCAACTGCTCTGATTACATTGTTAATTGAAATTACACCAAGACT
ATCTAAATACTTAAGAACTTGATATCTAAATACTCTTAAGAAACGACCAGTCTGAGGCTG
TAATGTCGTCCAAATTCTGAAGTTGAGAAAACATTTGTGAATCCCCAATACCTTCCTGAT
GTTGTGGTTGAATCTTATCTGAATGGAAATGATGTCGTTGTTCATTAGAAATGGCCTCTG
GCTGTGTTCTGTTATCTTGAAATAGAGGGGATTGTTTATCTCCCAGATAAAAACGCCATT
CTCTGCTTGAGGAGCAGAGATGAGTTCCCCTGTGCGTGAATCCAT
>JQ038238
TTAATAAAATTTATATTTTATATCATGAGTTTCTGTTACATTTATTGTGTTTTCAAGTAC
ATCATACAATACATGATCAACTGCTCTGATTACATTGTTAATTGAAATTACACCAAGACT
ATCTAAATACTTAAGAACTTGATATCTAAATACTCTTAAAAAACGACCAGTCTGAGGCTG
TAATGTCGTCCAAATTCGGAAGTTGAGAAAACATTTGTGAATCCCCAATACCTTCCTGAT
GTTGTGGTTGAATCTTATCTGAATGGAAATGATGTCGTTGTTCATTAGAAATGCCCTCTG
GCTGTGTTCTGTTATCTTGAAATAGAGGGGATTGTTTATCTCCCAGATAAAAACGCCATT
CTCTGCTTGAGGAGCAGTGATGAGTTCCCCTGTGCGTGAATCCAT
>KX885028
TTAATAAAATTTATATTTTATATCATGAGTTTCTGTTACATTTATTGTGTTTTCAAGTAC
ATCATACAATACATGATCAACTGCTCTGATTACATTGTTAATTGAAATTACACCAAGACT
ATCTAAATACTTAAGAACTTGATATCTAAATACTCTTAAGAAACGACCAGTCTGAGGCTG
TAATGTCGTCCAAATTCGGAAGTTGAGAAAACATTTGTGAATCCCCAATACCTTCCTGAT
GTTGTGGTTGAATCTTATCTGAATGGAAATGATGTCGTGGTTCATTAGAAATGGCCTCTG
GCTGTGTTCTGTTATCTTGAAATAGAGGGGATTGTTTATCTCCCAGATAAAAACGCCATT
CTCTGCTTGAGGAGCAGTGATGAGTTCCCCTGTGCGTGAATCCAT
>KU836750
TTAATAAAATTTATATTTTATATCATGAGTTTCTGTTACATTTATTGTGTTTTCAAGTAC
ATCATACAATACATGATCAACTGCTCTGATTACATTGTTAATTGAAATTACACCAAGACT
ATCTAAATACTTAAGAACTTGATATCTAAATACTCTTAAGAAACGACCAGTCTGAGGCTG
TAATGTCGTCCAAATTCGGAAGTTGAGAAAACATTTGTGAATCCCCAATACCTTCCTGAT
GTTGTGGTTGAATCTTATCTGAATGGAAATGATGTCGTGGTTCATTAGAAATGGCCTCTG
GCTGTGTTCTGTTATCTTGAAATAGAGGGGATTGTTTATCTCCCAGATAAAAACGCCATT
CTCTGCTTGAGGAGCAGTGATGAGTTCCCCTGTGCGTGAATCCAT
>JX128099
TTAATAAAATTTATATTTTATATCATGAGTTTCTGTTACATTTATTGTGTTTTCAAGTAC
ATCATACAATACATGATCAACTGCTCTGATTACATTGTTAATTGAAATTACACCAAGACT
ATCTAAATACTTAAGAACTTGATATCTAAATACTCTTAAGAAACGACCAGTCTGAGGCTG
TAATGTCGTCCAAATTCGGAAGTTGAGAAAACATTTGTGAATCCCCAATACCTTCCTGAT
GTTGTGGTTGAATCTTATCTGAATGGAAATGATGTCGTGGTTCATTAGAAATGGCCTCTG
GCTGTGTTCTGTTATCTTGAAATAGAGGGGATTGTTTATCTCCCAGATAAAAACGCCATT
CTCTGCTTGAGGAGCAGTGATGAGTTCCCCTGTGCGTGAATCCAT
>HM459851
TTAATAAAATTTATATTTTATATCATGAGTTTCTGTTACATTTATTGTGTTTTCAAGTAC
ATCATACAATACATGATCAACTGCTCTGATTACATTGTTAATTGAAATTACACCAAGACT
ATCTAAATACTTAAGAACTTGATATCTAAATACTCTTAAGAAACGACCAGTCTGAGGCTG
TAATGTCGTCCAAATTCGGAAGTTGAGAAAACATTTGTGAATCCCCAATACCTTCCTGAT
GTTGTGGTTGAATCTTATCTGAATGGAAATGATGTCGTGGTTCATTAGAAATGGCCTCTG
GCTGTGTTCTGTTATCTTGAAATAGAGGGGATTGTTTATCTCCCAGATAAAAACGCCATT
CTCTGCTTGAGGAGCAGTGATGAGTTCCCCTGTGCGTGAATCCAT
>GU322423
TTAATAAAATTTATATTTTATATCATGAGTTTCTGTTACATTTATTGTGTTTTCAAGTAC
ATCATACAATACATGATCAACTGCTCTGATTACATTGTTAATTGAAATTACACCAAGACT
ATCTAAATACTTAAGAACTTGATATCTAAATACTCTTAAGAAACGACCAGTCTGAGGCTG
TAATGTCGTCCAAATTCGGAAGTTGAGAAAACATTTGTGAATCCCCAATACCTTCCTGAT
GTTGTGGTTGAATCTTATCTGAATGGAAATGATGTCGTGGTTCATTAGAAATGGCCTCTG
GCTGTGTTCTGTTATCTTGAAATAGAGGGGATTGTTTATCTCCCAGATAAAAACGCCATT
CTCTGCTTGAGGAGCAGTGATGAGTTCCCCTGTGCGTGAATCCAT
>GU178818
TTAATAAAATTTATATTTTATATCATGAGTTTCTGTTACATTTATTGTGTTTTCAAGTAC
ATCATACAATACATGATCAACTGCTCTGATTACATTGTTAATTGAAATTACACCAAGACT
ATCTAAATACTTAAGAACTTGATATCTAAATACTCTTAAGAAACGACCAGTCTGAGGCTG
TAATGTCGTCCAAATTCGGAAGTTGAGAAAACATTTGTGAATCCCCAATACCTTCCTGAT
GTTGTGGTTGAATCTTATCTGAATGGAAATGATGTCGTGGTTCATTAGAAATGGCCTCTG
GCTGTGTTCTGTTATCTTGAAATAGAGGGGATTGTTTATCTCCCAGATAAAAACGCCATT
CTCTGCTTGAGGAGCAGTGATGAGTTCCCCTGTGCGTGAATCCAT
>GU178814
TTAATAAAATTTATATTTTATATCATGAGTTTCTGTTACATTTATTGTGTTTTCAAGTAC
ATCATACAATACATGATCAACTGCTCTGATTACATTGTTAATTGAAATTACACCAAGACT
ATCTAAATACTTAAGAACTTGATATCTAAATACTCTTAAGAAACGACCAGTCTGAGGCTG
TAATGTCGTCCAAATTCGGAAGTTGAGAAAACATTTGTGAATCCCCAATACCTTCCTGAT
GTTGTGGTTGAATCTTATCTGAATGGAAATGATGTCGTGGTTCATTAGAAATGGCCTCTG
GCTGTGTTCTGTTATCTTGAAATAGAGGGGATTGTTTATCTCCCAGATAAAAACGCCATT
CTCTGCTTGAGGAGCAGTGATGAGTTCCCCTGTGCGTGAATCCAT
>GU178813
TTAATAAAATTTATATTTTATATCATGAGTTTCTGTTACATTTATTGTGTTTTCAAGTAC
ATCATACAATACATGATCAACTGCTCTGATTACATTGTTAATTGAAATTACACCAAGACT
ATCTAAATACTTAAGAACTTGATATCTAAATACTCTTAAGAAACGACCAGTCTGAGGCTG
TAATGTCGTCCAAATTCGGAAGTTGAGAAAACATTTGTGAATCCCCAATACCTTCCTGAT
GTTGTGGTTGAATCTTATCTGAATGGAAATGATGTCGTGGTTCATTAGAAATGGCCTCTG
GCTGTGTTCTGTTATCTTGAAATAGAGGGGATTGTTTATCTCCCAGATAAAAACGCCATT
CTCTGCTTGAGGAGCAGTGATGAGTTCCCCTGTGCGTGAATCCAT
>FJ012358
TTAATAAAATTTATATTTTATATCATGAGTTTCTGTTACATTTATTGTGTTTTCAAGTAC
ATCATACAATACATGATCAACTGCTCTGATTACATTGTTAATTGAAATTACACCAAGACT
ATCTAAATACTTAAGAACTTGATATCTAAATACTCTTAAGAAACGACCAGTCTGAGGCTG
TAATGTCGTCCAAATTCGGAAGTTGAGAAAACATTTGTGAATCCCCAATACCTTCCTGAT
GTTGTGGTTGAATCTTATCTGAATGGAAATGATGTCGTGGTTCATTAGAAATGGCCTCTG
GCTGTGTTCTGTTATCTTGAAATAGAGGGGATTGTTTATCTCCCAGATAAAAACGCCATT
CTCTGCTTGAGGAGCAGTGATGAGTTCCCCTGTGCGTGAATCCAT
>EF523478
TTAATAAAATTTATATTTTATATCATGAGTTTCTGTTACATTTATTGTGTTTTCAAGTAC
ATCATACAATACATGATCAACTGCTCTGATTACATTGTTAATTGAAATTACACCAAGACT
ATCTAAATACTTAAGAACTTGATATCTAAATACTCTTAAGAAACGACCAGTCTGAGGCTG
TAATGTCGTCCAAATTCGGAAGTTGAGAAAACATTTGTGAATCCCCAATACCTTCCTGAT
GTTGTGGTTGAATCTTATCTGAATGGAAATGATGTCGTGGTTCATTAGAAATGGCCTCTG
GCTGTGTTCTGTTATCTTGAAATAGAGGGGATTGTTTATCTCCCAGATAAAAACGCCATT
CTCTGCTTGAGGAGCAGTGATGAGTTCCCCTGTGCGTGAATCCAT
>AB192966
TTAATAAAATTTATATTTTATATCATGAGTTTCTGTTACATTTATTGTGTTTTCAAGTAC
ATCATACAATACATGATCAACTGCTCTGATTACATTGTTAATTGAAATTACACCAAGACT
ATCTAAATACTTAAGAACTTGATATCTAAATACTCTTAAGAAACGACCAGTCTGAGGCTG
TAATGTCGTCCAAATTCGGAAGTTGAGAAAACATTTGTGAATCCCCAATACCTTCCTGAT
GTTGTGGTTGAATCTTATCTGAATGGAAATGATGTCGTGGTTCATTAGAAATGGCCTCTG
GCTGTGTTCTGTTATCTTGAAATAGAGGGGATTGTTTATCTCCCAGATAAAAACGCCATT
CTCTGCTTGAGGAGCAGTGATGAGTTCCCCTGTGCGTGAATCCAT
>AB192965
TTAATAAAATTTATATTTTATATCATGAGTTTCTGTTACATTTATTGTGTTTTCAAGTAC
ATCATACAATACATGATCAACTGCTCTGATTACATTGTTAATTGAAATTACACCAAGACT
ATCTAAATACTTAAGAACTTGATATCTAAATACTCTTAAGAAACGACCAGTCTGAGGCTG
TAATGTCGTCCAAATTCGGAAGTTGAGAAAACATTTGTGAATCCCCAATACCTTCCTGAT
GTTGTGGTTGAATCTTATCTGAATGGAAATGATGTCGTGGTTCATTAGAAATGGCCTCTG
GCTGTGTTCTGTTATCTTGAAATAGAGGGGATTGTTTATCTCCCAGATAAAAACGCCATT
CTCTGCTTGAGGAGCAGTGATGAGTTCCCCTGTGCGTGAATCCAT
>HM988987
TTAATAAAATTTATATTTTATATCATGAGTTTCTGTTACATTTATTGTGTTTTCAAGTAC
ATCATACAATACATGATCAACTGCTCTGATTACATTGTTAATTGAAATTACACCAAGACT
ATCTAAATACTTAAGAACTTGATATCTAAATACTCTTAAGAAACGACCAGTCTGAGGCTG
TAATGTCGTCCAAATTCGGAAGTTGAGAAAACATTTGTGAATCCCCAATACCTTCCTGAT
GTTGTGGTTGAATCTTATCTGAATGGAAATGATGTCGTGGTTCATTAGAAATGGCCTCTG
GCTGTGTTCTGTTATCTTGAAATAGAGGGGATTGTTTATCTCCCAGATAAAAACGCCATT
CTCTGCTTGAGGAGCAGTGATGAGTTCCCCTGTGCGTGAATCCAT
>FJ609655
TTAATAAAATTTATATTTTATATCATGAGTTTCTGTTACATTTATTGTGTTTTCAAGTAC
ATCATACAATACATGATCAACTGCTCTGATTACATTGTTAATTGAAATTACACCAAGACT
ATCTAAATACTTAAGAACTTGATATCTAAATACTCTTAAGAAACGACCAGTCTGAGGCTG
TAATGTCGTCCAAATTCGGAAGTTGAGAAAACATTTGTGAATCCCCAATACCTTCCTGAT
GTTGTGGTTGAATCTTATCTGAATGGAAATGATGTCGTGGTTCATTAGAAATGGCCTCTG
GCTGTGTTCTGTTATCTTGAAATAGAGGGGATTGTTTATCTCCCAGATAAAAACGCCATT
CTCTGCTTGAGGAGCAGTGATGAGTTCCCCTGTGCGTGAATCCAT
>GU126513
TTAATAAAATTTATATTTTATATCATGAGTTTCTGTTACATTTATTGTGTTTTCAAGTAC
ATCATACAATACATGATCAACTGCTCTGATTACATTGTTAATTGAAATTACACCAAGACT
ATCTAAATACTTAAGAACTTGATATCTAAATACTCTTAAGAAACGACCAGTCTGAGGCTG
TAATGTCGTCCAAATTCGGAAGTTGAGAAAACATTTGTGAATCCCCAATACCTTCCTGAT
GTTGTGGTTGAATCTTATCTGAATGGAAATGATGTCGTGGTTCATTAGAAATGGCCTCTG
GCTGTGTTCTGTTATCTTGAAATAGAGGGGATTGTTTATCTCCCAGATAAAAACGCCATT
CTCTGCTTGAGGAGCAGTGATGAGTTCCCCTGTGCGTGAATCCAT
>KT852577
TTAATAAAATTTATATTTTATATCATGAGTTTCTGTTACATTTATTGTGTTTTCAAGTAC
ATCATACAATACATGATCAACTGCTCTGATTACATTGTTAATTGAAATTACACCAAGACT
ATCTAAATACTTAAGAACTTGATATCTAAATACTCTTAAGAAACGACCAGTCTGAGGCTG
TAATGTCGTCCAAATTCGGATGTTGAGAAAACATTTGTGAATCCCCAATACCTTCCTGAT
GTTGTGGTTGAATCTTATCTGAATGGAAATGATGTCGTGGTTCATTAGAAATGGCCTCTG
GCTGTGTTCTGTTATCTTGAAATAGAGGGGATTGTTTATCTCCCAGATAAAAACGCCATT
CTCTGCTTGAGGAGCAGTGATGAGTTCCCCTGTGCGTGAATCCAT
>KX034550
TTAATAAAATTTATATTTTATATCATGAGTTTCTGTTACATTTATTGTGTTTTCAAGTAA
ATCATACAATACATGATCAACTGCTCTGATTACGTTGTTAATTGAAATTACACCAAGACT
ATCTAAATACTTAAGAACTTGATATCTAAATACTCTTAAGAAACGACCAGTCTGAGGCTG
TAATGTCGTCCAAATTCGGAAGTTGAGAAAACATTTGTGAATCCCCAATACCTTCCTGAT
GTTGTGGTTGAATCTTATCTGAATGGAAATGATGTCGTGGTTCATTAGAAATGGCCTCTG
GCTGTGTTCTGTTATCTTGAAATAGAGGGGATTGTTTATCTCCCAGATAAAAACGCCATT
CTCTGCTTGAGGAGCAGTGATGAGTTCCCCTGTGCGTGAATCCAT
>KC677732
TTAATAAAATTTATATTTTATATCATGAGTTTCTGTTACATTTATTGTGTTTTCAAGTAC
ATCATACAATACATGATCAACTGCTCTGATTACATTGTTAATTGAAATTACACCAAGACT
ATCTAAATACTTAAGAACTTGATATCTAAATACTCTTAAGAAACGACCAGTCTGAGGCTG
TAATGTCGTCCAAATTCGGAAGTTGAGAAAACATTTGTGAATCCCCAATACTTTCCTGAT
GTTGTGGTTGAATCTTATCTGAATGGAAATGATGTCGTGGTTCATTAGAAATGGCCTCTG
GCTGTGTTCTGTTATCTTGAAATAGAGGGGATTGTTTATCTCCCAGATAAAAACGCCATT
CTCTGCTTGAGGAGCAGTGATGAGTTCCCCTGTGCGTGAATCCAT
>EF210555
TTAATAAAATTTATATTTTATATCATGAGTTTCTGTTACATTTATTGTGTTTTCAAGTAC
ATCATACAATACATGATCAACTGCTCTGATTACATTGTTAATTGAAATTACACCAAGACT
ATCTAAATACTTAAGAACTTGATATCTAAATACTCTTAAGAAACGACCAGTCTGAGGCTG
TAATGTCGTCCAAATTCGGAAGTTGAGAAAACATTTGTGAATCCCCAATACCTTCCTGAT
GTTGTGGTTGAATCTTATCTGAATGGAAATGATGTCGTGGTTCATTAAAAATGGCCTCTG
GCTGTGTTCTGTTATCTTGAAATAGAGGGGATTGTTTATCTCCCAGATAAAAACGCCATT
CTCTGCTTGAGGAGCAGTGATGAGTTCCCCTGTGCGTGAATCCAT
>DQ631892
TTAATAAAATTTATATTTTATATCATGAGTTTCTGTTACATTTATTGTGTTTTCAAGTAC
ATCATACAATACATGATCAACTGCTCTGATTACATTGTTAATTGAAATTACACCAAGACT
ATCTAAATACTTAAGAACTTGATATCTAAATACTCTTAAGAAACGACCAGTCTGAGGCTG
TAATGTCGTCCAAATTCGGAAGTTGAGAAAACATTTGTGAATCCCCAATACCTTCCTGAT
GTTGTGGTTGAATCTTATCTGAATGGAAATGATGTCGTGGTTCATTAAAAATGGCCTCTG
GCTGTGTTCTGTTATCTTGAAATAGAGGGGATTGTTTATCTCCCAGATAAAAACGCCATT
CTCTGCTTGAGGAGCAGTGATGAGTTCCCCTGTGCGTGAATCCAT
>KF906542
TTAATAAAATTTATATTTTATATCATGAGTTTCTGTTACATTTATTGTGTTTTCAAGTAC
ATCATACAATACATGATCAACTGCTCTGATTACATTGTTAATTGAAATTACACCAAGACT
ATCTAAATACTTAAGAACTTGATATCTAAATACTCTTAAGAAATGACCAGTCTGAGGCTG
TAATGTCGTCCAAATTCGGAAGTTTAGAAAACATTTGTGAATCCCCAATACCTTCCTGAT
GCTGTGGTTGAATCTTATCTGAATGGAAATGATGTCGTGGTTCATTAGAAATGGCCTCTG
GCTGTGTTCTGTTATCTTGAAATAGAGGGGATTGTTTATCTCCCAGATAAAAACGCCATT
CTCTGCTTGAGGAGCAGTGATGAGTTCCCCTGTGCGTGAATCCAT
>JX910534
TTAATAAAATTTATATTTTATATCATGAGTTTCTGTTACATTTATTGTGTTTTCAAGTAC
ATCATACAATACATGATCAACTGCTCTGATTACATTGTTAATTGAAATTACACCAAGACT
ATCTAAATACTTAAGAACTTGATATCTAAATACTCTTAAGAAACGACCAGTCTGAGGCTG
TAATGTCGTCCAAATTCGGAAGTTTAGAAAACATTTGTGAATCCCCAATACCTTCCTGAT
GTTGTGGTTGAATCTTATCTGAATGGAAATGATGTCGTGGTTCATTAGAAATGGCCTCTG
GCTGTGTTCTGTTATCTTGAAATAGAGGGGATTGTTTATCTCCCAGATAAAAACGCCATT
CTCTGCTTGAGGAGCAGTGATGAGTTCCCCTGTGCGTGAATCCAT
>EF185318
TTAATAAAATTTATATTTTATATCATGAGTTTCTGTTACATTTATTGTGTTTTCAAGTAC
ATCATACAATACATGATCAACTGCTCTGATTACATTGTTAATTGAAATTACACCAAGACT
ATCTAAATACTTAAGAACTTGATATCTAAATACTCTTAAGAAACGACCAGTCTGAGGCTG
TAATGTCGTCCAAATTCGGAAGTTGAGAAAACATTTGTGAATCCCCAATACCTTCCTGAT
GTTGTGGTTGAATCTTATCTGAATGGAAATGATGTCGTGGTTCATTAGAAATGGCCTCTG
GCTGTATTCTGTTATCTTGAAATAGAGGGGATTGTTTATCTCCCAGATAAAAACGCCATT
CTCTGCTTGAAGGGCAGTGATGAGTTCCCCTGTGCGTGAATCCAT
>JX444575
TTAATAAAATTTATATTTTATATCATGAGTTTCTGTTACATTTATTGTGTTTTCAAGTAC
ATCATACAATACATGATCAACTGCTCTGATTACATTGTTAATTGAAATTACACCAAGATT
ATCTAAATACTTAAGAACTTGATATCTAAATACTCTTAAGAAACGACCAGTCTGAGGCTG
TAATGTCGTCCAAATTCGGAAGTTGAGAAAACATTTGTGAATCCCCAATACCTTCCTGAT
GTTGTGGTTGAATCTTATCTGGATGGAAATGATGTCGTGGTTCATTAGAAATGGCCTCTG
GCTGTGTTCTGTTATCTTGAAATAGAGGGGATTGTTTATCTCCCAGATAAAAACGCCATT
CTCTGCTTGAGGAGCAGTGATGAGTTCCCCTGTGCGTGAATCCAT
>EF539831
TTAATAAAATTTATATTTTATATCATGAGTTTCTGTTACATTTATTGTGTTTTCAAGTAC
ATCATACAATACATGATCAACTGCTCTGATTACATTGTTAATTGAAATTACACCAAGACT
ATCTAAATACTTAAGAACTTGATATCTAAATACTCTTAAGAAACGACCAGTCTGAGGCTG
TAATGTCGTCCAAATTCGGAAGTTGAGAAAACATTTGTGAATCCCCAATACCTTCCTGAT
GTTGTGGTTGAATCTTATCTGGATGGAAATGATGTCGTGGTTCATTAGAAATGGCCTCTG
GCTGTGTTCTGTTATCTTGAAATAGAGGGGATTGTTTATCTCCCAGATAAAAACGCCATT
CTCTGCTTGAGGAGCAGTGATGAGTTCCCCTGTGCGTGAATCCAT
>GU178816
TTAATAAAATTTATATTTTATATCATGAGTTTCTGTTACATTTATTGTGTTTTCAAGTAC
ATCATACAATACATGATCAACTGCTCTGATTACATTGTTAATTGAAATTACACCAAGACT
ATCTAAATACTTAAGAACTTGATATCTAAATACTCTTAAGAAACGACCAGTCCGAGGCTG
TAATGTCGTCCAAATTCGGAAGTTGAGAAAACATTTGTGAATCCCCAATACCTTCCTGAT
GTTGTGGTTGAATCTTATCTGAATGGAAATGATGTCGTGGTTCATTAGAAATGGCCTCTG
GCTGTGTTCTGTCATCTTGAAATAGAGGGGATTGTTTATCTCCCAGATAAAAACGCCATT
CTCTGCTTGAGGAGCAGTGATGAGTTCCCCTGTGCGTGAATCCAT
>KY284012
TTAATAAAATTTATATTTTATATCATGATGTTCTGTTACATCTATTGTCTTTGCAATTAC
ATTATACAATACATGATCAACCGCTCTAATTACATTGTTAATGGAAATTACACCAATATT
ATGTAAATATCTAAGAACTTGATATCTAAATACTCTTAAGAAATGACCAGTCTGAGGCTG
TAAGGTCGTCCAGATTCGGAAGTTGAGAAAACATTTGTGAATCTCCAACTCCTTCCTGAT
GTTGTGATTGAATCGGATTTGTATCGAAATTACGTCTTTGTTCATGTTGAATGGCCTGTT
GTCGTGGTTGGTGATCTTGAAATAGAGGGGATTGTTTATCTCCCAGATAAAAACGCCATT
CTTTGCTTGAGGAGCAGTGATGAGTTCCCCTGTGCGTGAATCCAT
>KU248482
TTAATAAAATTTATATTTTATATCATGATGTTCTGTTACATCTATTGTCTTTGCAATTAC
ATTATACAATACATGATCAACCGCTCTAATTACATTGTTAATGGAAATTACACCAATATT
ATGTAAATATCTAAGAACTTGATATCTAAATACTCTTAAGAAATGACCAGTCTGAGGCTG
TAAGGTCGTCCAGATTCGGAAGTTGAGAAAACATTTGTGAATCTCCAACTCCTTCCTGAT
GTTGTGATTGAATCGGATTTGTATCGAAATTACGTCTTTGTTCATGTTGAATGGCCTGTT
GTCGTGGTTGGTGATCTTGAAATAGAGGGGATTGTTTATCTCCCAGATAAAAACGCCATT
CTTTGCTTGAGGAGCAGTGATGAGTTCCCCTGTGCGTGAATCCAT
>KT033715
TTAATAAAATTTATATTTTATATCATGATGTTCTGTTACATCTATTGTCTTTGCAATTAC
ATTATACAATACATGATCAACCGCTCTAATTACATTGTTAATGGAAATTACACCAATATT
ATGTAAATATCTAAGAACTTGATATCTAAATACTCTTAAGAAATGACCAGTCTGAGGCTG
TAAGGTCGTCCAGATTCGGAAGTTGAGAAAACATTTGTGAATCTCCAACTCCTTCCTGAT
GTTGTGATTGAATCGGATTTGTATCGAAATTACGTCTTTGTTCATGTTGAATGGCCTGTT
GTCGTGGTTGGTGATCTTGAAATAGAGGGGATTGTTTATCTCCCAGATAAAAACGCCATT
CTTTGCTTGAGGAGCAGTGATGAGTTCCCCTGTGCGTGAATCCAT
>KT728752
TTAATAAAATTTATATTTTATATCATGATGTTCTGTTACATCTATTGTCTTTGCAATTAC
ATTATACAATACATGATCAACCGCTCTAATTACATTGTTAATGGAAATTACACCAATATT
ATGTAAATATCTAAGAACTTGATATCTAAATACTCTTAAGAAATGACCAGTCTGAGGCTG
TAAGGTCGTCCAGATTCGGAAGTTGAGAAAACATTTGTGAATCTCCAACTCCTTCCTGAT
GTTGTGATTGAATCGGATTTGTATCGAAATTACGTCTTTGTTCATGTTGAATGGCCTGTT
GTCGTGGTTGGTGATCTTGAAATAGAGGGGATTGTTTATCTCCCAGATAAAAACGCCATT
CTTTGCTTGAGGAGCAGTGATGAGTTCCCCTGTGCGTGAATCCAT
>KT728746
TTAATAAAATTTATATTTTATATCATGATGTTCTGTTACATCTATTGTCTTTGCAATTAC
ATTATACAATACATGATCAACCGCTCTAATTACATTGTTAATGGAAATTACACCAATATT
ATGTAAATATCTAAGAACTTGATATCTAAATACTCTTAAGAAATGACCAGTCTGAGGCTG
TAAGGTCGTCCAGATTCGGAAGTTGAGAAAACATTTGTGAATCTCCAACTCCTTCCTGAT
GTTGTGATTGAATCGGATTTGTATCGAAATTACGTCTTTGTTCATGTTGAATGGCCTGTT
GTCGTGGTTGGTGATCTTGAAATAGAGGGGATTGTTTATCTCCCAGATAAAAACGCCATT
CTTTGCTTGAGGAGCAGTGATGAGTTCCCCTGTGCGTGAATCCAT
>KT728745
TTAATAAAATTTATATTTTATATCATGATGTTCTGTTACATCTATTGTCTTTGCAATTAC
ATTATACAATACATGATCAACCGCTCTAATTACATTGTTAATGGAAATTACACCAATATT
ATGTAAATATCTAAGAACTTGATATCTAAATACTCTTAAGAAATGACCAGTCTGAGGCTG
TAAGGTCGTCCAGATTCGGAAGTTGAGAAAACATTTGTGAATCTCCAACTCCTTCCTGAT
GTTGTGATTGAATCGGATTTGTATCGAAATTACGTCTTTGTTCATGTTGAATGGCCTGTT
GTCGTGGTTGGTGATCTTGAAATAGAGGGGATTGTTTATCTCCCAGATAAAAACGCCATT
CTTTGCTTGAGGAGCAGTGATGAGTTCCCCTGTGCGTGAATCCAT
>KT728744
TTAATAAAATTTATATTTTATATCATGATGTTCTGTTACATCTATTGTCTTTGCAATTAC
ATTATACAATACATGATCAACCGCTCTAATTACATTGTTAATGGAAATTACACCAATATT
ATGTAAATATCTAAGAACTTGATATCTAAATACTCTTAAGAAATGACCAGTCTGAGGCTG
TAAGGTCGTCCAGATTCGGAAGTTGAGAAAACATTTGTGAATCTCCAACTCCTTCCTGAT
GTTGTGATTGAATCGGATTTGTATCGAAATTACGTCTTTGTTCATGTTGAATGGCCTGTT
GTCGTGGTTGGTGATCTTGAAATAGAGGGGATTGTTTATCTCCCAGATAAAAACGCCATT
CTTTGCTTGAGGAGCAGTGATGAGTTCCCCTGTGCGTGAATCCAT
>KT728743
TTAATAAAATTTATATTTTATATCATGATGTTCTGTTACATCTATTGTCTTTGCAATTAC
ATTATACAATACATGATCAACCGCTCTAATTACATTGTTAATGGAAATTACACCAATATT
ATGTAAATATCTAAGAACTTGATATCTAAATACTCTTAAGAAATGACCAGTCTGAGGCTG
TAAGGTCGTCCAGATTCGGAAGTTGAGAAAACATTTGTGAATCTCCAACTCCTTCCTGAT
GTTGTGATTGAATCGGATTTGTATCGAAATTACGTCTTTGTTCATGTTGAATGGCCTGTT
GTCGTGGTTGGTGATCTTGAAATAGAGGGGATTGTTTATCTCCCAGATAAAAACGCCATT
CTTTGCTTGAGGAGCAGTGATGAGTTCCCCTGTGCGTGAATCCAT
>KT355023
TTAATAAAATTTATATTTTATATCATGATGTTCTGTTACATCTATTGTCTTTGCAATTAC
ATTATACAATACATGATCAACCGCTCTAATTACATTGTTAATGGAAATTACACCAATATT
ATGTAAATATCTAAGAACTTGATATCTAAATACTCTTAAGAAATGACCAGTCTGAGGCTG
TAAGGTCGTCCAGATTCGGAAGTTGAGAAAACATTTGTGAATCTCCAACTCCTTCCTGAT
GTTGTGATTGAATCGGATTTGTATCGAAATTACGTCTTTGTTCATGTTGAATGGCCTGTT
GTCGTGGTTGGTGATCTTGAAATAGAGGGGATTGTTTATCTCCCAGATAAAAACGCCATT
CTTTGCTTGAGGAGCAGTGATGAGTTCCCCTGTGCGTGAATCCAT
>KT033713
TTAATAAAATTTATATTTTATATCATGATGTTCTGTTACATCTATTGTCTTTGCAATTAC
ATTATACAATACATGATCAACCGCTCTAATTACATTGTTAATGGAAATTACACCAATATT
ATGTAAATATCTAAGAACTTGATATCTAAATACTCTTAAGAAATGACCAGTCTGAGGCTG
TAAGGTCGTCCAGATTCGGAAGTTGAGAAAACATTTGTGAATCTCCAACTCCTTCCTGAT
GTTGTGATTGAATCGGATTTGTATCGAAATTACGTCTTTGTTCATGTTGAATGGCCTGTT
GTCGTGGTTGGTGATCTTGAAATAGAGGGGATTGTTTATCTCCCAGATAAAAACGCCATT
CTTTGCTTGAGGAGCAGTGATGAGTTCCCCTGTGCGTGAATCCAT
>KT033709
TTAATAAAATTTATATTTTATATCATGATGTTCTGTTACATCTATTGTCTTTGCAATTAC
ATTATACAATACATGATCAACCGCTCTAATTACATTGTTAATGGAAATTACACCAATATT
ATGTAAATATCTAAGAACTTGATATCTAAATACTCTTAAGAAATGACCAGTCTGAGGCTG
TAAGGTCGTCCAGATTCGGAAGTTGAGAAAACATTTGTGAATCTCCAACTCCTTCCTGAT
GTTGTGATTGAATCGGATTTGTATCGAAATTACGTCTTTGTTCATGTTGAATGGCCTGTT
GTCGTGGTTGGTGATCTTGAAATAGAGGGGATTGTTTATCTCCCAGATAAAAACGCCATT
CTTTGCTTGAGGAGCAGTGATGAGTTCCCCTGTGCGTGAATCCAT
>KT033706
TTAATAAAATTTATATTTTATATCATGATGTTCTGTTACATCTATTGTCTTTGCAATTAC
ATTATACAATACATGATCAACCGCTCTAATTACATTGTTAATGGAAATTACACCAATATT
ATGTAAATATCTAAGAACTTGATATCTAAATACTCTTAAGAAATGACCAGTCTGAGGCTG
TAAGGTCGTCCAGATTCGGAAGTTGAGAAAACATTTGTGAATCTCCAACTCCTTCCTGAT
GTTGTGATTGAATCGGATTTGTATCGAAATTACGTCTTTGTTCATGTTGAATGGCCTGTT
GTCGTGGTTGGTGATCTTGAAATAGAGGGGATTGTTTATCTCCCAGATAAAAACGCCATT
CTTTGCTTGAGGAGCAGTGATGAGTTCCCCTGTGCGTGAATCCAT
>KC845301
TTAATAAAATTTATATTTTATATCATGATGTTCTGTTACATCTATTGTCTTTGCAATTAC
ATTATACAATACATGATCAACCGCTCTAATTACATTGTTAATGGAAATTACACCAATATT
ATGTAAATATCTAAGAACTTGATATCTAAATACTCTTAAGAAATGACCAGTCTGAGGCTG
TAAGGTCGTCCAGATTCGGAAGTTGAGAAAACATTTGTGAATCTCCAACTCCTTCCTGAT
GTTGTGATTGAATCGGATTTGTATCGAAATTACGTCTTTGTTCATGTTGAATGGCCTGTT
GTCGTGGTTGGTGATCTTGAAATAGAGGGGATTGTTTATCTCCCAGATAAAAACGCCATT
CTTTGCTTGAGGAGCAGTGATGAGTTCCCCTGTGCGTGAATCCAT
>LN680631
TTAATAAAATTTATATTTTATATCATGAGTTTCTGTTACATTTATTGTGTTTTCAAGTAC
ATCATACAATACATGATCAACTGCTCTGATTACATTGTTTATGGAAATTACACCTAAAGT
ATCTAAATATTTAAGAACTTGATATCTAAATACTCTTAAGAAACGACCAGTCTGAGGCCG
TAAGGTCGTCCAGAGTTGGAAGTTGAGATAACATTTGTGAATCCCCAGTACCTTCCTGAT
GTTGTGATTGAATCTTATCTGTATTGAAATGATGTCGTGGCTCATTAGAAATGGCCTCTC
GTCGTGGTTGGTGATCTTGAAATACAGGGGATTTTCTATCTCCCATATAAAAACGCCATT
CTGGGCTTGATGAGCAGTGATGAGTTCCCCGGTGCGTGAATCCAT
>KF229725
TTAATAAAATTTATATTTTATATCATGAGTTTCTGTTACATTTATTGTGTTTTCAAGTAC
ATCATACAATACATGATCAACTGCTCTGATTACATTGTTTATGGAAATTACACCTAAAGT
ATCTAAATATTTAAGAACTTGATATCTAAATACTCTTAAGAAACGACCAGTCTGAGGCCG
TAAGGTCGTCCAGAGTTGGAAGTTGAGATAACATTTGTGAATCCCCAGTACCTTCCTGAT
GTTGTGATTGAATCTTATCTGTATTGAAATGATGTCGTGGCTCATTAGAAATGGCCTCTC
GTCGTGGTTGGTGATCTTGAAATACAGGGGATTTTCTATCTCCCATATAAAAACGCCATT
CTGGGCTTGATGAGCAGTGATGAGTTCCCCGGTGCGTGAATCCAT
>KF229724
TTAATAAAATTTATATTTTATATCATGAGTTTCTGTTACATTTATTGTGTTTTCAAGTAC
ATCATACAATACATGATCAACTGCTCTGATTACATTGTTTATGGAAATTACACCTAAAGT
ATCTAAATATTTAAGAACTTGATATCTAAATACTCTTAAGAAACGACCAGTCTGAGGCCG
TAAGGTCGTCCAGAGTTGGAAGTTGAGATAACATTTGTGAATCCCCAGTACCTTCCTGAT
GTTGTGATTGAATCTTATCTGTATTGAAATGATGTCGTGGCTCATTAGAAATGGCCTCTC
GTCGTGGTTGGTGATCTTGAAATACAGGGGATTTTCTATCTCCCATATAAAAACGCCATT
CTGGGCTTGATGAGCAGTGATGAGTTCCCCGGTGCGTGAATCCAT
>KF229723
TTAATAAAATTTATATTTTATATCATGAGTTTCTGTTACATTTATTGTGTTTTCAAGTAC
ATCATACAATACATGATCAACTGCTCTGATTACATTGTTTATGGAAATTACACCTAAAGT
ATCTAAATATTTAAGAACTTGATATCTAAATACTCTTAAGAAACGACCAGTCTGAGGCCG
TAAGGTCGTCCAGAGTTGGAAGTTGAGATAACATTTGTGAATCCCCAGTACCTTCCTGAT
GTTGTGATTGAATCTTATCTGTATTGAAATGATGTCGTGGCTCATTAGAAATGGCCTCTC
GTCGTGGTTGGTGATCTTGAAATACAGGGGATTTTCTATCTCCCATATAAAAACGCCATT
CTGGGCTTGATGAGCAGTGATGAGTTCCCCGGTGCGTGAATCCAT
>HG941642
TTAATAAAATTTATATTTTATATCATGAGATTCTGTTACATTTATTGTGTTTTCAAGTAC
ATCATACAATACATGATCAACTGCTCTAATTACATTGTTTATGGAAATTACACCTAAATT
ATCTAAATATTTAAGAACTTGATATCTAAATACTCTTAAGAAACGACCAGTCTGAGGCCG
TAAGGTCGTCCAGATTTGGAAGTTGAGATAACATTTGTGAATCCCCAGTACCTTCCTGAT
GTTGCGATTGAATCTTATCTGTATTGAAATGATGTCGCGGCTCATTAGAAATGGCCTCTC
GTCGTGGCTGGTGATCTTGAAATACAGGGGATTTTCTATCTCCCATATAAAAACGCCATT
CTGGGCTTGATGAGCAGTGATGAGTTCCCCGGTGCGTGAATCCAT
>HG969254
TTAATAAAATTTATATTTTATATCATGAGTTTCTGTTACATTTATTGTGTTTTCAAGTAC
ATCATACAATACATGATCAACTGCTCTAATTACATTGTTTATGGAAATTACACCTAAATT
ATCTAAATATTTAAGAACTTGATATCTAAATACTCTTAAGAAACGACCAGTCTGAGGCCG
TAAGGTCGTCCAGATTTGGAAGTTGAGATAACATTTGTGAATCCCCAGTACCTTCCTGAT
GTTGTGATTGAATCTTATCTGTATTGAAATGATGTCGTGGCTCATTAGAAATGGCCTCTC
GTCGTGGTTGGTGATCTTGAAATACAGGGGATTTTCTATCTCCCATATAAAAACGCCATT
CTGGGCTTGATGAGCAGTGATGAGTTCCCCGGTGCGTGAATCCAT
>GU076453
TTAATAAAATTTATATTTTATATCATGACTTTCTATTACATTTAGTGTGTTTTCAAGTAC
ATCATACAATACATGATCAACTGCTCTAATTACATTGTTTATGGAAATTACACCTAAATT
ATCTAAATATTTAAGAACTTGATATCTAAATACTCTTAAGAAACGACCAGTCTGAGGCCG
TAAGGTCGTCCAGATTTGGAAGTTGAGATAACATTTGTGAATCCCCAGTACCTTCCTGAT
GTTGTGATTGAATCTTATCTGTATTGAAATGATGTCGTGGCTCGTTAGAAATGGTCTCTC
GTCGTGGTTGGTGATCTTGAAATACAGGGGATTTTCTATCTCCCATATAAAAACGCCATT
CTGGGCTTGATGAGCAGTGATGAGTTCCCCGGTGCGTGAATCCAT
>GU076441
TTAATAAAATTTATATTTTATATCATGACTTTCTATTACATTTAGTGTGTTTTCAAGTAC
ATCATACAATACATGATCAACTGCTCTAATTACATTGTTTATGGAAATTACACCTAAATT
ATCTAAATATTTAAGAACTTGATATCTAAATACTCTTAAGAAACGACCAGTCTGAGGCCG
TAAGGTCGTCCAGATTTGGAAGTTGAGATAACATTTGTGAATCCCCAGTACCTTCCTGAT
GTTGTGATTGAATCTTATCTGTATTGAAATGATGTCGTGGCTCGTTAGAAATGGTCTCTC
GTCGTGGTTGGTGATCTTGAAATACAGGGGATTTTCTATCTCCCATATAAAAACGCCATT
CTGGGCTTGATGAGCAGTGATGAGTTCCCCGGTGCGTGAATCCAT
>GU076452
TTAATAAAATTTATATTTTATATCATGACTTTCTATTACATTTAGTGTGTTTTCAAGTAC
ATCATACAATACATGATCAACTGCTCTAATTACATTGTTTATGGAAATTACACCTAAATT
ATCTAAATATTTAAGAACTTGATATCTAAATACTCTTAAGAAACGACCAGTCTGAGGCCG
TAAGGTCGTCCAGATTTGGAAGTTGAGATAACATTTGTGAATCCCCAGTACCTTCCTGAT
GTTGTGATTGAATCTTATCTGTATTGAAATGATGTCGTGGCTCGTTAGAAATGGTCTCTC
GTCGTGGTTGGTTATCTTGAAATACAGGGGATTTTCTATCTCCCATATAAAAACGCCATT
CTGGGCTTGATGAGCAGTGATGAGTTCCCCGGTGCGTGAATCCAT
>HG969256
TTAATAAAATTTATATTTTATATCATGACTTTCTATTACATTTAGTGTGTTTTCAAGTAC
ATCATACAATACATGATCAACTGCTCTAATTACATTGTTTATGGAAATTACACCTAAATT
ATCTAAATATTTAAGAACTTGATATCTAAATACTCTTAAGAAACGACCAGTCTGAGGCCG
TAAGGTCGTCCAGATTTGGAAGTTGAGATAACATTTGTGAATCCCCAGTACCTTCCTGAT
GTTGTGATTGAATCTTATCTGTATTGAAATGATGTCGTGGCTCGTTAGAAATGGTCTCTC
GTCGTGGTTGGTTATCTTGAAATACAGGGGATTTTCTATCTCCCATATAAAAACGCCATT
CTGGGCTTGATGAGCAGTGATGAGTTCCCCGGTGCGTGAATCCAT
>KF229721
TTAATAAAATTTATATTTTATATCATGACTTTCGGTTACATTTATTGTGTTTTCAAGTAC
ATTATACAATACATGATCAACTGCTCTAATTACATTGTTTATGGAAATTACACCTAAATT
ATCTAAATATTTAAGAACTTGATATCTAAATACTCTTAAGAAACGACCAGTCTGAGGCCG
TAAGGTCGTCCAGATTTGGAAGTTGAGATAACATTTGTGAATCCCCAGTACCTTCCTGAT
GTTGTGATTGAATCTTATCTGTATTGAAATGATGTCGTGGCTCATTAGAAATGGCCTCTC
GTCGTGGTTGGTGATCTTGAAATACAGGGGATTTTCTATCTCCCATATAAAAACGCCATT
CTGGGCTTGATGAGCAGTGATGAGTTCCCCGGTGCGTGAATCCAT
>HE819242
TTAATAAAATTTATATTTTATATCATGACTTTCGGTTACATTTATTGTGTTTTCAAGTAC
ATTATACAATACATGATCAACTGCTCTAATTACATTGTTTATGGAAATTACACCTAAATT
ATCTAAATATTTAAGAACTTGATATCTAAATACTCTTAAGAAACGACCAGTCTGAGGCCG
TAAGGTCGTCCAGATTTGGAAGTTGAGATAACATTTGTGAATCCCCAGTACCTTCCTGAT
GTTGTGATTGAATCTTATCTGTATTGAAATGATGTCGTGGCTCATTAGAAATGGCCTCTC
GTCGTGGTTGGTGATCTTGAAATACAGGGGATTTTCTATCTCCCATATAAAAACGCCATT
CTGGGCTTGATGAGCAGTGATGAGTTCCCCGGTGCGTGAATCCAT
>KF229722
TTAATAAAATTTATATTTTATATCATGACTTTCTGTTACATTTATTGTGTTTTCAAGTAC
ATTATACAATACATGATCAACTGCTCTAATTACATTGTTTATGGAAATTACACCTAAATT
ATCTAAATATTGAAGAACTTGATATCTAAATACTCTTAAGAAACGACCAGTCTGAGGCCG
TAAGGTCGTCCAGATTTGGAAGTTGAGATAACATTTGTGAATCCCCAGTACCTTCCTGAT
GTTGTGATTGAATCTTATCTGTATTGAAATGATGTCGTGGCTCATTAGAAATGGCCTCTC
GTCGTGGTTGGTGATCTTGAAATACAGGGGATTTTCTATCTCCCATATAAAAACGCCATT
CTGGGCTTGATGAGCAGTGATGAGTTCCCCGGTGCGTAAATCCAT
>JN604488
TTAATAAAATTTATATTTTATATCATGAGTTTCTGTTACATTTATTGTGTTTTCAAGTAC
ATTATACAATACATGATCAACTGCTCTAATTACATTGTTTATGGAAATTACACCTAAATT
ATCTAAATATTTAAGAACTTGATATCTAAATACTCTTAAGAAACGACCAGTCTGAGGCCG
TAAGGTCGTCCAGATTTGGAAGTTGAGATAACATTTGTGAATCCCCAGTACCTTCCTGAT
GTTGTGATTGAATCTTATCTGTATTGAAATGATGTCGTGGCTCATTAGAAATGGCCTCTC
GTCGTGGTTGGTGATCTTGAAATACAGGGGATTTTCTATCTCCCATATAAAAACGCCATT
CTGGGCTTGATGAGCAGTGATGAGTTCCCCGGTGCGTGAATCCAT
>JN604486
TTAATAAAATTTATATTTTATATCATGAGTTTCTGTTACATTTATTGTGTTTTCAAGTAC
ATTATACAATACATGATCAACTGCTCTAATTACATTGTTTATGGAAATTACACCTAAATT
ATCTAAATATTTAAGAACTTGATATCTAAATACTCTTAAGAAACGACCAGTCTGAGGCCG
TAAGGTCGTCCAGATTTGGAAGTTGAGATAACATTTGTGAATCCCCAGTACCTTCCTGAT
GTTGTGATTGAATCTTATCTGTATTGAAATGATGTCGTGGCTCATTAGAAATGGCCTCTC
GTCGTGGTTGGTGATCTTGAAATACAGGGGATTTTCTATCTCCCATATAAAAACGCCATT
CTGGGCTTGATGAGCAGTGATGAGTTCCCCGGTGCGTGAATCCAT
>JN604487
TTAATAAAATTTATATTTTATATCATGAGTTTCTGTTACATTTATTGTGTTTTCAAGTAC
ATTATACAATACATGATCAACTGCTCTAATTACATTGTTTATGGAAATTACATCTAAATT
ATCTAAATATTTAAGAACTTGATATCTAAATACTCTTAAGAAACGACCAGTCTGAGGCCG
TAAGGTCGTCCAGATTTGGAAGTTGAGATAACATTTGTGAATCCCCAGTACCTTCCTGAT
GTTGTGATTGAATCTTATCTGTATTGAAATGATGTCGTGGCTCATTAGAAATGGCCTCTC
GTCGTGGTTGGTGATCTTGAAATACAGGGGATTTTCTATCTCCCATATAAAAACGCCATT
CTGGGCTTGATGAGCAGTGATGAGTTCCCCGGTGCGTGAATCCAT
>GU076450
TTAATAAAATTTATATTTTATATCATGAGTTTCTGTTACATTTATTGTGTTTTCAAGTAC
ATTATACAATACATGATCAACTGCTCTAATTACATTGTTTATGGAAATTACACCTAAATT
ATCTAAATATTTAAGAACTTGATATCTAAATACTCTTAAGAAACGACCAGTCTGAGGCCG
TAAGGTCGTCCAGATTTGGAAGTTGAGATAACATTTGTGAATCCCCAGTACCTTCCTGAT
GTTGTGATTGAATCTTATCTGTATTGAAATGATGTCGTGGCTCATTAGAAATGGCCTCTC
GTCGTGGTTGGTGATCTTGAAATAGAGGGGATTTTCTATCTCCCATATAAAAACGCCATT
CTGGGCTTGATGAGCAGTGATGAGCTCCCCGGTGCGTGAATCCAT
>GU076451
TTAATAAAATTTATATTTTATATCATGAGTTTCTGTTACATTTAATGTGTTTTCAAGTAC
ATTATACAATACATGATCAACTGCTCTAATTACATTGTTTATGGAAATTACACCTAAATT
ATCTAAATATTTAAGAACTTGATATCTAAATACTCTTAAGAAACGACCAGTCTGAGGCTG
TAAGGTCGTCCAGATTTGGAAGTTGAGATAACATTTGTGAATCCCCAGTACCTTCCTGAT
GTTGTGATTGAATCTTATCTGTATTGAAATGATGTCGTGGCTCATTAGAAATGGCCTCTC
GTCGTGGTTGGTGATCTTGAAATACAGGGGATTTTCTATCTCCCATATAAAAACGCCATT
CTGGGCTTGATGAGCAGTGATGAGTTCCCCGGTGCGTGAATCCAT
>GU076443
TTAATAAAATTTATATTTTATATCATGATTTTCTGTTACATTTAGTGTGTTTTCGAGTAC
ATCATACAATACATGATCAACTGCTCTGATTACATTGTTAATGGAAATTACACCTATATT
ATCTAAATATTTAAAAACTTGATATCTAAATACTCTTAAGAAATGACCAGTCTGAGGCCG
TAAGGTCGTCCAGATTTGGAAGTTGAGATAACATTTGTGAATCCCCAGTACCTTCCTGAT
GTTGTGATTGAATCTTATCTGTATTGAAATGATGTCGTGGCTCATTAGAAATGGCCTCTC
GTCGTGGTTGGTGATCTTGAAATACAGGGGATTTTCTATCTCCCATATAAAAACGCCATT
CTGGGCTTGATGAGCAGTGATGAGTTCCCCGGTGCGTAAATCCAT
>GU076442
TTAATAAAATTTATATTTTATATCATGATTTTCTGTTACATTTAGTGTGTTTTCGAGTAC
ATCATACAATACATGATCAACTGCTCTGATTACATTGTTAATGGAAATTACACCTATATT
ATCTAAATATTTAAAAACTTGATATCTAAATACTCTTAAGAAATGACCAGTCTGAGGCCG
TAAGGTCGTCCAGATTTGGAAGTTGAGATAACATTTGTGAATCCCCAGTACCTTCCTGAT
GTTGTGATTGAATCTTATCTGTATTGAAATGATGTCGTGGCTCATTAGAAATGGCCTCTC
GTCGTGGTTGGTGATCTTGAAATACAGGGGATTTTCTATCTCCCATATAAAAACGCCATT
CTGGGCTTGATGAGCAGTGATGAGTTCCCCGGTGCGTAAATCCAT
>EU085423
TTAATAAAATTTATATTTTATATCATGATTTTCTGTTACATTTAGTGTGTTTTCGAGTAC
ATCATACAATACATGATCAACTGCTCTGATTACATTGTTAATGGAAATTACACCTATATT
AACTAAATATTTAAAAACTTGATATTTAAATACTCTTAAGAAATGACCAGTCTGAGGCCG
TAAGGTCGTCCAGATTTGGAAGTTGAGATAACATTTGTGAATCCCCAGTACCTTCCTGAT
GTTGTGATTGAATCTTATCTGTATTGAAATGATGTCGTGGCTCATTAGAAATGGCCTCTC
GTCGTGGTTGGTGATCTTGAAATACAGGGGATTTTCTATCTCCCATATAAAAACGCCATT
CTGGGCTTGATGAGCAGTGATGAGTTCCCCGGTGCGTGAATCCAT
>JQ928346
TTAATAAAATTTATATTTTATATCATGACTTTCTGTTACATTTATTGTGTTTTCAAGTAC
ATCATACAATACATGATCAACTGCTCTGATTACATTATTTATGGAAATTACACCAAGACT
ATCTAAATACTTAAGAACTTGATATCTAAATACTCTTAAGAAACGACCAGTCTGAGGGCG
TAAGGTCGTCCAGATTTGGAAGTTGAGATAACATTTGTGAATCCCCAGTACCTTCCTGAT
GTTGTGATTGAATCTTATCTGTATTGAAATGATGTCGTGGCTCATTAGAAATGGTCTCTC
GTCGTGGTTGGTGATCTTGAAATACAGGGGATTTTCTATCTCCCATATAAAAACGCCATT
CTGGGCTTGATGAGCAGTGATGAGTTCCCCGGTGCGTGAATCCAT
>FJ956703
TTAATAAATTTTATATTTTATATCATGACTTTCTGTTACATTTATTGTGTTTTCAAGTAC
ATCATACAATACATGATCAACTGCTCTGATTACATTGTTAATGGAAATTACACCAAGACT
ATCTAAATACTTAAGAACTTGATATCTAAATACTCTTAAGAAACGACCAGTCTGAGGCCG
TAAGGTCGTCCAGATTTGGAAGTTGAGATAACATTTGTGAATCCCCAGTACCTTCCTGAT
ATTGTGATTGAATCTTATCTGTATTGAAATGATGTCGTGGCTCATTAGAAATGGCCTCTC
GTCGTGGTTGGTGATCTTGAAATATAGGGGATTTTCTATCTCCCATATAAAAACGCCATT
CTGGGCTTGATGAGCAGTGATGAGTTCCCCGGTGCGTGAATCCAT
>HE819241
TTAATAAAATTTATATTTTATATCATGACTTTCTGTTACATTTATTGTGTTTTCAAGTAC
ATCATATAATACATGATCAACTGCTCTGATTACATTGTTAATGGAAATTACACCAAGACT
ATCTAAATACTTAAGAACTTGATATCTAAATACTCTTAAGAAACGACCAGTCTGAGGCCG
TAAGGTCGTCCAGATTTGGAAGTTGAGATAACATTTGTGAATCCCCAGTATCTTCCTGAT
GTTGTGATTGAATCTTATCTGTATTGAAATGATGTCGTGGCTCATTAGAAATGGCCTCTC
GTCGTGGTTGGTGATCTTGAAATAGAGGGGATTTTCTATCTCCCATATAAAAACGCCATT
CTGGGCTTGATGAGCAGTGATGAGTTCCCCTGTGCGTGAATCCAT
>FJ956704
TTAATAAAATTTATATTTGATATCATGACTTTCTGTTACATTTATTGTGTTTTCAAGTAC
ATCATACAATACATGATCAACTGCTCTGATTACATTGTTAATGGAAATTACTCCAAGACT
ATCTAAATACTTAAGAACTTGATATCTAAATACTCTTAAGAAACGACCAGTCTGAGGCCG
TAAGGTCGTCCAGATTCGGAAGTTGAGAAAACATTTGTGAATCCCCAGTACCTTCCTGAT
ATTGTGATTGAATCTTATCTGAATGGAAATGATGTCGTGGCTCATTAGAAATGGCCTCTC
GTCGTGGTTGGTGATCTTGAAATACAGGGGATTTTCTATCTCCCATATAAAAACGCCATT
CTGGGCTTGATGAGCAGTGATGAGTTCCCCGGTGCGTGAATCCAT
>FJ956701
TTAATAAAATTTATATTTTATATCATGACTTTCGGTTACATTTATTGTGTTTTCAAGTAC
ATCATATAATACATGATCAACTGCTCTGATTACATTGTTAATGGAAATTACACCAAGATT
ATCTAAATACTTAAGAACTTGATATCTAAATACTCTTAAGAAACGACCAGTCTGAGGCTG
TAATGTCGTCCAAATTCGGAAGTTGAGAAAACATTTGTGAATCCCCAGTACCTTCCTGAT
GTTGTGATTGAATCTTATCTGTATTGAAATGATGTCGTGGCTCATTAGAAATGGCCTCTC
GTCGTGGTTGGTGATCTTGAAATACAGGGGATTTTCGATCTCCCATATAAAAACGCCATT
CTGGGCTTGATGAGCAGTGATGAGTTCCCCTGTGCGTGAATCCAT
>DQ644565
TTAATAAAATTTATATTTTATATCATGACTTTCGGTTACATTTATTGTGTTTTCAAGTAC
ATCATATAATACATGATCAACTGCTCTGATTACATTGTTAATGGAAATTACACCAAGATT
ATCTAAATACTTAAGAACTTGATATCTAAATACTCTTAAGAAACGACCAGTCTGAGGCTG
TAATGTCGTCCAAATTCGGAAGTTGAGAAAACATTTGTGAATCCCCAGTACCTTCCTGAT
GTTGTGATTGAATCTTATCTGTATTGAAATGATGTCGTGGCTCATTAGAAATGGCCTCTC
GTCGTGGTTGGTGATCTTGAAATACAGGGGATTTTCGATCTCCCATATAAAAACGCCATT
CTGGGCTTGATGAGCAGTGATGAGTTCCCCTGTGCGTGAATCCAT
>FJ956702
TTAATAAAATTTATATTTTATATCATGACTTTCGGTTACATTTATTGTGTTTTCAAGTAC
ATCATATAATACATGATCAACTGCTCTGATTACATTGTTAATGGAAATTACACCAAGATT
ATCTAAATACTTAAGAACTTGATATCTAAATACTCTTAAGAAACGACCAGTCTGAGGCTG
TAATGTCGTCCAAATTCGGAAGTTGAGAAAACATTTGTGAATCCCCAGTACCTTCCTGAT
GTTGTGATTGAATCTTATCTGTATTGAAATGATGTCGTGGCTCATTAGAAATGGCCTCTC
GTCGTGGTTGGTGATCTTGAAATACAGGGGATTTTCGATCTCCCATATAAAAACGCCATT
CTGGGCTTGATGAGCAGTGATGAGTTCCCCTGTGCGTGAATCCAT
>FJ956705
TTAATAAAATTTATATTTTATATCATGACTTTCGGTTACATTTATTGTGTTTTCAAGTAC
ATCATATAATACATGATCAACTGCTCTGATTACATTGTTAATGGAAATTACACCAAGATT
ATCTAAATACTTAAGAACTTGATATCTAAATACTCTTAAGAAACGACCAGTCTGAGGCTG
TAATGTCGTCCAAATTCGGAAGTTGAGAAAACATTTGTGAATCCCCAGTACCTTCCTGAT
GTTGTGATTGAATCTTATCTGTATTGAAATGATGTCGTGGCTCATTAGAAATGGCCTCTC
GTCGTGGTTGGTGATCTTGAAATACAGGGGATTTTCGATCTCCCATATAAAAACGCCATT
CTGGGCTTGATGAGCAGTGATGAGTTCCCCTGTGCGTGAATCCAT
>HE819240
TTAATAAAATTTATATTTTATATCATGACTTTCGGTTACATTTATTGTGTTTTCAAGTAC
ATCATATAATACATGATCAACTGCTCTGATTACATTGTTAATGGAAATTACACCAAGAAT
ATCTAAATACTTAAGAACTTGATATCTAAATACTCTTAAGAAACGACCAGTCTGAGGCTG
TAATGTCGTCCAAATTCGGAAGTTGAGAAAACATTTGTGAATCCCCAGTACCTTCCTGAT
GTTGTGATTGAATCTTATCTGTATTGAAATGATGTCGTGGCTCATTAGAAATGGCCTCTC
GTCGTGGTTGGTGATCTTGAAATACAGGGGATTTTCGATCTCCCATATAAAAACGCCATT
CTGGGCTTGATGAGCAGTGATGAGTTCCCCGGTGCGTGAATCCAT
>HE819245
TTAATAAAATTTATATTTTATATCATGACTTTCGGTTACATTTATTGTGTTTGCAAGTAC
ATCATATAATACATGATCAACTGCTCTGATTACATTGTTAATGGAAATTACACCAAGATT
ATCTAAATACTTAAGAACTTGATATCTAAATACTCTTAAGAAACGACCAGTCTGAGGCTG
TAATGTCGTCCAAATTCGGAAGTTGAGAAAACATTTGTGAATCCCCAGTACCTTCCTTAT
GTTGTGATTGAATCTTATCTGTATTGAAATGATGTCGTGGCTCATTAGAAATGGCCTCTC
GTCGTGGTTGGTGATCTTGAAATACAGGGGATTTTCTATCTCCCATATAAAAACGCCATT
CTGGGCTTGATGAGCAGTGATGAGTTCCCCGGTGCGTGAATCCAT
>HE819243
TTAATAAAATTTATATTTTATATCATGACTTTCTGTTACATTTATTGTGTTTTCAAGTAC
ATCATACAATACATGATCAACTGCTCTGATTACATTGTTAATGGAAATTACACCAAGACT
ATCTAAATATTTAAGAACTTGATATCTAAATACTCTTAAGAAACGACCAGTCTGAGGCTG
TAATGTCGTCCAAATCCGGAAGTTGAGAAAACATTTGTGAATCCCCAGTACCTTCCTGAT
ATTGTGATTGAATCTTATCTGAATGGAAATGATGTCGTGGTTCATTAGAAATGGCCTCTC
GTCGTGGTTGGTGATCTTGAAATACAGGGGATTTTCTATCTCCCATATAAAAACGCCATT
CTGGGCTTGATGAGCAGTGATGAGTTCCCCGGTGCGTGAATCCAT
>KF435136
TTAATAAAAGTTATATTTTATATCATGAGTTTCTGTTACATTTATTGTGTTTTCAAGTAC
ATCATACAATACATGATCAACTGCTCTAATTACATTGTTAATGGAAATTACACCTAAATT
ATCTAAATATTTAGAAACTTGATATCTACATACTCTAAAGATACGACCAGTCTGATGCCG
TGAGTTCGTCCAGACTCGGATGTTGAGATAGCATAAGTGAATCCCCAGTACGTGCCTGAT
GTTGTGATTGAATCTCATCTGCATTGAAATGACGTCGTGATTCATTAGAAATGGCCTCAC
GTCGTGATCCGCCCTTTTGGAATCCAGGGGATTTTCTATCTCCCATAAAAAAACCCCACT
CTGCGCGTGATGAGCAGTGATGCGTTCCCCGGTGCGTGAATCCAT
>GU076454
TTAATAAAATTTATATTTTATATCATGAGTTTCTATTACATTTATTGTGTTTTCAAGTAC
ATTATACAATACATGATCCACTGCTCTAATTACATTGTTAATGGAAATTACACCTAAATT
ATCTAAATACTTATAAACTTGATATCTAAATACTCTTAAGAAACGACCAGTCTGAGGCCG
TAAGGTTGTCCAGATTCGGAAGTTGAGAAAACATTTGTGAATCCCCAGTTCCTTCCTGAT
GTTGTGATTGAATCGTATCTGCATTGAAATGATGTCGTGGTTCATTAGAAATGGCCTCTC
GTAGTGGTCGGTTATCTTGAAATACAGGGGATTTTCTATCTCCCATATAAAAACGCCATT
CTGGGCTTGATGAGCAGTGATGAGTTCCCCGGTGCGTGAATCCAT
>KR108214
TTAATAAAATTTGTATTTTATATCATGAGTTTCTGTTACAGTTATTGTGTTGTCAAGTAC
ATCATACAATACATGATCCACTGCTCTAATTACATTGTTAATGGAAATTACACCTAAATT
ATCTAAATATTTAAAAACTTGATATCTAAATACTCTTAAGAAATGACCAGTCTGAGGCCG
TAATGTCGTCCAGATTTGGAAGTTGAGAAAACATTTGTGAATCCCCAGTACCTTCCTGAT
GTTGTGATTGAATCTTATCTGAATGGAAATGATGTCGTGGTTCATTAGAAATGGCCTCTC
GTCGTGGTTGGTGATCTTGAAATAGAGGGGATTGTTTATCTCCCATATAAAAACGCCATT
CTCTGCCTGAGGAGCAGTGATGAGTTCCCCTGTGCGTGAATCCAT
>KJ830842
TTAATAAAATTTGTATTTTATATCATGAGTTTCTGTTACAGTTATTGTGTTGTCAAGTAC
ATCATACAATACATGATCCACTGCTCTAATTACATTGTTAATGGAAATTACACCTAAATT
ATCTAAATATTTAAAAACTTGATATCTAAATACTCTTAAGAAATGACCAGTCTGAGGCCG
TAATGTCGTCCAGATTTGGAAGTTGAGAAAACATTTGTGAATCCCCAGTACCTTCCTGAT
GTTGTGATTGAATCTTATCTGAATGGAAATGATGTCGTGGTTCATTAGAAATGGCCGCTG
GCTGTGTTCTGTTATCTTGAAATAGAGGGGATTGTTTATCTCCCAGATAAAAACGCCATT
CTCTGCCTGAGGAGCAGTGATGAGTTCCCCTGTGCGTGAATCCAT
>KJ830841
TTAATAAAATTTATATTTTATATCATGAGTTTCTGTTACATTTATTGTGTTTTCAAGTAC
ATCATACAATACATGATCCACTGCTCTAATTACATTGTTAATGGAAATTACACCTAAATT
ATCTAAATACTTAAAAACTTGATATCTAAATACTCTTAAGAAACGACCAGTCTGAGGCCG
TAAGGTCGTCCAGATTCGGAAGTTGAGATAACATTTGTGAATCCCCAGCACCTTCCTGAT
GTTGTGATTGAATCTTATCTGAATGGAAATGATGTCGTGGTTCATTAGAAATGGCCGCTG
GCTGTGTTCTGTTATCTTGAAATAGAGGGGATTGTTTATCTCCCAGATAAAAACGCCATT
CTCTGCCTGAGGAACAGTGATGAGTTCCCCTGTGCGTGAATCCAT
>JF451352
TTAATAAAATTTATATTTTATATCATGAGTTTCTGTTACATTTATTGTGTTTTCAAGTAC
ATCATACAATACATGATCCACTGCTCTAATTACATTGTTAATGGAAATTACACCTAAATT
ATCTAAATACTTAAAAACTTGACATCTAAATACTCTTAAGAAACGACCAGTCTGAGGCCG
TAAGGTCGTCCAGATTCGGAAGTTGAGATAACATTTGTGAATCCCCAGTACCTTCCTGAT
GTTGTGATTGAATCTTATCTGAATGGAAATGATGTCGTGGTTCATTAGAAATGGCCGCTG
GCTGTGTTCTGTTATCTTGAAATAGAGGGGATTGTTTATCTCCCAGATAAAAACGCCATT
CTCTGCCTGAGGAACAGTGATGAGTTCCCCTGTGCGTGAATCCAT
>AY044138
TTAATAAACATTATATTTTATATCATGGTTCTCTGTTACATCTATTGTCTTTTCAAGTAC
ATTATATAATACATGATCAACTGCTCTAATTACATTGTTAATAGAAATTACACCAAGACT
ATCTAAATACTTAAGAACTTGATATCTAAATACTCTTAAGAAACGACCAGTCTGAGGCCG
TAAGGTTGTCCAAATTCGGAAGTTGAGAAAACATTTGTGAATCCCCAGAACCTTCCTGAT
GTTGTGGTTGAATCTTATCTGAATGGAAATGACGTCGTGGTTCATTAGAAATGGCCTCTG
GCTGTGTTCTGTTATCTTGAAATAGAGGGGATTGTTTATCTCCCAGATAAAAACGCCATT
CTCTGCTTGAGGAGCAGTGATGAGTTCCCCTGTGTGTGAATCCAT
>LN680632
TTAATAAAATTTATATTTTATATCATGACTTTCTGTTACATTTATTGTGTTTTCAAGTAC
ATCATACAATACATGATCAACTGCTCTGATTACATTGTTAATGGAAATTACACCAAGATT
ATCTAAATATTTAAGAACTTGATATCTAAATACTCTTAAGAAACGACCAGTCTGAGGCTG
TAATGTCGTCCAAATCTGGAAGTTGAGAAAACATTTGTGAATCCCCAACTCCTTCCTGAT
ATTGTGGTTGAATCTTATCTGAATGGAAATGATGTCGTGGTTCATTAGAAATGGCCTCTG
GCTGTGTTCTGTTATCTTGAAATAGAGGGGATTGTTTATCTCCCAGATAAAAACGCCATT
CTCTGCTTGAGGAGCAGTGATGAGTTCCCCTGTGCGTGAATCCAT
>HG941640
TTAATAAAATTTATATTTTATATCATGACTTTCTGTTACATTTATTGTGTTTTCAAGTAC
ATCATACAATACATGATCAACTGCTCTGATTACATTGTTAATGGAAATTACACCAAGATT
ATCTAAATATTTAAGAACTTGATATCTAAATACTCTTAAGAAACGACCAGTCTGAGGCTG
TAATGTCGTCCAAATCTGGAAGTTGAGAAAACATTTGTGAATCCCCAACTCCTTCCTGAT
ATTGTGGTTGAATCTTATCTGAATGGAAATGATGTCGTGGTTCATTAGAAATGGCCTCTG
GCTGTGTTCTGTTATCTTGAAATAGAGGGGATTGTTTATCTCCCAGATAAAAACGCCATT
CTCTGCTTGAGGAGCAGTGATGAGTTCCCCTGTGCGTGAATCCAT
>HG941646
TTAATAAAATTTATATTTTATATCATGACTTTCTGTTACATTTATTGTGTTTTCAAGTAC
ATCATACAATACATGATCAACTGCTCTGATTACATTGTTAATGGAAATTACACCAAGATT
ATCTAAATATTTAAGAACTTGATATCTAAATACTCTTAAGAAACGACCAGTCTGAGGCTG
TAATGTCGTCCAAATCTGGAAGTTGAGAAAACATTTGTGAATCCCCAACTCCTTCCTGAT
ATTGTGGTTGAATCTTATCTGAATGGAAATGATGTCGTGGTTCATTAGAAATGGCCTCTG
GCTGTGTTCTGTTATCTTGAAATAGAGGGGATTGTTTATCTCCCAGATAAAAACGCCATT
CTCTGCTTGAGGAGCAGTGATGAGTTCCCCTGTGCGTGAATCCAT
>HG941645
TTAATAAAATTTATATTTTATATCATGACTTTCTGTTACATTTATTGTGTTTTCAAGTAC
ATCATACAATACATGATCAACTGCTCTGATTACATTGTTAATGGAAATTACACCAAGATT
ATCTAAATATTTAAGAACTTGATATCTAAATACTCTTAAGAAACGACCAGTCTGAGGCTG
TAATGTCGTCCAAATCTGGAAGTTGAGAAAACATTTGTGAATCCCCAACTCCTTCCTGAT
ATTGTGGTTGAATCTTATCTGAATGGAAATGATGTCGTGGTTCATTAGAAATGGCCTCTG
GCTGTGTTCTGTTATCTTGAAATAGAGGGGATTGTTTATCTCCCAGATAAAAACGCCATT
CTCTGCTTGAGGAGCAGTGATGAGTTCCCCTGTGCGTGAATCCAT
>HG941647
TTAATAAAATTTATATTTTATATCATGACTTTCTGTTACATTTATTGTGTTTTCAAGTAC
ATCATACAATACATGATCAACTGCTCTGATTACATTGTTAATGGAAATTACACCAAGATT
ATCTAAATATTTAAGAACTTGATATCTAAATACTCTTAAGAAACGACCAGTCTGAGGCTG
TAATGTCGTCCAAATCTGGAAGTTGAGAAAACATTTGTGAATCCCCAACTCCTTCCTGAT
ATTGTGGTTGAATCTTATCTGAATGGAAATGATGTCGTGGTTCATTAGAAATGGCCTCTG
GCTGTGTTCTGTTATCTTGAAATAGAGGGGATTGTTTATCTCCCAGATAAAAACGCCATT
CTCTGCTTGAGGAGCAGTGATGAGTTCCCCTGTGCGTGAATCCAT
>HG941649
TTAATAAAATTTATATTTTATATCATGACTTTCTGTTACATTTATTGTGTTTTCAAGTAC
ATCATACAATACATGATCAACTGCTCTGATTACATTGTTAATGGAAATTACACCAAGATT
ATCTAAATATTTAAGAACTTGATATCTAAATACTCTTAAGAAACGACCAGTCTGAGGCTG
TAATGTCGTCCAAATCTGGAAGTTGAGAAAACATTTGTGAATCCCCAACTCCTTCCTGAT
ATTGTGGTTGAATCTTATCTGAATGGAAATGATGTCGTGGTTCATTAGAAATGGCCTCTG
GCTGTGTTCTGTTATCTTGAAATAGAGGGGATTGTTTATCTCCCAGATAAAAACGCCATT
CTCTGCTTGAGGAGCAGTGATGAGTTCCCCTGTGCGTGAATCCAT
>HG941650
TTAATAAAATTTATATTTTATATCATGACTTTCTGTTACATTTATTGTGTTTTCAAGTAC
ATCATACAATACATGATCAACTGCTCTGATTACATTGTTAATGGAAATTACACCAAGATT
ATCTAAATATTTAAGAACTTGATATCTAAATACTCTTAAGAAACGACCAGTCTGAGGCTG
TAATGTCGTCCAAATCTGGAAGTTGAGAAAACATTTGTGAATCCCCAACTCCTTCCTGAT
ATTGTGGTTGAATCTTATCTGAATGGAAATGATGTCGTGGTTCATTAGAAATGGCCTCTG
GCTGTGTTCTGTTATCTTGAAATAGAGGGGATTGTTTATCTCCCAGATAAAAACGCCATT
CTCTGCTTGAGGAGCAGTGATGAGTTCCCCTGTGCGTGAATCCAT
>HG941651
TTAATAAAATTTATATTTTATATCATGACTTTCTGTTACATTTATTGTGTTTTCAAGTAC
ATCATACAATACATGATCAACTGCTCTGATTACATTGTTAATGGAAATTACACCAAGATT
ATCTAAATATTTAAGAACTTGATATCTAAATACTCTTAAGAAACGACCAGTCTGAGGCTG
TAATGTCGTCCAAATCTGGAAGTTGAGAAAACATTTGTGAATCCCCAACTCCTTCCTGAT
ATTGTGGTTGAATCTTATCTGAATGGAAATGATGTCGTGGTTCATTAGAAATGGCCTCTG
GCTGTGTTCTGTTATCTTGAAATAGAGGGGATTGTTTATCTCCCAGATAAAAACGCCATT
CTCTGCTTGAGGAGCAGTGATGAGTTCCCCTGTGCGTGAATCCAT
>JN604485
TTAATAAAATTTATATTTTATATCATGACTTTCTGTTACATTTATTGTGTTTTCAAGTAC
ATCATACAATACATGATCAACTGCTCTGATTACATTGTTAATGGAAATTACACCAAGATT
ATCTAAATATTTAAGAACTTGATATCTAAATACTCTTAAGAAACGACCAGTCTGAGGCTG
TAATGTCGTCCAAATCTGGAAGTTGAGAAAACATTTGTGAATCCCCAACTCCTTCCTGAT
ATTGTGGTTGAATCTTATCTGAATGGAAATGATGTCGTGGTTCATTAGAAATGGCCTCTG
GCTGTGTTCTGTTATCTTGAAATAGAGGGGATTGTTTATCTCCCAGATAAAAACGCCATT
CTCTGCTTGAGGAGCAGTGATGAGTTCCCCTGTGCGTGAATCCAT
>HG969287
TTAATAAAATTTATATTTTATATCATGACTTTCTGTTACATTTATTGTGTTTTCAAGTAC
ATCATACAATACATGATCAACTGCTCTGATTACATTGTTAATGGAAATTACACCAAGATT
ATCTAAATATTTAAGAACTTGATATCTAAATACTCTTAAGAAACGACCAGTCTGAGGCTG
TAATGTCGTCCAAATCTGGAAGTTGAGAAAACATTTGTGAATCCCCAACTCCTTCCTGAT
ATTGTGGTTGAATCTTATCTGAATGGAAATGATGTCGTGGTTCATTAGAAATGGCCTCTG
GCTGTGTTCTGTTATCTTGAAATAGAGGGGATTGTTTATCTCCCAGATAAAAACGCCATT
CTCTGCTTGAGGAGCAGTGATGAGTTCCCCTGTGCGTGAATCCAT
>HG969286
TTAATAAAATTTATATTTTATATCATGACTTTCTGTTACATTTATTGTGTTTTCAAGTAC
ATCATACAATACATGATCAACTGCTCTGATTACATTGTTAATGGAAATTACACCAAGATT
ATCTAAATATTTAAGAACTTGATATCTAAATACTCTTAAGAAACGACCAGTCTGAGGCTG
TAATGTCGTCCAAATCTGGAAGTTGAGAAAACATTTGTGAATCCCCAACTCCTTCCTGAT
ATTGTGGTTGAATCTTATCTGAATGGAAATGATGTCGTGGTTCATTAGAAATGGCCTCTG
GCTGTGTTCTGTTATCTTGAAATAGAGGGGATTGTTTATCTCCCAGATAAAAACGCCATT
CTCTGCTTGAGGAGCAGTGATGAGTTCCCCTGTGCGTGAATCCAT
>HG969285
TTAATAAAATTTATATTTTATATCATGACTTTCTGTTACATTTATTGTGTTTTCAAGTAC
ATCATACAATACATGATCAACTGCTCTGATTACATTGTTAATGGAAATTACACCAAGATT
ATCTAAATATTTAAGAACTTGATATCTAAATACTCTTAAGAAACGACCAGTCTGAGGCTG
TAATGTCGTCCAAATCTGGAAGTTGAGAAAACATTTGTGAATCCCCAACTCCTTCCTGAT
ATTGTGGTTGAATCTTATCTGAATGGAAATGATGTCGTGGTTCATTAGAAATGGCCTCTG
GCTGTGTTCTGTTATCTTGAAATAGAGGGGATTGTTTATCTCCCAGATAAAAACGCCATT
CTCTGCTTGAGGAGCAGTGATGAGTTCCCCTGTGCGTGAATCCAT
>HG969284
TTAATAAAATTTATATTTTATATCATGACTTTCTGTTACATTTATTGTGTTTTCAAGTAC
ATCATACAATACATGATCAACTGCTCTGATTACATTGTTAATGGAAATTACACCAAGATT
ATCTAAATATTTAAGAACTTGATATCTAAATACTCTTAAGAAACGACCAGTCTGAGGCTG
TAATGTCGTCCAAATCTGGAAGTTGAGAAAACATTTGTGAATCCCCAACTCCTTCCTGAT
ATTGTGGTTGAATCTTATCTGAATGGAAATGATGTCGTGGTTCATTAGAAATGGCCTCTG
GCTGTGTTCTGTTATCTTGAAATAGAGGGGATTGTTTATCTCCCAGATAAAAACGCCATT
CTCTGCTTGAGGAGCAGTGATGAGTTCCCCTGTGCGTGAATCCAT
>HG969283
TTAATAAAATTTATATTTTATATCATGACTTTCTGTTACATTTATTGTGTTTTCAAGTAC
ATCATACAATACATGATCAACTGCTCTGATTACATTGTTAATGGAAATTACACCAAGATT
ATCTAAATATTTAAGAACTTGATATCTAAATACTCTTAAGAAACGACCAGTCTGAGGCTG
TAATGTCGTCCAAATCTGGAAGTTGAGAAAACATTTGTGAATCCCCAACTCCTTCCTGAT
ATTGTGGTTGAATCTTATCTGAATGGAAATGATGTCGTGGTTCATTAGAAATGGCCTCTG
GCTGTGTTCTGTTATCTTGAAATAGAGGGGATTGTTTATCTCCCAGATAAAAACGCCATT
CTCTGCTTGAGGAGCAGTGATGAGTTCCCCTGTGCGTGAATCCAT
>HG969282
TTAATAAAATTTATATTTTATATCATGACTTTCTGTTACATTTATTGTGTTTTCAAGTAC
ATCATACAATACATGATCAACTGCTCTGATTACATTGTTAATGGAAATTACACCAAGATT
ATCTAAATATTTAAGAACTTGATATCTAAATACTCTTAAGAAACGACCAGTCTGAGGCTG
TAATGTCGTCCAAATCTGGAAGTTGAGAAAACATTTGTGAATCCCCAACTCCTTCCTGAT
ATTGTGGTTGAATCTTATCTGAATGGAAATGATGTCGTGGTTCATTAGAAATGGCCTCTG
GCTGTGTTCTGTTATCTTGAAATAGAGGGGATTGTTTATCTCCCAGATAAAAACGCCATT
CTCTGCTTGAGGAGCAGTGATGAGTTCCCCTGTGCGTGAATCCAT
>HG969281
TTAATAAAATTTATATTTTATATCATGACTTTCTGTTACATTTATTGTGTTTTCAAGTAC
ATCATACAATACATGATCAACTGCTCTGATTACATTGTTAATGGAAATTACACCAAGATT
ATCTAAATATTTAAGAACTTGATATCTAAATACTCTTAAGAAACGACCAGTCTGAGGCTG
TAATGTCGTCCAAATCTGGAAGTTGAGAAAACATTTGTGAATCCCCAACTCCTTCCTGAT
ATTGTGGTTGAATCTTATCTGAATGGAAATGATGTCGTGGTTCATTAGAAATGGCCTCTG
GCTGTGTTCTGTTATCTTGAAATAGAGGGGATTGTTTATCTCCCAGATAAAAACGCCATT
CTCTGCTTGAGGAGCAGTGATGAGTTCCCCTGTGCGTGAATCCAT
>HG969280
TTAATAAAATTTATATTTTATATCATGACTTTCTGTTACATTTATTGTGTTTTCAAGTAC
ATCATACAATACATGATCAACTGCTCTGATTACATTGTTAATGGAAATTACACCAAGATT
ATCTAAATATTTAAGAACTTGATATCTAAATACTCTTAAGAAACGACCAGTCTGAGGCTG
TAATGTCGTCCAAATCTGGAAGTTGAGAAAACATTTGTGAATCCCCAACTCCTTCCTGAT
ATTGTGGTTGAATCTTATCTGAATGGAAATGATGTCGTGGTTCATTAGAAATGGCCTCTG
GCTGTGTTCTGTTATCTTGAAATAGAGGGGATTGTTTATCTCCCAGATAAAAACGCCATT
CTCTGCTTGAGGAGCAGTGATGAGTTCCCCTGTGCGTGAATCCAT
>HG969271
TTAATAAAATTTATATTTTATATCATGACTTTCTGTTACATTTATTGTGTTTTCAAGTAC
ATCATACAATACATGATCAACTGCTCTGATTACATTGTTAATGGAAATTACACCAAGATT
ATCTAAATATTTAAGAACTTGATATCTAAATACTCTTAAGAAACGACCAGTCTGAGGCTG
TAATGTCGTCCAAATCTGGAAGTTGAGAAAACATTTGTGAATCCCCAACTCCTTCCTGAT
ATTGTGGTTGAATCTTATCTGAATGGAAATGATGTCGTGGTTCATTAGAAATGGCCTCTG
GCTGTGTTCTGTTATCTTGAAATAGAGGGGATTGTTTATCTCCCAGATAAAAACGCCATT
CTCTGCTTGAGGAGCAGTGATGAGTTCCCCTGTGCGTGAATCCAT
>HG969269
TTAATAAAATTTATATTTTATATCATGACTTTCTGTTACATTTATTGTGTTTTCAAGTAC
ATCATACAATACATGATCAACTGCTCTGATTACATTGTTAATGGAAATTACACCAAGATT
ATCTAAATATTTAAGAACTTGATATCTAAATACTCTTAAGAAACGACCAGTCTGAGGCTG
TAATGTCGTCCAAATCTGGAAGTTGAGAAAACATTTGTGAATCCCCAACTCCTTCCTGAT
ATTGTGGTTGAATCTTATCTGAATGGAAATGATGTCGTGGTTCATTAGAAATGGCCTCTG
GCTGTGTTCTGTTATCTTGAAATAGAGGGGATTGTTTATCTCCCAGATAAAAACGCCATT
CTCTGCTTGAGGAGCAGTGATGAGTTCCCCTGTGCGTGAATCCAT
>HG969268
TTAATAAAATTTATATTTTATATCATGACTTTCTGTTACATTTATTGTGTTTTCAAGTAC
ATCATACAATACATGATCAACTGCTCTGATTACATTGTTAATGGAAATTACACCAAGATT
ATCTAAATATTTAAGAACTTGATATCTAAATACTCTTAAGAAACGACCAGTCTGAGGCTG
TAATGTCGTCCAAATCTGGAAGTTGAGAAAACATTTGTGAATCCCCAACTCCTTCCTGAT
ATTGTGGTTGAATCTTATCTGAATGGAAATGATGTCGTGGTTCATTAGAAATGGCCTCTG
GCTGTGTTCTGTTATCTTGAAATAGAGGGGATTGTTTATCTCCCAGATAAAAACGCCATT
CTCTGCTTGAGGAGCAGTGATGAGTTCCCCTGTGCGTGAATCCAT
>HG969267
TTAATAAAATTTATATTTTATATCATGACTTTCTGTTACATTTATTGTGTTTTCAAGTAC
ATCATACAATACATGATCAACTGCTCTGATTACATTGTTAATGGAAATTACACCAAGATT
ATCTAAATATTTAAGAACTTGATATCTAAATACTCTTAAGAAACGACCAGTCTGAGGCTG
TAATGTCGTCCAAATCTGGAAGTTGAGAAAACATTTGTGAATCCCCAACTCCTTCCTGAT
ATTGTGGTTGAATCTTATCTGAATGGAAATGATGTCGTGGTTCATTAGAAATGGCCTCTG
GCTGTGTTCTGTTATCTTGAAATAGAGGGGATTGTTTATCTCCCAGATAAAAACGCCATT
CTCTGCTTGAGGAGCAGTGATGAGTTCCCCTGTGCGTGAATCCAT
>HG969261
TTAATAAAATTTATATTTTATATCATGACTTTCTGTTACATTTATTGTGTTTTCAAGTAC
ATCATACAATACATGATCAACTGCTCTGATTACATTGTTAATGGAAATTACACCAAGATT
ATCTAAATATTTAAGAACTTGATATCTAAATACTCTTAAGAAACGACCAGTCTGAGGCTG
TAATGTCGTCCAAATCTGGAAGTTGAGAAAACATTTGTGAATCCCCAACTCCTTCCTGAT
ATTGTGGTTGAATCTTATCTGAATGGAAATGATGTCGTGGTTCATTAGAAATGGCCTCTG
GCTGTGTTCTGTTATCTTGAAATAGAGGGGATTGTTTATCTCCCAGATAAAAACGCCATT
CTCTGCTTGAGGAGCAGTGATGAGTTCCCCTGTGCGTGAATCCAT
>HG969279
TTAATAAAATTTATATTTTATATCATGACTTTCTGTTACATTTATTGTGTTTTCAAGTAC
ATCATACAATACATGATCAACTGCTCTGATTACAATGTTAATGGAAATTACACCAAGATT
ATCTAAATATTTAAGAACTTGATATCTAAATACTCTTAAGAAACGACCAGTCTGAGGCTG
TAATGTCGTCCAAATCTGGAAGTTGAGAAAACATTTGTGAATCCCCAACTCCTTCCTGAT
ATTGTGGTTGAATCTTATCTGAATGGAAATGATGTCGTGGTTCATTAGAAATGGCCTCTG
GCTGTGTTCTGTTATCTTGAAATAGAGGGGATTGTTTATCTCCCAGATAAAAACGCCATT
CTCTGCTTGAGGAGCAGTGATGAGTTCCCCTGTGCGTGAATCCAT
>HG969272
TTAATAAAATTTATATTTTATATCATGACTTTCTGTTACATTTATTGTGTTTTCAAGAAC
ATCATACAATACATGATCAACTGCTCTGATTACATTGTTAATGGAAATTACACCAAGATT
ATCTAAATATTTAAGAACTTGATATCTAAATACTCTTAAGAAACGACCAGTCTGAGGCTG
TAATGTCATCCAAATCTGGAAGTTGAGAAAACATTTGTGAATCCCCAACTCCTTCCTGAT
ATTGTGGTTGAATCTTATCTGAATGGAAATGATGTCGTGGTTCATTAGAAATGGCCTCTG
GCTGTGTTCTGTTATCTTGAAATAGAGGGGATTGTTTATCTCCCAGATAAAAACGCCATT
CTCTGCTTGAGGAGCAGTGATGAGTTCCCCTGTGCGTGAATCCAT
>HG969270
TTAATAAAATTTATATTTTATATCATGACTTTCTGTTACATTTATTGTGTTTTCAAGAAC
ATCATACAATACATGATCAACTGCTCTGATTACATTGTTAATGGAAATTACACCAAGATT
ATCTAAATATTTAAGAACTTGATATCTAAATACTCTTAAGAAACGACCAGTCTGAGGCTG
TAATGTCGTCCAAATCTGGAAGTTGAGAAAACATTTGTGAATCCCCAACTCCTTCCTGAT
ATTGTGGTTGAATCTTATCTGAATGGAAATGATGTCGTGGTTCATTAGAAATGGCCTCTG
GCTGTGTTCTGTTATCTTGAAATAGAGGGGATTGTTTATCTCCCAGATAAAAACGCCATT
CTCTGCTTGAGGAGCAGTGATGAGTTCCCCTGTGCGTGAATCCAT
>HG969266
TTAATAAAATTTATATTTTATATCATGACTTTCTGTTACATTTATTGTGTTTTCAAGTAC
ATCATACAATACATGATCAACTGCTCTGATTACATTGTTAATGGAAATTACACCAAGATT
ATCTAAATATTTAAGAACTTGATATCTAAATACTCTTAAGAAACGACCAGTCTGAGGCTG
TAATGTCGTCCAAATCTGGAAGTTGAGAAAACATTTGTGAATCCCCAACTCCTTCCTGAT
ATTGTGGTTGAATCTTATCTGAATGGAAATGATGTCGTGGTTCATTAGAAATGGCCTCTG
GCTGTGTTCTGTTATCTTGAAATAGAGGGGATTGTTTATCCCCCAGATAAAAACGCCATT
CTCTGCTTGAGGAGCAGTGATGAGTTCCCCTGTGCGTGAATCCAT
>JN604484
TTAATAAAATTTATATTTTATATCATGACTTTCTGTTACATTTATTGTGTTTTCAAGTAC
ATCATACAATATATGATCAACTGCTCTGATTACATTGTTAATGGAAATTACACCAAGATT
ATCTAAATACTTAAGAACTTGATATCTAAATACTCTTAAGAAACGACCAGTCTGAGGCTG
TAATGTCGTCCAAATCCGGAAGTTGAGAAAACATTTGTGAATCCCCAACTCCTTCCTGAT
ATTGTGGTTGAATCTTATCTGAATGGAAATGATGTCGTGGTTCATTAGAAATGGCCTCTG
GCTGTGTTCTGTTATCTTGAAATAGAGGGGATTGTTTATCTCCCAGATAAAAACGCCATT
CTCTGCTTGAGGAGCAGTGATGAGTTCCCCTGTGCGTGAATCCAT
>LN680630
TTAATAAAATTTATATTTTATATCATGACTTTCTGTTACATTTATTGTGTTTTCAAGTAC
ATCATACAATACATGATCAACTGCTCTGATTACATTGTTAATGGAAATTACACCAAGATT
ATCTAAATACTTAAGAATTTGATATCTAAATACTCTTAAGAAAAGACCAGTCTGAGGCTG
TAATGTCGTCCAAATTCGGAAGTTGAGAAAACATTTGTGAATCCCCAATTCCTTCCTGAT
ATTGTGGTTGAATCTTATCTGAATGGAAATGATGTCGTGGTTCATTAGAAATGGCCTGTT
GTGGTGTTCTGTTATCTTGAAATAGAGGGGATTTTGAATCTCCCAGATAAACACGCCATT
CTGTGCTTGAGCTGCAGTGATGGGTTCCCCTGTGCGTGAATCCAT
>KF229726
TTAATAAAATTTATATTTTATATCATGACTTTCTGTTACATTTATTGTGTTTTCAAGTAC
ATCATACAATACATGATCAACTGCTCTGATTACATTGTTAATGGAAATTACACCAAGATT
ATCTAAATACTTAAGAATTTGATATCTAAATACTCTTAAGAAAAGACCAGTCTGAGGCTG
TAATGTCGTCCAAATTCGGAAGTTGAGAAAACATTTGTGAATCCCCAATTCCTTCCTGAT
ATTGTGGTTGAATCTTATCTGAATGGAAATGATGTCGTGGTTCATTAGAAATGGCCTGTT
GTGGTGTTCTGTTATCTTGAAATAGAGGGGATTTTGAATCTCCCAGATAAACACGCCATT
CTGTGCTTGAGCTGCAGTGATGGGTTCCCCTGTGCGTGAATCCAT
>HG969208
TTAATAAAATTTATATTTTATATCATGACTTTCTGTTACATTTATTGTGTTTTCAAGTAC
ATCATACAATACATGATCAACTGCTCTGATTACATTGTTAATGGAAATTACACCAAGATT
ATCTAAATACTTAAGAATTTGATATCTAAATACTCTTAAGAAAAGACCAGTCTGAGGCTG
TAATGTCGTCCAAATTCGGAAGTTGAGAAAACATTTGTGAATCCCCAATTCCTTCCTGAT
ATTGTGGTTGAATCTTATCTGAATGGAAATGATGTCGTGGTTCATTAGAAATGGCCTGTT
GTGGTGTTCTGTTATCTTGAAATAGAGGGGATTTTGAATCTCCCAGATAAACACGCCATT
CTGTGCTTGAGCTGCAGTGATGGGTTCCCCTGTGCGTGAATCCAT
>HG969207
TTAATAAAATTTATATTTTATATCATGACTTTCTGTTACATTTATTGTGTTTTCAAGTAC
ATCATACAATACATGATCAACTGCTCTGATTACATTGTTAATGGAAATTACACCAAGATT
ATCTAAATACTTAAGAATTTGATATCTAAATACTCTTAAGAAAAGACCAGTCTGAGGCTG
TAATGTCGTCCAAATTCGGAAGTTGAGAAAACATTTGTGAATCCCCAATTCCTTCCTGAT
ATTGTGGTTGAATCTTATCTGAATGGAAATGATGTCGTGGTTCATTAGAAATGGCCTGTT
GTGGTGTTCTGTTATCTTGAAATAGAGGGGATTTTGAATCTCCCAGATAAACACGCCATT
CTGTGCTTGAGCTGCAGTGATGGGTTCCCCTGTGCGTGAATCCAT
>HG969198
TTAATAAAATTTATATTTTATATCATGACTTTCTGTTACATTTATTGTGTTTTCAAGTAC
ATCATACAATACATGATCAACTGCTCTGATTACATTGTTAATGGAAATTACACCAAGATT
ATCTAAATACTTAAGAATTTGATATCTAAATACTCTTAAGAAAAGACCAGTCTGAGGCTG
TAATGTCGTCCAAATTCGGAAGTTGAGAAAACATTTGTGAATCCCCAATTCCTTCCTGAT
ATTGTGGTTGAATCTTATCTGAATGGAAATGATGTCGTGGTTCATTAGAAATGGCCTGTT
GTGGTGTTCTGTTATCTTGAAATAGAGGGGATTTTGAATCTCCCAGATAAACACGCCATT
CTGTGCTTGAGCTGCAGTGATGGGTTCCCCTGTGCGTGAATCCAT
>AJ132711
TTAATAAAATTTATATTTTATATCATGACTCTCTGTTACATTTATTGTGTTTGCAAGTAC
ATCATACAATACATGATCAACTGCTCTGATTACATTGTTAATGGAAATTACACCAAGATT
ATCTAAATATCTAAGAACTGCATATTTAAATACTCTTAAGAAACGACCAGTCTGAGGCTG
TAATGTCGTCCAAATTCGGAAGTTGAGAAAACATTTGTGAATCCCCATTACCTTCCTGAT
ATTGTGGTTGAATCTTATCTGAATGGAAATGATGTCGTGGTTCATTAGAAATGGCCTCTG
GCTGTGTTCTGTTATCTTGAAATAAAGGGGATTGTTTATCTCCCAGATAAAAACGCCATT
CTCTGCTTGAGGAGCAGTGATGAGTTCCCCTGTGCGTGAATCCAT
>FJ956706
TTAATAAAATTTATATTTTATATCATGACTTTCTGTTACATTTATTGTGTTTTCAAGTAC
ATCATACAATACATGATCAACTGCTCTGATTACATTGTTTATGGAAATTACACCAAGACT
ATCTAAATACTTAAGAACTTGATATCTAAATACTCTTAAGAAACGACCAGTCTGAGGCTG
TAATGTCGTCCAGATTCGGAAGTTGAGAAAACATTTGTGAATCCCCAGTACCTTCCTTAT
GTTGTGGTTGAATCTTATCTGAATGGAAATGATGTCGTGGCTCATTAGAAATGGCCTCTG
GCTGTGTTCTGTTATCTTGAAATAGAGGGGATTGTATATCTCCCAGATAAAAACGCCATT
CTCTGCTTGAGGAGCAGTGATGAGTTCCCCTGTGCGTGAATCCAT
>GU076449
TTAATAAAATTTATATTTTATATCATGACTTTCTGTTACATTTATTGTGTTTTCAAGTAC
ATCATACAATACATGATCAACTGCTCTGATTACATTGTTTATGGAAATTACACCAAGACT
ATCTAAATACTTAAGAACTTGATATCTAAATACTCTTAAGAAACGACCAGTCTGAGGCTG
TAATGTCGTCCAGATTCGGAAGTTGAGAAAACATTTGTGAATCCCCAGTACCTTCCTTAT
GTTGTGGTTGAATCTTATCTGAATGGAAATGATGTCGTGGCTCATTAGAAATGGCCTCTG
GCTGTGTTCTGTTATCTTGAAATAGAGGGGATTGTATATCTCCCAGATAAAAACGCCATT
CTCTGCTTGAGGAGCAGTGATGAGTTCCCCTGTGCGTGAATCCAT
>GU076448
TTAATAAAATTTATATTTTATATCATGACTTTCTGTTACATTTATTGTGTTTTCAAGTAC
ATCATACAATACATGATCAACTGCTCTGATTACATTGTTTATGGAAATTACACCAAGACT
ATCTAAATACTTAAGAACTTGATATCTAAATACTCTTAAGAAACGACCAGTCTGAGGCTG
TAATGTCGTCCAGATTCGGAAGTTGAGAAAACATTTGTGAATCCCCAGTACCTTCCTTAT
GTTGTGGTTGAATCTTATCTGAATGGAAATGATGTCGTGGCTCATTAGAAATGGCCTCTG
GCTGTGTTCTGTTATCTTGAAATAGAGGGGATTGTATATCTCCCAGATAAAAACGCCATT
CTCTGCTTGAGGAGCAGTGATGAGTTCCCCTGTGCGTGAATCCAT
>EU635776
TTAATAAAATTTATATTTTATATCATGACTTTCTGTTACATTTATTGTGTTTTCAAGTAC
ATCATACAATACATGATCAACTGCTCTGATTACATTGTTTATGGAAATTACACCAAGACT
ATCTAAATACTTAAGAACTTGATATCTAAATACTCTTAAGAAACGACCAGTCTGAGGCTG
TAATGTCGTCCAGATTCGGAAGTTGAGAAAACATTTGTGAATCCCCAGTACCTTCCTTAT
GTTGTGGTTGAATCTTATCTGAATGGAAATGATGTCGTGGCTCATTAGAAATGGCCTCTG
GCTGTGTTCTGTTATCTTGAAATAGAGGGGATTGTATATCTCCCAGATAAAAACGCCATT
CTCTGCTTGAGGAGCAGTGATGAGTTCCCCTGTGCGTGAATCCAT
>KF435137
TTAATAAAATTTATATTTTATATCATGACTTTCTGTTACATTTATTGTGTTTTCAAGTAC
ATCATACAATACATGATCAACTGCTCTGATTACATTGTTAATGGAAATTACACCAAGACT
ATCTAAATACTTAAGAACTTGATATCTAAATACTCTTAAGAAACGACCAGTCTGAGGCTG
TAATGTCGTCCAAATTCGGAAGTTGAGAAAACATTTGTGAATCCCCAGTACCTTCCTTAT
GTTGTGGTTGAATCTTATCTGAATGGAAATGATGTCGTGGCTCATTAGAAATGGCCTCTG
GCTGTGTTCTGTTATCTTGAAATAGAGGGGATTGTATATCTCCCAGATAAAAACGCCATT
CTCTGCTTGAGGAGCAGTGATGAGTTCCCCTGTGCGTGAATCCAT
>GU076445
TTAATAAAATTTATATTTTATATCATGACTTTCTGTTACATTTATTGTGTTTTCAAGTAC
ATCATACAATACATGATCAACTGCTCTGATTACATTGTTAATGGAAATTACACCAAGACT
ATCTAAATACTTAAGAACTTGATATCTAAATACTCTTAAGAAACGACCAGTCTGAGGCTG
TAATGTCGTCCAAATTCGGAAGTTGAGAAAACATTTGTGAATCCCCATTACCTTCCTGAT
GTTGTGGTTGAATCTTATCTGAATGGAAATGATGTCGTGGTTCATTAGAAATGGCCTCTG
GCTGTGTTCTGTTATCTTGAAATAGAGGGGATTGTTTATCTCCCAGATAAAAACGCCATT
CTCTGCTTGAGGAGCAGTGATGAGTTCCCCTGTGCGTGAATCCAT
>KC106635
TTAATAAAATTTATATTTTATATCATGAGTTTCTGTTACATTTATTGTGTTTTCAAGTAC
ATCATACAATACATGATCAACTGCTCTGATTACATTGTTAATGGAAATTACACCAAGACT
ATCTAAATACTTAAGAACTTCATAGCTAAATACTCTTAAGAAACGACCAGTCTGAGGCTG
TAATGTCGTCCAAATTCGGAAGTTGAGAAAACATTTGTGAATCCCCATTACCTTCCTGAT
GTTGTGGTTGAATCTTATCTGAATGGAAATGATGTCGTGGTTCATTAGAAATGGCCTCTG
GCTGTGTTCTGTTATCTTGAAATAGAGGGGATTGTTTATCTCCCAGATAAAAACGCCATT
CTCTGCTTGAGGAGCAGTGATGAGTTCCCCTGTGCGTGAATCCAT
>JQ928348
TTAATAAAATTTATATTTTATATCATGAGTTTCTGTTACATTTATTGTGTTTTCAAGTAC
ATCATACAATACATGATCAACTGCTCTGATTACATTGTTAATGGAAATTACACCAAGACT
ATCTAAATACTTAAGAACTTCATAGCTAAATACTCTTAAGAAACGACCAGTCTGAGGCTG
TAATGTCGTCCAAATTCGGAAGTTGAGAAAACATTTGTGAATCCCCATTACCTTCCTGAT
GTTGTGGTTGAATCTTATCTGAATGGAAATGATGTCGTGGTTCATTAGAAATGGCCTCTG
GCTGTGTTCTGTTATCTTGAAATAGAGGGGATTGTTTATCTCCCAGATAAAAACGCCATT
CTCTGCTTGAGGAGCAGTGATGAGTTCCCCTGTGCGTGAATCCAT
>KC106652
TTAATAAAATTTATATTTTATATCATGAGTTTCTGTTACATTTATTGTGTTTTTAAGTAC
ATCATACAATACATGATCAACTGCTCTGATTACATTGTTAATGGAAATTACACCAAGACT
ATCTAAATACTTAAGAACTTCATAGCTAAATACTCTTAAGAAACGACCAGTCTGAGGCTG
TAATGTCGTCCAAATTCGGAAGTTGAGAAAACATTTGTGAATCCCCATTACCTTCCTGAT
GTTGTGGTTGAATCTTATCTGAATGGAAATGATGTCGTGGTTCATTAGAAATGGCCTCTG
GCTGTGTTCTGTTATCTTGAAATAGAGGGGATTGTTTATCTCCCAGATAAAAACGCCATT
CTCTGCTTGAGGAGCAGTGATGAGTTCCCCTGTGCGTGAATCCAT
>KC106651
TTAATAAAATTTATATTTTATATCATGAGTTTCTGTTACATTTATTGTGTTTTCAAGTAC
ATCATACAATACATGATCAACTGCTCTGATTACATTGTTAATGGAAATTACACCAAGACT
ATCTAAATACTTAAGAACTTCATAGCTAAATACTCTTAAGAAACGACCAGTCTGAGGCTG
TAATGTCGTCCAAATTCGGAAGTTGAGAAAACATTTGTGAATCCCCATTACCTTCCTGAT
GTTGTGGTTGAATCTTATCTGAATGGAAATGATGTCGTGGTTCATTAGAAATGGCCTCTG
GCTGTGTTCTGTTATCTTGAAATAAAGGGGATTGTTTATCTCCCAGATAAAAACGCCATT
CTCTGCTTGAGGAGCAGTGATGAGTTCCCCTGTGCGTGAATCCAT
>KC106650
TTAATAAAATTTATATTTTATATCATGAGTTTCTGTTACATTTATTGTGTTTTCAAGTAC
ATCATACAATACATGATCAACTGCTCTGATTACATTGTTAATGGAAATTACACCAAGACT
ATCTAAATACTTAAGAACTTCATAGCTAAATACTCTTAAGAAACGACCAGTCTGAGGCTG
TAATGTCGTCCAAATTCGGAAGTTGAGAAAACATTTGTGAATCCCCATTACCTTCCTGAT
GTTGTGGTTGAATCTTATCTGAATGGAAATGATGTCGTGGTTCATTAGAAATGGCCTCTG
GCTGTGTTCTGTTATCTTGAAATAAAGGGGATTGTTTATCTCCCAGATAAAAACGCCATT
CTCTGCTTGAGGAGCAGTGATGAGTTCCCCTGTGCGTGAATCCAT
>GU076444
TTAATAAAATTTATATTTTATATCATGAGTTTCTGTTACATTTATTGTGTTTTCAAGTAC
ATCATACAATACATGATCAACTGCTCTAATTACATTGTTAATGGAAATTACACCAAGATT
ATCTAAATACTTAAGAACTTCATAGCTAAATACTCTTAAGAAACGACCAGTCTGAGGCTG
TAATGTCGTCCAAATTCGGAAGTTGAGAAAACATTTGTGAATCCCCATTACCTTCCTGAT
GTTGTGGTTGAATCTTATCTGAATGGAAATGATGTCGTGGTTCATTAGAAATGGCCTCTG
GCTGTGTTCTGTTATCTTGAAATAGAGGGGATTGTTTATCTCCCAGATAAAAACGCCATT
CTCTGCTTGAGGAGCAGTGATGAGTTCCCCTGTGCGTGAATCCAT
>GU076447
TTAATAAAATTTATATTTTATATCATGACTTTCTGTTACATTTAGTGTGTTTTCAAGTAC
ATCATACAATACATGATCAACTGCTCTGATTACATTGTTAATGGAAATTACACCAAGACT
ATCTAAATACTTAAGAACTTCATAGCTAAATACTCTTAAGAAACGACCAGTCGGAGGCTG
TAATGTCGTCCAAATTCGGAAGTTGAGAAAACATTTGTGAATCCCCATTACCTTCCTGAT
GTTGTGGTTGAATCTTATCTGAATGGAAATGATGTCGTGGTTCATTAAAAATGGCCTCTG
GCTGTGTTCTGTTATCTTGAAATAGAGGGGATTGTTTATCTCCCAGATAAAAACGCCATT
CTCTGCTTGAGGAGCAGTGATGAGTTCCCCTGTGCGTGAATCCAT
>GU076446
TTAATAAAATTTATATTTTATATCATGACTTTCTGTTACATTTAGTGTGTTTTCAAGTAC
ATCATACAATACATGATCAACTGCTCTGATTACATTGTTAATGGAAATTACACCAAGACT
ATCTAAATACTTAAGAACTTCATAGCTAAATACTCTTAAGAAACGACCAGTCGGAGGCTG
TAATGTCGTCCAAATTCGGAAGTTGAGAAAACATTTGTGAATCCCCATTACCTTCCTGAT
GTTGTGGTTGAATCTTATCTGAATGGAAATGATGTCGTGGTTCATTAAAAATGGCCTCTG
GCTGTGTTCTGTTATCTTGAAATAGAGGGGATTGTTTATCTCCCAGATAAAAACGCCATT
CTCTGCTTGAGGAGCAGTGATGAGTTCCCCTGTGCGTGAATCCAT
>GU076440
TTAATAAAATTTATATTTTATATCATGACTTTCTGTTACATTTAGTGTGTTTTCAAGTAC
ATCATACAATACATGATCAACTGCTCTGATTACATTGTTAATGGAAATTACACCAAGACT
ATCTAAATACTTAAGAACTTCATAGCTAAATACTCTTAAGAAACGACCAGTCGGAGGCTG
TAATGTCGTCCAAATTCGGAAGTTGAGAAAACATTTGTGAATCCCCATTACCTTCCTGAT
GTTGTGGTTGAATCTTATCTGAATGGAAATGATGTCGTGGTTCATTAGAAATGGCCTCTG
GCTGTGTTCTGTTATCTTGAAATAGAGGGGATTGTTTATCTCCCAGATAAAAACGCCATT
CTCTGCTTGAGGAGCAGTGATGAGTTCCCCTGTGCGTGAATCCAT
>KC106647
TTAATAAAACTTATATTTTATATCATGAGTTTCTGTTACATTTATTGTGTTTTCAAGTAC
ATCATACAATACATGATCAACTGCTCTGATTACATTGTTAATGGAAATTACACCAAGACA
ATCTAAATACTTAAGAACTTCATAGCTAAATACTCTTAAGAAACGACCAGTCTGAGGCTG
TAATGTCGTCCAAATTCGGAAGTTGAGAAAACATTTGTGAATCCCCATTACCTTCCTGAT
GTTGTGGTTGAATCTTATCTGAATGGAAATGATGTCGTGGTTCATTAGAAATGGCCTCTG
GCTGTGTTCTGTTATCTTGAAATAGAGGGGATTGTTTATCTCCCAGATAAAAACGCCATT
CTCTGCCTGAGGAGCAGTGATGAGTTCCCCTGTGCGTGAATCCAT
>KC106646
TTAATAAAACTTATATTTTATATCATGAGTTTCTGTTACATTTATTGTGTTTTCAAGTAC
ATCATACAATACATGATCAACTGCTCTGATTACATTGTTAATGGAAATTACACCAAGACA
ATCTAAATACTTAAGAACTTCATAGCTAAATACTCTTAAGAAACGACCAGTCTGAGGCTG
TAATGTCGTCCAAATTCGGAAGTTGAGAAAACATTTGTGAATCCCCATTACCTTCCTGAT
GTTGTGGTTGAATCTTATCTGAATGGAAATGATGTCGTGGTTCATTAGAAATGGCCTCTG
GCTGTGTTCTGTTATCTTGAAATAGAGGGGATTGTTTATCTCCCAGATAAAAACGCCATT
CTCTGCCTGAGGAGCAGTGATGAGTTCCCCTGTGCGTGAATCCAT
>KC106648
TTAATAAAACTTATATTTTATATCATGAGTTTCTGTTACATTTATTGTGTTTTCAAGTAC
ATCATACAATACATGATCAACTGCTCTGATTACATTGTTAATGGAAATTACACCAAGACA
ATCTAAATACTTAAGAACTTCATAGCTAAATACTCTTAAGAAACGACCAGTCTGAGGCTG
TAATGTCGTCCAAATTCGGAAGTTGAGAAAACATTTGTGAATCCCCATTACCTTCCTGAT
GTTGTGGTTGAATCTTATCTGAATGGAAATGATGTCGTGGTTCATTAGAAATGGCCTCTG
GCTGTGTTCTGTTATCTTGAAATAGAGGGGATTGTTTATCTCCCAGATAAAAACGCCATT
CTCTGCCTGAGGAGCAGTGATGAGTTCCCCTGTGCGTGAATCCAT
>KC106649
TTAATAAAACTTATATTTTATATCATGAGTTTCTGTTACATTTATTGTGTTTTCAAGTAC
ATCATACAATACATGATCAACTGCTCTGATTACATTGTTAATGGAAATTACACCAAGACA
ATCTAAATACTTAAGAACTTCATAGCTAAATACTCTTAAGAAACGACCAGTCTGAGGCTG
TAATGTCGTCCAAATTCGGAAGTTGAGAAAACATTTGTGAATCCCCATTACCTTCCTGAT
GTTGTGGTTGAATCTTATCTGAATGGAAATGATGTCGTGGTTCATTAGAAATGGCCTCTG
GCTGTGTTCTGTTATCTTGAAATAGAGGGGATTGTTTATCTCCCAGATAAAAACGCCATT
CTCTGCCTGAGGAGCAGTGATGAGTTCCCCTGTGCGTGAATCCAT
>KC106642
TTAATAAAATTTATATTTTATATCATGAGTTTCTGTTACATTTATTGTGTTTTCAAGTAC
ATCATACAACACATGATCAACTGCTCTGATTACATTGTTAATGGAAATTACACCAAGACA
ATCTAAATACTTAAGAACTTCATAGCTAAATACTCTTAAGAAACGACCAGTCTGAGGCTG
TAATGTCGTCCAAATTCGGAAGTTGAGAAAACATTTGTGAATCCCCATTACCTTCCTGAT
GTTGTGGTTGAATCTTATCTGAATGGAAATGATGTCGTGGTTCATTAGAAATGGCCTCTG
GCTGTGTTCTGTTATCTTGAAATAGAGGGGATTGTTTATCTCCCAGATAAAAACGCCATT
CTCTGCCTGAGGAGCAGTGATGAGTTCCCCTGTGCGTGAATCCAT
>KC106641
TTAATAAAATTTATATTTTATATCATGAGTTTCTGTTACATTTATTGTGTTTTCAAGTAC
ATCATACAACACATGATCAACTGCTCTGATTACATTGTTAATGGAAATTACACCAAGACA
ATCTAAATACTTAAGAACTTCATAGCTAAATACTCTTAAGAAACGACCAGTCTGAGGCTG
TAATGTCGTCCAAATTCGGAAGTTGAGAAAACATTTGTGAATCCCCATTACCTTCCTGAT
GTTGTGGTTGAATCTTATCTGAATGGAAATGATGTCGTGGTTCATTAGAAATGGCCTCTG
GCTGTGTTCTGTTATCTTGAAATAGAGGGGATTGTTTATCTCCCAGATAAAAACGCCATT
CTCTGCCTGAGGAGCAGTGATGAGTTCCCCTGTGCGTGAATCCAT
>KC106643
TTAATAAAATTTATATTTTATATCATGAGTTTCTGTTACATTTATTGTGTTTTCAAGTAC
ATCATACAACACATGATCAACTGCTCTGATTACATTGTTAATGGAAATTACACCAAGACA
ATCTAAATACTTAAGAACTTCATAGCTAAATACTCTTAAGAAACGACCAGTCTGAGGCTG
TAATGTCGTCCAAATTCGGAAGTTGAGAAAACATTTGTGAATCCCCATTACCTTCCTGAT
GTTGTGGTTGAATCTTATCTGAATGGAAATGATGTCGTGGTTCATTAGAAATGGCCTCTG
GCTGTGTTCTGTTATCTTGAAATAGAGGGGATTGTTTATCTCCCAGATAAAAACGCCATT
CTCTGCCTGAGGAGCAGTGATGAGTTCCCCTGTGCGTGAATCCAT
>KC106644
TTAATAAAATTTATATTTTATATCATGAGTTTCTGTTACATTTATTGTGTTTTCAAGTAC
ATCATACAACACATGATCAACTGCTCTGATTACATTGTTAATGGAAATTACACCAAGACA
ATCTAAATACTTAAGAACTTCATAGCTAAATACTCTTAAGAAACGACCAGTCTGAGGCTG
TAATGTCGTCCAAATTCGGAAGTTGAGAAAACATTTGTGAATCCCCATTACCTTCCTGAT
GTTGTGGTTGAATCTTATCTGAATGGAAATGATGTCGTGGTTCATTAGAAATGGCCTCTG
GCTGTGTTCTGTTATCTTGAAATAGAGGGGATTGTTTATCTCCCAGATAAAAACGCCATT
CTCTGCCTGAGGAGCAGTGATGAGTTCCCCTGTGCGTGAATCCAT
>KC106645
TTAATAAAATTTATATTTTATATCATGAGTTTCTGTTACATTTATTGTGTTTTCAAGTAC
ATCATACAACACATGATCAACTGCTCTGATTACATTGTTAATGGAAATTACACCAAGACA
ATCTAAATACTTAAGAACTTCATAGCTAAATACTCTTAAGAAACGACCAGTCTGAGGCTG
TAATGTCGTCCAAATTCGGAAGTTGAGAAAACATTTGTGAATCCCCATTACCTTCCTGAT
GTTGTGGTTGAATCTTATCTGAATGGAAATGATGTCGTGGTTCATTAGAAATGGCCTCTG
GCTGTGTTCTGTTATCTTGAAATAGAGGGGATTGTTTATCTCCCAGATAAAAACGCCATT
CTCTGCCTGAGGAGCAGTGATGAGTTCCCCTGTGCGTGAATCCAT
>KC106639
TTAATAAAATTTATATTTTATATCATGAGTTTCTGTTACATTTATTGTGTTTTCAAGTAC
ATCATATAATACATGATCAACTGCTCTGATTACATTGTTAATGGAAATTACACCAAGACA
ATCTAAATACTTAAGAACTTCATAGCTAAATACTCTTAAGAAACGACCAGTCTGAGGCTG
TAATGTCGTCCAAATTCGGAAGTTGAGAAAACATTTGTGAATCCCCATTACCTTCCTGAT
GTTGTGGTTGAATCTTATCTGAATGGAAATGATGTCGTGGTTCATTAGAAATGGCCTCTG
GCTGTGTTCTGTTATCTTGAAATAGAGGGGATTGTTTATCTCCCAGATAAAAACGCCATT
CTCTGCCTGAGGAGCAGTGATGAGTTCCCCTGTGCGTGAATCCAT
>KC106638
TTAATAAAATTTATATTTTATATCATGAGTTTCTGTTACATTTATTGTGTTTTCAAGTAC
ATCATATAATACATGATCAACTGCTCTGATTACATTGTTAATGGAAATTACACCAAGACA
ATCTAAATACTTAAGAACTTCATAGCTAAATACTCTTAAGAAACGACCAGTCTGAGGCTG
TAATGTCGTCCAAATTCGGAAGTTGAGAAAACATTTGTGAATCCCCATTACCTTCCTGAT
GTTGTGGTTGAATCTTATCTGAATGGAAATGATGTCGTGGTTCATTAGAAATGGCCTCTG
GCTGTGTTCTGTTATCTTGAAATAGAGGGGATTGTTTATCTCCCAGATAAAAACGCCATT
CTCTGCCTGAGGAGCAGTGATGAGTTCCCCTGTGCGTGAATCCAT
>KC106640
TTAATAAAATTTATATTTTATATCATGAGTTTCTGTTACATTTATTGTGTTTTCAAGTAC
ATCATATAATACATGATCAACTGCTCTGATTACATTGTTAATGGAAATTACACCAAGACA
ATCTAAATACTTAAGAACTTCATAGCTAAATACTCTTAAGAAACGACCAGTCTGAGGCTG
TAATGTCGTCCAAATTCGGAAGTTGAGAAAACATTTGTGAATCCCCATTACCTTCCTGAT
GTTGTGGTTGAATCTTATCTGAATGGAAATGATGTCGTGGTTCATTAGAAATGGCCTCTG
GCTGTGTTCTGTTATCTTGAAATAGAGGGGATTGTTTATCTCCCAGATAAAAACGCCATT
CTCTGCCTGAGGAGCAGTGATGAGTTCCCCTGTGCGTGAATCCAT
>JQ928347
TTAATAAAATTTATATTTTATATCATGAGTTTCTGTTACATTTATTGTGTTTTCAAGTAC
ATCATATAATACATGATCAACTGCTCTGATTACATTGTTAATGGAAATTACACCAAGACT
ATCTAAATATTTAAGAACTTCATAGCTAAATACTCTTAAGAAACGACCAGTCTGAGGCTG
TAATGTCGTCCAAATTCGGAAGTTGAGAAAACATTTGTGAATCCCCATTACCTTCCTGAT
GTTGTGGTTGAATCTTATCTGAATGGAAATGATGTCGTGGTTCATTAGAAATGGCCTCTG
GCTGTGTTCTGTTATCTTGAAATAGAGGGGATTGTTTATCTCCCAGATAAAAACGCCATT
CTCTGCTTGAGGAGCAGTGATGAGTTCCCCTGTGCGTGAATCCAT
>JQ414025
TTAATAAAATTTATATTTTATATCATGAGTTTCTGTTACATTTATTGTGTTTTCAAGTAC
ATCATATAATACATGATCAACTGCTCTGATTACATTGTTAATGGAAATTACACCAAGACT
ATCTAAATATTTAAGAACTTCATAGCTAAATACTCTTAAGAAACGACCAGTCTGAGGCTG
TAATGTCGTCCAAATTCGGAAGTTGAGAAAACATTTGTGAATCCCCATTACCTTCCTGAT
GTTGTGGTTGAATCTTATCTGAATGGAAATGATGTCGTGGTTCATTAGAAATGGCCTCTG
GCTGTGTTCTGTTATCTTGAAATAGAGGGGATTGTTTATCTCCCAGATAAAAACGCCATT
CTCTGCTTGAGGAGCAGTGATGAGTTCCCCTGTGCGTGAATCCAT
>KC106637
TTAATAAAATTTATATTTTATATCATGAGTTTCTGTTACATTTATTGTGTTTTCAAGTAC
ATCATACAATACATGATCAACTGCTCTGATTACATTGTTAATGGAAATTACACCAAGACT
ATCTAAATACTTAAGAACTTCATAGCTAAATACTCTTAAGAAACGACCAGTCTGAGGCTG
TAATGTCGTCCAAATTCGGAAGTTGAGAAAACATTTGTGAATCCCCATTATCTTCCTGAT
GTTGTGGTTGAATCTTATCTGAATGGAAATGATGTCGTGGTTCATTAGAAATGGCCTCTG
GCTGTGTTCTGTTATCTTGAAATAGAGGGGATTGTTTATCTCCCAGATAAAAACGCCATT
CTCTGCTTGAGGAGCAGTGATGAGTTCCCCTGTGCGTGAATCCAT
>KC106636
TTAATAAAATTTATATTTTATATCATGAGTTTCTGTTACATTTATTGTGTTTTCAAGTAC
ATCATACAATACATGATCAACTGCTCTGATTACATTGTTAATGGAAATTACACCAAGACT
ATCTAAATACTTAAGAACTTCATAGCTAAATACTCTTAAGAAACGACCAGTCTGAGGCTG
TAATGTCGTCCAAATTCGGAAGTTGAGAAAACATTTGTGAATCCCCATTATCTTCCTGAT
GTTGTGGTTGAATCTTATCTGAATGGAAATGATGTCGTGGTTCATTAGAAATGGCCTCTG
GCTGTGTTCTGTTATCTTGAAATAGAGGGGATTGTTTATCTCCCAGATAAAAACGCCATT
CTCTGCTTGAGGAGCAGTGATGAGTTCCCCTGTGCGTGAATCCAT
>AB116630
TTAATAAAATTTATATTTTATATCATGAGTTTCTGTTACATTTATTGTGTTTTCAAGTAC
ATCATACAATACATGATCAACTGATCTGATTACATTGTTAATGGAAATTACACCAAGACT
ATCTAAATACTTAAGAACTTCATATCTAAATACTCTTAAGAAATGACCAGTCTGAGGCTG
TAATGTCGTCCAAATTCGGAAGTTGAGAAAACATTTGTGAATCCCCATGACCTTCCTGAT
GTTGTGGTTGAATCTTATCTGAATGGAAATGATGTCGTGGTTCATTAGAAATGGCCTCTG
GCTGTGTTCTGTTATCTTGAAATAGAGGGGATTGTTTATCTCCCAGATAAAAACGCCATT
CTCTGCCTGAGGAGCAGTGATGAGTTCCCCTGTGCGTGAATCCAT
>AB110217
TTAATAAAATTTATATTTTATATCATGAGTTTCTGTTACATTTATTGTGTTTTCAAGTAC
ATCATACAATACATGATCAACTGATCTGATTACATTGTTAATGGAAATTACACCAAGACT
ATCTAAATACTTAAGAACTTCATATCTAAATACTCTTAAGAAATGACCAGTCTGAGGCTG
TAATGTCGTCCAAATTCGGAAGTTGAGAAAACATTTGTGAATCCCCATGACCTTCCTGAT
GTTGTGGTTGAATCTTATCTGAATGGAAATGATGTCGTGGTTCATTAGAAATGGCCTCTG
GCTGTGTTCTGTTATCTTGAAATAGAGGGGATTGTTTATCTCCCAGATAAAAACGCCATT
CTCTGCCTGAGGAGCAGTGATGAGTTCCCCTGTGCGTGAATCCAT
>AB116631
TTAATAAAATTTATATTTTATATCATGAGTTTCTGTTACATTTATTGTGTTTTCAAGTAC
ATCATACAATACATGATCAACTGATCTGATTACATTGTTAATGGAAATTACACCAAGACT
ATCTAAATACTTAAGAACTTCATATCTAAATACTCTTAAGAAATGACCAGTCTGAGGCTG
TAATGTCGTCCAAATTCGGAAGTTGAGAAAACATTTGTGAATCCCCATGACCTTCCTGAT
GTTGTGGTTGAATCTTATCTGAATGGAAATGATGTCGTGGTTCATTAGAAATGGCCTCTG
GCTGTGTTCTGTTATCTTGAAATAGAGGGGATTGTTTATCTCCCAGATAAAAACGCCATT
CTCTGCCTGAGGAGCAGTGATGAGTTCCCCTGTGCGTGAATCCAT
>KJ585666
TTAATAAAATTTATATTTTATATCATGAGTTTCTGTTACATTTATTGTGTTTTCAAGTAC
ATCATACAATACATGATCAACTGATCTGATTACATTGTTAATGGAAATTACACCAAGACT
ATCTAAATACTTAAGAACTTCATATCTAAATACTCTTAAGAAATGACCAGTCTGAGGCTG
TAATGTCGTCCAAATTCGGAGGTTGAGAAAACATTTGTGAATTCCCATGACCTTCCTGAT
GTTGTGGTTGAATCTTATCTGAATGGAAATGATGTCGTGGTTCATTAGAAATGGCCTCTG
GCTGTGTTCTGTTATCTTGAAATAGAGGGGATTGTTTATCTCCCAGATAAAAACGCCATT
CTCTGCCTGAGGAGCAGTGATGAGTTCCCCTGTGCGTGAATCCAT
>AB116629
TTAATAAAATTTATATTTTATATCATGAGTTTCTGTTACATTTATTGTGTTTTCAAGTAC
ATCATACAATACATGATCAACTGATCTGATTACATTGTTAATGGAAATTACACCAAGACT
ATCTAAATACTTAAGAACTTCATATCTAAATACTCTTAAGAAATGACCAGTCTGAGGCTG
TAATGTCGTCCAAATTCGGAAGTTGAGAAAACATTTGTGAATCCCCATGACCTTCCTGAT
GTTGTGGTTGAATCTTATCTGAATGGAAATGATGTCGTGGTTCATTAGAAATCGCCTCTG
GCTGTGTTCTGTTATCTTGAAATAGAGGGGATTGTTTATCTCCCAGATAAAAACGCCATT
CTCTGCCTGAGGAGCAGTGATGAGTTCCCCTGTGCGTGAATCCAT
>JX961667
TTAATAAAATTTATATTTTATATCATGAGTTTCTGTTACATTTATTGTGTTTTCAAGTAC
ATCATACAATACATGATCAACTGATCTGATTACATTGTTAATGGAAATTACACCAAGACT
ATCTAAATACTTAAGAACTTCATATCTAAATACTCTTAAGAAATGACCAGTCTGAGGATG
TAATGTCGTCCAAATTCGGAAGTTGAGAAAACATTTGTGAATCCCCATGACCTTCCTGAT
GTTGTGGTTGAATCTTATCTGAATGGAAATGATGTCGTGGTTCATTAGAAATGGCCTCTG
GCTGTGTTCTGTTATCTTGAAATAGAGGGGATTGTTTATCTCCCAGATAAAAACGCCATT
CTCTGCCTGAGGAGCAGTGATGAGTTCCCCTGTGCGTGAATCCAT
>JX961666
TTAATAAAATTTATATTTTATATCATGAGTTTCTGTTACATTTATTGTGTTTTCAAGTAC
ATCATACAATACATGATCAACTGATCTGATTACATTGTTAATGGAAATTACACCAAGACT
ATCTAAATACTTAAGAACTTCATATCTAAATACTCTTAAGAAATGACCAGTCTGAGGATG
TAATGTCGTCCAAATTCGGAAGTTGAGAAAACATTTGTGAATCCCCATGACCTTCCTGAT
GTTGTGGTTGAATCTTATCTGAATGGAAATGATGTCGTGGTTCATTAGAAATGGCCTCTG
GCTGTGTTCTGTTATCTTGAAATAGAGGGGATTGTTTATCTCCCAGATAAAAACGCCATT
CTCTGCCTGAGGAGCAGTGATGAGTTCCCCTGTGCGTGAATCCAT
>JX961665
TTAATAAAATTTATATTTTATATCATGAGTTTCTGTTACATTTATTGTGTTTTCAAGTAC
ATCATACAATACATGATCAACTGATCTGATTACATTGTTAATGGAAATTACACCAAGACT
ATCTAAATACTTAAGAACTTCATATCTAAATACTCTTAAGAAATGACCAGTCTGAGGATG
TAATGTCGTCCAAATTCGGAAGTTGAGAAAACATTTGTGAATCCCCATGACCTTCCTGAT
GTTGTGGTTGAATCTTATCTGAATGGAAATGATGTCGTGGTTCATTAGAAATGGCCTCTG
GCTGTGTTCTGTTATCTTGAAATAGAGGGGATTGTTTATCTCCCAGATAAAAACGCCATT
CTCTGCCTGAGGAGCAGTGATGAGTTCCCCTGTGCGTGAATCCAT
>JN183880
TTAATAAAATTTATATTTTATATCATGAGTTTCTGTTACATTTATTGTGTTTTCAAGTAC
ATCATACAATACATGATCAACTGATCTGATTACATTGTTAATGGAAATTACACCAAGACT
ATCTAAATACTTAAGAACTTCATATCTAAATACTCTTAAGAAATGACCAGTCTGAGGATG
TAATGTCGTCCAAATTCGGAAGTTGAGAAAACATTTGTGAATCCCCATGACCTTCCTGAT
GTTGTGGTTGAATCTTATCTGAATGGAAATGATGTCGTGGTTCATTAGAAATGGCCTCTG
GCTGTGTTCTGTTATCTTGAAATAGAGGGGATTGTTTATCTCCCAGATAAAAACGCCATT
CTCTGCCTGAGGAGCAGTGATGAGTTCCCCTGTGCGTGAATCCAT
>JN183879
TTAATAAAATTTATATTTTATATCATGAGTTTCTGTTACATTTATTGTGTTTTCAAGTAC
ATCATACAATACATGATCAACTGATCTGATTACATTGTTAATGGAAATTACACCAAGACT
ATCTAAATACTTAAGAACTTCATATCTAAATACTCTTAAGAAATGACCAGTCTGAGGATG
TAATGTCGTCCAAATTCGGAAGTTGAGAAAACATTTGTGAATCCCCATGACCTTCCTGAT
GTTGTGGTTGAATCTTATCTGAATGGAAATGATGTCGTGGTTCATTAGAAATGGCCTCTG
GCTGTGTTCTGTTATCTTGAAATAGAGGGGATTGTTTATCTCCCAGATAAAAACGCCATT
CTCTGCCTGAGGAGCAGTGATGAGTTCCCCTGTGCGTGAATCCAT
>JN183876
TTAATAAAATTTATATTTTATATCATGAGTTTCTGTTACATTTATTGTGTTTTCAAGTAC
ATCATACAATACATGATCAACTGATCTGATTACATTGTTAATGGAAATTACACCAAGACT
ATCTAAATACTTAAGAACTTCATATCTAAATACTCTTAAGAAATGACCAGTCTGAGGATG
TAATGTCGTCCAAATTCGGAAGTTGAGAAAACATTTGTGAATCCCCATGACCTTCCTGAT
GTTGTGGTTGAATCTTATCTGAATGGAAATGATGTCGTGGTTCATTAGAAATGGCCTCTG
GCTGTGTTCTGTTATCTTGAAATAGAGGGGATTGTTTATCTCCCAGATAAAAACGCCATT
CTCTGCCTGAGGAGCAGTGATGAGTTCCCCTGTGCGTGAATCCAT
>JN183875
TTAATAAAATTTATATTTTATATCATGAGTTTCTGTTACATTTATTGTGTTTTCAAGTAC
ATCATACAATACATGATCAACTGATCTGATTACATTGTTAATGGAAATTACACCAAGACT
ATCTAAATACTTAAGAACTTCATATCTAAATACTCTTAAGAAATGACCAGTCTGAGGATG
TAATGTCGTCCAAATTCGGAAGTTGAGAAAACATTTGTGAATCCCCATGACCTTCCTGAT
GTTGTGGTTGAATCTTATCTGAATGGAAATGATGTCGTGGTTCATTAGAAATGGCCTCTG
GCTGTGTTCTGTTATCTTGAAATAGAGGGGATTGTTTATCTCCCAGATAAAAACGCCATT
CTCTGCCTGAGGAGCAGTGATGAGTTCCCCTGTGCGTGAATCCAT
>JN183874
TTAATAAAATTTATATTTTATATCATGAGTTTCTGTTACATTTATTGTGTTTTCAAGTAC
ATCATACAATACATGATCAACTGATCTGATTACATTGTTAATGGAAATTACACCAAGACT
ATCTAAATACTTAAGAACTTCATATCTAAATACTCTTAAGAAATGACCAGTCTGAGGATG
TAATGTCGTCCAAATTCGGAAGTTGAGAAAACATTTGTGAATCCCCATGACCTTCCTGAT
GTTGTGGTTGAATCTTATCTGAATGGAAATGATGTCGTGGTTCATTAGAAATGGCCTCTG
GCTGTGTTCTGTTATCTTGAAATAGAGGGGATTGTTTATCTCCCAGATAAAAACGCCATT
CTCTGCCTGAGGAGCAGTGATGAGTTCCCCTGTGCGTGAATCCAT
>HM856917
TTAATAAAATTTATATTTTATATCATGAGTTTCTGTTACATTTATTGTGTTTTCAAGTAC
ATCATACAATACATGATCAACTGATCTGATTACATTGTTAATGGAAATTACACCAAGACT
ATCTAAATACTTAAGAACTTCATATCTAAATACTCTTAAGAAATGACCAGTCTGAGGATG
TAATGTCGTCCAAATTCGGAAGTTGAGAAAACATTTGTGAATCCCCATGACCTTCCTGAT
GTTGTGGTTGAATCTTATCTGAATGGAAATGATGTCGTGGTTCATTAGAAATGGCCTCTG
GCTGTGTTCTGTTATCTTGAAATAGAGGGGATTGTTTATCTCCCAGATAAAAACGCCATT
CTCTGCCTGAGGAGCAGTGATGAGTTCCCCTGTGCGTGAATCCAT
>HM856915
TTAATAAAATTTATATTTTATATCATGAGTTTCTGTTACATTTATTGTGTTTTCAAGTAC
ATCATACAATACATGATCAACTGATCTGATTACATTGTTAATGGAAATTACACCAAGACT
ATCTAAATACTTAAGAACTTCATATCTAAATACTCTTAAGAAATGACCAGTCTGAGGATG
TAATGTCGTCCAAATTCGGAAGTTGAGAAAACATTTGTGAATCCCCATGACCTTCCTGAT
GTTGTGGTTGAATCTTATCTGAATGGAAATGATGTCGTGGTTCATTAGAAATGGCCTCTG
GCTGTGTTCTGTTATCTTGAAATAGAGGGGATTGTTTATCTCCCAGATAAAAACGCCATT
CTCTGCCTGAGGAGCAGTGATGAGTTCCCCTGTGCGTGAATCCAT
>HM856913
TTAATAAAATTTATATTTTATATCATGAGTTTCTGTTACATTTATTGTGTTTTCAAGTAC
ATCATACAATACATGATCAACTGATCTGATTACATTGTTAATGGAAATTACACCAAGACT
ATCTAAATACTTAAGAACTTCATATCTAAATACTCTTAAGAAATGACCAGTCTGAGGATG
TAATGTCGTCCAAATTCGGAAGTTGAGAAAACATTTGTGAATCCCCATGACCTTCCTGAT
GTTGTGGTTGAATCTTATCTGAATGGAAATGATGTCGTGGTTCATTAGAAATGGCCTCTG
GCTGTGTTCTGTTATCTTGAAATAGAGGGGATTGTTTATCTCCCAGATAAAAACGCCATT
CTCTGCCTGAGGAGCAGTGATGAGTTCCCCTGTGCGTGAATCCAT
>HM856911
TTAATAAAATTTATATTTTATATCATGAGTTTCTGTTACATTTATTGTGTTTTCAAGTAC
ATCATACAATACATGATCAACTGATCTGATTACATTGTTAATGGAAATTACACCAAGACT
ATCTAAATACTTAAGAACTTCATATCTAAATACTCTTAAGAAATGACCAGTCTGAGGATG
TAATGTCGTCCAAATTCGGAAGTTGAGAAAACATTTGTGAATCCCCATGACCTTCCTGAT
GTTGTGGTTGAATCTTATCTGAATGGAAATGATGTCGTGGTTCATTAGAAATGGCCTCTG
GCTGTGTTCTGTTATCTTGAAATAGAGGGGATTGTTTATCTCCCAGATAAAAACGCCATT
CTCTGCCTGAGGAGCAGTGATGAGTTCCCCTGTGCGTGAATCCAT
>AB636409
TTAATAAAATTTATATTTTATATCATGAGTTTCTGTTACATTTATTGTGTTTTCAAGTAC
ATCATACAATACATGATCAACTGATCTGATTACATTGTTAATGGAAATTACACCAAGACT
ATCTAAATACTTAAGAACTTCATATCTAAATACTCTTAAGAAATGACCAGTCTGAGGATG
TAATGTCGTCCAAATTCGGAAGTTGAGAAAACATTTGTGAATCCCCATGACCTTCCTGAT
GTTGTGGTTGAATCTTATCTGAATGGAAATGATGTCGTGGTTCATTAGAAATGGCCTCTG
GCTGTGTTCTGTTATCTTGAAATAGAGGGGATTGTTTATCTCCCAGATAAAAACGCCATT
CTCTGCCTGAGGAGCAGTGATGAGTTCCCCTGTGCGTGAATCCAT
>JN680149
TTAATAAAATTTATATTTTATATCATGAGTTTCTGTTACATTTATTGTGTTTTCAAGTAC
ATCATACAATACATGATCAACTGATCTGATTACATTGTTAATGGAAATTACACCAAGACT
ATCTAAATACTTAAGAACTTCATATCTAAATACTCTTAAGAAATGACCAGTCTGAGGATG
TAATGTCGTCCAAATTCGGAAGTTGAGAAAACATTTGTGAATCCCCATGACCTTCCTGAT
GTTGTGGTTGAATCTTATCTGAATGGAAATGATGTCGTGGTTCATTAGAAATGGCCTCTG
GCTGTGTTCTGTTATCTTGAAATAGAGGGGATTGTTTATCTCCCAGATAAAAACGCCATT
CTCTGCCTGAGGAGCAGTGATGAGTTCCCCTGTGCGTGAATCCAT
>KF225312
TTAATAAAATTTATATTTTATATCATGAGTTTCTGTTACATTTATTGTGTTTTCAAGTAC
ATCATACAATACATGATCAACTGATCTGATTACATTGTTAATGGAAATTACACCAAGACT
ATCTAAATACTTAAGAACTTCATATCTAAATACTCTTAAGAAATGACCAGTCTGAGGATG
TAATGTCGTCCAAATTCGGAAGTTGAGAAAACATTTGTGAATCCCCATGACCTTCCTGAT
GTTGTGGTTGAATCTTATCTGAATGGAAATGATGTCGTGGTTCATTAGAAATGGCCTCTG
GCTGTGTTCTGTTATCTTGAAATAGAGGGGATTGTTTATCTCCCAGATAAAAACGCCATT
CTCTGCCTGAGGAGCAGTGATGAGTTCCCCTGTGCGTGAATCCAT
>JN680150
TTAATAAAATTTATATTTTATATCATGAGTTTCTGTTACATTTATTGTGTTTTCAAGTAC
ATCATACAATACATGATCAACTGATCTGATTACATTGTTAATGGAAATTACACCAAGACT
ATCTAAATACTTAAGAACTTCATATCTAAATACTCTTAAGAAATGACCAGTCTGAGGATG
TAATGTCGTCCAAATTCGGAAGTTGAGAAAACATTTGTGAATCCCCATGACCTTCCTGAT
GTTGTGGTTGAATCTTATCTGAATGGAAATGATGTCGTGGTTCATTAGAAATGGCCTCTG
GCTGTGTTCTGTTATCTTGAAATAGAGGGGATTGTTTATCTCCCAGATAAAAACGCCATT
CTCTGCCTGAGGAGCAGTGATGAGTTCCCCTGTGCGTGAATCCAT
>HM130912
TTAATAAAATTTATATTTTATATCATGAGTTTCTGTTACATTTATTGTGTTTTCAAGTAC
ATCATACAATACATGATCAACTGATCTGATTACATTGTTAATGGAAATTACACCAAGACT
ATCTAAATACTTAAGAACTTCATATCTAAATACTCTTAAGAAATGACCAGTCTGAGGATG
TAATGTCGTCCAAATTCGGAAGTTGAGAAAACATTTGTGAATCCCCATGACCTTCCTGAT
GTTGTGGTTGAATCTTATCTGAATGGAAATGATGTCGTGGTTCATTAGAAATGGCCTCTG
GCTGTGTTCTGTTATCTTGAAATAGAGGGGATTGTTTATCTCCCAGATAAAAACGCCATT
CTCTGCCTGAGGAGCAGTGATGAGTTCCCCTGTGCGTGAATCCAT
>HM856873
TTAATAAAATTTATATTTTATATCATGAGTTTCTGTTACATTTATTGTGTTTTCAAGTAC
ATCATACAATACATGATCAACTGATCTGATTACATTGTTAATGGAAATTACACCAAGACT
ATCTAAATACTTAAGAACTTCATATCTAAATACTCTTAAGAAATGACCAGTCTGAGGATG
TAATGTCGTCCAAATTCGGAAGTTGAGAAAACATTTGTGAATCCCCATGACCTTCCTGAT
GTTGTGGTTGAATCTTATCTGAATGGAAATGATGTCGTGGTTCATTAGAAATGGCCTCTG
GCTGTGTTCTGTTATCTTGAAATAGAGGGGATTGTTTATCTCCCAGATAAAAACGCCATT
CTCTGCCTGAGGAGCAGTGATGAGTTCCCCTGTGCGTGAATCCAT
>JQ013091
TTAATAAAATTTATATTTTATATCACGAGTTTCTGTTACATTTATTGTGTTTTCAAGTAC
ATCATACAATACATGATCAACTGATCTGATTACATTGTTAATGGAAATTACACCAAGACT
ATCTAAATACTTAAGAACTTCATATCTAAATACTCTTAAGAAATGACCAGTCTGAGGATG
TAATGTCGTCCAAATTCGGAAGTTGAGAAAACATTTGTGAATCCCCATGACCTTCCTGAT
GTTGTGGTTGAATCTTATCTGAATGGAAATGATGTCGTGGTTCATTAGAAATGGCCTCTG
GCTGTGTTCTGTTATCTTGAAATAGAGGGGATTGTTTATCTCCCAGATAAAAACGCCATT
CTCTGCCTGAGGAGCAGTGATGAGTTCCCCTGTGCGTGAATCCAT
>JQ013089
TTAATAAAATTTATATTTTATATCACGAGTTTCTGTTACATTTATTGTGTTTTCAAGTAC
ATCATACAATACATGATCAACTGATCTGATTACATTGTTAATGGAAATTACACCAAGACT
ATCTAAATACTTAAGAACTTCATATCTAAATACTCTTAAGAAATGACCAGTCTGAGGATG
TAATGTCGTCCAAATTCGGAAGTTGAGAAAACATTTGTGAATCCCCATGACCTTCCTGAT
GTTGTGGTTGAATCTTATCTGAATGGAAATGATGTCGTGGTTCATTAGAAATGGCCTCTG
GCTGTGTTCTGTTATCTTGAAATAGAGGGGATTGTTTATCTCCCAGATAAAAACGCCATT
CTCTGCCTGAGGAGCAGTGATGAGTTCCCCTGTGCGTGAATCCAT
>HM856912
TTAATAAAATTTATATTTTATATCATGAGTTTCTGTTACATTTATTGTGTTTTCAAGTAC
ATCATACAATACATGATCAACTGATCTGATTACATTGTTAATGGAAATTACACCAAGACT
ATCTAAATACTTAAGAACTTCATATCTAAATACTCTTAAGAAATGACCAGTCTGAGGATG
TAATGTCGTCCAAATTCGGAAGTTGAGAAAACATTTGTGAATCCCCATGACCTTCCTGAT
GTTGTGGTTGAATCTTATCTGAATGGAAATGATGTCGTGGTTCATTAGAAATGGCCTCTG
GCTGTGTTCTGTTATCTTGAAATAGAGGGGATTGTTTATCTCCCAGATAAAAACGCCATT
CTCTGCCTGAGGAGCAGTGATGACTTCCCCTGTGCGTGAATCCAT
>HM856909
TTAATAAAATTTATATTTTATATCATGAGTTTCTGTTACATTTATTGTGTTTTCAAGTAC
ATCATACAATACATGATCAACTGATCTGATTACATTGTTAATGGAAATTACACCAAGACT
ATCTAAATACTTAAGAACTTCATATCTAAATACTCTTAAGAAATGACCAGTCTGAGGATG
TAATGTCGTCCAAATTCGGAAGTTGAGAAAACATTTGTGAATCCCCATGACCTTCCTGAT
GTTGTGGTTGAATCTTATCTGAATGGAAATGATGTCGTGGTTCATTAGAAATGGCCTCTG
GCTGTGTTCTGTTATCTTGAAATAGAGGGGATTGTTTATCTCCCAGATAAAAACGCCATT
CTCTGCCTGAGGAGCAGTGATGACTTCCCCTGTGCGTGAATCCAT
>JQ013090
TTAATAAAATTTATATTTTATATCATGAGTTTCTGTTACATTTATTGTGTTTTCAAGTAC
ATCATACAATACATGATCAACTGATCTGATTACATTGTTAATGGAAATTACACCAAGACT
ATCTAAATACTTAAGAACTTCATATCTAAATACTCTTAAGAAATGACCAGTCTGAGGATG
TAATGTCGTCCAAATTCGGAAGTTGAGAAAACATTTGTGAATCCCCATGACCTTCCTGAT
GTTGTGGTTGAATCTTATCTGAATGGAAATGATGTCGTGGTTCATTAGAAATGGCCTCTG
GCTGTGTTCTGTTATCTTGAAATAGAGGGGATTGTTTATCTCCCAGATAAAAACGCCATT
CTCTGCCTGAGGAGCAGTGATGACTTCCCCTGTGCGTGAATCCAT
>GQ141873
TTAATAAAATTTATATTTTATATCATGAGTTTCTGTTACATTTATTGTGTTTTCAAGTAC
ATCATACAATACATGATCAACTGATCTGATTACATTGTTAATGGAAATTACACCAAGACT
ATCTAAATACTTAAGAACTTCATATCTAAATACTCTTAAGAAATGACCAGTCTGAGGATG
TAATGTCGTCCAAATTCGGAAGTTGAGAAAACATTTGTGAATCCCCATGACCTTCCTGAT
GTTGTGGTTGAATCTTATCTGAATGGAAATGATGTCGTGGTTCATTAGAAATGGCCTCTG
GCTGTGTTCTGTTATCTTGAAATAGAGGGGATTGTTTATCTCCCAGATAAAAACGCCATT
CTCTGCCTGAGGAGCAGTGATGACTTCCCCTGTGCGTGAATCCAT
>AB636411
TTAATAAAATTTATATTTTATATCATGAGTTTCTGTTACATTTATTGTGTTTTCAAGTAC
ATCATACAATACATGATCAACTGATCTGATTACATTGTTAATGGAAATTACACCAAGACT
ATCTAAGTACTTAAGAACTTCATATCTAAATACTCTTAAGAAATGACCAGTCTGAGGATG
TAATGTCGTCCAAATTCGGAAGTTGAGAAAACATTTGTGAATCCCCATGACCTTCCTGAG
GTTGTGGTTGAATCTTATCTGAATGGAAATGATGTCGTGGTTCATTAGAAATGGCCTCTG
GCTGTGTTCTGTTATCTTGAAATAGAGGGGATTGTTTATCTCCCAGATAAAAACGCCATT
CTCTGCCTGAGGAGCAGTGATGAGTTCCCCTGTGCGTGAATCCAT
>JN183873
TTAATAAAATTTATATTTTATATCATGAGTTTCTGTTACATTTATTGTGTTTTCAAGTAC
ATCATACAATACATGATCAACTGATCTGATTACATTGTTAATGGAAATTACACCAAGACT
ATCTAAATACTTAAGAACTTCATATCTAAATACTCTTAAGAAATGACCAGTCTGAGGATG
TAATGTCGTCCAAATTCGGAAGTTGAGAAAACATTTGTGAATCCCCATGACCTTCCTGAT
GCTGTGGTTGAATCTTATCTGAATGGAAATGATGTCGTGGTTCATTAGAAATGGCCTCTG
GCTGTGTTCTGTTATCTTGAAATAGAGGGGATTGTTTATCTCCCAGATAAAAACGCCATT
CTCTGCCTGAGGAGCAGTGATGAGTTCCCCTGTGCGTGAATCCAT
>JN183872
TTAATAAAATTTATATTTTATATCATGAGTTTCTGTTACATTTATTGTGTTTTCAAGTAC
ATCATACAATACATGATCAACTGATCTGATTACATTGTTAATGGAAATTACACCAAGACT
ATCTAAATACTTAAGAACTTCATATCTAAATACTCTTAAGAAATGACCAGTCTGAGGATG
TAATGTCGTCCAAATTCGGAAGTTGAGAAAACATTTGTGAATCCCCATGACCTTCCTGAT
GCTGTGGTTGAATCTTATCTGAATGGAAATGATGTCGTGGTTCATTAGAAATGGCCTCTG
GCTGTGTTCTGTTATCTTGAAATAGAGGGGATTGTTTATCTCCCAGATAAAAACGCCATT
CTCTGCCTGAGGAGCAGTGATGAGTTCCCCTGTGCGTGAATCCAT
>HM856914
TTAATAAAATTTATATTTTATATCATGAGTTTCTGTTACATTTATTGTGTTTTCAAGTAC
ATCATACAATACATGATCAACTGATCTGATTACATTGTTAATGGAAATTACACCAAGACT
ATCTAAATACTTAAGAACTTCATATCTAAATACTCTTAAGAAATGACCAGTCTGAGGATG
TAATGTCGTCCAAATTCGGAAGTTGAGAAAACATTTGTGAATCCCCATGACCTTCCTGAT
GCTGTGGTTGAATCTTATCTGAATGGAAATGATGTCGTGGTTCATTAGAAATGGCCTCTG
GCTGTGTTCTGTTATCTTGAAATAGAGGGGATTGTTTATCTCCCAGATAAAAACGCCATT
CTCTGCCTGAGGAGCAGTGATGAGTTCCCCTGTGCGTGAATCCAT
>HQ260984
TTAATAAAATTTATATTTTATATCATGAGTTTCTGTTACATTTATTGTGTTTTCAAGTAC
ATCATACAATACATGATCAACTGATCTGATTACATTGTTAATGGAAATTACACCAAGACT
ATCTAAATACTTAAGAACTTCATATCTAAATACTCTTAAGAAATGACCAGTCTGAGGATG
TAATGTCGTCCAAATTCGGAAGTTGAGAAAACATTTGTGAATCCCCATGACCTTCCTGAT
GCTGTGGTTGAATCTTATCTGAATGGAAATGATGTCGTGGTTCATTAGAAATGGCCTCTG
GCTGTGTTCTGTTATCTTGAAATAGAGGGGATTGTTTATCTCCCAGATAAAAACGCCATT
CTCTGCCTGAGGAGCAGTGATGAGTTCCCCTGTGCGTGAATCCAT
>HM856919
TTAATAAAATTTATATTTTATATCATGAGTTTCTGTTACATTTATTGTGTTTTCAAGTAC
ATCATACAATACATGATCAACTGATCTGATTACATTGTTAATGGAAATTACACCAAGACT
ATCTAAATACTTAAGAACTTCATATCTAAATACTCTTAAGAAATGACCAGTCTGAGGATG
TAATGTCGTCCAAATTCGGAAGTTGAGAAAACATTTGTGAATCCCCATGACCTTCCTGAT
GTTGTGGTTGAATCTTATCTGAATGGAAATGATGTCGTGGTTCTTTAGAAATGGCCTCTG
GCTGTGTTCTGTTATCTTGAAATAGAGGGGATTGTTTATCTCCCAGATAAAAACGCCATT
CTCTGCCTGAGGAGCAGTGATGAGTTCCCCTGTGCGTGAATCCAT
>GU325634
TTAATAAAATTTATATTTTATATCATGAGTTTCTGTTACATTTATTGTGTTTTCAAGTAC
ATCATACAATACATGATCAATTGATCTGATTACATTGTTAATGGAAATTACACCAAGACT
ATCTAAATACTTAAGAACTTCATATCTAAATACTCTTAAGAAATGACCAGTCTGAGGATG
TAATGTCGTCCAAATTCGGAAGTTGAGAAAACATTTGTGAATCCCCATGACCTTCCTGAT
GTTGTGGTTGAATCTTATCTGAATGGAAATGATGTCGTGGTTCATTAGAAATGGCCTCTG
GCTGTGTTCTGTTATCTTGAAATAGAGGGGATTGTTTATCTCCCAGATAAAAACGCCATT
CTCTGCCTGAGGAGCAGTGATGAGTTCCCCTGTGCGTGAATCCAT
>JX131286
TTAATAAAATTTATATTTTATATCATGAGTTTCTGTTACATTTATTGTTTTTTCAAGTAC
ATCATACAATACATGATCAACTGATCTGATTACATTGTTAATGGAAATTACACCAAGACT
ATCTAAGTACTTAAAAACTTCATATCTAAATACTCTTAAGAAATGACCAGTCTGAGGCTG
TAATGTCGTCCAAATTCGGAAGTTGAGAAAACATTTGTGAATCCCCATTACCTTCCTGAT
GTTGTGGTTGAATCTTACCTGAATGGAAATGATGTCGTGGTTCAGTAGAAATGGCCTCTG
GCTGTGTTCTGTTATCTTGAAATAGAGGGGATTGTTTATCTCCCAGATAAAAACGCCATT
CTCTGCCTGAGGAGCAGTGATGAGTTCCCCTGTGCGTGAATCCAT
>KT921303
TTAATAAAATTTATATTTTATATCATGAGTTTCTGTTACATTTATTGTGTTTTCAAGTAC
ATTATACAATACATGATCAACTGCTCTGATTACATTGTTAATGGAAATTACACCAAGACT
ATCTAAATACTTAAGAACTTCATATCTAAATACTCTTAAGAAATGACCAGTCTGAGGCTG
TAATGTCGTCCAAATTCGGAAGTTGAGAAAACATTTGTGAATCCCCATTACCTTCCTGAT
CTTGTGGTTGAATCTTATCTGAATGGTAATGATGTCGTGGTTCATTAGAAATGGCCTCTG
GCTGTGTTCTGTTATCTTGAAATAGAGGGGATTGTTTATCTCCCAGATAAAAACGCCATT
CTCTGCCTGAGGAGCAGTGATGAGTTCCCCTGTGCGTGAATCCAT
>GQ861426
TTAATAAAATTTATATTTTATATCATGAGTTTCTGTTACATTTATTGTGTTTTCAAGTAC
ATCATACAATACATGATCAACTGCTCTAATTACATTGTTAATGGAAATTACACCAAGACT
ATCTAAATACTTAAGAACTTCATATCTAAATACTCTTAAGAAATGACCAGTCTGAGGCTG
TAATGTCGTCCAAATTCGGAAGTTGAGAAAACATTTGTGAATCCCCATTACCTTCCTGAT
GTTGTGGTTGAATCTTATCTGAAAGGAAATGATGTCGTGGTTCATTAGAAATGGCCTCTG
GCTGTGTTCTGTTATCTTGAAATAGAGGGGATTGTTTATCTCCCAGATAAAAACGCCATT
CTCTGCCTGAGGAGCAGTGATGAGTTCCCCTGTGCGTGAATCCAT
>HM448447
TTAATAAAATTTATATTTTATATCATGAGTTTCTGTTACATTTATTGTGTTTTCAAGTAC
ATCATACAATACATGATCAACTGCTCTGATTACATTGTTAATGGAAATTACACCAAGACT
ATCTACATACTTAAGAACTTCATATCTAAATACTCTTAAGAAATGACCAGTCTGAGGCTG
TAATGTCGTCCAAATTCGGAAGTTGAGAAAACATTTGTGAATCCCCATTACCTTCCTGAT
GTTGTGGTTGAATCTTATCTGAATGGAAATGATGTCGTGGTTCATTAGAAATGGCCGCTG
GCTGTGTTCTGTTATCTTGAAATAGAGGGGATTGTTTATCTCCCAAATAAAAACGCCATT
CTCTGCCTGAGGAGCAGTGATGAGTTCCCCTGTGCGTGAATCCAT
>AM409201
TTAATAAAATTTATATTTTATATCATGAGTTTCTGTTACATTTATTGTGTTTTCAAGTAC
ATCATACAATACATGATCAACTGCTCTGATTACATTGTTAATGGAAATTACACCAAGACT
ATCTACATACTTAAGAACTTCATATCTAAATACTCTTAAGAAATGACCAGTCTGAGGCTG
TAATGTCGTCCAAATTCGGAAGTTGAGAAAACATTTGTGAATCCCCATTACCTTCCTGAT
GTTGTGGTTGAATCTTATCTGAATGGAAATGATGTCGTGGTTCATTAGAAATGGCCGCTG
GCTGTGTTCTGTTATCTTGAAATAGAGGGGATTGTTTATCTCCCAAATAAAAACGCCATT
CTCTGCCTGAGGAGCAGTGATGAGTTCCCCTGTGCGTGAATCCAT
>AJ489258
TTAATAAAATTTATATTTTATATCATGAGTTTCTGTTACATTTATTGTGTTTTCAAGTAC
ATCATACAATACATGATCAACTGCTCTGATTACATTGTTAATGGAAATTACACCAAGACT
ATCTAAATACTTAAGAACTTCATATCTAAATACTCTTAAGAAATGACCAGTCTGAGGCTG
TAATGTCGTCCAAATTCGGAAGTTGAGAAAACATTTGTGAATCCCCATTACCTTCCTGAT
GTTGTGGTTGAATCTTATCTGAATGGAAATGATGTCGTGGTTCATTAGAAATGGCCGCTG
GCTGTGTTCTGTTATCTTGAAATAGAGGGGATTGTTTATCTCCCAAATAAAAACGCCATT
CTCTGCCTGAGGAGCAGTGATGAGTTCCCCTGTGCGTGAATCCAT
>LN846615
TTAATAAAATTTATATTTTATATCATGAGTTTCTGTTACATTTATTGTGTTTTCAAGTAC
ATCATACAATACATGATCAACTGCTCTGATTACATTGTTAATGGAAATTACACCAAGACT
ATCTAAATACTTAAGAACTTCATATCTAAATACTCTTAAGAAATGACCAGTCTGAGGCTG
TAATGTCGTCCAAATTCGGAAGTTGAGAAAACATTTGTGAATCCCCATTACCTTCCTGAT
GTTGTGGTTGAATCTTATCTGAATGGAAATGATGTCGTGGTTCATTAGAAATGGCCGCTG
GCTGTGTTCTGTTATCTTGAAATAGAGGGGATTGTTTATCTCCCAAATAAAAACGCCATT
CTCTGCCTGAGGAGCAGTGATGAGTTCCCCTGTGCGTGAATCCAT
>NC_004005
TTAATAAAATTTATATTTTATATCATGAGTTTCTGTTACATTTATTGTGTTTTCAAGTAC
ATCATACAATACATGATCAACTGCTCTGATTACATTGTTAATGGAAATTACACCAAGACT
ATCTAAATACTTAAGAACTTCATATCTAAATACTCTTAAGAAATGACCAGTCTGAGGCTG
TAATGTCGTCCAAATTCGGAAGTTGAGAAAACATTTGTGAATCCCCATTACCTTCCTGAT
GTTGTGGTTGAATCTTATCTGAATGGAAATGATGTCGTGGTTCATTAGAAATGGCCGCTG
GCTGTGTTCTGTTATCTTGAAATAGAGGGGATTGTTTATCTCCCAAATAAAAACGCCATT
CTCTGCCTGAGGAGCAGTGATGAGTTCCCCTGTGCGTGAATCCAT
>HF548826
TTAATAAAATTTATATTTTATATCATGAGTTTCTGTTACATTTATTGTGTTTTCAAGTAC
ATCATACAATACATGATTAACTGCTCTGATTACATTGTTAATGGAAATTACACCAAGACT
ATCTAAATACTTAAGAACTTCATATCTAAATACTCTTAAGAAATGACCAGTCTGAGGCTG
TAATGTCGTCCAAATTCGGAAGTTGAGAAAACATTTGTGAATCCCCATTACCTTCCTGAT
GTTGTGGTTGAATCTTATCTGAATGGAAATGATGTCGTGGTTCATTAGAAATGGCCGCTG
GCTGTGTTCTGTTATCTTGAAATAGAGGGGATTGTTTATCTCCCAAATAAAAACGCCATT
CTCTGCCTGAGGAGCAGTGATGAGTTCCCCTGTGCGTGAATCCAT
>FJ439569
TTAATAAAATTTATATTTTATATCATGAGTTTCTGTTACATTTATTGTGTTTTCAAGTAC
ATCATACAATACATGATCAACTGCTCTGATTACATTGTTAATGGAAATTACACCAAGACT
ATCTAAATACTTAACAACTTCATATCTAAATACTCTTAAGAAATGACCAGTCTGAGGCTG
TAATGTCGTCCAAATTCGGAAGTTGAGAAAACATTTGTGAATCCCCATTACCTTCCTGAT
GTTGTGGTTGAATCTTATCTGAATGGAAATGATGTCGTGGTTCATTAGAAATGGCCGCTT
GCTGTGTTCTGTTATCTTGAAATAGAGGGGATTGTTTATCTCCCAAATAAAAACGCCATT
CTCTGCCTGAGGAGCAGTGATGAGTTCCCCTGTGCGTGAATCCAT
>LN846616
TTAATAAAATTTATATTTTATATCATGAGCTTCTGTTACATTTATTGTGTTTTCAAGTAC
ATCATACAATACATGATCAACTGCTCTGATTACATTGTTAATGGAAATTACACCAAGACT
ATCTAAATACTTAAGAACTTCATATCTAAATACTCTTAAGAAATGACCAGTCTGAGGCTG
TAATGTCGTCCAAATTCGGAAGTTGAGAAAACATTTGTGAATCCCCATTACCTTCCTGAT
GTTGTGGTTGAATCTTATCTGAATGTAAATGATGTCGTGGTTCATTAGAAATGGCCGCTG
GCTGTGTTCTGTTATCTTGAAATAGAGGGGATTGTTTATCTCCCAAATAAAAACGCCATT
CTCTGCCTGAGGAGCAGTGATGAGTTCCCCTGTGCGTGAATCCAT
>KC953602
TTAATAAAGTTTATATTTTATATCATGAGTTTCTGTTACATTTATTGTGTTTTCAAGTAC
ATCATACAATACATGATCAACTGCTTTGATTACATTGTTAATGGAAATTACACCAAGACT
ATCTAAATACTTAAGAACTTCATATCTAAATACTCTTAAGAAATGACCAGTCTGAGGCTG
TAATGTCGTCCAAATTCGGAAGTTGAGAAAACATTTGTGAATCCCCATTACCTTCCTGAT
GTTGTGGTTGAATCTTATCTGAATGGAAATGATGTCGTGGTTCATTAGAAATGGCCGCTG
GCTGTGTTCTGTTATCTTGAAATAGAGGGGATTGTTTATCTCCCAAATAAAAACGCCATT
CTCTGCCTGAGGAGCAGTGATGAGTTCCCCTGTGCGTGAATCCAT
>HE603246
TTAATAAAATTTATATTTTATATCATGAGTTTCTATTACATTTATTGTGTTTTCAAGTAC
ATCATACAATACATGATCAACTGCTCTGATTACATTGTTAATGGAAATTACACCAAGACT
ATCTAAATACTTAAGAACTTCATATCTAAATACTCTTAAGAAATGACCAGTCTGAGGCTG
TAATGTCGTCCAAATTCGGAAGTTGAGAAAACATTTGTGAATCCCCATTACCTTCCTGAT
GTTGTGGTTGAATCTTATCTGAATGGAAATGATGTCGTGGTTCATTAGAAATGGCCGCTG
GCTGTGTTCTGTTGTCTTGAAATAGAGGGGATTGTTTATCTCCCAAATAAAAACGCCATT
CTCTGCCTGAGGAGCAGTGATGAGTTCCCCTGTGCGTGAATCCAT
>HE603244
TTAATAAAATTTATATTTTATATCATGAGTTTCTATTACATTTATTGTGTTTTCAAGTAC
ATCATACAATACATGATCAACTGCTCTGATTACATTGTTAATGGAAATTACACCAAGACT
ATCTAAATACTTAAGAACTTCATATCTAAATACTCTTAAGAAATGACCAGTCTGAGGCTG
TAATGTCGTCCAAATTCGGAAGTTGAGAAAACATTTGTGAATCCCCATTACCTTCCTGAT
GTTGTGGTTGAATCTTATCTGAATGGAAATGATGTCGTGGTTCATTAGAAATGGCCGCTG
GCTGTGTTCTGTTGTCTTGAAATAGAGGGGATTGTTTATCTCCCAAATAAAAACGCCATT
CTCTGCCTGAGGAGCAGTGATGAGTTCCCCTGTGCGTGAATCCAT
>HE603243
TTAATAAAATTTATATTTTATATCATGAGTTTCTATTACATTTATTGTGTTTTCAAGTAC
ATCATACAATACATGATCAACTGCTCTGATTACATTGTTAATGGAAATTACACCAAGACT
ATCTAAATACTTAAGAACTTCATATCTAAATACTCTTAAGAAATGACCAGTCTGAGGCTG
TAATGTCGTCCAAATTCGGAAGTTGAGAAAACATTTGTGAATCCCCATTACCTTCCTGAT
GTTGTGGTTGAATCTTATCTGAATGGAAATGATGTCGTGGTTCATTAGAAATGGCCGCTG
GCTGTGTTCTGTTGTCTTGAAATAGAGGGGATTGTTTATCTCCCAAATAAAAACGCCATT
CTCTGCCTGAGGAGCAGTGATGAGTTCCCCTGTGCGTGAATCCAT
>HE603242
TTAATAAAATTTATATTTTATATCATGAGTTTCTATTACATTTATTGTGTTTTCAAGTAC
ATCATACAATACATGATCAACTGCTCTGATTACATTGTTAATGGAAATTACACCAAGACT
ATCTAAATACTTAAGAACTTCATATCTAAATACTCTTAAGAAATGACCAGTCTGAGGCTG
TAATGTCGTCCAAATTCGGAAGTTGAGAAAACATTTGTGAATCCCCATTACCTTCCTGAT
GTTGTGGTTGAATCTTATCTGAATGGAAATGATGTCGTGGTTCATTAGAAATGGCCGCTG
GCTGTGTTCTGTTGTCTTGAAATAGAGGGGATTGTTTATCTCCCAAATAAAAACGCCATT
CTCTGCCTGAGGAGCAGTGATGAGTTCCCCTGTGCGTGAATCCAT
>HE603245
TTAATAAAATTTATATTTTATATCATGAGTTTCTATTACATTTATTGTGTTTTCAAGTAC
ATCATACAATACATGATCAACTGCTCTGATTACATTGTTAATGGAAATTACACCAAGACT
ATCTAAATACTTAAGAACTTCATATCTAAATACTCTTAAGAAATGACCAGTCTGAGGCTG
TAATGTCCTCCAAATTCGGAAGTTGAGAAAACATTTGTGAATCCCCATTACCTTCCTGAT
GTTGTGGTTGAATCTTATCTGAATGGAAATGATGTCGTGGTTCATTAGAAATGGCCGCTG
GCTGTGTTCTGTTGTCTTGAAATAGAGGGGATTGTTTATCTCCCAAATAAAAACGCCATT
CTCTGCCTGAGGAGCAGTGATGAGTTCCCCTGTGCGTGAATCCAT
>HE603241
TTAATAAAATTTATATTTTATATCATGAGTTTCTATTACATTTATTGTGTTTTCAAGTAC
ATCATACAATACATGATCAACTGCTCTGATTACATTGTTAATGGAAATTACACCAAGACT
ATCTAAATACTTAAGAACTTCATATCTAAATACTCTTAAGAAATGACCAGTCTGAGGCTG
TAATGTCGTCCAAATTCGGAAGTTGAGAAAACATTTGTGAATCCCCATTACCTTCCTGAT
GTTGTGGTTGAATCTTATCTGAATGGAAATGATGTCGTGGTTCATTAGAAATGGCCACTG
GCTGTGTTCTGTTGTCTTGAAATAGAGGGGATTGTTTATCTCCCAAATAAAAACGCCATT
CTCTGCCTGAGGAGCAGTGATGAGTTCCCCTGTGCGTGAATCCAT
>EF060196
TTAATAAAATTTATATTTTATATCATGAGTTTCTGTTACATTTATTGTGTTTTCAAGTAC
ATCATACAATACATGATCAACTGCTCTGATTACATTGTTAATGGAAATTACACCAAGACT
ATCCAAATACTTAAGAACTTCATATCTAAATACTCTTAAGAAATGACCAGTCTGAGGCTG
AAATGGCCTCCAAATTCGGAAGTTGAGAAAACATTTGTGAATCCCCATTACCTTCCTGAT
GTTGTGGTTGAATCTTATCTGAATGGAAATGATGTCGTGGTTCATTAGAAATGGCCGCTG
GCTGTGTTCTGTTATCTTGAAATAGAGGGGATTGTTTATCTCCCAAATAAAAACGCCATT
CTCTGCCTGAGGAGCAGTGATGAGTTCCCCTGTGCGTGAATCCAT
>LN831187
TTAATAAAATTTGTATTTTATATCATGAGTTTCTGTTACATTTATTGTGTTTTCAAGTAC
ATCATACAATACATGATCAACTGCTCTGATTACATTGTTAATGGAAATTACACCAAGACT
ATCTAAATACTTAAGAACTTCATATCTAAATACTCTTAAGAAATGACCAGTCTGAGGCTG
TAATGTCGTCCAAATTCGGAAGTTGAGAAAACATTTGTGAATCCCCATTACCTTCCTGAT
GTTGTGGTTGAATCTTATCTGAATGGAAATGATGTCGTTGTTCATTAGAAATGGCCGCTG
GCTGTGTTCTGTTATCTTGAAATAGAGGGGATTGTTTATCTCCCAAATAAAAACGCCATT
CTCTGCCTGAGGAGCAGTGATGAGTTCCCCTGTGCGTGAATCCAT
>LN812978
TTAATAAAATTTGTATTTTATATCATGAGTTTCTGTTACATTTATTGTGTTTTCAAGTAC
ATCATACAATACATGATCAACTGCTCTGATTACATTGTTAATGGAAATTACACCAAGACT
ATCTAAATACTTAAGAACTTCATATCTAAATACTCTTAAGAAATGACCAGTCTGAGGCTG
TAATGTCGTCCAAATTCGGAAGTTGAGAAAACATTTGTGAATCCCCATTACCTTCCTGAT
GTTGTGGTTGAATCTTATCTGAATGGAAATGATGTCGTTGTTCATTAGAAATGGCCGCTG
GCTGTGTTCTGTTATCTTGAAATAGAGGGGATTGTTTATCTCCCAAATAAAAACGCCATT
CTCTGCCTGAGGAGCAGTGATGAGTTCCCCTGTGCGTGAATCCAT
>LN846617
TTAATAAAATTTATATTTTATATCATGAGTTTCTGTTACATTTATTGTGTTTTCAAGTAC
ATCATACAATACATGATCAACTGCTCTGATTACATTGTTAATGGAAATTACACCAAGACT
ATCTAAATACTTAAGAACTTCATATCTAAATACTCTTAAGAAATGACCAGTCTGAGGCTG
TAATGTCGTCCAAATTCGGAAGTTGAGAAAACATTTGTGAATCCCCATTACCTTCCTGAT
GTTGTGGTTGAATCTTATCTGAATGGAAATGATGTCGTTGTTCATTAGAAATGGCCGCTG
GCTGTGTTCTGTTATCTTGAAATAGAGGGGATTGTTTATCTCCCAAATAAAAACGCCATT
CTCTGCCTGAGGAGCAGTGATGAGTTCCCCTGTGCGTGAATCCAT
>LN846610
TTAATAAAATTTATATTTTATATCATGAGTTTCTGTTACATTTATTGTGTTTTCAAGTAC
ATCATACAATACATGATCAACTGCTCTGATTACATTGTTAATGGAAATTACGCCAATACT
ATCTAAATACTTAAGAACTTCATATCTAAATACTCTTAAGAAATGACCAGTCTGAGGCTG
TAATGTCGTCCAAATTCGGAAGTTGAGAAAACATTTGTGAATCCCCATTACCTTCCTGAT
GTTGTGGTTGAATCTTATCTGAATGGAAATGATGTCGTTGTTCATTAGAAATGGCCGCTG
GCTGTGTTCTGTTATCTTGAAATAGAGGGGATTGTTTATCTCCCAAATAAAAACGCCATT
CCCTGCCTGAGGAGCAGTGATGAGTTCCCCTGTGCGTGAATCCAT
>LN846606
TTAATAAAATTTATATTTTATATCATGAGTTTCTGTTACATTTATTGTGTTTTCAAGTAC
ATCATACAATACATGATCAACTGCTCTGATTACATTGTTAATGGAAATTACGCCAAGACT
ATCTAAATACTTAAGAACTTCATATCTAAATACTCTTAAGAAATGACCAGTCTGAGGCTG
TAATGTCGTCCAAATTCGGAAGTTGAGAAAACATTTGTGAATCCCCATTACCTTCCTGAT
GTTGTGGTTGAATCTTATCTGAATGGAAATGATGTCGTTGTTCATTAGAAATGGCCGCTG
GCTGTGTTCTGTTATCTTGAAATAGAGGGGATTGTTTATCTCCCAAATAAAAACGCCATT
CCCTGCCTGAGGAGCAGTGATGAGTTCCCCTGTGCGTGAATCCAT
>LN846604
TTAATAAAATTTATATTTTATATCATGAGTTTCTGTTACATTTATTGTGTTTTCAAGTAC
ATCATACAATACATGATCAACTGCTCTGATTACATTGTTAATGGAAATTACACCAAGACT
ATCTAAATACTTAAGAACTTCATATCTAAATACTCTTAAGAAATGACCAGTCTGAGGCTG
TAATGTCGTCCAAATTCGGAAGTTGAGAAAACATTTGTGAATCCCCATTACCTTCCTGAT
GTTGTGGTTGAATCTTATCTGAATGGAAATGATGTCGTTGTTCATTAGAAATGGTCGCTG
GCTGTGTTCTGTTATCTTGAAATAGAGGGGATTGTTTATCTCCCAAATAAAAACGCCATT
CCCTGCCTGAGGAGCAGTGATGAGTTCCCCTGTGCGTGAATCCAT
>LN846608
TTAATAAAATTTATATTTTATATCATGAGTTTCTGTTACATTTATTGTGTTTTCAAGTAC
ATCATACAATATATGATCAACTGCTCTGATTACATTGTTAATGGAAATTACACCAAGACT
ATCTAAATACTTAAGAACTTCATATCTAAATACTCTTAAGAAATGACCAGTCTGAGGCTG
TAATGTCGTCCAAATTCGGAAGTTGAGAAAACATTTGTGAATCCCCAGTACCTTCCTGAT
GTTGTGGTTGAATCTTATCTGAATGGAAATGATGTCGTTGTTCATTAGAAATGGCCGCTG
GCTGTGTTCTGTTATCTTGAAATAGAGGGGATTGTTTATCTCCCAAATAAAAACGCCATT
CTCTGCCTGAGGAGCAGTGATGAGTTCCCCTGTGCGTGAATCCAT
>LN846600
TTAATAAAATTTATATTTTATATCATGAGTTTCTGTTACATTTATTGTGTTTTCAAGTAC
ATCATACAATATATGATCAACTGCTCTGATTACATTGTTAATGGAAATTACACCAAGACT
ATCTAAATACTTAAGAACTTCATATCTAAATACTCTTAAGAAATGACCAGTCTGAGGCTG
TAATGTCGTCCAAATTCGGAAGTTGAGAAAACATTTGTGAATCCCCAGTACCTTCCTGAT
GTTGTGGTTGAATCTTATCTGAATGGAAATGATGTCGTTGTTCATTAGAAATGGCCGCTG
GCTGTGTTCTGTTATCTTGAAATAGAGGGGATTGTTTATCTCCCAAATAAAAACGCCATT
CTCTGCCTGAGGAGCAGTGATGAGTTCCCCTGTGCGTGAATCCAT
>LN846607
TTAATAAAATTTATATTTTATATCATGAGTTTCTGTTACATTTATTGTGTTTTCAAGTAC
ATCATACAATATATGATCAACTGCTCTGATTACATTGTTAATGGAAATTACACCAAGACT
ATCTAAATACTTAAGAAATTCATATCTAAATACTCTTAAGAAATGACCAGTCTGAGGCTG
TAATGTCGTCCAAATTCGGAAGTTGAGAAAACATTTGTGAATCCCCAGTACCTTCCTGAT
GTTGTGGTTGAATCTTATCTGAATGGAAATGATGTCGTTGTTCATTAGAAATGGCCGCTG
GCTGTGTTCTGTTATCTTGAAATAGAGGGGATTGTTTATCTCCCAAATAAAAACGCCATT
CTCTGCCTGAGGAGCAGTGATGAGTTCCCCTGTGCGTGAATCCAT
>JQ231214
TTAATAAAATTTATATTTTATATCATGAGTTTCTGTTACATTTATTGTGTATTCAAGTAC
ATCATACAATACATGATCAACTGCTCTGATTACATTGTTAATGGAAATTACACCAAGACT
ATCTAAATACTTAAGAACTTCATATCTAAATACTCTTAAGAAATGACCAGTCTGAGGCTG
TAATGTCGTCCAAATTCGGAAGTTGAGAAAACATTTGTGAATCCCCATTACCTTCCTGAT
GTTGTGGTTGAATCTTATCTGAATGGAAATGATGTCGTGGTTCATTAGAAATGGCCGCTG
GCTGTGTTCTGTTATCTTGAAATAGAGGGGATTGTTTATCTCCCAGATAAAAACGCCATT
CTCTGCCTGAGGAGCAGTGATGAGTTCCCCTGTGCGTGAATCCAT
>JQ354991
TTAATAAAATTTATATTTTATATCATGAGTTTCTGTTACATTTATTGTGTTTTCAAGTAC
ATCATACAATACATGATCAACTGCTCTGATTACATTGTTAATTGAAATTACACCAAGACT
ATCTAAATACTTAAGAACTCCATATCTAAATACTCTTAAGAAATGACCAGTCTGAGGCTG
TAATGTCGTCCAAATTCGGAAGTTGAGAAAACATTTGTGAATCCCCATTACCTTCCTGAT
GTTGTGGTTGAATCTTATCTGAATGGAAATGATGTCGTGGTTCATTAGAAATGGCCGCTG
GCTGTGTTCTGTTATCTTGAAATAGAGGGGATTGTTTATCTCCCAGATAAAAACGCCATT
CTCTGCCTGAGGAGCAGTGATGAGTTCCCCTGTGCGTGAATCCAT
>EF210554
TTAATAAAATTTATATTTTATATCATGAGTTTCTGTTACATTTATTGTGTTTTCAAGTAC
ATCATACAATACATGATCCACTGCTCTGATTACATTGTTAATGGAAATTACGCCAAGACT
ATCTAAATACTTAAGAACTTCATATCTAAATACTCTTAAGAAACGACCAGTCTGAGGCTG
TAATGTCGTCCAAATTCGGAAGTTGAGAAAACATTTGTGAATCCCCATTACCTTCCTGAT
GTTGTGGTTGAATCTTATCTGAATGGAAATGATGTCGTGGTTCATTAGAAATGGCCTCGG
GCTGTGGTCTGTTATCTTGAAATAGAGGGGATTGTTTATCTCCCAGATAAAAACGCCATT
CTTTGCCTGAGGAGCAGTGATGAGTTCCCCTGTGCGTGAATCCAT
>EF110890
TTAATAAAATTTATATTTTATATCATGAGTTTCTGTTACATTTATTGTGTTTTCAAGTAC
ATCATACAATACATGATCCACTGCTCTGATTACATTGTTAATGGAAATTACACCAAGACT
ATCTAAATACTTAAGAACTTCATATCTAAATACTCTTAAGAAACGACCAGTCTGAGGCTG
TAATGTCGTCCAAATTCGGAAGTTGAGAAAACATTTGTGAATCCCCATTACCTTCCTGAT
GTTGTGGTTGAATCTTATCTGAATGGAAATGATGTCGTGGTTCATTAGAAATGGCCTCGG
GCTGTGGTCTGTTATCTTGAAATAGAGGGGATTGTTTATCTCCCAGATAAAAACGCCATT
CTTTGCCTGAGGAGCAGTGATGAGTTCCCCTGTGCGTGAATCCAT
>GU355941
TTAATAAAATTTATATTTTATATCATGAGTTTCTGTTACATTTATTGTGTTTTCAAGTAC
ATCATACAATACATGATCCACTGCTCTGATTGCATTGTTAATGGAAATTACACCAAGACT
ATCTAAATACTTAAGAACTTCATATCTAAATACTCTTAAGAAACGACCAGTCTGAGGCTG
TAATGTCGTCCAAATTCGGAAGTTGAGAAAACACTTGTGAATCCCCATTACCTTCCTGAT
GTTGTGGTTGAATCTTATCTGAATGGAAATGATGTCGTGGTTCATTAGAAATGGCCTCTG
GCTGTGGTCTGTTATCTTGAAATAGAGGGGATTGTTTATCTCCCAGATAAAAACGCCATT
CTCTGCCTGAGGAGCAGTGATGAGTTCCCCTGTGCGTGAATCCAT
>AJ223505
TTAATAAAATTTATATTTTATATCATGAGTTTCTGTTACATTTATTGTGTTTTCAAGTAC
ATCATACAATACATGATCCACTGCTCTGATTACATTGTTAATGGAAATTATACCAAGACT
ATCTAAATACTTAAGAACTTCATATCTAAATACTCTTAAGAAACGACCAGTCTGAGGCTG
TAATGTCGTCCAAATTCGGAAGTTGAGAAAACATTTGTGAATCCCCATTACCTTCCTGAT
GTTGTGGTTGAATCTTATCTGAATGGAAATGATGTCGTGGTTCATTAGAAATGGCCTCTG
GCTGTGGTCTGTTATCTTGAAATAGAGGGGATTGTTTATCTCCCAGATAAAAACGCCATT
CTCTGCCTGAGGAGCAGTGATGAGTTCCCCTGTGCGTGAATCCAT
>AF024715
TTAATAAAATTTATATTTTATATCATGAGTTTCTGTTACATTTATTGTGTTTTCAAGTAC
ATCATACAATACATGATCCACTGCTCTGATTACATTGTTAATGGAAATTACACCAAGACT
ATCTAAATACTTAAGAACTTCATATCTAGATACTCTTAAGAAACGACCAGTCTGAGGCTG
TAATGTCGTCCAAATTCGGAAGTTGAGAAAACATTTGTGAATCCCCATTACCTTCCTGAT
GTTGTGGTTGAATCTTATCTGAATGGAAATGATGTCGTGGTTCATTAGAAATGGCCTCTG
GCTGTGGTCTGTTATCTTGAAATAGAGGGGATTGTTTATCTCCCAGATAAAAACGCCATT
CTCTGCCTGAGGAGCAGTGATGAGTTCCCCTGTGCGTGAATCCAT
>FR851298
TTAATAAAATTTATATTTTATATCATGAGTTTCTGTTACATTTATTGTGTTTTCAAGTAC
ATCATACAATACATGATCCACTGCTCTGATTACATTGTTAATGGAAATTACACCAAGATT
ATCTAAATACTTAAGAACTTCATATCTAAATACTCTTAAGAAACGACCAGTCTGAGGCTG
TAATGTCGTCCAAATTCGGAAGTTGAGAAAACATTTGTGAATCCCCATTACCTTCCTGAT
GTTGTGGTTGAGTCTTATCTGAATAAAAATGATGTCGTGGTTCATTAGAAATGGCCTCTG
GCTGTGGTCTGTTATCTTGAAATAGAGGGGATTGTTTATCTCCCAGATAAAAACGCCATT
CTCTGCCTGAGGAGCAGTGATGAGTTCCCCTGTGCGTGAATCCAT
>FR851297
TTAATAAAATTTATATTTTATATCATGAGTTTCTGTTACATTTATTGTGTTTTCAAGTAC
ATCATACAATACATGATCCACTGCTCTGATTACATTGTTAATGGAAATTACACCAAGATT
ATCTAAATACTTAAGAACTTCATATCTAAATACTCTTAAGAAACGACCAGTCTGAGGCTG
TAATGTCGTCCAAATTCGGAAGTTGAGAAAACATTTGTGAATCCCCATTACCTTCCTGAT
GTTGTGGTTGAGTCTTATCTGAATAAAAATGATGTCGTGGTTCATTAGAAATGGCCTCTG
GCTGTGGTCTGTTATCTTGAAATAGAGGGGATTGTTTATCTCCCAGATAAAAACGCCATT
CTCTGCCTGAGGAGCAGTGATGAGTTCCCCTGTGCGTGAATCCAT
>AY530931
TTAATAAAATTTATATTTTATATCATGAGTTTCTGTTACATTTATTGTGTTTTCAAGTAC
ATCATACAATACATGATCCACTGCTCTGATTACATTGTTAATGGAAATTACACCAAGACT
ATCTAAATACTTAAGAACTTCATATCTAAATACTCTTAAGAAACGACCAGTCTGAGGCTG
TAATGTCGTCCAAATTCGGAAGTTGAGAAAACATTTGTGAATCCCCATTACCTTCCTGAT
GTTGTGGTTGAATCTTATCTGAATGGAAATGATGTCGTGGTTCATTAGAAATGGCCTCTG
GCTGTGGTCTGTTATCTTGAAATAGAGGGGATTGTTTATCTCCCAAATAAAAACGCCATT
CTCTGCCTGAGGAGCAGTGATGAGTTCCCCTGTGCGTGAATCCAT
>JQ303121
TTAATATAATTTATATTTTATATCATGAGTTTCTGTTACATTTATTGTGTTTTCAAGTAC
ATCATACAATACATGATCCACTGCTCTGATTACATTGTTAATGGAAATTACACCAAGACT
ATCTAAATACTTAAGAACTTCATTTCTAAATACTCTTAAGAAACGACCAGTCTGAGGCTG
TAATGTCGTCCAAATTCGGAAGTTGAGAAAACATTTGTGAATCCCCATTACCTTCCTGAT
GTTGTGGTTGAATCTTATCTGAATGGAAATGATGTCGTGGTTCATTAGAAATGGCCTCTG
GCTGTGGTCTGTTATCTTGAAATAGAGGGGATTGTTTATCTCCCAGATAAAAACGCCATT
CTCTGCCTGAGGAGCAGTGATGAGTTCCCCTGTGTGTGAATCCAT
>JN680353
TTAATATAATTTATATTTTATATCATGAGTTTCTGTTACATTTATTGTGTTTTCAAGTAC
ATCATACAATACATGATCCACTGCTCTGATTACATTGTTAATGGAAATTACACCAAGACT
ATCTAAATACTTAAGAACTTCATTTCTAAATACTCTTAAGAAACGACCAGTCTGAGGCTG
TAATGTCGTCCAAATTCGGAAGTTGAGAAAACATTTGTGAATCCCCATTACCTTCCTGAT
GTTGTGGTTGAATCTTATCTGAATGGAAATGATGTCGTGGTTCATTAGAAATGGCCTCTG
GCTGTGGTCTGTTATCTTGAAATAGAGGGGATTGTTTATCTCCCAGATAAAAACGCCATT
CTCTGCCTGAGGAGCAGTGATGAGTTCCCCTGTGTGTGAATCCAT
>AY134494
TTAATAAAATTTATATTTTATATCATGAGTTTCTGTTACATTTATTGTGTTTTCAAGTAC
ATCATACAATACATGATCCACTGCTCTGATTACATTGTTAATGGAAATTACACCAAGACT
ATCTAAATACTTAAGAACTTCATATCTAAATACTCTTAAGAAATGACCAGTCTGAGGCTG
TAATGTCGTCCAAATTCGGAAGTTGAGAAAACATTTGTGAATCCCCATTACCTTCCTGAT
GTTGTGGTTGAATCTTATCTGAATGGAAATGATGTCGTGGTTCATTAGAAATGGCCTTTG
GCTGTGGTCTGTTATCTTGAAATAGAGGGGATTGTTTATCTCCCAGATAAAAACGCCATT
CTCTGCCTGAGGAGCAGTGATGAGTTCCCCTGTGCGTGAATCCAT
>GQ861427
TTAATAAAATTTATATTTTATATCATGAGTTTCTGTTACATTTATTGTGTTTTCAAGTAC
ATCATACAATACATGATCAACTGCTCTGATTACATTGTTAATGGAAATTACACCAAGACT
ATCTAAATACTTAAGAACTTCATATCTAAATACTCTTAAGAAATGACCAGTCTGAGGCTG
TAATGTCGTCCAAATTCGGAAGTTGAGAAAACATTTGTGAATCCCCATTACCTTCCTGAT
GTTGTGGTTGAATCTTATCTGAATGGAAATGATGTCGTGGTTCATTAGAAATGGCCTCTG
GCTGTGGTCTGTTATCTTGAAATAGAGGGGATTGTTTATCTCCCAGATAAAAACGCCATT
CTCTGCCTGAGGAGCAGTGATGAGTTCCCCTGTGCGTGAATCCAT
>KM926626
TTAATAAAATTTATATTTTATATCATGAGCTTCTGTTACATTTATTGTGTTTTCAAGTAC
ATCATACAATACATGATCCACTGCTCTGATTACATTGTTAATGGAAATTACACCAAGACT
ATCTAAATACTTAAGAACTTGATATCTAAATACTCTTAAGAAACGACCAGTCTGAGGCTG
TAATGTCGTCCAAATTCGGAAGTTGAGAAAACATTTGTGAATCCCCATTACCTTCCTGAT
ATTGTGGTTGAATCTTATCTGAATGGAAATGATGTCGTGGTTCATTAGAAATGGCCTCTG
GCTGTGGTCTGTTATCTTGAAATAGAGGGGATTGATTATCTCCCAGATAAAAACGCCATT
CTCTGCCTGAGGAGCAGTGATGAGTTCCCCTGTGCGTGAATCCAT
>KM926625
TTAATAAAATTTATATTTTATATCATGAGTTTCTGTTACATTTATTGTGTTTTCAAGTAC
ATCATACAATACATGATCCACTGCTCTGATTACATTGTTAATGGAAATTACACCAAGACT
ATCTAAATACTTAAGAACTTGATATCTAAATACTCTTAAGAAACGACCAGTCTGAGGCTG
TAATGTCGTCCAAATTCGGAAGTTGAGAAAACATTTGTGAATCCCCATTACCTTCCTGAT
GTTGTGGTTGAATCTTATCTGAATGGAAATGATGTCGTGGTTCATTAGAAATGGCCTCTG
GCTGTGGTCTGTTATCTTGAAATAGAGGGGATTGTTTATCTCCCAGATAAAAACGCCATT
CTCTGCCTGAGGAGCAGTGATGAGTTCCCCTGTGCGTGAATCCAT
>AY594174
TTAATAAAATTTATATTTTATATCATGAGTTTCTGTTACATTTATTGTGTTTTCAAGTAC
ATCATACAATACATGATCCACTGCTCTGATTACATTGTTAATGGAAATTACACCAAGACT
ATCTAAATACTTAAGAACTCCATATCTAAATACTCTTAAGAAACGACCAGTCTGAGGCTG
TAATGTCGTCCAAATTCGGAAGTTGAGAAAACATTTGTGAATCCCCATTACCTTCCTGAT
GTTGTGGTTGAATCTTATCTGAATGGAAATGATGTCGTGGTTCATTAGAAATGGCCTCTG
ACTGTGTTCTGTTATCTTGAAATAGAGGGGATTGTTTATCTCCCAGATAAAAACGCCATT
CTCTGCCTGAGGAGCAGTGATGAGTTCCCCTGTGCGTGAATCCAT
>EF433426
TTAATAAAATTTATATTTTATATCATGAGTTTCTGTTACATTTATTGTGTTTTCAAGTAC
ATCATACAATACATGATCCACTGCTCTGATTACATTGTTAATGGAAATTACACCAAGACT
ATCTAAATACTTAAGAACTCCATATCTAAATACTCTTAAGAAACGACCAGTCTGAGGCTG
TAATGTCGTCCAAATTCGGAAGTTGAGAAAACATTTGTGAATCCCCATTACCTTCCTGAT
GTTGTGGTTGAATCTTATCTGAATGGAAATGATGTCGTGGTTCATTAGAAATGGCCTCTG
ACTGTGTTCTGTTATCTTGAAATAGAGGGGATTGTTTATCTCCCAGATAAAAACGCCATT
CTCTGCCTGAGGAGCAGTGATGAGTTCCCCTGTGCGTGAATCCAT
>EF107520
TTAATAAAATTTATATTTTATATCATGAGTTTCTGTTACATTTATTGTGTTTACAAGTAC
ATCGTACAATACATGATCAACTGCTCTGATTACATTGTTAATGGAAATTACACCAAGACT
ATCTAAATATTTAAGAACTTCATATCTAAATACTCTTAAGAAACGACCAGTCTGAGGCTG
TAATGTCGTCCAAATTCGGAAGTTGAGAAAACATTTGTGAATCCCCATTACCTTCCTGAT
GTTGTGGTTGAATCTTATCTGAATGGAAATGATGTCGTGGTTCATTAGAAATGGCCTCTG
ACTGTGTTCTGTTATCTTGAAATAGAGGGGATTGTTTATCTCCCAGATAAAAACGCCATT
CTCTGCCTGAGGAGCAGTGATGAGTTCCCCTGTGCGTGAATCCAT
>EF101929
TTAATAACATTTATATTTTATATCATGAGCTTCTGTTACATTTATTGTGTTTTCAAGTAC
ATCATACAATACATGATCAACTGCTCTGATTACATTGTTAATGGAAATTACACCAAGACT
ATCTAAATACTTAAGAACTTCATATCTAAATACTCTTAAGAAACGACCAGTCTGAGGCTG
TAATGTCGTCCAAATTCGGAAGTTGAGAAAACATTTGTGAATCCCCAATACCTTCCTGAT
GTTGTGGTTGAATCTTATCTGAATGGAAATGATGTCGTGGTTCATTAGAAATGGCCGCTG
GCTGTGTTCTGTTATCTTGAAATAGAGGGGATTGTTTATCTCCCAGATAAAAACGCCATT
CTCTGCCTGAGGAGCAGTGATGAGTTCCCCTGTGCGTGAATCCAT
>LN846613
TTAATAAAATTTATATTTTATATCATGAGTTTCTGTTACATTTATTGTGTTTTCAAGTAC
ATCATACAATACATGATCAACTGCTCTGATTACATTGTTAATGGAAATTACACCAAGACT
ATCTAAATACTTAAGAACTTGATGTCTAAATACTCTTAAGAAATGACCAGTCTGAGGCTG
TAATGTCGTCCAAATTCGGAAGTTGAGAAAACATTTGTGAATCCCCAATACCTTCCTGAT
GTTGTGGTTGAATCTTATCTGAATGGAAATGATGTCGTGGTTCATTAGAAATGGCCGCTG
GCTGTGTTCTGTTATCTTGAAATAGAGGGGATTGTTTATCTCCCAGATAAAAACGCCATT
CTCTGCCTGAGGAGCAGTGATGAGTTCCCCTGTGCGTGAATCCAT
>LN846609
TTAATAAAATTTATATTTTATATCATGAGTTTCTGTTACATTTATTGTGTTTTCAAGTAC
ATCATACAATACATGATCAACTGCTCTGATTACATTGTTAATGGAAATTACACCAAGACT
ATCTAAATACTTAAGAACTTGATGTCTAAATACTCTTAAGAAATGACCAGTCTGAGGCTG
TAATGTCGTCCAAATTCGGAAGTTGAGAAAACATTTGTGAATCCCCAATACCTTCCTGAT
GTTGTGGTTGAATCTTATCTGAATGGAAATGATGTCGTGGTTCATTAGAAATGGCCGCTG
GCTGTGTTCTGTTATCTTGAAATAGAGGGGATTGTTTATCTCCCAGATAAAAACGCCATT
CTCTGCCTGAGGAGCAGTGATGAGTTCCCCTGTGCGTGAATCCAT
>LN846614
TTAATAAAATTTATATTTTATATCATGAGTTTCTGTTACATTTATTGTGTTTTCAAGTAC
ATCATACAATACATGATCAACTGCTCTGATTACATTGTTAATGGAAATTACACCAAGACT
ATCTAAATACTTAAGAACTTGATGTCTAAATACTCTTAAGAAATGACCAGTCTGAGGCTG
TAATGTCGTCCAAATTCGGAAGTTGAGAAAACATTTGTGAATCCCCAATACCTTCCTGAT
GTTGTGGTTGAATCTTATCTGAATGGAAATGATGTCGTGGTTCATTAGAAATGGCCGCTG
ACTGTGTTCTGTTATCTTGAAATAGAGGGGATTGTTTATCTCCCAGATAAAAACGCCATT
CTCTGCCTGAGGAGCAGTGATGAGTTCCCCTGTGCGTGAATCCAT
>LN846601
TTAATAAAATTTATATTTTATATCATGAGTTTCTGTTACATTTATTGTGTTTTCAAGTAC
ATCATACAATACATGATCAACTGCTCTGATTACATTGTTAATGGAAATTACACCAAGACT
ATCTAAATACTTAAGAACTTGATGTCTAAATACTCTTAAGAAACGACCAGTCTGAGGCTG
TAATGTCGTCCAAATTCGGAAGTTGAGAAAACATTTGTGAATCCCCAATACCTTCCTGAT
GTTGTGGTTGAATCTTATCTGAATGGAAATGATGTCGTTGTTCATTAGAAATGGCCGCTG
GCTGTGTTCTGTTATCTTGAAATAGAGGGGATTGTTTATCTCCCAGATAAAAACGCCATT
CTCTGCCTGAGGAGCAGTGATGAGTTCCCCTGTGCGTGAATCCAT
>LN846599
TTAATAAAATTTATATTTTATATCATGAGTTTCTGTTACATTTATTGTGTTTTCAAGTAC
ATCATACAATACATGATCAACTGCTCTGATTACATTGTTAATGGAAATTACACCAAGACT
ATCTAAATACTTAAGAACTTGATGTCTAAATACTCTTAAGAAACGACCAGTCTGAGGCTG
TAATGTCGTCCAAATTCGGAAGTTGAGAAAACATTTGTGAATCCCCAATACCTTCCTGAT
GTTGTGGTTGAATCTTATCTGAATGGAAATGATGTCGTTGTTCATTAGAAATGGCCGCTG
GCTGTGTTCTGTTATCTTGAAATAGAGGGGATTGTTTATCTCCCAGATAAAAACGCCATT
CTCTGCCTGAGGAGCAGTGATGAGTTCCCCTGTGCGTGAATCCAT
>LN846602
TTAATAAAATTTATATTTTATATCATGAGTTTCTATTACATTTATTGTGTTTTCAAGTAC
ATCATACAATACATGATCAACTGCTCTGATTACATTGTTAATGGAAATTACACCAAGACT
ATCTAAATACTTAAGAACTTGATGTCTAAATACTCTTAAGAAACGACCAGTCTGAGGCTG
TAATGTCGTCCAAATTCGGAAGTTGAGAAAACATTTGTGAATCCCCAATACCTTCCTGAT
GTTGTGGTTGAATCTTATCTGAATGGAAATGATGTCGTTGTTCATTAGAAATGGCCGCTG
GCTGTGTTCTGTTATCTTGAAATAGAGGGGATTGTTTATCTCCCAGATAAAAACGCCATT
CTCTGCCTGAGGAGCAGTGATGAGTTCCCCTGTGCGTGAATCCAT
>LN846603
TTAATAAAATTTATATTTTATATCATGAGTTTCTGTTACATTTATTGTGTTTTCAAGTAC
ATTATACAATACATGATCAACTGCTCTGATTACATTGTTAATGGAAATTACACCAAGACT
ATCTAAATAATTAAGAACTTGATGTCTAAATACTCTTAAGAAACGACCAGTCTGAGGCTG
TAATGTCGTCCAAATTCGGAAGTTGAGAAAACATTTGTGAATCCCCAATACCTTCCTGAT
GTTGTGGTTGAATCTTATCTGAATGGAAATGATGTCGTTGTTCATTAGAAATGGCCGCTG
GCTGTGTTCTGTTATCTTGAAATAGAGGGGATTGTTTATCTCCCAGATAAAAACGCCATT
CTCTGCCTGAGGAGCAGTGATGAGTTCCCCTGTGCGTGAATCCAT
>LN846605
TTAATAAAATTTATATTTTATATCATGAGTTTCTGTTACATTTATTGTGTTTTCAAGTAC
ATCATACAATACATGATCAACTGCTTTGATTACATTGTTAATGGAAATTACACCAAGACT
ATCTAAATACTTAAGAACTTGATGTCTAAATACTCTTAAGAAACGACCAGTCTGAGGCTG
TAATGTCGTCCAAATTCGGAAGTTGAGAAAACATTTGTGAATCCCCAATACCTTCCTGAT
GTTGTGGTTGAATCTTATCTGAATGGAAATGATGTCGTTGTTCATTAGAAATGGCCGCTG
GCTGTGTTCTGTTATCTTGAAATAGAGGGGATTGTTTATCTCCCAGATAAAAACGCCATT
CTCTGCCTGAGGAGCAGTGATGAGTTCCCCTGTGCGTGAATCCAT
>KJ913683
TTAATAAAATTTATATTTTATATCATGAGTTTCTGTTACATTTATTGTGTTTTCAAGTAC
ATCATACAATACATGATCCACTGCTCTGATTACATTGTTAATGGAAATTGCACCAAGACT
ATCTAAATACCTAAGAACTTGATATCTAAATACTCTTAAGAAACGACCAGTCTGAGGCTG
TAATGTCGTCCAAATTCGGAAGTTGAGAAAACATTTGTGAATCCCCAATACCTTCCTGAT
GTTGTGGTTGAATCTTATCTGAATGGAAATGATGTCGTGGTTCATTAGAAATGGCCTCTG
GCTGTGGTCTGTTATCTTGAAATAGAGGGGATTGTTTATCTCCCAGATAAAAACGCCATT
CTCTGCCTGAGGAGCAGTGATGAGTTCCCCTGTGCGTGAATCCAT
>KJ913682
TTAATAAAATTTATATTTTATATCATGAGTTTCTGTTACATTTATTGTGTTTTCAAGTAC
ATCATACAATACATGATCCACTGCTCTGATTACATTGTTAATGGAAATTGCACCAAGACT
ATCTAAATACCTAAGAACTTGATATCTAAATACTCTTAAGAAACGACCAGTCTGAGGCTG
TAATGTCGTCCAAATTCGGAAGTTGAGAAAACATTTGTGAATCCCCAATACCTTCCTGAT
GTTGTGGTTGAATCTTATCTGAATGGAAATGATGTCGTGGTTCATTAGAAATGGCCTCTG
GCTGTGGTCTGTTATCTTGAAATAGAGGGGATTGTTTATCTCCCAGATAAAAACGCCATT
CTCTGCCTGAGGAGCAGTGATGAGTTCCCCTGTGCGTGAATCCAT
>EF054893
TTAATAAAATTTATATTTTATATCATGAGTTTCTGTTACATTTATTGTGTTTTCAAGTAC
ATCATACAATACATGATCAACTGCTCTGATTACATTATTAATGGAAATTACACCAAGACT
ATCTAAATACTTAAGAACTTGATATCTAAATACTCTCAAGAAACGACCAGTCTGAGGCTG
TAATGTCGTCCAAATTCGGAAGTTGAGAAAACATTTGTGAATCCCCATTACCTTCCTGAT
GTTGTGGTTGAATCTTATTTGAATGGAAATGATGTCGTGGTTCATTAGAAATGGCCTCTG
GCTGTGTTCTGTTATCTTGAAATAGAGGGGATTGTTTATCTCCCAGATAAAAACGCCATT
CTCTGCCTGAGGAGCAGTGATGAGTTCCCCTGTGCGTGAATCCAT
>EF158044
TTAATAAAATTTATATTTTATATCATGAGTTTCTGTTACATTTATTGTGTTTTCAAGTAC
ATCATACAATACATGATCAACTGCTCTGATTACATTGTTAATGGAAATTACACCAAGACT
ATCTAAATACTTAAGAACTTGATATCTAAATACTTTTAAGAAACGGCCAGTCTGAGGCTG
TAATGTCGTCCAAATTCGGAAGTTGAGAAAACATTTGTGAATCCCCATTACCTTCCAGAT
GTTGTGGTTGAATCTTATTTGAATGGAAATGATGTCGTGGTTCATTAGAAATGGCCTCTG
GCTGTGTTCTGTTATCTTGAAATAGAGGGGATTGTTTATCTCCCAGATAAAAACGCCATT
CTCTGCCTGAGGAGCAGTGATGAGTTCCCCTGTGCGTGAATCCAT
>EU143745
TTAATAAAATTTATATTTTATATCATGAGTTTCTGTTACATTTATTGTGTTTTCAAGTAC
ATCATACAATACATGATCAACTGCTCTGATTACATTATTAATAGAAATTACACCAAGACT
ATCTAAATACTTAAGAACTTGATATCTAAATACTCTTAAGAAACGACCAGTCTGAGGCTG
TAATGTCGTCCAAATTCGGAAGTTGAGAAAACATTTGTGAATCCCCATTACCTTCCTGAT
GTTGTGGTTGAATCTTATCTGAATGGAAATGATGTCGTGGTTCATTAGAAATGGCCTCTG
GCTGTGTTCTGTTATCTTGAAATAGAGGGGATTGTTTATCTCCCAGATAAAAACGCCATT
CTCTGCCTGAGGAGCAGTGATGAGTTCCCCTGTGCGTGAATCCAT
>AB014346
TTAATAAAATTTATATTTTATATCATGAGTTTCTGTTACATTTATTGTGTTTTCAAGTAC
ATCATACAATACATGATCAACTGCTCTGATTACATTGTTAATTGAAATTACACCAATACT
ATCTAAATACTTAAGAACTTGATGTCTAAATACTCTTAAGAAACGACCAGTCTGAGGCTG
TAATGTCGTCCAAATTCGGAAGTTGAGAAAACATTTGTGAATCCCCAATACCTTCCTGAT
GTTGTGGTTGAATCTTATCTGAATGGAAATGATGTCGTGGTTCATTAGAAATGGCCTCTG
GCTGTGTTCTGTTATCTTGAAATAGAGGGGATTGTTTATCTCCCAGATAAAAACGCCATT
CTCTGCCTGAGGAGCAGTGATGAGTTCCCCTGTGCGTGAATCCAT
>AB110218
TTAATAAAATTTATATTTTATATCATGAGTTTCTGTTACATTTATTGTGTTTTCAAGTAC
ATCATACAATACATGATCAACTGCTCTGATTACATTGTTAATTGAAATTACACCAATACT
ATCTAAATACTTAAGAACTTGATGTCTAAATACTCTTAAGAAACGACCAGTCTGAGGCTG
TAATGTCGTCCAAATTCGGAAGTTGAGAAAACATTTGTGAATCCCCAATACCTTCCTGAT
GTTGTGGTTGAATCTTATCTGAATGGAAATGATGTCGTGGTTCATTAGAAATGGCCTCTG
GCTGTGTTCTGTTATCTTGAAATAGAGGGGATTGTTTATCTCCCAGATAAAAACGCCATT
CTCTGCCTGAGGAGCAGTGATGAGTTCCCCTGTGCGTGAATCCAT
>AB116632
TTAATAAAATTTATATTTTATATCATGAGTTTCTGTTACATTTATTGTGTTTTCAAGTAC
ATCATACAATACATGATCAACTGCTCTGATTACATTGTTAATTGAAATTACACCAATACT
ATCTAAATACTTAAGAACTTGATGTCTAAATACTCTTAAGAAACGACCAGTCTGAGGCTG
TAATGTCGTCCAAATTCGGAAGTTGAGAAAACATTTGTGAATCCCCAATACCTTCCTGAT
GTTGTGGTTGAATCTTATCTGAATGGAAATGATGTCGTGGTTCATTAGAAATGGCCTCTG
GCTGTGTTCTGTTATCTTGAAATAGAGGGGATTGTTTATCTCCCAGATAAAAACGCCATT
CTCTGCCTGAGGAGCAGTGATGAGTTCCCCTGTGCGTGAATCCAT
>AF071228
TTAATAAAATTTATATTTTATATCATGAGTTTCTGTTACATTTATTGTGTTTTCAAGTAC
ATCATACAATACATGATCAACTGCTCTGATTACATTGTTAATTGAAATTACACCAATACT
ATCTAAATACTTAAGAACTTGATGTCTAAATACTTTTAAGAAACGACCAGTCTGAGGCTG
TAATGTCGTCCAAATTCGGAAGTTGAGAAAACATTTGTGAATCCCCAATACCTTCCTGAT
GTTGTGGTTGAATCTTATCTGAATGGAAATGATGTCGTGGTTCATTAGAAATGGCCTCTG
GCTGTGTTCTGTTATCTTGAAATAGAGGGGATTGTTTATCTCCCAGATAAAAACGCCATT
CTCTGCCTGAGGAGCAGTGATGAGTTCCCCTGTGCGTGAATCCAT
>AJ865337
TTAATGAAATTTATATTTTATATCATGAGTTTCTGTTACATTTATTGTGTTTTCAAGTAC
ATCATACAATACATGATCAACTGCTCTGATTACATTGTTAATTGAAATTACACCAATCCT
ATCTAAATACTTAAGAACTTGATGTCTAAATACTCTTAAGAAATGACCAGTCTGAGTCTG
TAATGTCGTCCAAATTCGGAAGTTGAGAAAACATTTGTGAATCCCCAATACCTTCCTGAT
GTTGTGGTTGAATCTTATCTGAATGAAAATGATGTCGTGGTTCATTAGAAATGGCCTCTG
GCTGTGTTCTTTTATCTTGAAATAGAGGGGATTGTTTATCTCCCAGATAAAAACGCCATT
CTCTGCCTGAGGAGCAGTGATGAGTTCCCCTGTGCGTGAATCCAT
>EF054894
TTAATAAAATTTATATTTTATATCATGAGTTTCTGTTACATCTATTGTGTTTTCAAGTAC
ATCATACAATACATGATCAACTGCTCTGATTATATTGTTAATTGAAATTACACCAATACT
ATCTAAATACTTAAGAACTTGATGTCTAAATACTCTTAAGAAACGACCAGTCTGAGGCTG
TAATGTCGTCCAAATTCGGAAGTTGAGAAAACATTTGTGAATCCCCAATACCTTCCTGAT
GTTGTGGTTGAATCTTATCTGAATGGAAATGATGTCGTGGTTCATTAGAAATTGCCTCTG
GCTGTGATCTGTTATCTTGAAATAGAGGGGATTGTTTATCTCCCAGATAAAAACGCCATT
CTCTGCCTGAGGAGCAGTGATGAGTTCCCCTGTGCGTGAATCCAT
>KF477277
TTAATAAAATTTATATTTTATATCATGAGTTTCTGTTACATTTATTGTGTTTTCAAGTAC
ATCATACAATACATGATCAACCGCTCTGATTACATTGTTAATTGAAATTACACCAATACT
ATCTAAATACTTAAGAACTTGATGTCTAAATACCCTTAAGAAACGACCAGTCTGAGGCTG
TAATGTCGTCCAAATTCGGAAGTTGAGAAAACATTTGTGAATCCCGAATACCTTCCTGAT
GTTGTGGTTGAATCTTATCTGAATGGAAATGATGTCGTGGTTCATTAGAAATGGCCTCTG
GCTGTGTTCTGTTATCTTGAAATAGAGGGGATTGTTTATCTCCCATATAAAAACGCCATT
CTCTGCCTGAGGAGCAGTGATGAGTTCCCCTGTGCGTGAATCCAT
>AB116634
TTAATAAAATTTATATTTTATATCATGAGTTTCTGTTACATTTATTGTCTTTTCAAGTAC
ATCATACAATACATGATCAACTGCTCTGATTACATTGTTAATTGAAATTACACCAATACT
ATCTAAATACTTAAGAACTTGATGTCTAAATACTCTTAAGAAACGACCAGTCTGAGGCTG
TAATGTCGTCCAAATTCGGAAGTTGAGAAAACATTTGTGAATCCCCAATACCTTCCTGAT
GTTGTGGTTGAATCTTATCTGAATGGAAATGATGTCGTGGTTCATTAGAAATGGCCTCTG
GCTGTGTTCTGTTATCTTGAAATAGAGGGGATTGTTTATCTCCCAGATAAAAACGCCATT
CTCTGCTTGAGGAGCAGTGATGAGTTCCCCTGTGCGTGAATCCAT
>AB116633
TTAATAAAATTTATATTTTATATCATGAGTTTCTGTTACATTTATTGTCTTTTCAAGTAC
ATCATACAATACATGATCAACTGCTCTGATTACATTGTTAATTGAAATTACACCAATACT
ATCTAAATACTTAAGAACTTGATGTCTAAATACTCTTAAGAAACGACCAGTCTGAGGCTG
TAATGTCGTCCAAATTCGGAAGTTGAGAAAACATTTGTGAATCCCCAATACCTTCCTGAT
GTTGTGGTTGAATCTTATCTGAATGGAAATGATGTCGTGGTTCATTAGAAATGGCCTCTG
GCTGTGTTCTGTTATCTTGAAATAGAGGGGATTGTTTATCTCCCAGATAAAAACGCCATT
CTCTGCTTGAGGAGCAGTGATGAGTTCCCCTGTGCGTGAATCCAT
>AB116635
TTAATAAAATTTATATTTTATATCATGAGTTTCTGTTACATTTATTGTCTTTTCAAGTAC
ATCATACAATACATGATCAACTGCTCTGATTACATTGTTAATTGAAATTACACCAATACT
ATCTAAATACTTAAGAACTTGATGTCTAAATACTCTTAAGAAACGACCAGTCTGAGGCTG
TAATGTCGTCCAAATTCGGAAGTTGAGAAAACATTTGTGAATCCCCAATACCTTCCTGAT
GTTGTGGTTGAATCTTATCTGAATGGAAATGATGTCGTGGTTCATTAGAAATGGCCTCTG
GCTGTGTTCTGTTATCTTGAAATAGAGGGGATTGTTTATCTCCCAGATAAAAACGCCATT
CTCTGCTTGAGGAGCAGTGATGAGTTCCCCTGTGCGTGAATCCAT
>AF105975
TTAATAAAATTTATATTTTATATCATGAGTTTCTGTTACATTTATTGTCTTTTCAAGTAC
ATCATACAATACATGATCAACTGCTCTGATTACATTGTTAATTGAAATTACACCAATACT
ATCTAAATACTTAAGAACTTGATGTCTAAATACTCTTAAGAAACGACCAGTCTGAGGCTG
TAATGTCGTCCAAATTCGGAAGTTGAGAAAACATTTGTGAATCCCCAATACCTTCCTGAT
GTTGTGGTTGAATCTTATCTGAATGGAAATGATGTCGTGGTTCATTAGAAATGGCCTCTG
GCTGTGTTCTGTTATCTTGAAATAGAGGGGATTGTTTATCTCCCAGATAAAAACGCCATT
CTCTGCTTGAGGAGCAGTGATGAGTTCCCCTGTGCGTGAATCCAT
>AB116636
TTAATAAAATTTATATTTTATATCATGAGTTTCTGTTACATTTATTGTCTTTTCAAGTAC
ATCATACAATACATGATCAACTGCTCTGATTACATTGTTAATTGAAATTACACCAATACT
ATCTAAATACTTAAGAACTTGATGTCTAAATACTCTTAAGAAACGACCAGTCTGAGGCTG
TAATGTCGTCCAAATTCGGAAGTTGAGAAAACATTTGTGAATCCCCAATACCTTCCTGAT
GTTGTGGTTGAATCTTATCTGAATGGAAATGATGTCGTGGTTCATTAGAAATTGCCTCTG
GCTGTGTTCTGTTATCTTGAAATAGAGGGGATTGTTTATCTCCCAGATAAAAACGCCATT
CTCTGCTTGAGGAGCAGTGATGAGTTCCCCTGTGCGTGAATCCAT
>LC202091
TTAATAAAATTTATATTTTATATCATGAGTTTCTGTTACATTTTTTGTCTTTTCAAGTAC
ATCATACAATACATGATCAACTGCTCTGATTACATTGTTAATTGAAATTACACCAATACT
ATCTAAATACTTAAGAACTCGATGTCTAAATACTCTTAAGAAACGACCAGTCTGAGGCTG
TAATGTCGTCCAAATTCGGAAGTTGAGAAAACATTTGTGAATCCCCAATACCTTCCTGAT
GTTGTGGTTGAATCTTATCTGAATGGAAATGATGTCGTGGATCATTAGAAATGGCCTCTG
GCTGTGTTCTGTTATCTTGAAATAGAGGGGATTGTTTATCTCCCAGATAAAAACGCCATT
CTCTGCTTGAGGAGCAGTGATGAGTTCCCCTGTGCGTGAATCCAT
>AB921568
TTAATAAAATTTATATTTTATATCATGAGTTTCTGTTACATTTATTGTCTTTTCAAGTAC
ATCATACAATACATGATCAATTGCTCTGATTACATTGTTAATTGAAATTACACCAATACT
ATCTAAATACTTAAGAACTTGATGTCTAAATACTCTTAAGAAACGACCAGTCTGAGGCTG
TAATGTCGTCCAAATTCGGAAGTTGAGAAAACATTTGTGAATCCCCAATACCTTCCTGAT
GTTGTGGTTGAATCTTATCTGAATGGAAATGATGTCGTGGTTCATTAGAAATGGCCTCTG
GCTGTGTTCTGTTATCTTGAAATAGAGGGGATTGTTTATCTCCCAGATAAAAACGCCATT
CTCTGCTTGAGGAGCAGTGATGAGTTCCCCTGTGCGTGAATCCAT
>AB014347
TTAATAAAATTTATATTTTATATCATGAGTTTCTGTTACATTTATTGTCTTTTCAAGTAC
ATCATACAATACATGATCAACTGCTCTGATTACATTGTTAATTGAAATTACACCAATACT
ATCTAAATACTTAAGAACTTGATGTCTAAATACTCTTAAGAAACGACCAGTCTGAGGCTG
TAATGTCGTCCAAATTCGGAAGTTGAGAAAACATTTGTGAATCCCCAGTACCTTCCTGAT
GTTGTGGTTGAATCTTATCTGAATGGAAATGATGTCGTGGTTCATTAGAAATGGCCTCTG
GCTGTGTTCTGTTATCTTGAAATAGAGGGGATTGTTTATCTCCCAGATAAAAACGCCATT
CTCTGCTTGAGGAGCAGTGATGAGTTCCCCTGTGCGTGAATCCAT
>AB439842
TTAATAAAATTTATATTTTATATCATGAGTTTCTATTACATTTATTGTCTTTTCAAGTAC
ATCATACAATACATGATCAACTGCTCTGATTACATTGTTAATTGAAATTACACCAATACT
ATCTAAATACTTAAGAACTTGATGTGTAAATACTCTTAAGAAACGACCAGTCTGAGGCTG
TAATGTCGTCCAAATTCGGAAGTTGAGAAAACATTTGTGAATCCCCAATACCTTCCTGAT
GTTGTGGTTGAATCTTATCTGAATGGAAATGATGTCGTGGTTCATTAGAAATGGCCTCTG
GCTGTGTTCTGTTATCTTGAAATAGAGGGGATTGTTTATCTCCCAAATAAAAACGCCATT
CTCTGCTTGAGGAGCAGTGATGAGTTCCCCTGTGCGTGAATCCAT
>EF051116
TTAATAAAATTTATATTTTATATCATGAGTTTCTGTTACATTTATTGTGTTTTCAAGTAC
ATCATACAATACATGATCAACTGCTCTGATTACATTGTTAATTGAAATTACACCAATACT
ATCTAAATACTTAAGAACTTGATATCTAAATACTCTTAAGAAACGACCAGTCTGAGGCTG
TAATGTCGTCCAAATTCGGAAGTTGAGAAAACATTTGTGAATCCCCAATACCTTCCTGAT
GTTGTGGTTGAATCTTATCTGAATGGAAATGATGTCGTGGTTCATTAGAAATGGCCTCTG
GCTGTGTCCTGTTATCTTGAAATAGAGGGGATTGTTTATCTCCCAGATAAAAACGCCATT
CTCTGCCTGAGGAGCAGTGATGAGTTCCCCTGTGCGTGAATCCAT
>AM698119
TTAATAAAATTTATATTTTATATCATGAGTTTCTGTTACATGTATTGTGTTTTCAAGTAC
ATCATACAATACATGATCAACTGCTCTGATTACATTGTTAATTGAAATTACACCAAGACT
ATCTAAATACTTAAGAACTTGATATCTAAATACTCTTAAGAAACGACCAGTCTGAGGCTG
TAATGTCGTCCAAATTCGGAAGTTGAGAAAACATTTGTGAATCCCCAATACCTTCCTGAT
GTTGTGGTTGAATCTTATCTGAATGGAAATGATGTCGTGGTTCATTAGAAATGGCCTCTG
GCTGTGTTCTGTTATCTTGAAATAGAGGGGATTGTTTATCTCCCAGATAAAAACGCCATT
CTCTGCGTGAGGAGCAGTGATGAGTTCCCCTGTGCGTGAATCCAT
>EU031444
TTAATAAAATTTATATTTTATATCATGAGTTTCTGTTACATTTATTGTGTTTTCAAGTAC
ATCATACAATACATGATCAACTGCTCTGATTACATTATTAATTGAAATTACACCAAGACT
ATCTAAATACTTAAGAACTTGATATCTAAATACTCTTAAGAAACGACCAGTCTGAGGCTG
TAATGTCGTCCAAATTCGGAAGTTGAGAAAACATTTGTGAATCCCCAATACCTTCCTGAT
GTTGTGGTTGAATCTTATCTGAATGGAAATGATGTCGTGGTTCATTAGAAATGGCCTCTG
GCTGTGTTCTGTTATCTTGAAATAGAGGGGAGAGTTTATCTCCCAGATAAAAACGCCATT
CTCTGCTTGAGGAGCAGTGATGAGTTCCCCTGTGTGTGAATCCAT
>FN256256
TTAATAAAATTTATATTTTATATCATGAGTTTCTGTTACATTTATTGTGTTTTCAAGTAC
ATCATACAATACATGATCAACTGCTCTGATTACATTATTAATTGAAATTACACCAAGACT
ATCTAAATACTTAAGAACTTGATATCTAAATACTCTTAAGAAACGACCAGTCTGAGGCTG
TAATGTCGTCCAAATTCGGAAGTTGAGAAAACATTTGTGAATCCCCAATACCTTCCTGAT
GTTGTGGTTGAATCTTATCTGAATGGAAATGATGTCGTGGTTCATTAGAAATGGCCTCTG
GCTGTGTTCTGTTATCTTGAAATAGAGGGGATTGTTTATCTCCCAGATAAAAACGCCATT
CTCTGCTTGAGGAGCAGTGATGAGTTCCCCTGTGTGTGAATCCAT
>KC312673
TTAATAAAATTTATATTTTATATCATGAGTTTCTGTTACATTTATTGTGTTTTCAAGTAC
ATCATACAATACATGATCAACTGCTCTGATTACATTATTAATGGAAATTACACCAAGACT
ATCTAAATACTTAAGAACTTGATATCTAAATACTCTTAAGAAACGACCAGTCTGAGGCTG
TAATGTCGTCCAAATTCGGAAGTTGAGAAAACATTTGTGAATCCCCAACACCTTCCTGAT
GTTGTGGTTGAATCTTATCTGAATGGAAATGATGTCGTGGGTCATTAGAAATGGCCTCTG
GCTGTGTTCTGTTATCTTGAAATAGAGGGGATTGTTTATCTCCCGGATAAAAACGCCATT
CTCTGCTTGAGGAGCAGTGATGAGTTCCCCTGTGTGTGAATCCAT
>JX128100
TTAATAAAATTTATATTTTATATCATGAGTTTCTGTTACATTTATTGTGTTTTCAAGTAC
ATCATACAATACATGATCAACTGCTCTGATTACATTATTAATTGAAATTACACCAAGACT
ATCTAAATACTTAAGAACTTGATATTTAAATACTCTTAAGAAACGACCAGTCTGAGGCTG
TAATGTCGTCCAAATTCGGAAGTTGAGAAAACATTTGTGAATCCCCAATATCTTCCTGAT
GTTGTGGTTGAATCTTATCTGAATGGAAATGATGTCGTGGTTCATTAGAAATGGCCTCTG
GCTGTGTTCTGTTATCTTGAAATAGAGGGGATTGTTTATCTCCCAGATAAAAACGCCATT
CTCTGCTTGAGGAGCAGTGATGAGTTCCCCTGTGTGTGAATCCAT
>KC312659
TTAATAAAATTTATATTTTATATCATGAGTTTCTGTTGCATTTATTGTGTTTTCAAGTAC
ATCATACAATACATGATCAACCACTCTGATTACATTATTAATTGAAATTACACCAAGACT
ATCTAAATACTTAAGAACTTGATATCTAAATACTCTTAAGAAACGACCAGTCTGAAGCTG
TAATGTCGTCCAAATTCGGAAGTTGAGAAAACATTCGTGAATCCCCAATACCTTCCTGAT
GTTGTGGTTGAATCTTATCTGAATGGAAATGATGTCGTGGTTGATTAGAAATGGCCTCTG
GCTGTTTTCTGTTATCTTGAAATAGAGGGGATTGTGTATCTCCCAGATAAAAACGCCATT
CTCTGCTTGAGGAGCAGTGATGAGTTCCCCTATGCGTGAATCCAT
>AB439841
TTAATAAAATTTATATTTTATATCATGAGTTTCTGTTACATTTATTGTGTTTTCAAGTAC
ATCATACAATACATGATCAACCGCTCTGATTACATTATTAATTGAAATTACACCAAGACT
ATCTAAATACTTAAGAACTTGATATCTAAATACTCTTAAGAAACGACCAGTCTGAGGCTG
TAATGTCGTCCAAATTCGGAAGTTGAGAAAACATTTGTGAATCCCCAATACCTTCCTGAT
GTTGTGGTTGAATCTTATCTGAATGGAAATGATGTCGTGGTTCATTAGAAATGGCCTCTG
GCTGTTTTCTGTTATCTTGAAATAGAGGGGATTGTTTATCTCCCAGATAAAAACGCCATT
CTCTGCTTGAGGAGCAGTGATGAGTTCCCCTATGCGTGAATCCAT
>AB636412
TTAATAAAATTTATATTTTATTTCATGAGTTTCTGTTACATTTATTGTGTTTTCAAGTAC
ATCATACAATACATGATCAACTGCTCTGATTACATTATTAATTGAAATTACACCAAGACT
ATCTAAATACTTAAGAACTTGATATCTAAATACTCTTAAGAAACGACCAGTCTGAGGCTG
TAATGTCGTCCAAATTCGGAAGTTGAGAAAACATTTGTGAATCCCCAATACCTTCCTGAT
GTTGTGGTTGAATCTTATCTGAATGGAAATGATGTCGTGGTTCATTAGAAATGGCCTCTG
GCTGTGTTCTGTTATCTTGAAATAGAGGGGATTGTTTATCTCCCAGATAAAAACGCCATT
CTCTGCTTGAGGAGCAGTGATGAGTTCCCCTGTGCGTGAATCCAT
>HM130914
TTAATAAAATTTATATTTTATTTCATGAGTTTCTGTTACATTTATTGTGTTTTCAAGTAC
ATCATACAATACATGATCAACTGCTCTGATTACATTATTAATTGAAATTACACCAAGACT
ATCTAAATACTTAAGAACTTGATATCTAAATACTCTTAAGAAACGACCAGTCTGAGGCTG
TAATGTCGTCCAAATTCGGAAGTTGAGAAAACATTTGTGAATCCCCAATACCTTCCTGAT
GTTGTGGTTGAATCTTATCTGAATGGAAATGATGTCGTGGTTCATTAGAAATGGCCTCTG
GCTGTGTTCTGTTATCTTGAAATAGAGGGGATTGTTTATCTCCCAGATAAAAACGCCATT
CTCTGCTTGAGGAGCAGTGATGAGTTCCCCTGTGCGTGAATCCAT
>AB636410
TTAATAAAATTTATATTTTATTTCATGAGTTTCTGTTACATTTATTGTGTTTTCAAGTAC
ATCATACAATACATGATCAACTGCTCTGATTACATTATTAATTGAAATTACACCAAGACT
ATCTAAATACTTAAGAACTTGATATCTAAATACTCTTAAGAAACGACCAGTCTGAGGCTG
TAATGTCGTCCAAATTCGGAAGTTGAGAAAACATTTGTGAATCCCCAATACCTTCCTGAT
GTTGTGGTTGAATCTTATCTGAATGGAAATGATGTCGTGGTTCATTAGAAATGGCCTCTG
GCTGTGTTCTGTTATCTTGAAATAGAGGGGATTGTTTATCTCCCAGATAAAAACGCCATT
CTCTGCTTGAGGAGCAGTGATGAGTTCCCCTGTGCGTGAATCCAT
>GU325633
TTAATAAAATTTATATTTTATTTCATGAGTTTCTGTTACATTTATTGTGTTTTCAAGTAC
ATCATACAATACATGATCAACTGCTCTGATTACATTATTAATTGAAATTACACCAAGACT
ATCTAAATACTTAAGAACTTGATATCTAAATACTCTTAAGAAACGACCAGTCTGAGGCTG
TAATGTCGTCCAAATTCGGAAGTTGAGAAAACATTTGTGAATCCCCAATACCTTCCTGAT
GTTGTGGTTGAATCTTATCTGAATGGAAATGATGTCGTGGTTCATTAGAAATGGCCTCTG
GCTGTGTTCTGTTATCTTGAAATAGAGGGGATTGTTTATCTCCCAGATAAAAACGCCATT
CTCTGCTTGAGGAGCAGTGATGAGTTCCCCTGTGCGTGAATCCAT
>GU322424
TTAATAAAATTTATATTTTATATCATGAGTTTCTGTTACATTTATTGTGTTTTCAAGTAC
ATCATACAATACATGATCAACTGCTCTGATTACATTATTAATTGAAATTACACCAAGACT
ATCTAAATACTTAAGAACTTGATATCTAAATACTCTTAAGAAACGACCAGTCTGAGGCTG
TAATGTCGTCCAAATTCGGAAGTTGAGAAAACATTTGTGAATCCCCAATACCTTCCTGAT
GTTGTGGTTGAATATTATCTGAATGGAAATGATGTCGTGGTTCATTAGAAATGGCCTCTG
GCTGTGTTCTGTTATCTTGAAATAGAGGGGATTGTTTATCTCCCAGATAAAAACGCCATT
CTCTGCTTGAGGAGCAGTGATGAGTTCCCCTGTGCGTGAATCCAT
>AB363566
TTAATAAAATTTATATTTTATATCATGAGTTTCTGTTACATTTATTGTGTTTTCAAGTAC
ATTATACAATACATGATCAACTGCTCTGATTACATTATTAATTGAAATTACACCAAGACT
ATCTAAATACTTAAGAACTTGATATCTAAATACTCTTAAGAAACGACCAGTCTGAGGCTG
TAATGTCGTCCAAATTCGGAAGTTGAGAAAACATTTGTGAATCCCCAATACCTTCCTGAT
GTTGTGGTTGAATCTTATCTGAATGGAAATGATGTCGTGGTTCATTAGAAATGGCCTCTG
GCTGTGTTCTGTTATCTTGAAATGGAGGGGATTGTTTATCTCCCAGATAAAAACGCCATT
CTCTGCTTGAGGAGCAGTGATGAGTTCCCCTGTGCGTGAATCCAT
>LC099965
TTAATAAAATTTATATTTTATATCATGAGTGTTTGTTACATTTATTGTGTTTTCAAGTAC
ATCATACAATACATGATCAACTGCTCTGATTACATTATTAATTGAAATTACACCAAGACT
ATCTAAATACTTAAGAACTTGATATCTAAATACTCTTAAGAAACGACCAGTCTGAGGCTG
TAATGTCGTCCAAATTCGGAAGTTGAGAAAACATTTGTGAATCCCCAATACCTTCCTGAT
GTTGTGGTTGAATCTTATCTGAATGGAAATGATGTCGTGGTTCATTAGAAATGGCCTCTG
GCTGTGTTCTGTTATCTTGAAATAGAGGGGATTGTTTATCTCCCAGATAAAAACGCCATT
CTCTGCTTGAGGAGCAGTGATGAGTTCCCCTGTGCGTGAATCCAT
>JX961669
TTAATAAAATTTATATTTTATATCATGAGTTTCTGTTACATTTATTGTGTTTTCAAGTAC
ATCATACAATACATGATCAACTGCTCTGATTACATTATTAATTGAAATTACACCAAGACT
ATCTAAATACTTAAGAATTTGATATCTAAATACTCTTAAGAAACGACCAGTCTGAGGCTG
TAATGTCGTCCAAATTCGGAAGTTGAGAAAACATTTGTGAATCCCCAATACCTTCCTGAT
GTTGTGGTTGAATCTTATCTGAATGGAAATGATGTCGTGGTTCATTAGAAATGGCCTCTG
GCTGTGTTCTGTTATCTTGAAATAGAGGGGATTGTTTATCTCCCAGATAAAAACGCCATT
CTCTGCTTGAGGAGCAGTGATGAGTTCCCCTGTGCGTGAATCCAT
>JN183878
TTAATAAAATTTATATTTTATATCATGAGTTTCTGTTACATTTATTGTGTTTTCAAGTAC
ATCATACAATACATGATCAACTGCTCTGATTACATTATTAATTGAAATTACACCAAGACT
ATCTAAATACTTAAGAATTTGATATCTAAATACTCTTAAGAAACGACCAGTCTGAGGCTG
TAATGTCGTCCAAATTCGGAAGTTGAGAAAACATTTGTGAATCCCCAATACCTTCCTGAT
GTTGTGGTTGAATCTTATCTGAATGGAAATGATGTCGTGGTTCATTAGAAATGGCCTCTG
GCTGTGTTCTGTTATCTTGAAATAGAGGGGATTGTTTATCTCCCAGATAAAAACGCCATT
CTCTGCTTGAGGAGCAGTGATGAGTTCCCCTGTGCGTGAATCCAT
>HM856910
TTAATAAAATTTATATTTTATATCATGAGTTTCTGTTACATTTATTGTGTTTTCAAGTAC
ATCATACAATACATGATCAACTGCTCTGATTACATTATTAATTGAAATTACACCAAGACT
ATCTAAATACTTAAGAATTTGATATCTAAATACTCTTAAGAAACGACCAGTCTGAGGCTG
TAATGTCGTCCAAATTCGGAAGTTGAGAAAACATTTGTGAATCCCCAATACCTTCCTGAT
GTTGTGGTTGAATCTTATCTGAATGGAAATGATGTCGTGGTTCATTAGAAATGGCCTCTG
GCTGTGTTCTGTTATCTTGAAATAGAGGGGATTGTTTATCTCCCAGATAAAAACGCCATT
CTCTGCTTGAGGAGCAGTGATGAGTTCCCCTGTGCGTGAATCCAT
>HM856918
TTAATAAAATTTATATTTTATATCATGAGTTTCTGTTACATTTATTGTGTTTTCAAGTAC
ATCATACAATACATGATCAACTGCTCTGATTACATTATTAATTGAAATTACACCAAGACT
ATCTAAATACTTAAGAATTTGATATCTAAATACTCTTAAGAAACGACCAGTCTGAGGCTG
TAATGTCGTCCAAATTCGGAAGTTGAGAAAACATTTGTGAATCCCCAATACCTTCCTGAT
GTTGTGGTTGAATCTTATCTGAATGGAAATGATGTCGTGGTTCATTAGAAATGGCCTCTG
GCTGTGTTCTGTTATCTTGAAATAGAGGGGATTGTTTATCTCCCAGATAAAAACGCCATT
CTCTGCTTGAGGAGCAGTGATGAGTTCCCCTGTGCGTGAATCCAT
>AB613209
TTAATAAAATTTATATTTTATATCATGAGTTTCTGTTACATTTATTGTGTTTTCAAGTAC
ATCATACAATACATGATCAACTGCTCTGATTACATTATTAATTGAAATTACACCAAGACT
ATCTAAATACTTAAGAATTTGATATCTAAATACTCTTAAGAAACGACCAGTCTGAGGCTG
TAATGTCGTCCAAATTCGGAAGTTGAGAAAACATTTGTGAATCCCCAATACCTTCCTGAT
GTTGTGGTTGAATCTTATCTGAATGGAAATGATGTCGTGGTTCATTAGAAATGGCCTCTG
GCTGTGTTCTGTTATCTTGAAATAGAGGGGATTGTTTATCTCCCAGATAAAAACGCCATT
CTCTGCTTGAGGAGCAGTGATGAGTTCCCCTGTGCGTGAATCCAT
>HM856916
TTAATAAAATTTATATTTTATATCATGAGTTTCTGTTACATTTATTGTGTTTTCAAGTAC
ATCATACAATACATGATCAACTGCTCTGATTACATTATTAATTGAAATTACACCAAGACT
ATCTAAATACTTAAGAATTTGATATCTAAATACTCTTAAGAAACGACCAGTCTGAGGCTG
TAATGTCGTCCAAATTCGGAAGTTGAGAAAACATTTGTGAATCCCCAATACCTTCCTGAT
GTTGTGGTTGAATCTTATCTGAATGGAAATGATGTCGTGGTTCATTAGAAATGGCCTCTG
GCTGTGTTCTGTTATCTTGAAATAGAGGGGATTGTTTATCTCCCAGATAAAAACGCCATT
CTCTGCTTGAGGAGCAGTGATGAGTTCCCCTGTGCGTGAATCCAT
>AB613208
TTAATAAAATTTATATTTTATATCATGAGTTTCTGTTACATTTATTGTGTTTTCAAGTAC
ATCATACAATACATGATCAACTGCTCTGATTACATTATTAATTGAAATTACACCAAGACT
ATCTAAATACTTAAGAATTTGATATCTAAATACTCTTAAGAAACGACCAGTCTGAGGCTG
TAATGTCGTCCAAATTCGGAAGTTGAGAAAACATTTGTGAATCCCCAATACCTTCCTGAT
GTTGTGGTTGAATCTTATCTGAATGGAAATGATGTCGTGGTTCATTAGAAATGGCCTCTG
GCTGTGTTCTGTTATCTTGAAATAGAGGGGATTGTTTATCTCCCAGATAAAAACGCCATT
CTCTGCTTGAGGAGCAGTGATGAGTTCCCCTGTGCGTGAATCCAT
>AB636264
TTAATAAAATTTATATTTTATATCATGAGTTTCTGTTACATTTATTGTGTTTTCAAGTAC
ATCATACAATACATGATCAACTGCTCTGATTACATTATTAATTGAAATTACACCAAGACT
ATCTAAATACTTAAGAATTTGATATCTAAATACTCTTAAGAAACGACCAGTCTGAGGCTG
TAATGTCGTCCAAATTCGGAAGTTGAGAAAACATTTGTGAATCCCCAATACCTTCCTGAT
GTTGTGGTTGAATCTTATCTGAATGGAAATGATGTCGTGGTTCATTAGAAATGGCCTCTG
GCTGTGTTCTGTTATCTTGAAATAGAGGGGATTGTTTATCTCCCAGATAAAAACGCCATT
CTCTGCTTGAGGAGCAGTGATGAGTTCCCCTGTGCGTGAATCCAT
>GU325632
TTAATAAAATTTATATTTTATATCATGAGTTTCTGTTACATTTATTGTGTTTTCAAGTAC
ATCATACAATACATGATCAACTGCTCTGATTACATTATTAATTGAAATTACACCAAGACT
ATCTAAATACTTAAGAATTTGATATCTAAATACTCTTAAGAAACGACCAGTCTGAGGCTG
TAATGTCGTCCAAATTCGGAAGTTGAGAAAACATTTGTGAATCCCCAATACCTTCCTGAT
GTTGTGGTTGAATCTTATCTGAATGGAAATGATGTCGTGGTTCATTAGAAATGGCCTCTG
GCTGTGTTCTGTTATCTTGAAATAGAGGGGATTGTTTATCTCCCAGATAAAAACGCCATT
CTCTGCTTGAGGAGCAGTGATGAGTTCCCCTGTGCGTGAATCCAT
>JX961668
TTAATAAAATTTATATTTTATATCATGAGTTTCTGTTACATTTATTGTGTTTTCAAGTAC
ATCATACAATATATGATCAACTGCTCTGATTATATTATTAATTGAAATTACACCAAGACT
ATCTAAATACTTAAGAATTTGATATCTAAATACTCTTAAGAAACGACCAGTCTGAGGCTG
TAATGTCGTCCAAATTCGGAAGTTGAGAAAACATTTGTGAATCCCCAATACCTTCCTGAT
GTTGTGGTTGAATCTTATCTGAATGGAAATGATGTCGTGGTTCATTAGAAATGGCCTCTG
GCTGTGTTCTGTTATCTTGAAATAGAGGGGATTGTTTATCTCCCAGATAAAAACGCCATT
CTCTGCTTGAGGAGCAGTGATGAGTTCCCCTGTGCGTGAATCCAT
>AB669434
TTAATAAAATTTATATTTTATATCATGAGTTTCTGTTACATTTATTGTGTTTTCAAGTAC
ATCATACGATACATGATCAACTGCTCTGATTACATTATTAATTGAAATTACACCAAGACT
ATCTAAATACTTAAGAATTTGATATCTAAATACTCTTAAGAAACGACCAGTCTGAGGCTG
TAATGTCGTCCAAATTCGGAAGTTGAGAAAACATTTGTGAATCCCCAATACCTTCCTGAT
GTTGTGGTTGAATCTTATCTGAATGGAAATGATGTCGTGGTTCATTAGAAATGGCCTCTG
GCTGTGTTCTGTTATCTTGAAATAGAGGGGATTGTTTATCTCCCAGATAAAAACGCCATT
CTCTGCTTGAGGAGCAGTGATGAGTTCCCCTGTGCGTGAATCCAT
>HM130913
TTAATAAAATTTATATTTTATATCATGAGTTTCTGTTACATTTATTGTGTTTTCAAGTAC
ATCATACAATACATGATCAACTGCTCTGATTACATTATTAATTGAAATTACACCAAGACT
ATCTAAATACTTAAGAATTTGATATCTAAATACTCTTAATAAACGACCAGTCTGAGGCTG
TAATGTCGTCCAAATTCGGAAGTTGAGAAAACATTTGTGAATCCCCAATACCTTCCTGAT
GTTGTGGTTGAATCTTATCTGAATGGAAATGATGTCGTGGTTCATTAGAAATGGCCTCTG
GCTGTGTTCTGTTATCTTGAAATAGAGGGGATTGTTTATCTCCCAGATAAAAACGCCATT
CTCTGCTTGAGGAGCAGTGATGAGTTCCCCTGTGCGTGAATCCAT
>JN183877
TTAATAAAATTTATATTTTATATCATGAGTTTCTGTTACATTTATTGTGTTTTCAAGTAC
ATCATACAATACATGATCAACTGCTCTGATTACATTATTAATTGAAATTACACCAAGATT
ATCTAAATACTTAAGAATTTGATATCTAAATACTCTTAAGAAACGACCAGTCTGAGGCTG
TAATGTCGTCCAAATTCGGAAGTTGAGAAAACATTTGTGAATCCCCAATACCTTCCTGAT
GTTGTGGTTGAATCTTATCTGAATGGAAATGATGTCGTGGTTCATTAGAAATGGCCTCTG
GCTGTGTTCTGTTATCTTGAAATAGAGGGGATTGTTTATCTCCCAGATAAAAACGCCATT
CTCTGCTTGAGGAGCAGTGATGAGTTCCCCTGTGCGTGAATCCAT
>KY111368
TTAATAAAATTTATATTTTATATCATGAGTTTCTGTTACATTTATTGTGTTTTCAAGTAC
ATCATACAATACATGATCAACTGCTCTGATTACATTATTAATTGAAATTACACCAAGACT
ATCTAAATACTTAAGAATTTGATATCTAAATACTCTTAAGAAACGACCAGTCTGAGGCTG
TAATGTCGTCCAAATTCGGAAGTTGAGAAAACATTTGTGAATCCCCAATACCTTCCTGAT
GTTGTGGTTGAATCTTATCTGAATGGAAATGATGTCGTGGTTCATTAGAAATGGCCTCTG
GCTGTGTTCTGTTATCTTGAAATAGAGGGGATTGTTTATCTCCCAGATAAAAACGCCATT
CTCTGCCTGAGGAGCAGTGATGAGTTCCCCTGTGCGTGAATCCAT
>KM435327
TTAATAAAATTTATATTTTATATCATGAGTTTCTGTTACATTTATTGTGTTATCAAGTAC
ATCATACAATACATGATGAACTGCTCTGATTACATTGTTAATTGAAATTACACGAAGACT
AACTAAATACTTAAGAACTTGATATCTAAATACTCTTAAGAAACGACCAGTCTGAGGCTG
TAATGTCGACCAAATTCGGAAGTGGAGAAAACATTTGTGAATGCCCGATATCTTCCTGAT
GTTGTGGATGAATCTTATCTGAATGGAAATGATGTGGTGGTTCATTAGAAATGGCCTCTG
GCTGTGATCTGTTATCTTGAAATAGAGGGGAATGTTTATCTCCCAGATAAAAACGCCATT
CTGTGCCTGAGGAGCAGTGATGAGTTCCCCTGTGCGTGAATCCAT
>KM435324
TTAATAAAATTTATATTTTATATCATGAGTTTCTGTTACATTTATTGTGTTTTGAAGTAC
ATCACACAATACATGATCAACTGCTCTGATTAGATTGTTAATTGAAATTACAGCAAGACT
ATCTAAATACTTAAGAACTTGATATCTAAATACTCTTAAGAAACGACCAGTCTGAGGCTG
TAATGTCGACCAAATTCGGAAGTTGAGAAAACTTTTGTGAATCCCCAATATCTTCCTGAT
GTTGTCGTTGAATCTTATCTGAATGGAAATGATGTGGTGGTTCATAAGAAATGGCCTCTG
GCTGTGTTCTGTTATGTTGAAATAGAGGGGATTGTTTATCTGCCAGATAAAAACGCCATT
CTGTGCTTGAGGAGCAGTGATGAGTTCCCCTGTGCGTGAATCCAT
>KU760888
TTAATAAAATTTATATTTTATATCATGAGTTTCTGTTACATTTATTGTGTTTTCAAGTAC
ATCATACAATACATGATCAACTGCTCTGATTACATTGTTAATTGAAATTACACCAAGACT
ATCTAAATACTTAAGAACTTGATATCTAAATACTCTTAAGAAACGACCAGTCTGAGGCTG
TAATGTCGTCCAAATTCGGAAGTTGAGAAAACATTTGTGAATCCCCAATATCTTCCTGAT
GTTGTTGTTGAATCTTATCTGAATGGAAATGATGTCGTGGTTCATTAGAAATGGCCTCTG
GCTGTGTTCTGTTATCTTGAAATAGAGGGGATTGTTTATCTCCCAGATAAAAACGCCATT
CTGTGCTTGAGGAGCAGTGATGAGTTCCCCTGTGTGTGAATCCAT
>KX034549
TTAATAAAATTTATATTTTATATCATGAGTTTCTGTTACATTTATTGTGTTTTCAAGTAC
ATCATACAATACATGATCAACTGCTCTGATTACATTGTTAACTGAAATTACACCAAGACT
ATCTAAATACTTAAGAACTTGATATCTAAATACTCTTAAGAAACGACCAGTCTGAGGCTG
TAATGTCGTCCAAATTCGGAAGTTGAGAAAACATTTGTGAATCCCCAATATCTTCCTGAT
GTTGTTGTTGAATCTTATCTGAATGGAAATGATGTCGTGGTTCATTAGAAATGGCCTCTG
GCTGTGTTCTGTTATTTTGAAATAGAGGGGATTGTTTATCTCCCAGATAAAAACGCCATT
CTCTGCTTGAGGAGCAGTGATGAGTTCCCCTGTGCGTGAATCCAT
>GU178815
TTAATAAAATTTATATTTTATATCATGAGTTTCTGTTACATTTATTGTGTTTTCAAGTAC
ATCATACAATACATGATCAACTGCTCTGATTACATTGTTAATTGAAATTACACCAAGACT
ATCTAAATACTTAAGAACTTGATATCTAAATACTCTTAAGAAACGACCAGTCTGAGGCTG
TAATGTCGTCCAAATTCGGAAGTTGAGAAAACATTTGTGAATCCCCAATACCTTCCTGAT
GTTGTTGTTGAATCTTATCTGAATGGAAATGATGTCGTGGTTCATTAGAAATGGCCTCTG
GCTGTGTTCTGTTATCTTGAAATAGAGGGGATTGTTTATCTCCCAGATAAAAACGCCATT
CTCTGCTTGAGGAGCAGTGATGAGTTCCCCTGTGCGTGAATCCAT
>KC312670
TTAATAAAATTTATATTTTATATCATGAGTTTCTGTTACATTTATTGTGTTTTCAAGTAC
ATCATACAATACATGATCAACTGCTTTGATTACATTGTTAATTGAAATTACACCCAGACT
ATCTAAATACTTAAGAACTTGATATCTAAATACTCTTAAGAAACGACCAGTCTGAGGCTG
TAATGTCGTCCAAATTCGGAAGTTGATAAAACATTTGTGTATCCCCAATACCTTCCTGAT
GTTGTGGTTGAATCTTATCTGAATAGAAATGATGTCGTGGTTCATTAGAAATGGCCTCTG
GCTGTGTTCTGTTATCTTGAAATAGAGGGGATTGTTTATCTCCGAGATAAAAACGCCATT
CTCTGCTTGAGGAGCTGTGATGAGTTCCCCTGTGCGTGAATCCAT
>JF414237
TTAATAAAATTTATATTTTATATCATGAGTTTCTGTTACATTTATTGTGTTTTCAAGTAC
ATCATACAATACATGATCAACTGCTCTGATTACATTGTTAATTGAAATTACACCAAGACT
ATCTAAATACTTAAGAACTTGATATCTAAATACTCTTAAGAAACGACCAGTCTGAGGCTG
TAATGTCGTCCAAATTCGGAAGTTGATAAAACATTTGTGAATCCCCAATACCTTCCTGAT
GTTGTGGTTGAATCTTATCTGAATGGAAATGATGTCGTGGTTCATTAGAAATGGCCTCTG
GCTGTGTTCTGTTATCTTGAAATAGAGGGGATTGTTTATCTCCCAGATAAAAACGCCATT
CTCTGCTTGAGGAGCTGTGATGAGTTCCCCTGTGCGTGAATCCAT
>GU434142
TTAATAAAATTTATATTTTATATCATGAGTTTCTGTTACATTTATTGTGTTTTCAAGTAC
ATCATACAATACATGATCAACTGCTCTGATTACATTGTTAATTGAAATTACACCAAGACT
ATCTAAATACTTAAGAACTTGATATCTAAATACTCTTAAGAAACGACCAGTCTGAGGCTG
TAATGTCGTCCAAATTCGGAAGTTGATAAAACATTTGTGAATCCCCAATACCTTCCTGAT
GTTGTGGTTGAATCTTATCTGAATGGAAATGATGTCGTGGTTCATTAGAAATGGCCTCTG
GCTGTGTTCTGTTATCTTGAAATAGAGGGGATTGTTTATCTCCCAGATAAAAACGCCATT
CTCTGCTTGAGGAGCAGTGATGAGTTCCCCTGTGCGTGAATCCAT
>GU434143
TTAATAAAATTTATATTTTATATCATGAGTTTCTGTTACATTTATTGTGTTTTCAAGTAC
ATCATACAATACATGATCAACTGCTCTGATTACATTGTTAATTGAAATTACACCAAGACT
ATCTAAATACTTAAGAACTTGATATCTAAATACTCTTAAGAAACGACCAGTCTGAGGCTG
TAATGTCGTCCAAATTCGGAAGTTGATAAAACATTTGTGAATCCCCAATACCTTCCTGAT
GTTGTGGTTGAATCTTATCTGAATGGAAATGATGTCGTGGTTCATTAGAAATGGCCTCTG
GCTGTGTTCTGTTATCTTGAAATAGAGGGGATTGTTTATCTCCCAGATAAAAACGCCATT
CTCTGCTTGAGGAGCAGTGATGAGTTCCCCTGTGCGTGAATCCAT
>GU111505
TTAATAAAATTTATATTTTATATCATGAGTTTCTGTTACATTTATTGTGTTTTCAAGTAC
ATCATACAATACATGATCAACTGCTCTGATTACATTGTTAATTGAAATTACACCAAGACT
ATCTAAATACTTAAGAACTTGATATCTAAATACTCTTAAGAAACGACCAGTCTGAGGCTG
TAATGTCGTCCAAATTCGGAAGTTGATAAAACATTTGTGAATCCCCAATACCTTCCTGAT
GTTGTGGTTGAATCTTATCTGAATGGAAATGATGTCGTGGTTCATTAGAAATGGCCTCTG
GCTGTGTTCTGTTATCTTGAAATAGAGGGGATTGTTTATCTCCCAGATAAAAACGCCATT
CTCTGCTTGAGGAGCAGTGATGAGTTCCCCTGTGCGTGAATCCAT
>JQ004048
TTAATAAAATTTATATTTTATATCATGAGTTTCTGTTACATTTATTGTGTTTTCAAGTAC
ATCATACAATACATGATCAACTGCTCTGATTACATTGTTAATTGAAATTACACCAAGACT
ATCTAAATACTTAAGAACTTGATATCTAAATACTCTTAAGAAACGACCAGTCTGAGGCTG
TAATGTCGTCCAAATTCGGAAGTTGATAAAACATTTGTGAATCCCCAATACCTTCCTGAT
GTTGTGGTTGAATCTTATCTGAATGGAAATGATGTCGTGGTTCATTAGAAATGGCCTCTG
GCTGTGTTCTGTTATCTTGAAATAGAGGGGATTGTTTATCTCCCAGATAAAAACGCCATT
CTCTGCTTGAGGAGCAGTGATGAGTTCCCCTGTGCGTGAATCCAT
>KC312667
TTAATAAAATTTATATTTTATATCATGAGTTTCTGTTACATTTATTGTGTTTTCAAGTAC
ATCATAGAATACATGATCAACTGCTCTGATTACATTGTTAATTGAAAGTACACCAAGACT
ATCTAAATACTTAAGAACTTGATATCTAAATACTCTTAAGAAACGACCAGTCTGAGGCTG
TAATGTCGTCCAAATTCGGAAGTTGATAAAACATATGTGAATCCCCAATACCTTCCTGAT
GTTGTGGTTGAATCTTATCTGAATGGAAATGATGTCGTGGTTCATTAGAAATGGCCTTTG
GCTGTGTTCTGTTATCTTGAAATAGAGGGGATAGTTTATCTCCCAGATAAAAACGCCATT
CTCTGCTTGAGGAGCAGTGATGAGTTCCCCTGTGCGTGAATCCAT
>KC312663
TTAATAAAATTTATATTTTATATCATGAGTTTCTGTGACATTTATTGTGTTTTCAAGTAC
ATCATACAATACAGGATCAACTGCTCTGATTACATTGTTAATTGAAATTACACCAAGATT
ATCTAAATACTTAAGAACTTGATATCTAAATACTCTTAAGAAACGACCAGTCTGAGGCTG
TAATGTCGTCCAAATTCGGAAATCGGTCAAGCATTTGTGAATCCCCAATACCTTCCTGAT
GTTGTGGTTGAATCTGATCTGAATGGAAATGATGTCGTGGTTCATTAGAAATGGCCTCTG
GCTGTGTTCTGCTATCTTGAAATAGAGGGGATTGTTTATCTCCCAGATAAAAACGCCATT
CTCTGCTAGAGGAGCAGTGATGAGTTCCCCTGTGCGTGAATCCAT
>HM627885
TTAATAAAATTTATATTTTATATCATGAGTTTCTGTTACATTTATTGTGTTTTCAAGTAC
ATCATACAATACATGATCAACTGCTCTGATTACATTGTTAATTGAAATTACACCAAGACT
ATCTAAATACTTAAGAACTTGATATCTAAATACTCTTAAGAAACGACCAGTCTGAGGCTG
TAATGTCGTCCAAATTCGGAAGTTGATAAAACATTTGTGAATCCCCAATATCTTCCTGAT
GTTGTGGTTGAATCTTATCTGAATGGAAATGATGTCGTGGTTCATTAGAAATGGCCTCTG
GCTGTGTTCTGTTATCTTGAAATAGAGGGGATTGTTTATCTCCCAGATAAAAACGCCATT
CTCTGCTTGAGGAGCAGTGATGAGTTCCCCTGTGCGTGAATCCAT
>KX034540
TTAATAAAATTTATATTTTATATCATGAGTTTCTGTTACATTTATTGTGTTTTCAAGTAC
ATCATACAATACATGATCAACTGCTCTGATTACATTGTTAATTGTAATTACACCAAGACT
ATCTAAATACTTAAGAACTTGATATCTAAATACTCTTAAGAAACGACCAGTCTGAGGCTG
TAATGTCGTCCAAATTCGGAAGTTGAGAAAACATTTGTGAATCCCCAATATCTTCCTGAT
GTTGTGGTTGAATCTTATTTGAATGGAAATGATGTCGTGGTTCATTAGAAATGGCCTCTG
GCTGTGTTCTGTTATCTTGAAATAGAGGGGATTGTTTATCTCCCATATAAAAACGCCATT
CTCTGTTTGAGGAGCAGTGATGAGTTCCCCTGTGCGTGAATCCAT
>KX034539
TTAATAAAATTTATATTTTATATCATGAGTTTCTGTTACATTTATTGTGTTTTCAAGTAC
ATCATACAATACATGATCAACTGCTCTGATTACATTGTTAATTGTAATTACACCAAGACT
ATCTAAATACTTAAGAACTTGATATCTAAATACTCTTAAGAAACGACCAGTCTGAGGCTG
TAATGTCGTCCAAATTCGGAAGTTGAGAAAACATTTGTGAATCCCCAATATCTTCCTGAT
GTTGTGGTTGAATCTTATCTGAATGGAAATGATGTCGTGGTTCATTAGAAATGGCCTCTG
GCTGTGTTCTGTTATCTTGAAATAGAGGGGATTGTTTATCTCCCATATAAAAACGCCATT
CTCTGCTTGAGGAGCAGTGATGAGTTCCCCTGTGCGTGAATCCAT
>KC999848
TTAATAAAATTTATATTTTATATCATGAGTTTCTGTTACATTTATTGTGTTTTCAAGTAC
ATCATACAATACATGATCAACTGCTCTGATTACATTGTTAATTGAAATTACACCAAGACT
ATCTAAATACTTAAGAACTTGATATCTAAATACTCTTAAGAAACGACCAGTCTGAGGCTG
TAATGTCGTCCAAATTCGGAAGTTGAGAAAACATTTGTGAATCCCCAATATCTTCCTGAT
GTTGTGGTTGAATCTTATCTGAATGGAAATGATGTCGTGGTTCATTAGAAATGGCCTCTG
GCTGTGTTCTGTTATCTTGAAATAGAGGGGATTGTTTATCTCCCATATAAAAACGCCATT
CTCTGCTTGAGGAGCAGTGATGAGTTCCCCTGTGCGTGAATCCAT
>JX669542
TTAATAAAATTTATATTTTATATCATGAGTTTCTGTTACATTTATTGTGTTTTCAAGTAC
ATCATACAATACATGATCAACTGCTCTGATTACATTGTTAATTGAAATTACACCAAGACT
ATCTAAATACTTAAGAACTTGATATCTAAATACTCTTAAGAAACGACCAGTCTGAGGCTG
TAATGTCGTCCAAATTCGGAAGTTGAGAAAACATTTGTGAATCCCCAATATCTTCCTGAT
GTTGTGGTTGAATCTTATCTGAATGGAAATGATGTCGTGGTTCATTAGAAATGGCCTCTG
GCTGTGTTCTGTTATCTTGAAATAGAGGGGATTGTTTATCTCCCATATAAAAACGCCATT
CTCTGCTTGAGGAGCAGTGATGAGTTCCCCTGTGCGTGAATCCAT
>JX669543
TTAATAAAATTTATATTTTATATCATGAGTTTCTGTTACATTTATTGTGTTTTCAAGTAC
ATCATACAATACACGATCAACTGCTCTGATTACATTGTTAATTGAAATTACACCAAGACT
ATCTAAATACTTAAGAACTTGATATCTAAATACTCTTAAGAAACGACCAGTCTGAGGCTG
TAATGTCGTCCAAATTCGGAAGTTCAGAAAACATTTGTGAATCCCCAATATCTTCCTGAT
GTTGTGGTTGAATCTTATCTGAATGGAAATGATGTCGTGGTTCATTAGAAATGGCCTCTG
GCTGTGTTCTGTTATCTTGAAATAGAGGGGATTGTTTATCTCCCATATAAAAACGCCATT
CTCTGCTTGAGGAGCAGTGATGAGTTCCCCTGTGCGTGAATCCAT
>KU836749
TTAATAAAATTTATATTTTATATCATGAGTTTCTGTTACATTTATTGTGTTTTCAAGTAC
ATCATACAATACATGATCAACTGCTCTGATTACATTGTTAATTGAAATTACACCAAGACT
ATCTAAATACTTAAGAACTTGATATCTAAATACCCTTAAGAAACGACCAGTCTGAGGCTG
TAATGTCGTCCAAATTCGGAAGTTGAGAAAACATTTGTGAATCCCCAATACCTTCCTGAT
GTTGTGGTTGAATCTTATCTGAATGGAAATGATGTCGTGGTTCATTAGAAATGGCCTCTG
GCTGTGTTCTGTTATCTTGAAATATAGGGGATTGTTTATCTCCCATATAAAAACGCCATT
CTCTGCTTGAGGAGCAGTGATGAGTTCCCCTGTGCGTGAATCCAT
>KC810892
TTAATAAAATTTATATTTTATATCATGAGTTTCTGTTACATTTATTGTGTTTTCAAGTAC
ATCATACAATACATGATCAACTGCTGTGATTACATTGTTAATTGAAATTACACCAAGACT
ATGTAAATACTTAAGAACTTGATATCTAAATACTCTTAAGAAACGACCAGTCTGAGGCTG
TAATGTCGTCCAAATTCGGAAGTTGAGAAAACATTTGTGAATCCCCAATACCTTCCTGAT
GTTGTGGTTGAATCTTATCTGAATGGAAATGATGTCGTGGTTCATTAGAAATGGCCTCTG
GCTGTGTTCTGTTATCTTGAAATAGAGGGGATTGTTTATCTCCCAGATAAAAACGCCATT
CTCTGCTTGAGGAGCATTGATGAGTTCCCCTGTGCGTGAATCCAT
>JQ867092
TTAATAAAATTTATATTTTATATCATGAGTTTCTGTTACATTTATTGTGTTTTCAAGTAC
ATCATACAATACATGATCAACTGCTGTGATTACATTGTTAATTGAAATTACACCAAGACT
ATCTAAATACTTAAGAACTTGATATCTAAATACTCTTAAGAAACGACCAGTCTGAGGCTG
TAATGTCGTCCAAATTCGGAAGTTGAGAAAACATTTGTGAATCCCCAATACCTTCCTGAT
GTTGTGGTTGAATCTTATCTGAATGGAAATGATGTCGTGGTTCATTAGAAATGGCCTCTG
GCTGTGTTCTGTTATCTTGAAATAGAGGGGATTGTTTATCTCCCAGATAAAAACGCCATT
CTCTGCTTGAGGAGCATTGATGAGTTCCCCTGTGCGTGAATCCAT
>KF533857
TTAATAAAATTTATATTTTATATCATGAGTTTCTGTTACATTTATTGTGTTTTCAAGTAC
ATCATACAATACATGATCAACTGCTCTGATTACATTGTTAATTGAAATTACACCAAGACT
ATCTAAATACTTAAGAACTTGATATCTAAATACTCTTAAGAAACGACCAGTCTGAGGCTG
TAATGTCGTCCAAATTCGGAAGTTGAGAAAACATTTGTGAATCCCCAATACCTTCCTGAT
GTTGTGGTTGAATCTTATCTGAATGGAAATGATGTCGTGGTTCATTAGAAATGGCCTCTG
GCTGTGTTCTGTTATCTTGAAATAGAGGGGATTGTTTATCTCCCAGATAAAAACGCCATT
CTCTGCTTGAGGAGCAATGATGAGTTCCCCTGTGCGTGAATCCAT
>KF533856
TTAATAAAATTTATATTTTATATCATGAGTTTCTGTTACATTTATTGTGTTTTCAAGTAC
ATCATACAATACATGATCAACTGCTCTGATTACATTGTTAATTGAAATTACACCAAGACT
ATCTAAATACTTAAGAACTTGATATCTAAATACTCTTAAGAAACGACCAGTCTGAGGCTG
TAATGTCGTCCAAATTCGGAAGTTGAGAAAACATTTGTGAATCCCCAATACCTTCCTGAT
GTTGTGGTTGAATCTTATCTGAATGGAAATGATGTCGTGGTTCATTAGAAATGGCCTCTG
GCTGTGTTCTGTTATCTTGAAATAGAGGGGATTGTTTATCTCCCAGATAAAAACGCCATT
CTCTGCTTGAGGAGCAATGATGAGTTCCCCTGTGCGTGAATCCAT
>KF533855
TTAATAAAATTTATATTTTATATCATGAGTTTCTGTTACATTTATTGTGTTTTCAAGTAC
ATCATACAATACATGATCAACTGCTCTGATTACATTGTTAATTGAAATTACACCAAGACT
ATCTAAATACTTAAGAACTTGATATCTAAATACTCTTAAGAAACGACCAGTCTGAGGCTG
TAATGTCGTCCAAATTCGGAAGTTGAGAAAACATTTGTGAATCCCCAATACCTTCCTGAT
GTTGTGGTTGAATCTTATCTGAATGGAAATGATGTCGTGGTTCATTAGAAATGGCCTCTG
GCTGTGTTCTGTTATCTTGAAATAGAGGGGATTGTTTATCTCCCAGATAAAAACGCCATT
CTCTGCTTGAGGAGCAATGATGAGTTCCCCTGTGCGTGAATCCAT
>JQ927477
TTAATAAAATTTATATTTTATATCATGAGTTTCTGTTACATTTATTGTGTTTTCAAGTAC
ATCATACAATACATGATCAACTGCTCTGATTACATTGTTAATTGAAATTACACCAAGACT
ATCTAAATACTTAAGAACTTGATATCTAAATACTCTTAAGAAACGACCAGTCTGAGGCTG
TAATGTCGTCCAAATTCGGAAGTTGAGAAAACATTTGTGAATCCCCAATATCTTCCTGAT
GTTGTGGTTGAATCTTATCTGAATGGAAATGATGTCGTGGTTCATTAGAAATGGCCTCTG
GCTGTGTTCTGTTATCTTGAAATAGAGGGGATTGTTTATCTCCCAGATAAAAACGCCATT
CTCTGCTTGAGGAGCATTGATGAGTTCCCCTGTGCGTGAATCCAT
>JQ990970
TTAATAAAATTTATATTTTATATCATGAGTTTCTGTTACATTTATTGTGTTTTCAAGTAC
ATCATACAATACATGATCAACTGCTCTGATTACATTGTTAATTGAAATTACACCAAGACT
ATCTAAATACTTAAGAACTTGATATCTAAATACTCTTAAGAAACGACCAGTCTGAGGCTG
TAATGTCGTCCAAATTCGGAAGTTGAGAAAACATTTGTGAATCCCCAATATCTTCCTGAT
GTTGTGGTTGAATCTTATCTGAATGGAAATGATGTCGTGGTTCATTAGAAATGGCCTCTG
GCTGTGTTCTGTTATCTTGAAATAGAGGGGATTGTTTATCTCCCAGATAAAAACGCCATT
CTCTGCTTGAGGAGCATTGATGAGTTCCCCTGTGCGTGAATCCAT
>JQ943952
TTAATAAAATTTATATTTTATATCATGAGTTTCTGTTACATTTATTGTGTTTTCAAGTAC
ATCATACAATACATGATCAACTGCTCTGATTACATTGTTAATTGAAATTACACCAAGACT
ATCTAAATACTTAAGAACTTGATATCTAAATACTCTTAAGAAACGACCAGTCTGAGGCTG
TAATGTCGTCCAAATTCGGAAGTTGAGAAAACATTTGTGAATCCCCAATATCTTCCTGAT
GTTGTGGTTGAATCTTATCTGAATGGAAATGATGTCGTGGTTCATTAGAAATGGCCTCTG
GCTGTGTTCTGTTATCTTGAAATAGAGGGGATTGTTTATCTCCCAGATAAAAACGCCATT
CTCTGCTTGAGGAGCATTGATGAGTTCCCCTGTGCGTGAATCCAT
>KX034541
TTAATAAAATTTATATTTTATATCATGAGTTTCTGTTACATTTATTGTGTTTTCAAGTAC
ATCATACAATACATGATCAACTGCTCTGATTACATTGTTAATTGAAATTACACCAAGACT
ATCTAAATACTTAAGAACTTGATATCTAAATACTCTTAAGAAACGACCAGTCTGAGGCTG
TAATGTCGTCCAAATTCGGAAGTTGAGAAAACATTTGTGAATCCCCAATATCTTCCTGAT
GTTGTGGTTGAATCTTATCTGAATGGAAATGATGTCGTGGTTCATTAGAAATGGCCTCTG
GCTGTGTTCTGTTATCATGAAATATAGGGGATTGTTTATCTCCCAGATAAAAACGCCATT
CTCTGCTTGAGGAGCAGTGATGAGTTCCCCTGTGCGTGAATCCAT
>KC999849
TTAATAAAATTTATATTTTATATCATGAGTTTCTGTTACATTTATTGTGTTTTCAAGTAC
ATCATACAATACATGATCAACTGCTCTGATTACATTGTTAATTGAAATTACACCAAGACT
ATCTAAATACTTAAGAACTTGATATCTAAATACTCTTAAGAAACGACCAGTCTGAGGCTG
TAATGTCGTCCAAATTCGGAAGTTGAGAAAACATTTGTGAATCCCCAATATCTTCCTGAT
GTTGTGGTTGAATCTTATCTGAATGGAAATGATGTCGTGGTTCATTAGAAATGGCCTCTG
GCTGTGTTCTGTTATCCTGAAATAGAGGGGATTGTTTATCTCCCAGATAAAAACGCCATT
CTCTGCTTGAGGAGCAGTGATGAGTTCCCCTGTGCGTGAATCCAT
>KJ140788
TTAATAAAATTTATATTTTATATCATGAGTTTCTGTTACATTTATTGTGTTTTCAAGTAC
ATCATACAATACATGATCAACTGCTCTGATTACATTGTTAATTGAAATTACACCAAGACT
ATCTAAATACTTAAGAACTTGATATCTAAATACTCTTAAGAAACGACCAGTCTGAGGCTG
TAATGTCGTCCAAATTCGGAAGTTGAGAAAACATTTGTGAATCCCCAATATCTTCCTGAT
GTTGTGGTTGAATCTTATCTGAATGGAAATGATGTCGTGGTTCATTAGAAATGGCCTCTG
GCTGTGTTCTGTTATCTTGAAATAAAGGGGATTGTTTATCTCCCAGATAAAAACGCCATT
CTCTGCTTGAGGAGCAGTGATGAGTTCCCCTGTGCGTGAATCCAT
>KJ140787
TTAATAAAATTTATATTTTATATCATGAGTTTCTGTTACATTTATTGTGTTTTCAAGTAC
ATCATACAATACATGATCAACTGCTCTGATTACATTGTTAATTGAAATTACACCAAGACT
ATCTAAATACTTAAGAACTTGATATCTAAATACTCTTAAGAAACGACCAGTCTGAGGCTG
TAATGTCGTCCAAATTCGGAAGTTGAGAAAACATTTGTGAATCCCCAATATCTTCCTGAT
GTTGTGGTTGAATCTTATCTGAATGGAAATGATGTCGTGGTTCATTAGAAATGGCCTCTG
GCTGTGTTCTGTTATCTTGAAATAAAGGGGATTGTTTATCTCCCAGATAAAAACGCCATT
CTCTGCTTGAGGAGCAGTGATGAGTTCCCCTGTGCGTGAATCCAT
>KJ140789
TTAATAAAATTTATATTTTATATCATGAGTTTCTGTTACATTTATTGTGTTTTCAAGTAC
ATCATACAATACATGATCAACTGCTCTGATTACATTGTTAATTGAAATTACACCAAGACT
ATCTAAATACTTAAGAACTTGATATCTAAATACTCTTAAGAAACGACCAGTCTGAGGCTG
TAATGTCGTCCAAATTCGGAAGTTGAGAAAACATTTGTGAATCCCCAATATCTTCCTGAT
GTTGTGGTTGAATCTTATCTGAATGGAAATGATGTCGTGGTTCATTAGAAATGGCCTCTG
GCTGTGTTCTGTTATCTTGAAATAAAGGGGATTGTTTATCTCCCAGATAAAAACGCCATT
CTCTGCTTGAGGAGCAGTGATGAGTTCCCCTGTGCGTGAATCCAT
>KU760892
TTAATAAAATTTATATTTTATATCATGAGTTTCTGTTACATTTATTGTGTTTTCAAGTAC
ATCATACAATACATGATCAACTGCTCTGATTACATTGTTAATTGAAATTACACCAAGACT
ATCTAAATACTTAAGAACTTGATATCTAAATACTCTTAAGAAACGACCAGTCTGAGGCTG
TAATGTCGTCCAAATTCGGAAGTTGAGAAAACATTTGTGAATCCCCAATATCTTCCTGAT
GTTGTGGTTGAATCTTATCTGAATGGAAATGATGTCGTGGTTCATTAGAAATGGCCTCTG
GCTGTGTTCTGTTATCTTGAAATAGAGGGGATTGTTTATCTCCCAGATAAAAACGCCATT
CTCTGCTTGAGGAGCAGTGATGAGTTCCCCTGTGCGTGAATCCAT
>KX034542
TTAATAAAATTTATATTTTATATCATGAGTTTCTGTTACATTTATTGTGTTTTCAAGTAC
ATCATACAATACATGATCAACTGCTCTGATTACATTGTTAATTGAAATTACACCAAGACT
ATCTAAATACTTAAGAACTTGATATCTAAATACTCTTAAGAAACGACCAGTCTGAGGCTG
TAATGTCGTCCAAATTCGGAAGTTGAGAAAACATTTGTGAATCCCCAATATCTTCCTGAT
GTTGTGGTTGAATCTTATCTGAATGGAAATGATGGCGTGGTTCATTAGAAATGGCCTCTG
GCTGTGTTCTGTTATCTTGAAATAGAGGGGATTGTTTATCTCCCAGATAAAAACGCCATT
CTCTGCTTGAGGAGCAGTGATGAGTTCCCCTGTGCGTGAATCCAT
>KC999847
TTAATAAAATTTATATTTTATATCATGAGTTTCTGTTACATTTATTGTGTTTTCAAGTAC
ATCATACAATACATGATCAACTGCTCTGATTACATTGTTAATTGAAATTACACCAAGACT
ATCTAAATACTTAAGAACTTGATATCTAAATACTCTTAAGAAACGACCAGTCTGAGGCTG
TAATGTCGTCCAAATTCGGAAGTTGAGAAAACATTTGTGAATCCCCAATATCTTCCTGAT
GTTGTGGTTGAATCTTATCTGAATGGAAATGATGTCGTGGTTCATTAGAAATGGCCTCTG
GCTGTGTTCTGTTATCTTGAAATAGAGGGGATTGTTTATCTCCCAGATAAAAACGCCATT
CTCTGCTTGAGGAGCAGTGATGAGTTCCCCTGTGCGTGAATCCAT
>KT338296
TTAATAAAATTTATATTTTATATCATGAGTTTCTGTTACATTTATTGTGTTTTCAAGTAC
ATCATACAATACATGATCAACTGCTCTGATTACATTGTTAATTGAAATTACACCAAGACT
ATCTAAATACTTAAGAACTTGATATCTAAATACTCTTAAGAAACGACCAGTCTGAGGCTG
TAATGTCGTCCAAATTCGGAAGTTGAGAAAACATTTGTGAATCCCCAATATCTTCCTGAT
GTTGTGGTTGAATCTTATCTGAATGGAAATGATGTCGTGGTTCATTAGAAATGGCCTCTG
GCTGTGTTCTGTTATCTTGAAATAGAGGGGATTGTTTATCTCCCAGATAAAAACGCCATT
CTCTGCTTGAGGAGCAGTGATGAGTTCCCCTGTGCGTGAATCCAT
>KX034544
TTAATAAAATTTATATTTTATATCATGAGTTTCTGTTACATTTATTGTGTTTTCAAGTAC
ATCATACAATACATGATCAACTGCTCTGATTACATTGTTAATTGAAATTACACCAAGACT
ATCTAAATACTTAAGAACTTGATATCTAAATACTCTTAAGAAACGACCAGTCTGAGGCTG
TAATGTCGTCCAAATTCGGAAGTTGAGAAAACATTTGTGAATCCCCAATATCTTCCTGAT
GTTGTGGTTGAATCTTATCTGAATGGAAATGATGTCGTGGTTCATTAGAAATGGCCTCTG
GCTGTGTTCTGTTATCTTGAAATAGAGGGGATTGTTTATCTCCCAGATAAAAACGCCATT
CTCTGCTTGAGGAGCAGTGATGAGTTCCCCTGTGCGTGAATCCAT
>KJ879949
TTAATAAAATTTATATTTTATATCATGAGTTTCTGTTACATTTATTGTGTTTTCAAGTAC
ATCATACAATACATGATCAACTGCTCTGATTACATTGTTAATTGAAATTACACCAAGACT
ATCTAAATACTTAAGAACTTGATATCTAAATACTCTTAAGAACCGACCAGTCTGAGGCTG
TAATGTCGTCCAAATTCGGAAGTTGAGAAAACATTTGTGAATCCCCAATATCTTCCTGAT
GTTGTGGTTGAATCTTATCTGAATGGAAATGATGTCGTGGTTCATTAGAAATGGCCTCTG
GCTGTGTTCTGTTATCTTGAAATAGAGGGGATTGTTTATCTCCCAGATAAAAACGCCATT
CTCTGCTTGAGGAGCAGTGATGAGTTCCCCTGTGCGTGAATCCAT
>KC999843
TTAATAAAATTTATATTTTATATCATGAGTTTCTGTTACATTTATTGTGTTTTCAAGTAC
ATCATACAATACATGATCAACTGCTCTGATTACATTGTTAATTGAAATTACACCAAGACT
ATCTAAATACTTAAGAACTTGATATCTAAATACTCTTAAGAAACGACCAGTCTGAGGCTG
TAATGTCGTCCAAATTCGGAAGTTGAGAAAACATTTGTGAATCCCCAATATCTTCCTGAT
GTTGTGGTTGAATCTTATCTGAATGGAAATGATGTCGTGGTTCATTAGAAATGGCCTCTG
GCTGTGTTCTGTTATCTTGAAATAGAGGGGATTGTTTATCTCCCAGATAAAAACGCCATT
CTCTGCTTGAGGAGCAGTGATGAGTTCCCCTGTGCGTGAATCCAT
>JX669541
TTAATAAAATTTATATTTTATATCATGAGTTTCTGTTACATTTATTGTGTTTTCAAGTAC
ATCATACAATACATGATCAACTGCTCTGATTACATTGTTAATTGAAATTACACCAAGACT
ATCTAAATACTTAAGAACTTGATATCTAAATACTCTTAAGAAACGACCAGTCTGAGGCTG
TAATGTCGTCCAAATTCGGAAGTTGAGAAAACATTTGTGAATCCCCAATATCTTCCTGAT
GTTGTGGTTGAATCTTATCTGAATGGAAATGATGTCGTGGTTCATTAGAAATGGCCTCTG
GCTGTGTTCTGTTATCTTGAAATAGAGGGGATTGTTTATCTCCCAGATAAAAACGCCATT
CTCTGCTTGAGGAGCAGTGATGAGTTCCCCTGTGCGTGAATCCAT
>KJ754191
TTAATAAAATTTATATTTTATATCATGAGTTTCTGTTACATTTATTGTGTTTTCAAGTAC
ATCATACAATACATGATCAACTGCTCTGATTACATTGTTAATTGAAATTACACCAAGACT
ATCTAAATACTTAAGAACTTGATATCTAAATACTCTTAAGAAACGACCAGTCTGAGGCTG
TAATGTCGTCCAAATTCGGAAGTTGAGAAAACATTTGTGAATCCCCAATATCTTCCTGAT
GTTGTGGTTGAATCTTATCTGAATGGAAATGATGTCGTGGTTCATTAGAAATGGCCTCTG
GCTGTGTTCTGTTATCTTGAAATAGAGGGGATTGTTTATCTCCCAGATAAAAACGCCATT
CTCTGCTTGAGGAGCAGTGATGAGTTCCCCTGTGCGTGAATCCAT
>KX034548
TTAATAAAATTTATATTTTATATCATGAGTTTCTGTTACATTTATTATGTTTTCAAGTAC
ATCATACAATACATGATCAACTGCTCTGATTACATTGTTAATTGAAATTACACCAAGACT
ATCTAAATACTTAAGAACTTGATATCTAAATACTCTTAAGAAACGACCAGTCTGAGGCTG
TAATGTCGTCCAAATTCGGAAGTTGAGAAAACATTTGTGAATCCCCAATATCTTCCTGAT
GTTGTGGTTGAATCTTATCTGAATGGAAATGATGTCGTGGTTCATTAGAAATGGCCTCTG
GCTGTGTTCTGTTATCTTGAAATAGAGGGGATTGTTTATCTCCCAGATAAAAACGCCATT
CTCTGCTTGAGGAGCAGTGATGAGTTCCCCTGTGCGTGAATCCAT
>KC852147
TTAATAAAATTTATATTTTATATCATGAGTTTCTGTTACATTTATTGTGTTTTCAAGTAC
ATCATACAATACATGATCAACTGCTCTGATTACATTGTTAATTGAAATTACACCAAGACT
ATCTAAATACTTAAGAACTTGATATCTAAATACTCTTAAGAAACGACCAGTCTGAGGCTG
TAATGTCGTCCAAATTCGGAAGTTGAGAAAACATTTGTGAATCCCCAATATCTTCCTGAT
GTTGTGGTTGAATCTTATCTGAATGGAAATGATGTCGTGGTTCATTAGAAATGGCCTCTG
GCTGTGTTCTGTTATCTTGAAATAGAGGGGATTGTTTATCTCCCAGATAAAAACGCCATT
CTCTGCTTGAGGAGCAGTGATGAGTTCCCCTGTGCGTGAATCCAT
>HM627880
TTAATAAAATTTATATTTTATATCATGAGTTTCTGTTACATTTATTGTGTTTTCAAGTAC
ATCATACAATACATGATCAACTGCTCTGATTACATTGTTAATTGAAATTACACCAAGACT
ATCTAAATACTTAAGAACTTGATATCTAAATACTCTTAAGAAACGACCAGTCTGAGGCTG
TAATGTCGTCCAAATTCGGAAGTTGAGAAAACATTTGTGAATCCCCAATATCTTCCTGAT
GTTGTGGTTGAATCTTATCTGAATGGAAATGATGTCGTGGTTCATTAGAAATGGCCTCTG
GCTGTGTTCTGTTATCTTGAAATAGAGGGGATTGTTTATCTCCCAGATAAAAACGCCATT
CTCTGCTTGAGGAGCAGTGATGAGTTCCCCTGTGCGTGAATCCAT
>KU760889
TTAATAAAATTTATATTTTATATCATGAGTTTCTGTTACATTTATTGTGTTTTCAAGTAC
ATCATACAATACATGATCAACTGCTCTGATTACATTGTTAATTGAAATTACACCAAGACT
ATCTAAATACTTAAGAACTTGATATCTAAATACTCTTAAGAAACGACCAGTCTGAGGCTG
TAATGTCGTCCAAATTCGGAAGTTGAGAAAACATTTGTGAATCCCCAATATCTTCCTGAT
GTTGTGGTTGAATCTTATCTGAATGGAAATGATGTCGTGGTTCATTAGAAATGGCCTCTG
GCTGTGTTCTGTTATCTTGAAATAGAGGGGATTGTTTATCTCCCAGATAAAAACGCCATT
CTCTGCTTGAGGAGCAGTGATGAGTTCCCCTGTGCGTGAATCCAT
>KT338295
TTAATAAAATTTATATTTTATATCATGAGTTTCTGTTACATTTATTGTGTTTTCAAGTAC
ATCATACAATACATGATCAACTGCTCTGATTACATTGTTAATTGAAATTACACCAAGACT
ATCTAAATACTTAAGAACTTGATATCTAAATACTCTTAAGAAACGACCAGTCTGAGGCTG
TAATGTCGTCCAAATTCGGAAGTTGAGAAAACATTTGTGAATCCCCAATATCTTCCTGAT
GTTGTGGTTGAATCTTATCTGAATGGAAAGGATGTCGTGGTTCATTAGAAATGGCCTCTG
GCTGTGTTCTGTTATCTTGAAATAGAGGGGATTGTTTATCTCCCAGATAAAAACGCCATT
CTCTGCTTGAGGAGCAGTGATGAGTTCCCCTGTGCGTGAATCCAT
>KC852149
TTAATAAAATTTATATTTTATATCATGAGTTTCTGTTACATTTATTGTGTTTTCAAGTAC
ATCATACAATACATGATCAACTGCTCTGATTACATTGTTAATTGAAATTACACCAAGACT
ATCTAAATACTTAAGAACTTGATATCTAAATACTCTTAAGAAACGACCAGTCTGAGGCTG
TAATGTCGTCCAAATTCGGAAGTTGAGAAAACATTTGTGAATCCCCAATATCTTCCTGAT
GTTGTGGTTGAATCTTATCTGAATGGAAATGATGTCGTGGTTCATTAGAAATGGCCTCTG
GCTGTGTTCTGTTATCTTGAAATAGAGGGGATTGTTTATCTCCCAGATAAAAACGCCATT
CTCTGCTTGAGGAGCAGTGATGAGTTCCCCTGTGCGTGAATCCAT
>HM627884
TTAATAAAATTTATATTTTATATCATGAGTTTCTGTTACATTTATTGTGTTTTCAAGTAC
ATCATACAATACATGATCAACTGCTCTGATTACATTGTTAATTGAAATTACACCAAGACT
ATCTAAATACTTAAGAACTTGATATCTAAATACTCTTAAGAAACGACCAGTCTGAGGCTG
TAATGTCGTCCAAATTCGGAAGTTGAGAAAACATTTGTGAATCCCCAATATCTTCCTGAT
GTTGTGGTTGAATCTTATCTGAATGGAAATGATGTCGTGGTTCATTAGAAATGGCCTCTG
GCTGTGTTCTGTTATCTTGAAATAGAGGGGATTGTTTATCTCCCAGATAAAAACGCCATT
CTCTGCTTGAGGAGCAGTGATGAGTTCCCCTGTGCGTGAATCCAT
>KU517848
TTAATAAAATTTATATTTTATATCATGAGTTTCTGTTACATTTATTGTGTTTTCAAGTAC
ATCATACAATACATGATCAACTGCTCTGATTACATTGTTAATTGAAATTACACCAAGACT
ATCTAAATACTTAAGAACTTGATATCTAAATACTCTTAAGAAACGACCAGTCTGAGGCTG
TAATGTCGTCCAAATTCGGAAGTTGAGAAAACATTTGTGAATCCCCAATATCTTCCTGAT
GTTGTGGTTGAATCTTATCTGAATGGAAATGATGTCGTGGTTCATTAGAAATGGCCTCTG
GCTGTGTTTTGTTATCTTGAAATAGAGGGGATTGTTTATCTCCCAGATAAAAACGCCATT
CTCTGCTTGAGGAGCAGTGATGAGTTCCCCTGTGCGTGAATCCAT
>KP684146
TTAATAAAATTTATATTTTATATCATGAGTTTCTGTTACATTTATTGTGTTTTCAAGTAC
ATCATACAATACATGATCAACTGCTCTGATTACATTGTTAATTGAAATTACACCAAGACT
ATCTAAATACTTAAGAACTTGATATCTAAATACTCTTAAGAAACGACCAGTCTGAGGCTG
TAATGTCGTCCAAATTCGGAAGTTGAGAAAACATTTGTGAATCCCCAATATCTTCCTGAT
GTTGTGGTTGAATCTTATCTGAATGGAAATGATGTCGTGGTTCATTAGAAATGGCCTCTG
GCTGTGTTTTGTTATCTTGAAATAGAGGGGATTGTTTATCTCCCAGATAAAAACGCCATT
CTCTGCTTGAGGAGCAGTGATGAGTTCCCCTGTGCGTGAATCCAT
>KJ754194
TTAATAAAATTTATATTTTATATCATGAGTTTCTGTTACATTTATTGTGTTTTCAAGTAC
ATCATACAATACATGATCAACTGCTCTGATTACATTGTTAATTGAAATTACACCAAGACT
ATCTAAATACTTAAGAACTTGATATCTAAATACTCTTAAGAAACGACCAGTCTGAGGCTG
TAATGTCGTCCAAATTCGGAAGTTGAGAAAACATTTGTGAATCCCCAATATCTTCCTGAT
GTTGTGGTTGAATCTTATCTGAATGGAAATGATGTCGTGGTTCATTAGAAATGGCCTCTG
GCTGTGTTCTGTTATCTTGAAATAGAGGGGATTGTTTATCTCCCAGATAAAAACGCCATT
CTCTGCTTGAGGAGCAGTGATGAGTTCCCCTGTGCGTGAATCCAT
>KC852151
TTAATAAAATTTATATTTTATATCATGAGTTTCTGTTACATTTATTGTGTTTTCAAGTAC
ATCATACAATACATGATCAACTGCTCTGATTACATTGTTAATTGAAATTACACCAAGACT
ATCTAAATACTTAAGAACTTGATATCTAAATACTCTTAAGAAACGACCAGTCTGAGGCTG
TAATGTCGTCCAAATTCGGAAGTTGAGAAAACATTTGTGAATCCCCAATATCTTCCTGAT
GTTGTGGTTGAATCTTATCTGAATGGAAATGATGTCGTGGTTCATTAGAAATGGCCTCTG
GCTGTGTTCTGTTATCTTGAAATAGAGGGGATTGTTTATCTCCCAGATAAAAACGCCATT
CTCTGCTTGAGGAGCAGTGATGAGTTCCCCTGTGCGTGAATCCAT
>JQ990969
TTAATAAAATTTATATTTTATATCATGAGTTTCTGTTACATTTATTGTGTTTTCAAGTAC
ATCATACAATACATGATCAACTGCTCTGATTACATTGTTAATTGAAATTACACCAAGACT
ATCTAAATACTTAAGAACTTGATATCTAAATACTCTTAAGAAACGACCAGTCTGAGGCTG
TAATGTCGTCCAAATTCGGAAGTTGAGAAAACATTTGTGAATCCCCAATATCTTCCTGAT
GTTGTGGTTGAATCTTATCTGAATGGAAATGATGTCGTGGTTCATTAGAAATGGCCTCTG
GCTGTGTTCTGTTATCTTGAAATAGAGGGGATTGTTTATCTCCCAGATAAAAACGCCATT
CTCTGCTTGAGGAGCAGTGATGAGTTCCCCTGTGCGTGAATCCAT
>KX034547
TTAATAAAATTTATATTTTATATCATGAGTTTCTGTTACATTTATTGTGTTTTCAAGTAC
ATCATACAATACATGATCAACTGCTCTGATTACATTGTTAATTGAAATTACACCAAGACT
ATCTAAATACTTAAGAACTTGATATCTAAATACTCTTAAGAAACGACCAGTCTGAGGCTG
TAATGTCGTCCAAATTCGGAAGTTGAGAAAACATTTGTGAATCCCCAATATCTTCCTGAT
GTTGTGGTTGAATCTTATCTGAATGGAAATGATGTCGTGGTTCATTAGAAATGGCCTCTG
GCTGTGTTCTGTTATCTTGAAATAGAGGGGATTGTTTATCTCCCAGATAAAAACGCCATT
CTCTGCTTGAGGAGCAGAGATGAGTTCCCCTGTGCGTGAATCCAT
>KJ546418
TTAATAAAATTTATATTTTATATCATGAGTTTCTGTTACATTTATTGTGTTTTCAAGTAC
ATCATACAATACATGATCAACTGCTCTGATTACATTGTTAATTGAAATTACACCAAGACT
ATCTAAATACTTAAGAACTTGATATCTAAATACTCTTAAGAAACGACCAGTCTGAGGCTG
TAATGTCGTCCAAATTCGGAAGTTGAGAAAACATTTGTGAATCCCCAATATCTTCCTGAT
GTTGTGGTTGAATCTTATCTGAATGGAAATGATGTCGTGGTTCATTAGAAATGGCCTCTG
GCTGTGTTCTGTTATCTTGAAATAGAGGGGATTGTTTATCTCCCAGATAAAAACGCCATT
CTCTGCTTGAGGAGCAGTGATGAGTTCCCCTGTGCGTGAATCCAT
>KC852150
TTAATAAAATTTATATTTTATATCATGAGTTTCTGTTACATTTATTGTGTTTTCAAGTAC
ATCATACAATACATGATCAACTGCTCTGATTACATTGTTAATTGAAATTACACCAAGACT
ATCTAAATACTTAAGAACTTGATATCTAAATACTCTTAAGAAACGACCAGTCTGAGGCTG
TAATGTCGTCCAAATTCGGAAGTTGAGAAAACATTTGTGAATCCCCAATATCTTCCTGAT
GTTGTGGTTGAATCTTATCTGAATGGAAATGATGTCGTGGTTCATTAGAAATGGCCTCTG
GCTGTGTTCTGTTATCTTGAAATAGAGGGGATTGTTTATCTCCCAGATAAAAACGCCATT
CTCTGCTTGAGGAGCAGTGATGAGTTCCCCTGTGCGTGAATCCAT
>JQ990968
TTAATAAAATTTATATTTTATATCATGAGTTTCTGTTACATTTATTGTGTTTTCAAGTAC
ATCATACAATACATGATCAACTGCTCTGATTACATTGTTAATTGAAATTACACCAAGACT
ATCTAAATACTTAAGAACTTGATATCTAAATACTCTTAAGAAACGACCAGTCTGAGGCTG
TAATGTCGTCCAAATTCGGAAGTTGAGAAAACATTTGTGAATCCCCAATATCTTCCTGAT
GTTGTGGTTGAATCTTATCTGAATGGAAATGATGTCGTGGTTCATTAGAAATGGCCTCTG
GCTGTGTTCTGTTATCTTGAAATAGAGGGGATTGTTTATCTCCCAGATAAAAACGCCATT
CTCTGCTTGAGGAGCAGTGATGAGTTCCCCTGTGCGTGAATCCAT
>KC999850
TTAATAAAATTTATATTTTATATCATGAGTTTCTGTTACATTTATTGTGTTTTCAAGTAC
ATCATACAATACATGATCAACTGCTCTGATTACATTGTTAATTGAAATTACACCAAGACT
ATCTAAATACTTAAGAACTTGATATCTAAATACTCTTAAGAAACGACCAGTCTGAGGCTG
TAATGTCGTCCAAATTCGGAAGTTGAGAAAACATTTGTGAATCCCCAATATCTTCCTGAT
GTTGTGGTTGAATCTTATCTGAATGGAAATGATGTCGTGGTTCATTAGAAATGGCCTCTG
GCTGTGTTCTGTTATCTTGAAATAGAGGGGATTGTTTATCTCCCAGATAAAAACGCCATT
CACTGCTTGAGGAGCAGTGATGAGTTCCCCTGTGCGTGAATCCAT
>JX070044
TTAATAAAATTTGTATTTTATATCATGAGTTTCTGTTACATTTATTGTGTTTTCAAGTAC
ATCATACAATACATGATCAACTGCTCTGATTACATTGTTAATTGAAATTACACCAAGACT
ATCTAAATACTTAAGAACTTGATATCTAAATACTCTTAAGAAACGACCAGTCTGAGGCTG
TAATGTCGTCCAAATTCGGAAGTTGAGAAAACATTTGTGAATCCCCAATATCTTCCTGAT
GTTGTGGTTGAATCTTATCTGAATGGAAATGATGTCGTGGTTCATTAGAAATGGCCTCTG
GCTGTGTTCTGTTATCTTGAAATAGAGGGGATTGTTTATCTCCCAGATAAAAACGCCATT
CGCTGCTTGAGGAGCAGTGATGAGTTCCCCTGTGCGTGAATCCAT
>JX070043
TTAATAAAATTTATATTTTATATCATGAGTTTCTGTTACATTTATTGTGTTTTCAAGTAC
ATCATACAATACATGATCAACTGCTCTGATTACATTGTTAATTGAAATTACACCAAGACT
ATCTAAATACTTAAGAACTTGATATCTAAATACTCTTAAGAAACGACCAGTCTGAGGCTG
TAATGTCGTCCAAATTCGGAAGTTGAGAAAACATTTGTGAATCCCCAATATCTTCCTGAT
GTTGTGGTTGAATCTTATCTGAATGGAAATGATGTCGTGGTTCATTAGAAATGGCCTCTG
GCTGTGTTCTGTTATCTTGAAATAGAGGGGATTGTTTATCTCCCAGATAAAAACGCCATT
CTCTGCTTGAGGAGCAGTGATGAGTTCCCCTGTGCGTGAATCCAT
>GU434144
TTAATAAAATTTATATTTTATATCATGAGTTTCTGTTACATTTATTGTGTTTTCAAGTAC
ATCATACAATACATGATCAACTGCTCTGATTACATTGTTAATTGAAATTACACCAAGACT
ATCTAAATACTTAAGAACTTGATATCTAAATACTCTTAAGAAACGACCAGTCTGAGGCTG
TAATGTCGTCCAAATTCGGAAGTTGAGAAAACATTTGTGAATCCCCAATATCTTCCTGAT
GTTGTGGTTGAATCTTATCTGAATGGAAATGATGTCGTGGTTCATTAGAAATGGCCTCTG
GCTGTGTTCTGTTATCTTGAAATAGAGGGGATTGTTTATCTCCCAGATAAAAACGCCATT
CTCTGCTTGAGGAGCAGTGATGAGTTCCCCTGTGCGTGAATCCAT
>KC702796
TTAATAAAATTTATATTTTATATCATGAGTTTCTGTTACATTTATTGTGTTTTCAAGTAC
ATCATACAATACATGATCAACTGCTCTGATTACATTGTTAATTGAAATTACACCAAGACT
ATCTAAATACTTAAGAACTTGATATCTAAATACTCTTAAGAAACGACCAGTCTGAGGCTG
TAATGTCGTCCAAATTCTGAAGTTGAGAAAACATTTGTGAATCCCCAATATCTTCCTGAT
GTTGTGGTTGAATCTTATCTGAATGGAAATGATGTCGTGGTTCATTAGAAATGGCCTCTG
GCTGTGTTCTGTTATCTTGAAATAGAGGGGATTGTTTATCTCCCAGATAAAAACGCCATT
CTCTGCTTGAGGAGCAGTGATGAGTTCCCCTGTGCGTGAATCCAT
>KC999846
TTAATAAAATTTATATTTTATATCATGAGTTTCTGTTACATTTATTGTGTTTTCAAGTAC
ATCATACAATACATGATCAACTGCTCTGATTACATTGTTAATTGAAATTACACTAAGACT
ATCTAAATACTTTAGAACTTGATATCTAAATACTCTTAAGAAACGACCAGTCTGAGGCTG
TAATGTCGTCCAAATTCGGAAGTTGAGAAAACATTTGTGAATCCCCAATATCTTCCTGAT
GTTGTGGTTGAATCTTATCTGAATGGAAATGATGTCGTGGTTCATTAGAAATGGCCTCTG
GCTGTGTTCTGTTATCTTGAAATAGAGGGGATTGTTTATCTCCCAGATAAAAACGCCATT
CTCTGCTTGAGGAGCAGTGATGAGTTCCCCTGTGCGTGAATCCAT
>KU975399
TTAATAAAATTTATATTTTATATCATGAGTTTCTGTTACATTTATTGTGTTTTCAAGTAC
ATCATTCAATACATGATCAACTGCTCTGATTACATTGTTAATTGAAATTACACCAAGACT
ATCTAAATACTTAAGAACTTGATATCTAAATACTCTTAAGAAACGACCAGTCTGAGGCTG
TAATGTCGTCCAAATTCGGAAGTTGAGAAAACATTTGTGAATCCCCAATATCTTCCTGAT
GTTGTGGTTGAATCTTATCTGAATGGAAATGATGTCGTGGTTCATTAGAAATGGCCTCTG
GCTGTGTTCTGTTATCTTGAAATAGAGGGGATTGTTTATCTCCCAGATAAAAACGCCATT
CTCTGCTTGAGGAGCAGTGATGAGTTCCCCTGTGCGTGAATCCAT
>KU760890
TTAATAAAATTTATATTTTATATCATGAGTTTCTGTTACATTTATTGTGTTTTCAAGTAC
ATCATACAATACATTATCAACTGCTCTGATTACATTGTTAATTGAAATTACACCAAGACT
ATCTAAATACTTAAGAACTTGATATCTAAATACTCTTAAGAAACGACCAGTCTGAGGCTG
TAATGTCGTCCAAATTCGGAAGTTGAGAAAACATTTGTGAATCCCCAATATCTTCCTGAT
GTTGTGGTTGAATCTTATCTGAATGGAAATGATGTCGTGGTTCATTAGAAATGGCCTCTG
ACTGTGTTCTGTTATCTTGAAATAGAGGGGATTGTATATCTCCCAGGTAAAAACGCCATT
CTCTGCTTGAGGAGCAGTGATGAGTTCCCCTGTGCGTGAATCCAT
>KU975398
TTAATAAAATTTATATTTTATATCATGAGTTTCTGTTACATTTATTGTGTTTTCAAGTAC
ATCATACAATACATGATCAACTGCTCTGATTACATTGTTAATTGAAATTACACCAAGACT
ATCTAAATACTTAAGAACTTGATATCTAAATACTCTTAAGAAACGACCAGTCTGAGGCTG
TAATGTCGTCCAAATTCGGAAGTTGAGAAAACATTTGTGAATCCCCAATATCTTCCTGAT
GTTGTGGTTGAATCTTATCTGAATGGAAATGATGTCGTGGTTCATTAGAAATGGCCTCTG
GCTGTGTTCTGTTATCTTGAAATAGAGGGGATTGTTTATCTCCCAGATAAAAACGCCATT
CTCTGCTTGAGGAGCAGTGATGAGTTCCCCTGTGATTGAATCCAT
>KX034543
TTAATAAAATTTATATTTTATATCATGAGTTTCTGTTACATTTATTGTGTTTTCAAGTAC
ATCATACAATACATGATCAACTGCTCTGATTACATTGTTAATTGAAATTACACCAAGACT
ATCTAAATACTTAAGAACTTGATATCTAAATACTCTTAAGAAACGACCAGTCTGAGGCTG
TAATGTCGTCCAAATTCGGAAGTTGAGAAAACATTTGTGAATCCCCAACATCTTCCTGAT
GTTGTGGTTGAATCTTATCTGAATGGAAATGATGTCGTGGTTCATTAGAAATGGCCTCTG
GCTGTGTTCTGTTATCTTGAAATAGAGGGGATTGTTTATCTCCCAGATAAAAACGCCATT
CTCTGCTTGAGGAGCAGTGATGAGTTCCCCTGTGCGTGAATCCAT
>KX034546
TTAATAAAATTTATATTTTATATCATGAGTTTCTGTTACATTTATTGTGTTTTCAAGTGC
ATCATACAATACATGATCAACTGCTCTGATTACATTGTTAATTGAAATTACACCAAGACT
ATCTAAATGCTTAAGAACTTGATATCTAAATACTCTTAAGAAACGACCAGTCTGAGGCTG
TAATGTCGTCCAAATTCGGAAGTTGAGAAAACATTTGTGAATCCCCAATATCTTCCTGAT
GTTGTGGTTGAATCTTATCTGAATGGAAATGATGTCGTGGTTCATTAGAAATGGCCTCTG
GCAGTGTTCTGTTATCTCGAAATAGAGGGGACTGTTTATCTCCCAGATAAAAACGCCATT
CTCTGCTTGAGGAGCAGTGATGAGTTCCCCTGTGCGTGAATCCAT
>KM435325
TTAATAAAATTTATATTTTATATCATGAGTTTCTGTTACATTTAATGTGTTTTCAAGTAC
ATGATACAATACATGATCAACTGCTCTGATTACATAGTTAATTCTAATTACACCAAGACT
ATCTAAATACTTAAGAACTTGATATCTAAATACTCTTAAGAAACGACCAGTCTGAGGCTG
TAATGTCGTCCAAATTCGGAAGATGAGAAAACATTTCTGAATCCCCAATATCTTCCTGAT
GTTGTGGTTGAATCTTATCTGAATGGAAATGAAGTCGTGGTTCATTAGAAATGGCCTCTG
GGTGTGTTCTGTTATCTCGAAATAGAGGGGAATGTTTATCTCCCAGATAAAAACGCCATT
CTCTGCTTGAGGAGCAGTGATGAGTTCCCCTGTGCGTGAATCCAT
>KM506951
TTAATAAAATTTATATTTTATATCATGAGTTTCTGTTACATTTATTGTGTTTTCAAGTAC
ATCATACAATACATGATCAACTGCTCTGATTACATTGTTAATTGAAATTACACCAAGACT
ATCTAAATACTTAAGAACTTGATATCTAAATACTCTTAAGAAACGACCAGTCTGAGGCTG
TAATGTCGTCCAAATTCGGAAGTTGAGAAAACATTTGTGAATCCCCAATATCTTCCTGAT
GTTGTGGTTGAATCTTATCTGAATGGAAATGATGTCGTGGTTCATTAGAAATGGCCTCTG
GCTGTGTTCTGTTATCTCGAAATAGAGGGGATTGTTTATCTCCCAGATAAAAACGCCATT
CTCTGCTTGAGGAGCAGTGATGAGTTCCCCTGTGCGTGAATCCAT
>KC211184
TTAATAAAATTTATATTTTATATCATGAGTTTCTGTTACATTTATTGTGTTTTCAAGTAC
ATCATACAATACATGATCAACTGCTCTGATTACATTGTTAATTGAAATTACACCAAGACT
ATCTAAATACTTAAGAACTTGATATCTAAATACTCTTAAGAAACGACCAGTCTGAGGCTG
TAATGTCGTCCAAATTCGGAAGTTGAGAAAACATTTGTGAATCCCCAATATCTTCCTGAT
GTTGTGGTTGAATCTTATCTGAATGGAAATGATGTCGTGGTTCATTAGAAATGGCCTCTG
GCTGTGTTCTGTTATCTCGAAATAGAGGGGATTGTTTATCTCCCAGATAAAAACGCCATT
CTCTGCTTGAGGAGCAGTGATGAGTTCCCCTGTGCGTGAATCCAT
>KM506950
TTAATAAAATTTATATTTTATATCATGAGTTTCTGTTACATTTATTGTGTTTTCAAGTAC
ATCATACAATACATGATCAACTGCTCTGATTACATTGTTAATTGAAATTACACCAAGACT
ATCTAAATACTTAAGAACTTGATATCTAAATACTCTTAAGAAACGACCAGTCTGAGGCTG
TAATGTCGTCCAAATTCGGAAGTTGAGAAAACATTTGTGAATCCCCAATATCTTCCTGAT
GTTGTGGTTGAATCTTATCTGAATGGAAATGATGTCGTGGTTCATTAGAAATGGCCTCTG
GCTGTGTTCTGTTATCTCGAAATAGAGGGGATTGTTTATCTCCCAGATAAAAACGCCATT
CTCTGCTTGAGGAGCAGTGATGAGTTCCCCTGTGCGTGAATCCAT
>KC999844
TTAATAAAATTTATATTTTATATCATGAGTTTCTGTTACATTTATTGTGTTTTCAAGTAC
ATCATACAATACATGATCAACTGCTCTGATTACATTGTTAATTGAAATTACACCAAGACT
ATCTAAATACTTAAGAACTTGATATCTAAATACTCTTAAGAAACGACCAGTCTGAGGCTG
TAATGTCGTCCAAATTCGGAAGTTGAGAAAACATTTGTGAATCCCCAATATCTTCCTGAT
GTTGTGGTTGAATCTTATCTGAATGGAAATGATGTCGTGGTTCATTAGAAATGGCCTCTG
GCTGTGTTCTGTTATCTCGAAATAGAGGGGATTGTTTATCTCCCAGATAAAAACGCCATT
CTCTGCTTGAGGAGCAGTGATGAGTTCCCCTGTGCGTGAATCCAT
>KT338294
TTAATAAAATTTATATTTTATATCATGAGTTTCTGTTACATTTATTGTGTTTTCAAGTAC
ATCATACAATACATGATCAACTGCTCTGATTACATTGTTAATTGAAATTACACCAAGACT
ATCTAAATACTTAAGAACTTGATATCTAAATACTCTTAAGAAACGACCAGTCTGAGGCTG
TAATGTTGTCCAAATTCGGAAGTTGAGAAAACATTTGTGAATCCCCAATATCTTCCTGAT
GTTGTGGTTGAATCTTATCTGAATGGAAATGATGTCGTGGTTCATTAGAAATGGCCTCTG
GCTGTGTTCTGTTATCTCGAAATAGAGGGGATTGTTTATCTCCCAGATAAAAACGCCATT
CTCTGCTTGAGGAGCAGTGATGAGTTCCCCTGTGCGTGAATCCAT
>KU760891
TTAATAAAAATTATATTTTATATCATGAGTTTCTGTTTCATTTATTGTGTTTTCAAGTAC
ATCATACAATACATGATCAACTGCTCTGATTACATTGTTAATTGAAATTACACCAAGACT
ATCTAAATACTTAAGAACTTGATATCTAAATACTCTTAAGAAACGACCAGTCTGAGGCTG
TAATGTCGTCCAAATTCGGAAGTTGAGAAAACATTTGTGAATCCCCAATATCTTCCTGAT
GTTGTGGTTGAATCTTATCTGAATGGAAATGATGTCGTGGTTCATTAGAAATGGCCTCTG
GCTGTGTTCGGTTATCTTGAAATAGAGGGGACTGTTTATCTCCCAGATAAAAACGCCATT
CTCTGCTTGAGGAGCAGTGATGAGTTCCCCTGTGCGTGAATCCAT
>KJ754190
TTAATAAAATTTATATTTTATATCATGAGTTTCTGTTACATTTACTGTGTTTTCAAGTAC
ATCATACAATACATGATCAACTGCTCTGATTACATTGTTAATTGAAATTACACCAAGACT
ATCTAAATACTTAAGAACTTGATATCTAAATACTCTTAAGAAACGACCAGTCGGAGGCTG
TAATGTCGTCCAAATTCGGAAGTTGAGAAAACATTTGTGAATCCCCAATATCTTCCTGAT
GTTGTGGTTGAATCTTATCTGAATGGAAATGATGTCGTGGTTCATTAGAAATGGCCTCTG
GCTGTGTTCTGTTATCTTGAAATAGAGGGGATTGTTTATCTCCCAGATAAAAACGCCATT
CTCTGCTTGAGGAGCAGTGATGAGTTCCCCTGTGCGTGAATCCAT
>KU975397
TTAATAAAATTTATATTTTATATCATGAGTTTCTGTTACATTTATTGTGTTTTCAAGTAC
ATCATACAATACATGATCAACTGCTCTGATTACATTGTTAATTGAAATTACACCAAGACT
ATCTAAATACTTAAGAACTTGATATTTAAATACTCTTAAGAAACGACCAGTCTGAGGCTG
TAATGTCGTCCAAATTCGGAAGTTGAGAAAACATTTGTGAATCCCCACTATCTTCCTGAT
GTTGTGGTTGAATCTTATCTGAATGGAAATGATGTCGTGGTTCATTAGAAATGGCCTCTG
GCTGTGTTCTGTTATCTTGAAATAGAGGGGATTGTTTATCTCCCAGATAAAAACGCCATT
CTCTGCTTGAGGAGCAGTGATGAGTTCCCCTGTGCGTGAATCCAT
>KU975396
TTAATAAAATTTATATTTTATATCATGAGTTTCTGTTACATTTATTGTGTTTTCAAGTAC
ATCATACAATACATGATCAACTGCTCTGATTACATTGTTAATTGAAATTACACCAAGACT
ATCTAAATACTTAAGAACTTGATATTTAAATACTCTTAAGAAACGACCAGTCTGAGGCTG
TAATGTCGTCCAAATTCGGAAGTTGAGAAAACATTTGTGAATCCCCAATATCTTCCTGAT
GTTGTGGTTGAATCTTATCTGAATGGAAATGATGTCGTGGTTCATTAGAAATGGCCTCTG
GCTGTGTTCTGTTATCTTGAAATAGAGGGGATTGTTTATCTCCCAGATAAAAACGCCATT
CTCTGCTTGAGGAGCAGTGATGAGTTCCCCTGTGCGTGAATCCAT
>JX675237
TTAATAAAATTTATATTTTATATCATGAGTTTCTGTTACATTTATTGTGTTTTCAAGTAC
ATCATACAACACATGATCAACTGCTCTGATTACATTGTTAATTGAAATTACACCAAGACT
ATCTAAATACTTAAGAACTTGATATTTAAATACTCTTAAGAAACGACCAGTCTGAGGCTG
TAATGTCGTCCAAATTCGGAAGTTGAGAAAGCATTTGTGAATCCCCAATATCTTCCTGAT
GTTGTGGTTGAATCTTATCTGAATGGAAATGATGTCGTGGTTCATTAGAAATGGCCTCTG
GCTGTGTTCTGTTATCTTGAAATAGAGGGGATTGTTTATCTCCCAGATAAAAACGCCATT
CTCTGCTTGAGGAGCAGTGATGAGTTCCCCTGTGCGTGAATCCAT
>KM435328
TTAATAAAATTTATATTTTATATCATGAGTTTCTGTTACATTTATTGTGTTTTCATGTAC
ATCATAGAATACATGATCAACTGCTCTCATTACATTGTTAATTGAAAATACACCAAGACT
ATCTAAATACTTAAGAACTTGATATCTAAATACTCTTAAGAAACGACCAGTCTGAGGCTG
TAATGACGTCCAAATTCGGAAGTTGAGAAAACATTTGTCTATCCCCAATATCTTCCTGAT
GTTCTGGTTGAATGTTATCTGAATGGAAATGATGTCGTGGTTCATTAGAAATGGCCTCTG
GCTGTGATCTGTTATCTTGAAATAGAGGGGATAGTTTATCTCCCAGATGAAAACGCCATT
CTCTGCTTGAGGAGCAGTGATGAGTTCCCCTGTGCGTGAATCCAT
>KM435323
TTAATAAAATTTATATTTTATATCATGAGTTTCTGTTACATTTATTGTGTTTTCTAGTAC
ATCATACAATTCATGATCAACTGCTGTGATTACATTGTTAATTGAAATTACACCAAGACT
ATCTAAATACTTAAGAACTTGATATCTAAATACTCTTAAGAAACGACCAGTCTGAGGCTG
TAATGTCGTCCAAATTGGGAAGATGAGAAAACATTTGTCTATCCCCAATATCTTCCTGAT
GTTGTGCTTGAATCTTATCTGAATGGAAATGATCTCGTGGTTCTTTAGAAATGGCCTCTG
GCTGTGTTCTGATATCTTGAAATAGAGGGGATTGTTCATCTCCCAGATAAAAACGCCATT
CTCTGGTTGAGGAGCAGTGATGAGTTCCCCTGTGCGTGAATCCAT
>JX856173
TTAATAAAATTTATATTTTATATCATGAGTTTCTGTTACATTTATTGTGTTTTCAAGTAC
ATCATACAATACATGATCAACTGCTCTGATTACATTGTTAATTGAAATTACACCAAGACT
ATCTAAATACTTAAGAACTTGATATCTAAATACTCTTAAGAAACGACCAGTCTGAGGCTG
TAATGTCGTCCAAATTCGGAAGTTGAGAAAACATTTGTGAATCCCCAATATCTTCCTGAT
GTTGTGGTTGAATCTTATCTGAATGGAAATGATGTCGTGGTTCATTAGAAATGGCCTCTG
GCTGTGTTCTGTTATCTTGAAATAGAGGGGATTGTTTATCTCCCAGATGAAAACGCCATT
CTCTGCTTGAGGAGCAGTGATGAGTTCCCCTGTGCGTGAATCCAT
>JX669544
TTAATAAAATTTATATTTTATATCATGAGTTTCTGTTACATTTATTGTGTTTTCAAGTAC
ATCATACAATACATGATCAACTGCTCTGATTACATTGTTAATTGAAATTACACCAAGACT
ATCTAAATACTTAAGAACTTGATATCTAAATACTCTTAAGAAACGACCAGTCTGAGGCTG
TAATGTCGTCCAAATTCGGAAGTTGAGAAAACATTTGTGAATCCCCGATATCTTCCTGAT
GTTGTGGTTGAATCTTATCTGAATGGAAATGATGTCGTGGTTCATTAGAAATGGCCTCTG
GCTGTGTTCTGTTATCTTGAAATAGAGGGGATTGTTTATCTCCCAGATAAAAACGCCATT
CTCTGCTTGAGGAGCAGTGATGAGTTCCCCTGTGCGTGAATCCAT
>JQ411237
TTAATAAAATTTATATTTTATATCATGAGTTTCTGTTACATTTATTGTGTTTTCAAGTAC
ATCATACAATACATGATCAACTGCTCTGATTACATTGTTAATTGAAATTACACCAAGACT
ATCTAAATACTTAAGAACTTGATATCTAAATACTCTTAAGAAACGACCAGTCTGAGGCTG
TAATGTCGTCCAAATTCGGAAGTTGAGAAAACATTTGTGAATCCCCGATATCTTCCTGAT
GTTGTGGTTGAATCTTATCTGAATGGAAATGATGTCGTGGTTCATTAGAAATGGCCTCTG
GCTGTGTTCTGTTATCTTGAAATAGAGGGGATTGTTTATCTCCCAGATAAAAACGCCATT
CTCTGCTTGAGGAGCAGTGATGAGTTCCCCTGTGCGTGAATCCAT
>KM435326
TTAATAAAATTTATATTTTATATCATGAGTTTCTGTTACATTTATTGTGTTTTCAAGTAC
ATCATACAATACATGATCAACTGCTGTGATTACATTGTTAATTGAAATTACTGCAAGACT
ATCTAAATACTTAAGAACTTGATATCTAAATACTCTTAAGAAACGACCAGTCTGAGGCTG
TAATGTCGTCCAAATTCGCAAGTTGTGAAAACATTTGTGAATCCCCGATATCTTCCTGAT
GTTCTGGTTGAATCTTATCTGAAAGGAAATGATGTCGTGGTTCATTAGAAATGGCCTCTG
GCTCTGTTCTGTTATCTTGAAATAGAGGGGATTCTTTATCTCCCAGATAAAAACGCCATT
CTCTGCTTGAGGACCAGTGATGAGTTCCCCTGTGCGTGAATCCAT
>KC428753
TTAATAAAATTTATATTTTATATCATGAGTTTCTGTTACATTTATTGTGTTTTCAAGTAC
ATCATACAATACATGATCAACTGCTCTGATTACATTGTTAATTGAAATTACACCAAGAGT
ATCTAAATACTTAAGAACTTGATATCTAAATACTCTTAAGAAACGACCAGTCTGAGGCTG
TAATGTCGTCCAAATTCGGAAGTTGAGAAAACATTTGTGAATCCCCAATATCTTCCTGAT
GTTGTGGTTGAATCTTATCTGAATGGAAATGATGTCGTGGTTCATTAGAAATGGCCTCTG
GCTGTGTTCTGTTATCTTGAAATAGAGGGGATTGTTTATCTCCCAGATAAAAACGCCATT
CTCTGCTTGAGGAGCAGTGATGAGTTCCCCTGTGCGTGAATCCAT
>KJ772515
TTAATAAAATTTATATTTTATATCATGAGTTTCTGTTACATTTATTGTGTTTTCAAGTAC
ATCATACAATACATGATCAACTGCTCTGATTACATTGTTAATTGAAATTACACCAAGAGT
ATCTAAATACTTAAGAACTTGATATCTAAATACTCTTAAGAAACGACCAGTCTGAGGCTG
TAATGTCGTCCAAATTCGGAAGTTGAGAAAACATTTGTGAATCCCCAATATCTTCCTGAT
GTTGTGGTTGAATCTTATCTGAATGGAAATGATGTCGTGGTTCATTAGAAATGGCCTCTG
GCTGTGTTCTGTTATCTTGAAATAGAGGGGATTGTTTATCTCCCAGATAAAAACGCCATT
CTCTGCTTGAGGAGCAGTGATGAGTTCCCCTGTGCGTGAATCCAT
>JQ807735
TTAATAAAATTTATATTTTATATCATGAGTTTCTGTTACATTTATTGTGTTTTCAAGTAC
ACCATACAATACATGATCAACTGCTCTGATTACATTGTTAATTGAAATTACACCAAGAGT
ATCTAAATACTTAAGAACTTGATATCTAAATACTCTTAAGAAACGACCAGTCTGAGGCTG
TAATGTCGTCCAAATTCGGAAGTTGAGAAAACATTTGTGAATCCCCAATATCTTCCTGAT
GTTGTGGTTGAATCTTATCTGAATGGAAATGATGTCGTGGTTCATTAGAAATGGCCTCTG
GCTGTGTTCTGTTATCTTGAAATAGAGGGGATTGTTTATCTCCCAGATAAAAACGCCATT
CTCTGCTTGAGGAGCAGTGATGAGTTCCCCTGTGCGTGAATCCAT
>KC312664
TTAATAAAATTTATATTTTATATCATGAGTTTGTGTTACATTTATTGTGTTTTCAAGTAC
AGCAGATTCTACATGATCAACTGCTCTGATTACATTGTTAATTGAAATTACACCAAGACT
ATCTAAATACTTAAGAACTTGATATCTACATACTCTTAAGAAACGACCAGTCTGAGGCTG
TAATGTCGTCCAAATTCGGAAGTTGAGAAAACATGTGTGAATCCCCAATATCTTCCTGAT
GTTGTGGTTGAATCTTATCTGAATGGAAATGATGTCGTGGTTCATTAGAAATGGACTCTG
GCTGTGTTCTGTTATCTTGAAATAGAGGGGATTGATTATCTCCCAGATAAAAACGCCATT
CTCTGCTTGAGGAGCAGTGATGAGTTCCCCTGTGCGTGAATCCAT
>JQ990967
TTAATAAAATTTATATTTTATATCATGAGTTTCTGTTACATTTATTGTGTTTTCAAGTAC
ATCATACAATACATGATCAACTGCTCTGATTACATTGTTAATTGAAATTACACCAAGACT
ATCTAAATACTTAAGAACCTGATATCTAAATACTCTTAAGAAACGACCAGTCTGAGGCTG
TAATGTCGTCCAAATTCGGAAGTTGAGAAAACATTTGTGAATCCCCAATATCTTCCTGAT
GTTGTGTTTGAATCTTATCTGAATGGAAATGATGTCGTGGTTCATTAGAAATGGCCTCTG
GCTGTGTTCTGTTATCTTGAAATAGAGGGGATTGTTTATCTCCCAGATAAAAACGCCATT
CTCTGCTTGAGGAGCAGTGATGAGTTCCCCTGTGCGTGAATCCAT
>JX456638
TTAATAAAATTTATATTTTATATCATGAGTTTCTGTTACATTTATTGTATTTTCAAGTAC
ATCATACAATACATGATCAACTGCTCTGATTACATTGTTAATTGAAATTACACCAAGACT
ATCTAAATACTTAAGAACTTGATATCTAAATACTCTTAAGAAACGACCAGTCTGAGGCTG
TAATGTCGTCCAAATTCGGAAGTTGAGAAAACATTTGTGAATCCCCAATGTCTTCCTGAT
GTTGTGGTTGAATCTTATCTGAATGGAAATGATGTCGTGGTTCATTAGAAATGGCCTCTG
GCTGTGTTCTGTTATCTTGAAATAGAGGGGATTGTTTATCTCCCAGATAAAAACGCCATT
CTCTGCTTGAGGAGCAGTGATGAGTTCCCCTGTGCGTGAATCCAT
>KX034553
TTAATAAAATTTATATTTTATATCATGAGTTTCTGTTACATTTATTGTATTTTCAAGTAC
ATCATACAATACATGATCAACTGCTCTGATTACATTGTTAATTGAAATTACACCAAGACT
ATCTAAATACTTAAGAACTTGATATCTAAATACTCTTAAGAAACGACCAGTCTGAGGCTG
TAATGTCGTCCAAATTCGGAAGTTGAGAAAACATTTGTGAATCCCCAATATCTTCCTGAT
GTTGTGGTTGAATCTTATCTGAATGGAAATGATGTCGTGGTTCATTAGAAATGGCCTCTG
GCTGTGTTCTGTTATCTTGAAATAGAGGGGATTGTTTATCTCCCAGATAAAAACGCCATT
CTCTGCTTGAGGAGCAGTGATGAGTTCCCCTGTGCGTGAATCCAT
>KC999845
TTAATAAAATTTATATTTTATATCATGAGTTTCTGTTACATTTATTGTATTTTCAAGTAC
ATCATACAATACATGATCAACTGCTCTGATTACATTGTTAATTGAAATTACACCAAGACT
ATCTAAATACTTAAGAACTTGATATCTAAATACTCTTAAGAAACGACCAGTCTGAGGCTG
TAATGTCGTCCAAATTCGGAAGTTGAGAAAACATTTGTGAATCCCCAATATCTTCCTGAT
GTTGTGGTTGAATCTTATCTGAATGGAAATGATGTCGTTGTTCATTAGAAATGGCCTCTG
GCTGTGTTCTGTTATCTTGAAATAGAGGGGATTGTTTATCTCCCAGATAAAAACGCCATT
CTCTGCTTGATGAGCAGTGATGAGTTCCCCTGTGCGTGAATCCAT
>JX456639
TTAATAAAATTTATATTTTATATCATGAGTTTCTGTTACATTTATTGTGTTTTCAATTAC
ATCATACAATACATGATCAACTGCTCTGATTACATTGTTAATTGAAATTACACCAAGACT
ATCTAAATACTTAAGAACTTGATATCTAAATACTCTTAAGAAACGACCAGTCTGAGGCTG
TAATGTCGTCCAAATTCGGAAGTTGAGAAAACATTTGTGAATCCCCAATATCTTCCTGAT
GTTGTGGTTGAATCTTATCTGAATGGAAATGATGTTGTGGTTCATTAGAAATGGCCTCTG
GCTGTGTTCTGTTATCTTGAAATAGAGGGGATTGTTTATCTCCCAGATAAAAACGCCATT
CTCTGCTTGAGGAGCAGTGATGAGTTCCCCTGTGCGTGAATCCAT
>AJ812277
TTAATAAAATTTATATTTTATATCATGAGTTTCTGTTACATTTATTGTGTTTTCAATTAC
ATCATACAATACATGATCAATTGCTCTGATTACATTGTTAATTGAAATTACACCAAGTCT
ATCTAAATACTTAAGAACTTGATATCTAAATACTCTTAAGAAACGACCAGTCTGAGGCTG
TAATGTCGTCCAAATTCGGAAGTTGAGAAAACATTTGTGAATCCCAATAACCTTCCTGAT
GTTGTGGTTGAATCTTATCTGAATGGAAATGATGTCGTGGTTCATTAGAAATGGCCGCTG
GCTGTGTTCTGTTATCTTGAAATAGAGGGGATTGTTTATCTCCCAGATAAAAACGCCATT
CTCTGCCTGAGGAGCAGTGATGAGTTCCCCTGTGCGTGAATCCAT
>KM435322
TTAATAAAATTTATATTTTATATCATGAGTTTCTGTTACATTTATTGTGTTTTGAAGTAC
ATCATGCAATACACGATCAACTGCTCTGATAACAATGTTAATTGAAATTACACCAAGTCT
ATCTAAATACTTAAGAACTTGATATCTAAATACTCTTAAGAAACGACCAGTCTGAGGCTG
TAATGTCGTCCAATTTCGCAAGTTCAGAAAACATTTGAGAATCCCGAATATCTTCCTGAT
GTTGTGCTTGAATCTTATCTGAATGGAAATGATGTCGTCGTTCATTAGAAATGGCCTCTG
GCTGTGATCTGTTATCTTGAAATAGAGGGGATTGTTTATCTCCCATATAAAAACGCCTAT
CTCTGCTTGAGGAGCAGTGATCAGTTCCCCTGTGCGTGAATCCAT
>KC312662
TTAATAAAATTTATATTTTATATCATGAGTTTCTGTTACATTTATTGTGTTTTCAAGTAC
ATCATGCAATACATGATCAACTGCTCTGATTACATTGTTAATTGAAATTACACGAAGACT
ATCTAAATACTTAAGAACTTGATATCTAAATACTCTTAAGAAACGACCAGTCTGAGGCTG
TAATGTCGTCCAAATTCGGAAGTTGATAAAACATTTGTGAATCCCCAATATCTTCCTGAT
GTTGTTGTTGAATCTTATCTGAATGGAAATGATGTCGTGGTTCATTAGAAATGAGCTTCG
GCTGTGTTCTGTTATCTTGAAATAGAGGGGATTGTTTAGCAGTCTGATAAAAACGCGATT
CTCTGCTTGAGGAGCAGTGATGAGTTCCCCTGTGCGTGAATCCAT
