# Supplementary material for: Gene Overlapping as a Modulator of Begomovirus Evolution
Source: Microorganisms. 2022 Feb 4;10(2):366. doi: 10.3390/microorganisms10020366 (PMC8875319; doi:10.3390/microorganisms10020366)
Supplement: Supplementary file 1 [file microorganisms-10-00366-s001.zip › File S1/Bean_golden_mosaic_virus/DNA/DNA_AC4.fasta]

>KJ939768
TCAATGCTTCGGATGCCGCATCATTAGCTGTCTGTTGACCTCCTCTAGCAGATCTTCCGT
CGACTTGAAAATTACCCCATTCGATGTAATCACCGTCTTTCTCGATGTAGGACTTGACAT
CAGAGGATGATTTTGCACTCTGTATATTGGCATGGGAGACGGAAGATGTGGTTGGATGTT
TGAGGTCGAACACTCTGCAATTCGTGCATTGGAACTTGCCTTCGAATTGGATAAGAGCAT
GCAGATGTGGTTCCCCAT
>KJ939767
TCAATGCTTCGGATGCCGCATCATTAGCTGTCTGTTGACCTCCTCTAGCAGATCTTCCGT
CGACTTGAAAATTACCCCATTCGATGTAATCACCGTCTTTCTCGATGTAGGACTTGACAT
CAGAGGATGATTTTGCACTCTGTATATTGGCATGGGAGACGGAAGATGTGGTTGGATGTT
TGAGGTCGAACACTCTGCAATTCGTGCATTGGAACTTGCCTTCGAATTGGATAAGAGCAT
GCAGATGTGGTTCCCCAT
>KJ939769
TCAATGCTTCGGATGCCGCATCATTAGCTGTCTGTTGACCTCCTCTAGCAGATCTTCCGT
CGACTTGAAAATTACCCCATTCGATGTAATCACCGTCTTTCTCGATGTAGGACTTGACAT
CAGAGGATGATTTTGCACTCTGTATATTGGCATGGGAGACGGAAGATGTGGTTGGATGTT
TGAGGTCGAACACTCTGCAATTCGTGCATTGGAACTTGCCTTCGAATTGGATAAGAGCAT
GCAGATGTGGTTCCCCAT
>KJ939770
TCAATGCTTCGGATGCCGCATCATTAGCTGTCTGTTGACCTCCTCTAGCAGATCTTCCGT
CGACTTGAAAATTACCCCATTCGATGTAATCACCGTCTTTCTCGATGTAGGACTTGACAT
CAGAGGATGATTTTGCACTCTGTATATTGGCATGGGAGACGGAAGATGTGGTTGGATGTT
TGAGGTCGAACACTCTGCAATTCGTGCATTGGAACTTGCCTTCGAATTGGATAAGAGCAT
GCAGATGTGGTTCCCCAT
>KJ939771
TCAATGCTTCGGATGCCGCATCATTAGCTGTCTGTTGACCTCCTCTAGCAGATCTTCCGT
CGACTTGAAAATTACCCCATTCGATGTAATCACCGTCTTTCTCGATGTAGGACTTGACAT
CAGAGGATGATTTTGCACTCTGTATATTGGCATGGGAGACGGAAGATGTGGTTGGATGTT
TGAGGTCGAACACTCTGCAATTCGTGCATTGGAACTTGCCTTCGAATTGGATAAGAGCAT
GCAGATGTGGTTCCCCAT
>KJ939772
TCAATGCTTCGGATGCCGCATCATTAGCTGTCTGTTGACCTCCTCTAGCAGATCTTCCGT
CGACTTGAAAATTACCCCATTCGATGTAATCACCGTCTTTCTCGATGTAGGACTTGACAT
CAGAGGATGATTTTGCACTCTGTATATTGGCATGGGAGACGGAAGATGTGGTTGGATGTT
TGAGGTCGAACACTCTGCAATTCGTGCATTGGAACTTGCCTTCGAATTGGATAAGAGCAT
GCAGATGTGGTTCCCCAT
>KJ939774
TCAATGCTTCGGATGCCGCATCATTAGCTGTCTGTTGACCTCCTCTAGCAGATCTTCCGT
CGACTTGAAAATTACCCCATTCGATGTAATCACCGTCTTTCTCGATGTAGGACTTGACAT
CAGAGGATGATTTTGCACTCTGTATATTGGCATGGGAGACGGAAGATGTGGTTGGATGTT
TGAGGTCGAACACTCTGCAATTCGTGCATTGGAACTTGCCTTCGAATTGGATAAGAGCAT
GCAGATGTGGTTCCCCAT
>KJ939778
TCAATGCTTCGGATGCCGCATCATTAGCTGTCTGTTGACCTCCTCTAGCAGATCTTCCGT
CGACTTGAAAATTACCCCATTCGATGTAATCACCGTCTTTCTCGATGTAGGACTTGACAT
CAGAGGATGATTTTGCACTCTGTATATTGGCATGGGAGACGGAAGATGTGGTTGGATGTT
TGAGGTCGAACACTCTGCAATTCGTGCATTGGAACTTGCCTTCGAATTGGATAAGAGCAT
GCAGATGTGGTTCCCCAT
>KJ939775
TCAATGCTTCGGATGCCGCATCATTAGCTGTCTGTTGACCTCCTCTAGCAGATCTTCCGT
CGACTTGAAAATTACCCCATTCGATGTAATCACCGTCTTTCTCGATGTAGGACTTGACAT
CAGAGGATGATTTTGCACTCTGTATATTGGCATGGGAGACGGAAGATGTGGTTGGATGTT
TGAGGTCGAACACTCTGCAATTCGTGCATTGGAACTTGCCTTCGAATTGGATAAGAGCAT
GCAGATGTGGTTCCCCAT
>KJ939773
TCAATGCTTCGGATGCCGCATCATTAGCTGTCTGTTGACCTCCTCTAGCAGATCTTCCGT
CGACTTGAAAATGACCCCATTCGATGTAATCACCGTCTTTCTCGATGTAGGACTTGACAT
CAGAGGATGATTTTGCACTCTGTATATTGGCATGGGAGACGGAAGATGTGGTTGGATGTT
TGAGGTCGAACACTCTGCAATTCGTGCATTGGAACTTGCCTTCGAATTGGATAAGAGCAT
GCAGATGTGGTTCCCCAT
>KJ939766
TCAATGCTTCGGATGCCGCATCATTAGCTGTCTGTTGACCTCCTCTAGCAGATCTTCCGT
CGACTTGAAAATGACCCCATTCGATGTAATCACCGTCTTTCTCGATGTAGGACTTGACAT
CAGAGGATGATTTTGCACTCTGTATATTGGCATGGGAGACGGAAGATGTGGTTGGATGTT
TGAGGTCGAACACTCTGCAATTCGTGCATTGGAACTTGCCTTCGAATTGGATAAGAGCAT
GCAGATGTGGTTCCCCAT
>KJ939777
TCAATGCTTCGGATGCCGCATCATTAGCTGTCTGTTGACCTCCTCTAGCAGATCTTCCGT
CGACTTGAAAATGACCCCATTCGATGTAATCACCGTCTTTCTCGATGTAGGACTTGACAT
CAGAGGATGATTTTGCACTCTGTATATTGGCATGGGAGACGGAAGATGTGGTTGGATGTT
TGAGGTCGAACACTCTGCAATTCGTGCATTGGAACTTGCCTTCGAATTGGATAAGAGCAT
GCAGATGTGGTTCCCCAT
>KJ939776
TCAATGCTTCGGATGCCGCATCATTAGCTGTCTGTTGACCTCCTCTAGCAGATCTTCCGT
CGACTTGAAAATGACCCCATTCGATGTAATCACCGTCTTTCTCGATGTAGGACTTGACAT
CAGAGGATGATTTTGCACTCTGTATATTGGCATGGGAGACGGAAGATGTGGTTGGATGTT
TGAGGTCGAACACTCTGCAATTCGTGCATTGGAACTTGCCTTCGAATTGGATAAGAGCAT
GCAGATGTGGTTCCCCAT
>KJ939847
TCAATGCTTCGGATGCCGCATCATTAGCTGTCTGTTGACCTCCTCTAGCAGATCTTCCGT
CGACTTGAAAATGACCCCATTCGATGTAATCACCGTCTTTCTCGATGTAGGACTTGACAT
CAGAGGATGATTTTGCACTCTGTATATTTGCATGGGAGACGGAAGAGGTTGTTGGGTGTT
TGAGGTCGAACACTCTGCAATTCGTGCACTGGAACTTGCCTTCGAATTGGATAAGAGCAT
GCAGATGTGGTTCCCCAT
>KJ939815
TCAATGCTTCGGATGCCGCATCATTAGCTGTCTGTTGACCTCCTCTAGCAGATCTTCCGT
CGACTTGAAAATGACCCCATTCGATGTAATCACCGTCTTTCTCGATGTAGGACTTGACAT
CAGAGGATGATTTTGCACTCTGTATATTGGCATGGGAGACGGAAGAGGTTGTTGGGTGTT
TGAGGTCGAACACTCTGCAATTCGTGCACTGGAACTTGCCTTCGAATTGGATAAGAGCAT
GCAGATGTGTTTCCCCAT
>KJ939850
TCAATGCTTCGGATGCCGCATCATTAGCTGTCTGTTGACCTCCTCTAGCAGATCTTCCGT
CGACTTGAAAATGACCCCATTCGATGTAATCACCGTCTTTCTCGATGTAGGACTTGACAT
CAGAGGATGATTTTGCACTCTGTATATTGGCATGGGAGACGGAAGAGGTTGTTGGGTGTT
TGAGGTCGAACACTCTGCAATTCGTGCACTGGAACTTGCCTTCGAATTGGATAAGAGCAT
GCAGATGTGGTTCCCCAT
>KJ939846
TCAATGCTTCGGATGCCGCATCATTAGCTGTCTGTTGACCTCCTCTAGCAGATCTTCCGT
CGACTTGAAAATGACCCCATTCGATGTAATCACCGTCTTTCTCGATGTAGGACTTGACAT
CAGAGGATGATTTTGCACTCTGTATATTGGCATGGGAGACGGAAGAGGTTGTTGGGTGTT
TGAGGTCGAACACTCTGCAATTCGTGCACTGGAACTTGCCTTCGAATTGGATAAGAGCAT
GCAGATGTGGTTCCCCAT
>KJ939844
TCAATGCTTCGGATGCCGCATCATTAGCTGTCTGTTGACCTCCTCTAGCAGATCTTCCGT
CGACTTGAAAATGACCCCATTCGATGTAATCACCGTCTTTCTCGATGTAGGACTTGACAT
CAGAGGATGATTTTGCACTCTGTATATTGGCATGGGAGACGGAAGAGGTTGTTGGGTGTT
TGAGGTCGAACACTCTGCAATTCGTGCACTGGAACTTGCCTTCGAATTGGATAAGAGCAT
GCAGATGTGGTTCCCCAT
>KJ939836
TCAATGCTTCGGATGCCGCATCATTAGCTGTCTGTTGACCTCCTCTAGCAGATCTTCCGT
CGACTTGAAAATGACCCCATTCGATGTAATCACCGTCTTTCTCGATGTAGGACTTGACAT
CAGAGGATGATTTTGCACTCTGTATATTGGCATGGGAGACGGAAGAGGTTGTTGGGTGTT
TGAGGTCGAACACTCTGCAATTCGTGCACTGGAACTTGCCTTCGAATTGGATAAGAGCAT
GCAGATGTGGTTCCCCAT
>KJ939817
TCAATGCTTCGGATGCCGCATCATTAGCTGTCTGTTGACCTCCTCTAGCAGATCTTCCGT
CGACTTGAAAATGACCCCATTCGATGTAATCACCGTCTTTCTCGATGTAGGACTTGACAT
CAGAGGATGATTTTGCACTCTGTATATTGGCATGGGAGACGGAAGAGGTTGTTGGGTGTT
TGAGGTCGAACACTCTGCAATTCGTGCACTGGAACTTGCCTTCGAATTGGATAAGAGCAT
GCAGATGTGGTTCCCCAT
>KJ939834
TCAATGCTTCGGATGCCGCATCATTAGCTGTCTGTTGACCTCCTCTAGCAGATCTTCCGT
CGACTTGAAAATGACCCCATTCGATGTAATCACCGTCTTTCTCGATGTAGGACTTGACAT
CAGAGGATGATTTTGCACTCTGTATATTGGCATGGGAGACGGAAGAGGTTGTTGGGTGTT
TGAGGTCGAACACTCTGCAATTCGTGCACTGGAACTTGCCTTCGAATTGGATAAGAGCAT
GCAGATGTGGTTCCCCAT
>KJ939819
TCAATGCTTCGGATGCCGCATCATTAGCTGTCTGTTGACCTCCTCTAGCAGATCTTCCGT
CGACTTGAAAATGACCCCATTCGATGTAATCACCGTCTTTCTCGATGTAGGACTTGACAT
CAGAGGATGATTTTGCACTCTGTATATTGGCATGGGAGACGGAAGAGGTTGTTGGGTGTT
TGAGGTCGAACACTCTGCAATTCGTGCACTGGAACTTGCCTTCGAATTGGATAAGAGCAT
GCAGATGTGGTTCCCCAT
>KJ939833
TCAATGCTTCGGATGCCGCATCATTAGCTGTCTGTTGACCTCCTCTAGCAGATCTTCCGT
CGACTTGAAAATGACCCCATTCGATGTAATCACCGTCTTTCTCGATGTAGGACTTGACAT
CAGAGGATGATTTTGCACTCTGTATATTGGCATGGGAGACGGAAGAGGTTGTTGGGTGTT
TGAGGTCGAACACTCTGCAATTCGTGCACTGGAACTTGCCTTCGAATTGGATAAGAGCAT
GCAGATGTGGTTCCCCAT
>KJ939831
TCAATGCTTCGGATGCCGCATCATTAGCTGTCTGTTGACCTCCTCTAGCAGATCTTCCGT
CGACTTGAAAATGACCCCATTCGATGTAATCACCGTCTTTCTCGATGTAGGACTTGACAT
CAGAGGATGATTTTGCACTCTGTATATTGGCATGGGAGACGGAAGAGGTTGTTGGGTGTT
TGAGGTCGAACACTCTGCAATTCGTGCACTGGAACTTGCCTTCGAATTGGATAAGAGCAT
GCAGATGTGGTTCCCCAT
>KJ939828
TCAATGCTTCGGATGCCGCATCATTAGCTGTCTGTTGACCTCCTCTAGCAGATCTTCCGT
CGACTTGAAAATGACCCCATTCGATGTAATCACCGTCTTTCTCGATGTAGGACTTGACAT
CAGAGGATGATTTTGCACTCTGTATATTGGCATGGGAGACGGAAGAGGTTGTTGGGTGTT
TGAGGTCGAACACTCTGCAATTCGTGCACTGGAACTTGCCTTCGAATTGGATAAGAGCAT
GCAGATGTGGTTCCCCAT
>KJ939827
TCAATGCTTCGGATGCCGCATCATTAGCTGTCTGTTGACCTCCTCTAGCAGATCTTCCGT
CGACTTGAAAATGACCCCATTCGATGTAATCACCGTCTTTCTCGATGTAGGACTTGACAT
CAGAGGATGATTTTGCACTCTGTATATTGGCATGGGAGACGGAAGAGGTTGTTGGGTGTT
TGAGGTCGAACACTCTGCAATTCGTGCACTGGAACTTGCCTTCGAATTGGATAAGAGCAT
GCAGATGTGGTTCCCCAT
>KJ939820
TCAATGCTTCGGATGCCGCATCATTAGCTGTCTGTTGACCTCCTCTAGCAGATCTTCCGT
CGACTTGAAAATGACCCCATTCGATGTAATCACCGTCTTTCTCGATGTAGGACTTGACAT
CAGAGGATGATTTTGCACTCTGTATATTGGCATGGGAGACGGAAGAGGTTGTTGGGTGTT
TGAGGTCGAACACTCTGCAATTCGTGCACTGGAACTTGCCTTCGAATTGGATAAGAGCAT
GCAGATGTGGTTCCCCAT
>KJ939825
TCAATGCTTCGGATGCCGCATCATTAGCTGTCTGTTGACCTCCTCTAGCAGATCTTCCGT
CGACTTGAAAATGACCCCATTCGATGTAATCACCGTCTTTCTCGATGTAGGACTTGACAT
CAGAGGATGATTTTGCACTCTGTATATTGGCATGGGAGACGGAAGAGGTTGTTGGGTGTT
TGAGGTCGAACACTCTGCAATTCGTGCACTGGAACTTGCCTTCGAATTGGATAAGAGCAT
GCAGATGTGGTTCCCCAT
>KJ939826
TCAATGCTTCGGATGCCGCATCATTAGCTGTCTGTTGACCTCCTCTAGCAGATCTTCCGT
CGACTTGAAAATGACCCCATTCGATGTAATCACCGTCTTTCTCGATGTAGGACTTGACAT
CAGAGGATGATTTTGCACTCTGTATATTGGCATGGGAGACGGAAGAGGTTGTTGGGTGTT
TGAGGTCGAACACTCTGCAATTCGTGCACTGGAACTTGCCTTCGAATTGGATAAGAGCAT
GCAGATGTGGTTCCCCAT
>KJ939807
TCAATGCTTCGGATGCCGCATCATTAGCTGTCTGTTGACCTCCTCTAGCAGATCTTCCGT
CGACTTGAAAATGACCCCATTCGATGTAATCACCGTCTTTCTCGATGTAGGACTTGACAT
CAGAGGATGATTTTGCACTCTGTATATTGGCATGGGAGACGGAAGAGGTTGTTGGGTGTT
TGAGGTCGAACACTCTGCAATTCGTGCACTGGAACTTGCCTTCGAATTGGATAAGAGCAT
GCAGATGTGGTTCCCCAT
>KJ939821
TCAATGCTTCGGATGCCGCATCATTAGCTGTCTGTTGACCTCCTCTAGCAGATCTTCCGT
CGACTTGAAAATGACCCCATTCGATGTAATCACCGTCTTTCTCGATGTAGGACTTGACAT
CAGAGGATGATTTTGCACTCTGTATATTGGCATGGGAGACGGAAGAGGTTGTTGGGTGTT
TGAGGTCGAACACTCTGCAATTCGTGCACTGGAACTTGCCTTCGAATTGGATAAGAGCAT
GCAGATGTGGTTCCCCAT
>KJ939808
TCAATGCTTCGGATGCCGCATCATTAGCTGTCTGTTGACCTCCTCTAGCAGATCTTCCGT
CGACTTGAAAATGACCCCATTCGATGTAATCACCGTCTTTCTCGATGTAGGACTTGACAT
CAGAGGATGATTTTGCACTCTGTATATTGGCATGGGAGACGGAAGAGGTTGTTGGGTGTT
TGAGGTCGAACACTCTGCAATTCGTGCACTGGAACTTGCCTTCGAATTGGATAAGAGCAT
GCAGATGTGGTTCCCCAT
>KJ939800
TCAATGCTTCGGATGCCGCATCATTAGCTGTCTGTTGACCTCCTCTAGCAGATCTTCCGT
CGACTTGAAAATGACCCCATTCGATGTAATCACCGTCTTTCTCGATGTAGGACTTGACAT
CAGAGGATGATTTTGCACTCTGTATATTGGCATGGGAGACGGAAGAGGTTGTTGGGTGTT
TGAGGTCGAACACTCTGCAATTCGTGCACTGGAACTTGCCTTCGAATTGGATAAGAGCAT
GCAGATGTGGTTCCCCAT
>KJ939791
TCAATGCTTCGGATGCCGCATCATTAGCTGTCTGTTGACCTCCTCTAGCAGATCTTCCGT
CGACTTGAAAATGACCCCATTCGATGTAATCACCGTCTTTCTCGATGTAGGACTTGACAT
CAGAGGATGATTTTGCACTCTGTATATTGGCATGGGAGACGGAAGAGGTTGTTGGGTGTT
TGAGGTCGAACACTCTGCAATTCGTGCACTGGAACTTGCCTTCGAATTGGATAAGAGCAT
GCAGATGTGGTTCCCCAT
>KJ939797
TCAATGCTTCGGATGCCGCATCATTAGCTGTCTGTTGACCTCCTCTAGCAGATCTTCCGT
CGACTTGAAAATGACCCCATTCGATGTAATCACCGTCTTTCTCGATGTAGGACTTGACAT
CAGAGGATGATTTTGCACTCTGTATATTGGCATGGGAGACGGAAGAGGTTGTTGGGTGTT
TGAGGTCGAACACTCTGCAATTCGTGCACTGGAACTTGCCTTCGAATTGGATAAGAGCAT
GCAGATGTGGTTCCCCAT
>KJ939799
TCAATGCTTCGGATGCCGCATCATTAGCTGTCTGTTGACCTCCTCTAGCAGATCTTCCGT
CGACTTGAAAATGACCCCATTCGATGTAATCACCGTCTTTCTCGATGTAGGACTTGACAT
CAGAGGATGATTTTGCACTCTGTATATTGGCATGGGAGACGGAAGAGGTTGTTGGGTGTT
TGAGGTCGAACACTCTGCAATTCGTGCACTGGAACTTGCCTTCGAATTGGATAAGAGCAT
GCAGATGTGGTTCCCCAT
>KJ939802
TCAATGCTTCGGATGCCGCATCATTAGCTGTCTGTTGACCTCCTCTAGCAGATCTTCCGT
CGACTTGAAAATGACCCCATTCGATGTAATCACCGTCTTTCTCGATGTAGGACTTGACAT
CAGAGGATGATTTTGCACTCTGTATATTGGCATGGGAGACGGAAGAGGTTGTTGGGTGTT
TGAGGTCGAACACTCTGCAATTCGTGCACTGGAACTTGCCTTCGAATTGGATAAGAGCAT
GCAGATGTGGTTCCCCAT
>KJ939784
TCAATGCTTCGGATGCCGCATCATTAGCTGTCTGTTGACCTCCTCTAGCAGATCTTCCGT
CGACTTGAAAATGACCCCATTCGATGTAATCACCGTCTTTCTCGATGTAGGACTTGACAT
CAGAGGATGATTTTGCACTCTGTATATTGGCATGGGAGACGGAAGAGGTTGTTGGGTGTT
TGAGGTCGAACACTCTGCAATTCGTGCACTGGAACTTGCCTTCGAATTGGATAAGAGCAT
GCAGATGTGGTTCCCCAT
>KJ939794
TCAATGCTTCGGATGCCGCATCATTAGCTGTCTGTTGACCTCCTCTAGCAGATCTTCCGT
CGACTTGAAAATGACCCCATTCGATGTAATCACCGTCTTTCTCGATGTAGGACTTGACAT
CAGAGGATGATTTTGCACTCTGTATATTGGCATGGGAGACGGAAGAGGTTGTTGGGTGTT
TGAGGTCGAACACTCTGCAATTCGTGCACTGGAACTTGCCTTCGAATTGGATAAGAGCAT
GCAGATGTGGTTCCCCAT
>KJ939789
TCAATGCTTCGGATGCCGCATCATTAGCTGTCTGTTGACCTCCTCTAGCAGATCTTCCGT
CGACTTGAAAATGACCCCATTCGATGTAATCACCGTCTTTCTCGATGTAGGACTTGACAT
CAGAGGATGATTTTGCACTCTGTATATTGGCATGGGAGACGGAAGAGGTTGTTGGGTGTT
TGAGGTCGAACACTCTGCAATTCGTGCACTGGAACTTGCCTTCGAATTGGATAAGAGCAT
GCAGATGTGGTTCCCCAT
>KJ939785
TCAATGCTTCGGATGCCGCATCATTAGCTGTCTGTTGACCTCCTCTAGCAGATCTTCCGT
CGACTTGAAAATGACCCCATTCGATGTAATCACCGTCTTTCTCGATGTAGGACTTGACAT
CAGAGGATGATTTTGCACTCTGTATATTGGCATGGGAGACGGAAGAGGTTGTTGGGTGTT
TGAGGTCGAACACTCTGCAATTCGTGCACTGGAACTTGCCTTCGAATTGGATAAGAGCAT
GCAGATGTGGTTCCCCAT
>KJ939786
TCAATGCTTCGGATGCCGCATCATTAGCTGTCTGTTGACCTCCTCTAGCAGATCTTCCGT
CGACTTGAAAATGACCCCATTCGATGTAATCACCGTCTTTCTCGATGTAGGACTTGACAT
CAGAGGATGATTTTGCACTCTGTATATTGGCATGGGAGACGGAAGAGGTTGTTGGGTGTT
TGAGGTCGAACACTCTGCAATTCGTGCACTGGAACTTGCCTTCGAATTGGATAAGAGCAT
GCAGATGTGGTTCCCCAT
>KJ939787
TCAATGCTTCGGATGCCGCATCATTAGCTGTCTGTTGACCTCCTCTAGCAGATCTTCCGT
CGACTTGAAAATGACCCCATTCGATGTAATCACCGTCTTTCTCGATGTAGGACTTGACAT
CAGAGGATGATTTTGCACTCTGTATATTGGCATGGGAGACGGAAGAGGTTGTTGGGTGTT
TGAGGTCGAACACTCTGCAATTCGTGCACTGGAACTTGCCTTCGAATTGGATAAGAGCAT
GCAGATGTGGTTCCCCAT
>KJ939788
TCAATGCTTCGGATGCCGCATCATTAGCTGTCTGTTGACCTCCTCTAGCAGATCTTCCGT
CGACTTGAAAATGACCCCATTCGATGTAATCACCGTCTTTCTCGATGTAGGACTTGACAT
CAGAGGATGATTTTGCACTCTGTATATTGGCATGGGAGACGGAAGAGGTTGTTGGGTGTT
TGAGGTCGAACACTCTGCAATTCGTGCACTGGAACTTGCCTTCGAATTGGATAAGAGCAT
GCAGATGTGGTTCCCCAT
>KJ939814
TCAATGCTTCGGATGTCGCATCATTAGCTGTCTGTTGACCTCCTCTAGCAGATCTTCCGT
CGACTTGAAAATGACCCCATTCGATGTAATCACCGTCTTTCTCGATGTAGGACTTGACAT
CAGAGGATGATTTTGCACTCTGTATATTGGCATGGGAGACGGAAGAGGTTGTTGGGTGTT
TGAGGTCGAACACTCTGCAATTCGTGCACTGGAACTTGCCTTCGAATTGGATAAGAGCAT
GCAGATGTGGTTCCCCAT
>KJ939830
TCAATGCTTCGGATGCCGCATCATTAGCTGTTTGTTGACCTCCTCTAGCAGATCTTCCGT
CGACTTGAAAATGACCCCATTCGATGTAATCACCGTCTTTCTCGATGTAGGACTTGACAT
CAGAGGATGATTTTGCACTCTGTATATTGGCATGGGAGACGGAAGAGGTTGTTGGGTGTT
TGAGGTCGAACACTCTGCAATTCGTGCACTGGAACTTGCCTTCGAATTGGATAAGAGCAT
GCAGATGTGGTTCCCCAT
>KJ939804
TCAATGCTTCGGATGCCGCATCATTAGCTGTTTGTTGACCTCCTCTAGCAGATCTTCCGT
CGACTTGAAAATGACCCCATTCGATGTAATCACCGTCTTTCTCGATGTAGGACTTGACAT
CAGAGGATGATTTTGCACTCTGTATATTGGCATGGGAGACGGAAGAGGTTGTTGGGTGTT
TGAGGTCGAACACTCTGCAATTCGTGCACTGGAACTTGCCTTCGAATTGGATAAGAGCAT
GCAGATGTGGTTCCCCAT
>KJ939835
TCAATGCTTCGGATGCCGCATCATTAGCTGTTTGTTGACCTCCTCTAGCAGATCTTCCGT
CGACTTGAAAATGACCCCATTCGATGTAATCACCGTCTTTCTCGATGTAGGACTTGACAT
CAGAGGATGATTTTGCACTCTGTATATTGGCATGGGAGACGGAAGAGGTTGTTGGGTGTT
TGAGGTCGAACACTCTGCAATTCGTGCACTGGAACTTGCCTTCGAATTGGATAAGAGCAT
GCAGATGTGGTTCCCCAT
>KJ939851
TCAATGCTTCGGATGCCGCATCATTAGCTGTCTGTTGACCTCCTCTAGCAGATCTTCCGT
CGACTTGAAAATGACCCCATTCGATGTAATCACCGTCCTTCTCGATGTAGGACTTGACAT
CAGAGGATGATTTTGCACTCTGTATATTGGCATGGGAGACGGAAGAGGTCGTTGGGTGTT
TGAGGTCGAACACTCTGCAATTCGTGCACTGGAACTTGCCTTCGAATTGGATAAGAGCAT
GCAGATGTGGTTCCCCAT
>KJ939792
TCAATGCTTCGGATGCCGCATCATTAGCTGTCTGTTGACCTCCTCTAGCAGATCTTCCGT
CGACTTGAAAATGACCCCATTCGATGTAATCACCGTCCTTCTCGATGTAGGACTTGACAT
CAGAGGATGATTTTGCACTCTGTATATTGGCATGGGAGACGGAAGAGGTCGTTGGGTGTT
TGAGGTCGAACACTCTGCAATTCGTGCACTGGAACTTGCCTTCGAATTGGATAAGAGCAT
GCAGATGTGGTTCCCCAT
>KJ939842
TCAATGCTTCGGATGCCGCATCATTAGCTGTCTGTTGACCTCCTCTAGCAGATCTTCCGT
CGACTTGAAAATGACCCCATTCGATGTAATCACCGTCCTTCTCGATGTAGGACTTGACAT
CAGAGGATGATTTTGCACTCTGTATATTGGCATGGGAGACGGAAGAGGTTGTTGGGTGTT
TGAGGTCGAACACTCTGCAATTCGTGCACTGGAACTTGCCTTCGAATTGGATAAGAGCAT
GCAGATGTGGTTCCCCAT
>KJ939841
TCAATGCTTCGGATGCCGCATCATTAGCTGTCTGTTGACCTCCTCTAGCAGATCTTCCGT
CGACTTGAAAATGACCCCATTCGATGTAATCACCGTCCTTCTCGATGTAGGACTTGACAT
CAGAGGATGATTTTGCACTCTGTATATTGGCATGGGAGACGGAAGAGGTTGTTGGGTGTT
TGAGGTCGAACACTCTGCAATTCGTGCACTGGAACTTGCCTTCGAATTGGATAAGAGCAT
GCAGATGTGGTTCCCCAT
>KJ939852
TCAATGCTTCGGATGCCGCATCATTAGCTGTCTGTTGACCTCCTCTAGCAGATCTTCCGT
CGACTTGAAAATGACCCCATTCGATGTAATCACCGTCCTTCTCGATGTAGGACTTGACAT
CAGAGGATGATTTTGCACTCTGTATATTGGCATGGGAGACGGAAGAGGTTGTTGGGTGTT
TGAGGTCGAACACTCTGCAATTCGTGCACTGGAACTTGCCTTCGAATTGGATAAGAGCAT
GCAGATGTGGTTCCCCAT
>KJ939781
TCAATGCTTCGGATGCCGCATCATTAGCTGTCTGTTGACCTCCTCTAGCAGATCTTCCGT
CGACTTGAAAATGACCCCATTCGATGTAATCACCGTCCTTCTCGATGTAGGACTTGACAT
CAGAGGATGATTTTGCACTCTGTATATTGGCATGGGAGACGGAAGAGGTTGTTGGGTGTT
TGAGGTCGAACACTCTGCAATTCGTGCACTGGAACTTGCCTTCGAATTGGATAAGAGCAT
GCAGATGTGGTTCCCCAT
>KJ939823
TCAATGCTTCGGATGCCGCATTATTAGCTGTCTGTTGACCTCCTCTAGCAGATCTTCCGT
CGACTTGAAAATGACCCCATTCGATGTAATCACCGTCCTTCTCGATGTAGGACTTGACAT
CAGAGGATGATTTTGCACTCTGTATATTGGCATGGGAGACGGAAGAGGTTGTTGGGTGTT
TGAGGTCGAACACTCTGCAATTCGTGCACTGGAACTTGCCTTCGAATTGGATAAGAGCAT
GCAGATGTGGTTCCCCAT
>KJ939803
TCAATGCTTCGGATGCCGCATCATTAGCTGTCTGTTGACCTCCTCTAGCAGATCTTCCGT
CGACTTGAAAATGACCCCATTCGATGTAATCACCGTCCTTCTCGATGTAGGACTTGACAT
CAGAGGATGATTTTGCACTCTGTATATTGGCATGGGAGACGGAAGAGTTTGTTGGGTGTT
TGAGGTCGAACACTCTGCAATTCGTGCACTGGAACTTGCCTTCGAATTGGATAAGAGCAT
GCAGATGTGGTTCCCCAT
>KJ939829
TCAATGCTTCGGATGCCGCATCATTAGCTGTCTGTTGACCTCCTCTAGCAGATCTTCCGT
CGACTTGAAAATGACCCCATTCGGTGTAATCACCGTCCTTCTCGATGTAGGACTTGACAT
CAGAGGATGATTTTGCACTCTGTATATTGGCATGGGAGACGGAAGAGGTTGTTGGGTGTT
TGAGGTCGAACACTCTGCAATTCGTGCACTGGAACTTGCCTTCGAATTGGATAAGAGCAT
GCAGATGTGGTTCCCCAT
>KJ939838
TCAATGCTTCGGATGCCGCATCATTAGCTGTCTGTTGACCTCCTCTAGCAGATCTTCCGT
CGACTTGAAAATGACCCCATTCGATGTAATCACCGTCCTTCTCGATGTAGGACTTGACAT
CAGAGGATGATTTTGCACTCTGTATATTGGCATGGGAGACGGAAGAGGTTGTTGGGTGTT
TGAGGTCGAACACTCTGCAATTCGTGCACTGGAACTTGCCTTCGAATTGGATAAGAGCAT
GCAGATGTGGTTCCCCAT
>KJ939837
TCAATGCTTCGGATGCCGCATCATTAGCTGTCTGTTGACCTCCTCTAGCAGATCTTCCGT
CGACTTGAAAATGACCCCATTCGATGTAATCACCGTCCTTCTCGATGTAGGACTTGACAT
CAGAGGATGATTTTGCACTCTGTATATTGGCATGGGAGACGGAAGAGGTTGTTGGGTGTT
TGAGGTCGAACACTCTGCAATTCGTGCACTGGAACTTGCCTTCGAATTGGATAAGAGCAT
GCAGATGTGGTTCCCCAT
>KJ939840
TCAATGCTTCGGATGCCGCATCATTAGCTGTCTGTTGACCTCCTCTAGCAGATCTTCCGT
CGACTTGAAAATGACCCCATTCGATGTAATCACCGTCCTTCTCGATGTAGGACTTGACAT
CAGAGGATGATTTTGCACTCTGTATATTGGCATGGGAGACGGAAGAGGTTGTTGGGTGTT
TGAGGTCGAACACTCTGCAATTCGTGCACTGGAACTTGCCTTCGAATTGGATAAGAGCAT
GCAGATGTGGTTCCCCAT
>KJ939839
TCAATGCTTCGGATGCCGCATCATTAGCTGTCTGTTGACCTCCTCTAGCAGATCTTCCGT
CGACTTGAAAATGACCCCATTCGATGTAATCACCGTCCTTCTCGATGTAGGACTTGACAT
CAGAGGATGATTTTGCACTCTGTATATTGGCATGGGAGACGGAAGAGGTTGTTGGGTGTT
TGAGGTCGAACACTCTGCAATTCGTGCACTGGAACTTGCCTTCGAATTGGATAAGAGCAT
GCAGATGTGGTTCCCCAT
>KJ939849
TCAATGCTTCGGATGCCGCATCATTAGCTGTCTGTTGACCTCCTCTAGCAGATCTTCCGT
CGACTTGAAAATGACCCCATTCGATGTAATCACCGTCCTTCTCGATGTAGGACTTGACAT
CAGAGGATGATTTTGCACTCTGTATATTGGCATGGGAGACGGAAGAGGTTGTTGGGTGTT
TGAGGTCGAACACTCTGCAATTCGTGCACTGGAACTTGCCTTCGAATTGGATAAGAGCAT
GCAGATGTGGTTCCCCAT
>KJ939848
TCAATGCTTCGGATGCCGCATCATTAGCTGTCTGTTGACCTCCTCTAGCAGATCTTCCGT
CGACTTGAAAATGACCCCATTCGATGTAATCACCGTCCTTCTCGATGTAGGACTTGACAT
CAGAGGATGATTTTGCACTCTGTATATTGGCATGGGAGACGGAAGAGGTTGTTGGGTGTT
TGAGGTCGAACACTCTGCAATTCGTGCACTGGAACTTGCCTTCGAATTGGATAAGAGCAT
GCAGATGTGGTTCCCCAT
>KJ939783
TCAATGCTTCGGATGCCGCATCATTAGCTGTCTGTTGACCTCCTCTAGCAGATCTTCCGT
CGACTTGAAAATGACCCCATTCGATGTAATCACCGTCCTTCTCGATGTAGGACTTGACAT
CAGAGGATGATTTTGCACTCTGTATATTGGCATGGGAGACGGAAGAGGTTGTTGGGTGTT
TGAGGTCGAACACTCTGCAATTCGTGCACTGGAACTTGCCTTCGAATTGGATAAGAGCAT
GCAGATGTGGTTCCCCAT
>KJ939782
TCAATGCTTCGGATGCCGCATCATTAGCTGTCTGTTGACCTCCTCTAGCAGATCTTCCGT
CGACTTGAAAATGACCCCATTCGATGTAATCACCGTCCTTCTCGATGTAGGACTTGACAT
CAGAGGATGATTTTGCACTCTGTATATTGGCATGGGAGACGGAAGAGGTTGTTGGGTGTT
TGAGGTCGAACACTCTGCAATTCGTGCACTGGAACTTGCCTTCGAATTGGATAAGAGCAT
GCAGATGTGGTTCCCCAT
>KJ939720
TCAATGCTTCGGATGCCGCATCATTAGCTGTCTGTTGACCTCCTCTAGCAGATCTTCCGT
CGACTTGAAAATGACCCCATTCGATGTAATCACCGTCCTTCTCGATGTAGGACTTGACAT
CAGAGGATGATTTTGCACTCTGTATATTGGCATGGGAGACGGAAGAGGTTGTTGGGTGTT
TGAGGTCGAACACTCTGCAATTCGTGCACTGGAACTTGCCTTCGAATTGGATAAGAGCAT
GCAGATGTGGTTCCCCAT
>KJ939853
TCAATGCTTCGGATGCCGCATCATTAGCTGTCTGTTGACCTCCTCTAGCAGATCTTCCGT
CGACTTGAAAATGACCCCATTCGATGTAATCACCGTCCTTCTCGATGTAGGACTTGACAT
CAGAGGATGATTTTGCACTCTGTATATTGGCATGGGAGACGGAAGAGGTTGTTGGGTGTT
TGAGGTCGAACACTCTGCAATTCGTGCACTGGAACTTGCCTTCGAATTGGATAAGAGCAT
GCAGATGTGGTTCCCCAT
>KJ939843
TCAATGCTTCGGATGCCGCATCATTAGCTGTCTGTTGACCTCCTCTAGCAGATCTTCCGT
CGACTTGAAAATGACCCCATTCGATGTAATCACCGTCCTTCTCGATGTAGGACTTGACAT
CAGAGGATGATTTTGCACTCTGTATATTGGCATGGGAGACGGAAGAGGTTGTTGGGTGTT
TGAGGTCGAACACTCTGCAATTCGTGCACTGGAACTTGCCTTCGAATTGGATAAGAGCAT
GCAGATGTGGTTCCCCAT
>KJ939845
TCAATGCTTCGGATGCCGCATCATTAGCTGTCTGTTGACCTCCTCTAGCAGATCTTCCGT
CGACTTGAAAATGACCCCATTCGATGTAATCACCGTCCTTCTCGATGTAGGACTTGACAT
CAGAGGATGATTTTGCACTCTGTATATTGGCATGGGAGACGGAAGAGGTTGTTGGGTGTT
TGAGGTCGAACACTCTGCAATTCGTGCACTGGAACTTGCCTTCGAATTGGATAAGAGCAT
GCAGATGTGGTTCCCCAT
>KJ939798
TCAATGCTTCGGATGCCGCATCATTAGCTGTCTGTTGACCTCCTCTAGCAGATCTTCCGT
CGACTTGAAAATGACCCCATTCGATGTAATCACCGTCCTTCTCGATGTAGGACTTGACAT
CAGAGGATGATTTTGCACTCTGTATATTGGCATGGGAGACGGAAGAGGTTGTTGGGTGTT
TGAGGTCGAACACTCTGCAATTCGTGCACTGGAACTTGCCTTCGAATTGGATAAGAGCAT
GCAGATGTGGTTCCCCAT
>KJ939832
TCAATGCTTCGGATGCCGCATCATTAGCTGTCTGTTGACCTCCTCTAGCAGATCTTCCGT
CGACTTGAAAATGACCCCATTCGATGTAATCACCGTCCTTCTCGATGTAGGACTTGACAT
CAGAGGATGATTTTGCACTCTGTATATTGGCATGGGAGACGGAAGAGGTTGTTGGGTGTT
TGAGGTCGAACACTCTGCAATTCGTGCACTGGAACTTGCCTTCGAATTGGATAAGAGCAT
GCAGATGTGGTTCCCCAT
>KJ939793
TCAATGCTTCGGATGCCGCATCATTAGCTGTCTGTTGACCTCCTCTAGCAGATCTTCCGT
CGACTTGAAAATGACCCCATTCGATGTAATCACCGTCCTTCTCGATGTAGGACTTGACAT
CAGAGGATGATTTTGCACTCTGTATATTGGCATGGGAGACGGAAGAGGTTGTTGGGTGTT
TGAGGTCGAACACTCTGCAATTCGTGCACTGGAACTTGCCTTCGAATTGGATAAGAGCAT
GCAGATGTGGTTCCCCAT
>KJ939816
TCAATGCTTCGGATGCCGCATCATTAGCTGTCTGTTGACCTCCTCTAGCAGATCTTCCGT
CGACTTGAAAATGACCCCATTCGATGTAATCACCGTCCTTCTCGATGTAGGACTTGACAT
CAGAGGATGATTTTGCACTCTGTATATTGGCATGGGAGACGGAAGAGGTTGTTGGGTGTT
TGAGGTCGAACACTCTGCAATTCGTGCACTGGAACTTGCCTTCGAATTGGATAAGAGCAT
GCAGATGTGGTTCCCCAT
>KJ939795
TCAATGCTTCGGATGCCGCATCATTAGCTGTCTGTTGACCTCCTCTAGCAGATCTTCCGT
CGACTTGAAAATGACCCCATTCGATGTAATCACCGTCCTTCTCGATGTAGGACTTGACAT
CAGAGGATGATTTTGCACTCTGTATATTGGCATGGGAGACGGAAGAGGTTGTTGGGTGTT
TGAGGTCGAACACTCTGCAATTCGTGCACTGGAACTTGCCTTCGAATTGGATAAGAGCAT
GCAGATGTGGTTCCCCAT
>KJ939805
TCAATGCTTCGGATGCCGCATCATTAGCTGTCTGTTGACCTCCTCTAGCAGATCTTCCGT
CGACTTGAAAATGACCCCATTCGATGTAATCACCGTCCTTCTCGATGTAGGACTTGACAT
CAGAGGATGATTTTGCACTCTGTATATTGGCATGGGAGACGGAAGAGGTTGTTGGGTGTT
TGAGGTCGAACACTCTGCAATTCGTGCACTGGAACTTGCCTTCGAATTGGATAAGAGCAT
GCAGATGTGGTTCCCCAT
>KJ939806
TCAATGCTTCGGATGCCGCATCATTAGCTGTCTGTTGACCTCCTCTAGCAGATCTTCCGT
CGACTTGAAAATGACCCCATTCGATGTAATCACCGTCCTTCTCGATGTAGGACTTGACAT
CAGAGGATGATTTTGCACTCTGTATATTGGCATGGGAGACGGAAGAGGTTGTTGGGTGTT
TGAGGTCGAACACTCTGCAATTCGTGCACTGGAACTTGCCTTCGAATTGGATAAGAGCAT
GCAGATGTGGTTCCCCAT
>KJ939818
TCAATGCTTCGGATGCCGCATCATTAGCTGTCTGTTGACCTCCTCTAGCAGATCTTCCGT
CGACTTGAAAATGACCCCATTCGATGTAATCACCGTCCTTCTCGATGTAGGACTTGACAT
CAGAGGATGATTTTGCACTCTGTATATTGGCATGGGAGACGGAAGAGGTTGTTGGGTGTT
TGAGGTCGAACACTCTGCAATTCGTGCACTGGAACTTGCCTTCGAATTGGATAAGAGCAT
GCAGATGTGGTTCCCCAT
>KJ939801
TCAATGCTTCGGATGCCGCATCATTAGCTGTCTGTTGACCTCCTCTAGCAGATCTTCCGT
CGACTTGAAAATGACCCCATTCGATGTAATCACCGTCCTTCTCGATGTAGGACTTGACAT
CAGAGGATGATTTTGCACTCTGTATATTGGCATGGGAGACGGAAGAGGTTGTTGGGTGTT
TGAGGTCGAACACTCTGCAATTCGTGCACTGGAACTTGCCTTCGAATTGGATAAGAGCAT
GCAGATGTGGTTCCCCAT
>KJ939824
TCAATGCTTCGGATGCCGCATCATTAGCTGTCTGTTGACCTCCTCTAGCAGATCTTCCGT
CGACTTGAAAATGACCCCATTCGATGTAATCACCGTCCTTCTCGATGTAGGACTTGACAT
CAGAGGATGATTTTGCACTCTGTATATTGGCATGGGAGACGGAAGAGGTTGTTGGGTGTT
TGAGGTCGAACACTCTGCAATTCGTGCACTGGAACTTGCCTTCGAATTGGATAAGAGCAT
GCAGATGTGGTTCCCCAT
>KJ939812
TCAATGCTTCGGATGCCGCATCATTAGCTGTCTGTTGACCTCCTCTAGCAGATCTTCCGT
CGACTTGAAAATGACCCCATTCGATGTAATCACCGTCCTTCTCGATGTAGGACTTGACAT
CAGAGGATGATTTTGCACTCTGTATATTGGCATGGGAGACGGAAGAGGTTGTTGGGTGTT
TGAGGTCGAACACTCTGCAATTCGTGCACTGGAACTTGCCTTCGAATTGGATAAGAGCAT
GCAGATGTGGTTCCCCAT
>KJ939811
TCAATGCTTCGGATGCCGCATCATTAGCTGTCTGTTGACCTCCTCTAGCAGATCTTCCGT
CGACTTGAAAATGACCCCATTCGATGTAATCACCGTCCTTCTCGATGTAGGACTTGACAT
CAGAGGATGATTTTGCACTCTGTATATTGGCATGGGAGACGGAAGAGGTTGTTGGGTGTT
TGAGGTCGAACACTCTGCAATTCGTGCACTGGAACTTGCCTTCGAATTGGATAAGAGCAT
GCAGATGTGGTTCCCCAT
>KJ939810
TCAATGCTTCGGATGCCGCATCATTAGCTGTCTGTTGACCTCCTCTAGCAGATCTTCCGT
CGACTTGAAAATGACCCCATTCGATGTAATCACCGTCCTTCTCGATGTAGGACTTGACAT
CAGAGGATGATTTTGCACTCTGTATATTGGCATGGGAGACGGAAGAGGTTGTTGGGTGTT
TGAGGTCGAACACTCTGCAATTCGTGCACTGGAACTTGCCTTCGAATTGGATAAGAGCAT
GCAGATGTGGTTCCCCAT
>KJ939822
TCAATGCTTCGGTTGCCGCATCATTAGCTGTCTGTTGACCTCCTCTAGCAGATCTTCCGT
CGACTTGAAAATGACCCCATTCGATGTAATCACCGTCCTTCTCGATGTAGGACTTGACAT
CAGAGGATGATTTTGCACTCTGTATATTGGCATGGGAGACGGAAGAGGTTGTTGGGTGTT
TGAGGTCGAACACTCTGCAATTCGTGCACTGGAACTTGCCTTCGAATTGGATAAGAGCAT
GCAGATGTGGTTCCCCAT
>KJ939809
TTAATGCTTCGGATGCCGCATCATTAGCTGTCTGTTGACCTCCTCTAGCAGATCTTCCGT
CGACTTGAAAATGACCCCATTCGATGTAATCACCGTCCTTCTCGATGTAGGACTTGACAT
CAGAGGATGATTTTGCACTCTGTATATTGGCATGGGAGACGGAAGAGGTTGTTGGGTGTT
TGAGGTCGAACACTCTGCAATTCGTGCACTGGAACTTGCCTTCGAATTGGATAAGAGCAT
GCAGATGTGGTTCCCCAT
>KJ939790
TCAATGCTTCGGATGCCGCATCATTAGCTGTCTGTTGACCTCCTCTAGCAGATCTTCCGT
CGACTTGAAAATGACCCCATTCGATGTAATCACCGTCTTTCTCGATGTAGGACTTGACAT
CAGAGGATGATTTCGCACTCTGTATATTGGCATGGGAGACGGAAGAGGTTGTTGGGTGTT
TGAGGTCGAACACCCTGCAATTCGTGCACTGGAACTTGCCTTCGAATTGGATAAGAGCAT
GCAGATGTGGTTCCCCAT
>KJ939779
TCAATGCTTCGGATGCCGCATCATTAGCTGTCTGTTGACCTCCTCTAGCAGATCTTCCGT
CGACTTGAAAATGACCCCATTCGATGTAATCACCGTCTTTCTCGATGTAGGACTTGACAT
CAGAGGATGATTTCGCACTCTGTATATTGGCATGGGAGACGGAAGAGGTTGTTGGGTGTT
TGAGGTCGAACACCCTGCAATTCGTGCACTGGAACTTGCCTTCGAATTGGATAAGAGCAT
GCAGATGTGGTTCCCCAT
>KJ939813
TCAATGCTTCGGATGCCGCATCATTAGCTGTCTGTTGACCTCCTCTAGCAGATCTTCCGT
CGACTTGAAAATGACCCCATTCGATGTAATCACCGTCCTTCTCGATGTAGGACTTGACAT
CAGAGGATGATTTCGCACTCTGTATATTGGCATGGGAGACGGAAGAGGTTGTTGGGTGTT
TGAGGTCGAACACTCTGCAATTCGTGCACTGGAACTTGCCTTCGAATTGGATAAGAGCAT
GCAGATGTGGTTCCCCAT
>KJ939796
TCAATGCTTCGGATGCCGCATCATTAGCTGTCTGTTGACCTCCTCTAGCAGATCTTCCGT
CGACTTGAAAATGACCCCATTCGATGTAATCACCGTCTTTCTCGATGTAGGACTTGACAT
CAGAGGATGATTTTGCACTCTGTATATTGGCATGGGAGACGGAAGAGGTTGTTGGGTGTT
TGAGGTCGAACACTCTGCAATTCGTGCATTGGAACTTGCCTTCGAATTGGATAAGAGCAT
GCAGATGTGGTTCCCCAT
>KJ939780
TCAATGCTTCGGATGCCGCATCATTAGCTGTCTGTTGACCTCCTCTAGCAGATCTTCCGT
CGACTTGAAAATGACCCCATTCGATGTAATCACCGTCTTTCTCGATGTAGGACTTGACAT
CAGAGGATGATTTTGCACTCTGTATATTGGCATGGGAGACGGAAGAGGTTGTTGGTTGTT
TGAGGTCGAACACTCTGCAATTCGTGCACTGGAACTTGCCTTCGAATTGTATAAGAGCAT
GCAGATGTGGTTCCCCAT
>KJ939711
TTAATGCTTCGGATGCCGCATCATTCGCTGTCTGTTGACCTCCTCTAGCAGATCTTCCGT
CGACTTGAAAATGACCCCATTCCATGTAATCACCGTCTTTCTCGATGTAGGACTTGACAT
CAGAGGATGATTTTGCACTCTGTATATTGGCATGGGAGACGGAAGAGGTTGTTGGATTTT
TGAGGTCGAACATTCTGCAATTTGTGCATTGGAACTTGCCTTGGAATTGAATAAGAGCAT
GTAGATGTGGTTCCCCAT
>KJ939710
TTAATGCTTCGGATGCCGCATCATTCGCTGTCTGTTGACCTCCTCTAGCAGATCTTCCGT
CGACTTGAAAATGACCCCATTCCATGTAATCACCGTCTTTCTCGATGTAGGACTTGACAT
CAGAGGATGATTTTGCACTCTGTATATTGGCATGGGAGACGGAAGAGGTTGTTGGATTTT
TGAGGTCGAACATTCTGCAATTTGTGCATTGGAACTTGCCTTGGAATTGAATAAGAGCAT
GTAGATGTGGTTCCCCAT
>KJ939765
TCAGTGCCTCTGATGCTGCATCATTAGCTGTCTTCTGACCTCCTCTAGCAGATCTTCCGT
CGACTTGAAAAGCACCCCATTCGATGTAATCACCGTCCTTCTCGATGTAGGACTTGACAT
CAGAGGATGATTTTGCACTCTGTATATTGGCATGGGAGACGGAAGATGTGATTGGATGTT
TGAGGTCGAAGAATCTGCAATTCGTGCACTGGAACTTTCCTTCGAATTGAATAAGTGCAT
GCAGATGTGGTTCCCCAT
>KJ939725
TCAGTGCCTCTGATGCTGCATCATTAGCTGTCTTCTGACCTCCTCTAGCAGATCTTCCGT
CGACTTGAAAAGCACCCCATTCGATGTAATCACCGTCCTTCTCGATGTAGGACTTGACAT
CAGAGGATGATTTTGCACTCTGTATATTGGCATGGGAGACGGCAGATGTGATTGGATGTT
TGAGGTCGAAGAATCTGCAATTCGTGCACTGGAACTTTCCTTCGAATTGAATAAGTGCAT
GCAGATGTGGTTCCCCAT
>KJ939708
TCAGTGCCTCTGATGCTGCATCATTAGCTGTCTTCTGACCTCCTCTAGCAGATCTTCCGT
CGACTTGAAAAGCACCCCATTCGATGTAATCACCGTCCTTCTCGATGTAGGACTTGACAT
CAGAGGATGATTTTGCACTCTGTATATTGGCATGGGAGACGGAAGATGTGATTGGATGTT
TGAGGTCGAAGAATCTGCAATTCGTGCACTGGAACTTTCCTTCGAATTGAATAAGTGCAT
GCAGATGTGGTTCCCCAT
>KJ939732
TCAGTGCCTCTGATGCTGCATCATTAGCTGTCTTCTGACCTCCTCTAGCAGATCTTCCGT
CGACTTGAAAAGCACCCCATTCGATGTAATCACCGTCCTTCTCGATGTAGGACTTGACAT
CAGAGGATGATTTTGCACTCTGTATATTGGCATGGGAGACGGAAGATGTGATTGGATGTT
TGAGGTCGAAGAATCTGCAATTCGTGCACTGGAACTTTCCTTCGAATTGAATAAGTGCAT
GCAGATGTGGTTCCCCAT
>KJ939733
TCAGTGCCTCTGATGCTGCATCATTAGCTGTCTTCTGACCTCCTCTAGCAGATCTTCCGT
CGACTTGAAAAGCACCCCATTCGATGTAATCACCGTCCTTCTCGATGTAGGACTTGACAT
CAGAGGATGATTTTGCACTCTGTATATTGGCATGGGAGACGGAAGATGTGATTGGATGTT
TGAGGTCGAAGAATCTGCAATTCGTGCACTGGAACTTTCCTTCGAATTGAATAAGTGCAT
GCAGATGTGGTTCCCCAT
>KJ939763
TCAGTGCCTCTGATGCTGCATCATTAGCTGTCTTCTGACCTCCTCTAGCAGATCTTCCGT
CGACTTGAAAAGCACCCCATTCGATGTAATCACCGTCCTTCTCGATGTAGGACTTGACAT
CAGAGGATGATTTTGCACTCTGTATATTGGCATGGGAGACGGAAGATGTGATTGGATGTT
TGAGGTCGAAGAATCTGCAATTCGTGCACTGGAACTTTCCTTCGAATTGAATAAGTGCAT
GCAGATGTGGTTCCCCAT
>KJ939734
TCAGTGCCTCTGATGCTGCATCATTAGCTGTCTTCTGACCTCCTCTAGCAGATCTTCCGT
CGACTTGAAAAGCACCCCATTCGATGTAATCACCGTCCTTCTCGATGTAGGACTTGACAT
CAGAGGATGATTTTGCACTCTGTATATTGGCATGGGAGACGGAAGATGTGATTGGATGTT
TGAGGTCGAAGAATCTGCAATTCGTGCACTGGAACTTTCCTTCGAATTGAATAAGTGCAT
GCAGATGTGGTTCCCCAT
>KJ939762
TCAGTGCCTCTGATGCTGCATCATTAGCTGTCTTCTGACCTCCTCTAGCAGATCTTCCGT
CGACTTGAAAAGCACCCCATTCGATGTAATCACCGTCCTTCTCGATGTAGGACTTGACAT
CAGAGGATGATTTTGCACTCTGTATATTGGCATGGGAGACGGAAGATGTGATTGGATGTT
TGAGGTCGAAGAATCTGCAATTCGTGCACTGGAACTTTCCTTCGAATTGAATAAGTGCAT
GCAGATGTGGTTCCCCAT
>KJ939754
TCAGTGCCTCTGATGCTGCATCATTAGCTGTCTTCTGACCTCCTCTAGCAGATCTTCCGT
CGACTTGAAAAGCACCCCATTCGATGTAATCACCGTCCTTCTCGATGTAGGACTTGACAT
CAGAGGATGATTTTGCACTCTGTATATTGGCATGGGAGACGGAAGATGTGATTGGATGTT
TGAGGTCGAAGAATCTGCAATTCGTGCACTGGAACTTTCCTTCGAATTGAATAAGTGCAT
GCAGATGTGGTTCCCCAT
>KJ939761
TCAGTGCCTCTGATGCTGCATCATTAGCTGTCTTCTGACCTCCTCTAGCAGATCTTCCGT
CGACTTGAAAAGCACCCCATTCGATGTAATCACCGTCCTTCTCGATGTAGGACTTGACAT
CAGAGGATGATTTTGCACTCTGTATATTGGCATGGGAGACGGAAGATGTGATTGGATGTT
TGAGGTCGAAGAATCTGCAATTCGTGCACTGGAACTTTCCTTCGAATTGAATAAGTGCAT
GCAGATGTGGTTCCCCAT
>KJ939760
TCAGTGCCTCTGATGCTGCATCATTAGCTGTCTTCTGACCTCCTCTAGCAGATCTTCCGT
CGACTTGAAAAGCACCCCATTCGATGTAATCACCGTCCTTCTCGATGTAGGACTTGACAT
CAGAGGATGATTTTGCACTCTGTATATTGGCATGGGAGACGGAAGATGTGATTGGATGTT
TGAGGTCGAAGAATCTGCAATTCGTGCACTGGAACTTTCCTTCGAATTGAATAAGTGCAT
GCAGATGTGGTTCCCCAT
>KJ939759
TCAGTGCCTCTGATGCTGCATCATTAGCTGTCTTCTGACCTCCTCTAGCAGATCTTCCGT
CGACTTGAAAAGCACCCCATTCGATGTAATCACCGTCCTTCTCGATGTAGGACTTGACAT
CAGAGGATGATTTTGCACTCTGTATATTGGCATGGGAGACGGAAGATGTGATTGGATGTT
TGAGGTCGAAGAATCTGCAATTCGTGCACTGGAACTTTCCTTCGAATTGAATAAGTGCAT
GCAGATGTGGTTCCCCAT
>KJ939758
TCAGTGCCTCTGATGCTGCATCATTAGCTGTCTTCTGACCTCCTCTAGCAGATCTTCCGT
CGACTTGAAAAGCACCCCATTCGATGTAATCACCGTCCTTCTCGATGTAGGACTTGACAT
CAGAGGATGATTTTGCACTCTGTATATTGGCATGGGAGACGGAAGATGTGATTGGATGTT
TGAGGTCGAAGAATCTGCAATTCGTGCACTGGAACTTTCCTTCGAATTGAATAAGTGCAT
GCAGATGTGGTTCCCCAT
>KJ939755
TCAGTGCCTCTGATGCTGCATCATTAGCTGTCTTCTGACCTCCTCTAGCAGATCTTCCGT
CGACTTGAAAAGCACCCCATTCGATGTAATCACCGTCCTTCTCGATGTAGGACTTGACAT
CAGAGGATGATTTTGCACTCTGTATATTGGCATGGGAGACGGAAGATGTGATTGGATGTT
TGAGGTCGAAGAATCTGCAATTCGTGCACTGGAACTTTCCTTCGAATTGAATAAGTGCAT
GCAGATGTGGTTCCCCAT
>KJ939756
TCAGTGCCTCTGATGCTGCATCATTAGCTGTCTTCTGACCTCCTCTAGCAGATCTTCCGT
CGACTTGAAAAGCACCCCATTCGATGTAATCACCGTCCTTCTCGATGTAGGACTTGACAT
CAGAGGATGATTTTGCACTCTGTATATTGGCATGGGAGACGGAAGATGTGATTGGATGTT
TGAGGTCGAAGAATCTGCAATTCGTGCACTGGAACTTTCCTTCGAATTGAATAAGTGCAT
GCAGATGTGGTTCCCCAT
>KJ939757
TCAGTGCCTCTGATGCTGCATCATTAGCTGTCTTCTGACCTCCTCTAGCAGATCTTCCGT
CGACTTGAAAAGCACCCCATTCGATGTAATCACCGTCCTTCTCGATGTAGGACTTGACAT
CAGAGGATGATTTTGCACTCTGTATATTGGCATGGGAGACGGAAGATGTGATTGGATGTT
TGAGGTCGAAGAATCTGCAATTCGTGCACTGGAACTTTCCTTCGAATTGAATAAGTGCAT
GCAGATGTGGTTCCCCAT
>KJ939764
TCAGTGCCTCTGATGCTGCATCATTAGCTGTCTTCTGACCTCCTCTAGCAGATCTTCCGT
CGATTTGAAAAGCACCCCATTCGATGTAATCACCGTCCTTTTCGATGTAGGACTTGACAT
CAGAGGATGATTTTGCACTCTGTATATTGGCATGAGAGACGGAAGATGTGATTGGATGTT
TGAGGTCGAAGAATCTGCAATTCGTGCACTGGAACTTTCCTTCGAATTGAATAAGTGCAT
GCAGATGTGGTTCCCCAT
>JF694452
TCAGTGCCTCTGATGCTGCATCATTACCTGTCTTCTGACCTCCTCTAGCAGATCTTCCGT
CGATTTGAAAAGCACCCCATTCGATGTAATCACCGTCCTTTTCGATGTAGGACTTGACAT
CAGAGGATGATTTTGCACTTTGTATATTGGCATGGGAGACGGAAGATGTGATTGGATGTT
TGAGGTCGAAGAATCTGCAATTCGTGCACTGGAACTTTCCTTCGAATTGAATAAGTGCAT
GCAGATGTGGTTCCCCAT
>JF694450
TCAGTGCCTCTGATGCTGCATCATTACCTGTCTTCTGACCTCCTCTAGCAGATCTTCCGT
CGATTTGAAAAGCACCCCATTCGATGTAATCACCGTCCTTCTCGATGTAGGACTTGACAT
CAGAGGATGATTTTGCACTCTGTATATTGGCATGGGAGACGGAAGATGTGATTGGATGTT
TGAGGTCGAAGAATCTGCAATTCGTGCACTGGAACTTTCCTTCGAATTGAATAAGTGCAT
GCAGATGTGGTTCCCCAT
>JF694449
TCAGTGCCTCTGATGCTGCATCATTACCTGTCTTCTGACCTCCTCTAGCAGATCTTCCGT
CGATTTGAAAAGCACCCCATTCGATGTAATCACCGTCCTTCTCGATGTAGGACTTGACAT
CAGAGGATGATTTTGCACTCTGTATATTGGCATGGGAGACGGAAGATGTGATTGGATGTT
TGAGGTCGAAGAATCTGCAATTCGTGCACTGGAACTTTCCTTCGAATTGAATAAGTGCAT
GCAGATGTGGTTCCCCAT
>JF694453
TCAGTGCCTCTGATGCTGCATCATTACCTGTCTTCTGACCTCCTCTAGCAGATCTTCCGT
CGATTTGAAAAGCACCCCATTCGATGTAATCACCGTCCTTCTCGATGTAGGACTTGACAT
CAGAGGATGATTTTGCACTCTGTATATTGGCATGGGAGACGGAAGATGTGATTGGATGTT
TGAGGTCGAAGAATCTGCAATTCGTGCACTGGAACTTTCCTTCGAATTGAATAAGTGCAT
GCAGATGTGGTTCCCCAT
>JF694454
TCAGTGCCTCTGATGCTGCATCATTACCTGTCTTCTGACCTCCTCTAGCAGATCTTCCGT
CGATTTGAAAAGCACCCCATTCGATGTAATCACCGTCCTTCTCGATGTAGGACTTGACAT
CAGAGGATGATTTTGCACTCTGTATATTGGCATGGGAGACGGAAGATGTGATTGGATGTT
TGAGGTCGAAGAATCTGCAATTCGTGCACTGGAACTTTCCTTCGAATTGAATAAGTGCAT
GCAGATGTGGTTCCCCAT
>KJ939736
TCAGTGCCTCTGATGCTGCATCATTAGCTGTCTTCTGACCTCCTCTAGCAGATCTTCCGT
CGATTTGAAAAGCACCCCATTCGATGTAATCACCGTCCTTCTCGATGTAGGACTTGACAT
CAGAGGATGATTTTGCACTTTGTATATTGGCATGGGAGACGGAAGATGTGATTGGATGTT
TGAGGTCGAAGAATCTGCAATTCGTGCACTGGAACTTTCCTTCGAATTGAATAAGTGCAT
GCAGATGTGGTTCCCCAT
>KJ939730
TCAGTGCCTCTGATGCTGCATCATTAGCTGTCTTCTGACCTCCTCTAGCAGATCTTCCGT
CGATTTGAAAAGCACCCCATTCGATGTAATCACCGTCCTTCTCGATGTAGGACTTGACAT
CAGAGGATGATTTTGCACTTTGTATATTGGCATGGGAGACGGAAGATGTGATTGGATGTT
TGAGGTCGAAGAATCTGCAATTCGTGCACTGGAACTTTCCTTCGAATTGAATAAGTGCAT
GCAGATGTGGTTCCCCAT
>KJ939728
TCAGTGCCTCTGATGCTGCATCATTAGCTGTCTTCTGACCTCCTCTAGCAGATCTTCCGT
CGATTTGAAAAGCACCCCATTCGATGTAATCACCGTCCTTCTCGATGTAGGACTTGACAT
CAGAGGATGATTTTGCACTTTGTATATTGGCATGGGAGACGGAAGATGTGATTGGATGTT
TGAGGTCGAAGAATCTGCAATTCGTGCACTGGAACTTTCCTTCGAATTGAATAAGTGCAT
GCAGATGTGGTTCCCCAT
>KJ939727
TCAGTGCCTCTGATGCTGCATCATTAGCTGTCTTCTGACCTCCTCTAGCAGATCTTCCGT
CGATTTGAAAAGCACCCCATTCGATGTAATCACCGTCCTTCTCGATGTAGGACTTGACAT
CAGAGGATGATTTTGCACTTTGTATATTGGCATGGGAGACGGAAGATGTGATTGGATGTT
TGAGGTCGAAGAATCTGCAATTCGTGCACTGGAACTTTCCTTCGAATTGAATAAGTGCAT
GCAGATGTGGTTCCCCAT
>KJ939726
TCAGTGCCTCTGATGCTGCATCATTAGCTGTCTTCTGACCTCCTCTAGCAGATCTTCCGT
CGATTTGAAAAGCACCCCATTCGATGTAATCACCGTCCTTCTCGATGTAGGACTTGACAT
CAGAGGATGATTTTGCACTTTGTATATTGGCATGGGAGACGGAAGATGTGATTGGATGTT
TGAGGTCGAAGAATCTGCAATTCGTGCACTGGAACTTTCCTTCGAATTGAATAAGTGCAT
GCAGATGTGGTTCCCCAT
>KJ939729
TCAGTGCCTCTGATGCTGCATCATTAGCTGTCTTCTGACCTCCTCTAGCAGATCTTCCGT
CGATTTGAAAAACACCCCATTCGATGTAATCACCGTCCTTCTCGATGTAGGACTTGACAT
CAGAGGATGATTTTGCACTTTGTATATTGGCATGGGAGACGGAAGATGTGATTGGATGTT
TGAGGTCGAAGAATCTGCAATTCGTGCACTGGAACTTTCCTTCGAATTGAATAAGTGCAT
GCAGATGTGGTTCCCCAT
>KJ939716
TCAGTGCCTCTGATGCTGCATCATTAGCTGTCTTCTGACCTCCTCTAGCAGATCTTCCGT
CGATTTGAAAAGCACCCCATTCGATGTAATCACCGTCCTTCTCGATGTAGGACTTGACAT
CAGAGGATGATTTTGCACTCTGTATATTGGCATGGGAGACGGAAGATGTGATTGGATGTT
TGAGGTCGAAGAATCTGCAATTCGTGCACTGGAACTTTCCTTCGAATTGAATAATTGCAT
GCAGATGTGGTTCCCCAT
>KJ939707
TCAGTGCCTCTGATGCTGCATCATTAGCTGTCTTCTGACCTCCTCTAGCAGATCTTCCGT
CGATTTGAAAAGCACCCCATTCGATGTAATCACCGTCCTTCTCGATGTAGGACTTGACAT
CAGAGGATGATTTTGCACTCTGTATATTGGCATGGGAGACGGAAGATGTGATTGGATGTT
TGAGGTCGAAGAATCTGCAATTCGTGCACTGGAACTTTCCTTCGAATTGAATAAGTGCAT
GCAGATGTGGTTCCCCAT
>KJ939753
TCAGTGCCTCTGATGCTGCATCATTAGCTGTCTTCTGACCTCCTCTAGCAGATCTTCCGT
CGATTTGAAAAGCACCCCATTCGATGTAATCACCGTCCTTCTCGATGTAGGACTTGACAT
CAGAGGATGATTTTGCACTCTGTATATTGGCATGGGAGACGGAAGATGTGATTGGATGTT
TGAGGTCGAAGAATCTGCAATTCGTGCACTGGAACTTTCCTTCGAATTGAATAAGTGCAT
GCAGATGTGGTTCCCCAT
>KJ939712
TCAGTGCCTCTGATGCTGCATCATTAGCTGTCTTCTGACCTCCTCTAGCAGATCTTCCGT
CGATTTGAAAAGCACCCCATTCGATGTAATCACCGTCCTTCTCGATGTAGGACTTGACAT
CAGAGGATGATTTTGCACTCTGTATATTGGCATGGGAGACGGAAGATGTGATTGGATGTT
TGAGGTCGAAGAATCTGCAATTCGTGCACTGGAACTTTCCTTCGAATTGAATAAGTGCAT
GCAGATGTGGTTCCCCAT
>KJ939752
TCAGTGCCTCTGATGCTGCATCATTAGCTGTCTTCTGACCTCCTCTAGCAGATCTTCCGT
CGATTTGAAAAGCACCCCATTCGATGTAATCACCGTCCTTCTCGATGTAGGACTTGACAT
CAGAGGATGATTTTGCACTCTGTATATTGGCATGGGAGACGGAAGATGTGATTGGATGTT
TGAGGTCGAAGAATCTGCAATTCGTGCACTGGAACTTTCCTTCGAATTGAATAAGTGCAT
GCAGATGTGGTTCCCCAT
>KJ939713
TCAGTGCCTCTGATGCTGCATCATTAGCTGTCTTCTGACCTCCTCTAGCAGATCTTCCGT
CGATTTGAAAAGCACCCCATTCGATGTAATCACCGTCCTTCTCGATGTAGGACTTGACAT
CAGAGGATGATTTTGCACTCTGTATATTGGCATGGGAGACGGAAGATGTGATTGGATGTT
TGAGGTCGAAGAATCTGCAATTCGTGCACTGGAACTTTCCTTCGAATTGAATAAGTGCAT
GCAGATGTGGTTCCCCAT
>KJ939718
TCAGTGCCTCTGATGCTGCATCATTAGCTGTCTTCTGACCTCCTCTAGCAGATCTTCCGT
CGATTTGAAAAGCACCCCATTCGATGTAATCACCGTCCTTCTCGATGTAGGACTTGACAT
CAGAGGATGATTTTGCACTCTGTATATTGGCATGGGAGACGGAAGATGTGATTGGATGTT
TGAGGTCGAAGAATCTGCAATTCGTGCACTGGAACTTTCCTTCGAATTGAATAAGTGCAT
GCAGATGTGGTTCCCCAT
>KJ939721
TCAGTGCCTCTGATGCTGCATCATTAGCTGTCTTCTGACCTCCTCTAGCAGATCTTCCGT
CGATTTGAAAAGCACCCCATTCGATGTAATCACCGTCCTTCTCGATGTAGGACTTGACAT
CAGAGGATGATTTTGCACTCTGTATATTGGCATGGGAGACGGAAGATGTGATTGGATGTT
TGAGGTCGAAGAATCTGCAATTCGTGCACTGGAACTTTCCTTCGAATTGAATAAGTGCAT
GCAGATGTGGTTCCCCAT
>KJ939723
TCAGTGCCTCTGATGCTGCATCATTAGCTGTCTTCTGACCTCCTCTAGCAGATCTTCCGT
CGATTTGAAAAGCACCCCATTCGATGTAATCACCGTCCTTCTCGATGTAGGACTTGACAT
CAGAGGATGATTTTGCACTCTGTATATTGGCATGGGAGACGGAAGATGTGATTGGATGTT
TGAGGTCGAAGAATCTGCAATTCGTGCACTGGAACTTTCCTTCGAATTGAATAAGTGCAT
GCAGATGTGGTTCCCCAT
>KJ939751
TCAGTGCCTCTGATGCTGCATCATTAGCTGTCTTCTGACCTCCTCTAGCAGATCTTCCGT
CGATTTGAAAAGCACCCCATTCGATGTAATCACCGTCCTTCTCGATGTAGGACTTGACAT
CAGAGGATGATTTTGCACTCTGTATATTGGCATGGGAGACGGAAGATGTGATTGGATGTT
TGAGGTCGAAGAATCTGCAATTCGTGCACTGGAACTTTCCTTCGAATTGAATAAGTGCAT
GCAGATGTGGTTCCCCAT
>KJ939750
TCAGTGCCTCTGATGCTGCATCATTAGCTGTCTTCTGACCTCCTCTAGCAGATCTTCCGT
CGATTTGAAAAGCACCCCATTCGATGTAATCACCGTCCTTCTCGATGTAGGACTTGACAT
CAGAGGATGATTTTGCACTCTGTATATTGGCATGGGAGACGGAAGATGTGATTGGATGTT
TGAGGTCGAAGAATCTGCAATTCGTGCACTGGAACTTTCCTTCGAATTGAATAAGTGCAT
GCAGATGTGGTTCCCCAT
>KJ939749
TCAGTGCCTCTGATGCTGCATCATTAGCTGTCTTCTGACCTCCTCTAGCAGATCTTCCGT
CGATTTGAAAAGCACCCCATTCGATGTAATCACCGTCCTTCTCGATGTAGGACTTGACAT
CAGAGGATGATTTTGCACTCTGTATATTGGCATGGGAGACGGAAGATGTGATTGGATGTT
TGAGGTCGAAGAATCTGCAATTCGTGCACTGGAACTTTCCTTCGAATTGAATAAGTGCAT
GCAGATGTGGTTCCCCAT
>KJ939724
TCAGTGCCTCTGATGCTGCATCATTAGCTGTCTTCTGACCTCCTCTAGCAGATCTTCCGT
CGATTTGAAAAGCACCCCATTCGATGTAATCACCGTCCTTCTCGATGTAGGACTTGACAT
CAGAGGATGATTTTGCACTCTGTATATTGGCATGGGAGACGGAAGATGTGATTGGATGTT
TGAGGTCGAAGAATCTGCAATTCGTGCACTGGAACTTTCCTTCGAATTGAATAAGTGCAT
GCAGATGTGGTTCCCCAT
>KJ939748
TCAGTGCCTCTGATGCTGCATCATTAGCTGTCTTCTGACCTCCTCTAGCAGATCTTCCGT
CGATTTGAAAAGCACCCCATTCGATGTAATCACCGTCCTTCTCGATGTAGGACTTGACAT
CAGAGGATGATTTTGCACTCTGTATATTGGCATGGGAGACGGAAGATGTGATTGGATGTT
TGAGGTCGAAGAATCTGCAATTCGTGCACTGGAACTTTCCTTCGAATTGAATAAGTGCAT
GCAGATGTGGTTCCCCAT
>KJ939737
TCAGTGCCTCTGATGCTGCATCATTAGCTGTCTTCTGACCTCCTCTAGCAGATCTTCCGT
CGATTTGAAAAGCACCCCATTCGATGTAATCACCGTCCTTCTCGATGTAGGACTTGACAT
CAGAGGATGATTTTGCACTCTGTATATTGGCATGGGAGACGGAAGATGTGATTGGATGTT
TGAGGTCGAAGAATCTGCAATTCGTGCACTGGAACTTTCCTTCGAATTGAATAAGTGCAT
GCAGATGTGGTTCCCCAT
>KJ939747
TCAGTGCCTCTGATGCTGCATCATTAGCTGTCTTCTGACCTCCTCTAGCAGATCTTCCGT
CGATTTGAAAAGCACCCCATTCGATGTAATCACCGTCCTTCTCGATGTAGGACTTGACAT
CAGAGGATGATTTTGCACTCTGTATATTGGCATGGGAGACGGAAGATGTGATTGGATGTT
TGAGGTCGAAGAATCTGCAATTCGTGCACTGGAACTTTCCTTCGAATTGAATAAGTGCAT
GCAGATGTGGTTCCCCAT
>KJ939746
TCAGTGCCTCTGATGCTGCATCATTAGCTGTCTTCTGACCTCCTCTAGCAGATCTTCCGT
CGATTTGAAAAGCACCCCATTCGATGTAATCACCGTCCTTCTCGATGTAGGACTTGACAT
CAGAGGATGATTTTGCACTCTGTATATTGGCATGGGAGACGGAAGATGTGATTGGATGTT
TGAGGTCGAAGAATCTGCAATTCGTGCACTGGAACTTTCCTTCGAATTGAATAAGTGCAT
GCAGATGTGGTTCCCCAT
>KJ939745
TCAGTGCCTCTGATGCTGCATCATTAGCTGTCTTCTGACCTCCTCTAGCAGATCTTCCGT
CGATTTGAAAAGCACCCCATTCGATGTAATCACCGTCCTTCTCGATGTAGGACTTGACAT
CAGAGGATGATTTTGCACTCTGTATATTGGCATGGGAGACGGAAGATGTGATTGGATGTT
TGAGGTCGAAGAATCTGCAATTCGTGCACTGGAACTTTCCTTCGAATTGAATAAGTGCAT
GCAGATGTGGTTCCCCAT
>KJ939743
TCAGTGCCTCTGATGCTGCATCATTAGCTGTCTTCTGACCTCCTCTAGCAGATCTTCCGT
CGATTTGAAAAGCACCCCATTCGATGTAATCACCGTCCTTCTCGATGTAGGACTTGACAT
CAGAGGATGATTTTGCACTCTGTATATTGGCATGGGAGACGGAAGATGTGATTGGATGTT
TGAGGTCGAAGAATCTGCAATTCGTGCACTGGAACTTTCCTTCGAATTGAATAAGTGCAT
GCAGATGTGGTTCCCCAT
>KJ939738
TCAGTGCCTCTGATGCTGCATCATTAGCTGTCTTCTGACCTCCTCTAGCAGATCTTCCGT
CGATTTGAAAAGCACCCCATTCGATGTAATCACCGTCCTTCTCGATGTAGGACTTGACAT
CAGAGGATGATTTTGCACTCTGTATATTGGCATGGGAGACGGAAGATGTGATTGGATGTT
TGAGGTCGAAGAATCTGCAATTCGTGCACTGGAACTTTCCTTCGAATTGAATAAGTGCAT
GCAGATGTGGTTCCCCAT
>KJ939742
TCAGTGCCTCTGATGCTGCATCATTAGCTGTCTTCTGACCTCCTCTAGCAGATCTTCCGT
CGATTTGAAAAGCACCCCATTCGATGTAATCACCGTCCTTCTCGATGTAGGACTTGACAT
CAGAGGATGATTTTGCACTCTGTATATTGGCATGGGAGACGGAAGATGTGATTGGATGTT
TGAGGTCGAAGAATCTGCAATTCGTGCACTGGAACTTTCCTTCGAATTGAATAAGTGCAT
GCAGATGTGGTTCCCCAT
>KJ939739
TCAGTGCCTCTGATGCTGCATCATTAGCTGTCTTCTGACCTCCTCTAGCAGATCTTCCGT
CGATTTGAAAAGCACCCCATTCGATGTAATCACCGTCCTTCTCGATGTAGGACTTGACAT
CAGAGGATGATTTTGCACTCTGTATATTGGCATGGGAGACGGAAGATGTGATTGGATGTT
TGAGGTCGAAGAATCTGCAATTCGTGCACTGGAACTTTCCTTCGAATTGAATAAGTGCAT
GCAGATGTGGTTCCCCAT
>KJ939740
TCAGTGCCTCTGATGCTGCATCATTAGCTGTCTTCTGACCTCCTCTAGCAGATCTTCCGT
CGATTTGAAAAGCACCCCATTCGATGTAATCACCGTCCTTCTCGATGTAGGACTTGACAT
CAGAGGATGATTTTGCACTCTGTATATTGGCATGGGAGACGGAAGATGTGATTGGATGTT
TGAGGTCGAAGAATCTGCAATTCGTGCACTGGAACTTTCCTTCGAATTGAATAAGTGCAT
GCAGATGTGGTTCCCCAT
>KJ939741
TCAGTGCCTCTGATGCTGCATCATTAGCTGTCTTCTGACCTCCTCTAGCAGATCTTCCGT
CGATTTGAAAAGCACCCCATTCGATGTAATCACCGTCCTTCTCGATGTAGGACTTGACAT
CAGAGGATGATTTTGCACTCTGTATATTGGCATGGGAGACGGAAGATGTGATTGGATGTT
TGAGGTCGAAGAATCTGCAATTCGTGCACTGGAACTTTCCTTCGAATTGAATAAGTGCAT
GCAGATGTGGTTCCCCAT
>KJ939722
TCAGTGCCTCTGATGATGCATCATTAGCTGTCTTCTGACCTCCTCTAGCAGATCTTCCGT
CGATTTGAAAAGCACCCCATTCGATGTAATCACCGTCCTTCTCGATGTAGGACTTGACAT
CAGAGGATGATTTTGCACTCTGTATATTGGCATGGGAGACGGAAGATGTGATTGGATGTT
TGAGGTCGAAGAATCTGCAATTCGTGCACTGGAACTTTCCTTCGAATTGAATAAGTGCAT
GCAGATGTGGTTCCCCAT
>KJ939715
TCAGTGCCTCTGATGCTGCATCATTAGCTGTCTTCTGACCTCCTCTAGCAGATCTTCCGT
CGATTTGAAAAGCACCCCATTCGATGTAATCACCGTCCTTCTCGATGTAGGACTTGACAT
CAGAGGATGATTTTGCACTTTGTATGTTGGCATGGGAGACGGAAGATGTGATTGGATGTT
TGAGGTCGAAGAATCTGCAATTCGTGCACTGGAACTTTCCTTCGAATTGAATAAGTGCAT
GCAGATGTGGTTCCCCAT
>KJ939714
TCAGTGCCTCTGATGCTGCATCATTAGCTGTCTTCTGACCTCCTCTAGCAGATCTTCCGT
CGATTTGAAAAGCACCCCACTCGATGTAATCACCGTCCTTCTCGATGTAGGACTTGACAT
CAGAGGATGATTTTGCACTCTGTATGTTGGCATGGGAGACGGAAGATGTGATTGGATGTT
TGAGGTCGAAGAATCTGCAATTCGTGCACTGGAACTTTCCTTCGAATTGAATAAGTGCAT
GCAGATGTGGTTCCCCAT
>KJ939717
TCAGTGCCTCTGATGCTGCATCATTAGCTGTCTTCTGACCTCCTCTAGCAGATCTTCCGT
CGATTTGAAAAGCACCCCATTCGATGTAATCACCGTCTTTCTCGATGTAGGACTTGACAT
CAGAGGATGATTTTGCACTCTGTATGTTGGCATGGGAGACGGAAGATGTGATTGGATGTT
TGAGGTCGAAGAATCTGCAATTCGTGCACTGGAACTTTCCTTCGAATTGAATAAGTGCAT
GCAGATGTGGTTCCCCAT
>KJ939744
TCAGTGCCTCTGATGCTGCATCATTAGCTGTCTTCTGACCTCCTCTAGCAGATCTTCCGT
CGATTTGAAAAGCACCCCATTCGATGTAATCACCGTCTTTCTCGATGTAGGACTTGACAT
CAGAGGATGATTTTGCACTCTGTATATTGGCATGGGAGACGGAAGATGTGATTGGATGTT
TGAGGTCGAAGAATCTGCAATTCGTGCACTGGAACTTTCCTTCGAATTGAATAAGTGCAT
GCAGATGTGGTTCCCCAT
>KJ939735
TCAGTGCCTCTGATGCTGCATCATTAGCTGTCTTCTGACCTCCTCTAGCAGATCTTCCGT
CGATTTGAAAAGCACCCCATTCGATGTAATCACCGTCTTTCTCGATGTAGGACTTGACAT
CAGAGGATGATTTTGCACTCTGTATATTGGCATGGGAGACGGAAGATGTGATTGGATGTT
TGAGGTCGAAAAATCTGCAATTCGTGCACTGGAACTTTCCTTCGAATTGAATAAGTGCAT
GCAGATGTGGTTCCCCAT
>KJ939731
TCAGTGCCTCCGATGCTGCATCATTAGCTGTCTTCTGACCTCCTCTAGCAGATCTTCCGT
CGATTTGAAAAGCACCCCATTCGATGTAATCACCGTCTTTCTCGATGTAGGACTTGACAT
CAGAGGATGATTTTGCACTCTGTATATTGGCATGGGAGACGGAAGATGTGATTGGATGTT
TGAGGTCGAAGAATCTGCAATTCGTGCACTGGAACTTTCCTTCGAATTGAATAAGTGCAT
GCAGATGTGGTTCCCCAT
>KJ939709
TCAATGCCTCTGATGCTGCATCATTAGCTGTCTTTTGACCTCCTCTAGCAGATCTTCCGT
CGATTTGAAAAGCACCCCATTCGATGTAATCACCGTCCTTCTCGATGTAGGACTTGACAT
CAGAGGATGATTTTGCACTCTGTATATTGGCATGGGAGACGGAAGATGTGATTGGATGTT
TGAGGTCGAAGAATCTGCAATTCGTGCACTGGAACTTTCCTTCGAACTGAATAAGTGCAT
GCAGATGTGGTTCCCCAT
>JN419006
TCAATGCCTCTGATGCTGCATCATTAGCTGTCTTCTGACCTCCTCTAGCAGATCTTCCGT
CGATTTGAAAAGCACCCCATTCGATGTAATCACCGTCCTTCTCGATGTAGGACTTGACAT
CAGAGGATGATTTTGCACTCTGTATATTGGCATGGGAGACGGAAGATGTGATTGGATGTT
TGAGGTCGAAGAATCTGCAATTCGTGCACTGGAACTTGCTTTGGAATTGAATAAGTGCAT
GCAGATGTGGTTCCCCAT
>KJ939719
TCAGTGCCTCTGCTGCTGCATCATTAGTTGTTTTCTGACCTCCTCTAGCAGATCTTCCGT
CGACTTGAAAAGTACCCCATTCGATGTAATCACCGTCCTTCTCGATGTAGGACTTGACAT
CAGAGGATGATTTTGCACCCTGTATATTGGCATGGGAGACGGAAGAAGTGTTTGGATGTT
TGATGTCGAAGAATCTGCAATTCGTGCACTGGAATTTTCCTTGGAATTGAATAAGTGCAT
GCAGATGTGGTTCCCCAT
>JN419004
TCAGTGCTTCGGATGCTGCATCATTAGCTGTCTTCTGACCTCCTCTAGCAGATCTTCCGT
CGACTTGAAAAGCACCCCATTCGATGTAATCACCGTCCTTCTCGATGTAGGACTTGACAT
CAGAGGATGATTTTGCACTCTGTATATTGGCATGGGAGACGGAAGATGTGAGTGGATGTT
TGAGGTCGAAGAATCTGCAATTCGTGCACTGGAACTTTCCTTCGAATTGAATAAGTGCAT
GCAGATGTGGTTCCCCAT
>JN419003
TCAGTGCTTCGGATGCTGCATCATTAGCTGTCTTCTGACCTCCTCTAGCAGATCTTCCGT
CGACTTGAAAAGCACCCCATTCGATGTAATCACCGTCCTTCTCGATGTAGGACTTGACAT
CAGAGGATGATTTTGCACTCTGTATATTGGCATGGGAGACGGAAGATGTGAGTGGATGTC
TGAGGTCGAAGAATCTGCAATTCGTGCACTGGAACTTTCCTTCGAATTGAATAAGTGCAT
GCAGATGTGGTTCCCCAT
