# Supplementary material for: Gene Overlapping as a Modulator of Begomovirus Evolution
Source: Microorganisms. 2022 Feb 4;10(2):366. doi: 10.3390/microorganisms10020366 (PMC8875319; doi:10.3390/microorganisms10020366)
Supplement: Supplementary file 1 [file microorganisms-10-00366-s001.zip › File S1/Bean_golden_mosaic_virus/DNA/DNA_AC2.fasta]

>JF694454
CTATTTAAATATGTCGTCCCAGAAGCTTGAAGAGATATCGTCCAGACTTGGAAATTCAGG
AAAGCCTTGTGTAGACCCAGTTTGTTCCTGAGGTTGTGGTTGAACCGTATTTGTATGTGG
TATATTCTGGTCGTTGTGTGAAGTGGATCCTCTACGTTGTACATCTTGAAATAAAGGGGA
TTTGATATCTCCCAAATATACACGCCATTCTCTGCTTGACGTGCAGTGATGCGTTCCCCT
GTGCGTGAATCCATGTCCCGAGCAATTTATGTGCACGTAAATTGTGCAGCCGCACTCTAA
ATCAACTCGACGTCGTCTGATTGCTCGTTTCTTCGCAGCTCTGTGTTGAACTTTGATAGA
GGGGGGAGTCGAGGAAGATGAATTTCGCAT
>JF694453
CTATTTAAATATGTCGTCCCAGAAGCTTGAAGAGATATCGTCCAGACTTGGAAATTCAGG
AAAGCCTTGTGTAGACCCAGTTTGTTCCTGAGGTTGTGGTTGAACCGTATTTGTATGTGG
TATATTCTGGTCGTTGTGTGAAGTGGATCCTCTACGTTGTACATCTTGAAATAAAGGGGA
TTTGATATCTCCCAAATATACACGCCATTCTCTGCTTGACGTGCAGTGATGCGTTCCCCT
GTGCGTGAATCCATGTCCCGAGCAATTTATGTGCACGTAAATTGTGCAGCCGCACTCTAA
ATCAACTCGACGTCGTCTGATTGCTCGTTTCTTCGCAGCTCTGTGTTGAACTTTGATAGA
GGGGGGAGTCGAGGAAGATGAATTTCGCAT
>JF694450
CTATTTAAATATGTCGTCCCAGAAGCTTGAAGAGATATCGTCCAGACTTGGAAATTCAGG
AAAGCCTTGTGTAGACCCAGTTTGTTCCTGAGGTTGTGGTTGAACCGTATTTGTATGTGG
TATATTCTGGTCGTTGTGTGAAGTGGATCCTCTACGTTGTACATCTTGAAATAAAGGGGA
TTTGATATCTCCCAAATATACACGCCATTCTCTGCTTGACGTGCAGTGATGCGTTCCCCT
GTGCGTGAATCCATGTCCCGAGCAATTTATGTGCACGTAAATTGTGCAGCCGCACTCTAA
ATCAACTCGACGTCGTCTGATTGCTCGTTTCTTCGCAGCTCTGTGTTGAACTTTGATAGA
GGGGGGAGTCGAGGAAGATGAATTTCGCAT
>KJ939717
CTATTTAAATATGTCGTCCCAGAAGCTTGAAGAGATATCGTCCAGACTTGGAAATTCAGG
AAAGCCTTGTGTAGACCCAGTTTGTTCCTGAGGTTGTGGTTGAACCGTATTTGTATGTGG
TATATTCTGGTCTTTGTGTGAAGTGGATCCTCTACGTTGTACATCTTGAAATAAAGGGGA
TTTGATATCTCCCAGATATACACGCCATTCTCTGCTTGACGTGCAGTGATGCGTTCCCCT
GTGCGTGAATCCATGTCCCGAGCAATTTATGTGCACGTAAATTGTGCAGCCGCACTCTAA
ATCAACTCGACGTCGTCTGATTGCTCGTTTCTTCGCAGCTCTGTGTTGAACTTTGATAGA
GGGGGGAGTCGAGGAAGATGAATTTCGCAT
>KJ939715
CTATTTAAATATGTCGTCCCAGAAGCTTGAAGAGATATCGTCCAGACTTGGAAATTCAGG
AAAGCCTTGTGTAGACCCAGTTTGTTCCTGAGGTTGTGGTTGAACCGTATTTGTATGTGG
TATATTCTGGTCGTTGTGTGAAGTGGATCCTCTACGTTGTACATCTTGAAATAAAGGGGA
TTTGATATCTCCCAGATATACACGCCATTCTCTGCTTGACGTGCAGTGATGCGTTCCCCT
GTGCGTGAATCCATGTCCCGAGCAATTTATGTGCACGTAAATTGTGCAGCCGCACTCTAA
ATCAACTCGACGTCTTCTGATTGCTCGTTTCTTCGCAGCTCTGTGTTGAACTTTGATAGA
GGGGGGAGTCGAGGAAGATGAATTTCGCAT
>KJ939708
CTATTTAAATATGTCGTCCCAGAAGCTTGAAGAGATATCGTCCAGACTTGGAAATTCAGG
AAAGCCTTGTGTAGACCCAGTTTGTTCCTGAGGTTGTGGTTGAACCGTATTTGTATGTGG
TATATTCTGGTCGTTGTGTGAAGTGGATCCTCTACGTTGTACATCTTGAAATAAAGGGGA
TTTGATATCTCCCAGATATACACGCCATTCTCTGCTTGACGTGCAGTGATGCGTTCCCCT
GTGCGTGAATCCATGTCCCGAGCAATTTATGTGCACGTAAATTGTGCAGCCGCACTCTAA
ATCAACTCGACGTCGTCTGATTGCTCGTTTCTTCGCAGCTCTGTGTTGAACTTTGATAGA
GGGGGGAGTCGAGGAAGATGAATTTCGCAT
>KJ939734
CTATTTAAATATGTCGTTCCAGAAGCTTGAAGAGATATCGTCCAGACTTGGAAATTCAGG
AAAGCCTTGTGTAGACCCAGTTTGTTCCTGAGGTTGTGGTTGAACCGTATTTGTATGTGG
TATATTCTGGTCGTTGTGTGAAGTGGATCCTCTACGTTGTACATCTTGAAATAAAGGGGA
TTTGATATCTCCCAGATATACACGCCATTCTCTGCTTGACGTGCAGTGATGTGTTCCCCT
GTGCGTGAATCCATGTCCCGAGCAATTTATGTGCACGTAAATTGTGCAGCCGCACTCTAA
ATCAACTCGACGTCGTCTGATTGCTCGTTTCTTCGCAGCTCTGTGTTGAACTTTGATAGA
GGGGGGAGTCGAGGAAGATGAATTTCGCAT
>KJ939733
CTATTTAAATATGTCGTTCCAGAAGCTTGAAGAGATATCGTCCAGACTTGGAAATTCAGG
AAAGCCTTGTGTAGACCCAGTTTGTTCCTGAGGTTGTGGTTGAACCGTATTTGTATGTGG
TATATTCTGGTCGTTGTGTGAAGTGGATCCTCTACGTTGTACATCTTGAAATAAAGGGGA
TTTGATATCTCCCAGATATACACGCCATTCTCTGCTTGACGTGCAGTGATGTGTTCCCCT
GTGCGTGAATCCATGTCCCGAGCAATTTATGTGCACGTAAATTGTGCAGCCGCACTCTAA
ATCAACTCGACGTCGTCTGATTGCTCGTTTCTTCGCAGCTCTGTGTTGAACTTTGATAGA
GGGGGGAGTCGAGGAAGATGAATTTCGCAT
>KJ939732
CTATTTAAATATGTCGTTCCAGAAGCTTGAAGAGATATCGTCCAGACTTGGAAATTCAGG
AAAGCCTTGTGTAGACCCAGTTTGTTCCTGAGGTTGTGGTTGAACCGTATTTGTATGTGG
TATATTCTGGTCGTTGTGTGAAGTGGATCCTCTACGTTGTACATCTTGAAATAAAGGGGA
TTTGATATCTCCCAGATATACACGCCATTCTCTGCTTGACGTGCAGTGATGTGTTCCCCT
GTGCGTGAATCCATGTCCCGAGCAATTTATGTGCACGTAAATTGTGCAGCCGCACTCTAA
ATCAACTCGACGTCGTCTGATTGCTCGTTTCTTCGCAGCTCTGTGTTGAACTTTGATAGA
GGGGGGAGTCGAGGAAGATGAATTTCGCAT
>JF694452
CTATTTAAATATGTCGTCCCAGAAGCTTGAAGAGATATCGTCCAGACTTGGAAATTCAGG
AAAGCCTTGTGTAGACCCAGTTTGTTCCTGAGGTTGTGGTTGAACCGTATTTGTATGTGG
TATATTCTGGTCGTTGTGTGAAGTGGATCCTCTACGTTGTACATCTTGAAATAAAGGGGA
TTTGATATCTCCCAGATATACACGCCATTCTCTGCTTGACGTGCAGTGATGCGTTCCCCT
GTGCGTGAATCCATGTCCCGAGCAATTTATGTGCACGTAAATTGTGCAGCCGCACTCTAA
ATCAACTCGACGTCGTCTGATTGCTCGTTTCTTCGCAGCTCTGTGTTGAACTTTGATAGA
GGGGGGAGTCGAGGAAGATGAATTTCGCAT
>KJ939712
CTATTTAAATATGTCGTCCCAGAAGCTTGAAGAGATATCGTCCAGACTTGGAAATTCAGG
AAAGCCTTGTGTAGACCCAGTTTGTTCCTGAGGTTGTGGTTGAACCGTATTTGTATGTGG
TATATTCTGGTCGTTGTGTGAAGTGGATCCTCTACGTTGTACATCTTGAAATAAAGGGGA
TTTGATATCTCCCAGATAAACACGCCATTCTCTGCTTGACGTGCAGTGATGCGTTCCCCT
GTGCGTGAATCCATGTCCCGAGCAATTTATGTGCACGTAAATTGTGCAGCCGCACTCTAA
ATCAACTCGACGTCGTCTGATTGCTCGTTTCTTCGCAGCTCTGTGTTGAACTTTGATAGA
GGGGGGTGTCGAGGAAGATGAATTTCGCAT
>KJ939707
CTATTTAAATATGTCGTCCCAGAAGCTTGAAGAGATATCGTCCAGACTTGGAAATTCAGG
AAAGCCTTGTGTAGACCCAGTTTGTTCCTGAGGTTGTGGTTGAACCGTATTTGTATGTGG
TATATTCTGGTCGTTGTGTGAAGTGGATCCTCTACGTTGTACATCTTGAAATAAAGGGGA
TTTGATATCTCCCAGATATACACGCCATTCTCTGCTTGACGTGCAGTGATGCGTTCCCCT
GTGCGTGAATCCATGTCCCGAGCAATTTATGTGCACGTAAATTGTGCAGCCGCACTCTAA
ATCAACTCGACGTCGTCTGATTGCTCGTTTCTTCGCAGCTCTGTGTTGAACTTTGATAGA
GGGGGGAGTCGAGGAAGATGAATTTCGCAT
>JF694451
CTATTTAAATATGTCGTCCCAGAAGCTTGAAGAGATATCGTCCAGACTTGGAAATTCAGG
AAAGCCTTGTGTAGACCCAGTTTGTTCCTGAGGTTGTGGTTGAACCGTATTTGTATGTGG
TATATTCTGGTCGTTGTGTGAAGTGGATCCTCTACGTTGTACATCTTGAAATAAAGGGGA
TTTGATATCTCCCAGATATACACGCCATTCTCTGCTTGACGTGCAGTGATGCGTTCCCCT
GTGCGTGAATCCATGTCCCGAGCAATTTATGTGCACGTAAATTGTGCAGCCGCACTCTAA
ATCAACTCGACGTCGTCTGATTGCTCGTTTCTTCGCAGCTCTGTGTTGAACTTTGATAGA
GGGGGGAGTCGAGGAAGATGAATTTCGCAT
>KJ939713
CTATTTAAATATGTCGTCCCAGAAGCTTGAAGAGATATCGTCCAGACTTGGAAATTCAGG
AAAGCCTTGTGTAGACCCAGTTTGTTCCTGAGGTTGTGGTTGAACCGTATTTGTATGTGG
TATATTCTGGTCGTTGTGTGAAGTGGATCCTCTACGTTGTACATCTTGAAATAAAGGGGA
TTTGATATCTCCCAGATATACACGCCATTCTCTGCTTGACGTGCAGTGATGCGTTCCCCT
GTGCGTGAATCCATGTCCCGAGCAATTTATGTGCACGTAAATTGTGCAGCCGCACTCTAA
ATCAACTCGACGTCGTCTGATTGCTCGTTTCTTCGCAGCTCTGTGTTGAACTTTGATAGA
GGGGGGAGTCGAGGAAGATGAATTTCGCAT
>JF694449
CTATTTAAATATGTCGTCCCAGAAGCTTGAAGAGATATCGTCCAGACTTGGAAATTCAGG
AAAGCCTTGTGTAGACCCAGTTTGTTCCTGAGGTTGTGGTTGAACCGTATTTGTATGTGG
TATATTCTGGTCGTTGTGTGAAGTGGATCCTCTACGTTGTACATCTTGAAATAAAGGGGA
TTTGATATCTCCCAGATATACACGCCATTCTCTGCTTGACGTGCAGTGATGCGTTCCCCT
GTGCGTGAATCCATGTCCCGAGCAATTTATGTGCACGTAAATTGTGCAGCCGCACTCTAA
ATCAACTCGACGTCGTCTGATTGCTCGTTTCTTCGCAGCTCTGTGTTGAACTTTGATAGA
GGGGGGAGTCGAGGAAGATGAATTTCGCAT
>KJ939765
CTATTTAAATATGTCGTCCCAGAAGCTTGAAGAGATATCGTCCAGACTTGGAAATTCAGG
AAAGCCTTGTGTAGACCCAGTTTGTTCCTGAGGTTGTGGTTGAACCGTATTTGTATGTGG
TATATTCTGGTCGTTGTGTGAAGTGGATCCTCTACGTTGTACATCTTGAAATAAAGGGGA
TTTGATATCTCCCAGATATACACGCCATTCTCTGCTTGACGTGCAGTGATGCGTTCCCCT
GTGCGTGAATCCATGTCCCGAGCAATTTATGTGCACGTAAATTGTGCAGCCGCACTCTAA
ATCAACTCGACGTCGTCTGATTGCTCGTTTCTTCGCAGCTCTGTGTTGAACTTTGATAGA
GGGGGGAGTCGAGGAAGATGAATTTCGCAT
>KJ939763
CTATTTAAATATGTCGTCCCAGAAGCTTGAAGAGATATCGTCCAGACTTGGAAATTCAGG
AAAGCCTTGTGTAGACCCAGTTTGTTCCTGAGGTTGTGGTTGAACCGTATTTGTATGTGG
TATATTCTGGTCGTTGTGTGAAGTGGATCCTCTACGTTGTACATCTTGAAATAAAGGGGA
TTTGATATCTCCCAGATATACACGCCATTCTCTGCTTGACGTGCAGTGATGCGTTCCCCT
GTGCGTGAATCCATGTCCCGAGCAATTTATGTGCACGTAAATTGTGCAGCCGCACTCTAA
ATCAACTCGACGTCGTCTGATTGCTCGTTTCTTCGCAGCTCTGTGTTGAACTTTGATAGA
GGGGGGAGTCGAGGAAGATGAATTTCGCAT
>KJ939721
CTATTTAAATATGTCGTCCCAGAAGCTTGAAGAGATATCGTCCAGACTTGGAAATTCAGG
AAAGCCTTGTGTAGACCCAGTTTGTTCCTGAGGTTGTGGTTGAACCGTATTTGTATGTGG
TATATTCTGGTCGTTGTGTGAAGTGGATCCTCTACGTTGTACATCTTGAAATAAAGGGGA
TTTGATATCTCCCAGATATACACGCCATTCTCTGCTTGACGTGCAGTGATGCGTTCCCCT
GTGCGTGAATCCATGTCCCGAGCAATTTATGTGCACGTAAATTGTGCAGCCGCACTCTAA
ATCAACTCGACGTCGTCTGATTGCTCGTTTCTTCGCAGCTCTGTGTTGAACTTTGATAGA
GGGGGGAGTCGAGGAAGATGAATTTCGCAT
>KJ939762
CTATTTAAATATGTCGTCCCAGAAGCTTGAAGAGATATCGTCCAGACTTGGAAATTCAGG
AAAGCCTTGTGTAGACCCAGTTTGTTCCTGAGGTTGTGGTTGAACCGTATTTGTATGTGG
TATATTCTGGTCGTTGTGTGAAGTGGATCCTCTACGTTGTACATCTTGAAATAAAGGGGA
TTTGATATCTCCCAGATATACACGCCATTCTCTGCTTGACGTGCAGTGATGCGTTCCCCT
GTGCGTGAATCCATGTCCCGAGCAATTTATGTGCACGTAAATTGTGCAGCCGCACTCTAA
ATCAACTCGACGTCGTCTGATTGCTCGTTTCTTCGCAGCTCTGTGTTGAACTTTGATAGA
GGGGGGAGTCGAGGAAGATGAATTTCGCAT
>KJ939714
CTATTTAAATATGTCGTCCCAGAAGCTTGAAGAGATATCGTCCAGACTTGGAAATTCAGG
AAAGCCTTGTGTAGACCCAGTTTGTTCCTGAGGTTGTGGTTGAACCGTATTTGTATGTGG
TATATTCTGGTCGTTGTGTGAAGTGGATCCTCTACGTTGTACATCTTGAAATAAAGGGGA
TTTGATATCTCCCAGATATACACGCCATTCTCTGCTTGACGTGCAGTGATGCGTTCCCCT
GTGCGTGAATCCATGTCCCGAGCAATTTATGTGCACGTAAATTGTGCAGCCGCACTCTAA
ATCAACTCGACGTCGTCTGATTGCTCGTTTCTTCGCAGCTCTGTGTTGAACTTTGATAGA
GGGGGGAGTCGAGGAAGATGAATTTCGCAT
>KJ939761
CTATTTAAATATGTCGTCCCAGAAGCTTGAAGAGATATCGTCCAGACTTGGAAATTCAGG
AAAGCCTTGTGTAGACCCAGTTTGTTCCTGAGGTTGTGGTTGAACCGTATTTGTATGTGG
TATATTCTGGTCGTTGTGTGAAGTGGATCCTCTACGTTGTACATCTTGAAATAAAGGGGA
TTTGATATCTCCCAGATATACACGCCATTCTCTGCTTGACGTGCAGTGATGCGTTCCCCT
GTGCGTGAATCCATGTCCCGAGCAATTTATGTGCACGTAAATTGTGCAGCCGCACTCTAA
ATCAACTCGACGTCGTCTGATTGCTCGTTTCTTCGCAGCTCTGTGTTGAACTTTGATAGA
GGGGGGAGTCGAGGAAGATGAATTTCGCAT
>KJ939760
CTATTTAAATATGTCGTCCCAGAAGCTTGAAGAGATATCGTCCAGACTTGGAAATTCAGG
AAAGCCTTGTGTAGACCCAGTTTGTTCCTGAGGTTGTGGTTGAACCGTATTTGTATGTGG
TATATTCTGGTCGTTGTGTGAAGTGGATCCTCTACGTTGTACATCTTGAAATAAAGGGGA
TTTGATATCTCCCAGATATACACGCCATTCTCTGCTTGACGTGCAGTGATGCGTTCCCCT
GTGCGTGAATCCATGTCCCGAGCAATTTATGTGCACGTAAATTGTGCAGCCGCACTCTAA
ATCAACTCGACGTCGTCTGATTGCTCGTTTCTTCGCAGCTCTGTGTTGAACTTTGATAGA
GGGGGGAGTCGAGGAAGATGAATTTCGCAT
>KJ939759
CTATTTAAATATGTCGTCCCAGAAGCTTGAAGAGATATCGTCCAGACTTGGAAATTCAGG
AAAGCCTTGTGTAGACCCAGTTTGTTCCTGAGGTTGTGGTTGAACCGTATTTGTATGTGG
TATATTCTGGTCGTTGTGTGAAGTGGATCCTCTACGTTGTACATCTTGAAATAAAGGGGA
TTTGATATCTCCCAGATATACACGCCATTCTCTGCTTGACGTGCAGTGATGCGTTCCCCT
GTGCGTGAATCCATGTCCCGAGCAATTTATGTGCACGTAAATTGTGCAGCCGCACTCTAA
ATCAACTCGACGTCGTCTGATTGCTCGTTTCTTCGCAGCTCTGTGTTGAACTTTGATAGA
GGGGGGAGTCGAGGAAGATGAATTTCGCAT
>KJ939718
CTATTTAAATATGTCGTCCCAGAAGCTTGAAGAGATATCGTCCAGACTTGGAAATTCAGG
AAAGCCTTGTGTAGACCCAGTTTGTTCCTGAGGTTGTGGTTGAACCGTATTTGTATGTGG
TATATTCTGGTCGTTGTGTGAAGTGGATCCTCTACGTTGTACATCTTGAAATAAAGGGGA
TTTGATATCTCCCAGATATACACGCCATTCTCTGCTTGACGTGCAGTGATGCGTTCCCCT
GTGCGTGAATCCATGTCCCGAGCAATTTATGTGCACGTAAATTGTGCAGCCGCACTCTAA
ATCAACTCGACGTCGTCTGATTGCTCGTTTCTTCGCAGCTCTGTGTTGAACTTTGATAGA
GGGGGGAGTCGAGGAAGATGAATTTCGCAT
>KJ939758
CTATTTAAATATGTCGTCCCAGAAGCTTGAAGAGATATCGTCCAGACTTGGAAATTCAGG
AAAGCCTTGTGTAGACCCAGTTTGTTCCTGAGGTTGTGGTTGAACCGTATTTGTATGTGG
TATATTCTGGTCGTTGTGTGAAGTGGATCCTCTACGTTGTACATCTTGAAATAAAGGGGA
TTTGATATCTCCCAGATATACACGCCATTCTCTGCTTGACGTGCAGTGATGCGTTCCCCT
GTGCGTGAATCCATGTCCCGAGCAATTTATGTGCACGTAAATTGTGCAGCCGCACTCTAA
ATCAACTCGACGTCGTCTGATTGCTCGTTTCTTCGCAGCTCTGTGTTGAACTTTGATAGA
GGGGGGAGTCGAGGAAGATGAATTTCGCAT
>KJ939726
CTATTTAAATATGTCGTCCCAGAAGCTTGAAGAGATATCGTCCAGACTTGGAAATTCAGG
AAAGCCTTGTGTAGACCCAGTTTGTTCCTGAGGTTGTGGTTGAACCGTATTTGTATGTGG
TATATTCTGGTCGTTGTGTGAAGTGGATCCTCTACGTTGTACATCTTGAAATAAAGGGGA
TTTGATATCTCCCAGATATACACGCCATTCTCTGCTTGACGTGCAGTGATGCGTTCCCCT
GTGCGTGAATCCATGTCCCGAGCAATTTATGTGCACGTAAATTGTGCAGCCGCACTCTAA
ATCAACTCGACGTCGTCTGATTGCTCGTTTCTTCGCAGCTCTGTGTTGAACTTTGATAGA
GGGGGGAGTCGAGGAAGATGAATTTCGCAT
>KJ939727
CTATTTAAATATGTCGTCCCAGAAGCTTGAAGAGATATCGTCCAGACTTGGAAATTCAGG
AAAGCCTTGTGTAGACCCAGTTTGTTCCTGAGGTTGTGGTTGAACCGTATTTGTATGTGG
TATATTCTGGTCGTTGTGTGAAGTGGATCCTCTACGTTGTACATCTTGAAATAAAGGGGA
TTTGATATCTCCCAGATATACACGCCATTCTCTGCTTGACGTGCAGTGATGCGTTCCCCT
GTGCGTGAATCCATGTCCCGAGCAATTTATGTGCACGTAAATTGTGCAGCCGCACTCTAA
ATCAACTCGACGTCGTCTGATTGCTCGTTTCTTCGCAGCTCTGTGTTGAACTTTGATAGA
GGGGGGAGTCGAGGAAGATGAATTTCGCAT
>KJ939757
CTATTTAAATATGTCGTCCCAGAAGCTTGAAGAGATATCGTCCAGACTTGGAAATTCAGG
AAAGCCTTGTGTAGACCCAGTTTGTTCCTGAGGTTGTGGTTGAACCGTATTTGTATGTGG
TATATTCTGGTCGTTGTGTGAAGTGGATCCTCTACGTTGTACATCTTGAAATAAAGGGGA
TTTGATATCTCCCAGATATACACGCCATTCTCTGCTTGACGTGCAGTGATGCGTTCCCCT
GTGCGTGAATCCATGTCCCGAGCAATTTATGTGCACGTAAATTGTGCAGCCGCACTCTAA
ATCAACTCGACGTCGTCTGATTGCTCGTTTCTTCGCAGCTCTGTGTTGAACTTTGATAGA
GGGGGGAGTCGAGGAAGATGAATTTCGCAT
>KJ939728
CTATTTAAATATGTCGTCCCAGAAGCTTGAAGAGATATCGTCCAGACTTGGAAATTCAGG
AAAGCCTTGTGTAGACCCAGTTTGTTCCTGAGGTTGTGGTTGAACCGTATTTGTATGTGG
TATATTCTGGTCGTTGTGTGAAGTGGATCCTCTACGTTGTACATCTTGAAATAAAGGGGA
TTTGATATCTCCCAGATATACACGCCATTCTCTGCTTGACGTGCAGTGATGCGTTCCCCT
GTGCGTGAATCCATGTCCCGAGCAATTTATGTGCACGTAAATTGTGCAGCCGCACTCTAA
ATCAACTCGACGTCGTCTGATTGCTCGTTTCTTCGCAGCTCTGTGTTGAACTTTGATAGA
GGGGGGAGTCGAGGAAGATGAATTTCGCAT
>KJ939756
CTATTTAAATATGTCGTCCCAGAAGCTTGAAGAGATATCGTCCAGACTTGGAAATTCAGG
AAAGCCTTGTGTAGACCCAGTTTGTTCCTGAGGTTGTGGTTGAACCGTATTTGTATGTGG
TATATTCTGGTCGTTGTGTGAAGTGGATCCTCTACGTTGTACATCTTGAAATAAAGGGGA
TTTGATATCTCCCAGATATACACGCCATTCTCTGCTTGACGTGCAGTGATGCGTTCCCCT
GTGCGTGAATCCATGTCCCGAGCAATTTATGTGCACGTAAATTGTGCAGCCGCACTCTAA
ATCAACTCGACGTCGTCTGATTGCTCGTTTCTTCGCAGCTCTGTGTTGAACTTTGATAGA
GGGGGGAGTCGAGGAAGATGAATTTCGCAT
>KJ939729
CTATTTAAATATGTCGTCCCAGAAGCTTGAAGAGATATCGTCCAGACTTGGAAATTCAGG
AAAGCCTTGTGTAGACCCAGTTTGTTCCTGAGGTTGTGGTTGAACCGTATTTGTATGTGG
TATATTCTGGTCGTTGTGTGAAGTGGATCCTCTACGTTGTACATCTTGAAATAAAGGGGA
TTTGATATCTCCCAGATATACACGCCATTCTCTGCTTGACGTGCAGTGATGCGTTCCCCT
GTGCGTGAATCCATGTCCCGAGCAATTTATGTGCACGTAAATTGTGCAGCCGCACTCTAA
ATCAACTCGACGTCGTCTGATTGCTCGTTTCTTCGCAGCTCTGTGTTGAACTTTGATAGA
GGGGGGAGTCGAGGAAGATGAATTTCGCAT
>KJ939730
CTATTTAAATATGTCGTCCCAGAAGCTTGAAGAGATATCGTCCAGACTTGGAAATTCAGG
AAAGCCTTGTGTAGACCCAGTTTGTTCCTGAGGTTGTGGTTGAACCGTATTTGTATGTGG
TATATTCTGGTCGTTGTGTGAAGTGGATCCTCTACGTTGTACATCTTGAAATAAAGGGGA
TTTGATATCTCCCAGATATACACGCCATTCTCTGCTTGACGTGCAGTGATGCGTTCCCCT
GTGCGTGAATCCATGTCCCGAGCAATTTATGTGCACGTAAATTGTGCAGCCGCACTCTAA
ATCAACTCGACGTCGTCTGATTGCTCGTTTCTTCGCAGCTCTGTGTTGAACTTTGATAGA
GGGGGGAGTCGAGGAAGATGAATTTCGCAT
>KJ939736
CTATTTAAATATGTCGTCCCAGAAGCTTGAAGAGATATCGTCCAGACTTGGAAATTCAGG
AAAGCCTTGTGTAGACCCAGTTTGTTCCTGAGGTTGTGGTTGAACCGTATTTGTATGTGG
TATATTCTGGTCGTTGTGTGAAGTGGATCCTCTACGTTGTACATCTTGAAATAAAGGGGA
TTTGATATCTCCCAGATATACACGCCATTCTCTGCTTGACGTGCAGTGATGCGTTCCCCT
GTGCGTGAATCCATGTCCCGAGCAATTTATGTGCACGTAAATTGTGCAGCCGCACTCTAA
ATCAACTCGACGTCGTCTGATTGCTCGTTTCTTCGCAGCTCTGTGTTGAACTTTGATAGA
GGGGGGAGTCGAGGAAGATGAATTTCGCAT
>KJ939755
CTATTTAAATATGTCGTCCCAGAAGCTTGAAGAGATATCGTCCAGACTTGGAAATTCAGG
AAAGCCTTGTGTAGACCCAGTTTGTTCCTGAGGTTGTGGTTGAACCGTATTTGTATGTGG
TATATTCTGGTCGTTGTGTGAAGTGGATCCTCTACGTTGTACATCTTGAAATAAAGGGGA
TTTGATATCTCCCAGATATACACGCCATTCTCTGCTTGACGTGCAGTGATGCGTTCCCCT
GTGCGTGAATCCATGTCCCGAGCAATTTATGTGCACGTAAATTGTGCAGCCGCACTCTAA
ATCAACTCGACGTCGTCTGATTGCTCGTTTCTTCGCAGCTCTGTGTTGAACTTTGATAGA
GGGGGGAGTCGAGGAAGATGAATTTCGCAT
>KJ939737
CTATTTAAATATGTCGTCCCAGAAGCTTGAAGAGATATCGTCCAGACTTGGAAATTCAGG
AAAGCCTTGTGTAGACCCAGTTTGTTCCTGAGGTTGTGGTTGAACCGTATTTGTATGTGG
TATATTCTGGTCGTTGTGTGAAGTGGATCCTCTACGTTGTACATCTTGAAATAAAGGGGA
TTTGATATCTCCCAGATATACACGCCATTCTCTGCTTGACGTGCAGTGATGCGTTCCCCT
GTGCGTGAATCCATGTCCCGAGCAATTTATGTGCACGTAAATTGTGCAGCCGCACTCTAA
ATCAACTCGACGTCGTCTGATTGCTCGTTTCTTCGCAGCTCTGTGTTGAACTTTGATAGA
GGGGGGAGTCGAGGAAGATGAATTTCGCAT
>KJ939739
CTATTTAAATATGTCGTCCCAGAAGCTTGAAGAGATATCGTCCAGACTTGGAAATTCAGG
AAAGCCTTGTGTAGACCCAGTTTGTTCCTGAGGTTGTGGTTGAACCGTATTTGTATGTGG
TATATTCTGGTCGTTGTGTGAAGTGGATCCTCTACGTTGTACATCTTGAAATAAAGGGGA
TTTGATATCTCCCAGATATACACGCCATTCTCTGCTTGACGTGCAGTGATGCGTTCCCCT
GTGCGTGAATCCATGTCCCGAGCAATTTATGTGCACGTAAATTGTGCAGCCGCACTCTAA
ATCAACTCGACGTCGTCTGATTGCTCGTTTCTTCGCAGCTCTGTGTTGAACTTTGATAGA
GGGGGGAGTCGAGGAAGATGAATTTCGCAT
>KJ939754
CTATTTAAATATGTCGTCCCAGAAGCTTGAAGAGATATCGTCCAGACTTGGAAATTCAGG
AAAGCCTTGTGTAGACCCAGTTTGTTCCTGAGGTTGTGGTTGAACCGTATTTGTATGTGG
TATATTCTGGTCGTTGTGTGAAGTGGATCCTCTACGTTGTACATCTTGAAATAAAGGGGA
TTTGATATCTCCCAGATATACACGCCATTCTCTGCTTGACGTGCAGTGATGCGTTCCCCT
GTGCGTGAATCCATGTCCCGAGCAATTTATGTGCACGTAAATTGTGCAGCCGCACTCTAA
ATCAACTCGACGTCGTCTGATTGCTCGTTTCTTCGCAGCTCTGTGTTGAACTTTGATAGA
GGGGGGAGTCGAGGAAGATGAATTTCGCAT
>KJ939740
CTATTTAAATATGTCGTCCCAGAAGCTTGAAGAGATATCGTCCAGACTTGGAAATTCAGG
AAAGCCTTGTGTAGACCCAGTTTGTTCCTGAGGTTGTGGTTGAACCGTATTTGTATGTGG
TATATTCTGGTCGTTGTGTGAAGTGGATCCTCTACGTTGTACATCTTGAAATAAAGGGGA
TTTGATATCTCCCAGATATACACGCCATTCTCTGCTTGACGTGCAGTGATGCGTTCCCCT
GTGCGTGAATCCATGTCCCGAGCAATTTATGTGCACGTAAATTGTGCAGCCGCACTCTAA
ATCAACTCGACGTCGTCTGATTGCTCGTTTCTTCGCAGCTCTGTGTTGAACTTTGATAGA
GGGGGGAGTCGAGGAAGATGAATTTCGCAT
>KJ939741
CTATTTAAATATGTCGTCCCAGAAGCTTGAAGAGATATCGTCCAGACTTGGAAATTCAGG
AAAGCCTTGTGTAGACCCAGTTTGTTCCTGAGGTTGTGGTTGAACCGTATTTGTATGTGG
TATATTCTGGTCGTTGTGTGAAGTGGATCCTCTACGTTGTACATCTTGAAATAAAGGGGA
TTTGATATCTCCCAGATATACACGCCATTCTCTGCTTGACGTGCAGTGATGCGTTCCCCT
GTGCGTGAATCCATGTCCCGAGCAATTTATGTGCACGTAAATTGTGCAGCCGCACTCTAA
ATCAACTCGACGTCGTCTGATTGCTCGTTTCTTCGCAGCTCTGTGTTGAACTTTGATAGA
GGGGGGAGTCGAGGAAGATGAATTTCGCAT
>KJ939753
CTATTTAAATATGTCGTCCCAGAAGCTTGAAGAGATATCGTCCAGACTTGGAAATTCAGG
AAAGCCTTGTGTAGACCCAGTTTGTTCCTGAGGTTGTGGTTGAACCGTATTTGTATGTGG
TATATTCTGGTCGTTGTGTGAAGTGGATCCTCTACGTTGTACATCTTGAAATAAAGGGGA
TTTGATATCTCCCAGATATACACGCCATTCTCTGCTTGACGTGCAGTGATGCGTTCCCCT
GTGCGTGAATCCATGTCCCGAGCAATTTATGTGCACGTAAATTGTGCAGCCGCACTCTAA
ATCAACTCGACGTCGTCTGATTGCTCGTTTCTTCGCAGCTCTGTGTTGAACTTTGATAGA
GGGGGGAGTCGAGGAAGATGAATTTCGCAT
>KJ939752
CTATTTAAATATGTCGTCCCAGAAGCTTGAAGAGATATCGTCCAGACTTGGAAATTCAGG
AAAGCCTTGTGTAGACCCAGTTTGTTCCTGAGGTTGTGGTTGAACCGTATTTGTATGTGG
TATATTCTGGTCGTTGTGTGAAGTGGATCCTCTACGTTGTACATCTTGAAATAAAGGGGA
TTTGATATCTCCCAGATATACACGCCATTCTCTGCTTGACGTGCAGTGATGCGTTCCCCT
GTGCGTGAATCCATGTCCCGAGCAATTTATGTGCACGTAAATTGTGCAGCCGCACTCTAA
ATCAACTCGACGTCGTCTGATTGCTCGTTTCTTCGCAGCTCTGTGTTGAACTTTGATAGA
GGGGGGAGTCGAGGAAGATGAATTTCGCAT
>KJ939743
CTATTTAAATATGTCGTCCCAGAAGCTTGAAGAGATATCGTCCAGACTTGGAAATTCAGG
AAAGCCTTGTGTAGACCCAGTTTGTTCCTGAGGTTGTGGTTGAACCGTATTTGTATGTGG
TATATTCTGGTCGTTGTGTGAAGTGGATCCTCTACGTTGTACATCTTGAAATAAAGGGGA
TTTGATATCTCCCAGATATACACGCCATTCTCTGCTTGACGTGCAGTGATGCGTTCCCCT
GTGCGTGAATCCATGTCCCGAGCAATTTATGTGCACGTAAATTGTGCAGCCGCACTCTAA
ATCAACTCGACGTCGTCTGATTGCTCGTTTCTTCGCAGCTCTGTGTTGAACTTTGATAGA
GGGGGGAGTCGAGGAAGATGAATTTCGCAT
>KJ939742
CTATTTAAATATGTCGTCCCAGAAGCTTGAAGAGATATCGTCCAGACTTGGAAATTCAGG
AAAGCCTTGTGTAGACCCAGTTTGTTCCTGAGGTTGTGGTTGAACCGTATTTGTATGTGG
TATATTCTGGTCGTTGTGTGAAGTGGATCCTCTACGTTGTACATCTTGAAATAAAGGGGA
TTTGATATCTCCCAGATATACACGCCATTCTCTGCTTGACGTGCAGTGATGCGTTCCCCT
GTGCGTGAATCCATGTCCCGAGCAATTTATGTGCACGTAAATTGTGCAGCCGCACTCTAA
ATCAACTCGACGTCGTCTGATTGCTCGTTTCTTCGCAGCTCTGTGTTGAACTTTGATAGA
GGGGGGAGTCGAGGAAGATGAATTTCGCAT
>KJ939744
CTATTTAAATATGTCGTCCCAGAAGCTTGAAGAGATATCGTCCAGACTTGGAAATTCAGG
AAAGCCTTGTGTAGACCCAGTTTGTTCCTGAGGTTGTGGTTGAACCGTATTTGTATGTGG
TATATTCTGGTCGTTGTGTGAAGTGGATCCTCTACGTTGTACATCTTGAAATAAAGGGGA
TTTGATATCTCCCAGATATACACGCCATTCTCTGCTTGACGTGCAGTGATGCGTTCCCCT
GTGCGTGAATCCATGTCCCGAGCAATTTATGTGCACGTAAATTGTGCAGCCGCACTCTAA
ATCAACTCGACGTCGTCTGATTGCTCGTTTCTTCGCAGCTCTGTGTTGAACTTTGATAGA
GGGGGGAGTCGAGGAAGATGAATTTCGCAT
>KJ939745
CTATTTAAATATGTCGTCCCAGAAGCTTGAAGAGATATCGTCCAGACTTGGAAATTCAGG
AAAGCCTTGTGTAGACCCAGTTTGTTCCTGAGGTTGTGGTTGAACCGTATTTGTATGTGG
TATATTCTGGTCGTTGTGTGAAGTGGATCCTCTACGTTGTACATCTTGAAATAAAGGGGA
TTTGATATCTCCCAGATATACACGCCATTCTCTGCTTGACGTGCAGTGATGCGTTCCCCT
GTGCGTGAATCCATGTCCCGAGCAATTTATGTGCACGTAAATTGTGCAGCCGCACTCTAA
ATCAACTCGACGTCGTCTGATTGCTCGTTTCTTCGCAGCTCTGTGTTGAACTTTGATAGA
GGGGGGAGTCGAGGAAGATGAATTTCGCAT
>KJ939747
CTATTTAAATATGTCGTCCCAGAAGCTTGAAGAGATATCGTCCAGACTTGGAAATTCAGG
AAAGCCTTGTGTAGACCCAGTTTGTTCCTGAGGTTGTGGTTGAACCGTATTTGTATGTGG
TATATTCTGGTCGTTGTGTGAAGTGGATCCTCTACGTTGTACATCTTGAAATAAAGGGGA
TTTGATATCTCCCAGATATACACGCCATTCTCTGCTTGACGTGCAGTGATGCGTTCCCCT
GTGCGTGAATCCATGTCCCGAGCAATTTATGTGCACGTAAATTGTGCAGCCGCACTCTAA
ATCAACTCGACGTCGTCTGATTGCTCGTTTCTTCGCAGCTCTGTGTTGAACTTTGATAGA
GGGGGGAGTCGAGGAAGATGAATTTCGCAT
>KJ939748
CTATTTAAATATGTCGTCCCAGAAGCTTGAAGAGATATCGTCCAGACTTGGAAATTCAGG
AAAGCCTTGTGTAGACCCAGTTTGTTCCTGAGGTTGTGGTTGAACCGTATTTGTATGTGG
TATATTCTGGTCGTTGTGTGAAGTGGATCCTCTACGTTGTACATCTTGAAATAAAGGGGA
TTTGATATCTCCCAGATATACACGCCATTCTCTGCTTGACGTGCAGTGATGCGTTCCCCT
GTGCGTGAATCCATGTCCCGAGCAATTTATGTGCACGTAAATTGTGCAGCCGCACTCTAA
ATCAACTCGACGTCGTCTGATTGCTCGTTTCTTCGCAGCTCTGTGTTGAACTTTGATAGA
GGGGGGAGTCGAGGAAGATGAATTTCGCAT
>KJ939749
CTATTTAAATATGTCGTCCCAGAAGCTTGAAGAGATATCGTCCAGACTTGGAAATTCAGG
AAAGCCTTGTGTAGACCCAGTTTGTTCCTGAGGTTGTGGTTGAACCGTATTTGTATGTGG
TATATTCTGGTCGTTGTGTGAAGTGGATCCTCTACGTTGTACATCTTGAAATAAAGGGGA
TTTGATATCTCCCAGATATACACGCCATTCTCTGCTTGACGTGCAGTGATGCGTTCCCCT
GTGCGTGAATCCATGTCCCGAGCAATTTATGTGCACGTAAATTGTGCAGCCGCACTCTAA
ATCAACTCGACGTCGTCTGATTGCTCGTTTCTTCGCAGCTCTGTGTTGAACTTTGATAGA
GGGGGGAGTCGAGGAAGATGAATTTCGCAT
>KJ939750
CTATTTAAATATGTCGTCCCAGAAGCTTGAAGAGATATCGTCCAGACTTGGAAATTCAGG
AAAGCCTTGTGTAGACCCAGTTTGTTCCTGAGGTTGTGGTTGAACCGTATTTGTATGTGG
TATATTCTGGTCGTTGTGTGAAGTGGATCCTCTACGTTGTACATCTTGAAATAAAGGGGA
TTTGATATCTCCCAGATATACACGCCATTCTCTGCTTGACGTGCAGTGATGCGTTCCCCT
GTGCGTGAATCCATGTCCCGAGCAATTTATGTGCACGTAAATTGTGCAGCCGCACTCTAA
ATCAACTCGACGTCGTCTGATTGCTCGTTTCTTCGCAGCTCTGTGTTGAACTTTGATAGA
GGGGGGAGTCGAGGAAGATGAATTTCGCAT
>KJ939751
CTATTTAAATATGTCGTCCCAGAAGCTTGAAGAGATATCGTCCAGACTTGGAAATTCAGG
AAAGCCTTGTGTAGACCCAGTTTGTTCCTGAGGTTGTGGTTGAACCGTATTTGTATGTGG
TATATTCTGGTCGTTGTGTGAAGTGGATCCTCTACGTTGTACATCTTGAAATAAAGGGGA
TTTGATATCTCCCAGATATACACGCCATTCTCTGCTTGACGTGCAGTGATGCGTTCCCCT
GTGCGTGAATCCATGTCCCGAGCAATTTATGTGCACGTAAATTGTGCAGCCGCACTCTAA
ATCAACTCGACGTCGTCTGATTGCTCGTTTCTTCGCAGCTCTGTGTTGAACTTTGATAGA
GGGGGGAGTCGAGGAAGATGAATTTCGCAT
>KJ939746
CTATTTAAATATGTCGTCCCAGAAGCTTGAAGAGATATCGTCCAGACTTGGAAATTCAGG
AAAGCCTTGTGTAGACCCAGTTTGTTCCTGAGGTTGTGGTTGAACCGTATTTGTATGTGG
TATATTCTGGTCGTTGTGTGAAGTGGATCCTCTACGTTGCACTTTATGAAATAAAGGGGA
TTTGATATCTCCCAGATATACACGCCATTCTCTGCTTGACGTGCAGTGATGCGTTCCCCT
GTGCGTGAATCCATGTCCCGAGCAATTTATGTGCACGTAAATTGTGCAGCCGCACTCTAA
ATCAACTCGACGTCGTCTGATTGCTCGTTTCTTCGCAGCTCTGTGTTGAACTTTGATAGA
GGGGGGAGTCGAGGAAGATGAATTTCGCAT
>KJ939716
CTATTTAAATATGTCGTCCCAGAAGCTTGAAGAGATATCGTCCAGACTTGGAAATTCAGG
AAAGCCTTGTGTAGACCCAGTTTGTTCCTGAGGTTGTGGTTGAACCGTATTTGTATGTGG
TATATTCTGGTCGTTGTGTGAAGTGGATCCTCTACGTTGTACATCTTGAAATAAAGGGGA
TTTGATATCTCCCAGATATACACGCCATTCTCTGCTTGACGTGCAGTGATGCGTTCCCCT
GTGCGTGAATCCATGTCCCGAGCAATTTATGTGCACGTAAATTGTGCAGCCGCACTCTAA
ATCAACTCGGCGTCGTCTGATTGCTCGTTTCTTCGCAGCTGTGTGTTGAACTTTGATAGA
GGGGGGAGTCGATGAAGATGAATTTCGCAT
>KJ939764
CTATTTAAATATGTCGTCCCAGAAGCTTGAAGAGATATCGTCCAAACTTGGAAATTCAGG
AAAGCCTTGTGTAGACCCAGTTTGTTCCTGAGGTTGTGGTTGAACCGTATTTGTATGTGG
TATATTCTGGTCGTCGTGTGAAGTGGATCCTCTACGTTGTACATCTTGAAATAAAGGGGA
TTTGATATCTCCCAGATATACACGCCATTCTCTGCTTGACGTGCAGTGATGCGTTCCCCT
GTGCGTGAATCCATGTCCCGAGCAATTTATGTGCACGTAAATTGTGCAGCCGCACTCTAA
ATCAACTCGACGTCGTCTGATTGCTCGTTTCTTCGCAGCTCTGTGTTGAACTTTGATAGA
GGGGGGAGTCGAGGAAGATGAATTTCGCAT
>KJ939738
CTATTTAAATATGTCGTCCCAGAAGCTTGAAGAGATATCGTCCAGACTTGGAAATTCAGG
AAAGCCTTGTGTAGACCCAGTTTGTTCCTGAGGTTGTGGTTGAATCGTATTTGTATGTGG
TATATTCTGGTCGTTGTGTGAAGTGGATCCTCTACGTTGTACATCTTGAAATAAAGGGGA
TTTGATATCTCCCAGATATACACGCCATTCTCTGCTTGACGTGCAGTGATGCGTTCCCCT
GTGCGTGAATCCATGTCCCGAGCAATTTATGTGCACGTAAATTGTGCAGCCGCACTCTAA
ATCAACTCGACGTCGTCTGATTGCTCGTTTCTTCGCAGCTCTGTGTTGAACTTTGATAGA
GGGGGGAGTCGAGGAAGATGAATTTCGCAT
>JN419004
CTATTTAAATATGTCGTCCCAGAAGCTTGAAGAGATATCGTCCAGACTTGGAAATTCAGG
AAAGCCTTGTGTAGACCCAGTTTGTTCCTGAGGTTGTGGTTGAACCGTATTTGTATGTGG
TATATTCTGGTCGTTGTGTGAAGTGGATCCTCTACGTTGTACATCTTGAAATAAAGGGGA
TTTGATATCTCCCAGATATACACGCCATTCTCTGCTTGACGTGCAGTGATGCGTTCCCCT
GTGCGTGAATCCATGTCCCGAGCAATTTATGTGTACGTAAATTGTGCAGCCACACTCTAA
ATCAACTCGACGTCGCCTGATTGCGCGTTTCTTCGCAGCTCTGTGTTGAACTTTGATAGA
GGGGGGAGTCGAGGAAGATGAATTTCGCAT
>JN419003
CTATTTAAATATGTCGTCCCAGAAGCTTGAAGAGATATCGTCCAGACTTGGAAATTCAGG
AAAGCCTTGTGTAGACCCAGTTTGTTCCTGAGGTTGTGGTTGAACCGTATTTGTATGTGG
TATATTCTGGTCGTGGTGTGAAGTGGATCCTCTACGTTGTACATCTTGAAATAAAGGGGA
TTTGATATCTCCCAGATATACACGCCATTCTCTGCTTGACGTGCAGTGATGCGTTCCCCT
GTGCGTGAATCCATGTCCCGAGCAATTTATGTGTACGTAAATTGTGCAGCCACACTCTAA
ATCAACTCGACGTCGCCTGATTGCGCGTTTCTTCGCAGCTCTGTGTTGAACTTTGATAGA
GGGGGGAGTTGAGGAAGATGAATTTCGCAT
>KJ939735
CTATTTAAATATGTCATCCCAGAAGCTTGAAGAGATATCGTCCAGACTTGGAAATTCAGG
AAAGCCTTGTGTAGACCCAGTTTGTTCCTGAGATTGTGGTTGAATCGTATTTGTATGTGG
TATATTCTGGTCGTTGTGTGAAGTGGATCCTCTACGTTGTACATCTTGAAATAAAGGGGA
TTTGATATCTCCCAGATATACACGCCATTCTCTGCTTGACGTGCAGTGATGCGTTCCCCT
GTGCGTGAATCCATGTCCCGAGCAATTTATGTGTACGTAAATTGTGCAGCCGCACTCTAA
ATCAACTCGACGTCGCCTAATTGCGCGTTTCTTCGCAGCTCTGTGTTGAACTTTGATAGA
GGGGGGAGTCGAGGAAGATGAATTTCGCAT
>KJ939731
CTATTTAAATATGTCATCCCAGAAGCTTGAAGAGATATCGTCCAGACTTGGAAATTCAGG
AAAGCCTTGTGTAGACCCAGTTTGTTCCTGAGATTGTGGTTGAATCGTATTTGTATGTGG
TATATTCTGGTCGTTGTGTGAAGTGGATCCTCTACGTTGTACATCTTGAAATAAAGGGGA
TTTGATATCTCCCAGATATACACGCCATTCTCTGCTTGACGTGCAGTGATGCGTTCCCCT
GTGCGTGAATCCATGTCCCGAGCAATTTATGTGTACGTAAATTGTGCAGCCGCACTCTAA
ATCAACTCGACGTCGCCTAATTGCGCGTTTCTTCGCAGCTCTGTGTTGAACTTTGATAGA
GGGGGGAGTCGAGGAAGATGAATTTCGCAT
>KJ939725
CTATTTAAATATGTCGTCCCAGAAGCTTGAAGAGATATCGTCCAGACTTGGAAATTCAGG
AAAGCCTTGTGTAGACCCAGTTTGTTCCTGAGGTTGTGGTTGAACCGTATTTGTATGTGG
TATATTCTGGTCGTTGTGTGAAGTGGATCCTCTACGTTGTACATCTTGAAATAAAGGGGA
TTTGATATCTCCCAGATATACACGCCATTCTCTGCTTGACGTGCAGTGATGCGTTCCCCT
GTGCGTGAATCCATGTCCCGAGCAATTTATGTGCACGTAAATTGTGCAGCCGCACTCTAA
ATCAACTCGACGTCGCCTGATCGCTCGTTTCTTCGCAGCTCTGTGTTGAACTTTGATAGA
GGGGGGAGTCGAGGAAGATGAATTTCGCAT
>JN419006
CTATTTAAATATGTCGTCCCAGAAGCTTGAAGAGATATCGTCCAGACTTGGAAATTCAGG
AAAGCCTTGTGTAGACCCAGTTTGTTCCTGAGGTTGTGGTTGAACCGTATTTGGATGTGG
TATATTCTGGTTGTTGTGTGAAGTGGATCCTCTACGTTGTACATCTTGAAATAAAGGGGA
TTTGATATCTCCCAGATATACACGCCATTCTCTGCTTGACGTGCAGTGATGCGTTCCCCT
GTGCGTGAATCCATGTCCCGAGCAATTTATGTGCACGTAAATTGTGCAGCCGCACTCTAA
ATCAACTCGACGTCGTCTGATTGCCCGTTTCTTCGCAGCTCTGTGTTGAACTTTGATAGA
GGGGGGAGTCGAGGAAGATGAATTTCGCAT
>KJ939709
CTATTTAAATATGTCGTCCCAGAAGCTTGAAGAGATATCGTCCAGACTTGGAAATTCAGG
AAAGCCTTGTGTAGACCCAGTTTGTTCCTGAGGTTGTGGTTGAACCGTATTTGTATGTGG
TATATTCTGGTCGTTGTGTGAAGTGGATCTTCTACGTTGTACATCTTGAAATAAAGGGGA
TTTGATATCTCCCAGATATACACGCCATTCTCTGCTTGACGTGCAGTGATGCGTTCCCCT
GTGCGTGAATCCATGTCCCGAGCAATTTATGTGCACGTAAATTGTGCAGCCGCACTCTAA
ATCAACTCGACGTCGTCTGATTGCCCGTTTCTTCGCAGCTCTGTGTTGAACTTTGATAGA
GGGGGGAGTCGAGGAAGATGAATTTCGCAT
>KJ939724
CTATTTAAATATGTCGTCCCAGAAGCTTGAAGAGATATCGTCCAGACTTGGAAATTCAGG
AAAGCCTTGTGTAGACCCAGTTTGTTCCTGAGGTTGTGGTTGAACCGTATTTGTATGTGG
TATATTCTGGTCGTTGTGTGAAGTGGATCCTCTACGTTGTACATCTTGAAATAAAGGGGA
TTTGATATCTCCCAGATATACACGCCATTCTCTGCTTGACGTGCAGTGATGCGTTCCCCT
GTGCGTGAATCCATGTCCCGAGCAATTTATGTGTACGTAAATTGTGCAGCCGCACTCTAA
ATCAACTCGACGTCGTCTGATTGCTCGTTTCTTCGCAGCTCTGTGTTGAACTTTGATAGA
GGGGGGAGTCGAGGAAGATGAATTTCGCAT
>KJ939723
CTATTTAAATATGTCGTCCCAGAAGCTTGAAGAGATATCGTCCAGACTTGGAAATTCAGG
AAAGCCTTGTGTAGACCCAGTTTGTTCCTGAGGTTGTGGTTGAACCGTATTTGTATGTGG
TATATTCTGGTCGTTGTGTGAAGTGGATCCTCTACGTTGTACATCTTGAAATAAAGGGGA
TTTGATATCTCCCAGATATACACGCCATTCTCTGCTTGACGTGCAGTGATGCGTTCCCCT
GTGCGTGAATCCATGTCCCGAGCAATTTATGTGTACGTAAATTGTGCAGCCGCACTCTAA
ATCAACTCGACGTCGTCTGATTGCTCGTTTCTTCGCAGCTCTGTGTTGAACTTTGATAGA
GGGGGGAGTCGAGGAAGATGAATTTCGCAT
>KJ939722
CTATTTAAATATGTCGTCCCAGAAGCTTGAAGAGATATCGTCCAGACTTGGAAATTCAGG
AAAGCCTTGTGTAGACCCAGTTTGTTCCTGAGGTTGTGGTTGAACCGTATTTGTATGTGG
TATATTCTGGTCGTTGTGTGAAGTGGATCCTCTACGTTGTACATCTTGAAATAAAGGGGA
TTTGATATCTCCCAGATATACACGCCATTCTCTGCTTGACGTGCAGTGATGCGTTCCCCT
GTGCGTGAATCCATGTCCCGAGCAATTTATGTGTACGTAAATTGTGCAGCCGCACTCTAA
ATCAACTCGACGTCGTCTGATTGCTCGTTTCTTCGCAGCTCTGTGTTGAACTTTGATAGA
GGGGGGAGTCGAGGAAGATGAATTTCGCAT
>KJ939719
CTATTTAAAAATGTCGTCCCAGAAGCTTGAAGAGATATCGTCCAGACTTGGAAATTCAGG
AAAGCCTTGTGTAGACCCAGTTTGTTCCTGAGGTTGTGGTTGAACCGTATTTGTATGTGG
TATATTCTGGTCGTTGTGTGAAGTGGATCCTCTACGTTGTACATCTTGAAATAAAGGGGA
TTTGATATCTCCCAGATATACACGCCATTCTCTGCTTGACGTGCAGTGATGCGTTCCCCT
GTGCGTGAATCCATGTCCCGAGCAATTTATGTGTACGTAAATTGTGCAGCCGCACTCTAA
ATCAACTCGACGTCGTCTGATTGCTCGTTTCTTCGCAGCTCTGTGTTGAACTTTGATAGA
GGGGGGAGTTGAGGAAGATGAATTTCGCAT
>FJ665283
CTATTTAAATATGTCGTCCCAGAAGCTTGAAGAGATATCGTCCAGACTTGGAAATTCAGG
AAAGCCTTGTGTAGATCCAGTTTGTTCCTGAGGTTGTGGTTGAACCGTATTTGGAGGTGG
TATACTCTGGTCGTTGTGTATTGTAGATCTTCTACGTTGTACATCTTGAAATAGAGGGGA
TTTGATATCTCCCAGATATACACGCCATTCTCCGCTTGACGTGCAGTGATGCGTTCCCCT
GTGCGTGAATCCATGACCGTAGCAATTTATGTGTACGTAAATTGTGCAGCCGCACTCTAA
ATCAACGCGACGTCGTCTGATTGCTCGTTTCTTCGCAGCTCTGTGTTGAACTTTGATAGA
GGGGGGAGTCGAGGAAGATGAATTTCGCAT
>KJ939848
CTATTTAAATATGTCGTCCCAGAAGCTTGAAGAGATATCGTCCAGACTTGGAAATTCAGG
AAAGCCTTGTGTAGATCCAGTTTGTTCCTGAGGTTGTGGTTGAACCGTATTTGGAGGTGG
TATACTCTGGTCGTTGTGTATTGTAGATCTTCTACGTTGTACATCTTGAAATAGAGGGGA
TTTGATATCTCCCAGATATACACGCCATTCTCCGCTTGACGTGCAGTGATGCGTTCCCCT
GTGCGTGAATCCATGACCGTAGCAATTTATGTGTACGTAAATTGTGCAGCCGCACTCTAA
ATCAACGCGACGTCGTCTGATTGCTCGTTTCTTCGCAGCTCTGTGTTGAACTTTGATAGA
GGGGGGAGTCGAGGAAGATGAATTTCGCAT
>KJ939849
CTATTTAAATATGTCGTCCCAGAAGCTTGAAGAGATATCGTCCAGACTTGGAAATTCAGG
AAAGCCTTGTGTAGATCCAGTTTGTTCCTGAGGTTGTGGTTGAACCGTATTTGGAGGTGG
TATACTCTGGTCGTTGTGTATTGTAGATCTTCTACGTTGTACATCTTGAAATAGAGGGGA
TTTGATATCTCCCAGATATACACGCCATTCTCCGCTTGACGTGCAGTGATGCGTTCCCCT
GTGCGTGAATCCATGACCGTAGCAATTTATGTGTACGTAAATTGTGCAGCCGCACTCTAA
ATCAACGCGACGTCGTCTGATTGCTCGTTTCTTCGCAGCTCTGTGTTGAACTTTGATAGA
GGGGGGAGTCGAGGAAGATGAATTTCGCAT
>KJ939809
CTATTTAAATATGTCGTCCCAGAAGCTTGAAGAGATATCGTCCAGACTTGGAAATTCAGG
AAAGCCTTGTGTAGATCCAGTTTGTTCCTGAGGTTGTGGTTGAACCGTATTTGGAGGTGG
TATACTCTGGTCGTTGTGTATTGTAGATCTTCTACGTTGTACATCTTGAAATAGAGGGGA
TTTGATATCTCCCAGATATACACGCCATTCTCCGCTTGACGTGCAGTGATGCGTTCCCCT
GTGCGTGAATCCATGACCGTAGCAATTTATGTGTACGTAAATTGTGCAGCCGCACTCTAA
ATCAACGCGACGTCGTCTGATTGCTCGTTTCTTCGCAGCTCTGTGTTGAACTTTGATAGA
GGGGGGAGTCGAGGAAGACGAATTTCGCAT
>KJ939795
CTATTTAAATATGTCGTCCCAGAAGCTTGAAGAGATATCGTCCAGACTTGGAAATTCAGG
AATGCCTTGTGTAGATCCAGTTTGTTCCTGAGGTTGTGGTTGAACCGTATTTGGAGGTGG
TATACTCTGGTCGTTGTGTATTGTAGATCTTCTACGTTGTACATCTTGAAATAGAGGGGA
TTTGATATCTCCCAGATATACACGCCATTCTCCGCTTGACGTGCAGTGATGCGTTCCCCT
GTGCGTGAATCCATGACCGTAGCAATTTATGTGTACGTAAATTGTGCAGCCGCACTCTAA
ATCAACGCGACGTCGTCTGATTGCTCGTTTCTTCGCAGCTCTGTGTTGAACTTTGATAGA
GGGGGGAGTCGAGGAAGATGAATTTCGCAT
>KJ939801
CTATTTAAATATGTCGTCCCAGAAGCTTGAAGAGATATCGTCCAGACTTGGAAATTCAGG
AAAGCCTTGTGTAGATCCAGTTTGTTCCTGAGGTTGTGGTTGAACCGTATTTGGAGGTGG
TATACTCTGGTCGTTGTGTATTGTAGATCTTCTACGTTGTACATCTTGAAATAGAGGGGA
TTTGATATCTCCCAGATATACACGCCATTCTCCGCTTGACGTGCAGTGATGCGTTCCCCT
GTGCGTGAATCCATGACCGTAGCAATTTATGTGTACGTAAATTGTGCAGCCGCACTCTAA
ATCAACGCGACGTCGTCTGATTGCTCGTTTCTTCGCAGCTCTGTGTTGAACTTTGATAGA
GGGGGGAGTCGAGGAAGATGAATTTCGCAT
>KJ939805
CTATTTAAATATGTCGTCCCAGAAGCTTGAAGAGATATCGTCCAGACTTGGAAATTCAGG
AAAGCCTTGTGTAGATCCAGTTTGTTCCTGAGGTTGTGGTTGAACCGTATTTGGAGGTGG
TATACTCTGGTCGTTGTGTATTGTAGATCTTCTACGTTGTACATCTTGAAATAGAGGGGA
TTTGATATCTCCCAGATATACACGCCATTCTCCGCTTGACGTGCAGTGATGCGTTCCCCT
GTGCGTGAATCCATGACCGTAGCAATTTATGTGTACGTAAATTGTGCAGCCGCACTCTAA
ATCAACGCGACGTCGTCTGATTGCTCGTTTCTTCGCAGCTCTGTGTTGAACTTTGATAGA
GGGGGGAGTCGAGGAAGATGAATTTCGCAT
>KJ939810
CTATTTAAATATGTCGTCCCAGAAGCTTGAAGAGATATCGTCCAGACTTGGAAATTCAGG
AAAGCCTTGTGTAGATCCAGTTTGTTCCTGAGGTTGTGGTTGAACCGTATTTGGAGGTGG
TATACTCTGGTCGTTGTGTATTGTAGATCTTCTACGTTGTACATCTTGAAATAGAGGGGA
TTTGATATCTCCCAGATATACACGCCATTCTCCGCTTGACGTGCAGTGATGCGTTCCCCT
GTGCGTGAATCCATGACCGTAGCAATTTATGTGTACGTAAATTGTGCAGCCGCACTCTAA
ATCAACGCGACGTCGTCTGATTGCTCGTTTCTTCGCAGCTCTGTGTTGAACTTTGATAGA
GGGGGGAGTCGAGGAAGATGAATTTCGCAT
>KJ939822
CTATTTAAATATGTCGTCCCAGAAGCTTGAAGAGATATCGTCCAGACTTGGAAATTCAGG
AAAGCCTTGTGTAGATCCAGTTTGTTCCTGAGGTTGTGGTTGAACCGTATTTGGAGGTGG
TATACTCTGGTCGTTGTGTATTGTAGATCTTCTACGTTGTACATCTTGAAATAGAGGGGA
TTTGATATCTCCCAGATATACACGCCATTCTCCGCTTGACGTGCAGTGATGCGTTCCCCT
GTGCGTGAATCCATGACCGTAGCAATTTATGTGTACGTAAATTGTGCAGCCGCACTCTAA
ATCAACGCGACGTCGTCTGATTGCTCGTTTCTTCGCAGCTCTGTGTTGAACTTTGATAGA
GGGGGGAGTCGAGGAAGATGAATTTCGCAT
>KJ939823
CTATTTAAATATGTCGTCCCAGAAGCTTGAAGAGATATCGTCCAGACTTGGAAATTCAGG
AAAGCCTTGTGTAGATCCAGTTTGTTCCTGAGGTTGTGGTTGAACCGTATTTGGAGGTGG
TATACTCTGGTCGTTGTGTATTGTAGATCTTCTACGTTGTACATCTTGAAATAGAGGGGA
TTTGATATCTCCCAGATATACACGCCATTCTCCGCTTGACGTGCAGTGATGCGTTCCCCT
GTGCGTGAATCCATGACCGTAGCAATTTATGTGTACGTAAATTGTGCAGCCGCACTCTAA
ATCAACGCGACGTCGTCTGATTGCTCGTTTCTTCGCAGCTCTGTGTTGAACTTTGATAGA
GGGGGGAGTCGAGGAAGATGAATTTCGCAT
>KJ939839
CTATTTAAATATGTCGTCCCAGAAGCTTGAAGAGATATCGTCCAGACTTGGAAATTCAGG
AAAGCCTTGTGTAGATCCAGTTTGTTCCTGAGGTTGTGGTTGAACCGTATTTGGAGGTGG
TATACTCTGGTCGTTGTGTATTGTAGATCTTCTACGTTGTACATCTTGAAATAGAGGGGA
TTTGATATCTCCCAGATATACACGCCATTCTCCGCTTGACGTGCAGTGATGCGTTCCCCT
GTGCGTGAATCCATGACCGTAGCAATTTATGTGTACGTAAATTGTGCAGCCGCACTCTAA
ATCAACGCGACGTCGTCTGATTGCTCGTTTCTTCGCAGCTCTGTGTTGAACTTTGATAGA
GGGGGGAGTCGAGGAAGATGAATTTCGCAT
>KJ939837
CTATTTAAATATGTCGTCCCAGAAGCTTGAAGAGATATCGTCCAGACTTGGAAATTCAGG
AAAGCCTTGTGTAGATCCAGTTTGTTCCTGAGGTTGTGGTTGAACCGTATTTGGAGGTGG
TATACTCTGGTCGTTGTGTATTGTAGATCTTCTACGTTGTACATCTTGAAATAGAGGGGA
TTTGATATCTCCCAGATATACACGCCATTCTCCGCTTGACGTGCAGTGATGCGTTCCCCT
GTGCGTGAATCCATGACCGTAGCAATTTATGTGTACGTAAATTGTGCAGCCGCACTCTAA
ATCAACGCGACGTCGTCTGATTGCTCGTTTCTTCGCAGCTCTGTGTTGAACTTTGATAGA
GGGGGGAGTCGAGGAAGATGAATTTCGCAT
>KJ939853
CTATTTAAATATGTCGTCCCAGAAGCTTGAAGAGATATCGTCCAGACTTGGAAATTCAGG
AAAGCCTTGTGTAGATCCAGTTTGTTCCTGAGGTTGTGGTTGAACCGTATTTGGAGGTGG
TATACTCTGGTCGTTGTGTATTGTAGATCTTCTACGTTGTACATCTTGAAATAGAGGGGA
TTTGATATCTCCCAGATATACACGCCATTCTCCGCTTGACGTGCAGTGATGCGTTCCCCT
GTGCGTGAATCCATGACCGTAGCAATTTATGTGTACGTAAATTGTGCAGCCGCACTCTAA
ATCAACGCGACGTCGTCTGATTGCTCGTTTCTTCGCAGCTCTGTGTTGAACTTTGATAGA
GGGGGGAGTCGAGGAAGATGAATTTCGCAT
>KJ939851
CTATTTAAATATGTCGTCCCAGAAGCTTGAAGAGATATCGTCCAGACTTGGAAATTCAGG
AAAGCCTTGTGTAGATCCAGTTTGTTCCTGAGGTTGTGGTTGAACCGTATTTGGAGGTGG
TATACTCTGGTCGTTGTGTATTGTAGATCTTCTACGTTGTACATCTTGAAATAGAGGGGA
TTTGATATCTCCCAGATATACACGCCATTCTCCGCTTGACGTGCAGTGATGCGTTCCCCT
GTGCGTGAATCCATGACCGTAGCAATTTATGTGTACGTAAATTGTGCAGCCGCACTCTAA
ATCAACGCGACGTCGTCTGATTGCTCGTTTCTTCGCAGCTCTGTGTTGAACTTTGATAGA
GGGGGGAGTCGAGGAAGATGAATTTCGCAT
>KJ939852
CTATTTAAATATGTCGTCCCAGAAGCTTGAAGAGATATCGTCCAGACTTGGAAATTCAGG
AAAGCCTTGTGTAGATCCAGTTTGTTCCTGAGGTTGTGGTTGAACCGTATTTGGAGGTGG
TATACTCTGGTCGTTGTGTATTGTAGATCTTCTACGTTGTACATCTTGAAATAGAGGGGA
TTTGATATCTCCCAGATATACACGCCATTCTCCGCTTGACGTGCAGTGATGCGTTCCCCT
GTGCGTGAATCCATGACCGTAGCAATTTATGTGTACGTAAATTGTGCAGCCGCACTCTAA
ATCAACGCGACGTCGTCTGATTGCTCGTTTCTTCGCAGCTCTGTGTTGAACTTTGATAGA
GGGGGGAGTCGAGGAAGATGAATTTCGCAT
>KJ939845
CTATTTAAATATGTCGTCCCAGAAGCTTGAAGAGATATCGTCCAGACTTGGAAATTCAGG
AAAGCCTTGTGTAGATCCAGTTTGTTCCTGAGGTTGTGGTTGAACCGTATTTGGAGGTGG
TATACTCTGGTCGTTGTGTATTGTAGATCTTCTACGTTGTACATCTTGAAATAGAGGGGA
TTTGATATCTCCCAGATATACACGCCATTCTCCGCTTGACGTGCAGTGATGCGTTCCCCT
GTGCGTGAATCCATGACCGTAGCAATTTATGTGTACGTAAATTGTGCAGCCGCACTCTAA
ATCAACGCGACGTCGTCTGATTGCTCGTTTCTTCGCAGCTCTGTGTTGAACTTTGATAGA
GGGGGGAGTCGAGGAAGATGAATTTCGCAT
>KJ939838
CTATTTAAATATGTCGTCCCAGAAGCTTGAAGAGATATCGTCCAGACTTGGAAATTCAGG
AAAGCCTTGTGTAGATCCAGTTTGTTCCTGAGGTTGTGGTTGAACCGTATTTGGAGGTGG
TATACTCTGGTCGTTGTGTATTGTAGATCTTCTACGTTGTACATCTTGAAATAGAGGGGA
TTTGATATCTCCCAGATATACACGCCATTCTCCGCTTGACGTGCAGTGATGCGTTCCCCT
GTGCGTGAATCCATGACCGTAGCAATTTATGTGTACGTAAATTGTGCAGCCGCACTCTAA
ATCAACGCGACGTCGTCTGATTGCTCGTTTCTTCGCAGCTCTGTGTTGAACTTTGATAGA
GGGGGGAGTCGAGGAAGATGAATTTCGCAT
>KJ939840
CTATTTAAATATGTCGTCCCAGAAGCTTGAAGAGATATCGTCCAGACTTGGAAATTCAGG
AAAGCCTTGTGTAGATCCAGTTTGTTCCTGAGGTTGTGGTTGAACCGTATTTGGAGGTGG
TATACTCTGGTCGTTGTGTATTGTAGATCTTCTACGTTGTACATCTTGAAATAGAGGGGA
TTTGATATCTCCCAGATATACACGCCATTCTCCGCTTGACGTGCAGTGATGCGTTCCCCT
GTGCGTGAATCCATGACCGTAGCAATTTATGTGTACGTAAATTGTGCAGCCGCACTCTAA
ATCAACGCGACGTCGTCTGATTGCTCGTTTCTTCGCAGCTCTGTGTTGAACTTTGATAGA
GGGGGGAGTCGAGGAAGATGAATTTCGCAT
>KJ939841
CTATTTAAATATGTCGTCCCAGAAGCTTGAAGAGATATCGTCCAGACTTGGAAATTCAGG
AAAGCCTTGTGTAGATCCAGTTTGTTCCTGAGGTTGTGGTTGAACCGTATTTGGAGGTGG
TATACTCTGGTCGTTGTGTATTGTAGATCTTCTACGTTGTACATCTTGAAATAGAGGGGA
TTTGATATCTCCCAGATATACACGCCATTCTCCGCTTGACGTGCAGTGATGCGTTCCCCT
GTGCGTGAATCCATGACCGTAGCAATTTATGTGTACGTAAATTGTGCAGCCGCACTCTAA
ATCAACGCGACGTCGTCTGATTGCTCGTTTCTTCGCAGCTCTGTGTTGAACTTTGATAGA
GGGGGGAGTCGAGGAAGATGAATTTCGCAT
>KJ939842
CTATTTAAATATGTCGTCCCAGAAGCTTGAAGAGATATCGTCCAGACTTGGAAATTCAGG
AAAGCCTTGTGTAGATCCAGTTTGTTCCTGAGGTTGTGGTTGAACCGTATTTGGAGGTGG
TATACTCTGGTCGTTGTGTATTGTAGATCTTCTACGTTGTACATCTTGAAATAGAGGGGA
TTTGATATCTCCCAGATATACACGCCATTCTCCGCTTGACGTGCAGTGATGCGTTCCCCT
GTGCGTGAATCCATGACCGTAGCAATTTATGTGTACGTAAATTGTGCAGCCGCACTCTAA
ATCAACGCGACGTCGTCTGATTGCTCGTTTCTTCGCAGCTCTGTGTTGAACTTTGATAGA
GGGGGGAGTCGAGGAAGATGAATTTCGCAT
>KJ939843
CTATTTAAATATGTCGTCCCAGAAGCTTGAAGAGATATCGTCCAGACTTGGAAATTCAGG
AAAGCCTTGTGTAGATCCAGTTTGTTCCTGAGGTTGTGGTTGAACCGTATTTGGAGGTGG
TATACTCTGGTCGTTGTGTATTGTAGATCTTCTACGTTGTACATCTTGAAATAGAGGGGA
TTTGATATCTCCCAGATATACACGCCATTCTCCGCTTGACGTGCAGTGATGCGTTCCCCT
GTGCGTGAATCCATGACCGTAGCAATTTATGTGTACGTAAATTGTGCAGCCGCACTCTAA
ATCAACGCGACGTCGTCTGATTGCTCGTTTCTTCGCAGCTCTGTGTTGAACTTTGATAGA
GGGGGGAGTCGAGGAAGATGAATTTCGCAT
>KJ939832
CTATTTAAATATGTCGTCCCAGAAGCTTGAAGAGATATCGTCCAGACTTGGAAATTCAGG
AAAGCCTTGTGTAGATCCAGTTTGTTCCTGAGGTTGTGGTTGAACCGTATTTGGAGGTGG
TATACTCTGGTCGTTGTGTATTGTAGATCTTCTACGTTGTACATCTTGAAATAGAGGGGA
TTTGATATCTCCCAGATATACACGCCATTCTCCGCTTGACGTGCAGTGATGCGTTCCCCT
GTGCGTGAATCCATGACCGTAGCAATTTATGTGTACGTAAATTGTGCAGCCGCACTCTAA
ATCAACGCGACGTCGTCTGATTGCTCGTTTCTTCGCAGCTCTGTGTTGAACTTTGATAGA
GGGGGGAGTCGAGGAAGATGAATTTCGCAT
>KJ939829
CTATTTAAATATGTCGTCCCAGAAGCTTGAAGAGATATCGTCCAGACTTGGAAATTCAGG
AAAGCCTTGTGTAGATCCAGTTTGTTCCTGAGGTTGTGGTTGAACCGTATTTGGAGGTGG
TATACTCTGGTCGTTGTGTATTGTAGATCTTCTACGTTGTACATCTTGAAATAGAGGGGA
TTTGATATCTCCCAGATATACACGCCATTCTCCGCTTGACGTGCAGTGATGCGTTCCCCT
GTGCGTGAATCCATGACCGTAGCAATTTATGTGTACGTAAATTGTGCAGCCGCACTCTAA
ATCAACGCGACGTCGTCTGATTGCTCGTTTCTTCGCAGCTCTGTGTTGAACTTTGATAGA
GGGGGGAGTCGAGGAAGATGAATTTCGCAT
>KJ939824
CTATTTAAATATGTCGTCCCAGAAGCTTGAAGAGATATCGTCCAGACTTGGAAATTCAGG
AAAGCCTTGTGTAGATCCAGTTTGTTCCTGAGGTTGTGGTTGAACCGTATTTGGAGGTGG
TATACTCTGGTCGTTGTGTATTGTAGATCTTCTACGTTGTACATCTTGAAATAGAGGGGA
TTTGATATCTCCCAGATATACACGCCATTCTCCGCTTGACGTGCAGTGATGCGTTCCCCT
GTGCGTGAATCCATGACCGTAGCAATTTATGTGTACGTAAATTGTGCAGCCGCACTCTAA
ATCAACGCGACGTCGTCTGATTGCTCGTTTCTTCGCAGCTCTGTGTTGAACTTTGATAGA
GGGGGGAGTCGAGGAAGATGAATTTCGCAT
>KJ939811
CTATTTAAATATGTCGTCCCAGAAGCTTGAAGAGATATCGTCCAGACTTGGAAATTCAGG
AAAGCCTTGTGTAGATCCAGTTTGTTCCTGAGGTTGTGGTTGAACCGTATTTGGAGGTGG
TATACTCTGGTCGTTGTGTATTGTAGATCTTCTACGTTGTACATCTTGAAATAGAGGGGA
TTTGATATCTCCCAGATATACACGCCATTCTCCGCTTGACGTGCAGTGATGCGTTCCCCT
GTGCGTGAATCCATGACCGTAGCAATTTATGTGTACGTAAATTGTGCAGCCGCACTCTAA
ATCAACGCGACGTCGTCTGATTGCTCGTTTCTTCGCAGCTCTGTGTTGAACTTTGATAGA
GGGGGGAGTCGAGGAAGATGAATTTCGCAT
>KJ939812
CTATTTAAATATGTCGTCCCAGAAGCTTGAAGAGATATCGTCCAGACTTGGAAATTCAGG
AAAGCCTTGTGTAGATCCAGTTTGTTCCTGAGGTTGTGGTTGAACCGTATTTGGAGGTGG
TATACTCTGGTCGTTGTGTATTGTAGATCTTCTACGTTGTACATCTTGAAATAGAGGGGA
TTTGATATCTCCCAGATATACACGCCATTCTCCGCTTGACGTGCAGTGATGCGTTCCCCT
GTGCGTGAATCCATGACCGTAGCAATTTATGTGTACGTAAATTGTGCAGCCGCACTCTAA
ATCAACGCGACGTCGTCTGATTGCTCGTTTCTTCGCAGCTCTGTGTTGAACTTTGATAGA
GGGGGGAGTCGAGGAAGATGAATTTCGCAT
>KJ939813
CTATTTAAATATGTCGTCCCAGAAGCTTGAAGAGATATCGTCCAGACTTGGAAATTCAGG
AAAGCCTTGTGTAGATCCAGTTTGTTCCTGAGGTTGTGGTTGAACCGTATTTGGAGGTGG
TATACTCTGGTCGTTGTGTATTGTAGATCTTCTACGTTGTACATCTTGAAATAGAGGGGA
TTTGATATCTCCCAGATATACACGCCATTCTCCGCTTGACGTGCAGTGATGCGTTCCCCT
GTGCGTGAATCCATGACCGTAGCAATTTATGTGTACGTAAATTGTGCAGCCGCACTCTAA
ATCAACGCGACGTCGTCTGATTGCTCGTTTCTTCGCAGCTCTGTGTTGAACTTTGATAGA
GGGGGGAGTCGAGGAAGATGAATTTCGCAT
>KJ939818
CTATTTAAATATGTCGTCCCAGAAGCTTGAAGAGATATCGTCCAGACTTGGAAATTCAGG
AAAGCCTTGTGTAGATCCAGTTTGTTCCTGAGGTTGTGGTTGAACCGTATTTGGAGGTGG
TATACTCTGGTCGTTGTGTATTGTAGATCTTCTACGTTGTACATCTTGAAATAGAGGGGA
TTTGATATCTCCCAGATATACACGCCATTCTCCGCTTGACGTGCAGTGATGCGTTCCCCT
GTGCGTGAATCCATGACCGTAGCAATTTATGTGTACGTAAATTGTGCAGCCGCACTCTAA
ATCAACGCGACGTCGTCTGATTGCTCGTTTCTTCGCAGCTCTGTGTTGAACTTTGATAGA
GGGGGGAGTCGAGGAAGATGAATTTCGCAT
>KJ939802
CTATTTAAATATGTCGTCCCAGAAGCTTGAAGAGATATCGTCCAGACTTGGAAATTCAGG
AAAGCCTTGTGTAGATCCAGTTTGTTCCTGAGGTTGTGGTTGAACCGTATTTGGAGGTGG
TATACTCTGGTCGTTGTGTATTGTAGATCTTCTACGTTGTACATCTTGAAATAGAGGGGA
TTTGATATCTCCCAGATATACACGCCATTCTCCGCTTGACGTGCAGTGATGCGTTCCCCT
GTGCGTGAATCCATGACCGTAGCAATTTATGTGTACGTAAATTGTGCAGCCGCACTCTAA
ATCAACGCGACGTCGTCTGATTGCTCGTTTCTTCGCAGCTCTGTGTTGAACTTTGATAGA
GGGGGGAGTCGAGGAAGATGAATTTCGCAT
>KJ939803
CTATTTAAATATGTCGTCCCAGAAGCTTGAAGAGATATCGTCCAGACTTGGAAATTCAGG
AAAGCCTTGTGTAGATCCAGTTTGTTCCTGAGGTTGTGGTTGAACCGTATTTGGAGGTGG
TATACTCTGGTCGTTGTGTATTGTAGATCTTCTACGTTGTACATCTTGAAATAGAGGGGA
TTTGATATCTCCCAGATATACACGCCATTCTCCGCTTGACGTGCAGTGATGCGTTCCCCT
GTGCGTGAATCCATGACCGTAGCAATTTATGTGTACGTAAATTGTGCAGCCGCACTCTAA
ATCAACGCGACGTCGTCTGATTGCTCGTTTCTTCGCAGCTCTGTGTTGAACTTTGATAGA
GGGGGGAGTCGAGGAAGATGAATTTCGCAT
>KJ939793
CTATTTAAATATGTCGTCCCAGAAGCTTGAAGAGATATCGTCCAGACTTGGAAATTCAGG
AAAGCCTTGTGTAGATCCAGTTTGTTCCTGAGGTTGTGGTTGAACCGTATTTGGAGGTGG
TATACTCTGGTCGTTGTGTATTGTAGATCTTCTACGTTGTACATCTTGAAATAGAGGGGA
TTTGATATCTCCCAGATATACACGCCATTCTCCGCTTGACGTGCAGTGATGCGTTCCCCT
GTGCGTGAATCCATGACCGTAGCAATTTATGTGTACGTAAATTGTGCAGCCGCACTCTAA
ATCAACGCGACGTCGTCTGATTGCTCGTTTCTTCGCAGCTCTGTGTTGAACTTTGATAGA
GGGGGGAGTCGAGGAAGATGAATTTCGCAT
>KJ939816
CTATTTAAATATGTCGTCCCAGAAGCTTGAAGAGATATCGTCCAGACTTGGAAATTCAGG
AAAGCCTTGTGTAGATCCAGTTTGTTCCTGAGGTTGTGGTTGAACCGTATTTGGAGGTGG
TATACTCTGGTCGTTGTGTATTGTAGATCTTCTACGTTGTACATCTTGAAATAGAGGGGA
TTTGATATCTCCCAGATATACACGCCATTCTCCGCTTGACGTGCAGTGATGCGTTCCCCT
GTGCGTGAATCCATGACCGTAGCAATTTATGTGTACGTAAATTGTGCAGCCGCACTCTAA
ATCAACGCGACGTCGTCTGATTGCTCGTTTCTTCGCAGCTCTGTGTTGAACTTTGATAGA
GGGGGGAGTCGAGGAAGATGAATTTCGCAT
>KJ939798
CTATTTAAATATGTCGTCCCAGAAGCTTGAAGAGATATCGTCCAGACTTGGAAATTCAGG
AAAGCCTTGTGTAGATCCAGTTTGTTCCTGAGGTTGTGGTTGAACCGTATTTGGAGGTGG
TATACTCTGGTCGTTGTGTATTGTAGATCTTCTACGTTGTACATCTTGAAATAGAGGGGA
TTTGATATCTCCCAGATATACACGCCATTCTCCGCTTGACGTGCAGTGATGCGTTCCCCT
GTGCGTGAATCCATGACCGTAGCAATTTATGTGTACGTAAATTGTGCAGCCGCACTCTAA
ATCAACGCGACGTCGTCTGATTGCTCGTTTCTTCGCAGCTCTGTGTTGAACTTTGATAGA
GGGGGGAGTCGAGGAAGATGAATTTCGCAT
>KJ939781
CTATTTAAATATGTCGTCCCAGAAGCTTGAAGAGATATCGTCCAGACTTGGAAATTCAGG
AAAGCCTTGTGTAGATCCAGTTTGTTCCTGAGGTTGTGGTTGAACCGTATTTGGAGGTGG
TATACTCTGGTCGTTGTGTATTGTAGATCTTCTACGTTGTACATCTTGAAATAGAGGGGA
TTTGATATCTCCCAGATATACACGCCATTCTCCGCTTGACGTGCAGTGATGCGTTCCCCT
GTGCGTGAATCCATGACCGTAGCAATTTATGTGTACGTAAATTGTGCAGCCGCACTCTAA
ATCAACGCGACGTCGTCTGATTGCTCGTTTCTTCGCAGCTCTGTGTTGAACTTTGATAGA
GGGGGGAGTCGAGGAAGATGAATTTCGCAT
>KJ939782
CTATTTAAATATGTCGTCCCAGAAGCTTGAAGAGATATCGTCCAGACTTGGAAATTCAGG
AAAGCCTTGTGTAGATCCAGTTTGTTCCTGAGGTTGTGGTTGAACCGTATTTGGAGGTGG
TATACTCTGGTCGTTGTGTATTGTAGATCTTCTACGTTGTACATCTTGAAATAGAGGGGA
TTTGATATCTCCCAGATATACACGCCATTCTCCGCTTGACGTGCAGTGATGCGTTCCCCT
GTGCGTGAATCCATGACCGTAGCAATTTATGTGTACGTAAATTGTGCAGCCGCACTCTAA
ATCAACGCGACGTCGTCTGATTGCTCGTTTCTTCGCAGCTCTGTGTTGAACTTTGATAGA
GGGGGGAGTCGAGGAAGATGAATTTCGCAT
>KJ939783
CTATTTAAATATGTCGTCCCAGAAGCTTGAAGAGATATCGTCCAGACTTGGAAATTCAGG
AAAGCCTTGTGTAGATCCAGTTTGTTCCTGAGGTTGTGGTTGAACCGTATTTGGAGGTGG
TATACTCTGGTCGTTGTGTATTGTAGATCTTCTACGTTGTACATCTTGAAATAGAGGGGA
TTTGATATCTCCCAGATATACACGCCATTCTCCGCTTGACGTGCAGTGATGCGTTCCCCT
GTGCGTGAATCCATGACCGTAGCAATTTATGTGTACGTAAATTGTGCAGCCGCACTCTAA
ATCAACGCGACGTCGTCTGATTGCTCGTTTCTTCGCAGCTCTGTGTTGAACTTTGATAGA
GGGGGGAGTCGAGGAAGATGAATTTCGCAT
>KJ939850
CTATTTAAATATGTCGTCCCAGAAGCTTGAAGAGATATCGTCCAGACTTGGAAATTCAGG
AAAGCCTTGTGTAGATCCAGTTTGTTCCTGAGGTTGTGGTTGAACCGTATTTGGAGGTGG
TATACTCTGGTCGTTGTGTATTGTAGATCTTCTACGTTGTACATCTTGAAATAGAGGGGA
TTTGATATCTCCCAGATATACACGCCATTCTCCGCTTGACGTGCAGTGATGCGTTCCCCT
GTGCGTGAATCCATGACCGCAGCAATTTATGTGTACGTAAATTGTGCAGCCGCACTCTAA
ATCAACGCGACGTCGTCTGATTGCTCGTTTCTTCGCAGCTCTGTGTTGAACTTTGATAGA
GGGGGGAGTCGAGGAAGATGAATTTCGCAT
>KJ939815
CTATTTAAATATGTCGTCCCAGAAGCTTGAAGAGATATCGTCCAGACTTGGAAATTCAGG
AAAGCCTTGTGTAGATCCAGTTTGTTCCTGAGGTTGTGGTTGAACCGTATTTGGAGGTGG
TATACTCTGGTCGTTGTGTATTGTAGATCTTCTACGTTGTACATCTTGAAATAGAGGGGA
TTTGATATCTCCCAGATATACACGCCATTCTCCGCTTGACGTGCAGTGATGCGTTCCCCT
GTGCGTGAATCCATGACCGCAGCAATTTATGTGTACGTAAATTGTGCAGCCGCACTCTAA
ATCAACGCGACGTCGTCTGATTGCTCGTTTCTTCGCAGCTCTGTGTTGAACTTTGATAGA
GGGGGGAGTCGAGGAAGATGAATTTCGCAT
>KJ939799
CTATTTAAATATGTCGTCCCAGAAGCTTGAAGAGATATCGTCCAGACTTGGAAATTCAGG
AAAGCCTTGTGTAGATCCAGTTTGTTCCTGAGGTTGTGGTTGAACCGTATTTGGAGGTGG
TATACTCTGGTCGTTGTGTATTGTAGATCTTCTACGTTGTACATCTTGAAATAGAGGGGA
TTTGATATCTCCCAGATATACACGCCATTCTCCGCTTGACGTGCAGTGATGCGTTCCCCT
GTGCGTGAATCCATGACCGCAGCAATTTATGTGTACGTAAATTGTGCAGCCGCACTCTAA
ATCAACGCGACGTCGTCTGATTGCTCGTTTCTTCGCAGCTCTGTGTTGAACTTTGATAGA
GGGGGGAGTCGAGGAAGATGAATTTCGCAT
>KJ939792
CTATTTAAATATGTCGTCCCAGAAGCTTGAAGAGATATCGTCCAGACTTGGAAATTCAGG
AAAGCCTTGTGTAGATCCAGTTTGTTCCTGAGGTTGTGGTTGAACCGTATTTGGAGGTGG
TATACTCTGGTCGTTGTGTATTGTAGATCTTCTACGTTGTACATCTTGAAATAGAGGGGA
TTTGATATCTCCCAGATATACACGCCATTCTCCGCTTGACGTGCAGTGATGCGTTCCCCT
GTGCGTGAATCCATGACCGCAGCAATTTATGTGTACGTAAATTGTGCAGCCGCACTCTAA
ATCAACGCGACGTCGTCTGATTGCTCGTTTCTTCGCAGCTCTGTGTTGAACTTTGATAGA
GGGGGGAGTCGAGGAAGATGAATTTCGCAT
>KJ939836
CTATTTAAATATGTCGTCCCAGAAGCTTGAAGAGATATCGTCCAGACTTGGAAATTCAGG
AAAGCCTTGTGTAGATCCAGTTTGTTCCTGAGGTTGTGGTTGAACCGTATTTGGAGGTGG
TATACTCTGGTCGTTGTGTATTGTAGATCTTCTACGTTGTACATCTTGAAATAGAGGGGA
TTTGATATCTCCCAGATATACACGCCATTCTCCGCTTGACGTGCAGTGATGCGTTCCCCT
GTGCGTGAATCCATGACCGCAGCAATTTATGTGTACGTAAATTGTGCAGCCGCACTCTAA
ATCAACGCGACGTCGTCTTATTGCTCGTTTCTTCGCAGCTCTGTGTTGAACTTTGATAGA
GGGGGGAGTCGAGGAAGATGAATTTCGCAT
>KJ939786
CTATTTAAATATGTCGTCCCAGAAGCTTGAAGAGATATCGTCCAGACTTGGAAATTCAGG
AAAGCCTTGTGTAGATCCAGTTTGTTCCTGAGGTTGTGGTTGAACCGTATTTGGAGGTGG
TATACTCTGGTCGTTGTGTATTGTAGATCTTCTACGTTGTACATCTTGAAATAGAGGGGA
TTTGATATCTCCCAGATATACACGCCATTCTCCGCTTGACGTGCAGTGATGCGTTCCCCT
GTGCGTGAATCCATGACCGCAGCAATTTATGTGTACGTAAATTGTGCAGCCACACTCTAA
ATCAACGCGACGTCGTCTGATTGCTCGTTTCTTCGCAGCTCTGTGTTGAACTTTGATAGA
GGGGGGAGTCGAGGAAGATGAATTTCGCAT
>KJ939806
CTATTTAAATATGTCGTCCCAGAAGCTTGAAGAGATATCGTCCAGACTTGGAAATTCAGG
AAAGCCTTGTGTAGATCCAGTTTGTTCCTGAGGTTGTGGTTGAACCGTATTTGGAGGTGG
TATACTCTGGTCGTTGTGTATTGTAGATCCTCTACGTTGTACATCTTGAAATAGAGGGGA
TTTGATATCTCCCAGATATACACGCCATTCTCCGCTTGACGTGCAGTGATGCGTTCCCCT
GTGCGTGAATCCATGACCGCAGCAATTTATGTGTACGTAAATTGTGCAGCCGCACTCTAA
ATCAACGCGACGTCGTCTGATTGCTCGTTTCTTCGCAGCTCTGTGTTGAACTTTGATAGA
GGGGGGAGTCGAGGAAGATGAATTTCGCAT
>KJ939847
CTATTTAAATATGTCGTCCCAGAAGCTTGAAGAGATATCGTCCAGACTTGGAAATTCAGG
AAAGCCTTGTGTAGATCCAGTTTGTTCCTGAGGTTGTGGTTGAACCGTATTTGGAGGTGG
TATACTCTGGTCGTTGTGTATTGTAGATCCTCTACGTTGTATATCTTGAAATAAAGGGGA
TTTGATATCTCCCAGATATACACGCCATTCTCCGCTTGACGTGCAGTGATGCGTTCCCCT
GTGCGTGAATCCATGACCGTAGCAATTTATGTGTACATAAATTGTGCAGCCGCACTCTAA
ATCAACGCGACGTCGTCTGATTGCTCGTTTCTTCGCAGCTCTATGTTGAACTTTGATAGA
GGGGGGAGTCGAGGAAGATGAATTTCGCAT
>KJ939846
CTATTTAAATATGTCGTCCCAGAAGCTTGAAGAGATATCGTCCAGACTTGGAAATTCAGG
AAAGCCTTGTGTAGATCCAGTTTGTTCCTGAGGTTGTGGTTGAACCGTATTTGGAGGTGG
TATACTCTGGTCGTTGTGTATTGTAGATCCTCTACGTTGTATATCTTGAAATAAAGGGGA
TTTGATATCTCCCAGATATACACGCCATTCTCCGCTTGACGTGCAGTGATGCGTTCCCCT
GTGCGTGAATCCATGACCGTAGCAATTTATGTGTACATAAATTGTGCAGCCGCACTCTAA
ATCAACGCGACGTCGTCTGATTGCTCGTTTCTTCGCAGCTCTATGTTGAACTTTGATAGA
GGGGGGAGTCGAGGAAGATGAATTTCGCAT
>KJ939844
CTATTTAAATATGTCGTCCCAGAAGCTTGAAGAGATATCGTCCAGACTTGGAAATTCAGG
AAAGCCTTGTGTAGATCCAGTTTGTTCCTGAGGTTGTGGTTGAACCGTATTTGGAGGTGG
TATACTCTGGTCGTTGTGTATTGTAGATCCTCTACGTTGTATATCTTGAAATAAAGGGGA
TTTGATATCTCCCAGATATACACGCCATTCTCCGCTTGACGTGCAGTGATGCGTTCCCCT
GTGCGTGAATCCATGACCGTAGCAATTTATGTGTACATAAATTGTGCAGCCGCACTCTAA
ATCAACGCGACGTCGTCTGATTGCTCGTTTCTTCGCAGCTCTATGTTGAACTTTGATAGA
GGGGGGAGTCGAGGAAGATGAATTTCGCAT
>KJ939835
CTATTTAAATATGTCGTCCCAGAAGCTTGAAGAGATATCGTCCAGACTTGGAAATTCAGG
AAAGCCTTGTGTAGATCCAGTTTGTTCCTGAGGTTGTGGTTGAACCGTATTTGGAGGTGG
TATACTCTGGTCGTTGTGTATTGTAGATCCTCTACGTTGTATATCTTGAAATAAAGGGGA
TTTGATATCTCCCAGATATACACGCCATTCTCCGCTTGACGTGCAGTGATGCGTTCCCCT
GTGCGTGAATCCATGACCGTAGCAATTTATGTGTACATAAATTGTGCAGCCGCACTCTAA
ATCAACGCGACGTCGTCTGATTGCTCGTTTCTTCGCAGCTCTATGTTGAACTTTGATAGA
GGGGGGAGTCGAGGAAGATGAATTTCGCAT
>KJ939834
CTATTTAAATATGTCGTCCCAGAAGCTTGAAGAGATATCGTCCAGACTTGGAAATTCAGG
AAAGCCTTGTGTAGATCCAGTTTGTTCCTGAGGTTGTGGTTGAACCGTATTTGGAGGTGG
TATACTCTGGTCGTTGTGTATTGTAGATCCTCTACGTTGTATATCTTGAAATAAAGGGGA
TTTGATATCTCCCAGATATACACGCCATTCTCCGCTTGACGTGCAGTGATGCGTTCCCCT
GTGCGTGAATCCATGACCGTAGCAATTTATGTGTACATAAATTGTGCAGCCGCACTCTAA
ATCAACGCGACGTCGTCTGATTGCTCGTTTCTTCGCAGCTCTATGTTGAACTTTGATAGA
GGGGGGAGTCGAGGAAGATGAATTTCGCAT
>KJ939830
CTATTTAAATATGTCGTCCCAGAAGCTTGAAGAGATATCGTCCAGACTTGGAAATTCAGG
AAAGCCTTGTGTAGATCCAGTTTGTTCCTGAGGTTGTGGTTGAACCGTATTTGGAGGTGG
TATACTCTGGTCGTTGTGTATTGTAGATCCTCTACGTTGTATATCTTGAAATAAAGGGGA
TTTGATATCTCCCAGATATACACGCCATTCTCCGCTTGACGTGCAGTGATGCGTTCCCCT
GTGCGTGAATCCATGACCGTAGCAATTTATGTGTACATAAATTGTGCAGCCGCACTCTAA
ATCAACGCGACGTCGTCTGATTGCTCGTTTCTTCGCAGCTCTATGTTGAACTTTGATAGA
GGGGGGAGTCGAGGAAGATGAATTTCGCAT
>KJ939820
CTATTTAAATATGTCGTCCCAGAAGCTTGAAGAGATATCGTCCAGACTTGGAAATTCAGG
AAAGCCTTGTGTAGATCCAGTTTGTTCCTGAGGTTGTGGTTGAACCGTATTTGGAGGTGG
TATACTCTGGTCGTTGTGTATTGTAGATCCTCTACGTTGTATATCTTGAAATAAAGGGGA
TTTGATATCTCCCAGATATACACGCCATTCTCCGCTTGACGTGCAGTGATGCGTTCCCCT
GTGCGTGAATCCATGACCGTAGCAATTTATGTGTACATAAATTGTGCAGCCGCACTCTAA
ATCAACGCGACGTCGTCTGATTGCTCGTTTCTTCGCAGCTCTATGTTGAACTTTGATAGA
GGGGGGAGTCGAGGAAGATGAATTTCGCAT
>KJ939819
CTATTTAAATATGTCGTCCCAGAAGCTTGAAGAGATATCGTCCAGACTTGGAAATTCAGG
AAAGCCTTGTGTAGATCCAGTTTGTTCCTGAGGTTGTGGTTGAACCGTATTTGGAGGTGG
TATACTCTGGTCGTTGTGTATTGTAGATCCTCTACGTTGTATATCTTGAAATAAAGGGGA
TTTGATATCTCCCAGATATACACGCCATTCTCCGCTTGACGTGCAGTGATGCGTTCCCCT
GTGCGTGAATCCATGACCGTAGCAATTTATGTGTACATAAATTGTGCAGCCGCACTCTAA
ATCAACGCGACGTCGTCTGATTGCTCGTTTCTTCGCAGCTCTATGTTGAACTTTGATAGA
GGGGGGAGTCGAGGAAGATGAATTTCGCAT
>KJ939833
CTATTTAAATATGTCGTCCCAGAAGCTTGAAGAGATATCGTCCAGACTTGGAAATTCAGG
AAAGCCTTGTGTAGATCCAGTTTGTTCCTGAGGTTGTGGTTGAACCGTATTTGGAGGTGG
TATACTCTGGTCGTTGTGTATTGTAGATCCTCTACGTTGTATATCTTGAAATAAAGGGGA
TTTGATATCTCCCAGATATACACGCCATTCTCCGCTTGACGTGCAGTGATGCGTTCCCCT
GTGCGTGAATCCATGACCGTAGCAATTTATGTGTACATAAATTGTGCAGCCGCACTCTAA
ATCAACGCGACGTCGTCTGATTGCTCGTTTCTTCGCAGCTCTATGTTGAACTTTGATAGA
GGGGGGAGTCGAGGAAGATGAATTTCGCAT
>KJ939831
CTATTTAAATATGTCGTCCCAGAAGCTTGAAGAGATATCGTCCAGACTTGGAAATTCAGG
AAAGCCTTGTGTAGATCCAGTTTGTTCCTGAGGTTGTGGTTGAACCGTATTTGGAGGTGG
TATACTCTGGTCGTTGTGTATTGTAGATCCTCTACGTTGTATATCTTGAAATAAAGGGGA
TTTGATATCTCCCAGATATACACGCCATTCTCCGCTTGACGTGCAGTGATGCGTTCCCCT
GTGCGTGAATCCATGACCGTAGCAATTTATGTGTACATAAATTGTGCAGCCGCACTCTAA
ATCAACGCGACGTCGTCTGATTGCTCGTTTCTTCGCAGCTCTATGTTGAACTTTGATAGA
GGGGGGAGTCGAGGAAGATGAATTTCGCAT
>KJ939828
CTATTTAAATATGTCGTCCCAGAAGCTTGAAGAGATATCGTCCAGACTTGGAAATTCAGG
AAAGCCTTGTGTAGATCCAGTTTGTTCCTGAGGTTGTGGTTGAACCGTATTTGGAGGTGG
TATACTCTGGTCGTTGTGTATTGTAGATCCTCTACGTTGTATATCTTGAAATAAAGGGGA
TTTGATATCTCCCAGATATACACGCCATTCTCCGCTTGACGTGCAGTGATGCGTTCCCCT
GTGCGTGAATCCATGACCGTAGCAATTTATGTGTACATAAATTGTGCAGCCGCACTCTAA
ATCAACGCGACGTCGTCTGATTGCTCGTTTCTTCGCAGCTCTATGTTGAACTTTGATAGA
GGGGGGAGTCGAGGAAGATGAATTTCGCAT
>KJ939827
CTATTTAAATATGTCGTCCCAGAAGCTTGAAGAGATATCGTCCAGACTTGGAAATTCAGG
AAAGCCTTGTGTAGATCCAGTTTGTTCCTGAGGTTGTGGTTGAACCGTATTTGGAGGTGG
TATACTCTGGTCGTTGTGTATTGTAGATCCTCTACGTTGTATATCTTGAAATAAAGGGGA
TTTGATATCTCCCAGATATACACGCCATTCTCCGCTTGACGTGCAGTGATGCGTTCCCCT
GTGCGTGAATCCATGACCGTAGCAATTTATGTGTACATAAATTGTGCAGCCGCACTCTAA
ATCAACGCGACGTCGTCTGATTGCTCGTTTCTTCGCAGCTCTATGTTGAACTTTGATAGA
GGGGGGAGTCGAGGAAGATGAATTTCGCAT
>KJ939826
CTATTTAAATATGTCGTCCCAGAAGCTTGAAGAGATATCGTCCAGACTTGGAAATTCAGG
AAAGCCTTGTGTAGATCCAGTTTGTTCCTGAGGTTGTGGTTGAACCGTATTTGGAGGTGG
TATACTCTGGTCGTTGTGTATTGTAGATCCTCTACGTTGTATATCTTGAAATAAAGGGGA
TTTGATATCTCCCAGATATACACGCCATTCTCCGCTTGACGTGCAGTGATGCGTTCCCCT
GTGCGTGAATCCATGACCGTAGCAATTTATGTGTACATAAATTGTGCAGCCGCACTCTAA
ATCAACGCGACGTCGTCTGATTGCTCGTTTCTTCGCAGCTCTATGTTGAACTTTGATAGA
GGGGGGAGTCGAGGAAGATGAATTTCGCAT
>KJ939825
CTATTTAAATATGTCGTCCCAGAAGCTTGAAGAGATATCGTCCAGACTTGGAAATTCAGG
AAAGCCTTGTGTAGATCCAGTTTGTTCCTGAGGTTGTGGTTGAACCGTATTTGGAGGTGG
TATACTCTGGTCGTTGTGTATTGTAGATCCTCTACGTTGTATATCTTGAAATAAAGGGGA
TTTGATATCTCCCAGATATACACGCCATTCTCCGCTTGACGTGCAGTGATGCGTTCCCCT
GTGCGTGAATCCATGACCGTAGCAATTTATGTGTACATAAATTGTGCAGCCGCACTCTAA
ATCAACGCGACGTCGTCTGATTGCTCGTTTCTTCGCAGCTCTATGTTGAACTTTGATAGA
GGGGGGAGTCGAGGAAGATGAATTTCGCAT
>KJ939821
CTATTTAAATATGTCGTCCCAGAAGCTTGAAGAGATATCGTCCAGACTTGGAAATTCAGG
AAAGCCTTGTGTAGATCCAGTTTGTTCCTGAGGTTGTGGTTGAACCGTATTTGGAGGTGG
TATACTCTGGTCGTTGTGTATTGTAGATCCTCTACGTTGTATATCTTGAAATAAAGGGGA
TTTGATATCTCCCAGATATACACGCCATTCTCCGCTTGACGTGCAGTGATGCGTTCCCCT
GTGCGTGAATCCATGACCGTAGCAATTTATGTGTACATAAATTGTGCAGCCGCACTCTAA
ATCAACGCGACGTCGTCTGATTGCTCGTTTCTTCGCAGCTCTATGTTGAACTTTGATAGA
GGGGGGAGTCGAGGAAGATGAATTTCGCAT
>KJ939794
CTATTTAAATATGTCGTCCCAGAAGCTTGAAGAGATATCGTCCAGACTTGGAAATTCAGG
AAAGCCTTGTGTAGATCCAGTTTGTTCCTGAGGTTGTGGTTGAACCGTATTTGGAGGTGG
TATACTCTGGTCGTTGTGTATTGTAGATCCTCTACGTTGTATATCTTGAAATAAAGGGGA
TTTGATATCTCCCAGATATACACGCCATTCTCCGCTTGACGTGCAGTGATGCGTTCCCCT
GTGCGTGAATCCATGACCGTAGCAATTTATGTGTACATAAATTGTGCAGCCGCACTCTAA
ATCAACGCGACGTCGTCTGATTGCTCGTTTCTTCGCAGCTCTATGTTGAACTTTGATAGA
GGGGGGAGTCGAGGAAGATGAATTTCGCAT
>KJ939808
CTATTTAAATATGTCGTCCCAGAAGCTTGAAGAGATATCGTCCAGACTTGGAAATTCAGG
AAAGCCTTGTGTAGATCCAGTTTGTTCCTGAGGTTGTGGTTGAACCGTATTTGGAGGTGG
TATACTCTGGTCGTTGTGTATTGTAGATCCTCTACGTTGTATATCTTGAAATAAAGGGGA
TTTGATATCTCCCAGATATACACGCCATTCTCCGCTTGACGTGCAGTGATGCGTTCCCCT
GTGCGTGAATCCATGACCGTAGCAATTTATGTGTACATAAATTGTGCAGCCGCACTCTAA
ATCAACGCGACGTCGTCTGATTGCTCGTTTCTTCGCAGCTCTATGTTGAACTTTGATAGA
GGGGGGAGTCGAGGAAGATGAATTTCGCAT
>KJ939807
CTATTTAAATATGTCGTCCCAGAAGCTTGAAGAGATATCGTCCAGACTTGGAAATTCAGG
AAAGCCTTGTGTAGATCCAGTTTGTTCCTGAGGTTGTGGTTGAACCGTATTTGGAGGTGG
TATACTCTGGTCGTTGTGTATTGTAGATCCTCTACGTTGTATATCTTGAAATAAAGGGGA
TTTGATATCTCCCAGATATACACGCCATTCTCCGCTTGACGTGCAGTGATGCGTTCCCCT
GTGCGTGAATCCATGACCGTAGCAATTTATGTGTACATAAATTGTGCAGCCGCACTCTAA
ATCAACGCGACGTCGTCTGATTGCTCGTTTCTTCGCAGCTCTATGTTGAACTTTGATAGA
GGGGGGAGTCGAGGAAGATGAATTTCGCAT
>KJ939804
CTATTTAAATATGTCGTCCCAGAAGCTTGAAGAGATATCGTCCAGACTTGGAAATTCAGG
AAAGCCTTGTGTAGATCCAGTTTGTTCCTGAGGTTGTGGTTGAACCGTATTTGGAGGTGG
TATACTCTGGTCGTTGTGTATTGTAGATCCTCTACGTTGTATATCTTGAAATAAAGGGGA
TTTGATATCTCCCAGATATACACGCCATTCTCCGCTTGACGTGCAGTGATGCGTTCCCCT
GTGCGTGAATCCATGACCGTAGCAATTTATGTGTACATAAATTGTGCAGCCGCACTCTAA
ATCAACGCGACGTCGTCTGATTGCTCGTTTCTTCGCAGCTCTATGTTGAACTTTGATAGA
GGGGGGAGTCGAGGAAGATGAATTTCGCAT
>KJ939800
CTATTTAAATATGTCGTCCCAGAAGCTTGAAGAGATATCGTCCAGACTTGGAAATTCAGG
AAAGCCTTGTGTAGATCCAGTTTGTTCCTGAGGTTGTGGTTGAACCGTATTTGGAGGTGG
TATACTCTGGTCGTTGTGTATTGTAGATCCTCTACGTTGTATATCTTGAAATAAAGGGGA
TTTGATATCTCCCAGATATACACGCCATTCTCCGCTTGACGTGCAGTGATGCGTTCCCCT
GTGCGTGAATCCATGACCGTAGCAATTTATGTGTACATAAATTGTGCAGCCGCACTCTAA
ATCAACGCGACGTCGTCTGATTGCTCGTTTCTTCGCAGCTCTATGTTGAACTTTGATAGA
GGGGGGAGTCGAGGAAGATGAATTTCGCAT
>KJ939797
CTATTTAAATATGTCGTCCCAGAAGCTTGAAGAGATATCGTCCAGACTTGGAAATTCAGG
AAAGCCTTGTGTAGATCCAGTTTGTTCCTGAGGTTGTGGTTGAACCGTATTTGGAGGTGG
TATACTCTGGTCGTTGTGTATTGTAGATCCTCTACGTTGTATATCTTGAAATAAAGGGGA
TTTGATATCTCCCAGATATACACGCCATTCTCCGCTTGACGTGCAGTGATGCGTTCCCCT
GTGCGTGAATCCATGACCGTAGCAATTTATGTGTACATAAATTGTGCAGCCGCACTCTAA
ATCAACGCGACGTCGTCTGATTGCTCGTTTCTTCGCAGCTCTATGTTGAACTTTGATAGA
GGGGGGAGTCGAGGAAGATGAATTTCGCAT
>KJ939796
CTATTTAAATATGTCGTCCCAGAAGCTTGAAGAGATATCGTCCAGACTTGGAAATTCAGG
AAAGCCTTGTGTAGATCCAGTTTGTTCCTGAGGTTGTGGTTGAACCGTATTTGGAGGTGG
TATACTCTGGTCGTTGTGTATTGTAGATCCTCTACGTTGTATATCTTGAAATAAAGGGGA
TTTGATATCTCCCAGATATACACGCCATTCTCCGCTTGACGTGCAGTGATGCGTTCCCCT
GTGCGTGAATCCATGACCGTAGCAATTTATGTGTACATAAATTGTGCAGCCGCACTCTAA
ATCAACGCGACGTCGTCTGATTGCTCGTTTCTTCGCAGCTCTATGTTGAACTTTGATAGA
GGGGGGAGTCGAGGAAGATGAATTTCGCAT
>KJ939780
CTATTTAAATATGTCGTCCCAGAAGCTTGAAGAGATATCGTCCAGACTTGGAAATTCAGG
AAAGCCTTGTGTAGATCCAGTTTGTTCCTGAGGTTGTGGTTGAACCGTATTTGGAGGTGG
TATACTCTGGTCGTTGTGTATTGTAGATCCTCTACGTTGTATATCTTGAAATAAAGGGGA
TTTGATATCTCCCAGATATACACGCCATTCTCCGCTTGACGTGCAGTGATGCGTTCCCCT
GTGCGTGAATCCATGACCGTAGCAATTTATGTGTACATAAATTGTGCAGCCGCACTCTAA
ATCAACGCGACGTCGTCTGATTGCTCGTTTCTTCGCAGCTCTATGTTGAACTTTGATAGA
GGGGGGAGTCGAGGAAGATGAATTTCGCAT
>KJ939779
CTATTTAAATATGTCGTCCCAGAAGCTTGAAGAGATATCGTCCAGACTTGGAAATTCAGG
AAAGCCTTGTGTAGATCCAGTTTGTTCCTGAGGTTGTGGTTGAACCGTATTTGGAGGTGG
TATACTCTGGTCGTTGTGTATTGTAGATCCTCTACGTTGTATATCTTGAAATAAAGGGGA
TTTGATATCTCCCAGATATACACGCCATTCTCCGCTTGACGTGCAGTGATGCGTTCCCCT
GTGCGTGAATCCATGACCGTAGCAATTTATGTGTACATAAATTGTGCAGCCGCACTCTAA
ATCAACGCGACGTCGTCTGATTGCTCGTTTCTTCGCAGCTCTATGTTGAACTTTGATAGA
GGGGGGAGTCGAGGAAGATGAATTTCGCAT
>KJ939785
CTATTTAAATATGTCGTCCCAGAAGCTTGAAGAGATATCGTCCAGACTTGGAAATTCAGG
AAAGCCTTGTGTAGATCCAGTTTGTTCCTGAGGTTGTGGTTGAACCGTATTTGGAGGTGG
TATACTCTGGTCGTTGTGTATTGTAGATCCTCTACGTTGTATATCTTGAAATAAAGGGGA
TTTGATATCTCCCAGATATACACGCCATTCTCCGCTTGACGTGCAGTGATGCGTTCCCCT
GTGCGTGAATCCATGACCGTAGCAATTTATGTGTACATAAATTGTGCAGCCGCACTCTAA
ATCAACGCGACGTCGTCTGATTGCTCGTTTCTTCGCAGCTCTATGTTGAACTTTGATAGA
GGGGGGAGTCGAGGAAGATGAATTTCGCAT
>KJ939787
CTATTTAAATATGTCGTCCCAGAAGCTTGAAGAGATATCGTCCAGACTTGGAAATTCAGG
AAAGCCTTGTGTAGATCCAGTTTGTTCCTGAGGTTGTGGTTGAACCGTATTTGGAGGTGG
TATACTCTGGTCGTTGTGTATTGTAGATCCTCTACGTTGTATATCTTGAAATAAAGGGGA
TTTGATATCTCCCAGATATACACGCCATTCTCCGCTTGACGTGCAGTGATGCGTTCCCCT
GTGCGTGAATCCATGACCGTAGCAATTTATGTGTACATAAATTGTGCAGCCGCACTCTAA
ATCAACGCGACGTCGTCTGATTGCTCGTTTCTTCGCAGCTCTATGTTGAACTTTGATAGA
GGGGGGAGTCGAGGAAGATGAATTTCGCAT
>KJ939788
CTATTTAAATATGTCGTCCCAGAAGCTTGAAGAGATATCGTCCAGACTTGGAAATTCAGG
AAAGCCTTGTGTAGATCCAGTTTGTTCCTGAGGTTGTGGTTGAACCGTATTTGGAGGTGG
TATACTCTGGTCGTTGTGTATTGTAGATCCTCTACGTTGTATATCTTGAAATAAAGGGGA
TTTGATATCTCCCAGATATACACGCCATTCTCCGCTTGACGTGCAGTGATGCGTTCCCCT
GTGCGTGAATCCATGACCGTAGCAATTTATGTGTACATAAATTGTGCAGCCGCACTCTAA
ATCAACGCGACGTCGTCTGATTGCTCGTTTCTTCGCAGCTCTATGTTGAACTTTGATAGA
GGGGGGAGTCGAGGAAGATGAATTTCGCAT
>KJ939789
CTATTTAAATATGTCGTCCCAGAAGCTTGAAGAGATATCGTCCAGACTTGGAAATTCAGG
AAAGCCTTGTGTAGATCCAGTTTGTTCCTGAGGTTGTGGTTGAACCGTATTTGGAGGTGG
TATACTCTGGTCGTTGTGTATTGTAGATCCTCTACGTTGTATATCTTGAAATAAAGGGGA
TTTGATATCTCCCAGATATACACGCCATTCTCCGCTTGACGTGCAGTGATGCGTTCCCCT
GTGCGTGAATCCATGACCGTAGCAATTTATGTGTACATAAATTGTGCAGCCGCACTCTAA
ATCAACGCGACGTCGTCTGATTGCTCGTTTCTTCGCAGCTCTATGTTGAACTTTGATAGA
GGGGGGAGTCGAGGAAGATGAATTTCGCAT
>KJ939790
CTATTTAAATATGTCGTCCCAGAAGCTTGAAGAGATATCGTCCAGACTTGGAAATTCAGG
AAAGCCTTGTGTAGATCCAGTTTGTTCCTGAGGTTGTGGTTGAACCGTATTTGGAGGTGG
TATACTCTGGTCGTTGTGTATTGTAGATCCTCTACGTTGTATATCTTGAAATAAAGGGGA
TTTGATATCTCCCAGATATACACGCCATTCTCCGCTTGACGTGCAGTGATGCGTTCCCCT
GTGCGTGAATCCATGACCGTAGCAATTTATGTGTACATAAATTGTGCAGCCGCACTCTAA
ATCAACGCGACGTCGTCTGATTGCTCGTTTCTTCGCAGCTCTATGTTGAACTTTGATAGA
GGGGGGAGTCGAGGAAGATGAATTTCGCAT
>KJ939791
CTATTTAAATATGTCGTCCCAGAAGCTTGAAGAGATATCGTCCAGACTTGGAAATTCAGG
AAAGCCTTGTGTAGATCCAGTTTGTTCCTGAGGTTGTGGTTGAACCGTATTTGGAGGTGG
TATACTCTGGTCGTTGTGTATTGTAGATCCTCTACGTTGTATATCTTGAAATAAAGGGGA
TTTGATATCTCCCAGATATACACGCCATTCTCCGCTTGACGTGCAGTGATGCGTTCCCCT
GTGCGTGAATCCATGACCGTAGCAATTTATGTGTACATAAATTGTGCAGCCGCACTCTAA
ATCAACGCGACGTCGTCTGATTGCTCGTTTCTTCGCAGCTCTATGTTGAACTTTGATAGA
GGGGGGAGTCGAGGAAGATGAATTTCGCAT
>KJ939814
CTATTTAAATATGTCGTCCCAGAAGCTTGAAGAGATATCGTCCAGACTTGGAAATTCAGG
AAAGCCTTGTGTAGATCCAGTTTGTTCCTGAGGTTGTGGTTGAACCGTATTTGGAGGTGG
TATACTCTGGTCGTTGTGTATTGTAGATCCTCTACGTTGTATATCTTGAAATAAAGGGGA
TTTGATATCTCCCAGATATACACGCCATTCTCCGCTTGACGTGCAGTGATGCGTTCCCCT
GTGCGTGAATCCATGACCGTAGCAATTTATGTGTACATAAATTGTGCAGCCGCACTCTAA
ATCAACGCGACGTCGTCTGATTGCTCGTTTCTTCGCAGCTCTATGTTGAACTTTGATAGA
GGGGGGAGTCGAGGAAGATGAATTTCGCAT
>KJ939817
CTATTTAAATATGTCGTCCCAGAAGCTTGAAGAGATATCGTCCAGACTTGGAAATTCAGG
AAAGCCTTGTGTAGATCCAGTTTGTTCCTGAGGTTGTGGTTGAACCGTATTTGGAGGTGG
TATACTCTGGTCGTTGTGTATTGTAGATCCTCTACGTTGTATATCTTGAAATAAAGGGGA
TTTGATATCTCCCAGATATACACGCCATTCTCCGCTTGACGTGCAGTGATGCGTTCCCCT
GTGCGTGAATCCATGACCGTAGCAATTTATGTGTACATAAATTGTGCAGCCGCACTCTAA
ATCAACGCGACGTCGTCTGATTGCTCGTTTCTTCGCAGCTCTATGTTGAACTTTGATAGA
GGGGGGAGTCGAGGAAGATGAATTTCGCAT
>KJ939784
CTATTTAAATATGTCGTCCCAGAAGCTTGAAGAGATATCGTCCAGACTTGGAAATTCAGG
AAAGCCTTGTGTAGATCCAGTTTGTTCCTGAGGTTGTGGTTGAACCGTATTTGGAGGTGG
TATACTCTGGTCGTTGTGTATTGTAGATCCTCTACGTTGTATATCTTGAAATAAAGGGGA
TTTGATATCTCCCAGATATACACGCCATTCTTCGCTTGACGTGCAGTGATGCGTTCCCCT
GTGCGTGAATCCATGTCCGTAGCAATTTATGTGTACATAAATTGTGCAGCCGCACTCTAA
ATCAACGCGACGTCGTCTGATTGCTCGTTTCTTCGCAGCTCTATGTTGAACTTTGATAGA
GGGGGGAGTCGAGGAAGATGAATTTCGCAT
>KJ939773
CTATTTAAATATGTCGTCCCAGAAGCTTGAAGAGATATCGTCCAGACTTGGAAATTCAGG
AAAGCCTTGTGTAGATCCAGTTTGTTCCTGAGGTTGTGGTTGAACCGTATTTGGAGGTGG
TATACTCTGGTTGTTGTGTATTGTAGATCCTCTACGTTGTACATCTTGAAATAAAGGGGA
TTTGATATCTCCCAGATATACACGCCATTCTCCGCTTGACGTGCAGTGATGCGTTCCCCT
GTGCGTGAATCCATGTCCCGAACAATTGATGTGTACGTAAATTGTGCAGCCGCACTCTAA
ATCAACGCGACGTCGTCTGATTGCTCGTTTCTTCGCAGCTCTGTGTTGAACTTTGATAGA
GGGGGGAGTCGAGGAAGATGAATTTCGCAT
>KJ939770
CTATTTAAATATGTCGTCCCAGAAGCTTGAAGAGATATCGTCCAGACTTGGAAATTCAGG
AAAGCCTTGTGTAGATCCAGTTTGTTCCTGAGGTTGTGGTTGAACCGTATTTGGAGGTGG
TATACTCTGGTTGTTGTGTATTGTAGATCCTCTACGTTGTACATCTTGAAATAAAGGGGA
TTTGATATCTCCCAGATATACACGCCATTCTCCGCTTGACGTGCAGTGATGCGTTCCCCT
GTGCGTGAATCCATGTCCCGAACAATTTATGTGTACGTAAATTGTGCAGCCGCACTCTAA
ATCAACGCGACGTCGTCTGATTTCTCGTTTCTTCGCAGCTCTGTGTTGAACTTTGATAGA
GGGGGGAGTCGAGGAAGATGAATTTCGCAT
>KJ939777
CTATTTAAATATGTCGTCCCAGAAGCTTGAAGAGATATCGTCCAGACTTGGAAATCCAGG
AAAGCCTTGTGTAGATCCAGTTTGTTCCTGAGGTTGTGGTTGAACCGTATTTGGAGGTGG
TATACTCTGGTTGTTGTGTATTGTAGATCCTCTACGTTGTACATCTTGAAATAAAGGGGA
TTTGATATCTCCCAGATATACACGCCATTCTCCGCTTGACGTGCAGTGATGCGTTCCCCT
GTGCGTGAATCCATGTCCCGAACAATTTATGTGTACGTAAATTGTGCAGCCGCACTCTAA
ATCAACGCGACGTCGTCTGATTGCTCGTTTCTTCGCAGCTCTGTGTTGAACTTTGATAGA
GGGGGGAGTCGAGGAAGATGAATTTCGCAT
>KJ939778
CTATTTAAATATGTCGTCCCAGAAGCTTGAAGAGATATCGTCCAGACTTGGAAATTCAGG
AAAGCCTTGTGTAGATCCAGTTTGTTCCTGAGGTTGTGGTTGAACCGTATTTGGAGGTGG
TATACTCTGGTTGTTGTGTATTGTAGATCCTCTACGTTGTACATCTTGAAATAAAGGGGA
TTTGATATCTCCCAGATATACACGCCATTCTCCGCTTGACGTGCAGTGATGCGTTCCCCT
GTGCGTGAATCCATGTCCCGAACAATTTATGTGTACGTAAATTGTGCAGCCGCACTCTAA
ATCAACGCGACGTCGTCTGATTGCTCGTTTCTTCGCAGCTCTGTGTTGAACTTTGATAGA
GGGGGGAGTCGAGGAAGATGAATTTCGCAT
>KJ939776
CTATTTAAATATGTCGTCCCAGAAGCTTGAAGAGATATCGTCCAGACTTGGAAATTCAGG
AAAGCCTTGTGTAGATCCAGTTTGTTCCTGAGGTTGTGGTTGAACCGTATTTGGAGGTGG
TATACTCTGGTTGTTGTGTATTGTAGATCCTCTACGTTGTACATCTTGAAATAAAGGGGA
TTTGATATCTCCCAGATATACACGCCATTCTCCGCTTGACGTGCAGTGATGCGTTCCCCT
GTGCGTGAATCCATGTCCCGAACAATTTATGTGTACGTAAATTGTGCAGCCGCACTCTAA
ATCAACGCGACGTCGTCTGATTGCTCGTTTCTTCGCAGCTCTGTGTTGAACTTTGATAGA
GGGGGGAGTCGAGGAAGATGAATTTCGCAT
>KJ939775
CTATTTAAATATGTCGTCCCAGAAGCTTGAAGAGATATCGTCCAGACTTGGAAATTCAGG
AAAGCCTTGTGTAGATCCAGTTTGTTCCTGAGGTTGTGGTTGAACCGTATTTGGAGGTGG
TATACTCTGGTTGTTGTGTATTGTAGATCCTCTACGTTGTACATCTTGAAATAAAGGGGA
TTTGATATCTCCCAGATATACACGCCATTCTCCGCTTGACGTGCAGTGATGCGTTCCCCT
GTGCGTGAATCCATGTCCCGAACAATTTATGTGTACGTAAATTGTGCAGCCGCACTCTAA
ATCAACGCGACGTCGTCTGATTGCTCGTTTCTTCGCAGCTCTGTGTTGAACTTTGATAGA
GGGGGGAGTCGAGGAAGATGAATTTCGCAT
>KJ939774
CTATTTAAATATGTCGTCCCAGAAGCTTGAAGAGATATCGTCCAGACTTGGAAATTCAGG
AAAGCCTTGTGTAGATCCAGTTTGTTCCTGAGGTTGTGGTTGAACCGTATTTGGAGGTGG
TATACTCTGGTTGTTGTGTATTGTAGATCCTCTACGTTGTACATCTTGAAATAAAGGGGA
TTTGATATCTCCCAGATATACACGCCATTCTCCGCTTGACGTGCAGTGATGCGTTCCCCT
GTGCGTGAATCCATGTCCCGAACAATTTATGTGTACGTAAATTGTGCAGCCGCACTCTAA
ATCAACGCGACGTCGTCTGATTGCTCGTTTCTTCGCAGCTCTGTGTTGAACTTTGATAGA
GGGGGGAGTCGAGGAAGATGAATTTCGCAT
>KJ939772
CTATTTAAATATGTCGTCCCAGAAGCTTGAAGAGATATCGTCCAGACTTGGAAATTCAGG
AAAGCCTTGTGTAGATCCAGTTTGTTCCTGAGGTTGTGGTTGAACCGTATTTGGAGGTGG
TATACTCTGGTTGTTGTGTATTGTAGATCCTCTACGTTGTACATCTTGAAATAAAGGGGA
TTTGATATCTCCCAGATATACACGCCATTCTCCGCTTGACGTGCAGTGATGCGTTCCCCT
GTGCGTGAATCCATGTCCCGAACAATTTATGTGTACGTAAATTGTGCAGCCGCACTCTAA
ATCAACGCGACGTCGTCTGATTGCTCGTTTCTTCGCAGCTCTGTGTTGAACTTTGATAGA
GGGGGGAGTCGAGGAAGATGAATTTCGCAT
>KJ939771
CTATTTAAATATGTCGTCCCAGAAGCTTGAAGAGATATCGTCCAGACTTGGAAATTCAGG
AAAGCCTTGTGTAGATCCAGTTTGTTCCTGAGGTTGTGGTTGAACCGTATTTGGAGGTGG
TATACTCTGGTTGTTGTGTATTGTAGATCCTCTACGTTGTACATCTTGAAATAAAGGGGA
TTTGATATCTCCCAGATATACACGCCATTCTCCGCTTGACGTGCAGTGATGCGTTCCCCT
GTGCGTGAATCCATGTCCCGAACAATTTATGTGTACGTAAATTGTGCAGCCGCACTCTAA
ATCAACGCGACGTCGTCTGATTGCTCGTTTCTTCGCAGCTCTGTGTTGAACTTTGATAGA
GGGGGGAGTCGAGGAAGATGAATTTCGCAT
>KJ939769
CTATTTAAATATGTCGTCCCAGAAGCTTGAAGAGATATCGTCCAGACTTGGAAATTCAGG
AAAGCCTTGTGTAGATCCAGTTTGTTCCTGAGGTTGTGGTTGAACCGTATTTGGAGGTGG
TATACTCTGGTTGTTGTGTATTGTAGATCCTCTACGTTGTACATCTTGAAATAAAGGGGA
TTTGATATCTCCCAGATATACACGCCATTCTCCGCTTGACGTGCAGTGATGCGTTCCCCT
GTGCGTGAATCCATGTCCCGAACAATTTATGTGTACGTAAATTGTGCAGCCGCACTCTAA
ATCAACGCGACGTCGTCTGATTGCTCGTTTCTTCGCAGCTCTGTGTTGAACTTTGATAGA
GGGGGGAGTCGAGGAAGATGAATTTCGCAT
>KJ939768
CTATTTAAATATGTCGTCCCAGAAGCTTGAAGAGATATCGTCCAGACTTGGAAATTCAGG
AAAGCCTTGTGTAGATCCAGTTTGTTCCTGAGGTTGTGGTTGAACCGTATTTGGAGGTGG
TATACTCTGGTTGTTGTGTATTGTAGATCCTCTACGTTGTACATCTTGAAATAAAGGGGA
TTTGATATCTCCCAGATATACACGCCATTCTCCGCTTGACGTGCAGTGATGCGTTCCCCT
GTGCGTGAATCCATGTCCCGAACAATTTATGTGTACGTAAATTGTGCAGCCGCACTCTAA
ATCAACGCGACGTCGTCTGATTGCTCGTTTCTTCGCAGCTCTGTGTTGAACTTTGATAGA
GGGGGGAGTCGAGGAAGATGAATTTCGCAT
>KJ939766
CTATTTAAATATGTCGTCCCAGAAGCTTGAAGAGATATCGTCCAGACTTGGAAATTCAGG
AAAGCCTTGTGTAGATCCAGTTTGTTCCTGAGGTTGTGGTTGAACCGTATTTGGAGGTGG
TATACTCTGGTTGTTGTGTATTGTAGATCCTCTACGTTGTACATCTTGAAATAAAGGGGA
TTTGATATCTCCCAGATATACACGCCATTCTCCGCTTGACGTGCAGTGATGCGTTCCCCT
GTGCGTGAATCCATGTCCCGAACAATTTATGTGTACGTAAATTGTGCAGCCGCACTCTAA
ATCAACGCGACGTCGTCTGATTGCTCGTTTCTTCGCAGCTCTGTGTTGAACTTTGATAGA
GGGGGGAGTCGAGGAAGATGAATTTCGCAT
>KJ939767
CTATTTAAATATGTCGTCCCAGAAGCTTGAAGAGATATCGTCCAGACTTGGAAATTCAGG
AAAGCCTTGTGTAGATCCAGTTTGTTCCTGAGGTTGTGGTTGAACCGTATTTGGAGGTGG
TATACTCTGGTTGTTGTGTATTGTAGATCCTCTACGTTGTACATCTTGAAATAAAGGGGA
TTTGATATCTCCCAGATATACACGCCATTCTCCGCTTGACGTGCAGTGATGCGTTCCCCT
GTGCGTGAATCCATGTCCCGAACAATTTATGTGTACGTAAATTGTGCAGCCGCACTCTAA
ATCAACGCGACGTCGTCTGATTGCTCGTTTCTTCGCAGCTCTGTGTTGAACTTTGATAGA
GGGGGGAGTCGAGGAAGATGAATTTCGCAT
>NC_004042
CTATTTAAATATGTCGTCCCAGAAGCTTGAAGAGATATCGTCCAGACTTGGAAATTCAGG
AAAGCCTTGTGTAGACCCAGTTTGTTCCTGAGGTTGTGGTTGAACCGTATTTGGAGGTGG
TATACTCTGGTCGTTGTGTATTGTAGATCCTCTACGTTGTACATCTTGAAATAAAGGGGA
TTTGATATCTCCCAGATATACACGCCATTCTCCGCTTGACGTGCAGTGATGCGTTCCCCT
GTGCGTGAATCCATGTCCTGAGCAATTTATGTGTACGTAAATTGTGCAGCCGCACTCTAA
ATCAACGCGACGTCGTCTGATTGCTCGTTTCTTCGCAGCTCTGTGTTGAACTTTGATAGA
GGGGGGAGTTGAGGAAGATGAATTTCGCAT
>KJ939720
CTATTTAAATATGTCGTCCCAGAAGCTTGAAGAGATATCGTCCAGACTTGGAAATTCAGG
AAAGCCTTGTGTAGACCCAGTTTGTTCCTGAGGTTGTGGTTGAACCGTATTTGTATGTGG
TATATTCTGGTCGTTGTGTATTGTAGATCTTCTACGTTGTACATCTTGAAATAGAGGGGA
TTTGATATCTCCCAGATATACACGCCATTCTCTGCTTGACGTGCAGTGATGCGTTCCCCT
GTGCGTGAATCCATGACCGTAGCAATTTATGTGTACGTAAATTGTGCAGCCGCACTCTAA
ATCAACTCGACGTCGTCTGATTGCTCGTTTCTTCGCAGCTCTGTGTTGAACTTTGATAGA
GGGGGGAGTCGAGGAAGATGAATTTCGCAT
>KJ939711
CTATTTAAATATGTCGTCCCAGAAGCTTGAAGAGATATCGTCCAGACTTGGAAATTGAGG
AAAGCCTTGTGTAGACCCAGTTTGTTCCTGAGGTTGTGGTTGAACCGTATTTGTATGTGG
AATACCCTGGTCGTTGTGTATTGTAGATCCTCTACGTTGTACATCTTGAAATAAAGGGGA
TTTGATATCTCCCAGATATACACGCCATTCTCCGCTTGACGTGCAGTGATGCGTTCCCCT
GTGCGTGAATCCATGTCCCGAGCAATTTATGTGCACGTAAATCGAACAACCACACTCTAA
ATCAACTCGACGTCGTCTGATCGCTCGTTTCTTCGCAGCTCTGTGTTGAACTTTGATAGA
GGGGGGAGTCGAGGAAGATGAATTTCGCAT
>KJ939710
CTATTTAAATATGTCGTCCCAGAAGCTTGAAGAGATATCGTCCAGACTGGGAAATTGAGG
AAAGCCTTGTGTAGACCCAGTTTGTTCCTGAGGTTGTGGTTGACCCGTATTAGTATGTGG
AATACCCTGGTCGTTGTGTATTGTAGATCCTCTACGTTGTACATCTTGAAATAAAGGGGA
TGTGATATCTCCCAGATATACACGCCATTCTCCGCTTGACGTGCAGTGATGCGTTCCCCT
GTGCGTGAATCCATGTCCCGAGCAATTTATGTGCACGTAAATCGAACAGCCACACTCTAA
ATCAACTCGACGTCGTCTGATCGCTCGTTTCTTCGCAGCTCTGTGTTGAACTTTGATAGA
GGGGGGAGTCGAGGAAGATGAATTTCGCAT
