# Supplementary material for: Gene Overlapping as a Modulator of Begomovirus Evolution
Source: Microorganisms. 2022 Feb 4;10(2):366. doi: 10.3390/microorganisms10020366 (PMC8875319; doi:10.3390/microorganisms10020366)
Supplement: Supplementary file 1 [file microorganisms-10-00366-s001.zip › File S1/Bean_golden_mosaic_virus/DNA/DNA_AC1.fasta]

>JF694453
TCAACTCGACGTCGTCTGATTGCTCGTTTCTTCGCAGCTCTGTGTTGAACTTTGATAGAG
GGGGGAGTCGAGGAAGATGAATTTCGCATTATGGAGTGTCCAGTTTTTGAGAGCTGCGTT
TTCCTCTTTGTCGAGGAAACATTTATAACTGGCCCCTTCACCTGGATTGCAAAGCACGAT
TGATGGGATTCCACCTTTAATTTGAACGGGTTTCCCGTATTTGCAGTTTGATTGCCAGTC
CTTTTGAGCCCCAATCAATTCCTTCCAGTGCTTTAACTTTAGATAGTGCGGTGCGATGTC
ATCAATGACGTTATACTCAGCATGATTTGAAAACACCTTTGAGTTGAAATCCAGGTGACC
ACTTAGATAATTGTGGGACCCTAATGCACGTGCCCACATTGTCTTCCCCGTTCGTGAATC
ACCTTCTACGATGATACTAATAGGTCTTTCCGGCCGCGCAGCGGCACCTCTCCCGAAATA
ATCATCAGCCCACTCTTGCATCTCCTTGGGCACATTAGTGAATGAGGAGAGGTGAAACGG
AGGAGACCACGGCTCCGGAGCTGGTGTAAAAATCCTATCCAGATTGCTAGAGAGGTTATG
ATATTGGAAGAGAAACTTTTCCGGCAGTTTCTCTTTTATTATTTGCATGGCTTCTTCTTT
TGAAGAAGCATTCAGTGCCTCTGATGCTGCATCATTACCTGTCTTCTGACCTCCTCTAGC
AGATCTTCCGTCGATTTGAAAAGCACCCCATTCGATGTAATCACCGTCCTTCTCGATGTA
GGACTTGACATCAGAGGATGATTTTGCACTCTGTATATTGGCATGGGAGACGGAAGATGT
GATTGGATGTTTGAGGTCGAAGAATCTGCAATTCGTGCACTGGAACTTTCCTTCGAATTG
AATAAGTGCATGCAGATGTGGTTCCCCATTATCGTGCAATTCTTTGCAGATTCTGATGTA
TTTCTTGTTGACGGGTGTTTGTATGTGTTGAAGTTGCTCAAGTGCACACTCTTTTGTAAT
GGAGCATTGTGGAAATGTGAGGAAATAATTCTTAGCGCTTATCTTGAAACGCTTCGGTGG
TGGCAT
>JF694450
TCAACTCGACGTCGTCTGATTGCTCGTTTCTTCGCAGCTCTGTGTTGAACTTTGATAGAG
GGGGGAGTCGAGGAAGATGAATTTCGCATTATGGAGTGTCCAGTTTTTGAGAGCTGCGTT
TTCCTCTTTGTCGAGGAAACATTTATAACTGGCCCCTTCACCTGGATTGCAAAGCACGAT
TGATGGGATTCCACCTTTAATTTGAACGGGTTTCCCGTATTTGCAGTTTGATTGCCAGTC
CTTTTGAGCCCCAATCAATTCCTTCCAGTGCTTTAACTTTAGATAGTGCGGTGCGATGTC
ATCAATGACGTTATACTCAGCATGATTTGAAAACACCTTTGAGTTGAAATCCAGGTGACC
ACTTAGATAATTGTGGGACCCTAATGCACGTGCCCACATTGTCTTCCCCGTTCGTGAATC
ACCTTCTACGATGATACTAATAGGTCTTTCCGGCCGCGCAGCGGCACCTCTCCCGAAATA
ATCATCAGCCCACTCTTGCATCTCCTTGGGCACATTAGTGAATGAGGAGAGGTGAAACGG
AGGAGACCACGGCTCCGGAGCTGGTGTAAAAATCCTATCCAGATTGCTAGAGAGGTTATG
ATATTGGAAGAGAAACTTTTCCGGCAGTTTCTCTTTTATTATTTGCATGGCTTCTTCTTT
TGAAGAAGCATTCAGTGCCTCTGATGCTGCATCATTACCTGTCTTCTGACCTCCTCTAGC
AGATCTTCCGTCGATTTGAAAAGCACCCCATTCGATGTAATCACCGTCCTTCTCGATGTA
GGACTTGACATCAGAGGATGATTTTGCACTCTGTATATTGGCATGGGAGACGGAAGATGT
GATTGGATGTTTGAGGTCGAAGAATCTGCAATTCGTGCACTGGAACTTTCCTTCGAATTG
AATAAGTGCATGCAGATGTGGTTCCCCATTATCGTGCAATTCTTTGCAGATTCTGATGTA
TTTCTTGTTGACGGGTGTTTGTATGTGTTGAAGTTGCTCAAGTGCACACTCTTTTGTAAT
GGAGCATTGTGGAAATGTGAGGAAATAATTCTTAGCGCTTATCTTGAAACGCTTCGGTGG
TGGCAT
>JF694454
TCAACTCGACGTCGTCTGATTGCTCGTTTCTTCGCAGCTCTGTGTTGAACTTTGATAGAG
GGGGGAGTCGAGGAAGATGAATTTCGCATTATGGAGTGTCCAGTTTTTGAGAGCTGCGTT
TTCCTCTTTGTCGAGGAAACATTTATAACTGGCCCCTTCACCTGGATTGCAAAGCACGAT
TGATGGGATTCCACCTTTAATTTGAACGGGTTTCCCGTATTTGCAGTTTGATTGCCAGTC
CTTTTGAGCCCCAATCAATTCCTTCCAGTGCTTTAACTTTAGATAGTGCGGTGCGATGTC
ATCAATGACGTTATACTCAGCATGATTTGAAAACACCTTTGAGTTGAAATCCAGGTGACC
ACTTAGATAATTGTGGGACCCTAATGCACGTGCCCACATTGTCTTCCCCGTTCGTGAATC
ACCTTCTACGATGATACTAATAGGTCTTTCCGGCCGCGCAGCGGCACCTCTCCCGAAATA
ATCATCAGCCCACTCTTGCATCTCCTTGGGCACATTAGTGAATGAGGAGAGGTGAAACGG
AGGAGACCACGGCTCCGGAGCTGGTGTAAAAATCCTATCCAGATTGCTAGAGAGGTTATG
ATATTGGAAGAGAAACTTTTCCGGCAGTTTCTCTTTTATTATTTGCATGGCTTCTTCTTT
TGAAGAAGCATTCAGTGCCTCTGATGCTGCATCATTACCTGTCTTCTGACCTCCTCTAGC
AGATCTTCCGTCGATTTGAAAAGCACCCCATTCGATGTAATCACCGTCCTTCTCGATGTA
GGACTTGACATCAGAGGATGATTTTGCACTCTGTATATTGGCATGGGAGACGGAAGATGT
GATTGGATGTTTGAGGTCGAAGAATCTGCAATTCGTGCACTGGAACTTTCCTTCGAATTG
AATAAGTGCATGCAGATGTGGTTCCCCATTATCGTGCAATTCTTTGCAGATTCTGATGTA
TTTCTTGTTGACGGGTGTTTGTATGTGTTGAAGTTGCTCAAGTGCACACTCTTTTGTAAT
GGAGCATTGTGGAAATGTGAGGAAATAATTCTTAGCGCTTATCTTGAAACGCTTCGGTGG
TGGCAT
>JF694451
TCAACTCGACGTCGTCTGATTGCTCGTTTCTTCGCAGCTCTGTGTTGAACTTTGATAGAG
GGGGGAGTCGAGGAAGATGAATTTCGCATTATGGAGTGTCCAGTTTTTGAGAGCTGCGTT
TTCCTCTTTGTCGAGGAAACATTTATAACTGGCCCCTTCACCTGGATTGCAAAGCACGAT
TGATGGGATTCCACCTTTAATTTGAACGGGTTTCCCGTATTTGCAGTTTGATTGCCAGTC
TTTTTGAGCCCCCATCAATTCCTTCCAGTGCTTTAACTTTAGATAGTGCGGTGCGATGTC
ATCAATGACGTTATACTCAGCATGATTTGAAAACACCTTTGAGTTGAAATCCAGGTGACC
ACTTAGATAATTGTGGGACCCTAATGCACGTGCCCACATTGTCTTCCCCGTTCGTGAATC
ACCTTCTACGATGATACTAATAGGTCTTTCCGGCCGCGCAGCGGCACCTCTCCCGAAATA
ATCATCAGCCCACTCTTGCATCTCCTTGGGCACATTAGTGAATGAGGAGAGGTGAAACGG
AGGAGACCACGGCTCCGGAGCCGGTGTAAAAATCCTATCCAGATTGCTAGAGAGGTTATG
ATATTGGAAGAGAAACTTTTCCGGCAGTTTCTCTTTTATTATTTGCATGGCTTCTTCTTT
TGAAGAAGCATTCAGTGCCTCTGATGCTGCATCATTACCTGTCTTCTGACCTCCTCTAGC
AGATCTTCCGTCGATTTGAAAAGCACCCCATTCGATGTAATCACCGTCCTTCTCGATGTA
GGACTTGACATCAGAGGATGATTTTGCACTCTGTATATTGGCATGGGAGACGGAAGATGT
GATTGGATGTTTGAGGTCGAAGAATTTGCAATTCGTGCACTGGAACTTTCCTTCGAATTG
AATAAGTGCATGCAGATGTGGTTCCCCATTATCATGCAATTCTTTGCAGATTCTGATGTA
TTTCTTGTTGACGGGTGTTTGTATGTGTTGAAGTTGCTCAAGTGCACACTCTTTTGTAAT
GGAGCATTGTGGAAATGTGAGGAAATAATTCTTAGCGCTTATCTTGAAACGCTTCGGTGG
TGGCAT
>JF694449
TCAACTCGACGTCGTCTGATTGCTCGTTTCTTCGCAGCTCTGTGTTGAACTTTGATAGAG
GGGGGAGTCGAGGAAGATGAATTTCGCATTATGGAGTGTCCAGTTTTTGAGAGCTGCGTT
TTCCTCTTTGTCGAGGAAACATTTATAACTGGCCCCTTCACCTGGATTGCAAAGCACGAT
TGATGGGATTCCACCTTTAATTTGAACGGGTTTCCCGTATTTGCAGTTTGATTGCCAGTC
TTTTTGAGCCCCCATCAATTCCTTCCAGTGCTTTAACTTTAGATAGTGCGGTGCGATGTC
ATCAATGACGTTATACTCAGCATGATTTGAAAACACCTTTGAGTTGAAATCCAGGTGACC
ACTTAGATAATTGTGGGACCCTAATGCACGTGCCCACATTGTCTTCCCCGTTCGTGAATC
ACCTTCTACGATGATACTAATAGGTCTTTCCGGCCGCGCAGCGGCACCTCTCCCGAAATA
ATCATCAGCCCACTCTTGCATCTCCTTGGGCACATTAGTGAATGAGGAGAGGTGAAACGG
AGGAGACCACGGCTCCGGAGCCGGTGTAAAAATCCTATCCAGATTGCTAGAGAGGTTATG
ATATTGGAAGAGAAACTTTTCCGGCAGTTTCTCTTTTATTATTTGCATGGCTTCTTCTTT
TGAAGAAGCATTCAGTGCCTCTGATGCTGCATCATTACCTGTCTTCTGACCTCCTCTAGC
AGATCTTCCGTCGATTTGAAAAGCACCCCATTCGATGTAATCACCGTCCTTCTCGATGTA
GGACTTGACATCAGAGGATGATTTTGCACTCTGTATATTGGCATGGGAGACGGAAGATGT
GATTGGATGTTTGAGGTCGAAGAATCTGCAATTCGTGCACTGGAACTTTCCTTCGAATTG
AATAAGTGCATGCAGATGTGGTTCCCCATTATCGTGCAATTCTTTGCAGATTCTGATGTA
TTTCTTGTTGACGGGTGTTTGTATGTGTTGAAGTTGCTCAAGTGCACACTCTTTTGTAAT
GGAGCATTGTGGAAATGTGAGGAAATAATTCTTAGCGCTTATCTTGAAACGCTTCGGTGG
TGGCAT
>JF694452
TCAACTCGACGTCGTCTGATTGCTCGTTTCTTCGCAGCTCTGTGTTGAACTTTGATAGAG
GGGGGAGTCGAGGAAGATGAATTTCGCATTATGGAGTGTCCAGTTTTTGAGAGCTGCGTT
TTCCTCTTTGTCGAGGAAACATTTATAACTGGCCCCTTCACCTGGATTGCAAAGCACGAT
TGATGGGATTCCACCTTTAATTTGAACGGGTTTCCCGTATTTGCAGTTTGATTGCCAGTC
TTTTTGAGCCCCCATCAATTCCTTCCAGTGCTTTAACTTTAGATAGTGCGGTGCGATGTC
ATCAATGACGTTATACTCAGCATGATTTGAAAACACCTTTGAGTTGAAATCCAGGTGACC
ACTTAGATAATTGTGGGACCCTAATGCACGTGCCCACATTGTCTTCCCCGTTCGTGAATC
ACCTTCTACGATGATACTAATAGGTCTTTCCGGCCGCGCAGCGGCACCTCTCCCGAAATA
ATCATCAGCCCACTCTTGCATCTCCTTGGGCACATTAGTGAATGAGGAGAGGTGAAACGG
AGGAGACCACGGCTCCGGAGCCGGTGTAAAAATCCTATCCAGATTGCTAGAGAGGTTATG
ATATTGGAAGAGAAACTTTTCCGGCAGTTTCTCTTTTATTATTTGCATGGCTTCTTCTTT
TGAAGAAGCATTCAGTGCCTCTGATGCTGCATCATTACCTGTCTTCTGACCTCCTCTAGC
AGATCTTCCGTCGATTTGAAAAGCACCCCATTCGATGTAATCACCGTCCTTTTCGATGTA
GGACTTGACATCAGAGGATGATTTTGCACTTTGTATATTGGCATGGGAGACGGAAGATGT
GATTGGATGTTTGAGGTCGAAGAATCTGCAATTCGTGCACTGGAACTTTCCTTCGAATTG
AATAAGTGCATGCAGATGTGGTTCCCCATTATCGTGCAATTCTTTGCAGATTCTGATGTA
TTTCTTGTTGACGGGTGTTTGTATGTGTTGAAGTTGCTCAAGTGCACACTCTTTTGTAAT
GGAGCATTGTGGAAATGTGAGGAAATAATTCTTAGCGCTTATCTTGAAACGCTTCGGTGG
TGGCAT
>KJ939717
TCAACTCGACGTCGTCTGATTGCTCGTTTCTTCGCAGCTCTGTGTTGAACTTTGATAGAG
GGGGGAGTCGAGGAAGATGAATTTCGCATTATGGAGTGTCCAGTTTTTGAGAGCTGCGTT
TTCCTCTTTGTCGAGGAAACATTTATAACTGGCCCCTTCACCTGGATTGCAAAGCACGAT
TGATGGGATTCCACCTTTAATTTGAACGGGTTTCCCGTATTTGCAGTTTGATTGCCAGTC
CTTTTGAGCCCCAATCAATTCCTTCCAGTGCTTTAACTTTAGATAGTGCGGTGCGATGTC
ATCAATGACGTTATACTCAGCATGATTTGAAAACACCTTTGAGTTGAAATCCAGGTGACC
ACTTAGATAATTGTGGGACCCTAATGCACGTGCCCACATTGTCTTCCCCGTTCGTGAATC
ACCTTCGACTATGATACTAATAGGTCGCTCCGGCCGCGCAGCGGCACCTCTCCTGAAATA
ATCATCAGCCCACTCTTGCATCTCCTTGGGCACATTAGTGAATGAGGAGAGGTGAAACGG
AGGAGACCACGGCTCCGGAGCCGGTGTAAAAATCCTATCCAGATTGCTAGAGAGGTTATG
ATATTGGAAGAGAAACTTTTCCGGCAGTTTCTCTTTTATTATTTGCATGGCTTCTTCTTT
TGAAGAAGCATTCAGTGCCTCTGATGCTGCATCATTAGCTGTCTTCTGACCTCCTCTAGC
AGATCTTCCGTCGATTTGAAAAGCACCCCATTCGATGTAATCACCGTCTTTCTCGATGTA
GGACTTGACATCAGAGGATGATTTTGCACTCTGTATGTTGGCATGGGAGACGGAAGATGT
GATTGGATGTTTGAGGTCGAAGAATCTGCAATTCGTGCACTGGAACTTTCCTTCGAATTG
AATAAGTGCATGCAGATGTGGTTCCCCATTATCGTGCAATTCTTTGCAGATTCTGATGTA
TTTCTTGTTTACGGGTGTTTGTATGTGTTGAAGTTGCTCAAGTGCACACTCTTTTGTAAT
GGAGCATTGTGGAAATGTGAGGAAATAATTCTTAGCGCTTATTTTGAAACGCTTCGGTGG
TGGCAT
>KJ939715
TCAACTCGACGTCTTCTGATTGCTCGTTTCTTCGCAGCTCTGTGTTGAACTTTGATAGAG
GGGGGAGTCGAGGAAGATGAATTTCGCATTATGGAGTGTCCAGTTTTTGAGAGCTGCGTT
TTCCTCTTTGTCGAGGAAACATTTATAACTGGCCCCTTCACCTGGATTGCAAAGCACGAT
TGATGGGATTCCACCTTTAATTTGAACGGGTTTCCCGTATTTGCAGTTTGATTGCCAGTC
CTTTTGAGCCCCAATCAATTCCTTCCAGTGCTTTAACTTTAGATAGTGCGGTGCGATGTC
ATCAATGACGTTATACTCAGCATGATTTGAAAACACCTTTGAGTTGAAATCCAGGTGACC
ACTTAGATAATTGTGGGACCCTAATGCACGTGCCCACATTGTCTTCCCCGTTCGTGAATC
ACCTTCGACTATGATACTAATAGGTCGCTCCGGCCGCGCAGCGGCACCTCTCCTGAAATA
ATCATCAGTCCACTCTTGCATCTCCTTGGGCACATTAGTGAATGAGGAGAGGTGAAACGG
AGGAGACCACGGCTCCGGAGCCGGTGTAAAAATCCTATCCAGATTGCTAGAGAGGTTATG
ATATTGGAAGAGAAACTTTTCCGGCAGTTTCTCTTTTATTATTTGCATGGCTTCTTCTTT
TGAAGAAGCATTCAGTGCCTCTGATGCTGCATCATTAGCTGTCTTCTGACCTCCTCTAGC
AGATCTTCCGTCGATTTGAAAAGCACCCCATTCGATGTAATCACCGTCCTTCTCGATGTA
GGACTTGACATCAGAGGATGATTTTGCACTTTGTATGTTGGCATGGGAGACGGAAGATGT
GATTGGATGTTTGAGGTCGAAGAATCTGCAATTCGTGCACTGGAACTTTCCTTCGAATTG
AATAAGTGCATGCAGATGTGGTTCCCCATTATCGTGCAATTCTTTGCAGATTCTGATGTA
TTTCTTGTTTACGGGTGTTTGTATGTGTTGAAGTTGCTCAAGTGCACACTCTTTTGTAAT
GGAGCATTGTGGAAATGTGAGGAAATAATTCTTAGCGCTTATCTTGAAACGCTTCGGTGG
TGGCAT
>KJ939709
TCAACTCGACGTCGTCTGATTGCCCGTTTCTTCGCAGCTCTGTGTTGAACTTTGATAGAG
GGGGGAGTCGAGGAAGATGAATTTCGCATTATGGAGTGTCCAGTTTTTGAGAGCTGCGTT
TTCCTCTTTGTCGAGGAAACATTTATAACTGGCCCCTTCACCTGGATTGCAAAGCACGAT
TGATGGGATTCCACCTTTAATTTGAACGGGTTTCCCGTATTTGCAGTTTGATTGCCAGTC
CTTTTGAGCCCCAATCAATTCCTTCCAGTGCTTTAACTTTAGATAGTGCGGTGCGATGTC
ATCAATGACGTTATACTCAGCATGATTTGAAAACACCTTTGAGTTGAAATCCAGGTGACC
ACTTAGATAATTGTGGGACCCTAATGCACGTGCCCACATTGTCTTCCCCGTTCGTGAATC
ACCTTCGACGATGACACTAATAGGCCTTTCCGGCCGCGCAGCGGCACCTCTCCCGAAATA
ATCATCAGCCCACTCTTGCATCTCCTTGGGCACATTAGTGAATGAGGAGAGGTGAAACGG
AGGAGACCACGGCTCCGGAGCCGGTGTAAAAATCCTATCCAGATTGCTAGAGAGGTTATG
ATATTGGAAGAGAAACTTTTCCGGCAGTTTCTCTTTTATTATTTGCATGGCTTCTTCTTT
TGAAGAAGCATTCAATGCCTCTGATGCTGCATCATTAGCTGTCTTTTGACCTCCTCTAGC
AGATCTTCCGTCGATTTGAAAAGCACCCCATTCGATGTAATCACCGTCCTTCTCGATGTA
GGACTTGACATCAGAGGATGATTTTGCACTCTGTATATTGGCATGGGAGACGGAAGATGT
GATTGGATGTTTGAGGTCGAAGAATCTGCAATTCGTGCACTGGAACTTTCCTTCGAACTG
AATAAGTGCATGCAGATGTGGTTCCCCATTATCGTGCAATTCTTTGCAGATTCTGATGTA
TTTCTTGTTGACGGGTGTTTGTATGTGTTGAAGTTGCTCAAGTGCACACTCTTTTGTAAT
GGAGCATTGTGGAAATGTGAGGAAATAATTCTTAGCGCTTATCTTGAAACGCTTCGGTGG
TGGCAT
>JN419006
TCAACTCGACGTCGTCTGATTGCCCGTTTCTTCGCAGCTCTGTGTTGAACTTTGATAGAG
GGGGGAGTCGAGGAAGATGAATTTCGCATTATGGAGTGTCCAAATTTTGAGAGCTGCGTT
TTCCTCTTTGTCGAGGAAACATTTATAACTGGCCCCTTCACCTGGATTGCAAAGCACGAT
TGATGGGATTCCACCTTTAATTTGAACGGGTTTCCCGTATTTGCAGTTTGATTGCCAGTC
CTTTTGAGCCCCAATCAATTCCTTCCAGTGCTTTAACTTTAGATAGTGCGGTGCGATGTC
ATCAATGACGTTATACTCAGCATGATTTGAAAACACCTTTGAGTTGAAATCCAGGTGACC
ACTTAGATAATTGTGGGACCCTAATGCACGTGCCCACATTGTCTTCCCCGTTCGTGAATC
ACCTTCGACGATGATACTAATAGGTCTTTCCGGCCGCGCAGCGGCACCTCTCCCGAAATA
ATCATCAGCCCACTCTTGCATCTCCTTGGGCACATTAGTGAATGAGGAGAGGTGAAACGG
AGGAGACCACGGCTCCGGAGCCGGTGTAAAAATCCTATCCAGATTGCTAGAGAGGTTATG
ATATTGGAAGAGAAACTTTTCCGGCAGTTTCTCTTTTATTATTTGCATGGCTTCTTCTTT
TGAAGAAGCATTCAATGCCTCTGATGCTGCATCATTAGCTGTCTTCTGACCTCCTCTAGC
AGATCTTCCGTCGATTTGAAAAGCACCCCATTCGATGTAATCACCGTCCTTCTCGATGTA
GGACTTGACATCAGAGGATGATTTTGCACTCTGTATATTGGCATGGGAGACGGAAGATGT
GATTGGATGTTTGAGGTCGAAGAATCTGCAATTCGTGCACTGGAACTTGCTTTGGAATTG
AATAAGTGCATGCAGATGTGGTTCCCCATTATCGTGCAATTCTTTGCAGATTCTGATGTA
TTTCTTGTTGACCGGTGTTTGTATGTGTTGAAGTTGCTCAAGTGCACACTCTTTTGTAAT
GGAGCATTGTGGAAATGTGAGGAAATAATTCTTAGCGCTTATCTTGAAACGCTTCGGTGG
TGGCAT
>KJ939716
TCAACTCGGCGTCGTCTGATTGCTCGTTTCTTCGCAGCTGTGTGTTGAACTTTGATAGAG
GGGGGAGTCGATGAAGATGAATTTCGCATTATGGAGTGTCCAGTTTTTGAGAGCTGCGTT
TTCCTCTTTGTCGAGGAAACATTTATAACTGGCCCCTTCACCTGGATTGCAAAGCACGAT
TGATGGGATTCCACCTTTAATTTGAACGGGTTTCCCGTATTTGCAGTTTGATTGCCAGTC
CTTTTGAGCCCCAATCAATTCCTTCCAGTGCTTTAACTTTAGATAGTGCGGTGCGATGTC
ATCAATGACGTTATACTCAGCATGATTTGAAAACACCTTTGAGTTGAAATCCAGGTGACC
ACTTAGATAATTGTGGGACCCTAATGCACGTGCCCACATTGTCTTCCCCGTTCGTGAATC
ACCTTCGACGATGATACTAATAGGTCTTTCCGGCCGCGCAGCGGCACCTCTCCCGAAATA
ATCATCAGCCCACTCTTGCATCTCCTTGGGCACATTAGTGAATGAGGAGAGGTGAAACGG
AGGAGACCACGGCTCCGGAGCCGGTGTAAAAATCCTATCCAGATTGCTAGAGAGGTTATG
ATATTGGAAGAGAAACTTTTCCGGCAGTTTCTCTTTTATTATTTGCATGGCTTCTTCTTT
TGAAGAAGCATTCAGTGCCTCTGATGCTGCATCATTAGCTGTCTTCTGACCTCCTCTAGC
AGATCTTCCGTCGATTTGAAAAGCACCCCATTCGATGTAATCACCGTCCTTCTCGATGTA
GGACTTGACATCAGAGGATGATTTTGCACTCTGTATATTGGCATGGGAGACGGAAGATGT
GATTGGATGTTTGAGGTCGAAGAATCTGCAATTCGTGCACTGGAACTTTCCTTCGAATTG
AATAATTGCATGCAGATGTGGTTCCCCATTATCGTGCAATTCTTTGCAGATTCTGATGTA
TTTCTTGTTGACGGGTGTTTGTATGTGTTGAAGTTGCTCAAGTGCACACTCTTTTGTAAT
GGAGCATTGTGGAAATGTGAGGAAATAATTCTTAGCGCTTATCTTGAAACGCTTCGGTGG
TGGCAT
>KJ939750
TCAACTCGACGTCGTCTGATTGCTCGTTTCTTCGCAGCTCTGTGTTGAACTTTGATAGAG
GGGGGAGTCGAGGAAGATGAATTTCGCATTATGGATAGTCCAGTTTTTGAGAGCTGCGTT
TTCCTCTTTGTCGAGGAAACATTTATAACTGGCCCCTTCACCTGGATTGCAAAGCACGAT
TGATGGGATTCCACCTTTAATTTGAACGGGTTTCCCGTATTTGCAGTTTGATTGCCAGTC
CTTTTGAGCCCCCATCAATTCCTTCCAGTGCTTTAACTTTAGATAGTGCGGTGCGATGTC
ATCAATGACGTTATACTCAGCATGATTTGAAAACACCTTTGAGTTGAAATCCAGGTGACC
ACTTAGATAATTGTGGGACCCTAATGCACGTGCCCACATTGTCTTCCCCGTTCGTGAATC
ACCTTCGACGATGATACTAATAGGTCTTTCCGGCCGCGCAGCGGCACCTCTCCCGAAATA
ATCATCAGCCCACTCTTGCATCTCCTTGGGCACATTAGTGAATGAGGAGAGGTGAAACGG
AGGAGACCACGGCTCCGGAGCAGGTGTAAAAATCCTATCCAGATTGCTAGAGAGGTTATG
ATATTGGAAGAGAAACTTTTCCGGCAGTTTCTCTTTTATTATTTGCATGGCTTCTTCTTT
TGAAGAAGCATTCAGTGCCTCTGATGCTGCATCATTAGCTGTCTTCTGACCTCCTCTAGC
AGATCTTCCGTCGATTTGAAAAGCACCCCATTCGATGTAATCACCGTCCTTCTCGATGTA
GGACTTGACATCAGAGGATGATTTTGCACTCTGTATATTGGCATGGGAGACGGAAGATGT
GATTGGATGTTTGAGGTCGAAGAATCTGCAATTCGTGCACTGGAACTTTCCTTCGAATTG
AATAAGTGCATGCAGATGTGGTTCCCCATTATCGTGCAATTCTTTGCAGATTCTGATGTA
TTTCTTGTTGACGGGTGTTTGTATGTGTTGAAGTTGCTCAAGTGCACACTCTTTTGTAAT
GGAGCATTGTGGAAATGTGAGGAAATAATTCTTAGCGCTTATCTTGAAACGCTTCGGTGG
TGGCAT
>KJ939749
TCAACTCGACGTCGTCTGATTGCTCGTTTCTTCGCAGCTCTGTGTTGAACTTTGATAGAG
GGGGGAGTCGAGGAAGATGAATTTCGCATTATGGATAGTCCAGTTTTTGAGAGCTGCGTT
TTCCTCTTTGTCGAGGAAGCATTTATAACTGGCCCCTTCACCTGGATTGCAAAGCACGAT
TGATGGGATTCCACCTTTAATTTGAACGGGTTTCCCGTATTTGCAGTTTGATTGCCAGTC
CTTTTGAGCCCCCATCAATTCCTTCCAGTGCTTTAACTTTAGATAGTGCGGTGCGATGTC
ATCAATGACGTTATACTCAGCATGATTTGAAAACACCTTTGAGTTGAAATCCAGGTGACC
ACTTAGATAATTGTGGGACCCTAATGCACGTGCCCACATTGTCTTCCCCGTTCGTGAATC
ACCTTCGACGATGATACTAATAGGTCTTTCCGGCCGCGCAGCGGCACCTCTCCCGAAATA
ATCATCAGCCCACTCTTGCATCTCCTTGGGCACATTAGTGAATGAGGAGAGGTGAAACGG
AGGAGACCACGGCTCCGGAGCAGGTGTAAAAATCCTATCCAGATTGCTAGAGAGGTTATG
ATATTGGAAGAGAAACTTTTCCGGCAGTTTCTCTTTTATTATTTGCATGGCTTCTTCTTT
TGAAGAAGCATTCAGTGCCTCTGATGCTGCATCATTAGCTGTCTTCTGACCTCCTCTAGC
AGATCTTCCGTCGATTTGAAAAGCACCCCATTCGATGTAATCACCGTCCTTCTCGATGTA
GGACTTGACATCAGAGGATGATTTTGCACTCTGTATATTGGCATGGGAGACGGAAGATGT
GATTGGATGTTTGAGGTCGAAGAATCTGCAATTCGTGCACTGGAACTTTCCTTCGAATTG
AATAAGTGCATGCAGATGTGGTTCCCCATTATCGTGCAATTCTTTGCAGATTCTGATGTA
TTTCTTGTTGACGGGTGTTTGTATGTGTTGAAGTTGCTCAAGTGCACACTCTTTTGTAAT
GGAGCATTGTGGAAATGTGAGGAAATAATTCTTAGCGCTTATCTTGAAACGCTTCGGTGG
TGGCAT
>KJ939743
TCAACTCGACGTCGTCTGATTGCTCGTTTCTTCGCAGCTCTGTGTTGAACTTTGATAGAG
GGGGGAGTCGAGGAAGATGAATTTCGCATTATGGATAGTCCAGTTTTTGAGAGCTGCGTT
TTCCTCTTTGTCGAGGAAACATTTATAACTGGCCCCTTCACCTGGATTGCAAAGCACGAT
TGATGGGATTCCACCTTTAATTTGAACGGGTTTCCCGTATTTGCAGTTTGATTGCCAGTC
CTTTTGAGCCCCCATCAATTCCTTCCAGTGCTTTAACTTTAGATAGTGCGGTGCGATGTC
ATCAATGACGTTATACTCAGCATGATTTGAAAACACCTTTGAGTTGAAATCCAGGTGACC
ACTTAGATAATTGTGGGACCCTAATGCACGTGCCCACATTGTCTTCCCCGTTCGTGAATC
ACCTTCGACGATGATACTAATAGGTCTTTCCGGCCGCGCAGCGGCACCTCTCCCGAAATA
ATCATCAGCCCACTCTTGCATCTCCTTGGGCACATTAGTGAATGAGGAGAGGTGAAACGG
AGGAGACCACGGCTCCGGAGCAGGTGTAAAAATCCTATCCAGATTGCTAGAGAGGTTATG
ATATTGGAAGAGAAACTTTTCCGGCAGTTTCTCTTTTATTATTTGCATGGCTTCTTCTTT
TGAAGAAGCATTCAGTGCCTCTGATGCTGCATCATTAGCTGTCTTCTGACCTCCTCTAGC
AGATCTTCCGTCGATTTGAAAAGCACCCCATTCGATGTAATCACCGTCCTTCTCGATGTA
GGACTTGACATCAGAGGATGATTTTGCACTCTGTATATTGGCATGGGAGACGGAAGATGT
GATTGGATGTTTGAGGTCGAAGAATCTGCAATTCGTGCACTGGAACTTTCCTTCGAATTG
AATAAGTGCATGCAGATGTGGTTCCCCATTATCGTGCAATTCTTTGCAGATTCTGATGTA
TTTCTTGTTGACGGGTGTTTGTATGTGTTGAAGTTGCTCAAGTGCACACTCTTTTGTAAT
GGAGCATTGTGGAAATGTGAGGAAATAATTCTTAGCGCTTATCTTGAAACGCTTCGGTGG
TGGCAT
>KJ939746
TCAACTCGACGTCGTCTGATTGCTCGTTTCTTCGCAGCTCTGTGTTGAACTTTGATAGAG
GGGGGAGTCGAGGAAGATGAATTTCGCATTATGGATAGTCCAGTTTTTGAGAGCTGCGTT
TTCCTCTTTGTCGAGGAAACATTTATAACTGGCCCCTTCACCTGGATTGCAAAGCACGAT
TGATGGGATTCCACCTTTAATTTGAACGGGTTTCCCGTATTTGCAGTTTGATTGCCAGTC
CTTTTGAGCCCCCATCAATTCCTTCCAGTGCTTTAACTTTAGATAGTGCGGTGCGATGTC
ATCAATGACGTTATACTCAGCATGATTTGAAAACACCTTTGAGTTGAAATCCAGGTGACC
ACTTAGATAATTGTGGGACCCTAATGCACGTGCCCACATTGTCTTCCCCGTTCGTGAATC
ACCTTCGACGATGATACTAATAGGTCTTTCCGGCCGCGCAGCGGCACCTCTCCCGAAATA
ATCATCAGCCCACTCTTGCATCTCCTTGGGCACATTAGTGAATGAGGAGAGGTGAAACGG
AGGAGACCACGGCTCCGGAGCAGGTGTAAAAATCCTATCCAGATTGCTAGAGAGGTTATG
ATATTGGAAGAGAAACTTTTCCGGCAGTTTCTCTTTTATTATTTGCATGGCTTCTTCTTT
TGAAGAAGCATTCAGTGCCTCTGATGCTGCATCATTAGCTGTCTTCTGACCTCCTCTAGC
AGATCTTCCGTCGATTTGAAAAGCACCCCATTCGATGTAATCACCGTCCTTCTCGATGTA
GGACTTGACATCAGAGGATGATTTTGCACTCTGTATATTGGCATGGGAGACGGAAGATGT
GATTGGATGTTTGAGGTCGAAGAATCTGCAATTCGTGCACTGGAACTTTCCTTCGAATTG
AATAAGTGCATGCAGATGTGGTTCCCCATTATCGTGCAATTCTTTGCAGATTCTGATGTA
TTTCTTGTTGACGGGTGTTTGTATGTGTTGAAGTTGCTCAAGTGCACACTCTTTTGTAAT
GGAGCATTGTGGAAATGTGAGGAAATAATTCTTAGCGCTTATCTTGAAACGCTTCGGTGG
TGGCAT
>KJ939737
TCAACTCGACGTCGTCTGATTGCTCGTTTCTTCGCAGCTCTGTGTTGAACTTTGATAGAG
GGGGGAGTCGAGGAAGATGAATTTCGCATTATGGATAGTCCAGTTTTTGAGAGCTGCGTT
TTCCTCTTTGTCGAGGAAACATTTATAACTGGCCCCTTCACCTGGATTGCAAAGCACGAT
TGATGGGATTCCACCTTTAATTTGAACGGGTTTCCCGTATTTGCAGTTTGATTGCCAGTC
CTTTTGAGCCCCCATCAATTCCTTCCAGTGCTTTAACTTTAGATAGTGCGGTGCGATGTC
ATCAATGACGTTATACTCAGCATGATTTGAAAACACCTTTGAGTTGAAATCCAGGTGACC
ACTTAGATAATTGTGGGACCCTAATGCACGTGCCCACATTGTCTTCCCCGTTCGTGAATC
ACCTTCGACGATGATACTAATAGGTCTTTCCGGCCGCGCAGCGGCACCTCTCCCGAAATA
ATCATCAGCCCACTCTTGCATCTCCTTGGGCACATTAGTGAATGAGGAGAGGTGAAACGG
AGGAGACCACGGCTCCGGAGCAGGTGTAAAAATCCTATCCAGATTGCTAGAGAGGTTATG
ATATTGGAAGAGAAACTTTTCCGGCAGTTTCTCTTTTATTATTTGCATGGCTTCTTCTTT
TGAAGAAGCATTCAGTGCCTCTGATGCTGCATCATTAGCTGTCTTCTGACCTCCTCTAGC
AGATCTTCCGTCGATTTGAAAAGCACCCCATTCGATGTAATCACCGTCCTTCTCGATGTA
GGACTTGACATCAGAGGATGATTTTGCACTCTGTATATTGGCATGGGAGACGGAAGATGT
GATTGGATGTTTGAGGTCGAAGAATCTGCAATTCGTGCACTGGAACTTTCCTTCGAATTG
AATAAGTGCATGCAGATGTGGTTCCCCATTATCGTGCAATTCTTTGCAGATTCTGATGTA
TTTCTTGTTGACGGGTGTTTGTATGTGTTGAAGTTGCTCAAGTGCACACTCTTTTGTAAT
GGAGCATTGTGGAAATGTGAGGAAATAATTCTTAGCGCTTATCTTGAAACGCTTCGGTGG
TGGCAT
>KJ939738
TCAACTCGACGTCGTCTGATTGCTCGTTTCTTCGCAGCTCTGTGTTGAACTTTGATAGAG
GGGGGAGTCGAGGAAGATGAATTTCGCATTATGGATAGTCCAGTTTTTGAGAGCTGCGTT
TTCCTCTTTGTCGAGGAAACATTTATAACTGGCCCCTTCACCTGGATTGCAAAGCACGAT
TGATGGGATTCCACCTTTAATTTGAACGGGTTTCCCGTATTTGCAGTTTGATTGCCAGTC
CTTTTGAGCCCCCATCAATTCCTTCCAGTGCTTTAACTTTAGATAGTGCGGTGCGATGTC
ATCAATGACGTTATACTCAGCATGATTTGAAAACACCTTTGAGTTGAAATCCAGGTGACC
ACTTAGATAATTGTGGGACCCTAATGCACGTGCCCACATTGTCTTCCCCGTTCGTGAATC
ACCTTCGACGATGATACTAATAGGTCTTTCCGGCCGCGCAGCGGCACCTCTCCCGAAATA
ATCATCAGCCCACTCTTGCATCTCCTTGGGCACATTAGTGAATGAGGAGAGGTGAAACGG
AGGAGACCACGGCTCCGGAGCAGGTGTAAAAATCCTATCCAGATTGCTAGAGAGGTTATG
ATATTGGAAGAGAAACTTTTCCGGCAGTTTCTCTTTTATTATTTGCATGGCTTCTTCTTT
TGAAGAAGCATTCAGTGCCTCTGATGCTGCATCATTAGCTGTCTTCTGACCTCCTCTAGC
AGATCTTCCGTCGATTTGAAAAGCACCCCATTCGATGTAATCACCGTCCTTCTCGATGTA
GGACTTGACATCAGAGGATGATTTTGCACTCTGTATATTGGCATGGGAGACGGAAGATGT
GATTGGATGTTTGAGGTCGAAGAATCTGCAATTCGTGCACTGGAACTTTCCTTCGAATTG
AATAAGTGCATGCAGATGTGGTTCCCCATTATCGTGCAATTCTTTGCAGATTCTGATGTA
TTTCTTGTTGACGGGTGTTTGTATGTGTTGAAGTTGCTCAAGTGCACACTCTTTTGTAAT
GGAGCATTGTGGAAATGTGAGGAAATAATTCTTAGCGCTTATCTTGAAACGCTTCGGTGG
TGGCAT
>KJ939739
TCAACTCGACGTCGTCTGATTGCTCGTTTCTTCGCAGCTCTGTGTTGAACTTTGATAGAG
GGGGGAGTCGAGGAAGATGAATTTCGCATTATGGATAGTCCAGTTTTTGAGAGCTGCGTT
TTCCTCTTTGTCGAGGAAACATTTATAACTGGCCCCTTCACCTGGATTGCAAAGCACGAT
TGATGGGATTCCACCTTTAATTTGAACGGGTTTCCCGTATTTGCAGTTTGATTGCCAGTC
CTTTTGAGCCCCCATCAATTCCTTCCAGTGCTTTAACTTTAGATAGTGCGGTGCGATGTC
ATCAATGACGTTATACTCAGCATGATTTGAAAACACCTTTGAGTTGAAATCCAGGTGACC
ACTTAGATAATTGTGGGACCCTAATGCACGTGCCCACATTGTCTTCCCCGTTCGTGAATC
ACCTTCGACGATGATACTAATAGGTCTTTCCGGCCGCGCAGCGGCACCTCTCCCGAAATA
ATCATCAGCCCACTCTTGCATCTCCTTGGGCACATTAGTGAATGAGGAGAGGTGAAACGG
AGGAGACCACGGCTCCGGAGCAGGTGTAAAAATCCTATCCAGATTGCTAGAGAGGTTATG
ATATTGGAAGAGAAACTTTTCCGGCAGTTTCTCTTTTATTATTTGCATGGCTTCTTCTTT
TGAAGAAGCATTCAGTGCCTCTGATGCTGCATCATTAGCTGTCTTCTGACCTCCTCTAGC
AGATCTTCCGTCGATTTGAAAAGCACCCCATTCGATGTAATCACCGTCCTTCTCGATGTA
GGACTTGACATCAGAGGATGATTTTGCACTCTGTATATTGGCATGGGAGACGGAAGATGT
GATTGGATGTTTGAGGTCGAAGAATCTGCAATTCGTGCACTGGAACTTTCCTTCGAATTG
AATAAGTGCATGCAGATGTGGTTCCCCATTATCGTGCAATTCTTTGCAGATTCTGATGTA
TTTCTTGTTGACGGGTGTTTGTATGTGTTGAAGTTGCTCAAGTGCACACTCTTTTGTAAT
GGAGCATTGTGGAAATGTGAGGAAATAATTCTTAGCGCTTATCTTGAAACGCTTCGGTGG
TGGCAT
>KJ939748
TCAACTCGACGTCGTCTGATTGCTCGTTTCTTCGCAGCTCTGTGTTGAACTTTGATAGAG
GGGGGAGTCGAGGAAGATGAATTTCGCATTATGGATAGTCCAGTTTTTGAGAGCTGCGTT
TTCCTCTTTGTCGAGGAAACATTTATAACTGGCCCCTTCACCTGGATTGCAAAGCACGAT
TGATGGGATTCCACCTTTAATTTGAACGGGTTTCCCGTATTTGCAGTTTGATTGCCAGTC
CTTTTGAGCCCCCATCAATTCCTTCCAGTGCTTTAACTTTAGATAGTGCGGTGCGATGTC
ATCAATGACGTTATACTCAGCATGATTTGAAAACACCTTTGAGTTGAAATCCAGGTGACC
ACTTAGATAATTGTGGGACCCTAATGCACGTGCCCACATTGTCTTCCCCGTTCGTGAATC
ACCTTCGACGATGATACTAATAGGTCTTTCCGGCCGCGCAGCGGCACCTCTCCCGAAATA
ATCATCAGCCCACTCTTGCATCTCCTTGGGCACATTAGTGAATGAGGAGAGGTGAAACGG
AGGAGACCACGGCTCCGGAGCAGGTGTAAAAATCCTATCCAGATTGCTAGAGAGGTTATG
ATATTGGAAGAGAAACTTTTCCGGCAGTTTCTCTTTTATTATTTGCATGGCTTCTTCTTT
TGAAGAAGCATTCAGTGCCTCTGATGCTGCATCATTAGCTGTCTTCTGACCTCCTCTAGC
AGATCTTCCGTCGATTTGAAAAGCACCCCATTCGATGTAATCACCGTCCTTCTCGATGTA
GGACTTGACATCAGAGGATGATTTTGCACTCTGTATATTGGCATGGGAGACGGAAGATGT
GATTGGATGTTTGAGGTCGAAGAATCTGCAATTCGTGCACTGGAACTTTCCTTCGAATTG
AATAAGTGCATGCAGATGTGGTTCCCCATTATCGTGCAATTCTTTGCAGATTCTGATGTA
TTTCTTGTTGACGGGTGTTTGTATGTGTTGAAGTTGCTCAAGTGCACACTCTTTTGTAAT
GGAGCATTGTGGAAATGTGAGGAAATAATTCTTAGCGCTTATCTTGAAACGCTTCGGTGG
TGGCAT
>KJ939741
TCAACTCGACGTCGTCTGATTGCTCGTTTCTTCGCAGCTCTGTGTTGAACTTTGATAGAG
GGGGGAGTCGAGGAAGATGAATTTCGCATTATGGATAGTCCAGTTTTTGAGAGCTGCGTT
TTCCTCTTTGTCGAGGAAACATTTATAACTGGCCCCTTCACCTGGATTGCAAAGCACGAT
TGATGGGATTCCACCTTTAATTTGAACGGGTTTCCCGTATTTGCAGTTTGATTGCCAGTC
CTTTTGAGCCCCCATCAATTCCTTCCAGTGCTTTAACTTTAGATAGTGCGGTGCGATGTC
ATCAATGACGTTATACTCAGCATGATTTGAAAACACCTTTGAGTTGAAATCCAGGTGACC
ACTTAGATAATTGTGGGACCCTAATGCACGTGCCCACATTGTCTTCCCCGTTCGTGAATC
ACCTTCGACGATGATACTAATAGGTCTTTCCGGCCGCGCAGCGGCACCTCTCCCGAAATA
ATCATCAGCCCACTCTTGCATCTCCTTGGGCACATTAGTGAATGAGGAGAGGTGAAACGG
AGGAGACCACGGCTCCGGAGCAGGTGTAAAAATCCTATCCAGATTGCTAGAGAGGTTATG
ATATTGGAAGAGAAACTTTTCCGGCAGTTTCTCTTTTATTATTTGCATGGCTTCTTCTTT
TGAAGAAGCATTCAGTGCCTCTGATGCTGCATCATTAGCTGTCTTCTGACCTCCTCTAGC
AGATCTTCCGTCGATTTGAAAAGCACCCCATTCGATGTAATCACCGTCCTTCTCGATGTA
GGACTTGACATCAGAGGATGATTTTGCACTCTGTATATTGGCATGGGAGACGGAAGATGT
GATTGGATGTTTGAGGTCGAAGAATCTGCAATTCGTGCACTGGAACTTTCCTTCGAATTG
AATAAGTGCATGCAGATGTGGTTCCCCATTATCGTGCAATTCTTTGCAGATTCTGATGTA
TTTCTTGTTGACGGGTGTTTGTATGTGTTGAAGTTGCTCAAGTGCACACTCTTTTGTAAT
GGAGCATTGTGGAAATGTGAGGAAATAATTCTTAGCGCTTATCTTGAAACGCTTCGGTGG
TGGCAT
>KJ939751
TCAACTCGACGTCGTCTGATTGCTCGTTTCTTCGCAGCTCTGTGTTGAACTTTGATAGAG
GGGGGAGTCGAGGAAGATGAATTTCGCATTATGGATAGTCCACTTTTTGAGAGCTGCGTT
TTCCTCTTTGTCGAGGAAACATTTATAACTGGCCCCTTCACCTGGATTGCAAAGCACGAT
TGATGGGATTCCACCTTTAATTTGAACGGGTTTCCCGTATTTGCAGTTTGATTGCCAGTC
CTTTTGAGCCCCCATCAATTCCTTCCAGTGCTTTAACTTTAGATAGTGCGGTGCGATGTC
ATCAATGACGTTATACTCAGCATGATTTGAAAACACCTTTGAGTTGAAATCCAGGTGACC
ACTTAGATAATTGTGGGACCCTAATGCACGTGCCCACATTGTCTTCCCCGTTCGTGAATC
ACCTTCGACGATGATACTAATAGGTCTTTCCGGCCGCGCAGCGGCACCTCTCCCGAAATA
ATCATCAGCCCACTCTTGCATCTCCTTGGGCACATTAGTGAATGAGGAGAGGTGAAACGG
AGGAGACCACGGCTCCGGAGCAGGTGTAAAAATCCTATCCAGATTGCTAGAGAGGTTATG
ATATTGGAAGAGAAACTTTTCCGGCAGTTTCTCTTTTATTATTTGCATGGCTTCTTCTTT
TGAAGAAGCATTCAGTGCCTCTGATGCTGCATCATTAGCTGTCTTCTGACCTCCTCTAGC
AGATCTTCCGTCGATTTGAAAAGCACCCCATTCGATGTAATCACCGTCCTTCTCGATGTA
GGACTTGACATCAGAGGATGATTTTGCACTCTGTATATTGGCATGGGAGACGGAAGATGT
GATTGGATGTTTGAGGTCGAAGAATCTGCAATTCGTGCACTGGAACTTTCCTTCGAATTG
AATAAGTGCATGCAGATGTGGTTCCCCATTATCGTGCAATTCTTTGCAGATTCTGATGTA
TTTCTTGTTGACGGGTGTTTGTATGTGTTGAAGTTGCTCAAGTGCACACTCTTTTGTAAT
GGAGCATTGTGGAAATGTGAGGAAATAATTCTTAGCGCTTATCTTGAAACGCTTCGGTGG
TGGCAT
>KJ939744
TCAACTCGACGTCGTCTGATTGCTCGTTTCTTCGCAGCTCTGTGTTGAACTTTGATAGAG
GGGGGAGTCGAGGAAGATGAATTTCGCATTATGGATAGTCCAGTTTTTGAGAGCTGCGTT
TTCCTCTTTGTCGAGGAAACATTTATAACTGGCCCCTTCACCTGGATTGCAAAGCACGAT
TGATGGGATTCCACCTTTAATTTGAACGGGTTTCCCGTATTTGCAGTTTGATTGCCAGTC
CTTTTGAGCCCCCATCAATTCCTTCCAGTGCTTTAACTTTAGATAGTGCGGTGCGATGTC
ATCAATGACGTTATACTCAGCATGATTTGAAAACACCTTTGAGTTGAAATCCAGGTGACC
ACTTAGATAATTGTGGGACCCTAATGCACGTGCCCACATTGTCTTCCCCGTTCGTGAATC
ACCTTCGACGATGATACTAATAGGTCTTTCCGGCCGCGCAGCGGCACCTCTCCCGAAATA
ATCATCAGCCCACTCTTGCATCTCCTTGGGCACATTAGTGAATGAGGAGAGGTGAAACGG
AGGAGACCACGGCTCCGGAGCAGGTGTAAAAATCCTATCCAGATTGCTAGAGAGGTTATG
ATATTGGAAGAGAAACTTTTCCGGCAGTTTCTCTTTTATTATTTGCATGGCTTCTTCTTT
TGAAGAAGCATTCAGTGCCTCTGATGCTGCATCATTAGCTGTCTTCTGACCTCCTCTAGC
AGATCTTCCGTCGATTTGAAAAGCACCCCATTCGATGTAATCACCGTCTTTCTCGATGTA
GGACTTGACATCAGAGGATGATTTTGCACTCTGTATATTGGCATGGGAGACGGAAGATGT
GATTGGATGTTTGAGGTCGAAGAATCTGCAATTCGTGCACTGGAACTTTCCTTCGAATTG
AATAAGTGCATGCAGATGTGGTTCCCCATTATCGTGCAATTCTTTGCAGATTCTGATGTA
TTTCTTGTTGACGGGTGTTTGTATGTGTTGAAGTTGCTCAAGTGCACACTCTTTTGTAAT
GGAGCATTGTGGAAATGTGAGGAAATAATTCTTAGCGCTTATCTTGAAACGCTTCGGTGG
TGGCAT
>KJ939752
TCAACTCGACGTCGTCTGATTGCTCGTTTCTTCGCAGCTCTGTGTTGAACTTTGATAGAG
GGGGGAGTCGAGGAAGATGAATTTCGCATTATGGATAGTCCAGTTTTTGAGAGCTGCGTT
TTCCTCTTTGTCGAGGAAACATTTATAACTGGCCCCTTCACCTGGATTGCAAAGCACGAT
TGATGGGATTCCACCTTTAATTTGAACGGGTTTCCCGTATTTGCAGTTTGATTGCCAGTC
CTTTTGAGCCCCCATCAATTCCTTCCAGTGCTTTAACTTTAGATAGTGCGGTGCGATGTC
ATCAATGACGTTATACTCAGCATGATTTGAAAACACCTTTGAGTTGAAATCCAGGTGACC
ACTTAGATAATTGTGGGACCCTAATGCACGTGCCCACATTGTCTTCCCCGTTCGTGAATC
ACCTTCGACGATGATACTAATAGGTCTTTCCGGCCGCGCAGCGGCACCTCTCCCGAAATA
ATCATCAGCCCACTCTTGCATCTCCTTGGGCACATTAGTGAATGAGGAGAGGTGAAACGG
AGGAGACCACGGCTCCGGAGCCGGTGTAAAAATCCTATCCAGATTGCTAGAGAGGTTATG
ATATTGGAAGAGAAACTTTTCCGGCAGTTTCTCTTTTATTATTTGCATGGCTTCTTCTTT
TGAAGAAGCATTCAGTGCCTCTGATGCTGCATCATTAGCTGTCTTCTGACCTCCTCTAGC
AGATCTTCCGTCGATTTGAAAAGCACCCCATTCGATGTAATCACCGTCCTTCTCGATGTA
GGACTTGACATCAGAGGATGATTTTGCACTCTGTATATTGGCATGGGAGACGGAAGATGT
GATTGGATGTTTGAGGTCGAAGAATCTGCAATTCGTGCACTGGAACTTTCCTTCGAATTG
AATAAGTGCATGCAGATGTGGTTCCCCATTATCGTGCAATTCTTTGCAGATTCTGATATA
TTTCTTGTTGACGGGTGTTTGTATGTGTTGAAGTTGCTCAAGTGCACACTCTTTTGTAAT
GGAGCATTGTGGAAATGTGAGGAAATAATTCTTAGCGCTTATCTTGAAACGCTTCGGTGG
TGGCAT
>KJ939712
TCAACTCGACGTCGTCTGATTGCTCGTTTCTTCGCAGCTCTGTGTTGAACTTTGATAGAG
GGGGGTGTCGAGGAAGATGAATTTCGCATTATGGATAGTCCAGTTTTTGAGAGCTGCGTT
TTCCTCTTTGTCGAGGAAACATTTATAACTGGCCCCTTCACCTGGATTGCAAAGCACGAT
TGATGGGATTCCACCTTTAATTTGAACGGGTTTCCCGTATTTGCAGTTTGATTGCCAGTC
CTTTTGAGCCCCCATCAATTCCTTCCAGTGCTTTAACTTTAGATAGTGCGGTGCGATGTC
ATCAATGACGTTATACTCAGCATGATTTGAAAACACCTTTGAGTTGAAATCCAGGTGACC
ACTTAGATAATTGTGGGACCCTAATGCACGTGCCCACATTGTCTTCCCCGTTCGTGAATC
ACCTTCGACGATGATACTAATAGGTCTTTCCGGCCGCGCAGCGGCACCTCTCCCGAAATA
ATCATCAGCCCACTCTTGCATCTCCTTGGGCACATTAGTGAATGAGGAGAGGTGAAACGG
AGGAGACCACGGCTCCGGAGCCGGTGTAAAAATCCTATCCAAATTGCTAGAGAGGTTATG
ATATTGGAAGAGGAACTTTTCCGGCAATTTTTCTTTTATTATTTGCATGGCTTCTTCTTT
TGAAGAAGCATTCAGTGCCTCTGATGCTGCATCATTAGCTGTCTTCTGACCTCCTCTAGC
AGATCTTCCGTCGATTTGAAAAGCACCCCATTCGATGTAATCACCGTCCTTCTCGATGTA
GGACTTGACATCAGAGGATGATTTTGCACTCTGTATATTGGCATGGGAGACGGAAGATGT
GATTGGATGTTTGAGGTCGAAGAATCTGCAATTCGTGCACTGGAACTTTCCTTCGAATTG
AATAAGTGCATGCAGATGTGGTTCCCCATTATCGTGCAATTCTTTGCAGATTCTGATGTA
TTTCTTGTTGACGGGTGTTTGTATGTGTTGAAGTTGCTCAAGTGCACACTCTTTTGTAAT
GGAGCATTGTGGAAATGTGAGGAAATAATTCTTAGCGCTTATCTTGAAACGCTTCGGTGG
TGGCAT
>KJ939745
TCAACTCGACGTCGTCTGATTGCTCGTTTCTTCGCAGCTCTGTGTTGAACTTTGATAGAG
GGGGGAGTCGAGGAAGATGAATTTCGCATTATGGATAGTCCAGTTTTTGAGAGCTGCGTT
TTCCTCTTTGTCGAGGAAACATTTATAACTGGCCCCTTCACCTGGATTGCAAAGCACGAT
TGATGGGATTCCACCTTTAATTTGAACGGGTTTCCCGTATTTGCAGTTTGATTGCCAGTC
CTTTTGAGCCCCCATCAATTCCTTCCAGTGCTTTAACTTTAGATAGTGCGGTGCGATGTC
ATCAATGACGTTATACTCAGCATGATTTGAAAACACCTTTGAGTTGAAATCCAGGTGACC
ACTTAGATAATTGTGGGACCCTAATGCACGTGCCCACATTGTCTTCCCCGTTCGTGAATC
ACCTTCGACGATGATACTAATAGGTCTTTCCGGCCGCGCAGCGGCACCTCTCCCGAAATA
ATCATCAGCCCACTCTTGCATCTCCTTGGGCACATTAGTGAATGAGGAGAGGTGAAACGG
AGGAGACCACGGCTCCGGAGCCGGTGTAAAAATCCTATCCAGATTGCTAGAGAGGTTATG
ATATTGGAAGAGAAACTTTTCCGGCAGTTTCTCTTTTATTATTTGCATGGCTTCTTCTTT
TGAAGAAGCATTCAGTGCCTCTGATGCTGCATCATTAGCTGTCTTCTGACCTCCTCTAGC
AGATCTTCCGTCGATTTGAAAAGCACCCCATTCGATGTAATCACCGTCCTTCTCGATGTA
GGACTTGACATCAGAGGATGATTTTGCACTCTGTATATTGGCATGGGAGACGGAAGATGT
GATTGGATGTTTGAGGTCGAAGAATCTGCAATTCGTGCACTGGAACTTTCCTTCGAATTG
AATAAGTGCATGCAGATGTGGTTCCCCATTATCGTGCAATTCTTTGCAGATTCTGATGTA
TTTCTTGTTGACGGGTGTTTGTATGTGTTGAAGTTGCTCAAGTGCACACTCTTTTGTAAT
GGAGCATTGTGGAAATGTGAGGAAATAATTCTTAGCGCTTATCTTGAAACGCTTCGGTGG
TGGCAT
>KJ939747
TCAACTCGACGTCGTCTGATTGCTCGTTTCTTCGCAGCTCTGTGTTGAACTTTGATAGAG
GGGGGAGTCGAGGAAGATGAATTTCGCATTATGGATAGTCCAGTTTTTGAGAGCTGCGTT
TTCCTCTTTGTCGAGGAAACATTTATAACTGGCCCCTTCACCTGGATTGCAAAGCACGAT
TGATGGGATTCCACCTTTAATTTGAACGGGTTTCCCGTATTTGCAGTTTGATTGCCAGTC
CTTTTGAGCCCCCATCAATTCCTTCCAGTGCTTTAACTTTAGATAGTGCGGTGCGATGTC
ATCAATGACGTTATACTCAGCATGATTTGAAAACACCTTTGAGTTGAAATCCAGGTGACC
ACTTAGATAATTGTGGGACCCTAATGCACGTGCCCACATTGTCTTCCCCGTTCGTGAATC
ACCTTCGACGATGATACTAATAGGTCTTTCCGGCCGCGCAGCGGCACCTCTCCCGAAATA
ATCATCAGCCCACTCTTGCATCTCCTTGGGCACATTAGTGAATGAGGAGAGGTGAAACGG
AGTAGACCACGGCTCCGGAGCCGGTGTAAAAATCCTATCCAGATTGCTAGAGAGGTTATG
ATATTGGAAGAGAAACTTTTCCGGCAGTTTCTCTTTTATTATTTGCATGGCTTCTTCTTT
TGAAGAAGCATTCAGTGCCTCTGATGCTGCATCATTAGCTGTCTTCTGACCTCCTCTAGC
AGATCTTCCGTCGATTTGAAAAGCACCCCATTCGATGTAATCACCGTCCTTCTCGATGTA
GGACTTGACATCAGAGGATGATTTTGCACTCTGTATATTGGCATGGGAGACGGAAGATGT
GATTGGATGTTTGAGGTCGAAGAATCTGCAATTCGTGCACTGGAACTTTCCTTCGAATTG
AATAAGTGCATGCAGATGTGGTTCCCCATTATCGTGCAATTCTTTGCAGATTCTGATGTA
TTTCTTGTTGATGGGTGTTTGTATGTGTTGAAGTTGCTCAAGTGCACACTCTTTTGTAAT
GGAGCATTGTGGAAATGTGAGGAAATAATTCTTAGCGCTTATCTTGAAACGCTTCGGTGG
TGGCAT
>KJ939740
TCAACTCGACGTCGTCTGATTGCTCGTTTCTTCGCAGCTCTGTGTTGAACTTTGATAGAG
GGGGGAGTCGAGGAAGATGAATTTCGCATTATGGATAGTCCAGTTTTTGAGAGCTGCGTT
TTCCTCTTTGTCGAGGAAACATTTATAACTGGCCCCTTCACCTGGATTGCAAAGCACGAT
TGATGGGATTCCACCTTTAATTTGAACGGGTTTCCCGTATTTGCAGTTTGATTGCCAGTC
CTTTTGAGCCCCCATCAATTCCTTCCAGTGCTTTAACTTTAGATAGTGCGGTGCGATGTC
ATCAATGACGTTATACTCAGCATGATTTGAAAACACCTTTGAGTTGAAATCCAGGTGACC
ACTTAGATAATTGTGGGACCCTAATGCACGTGCCCACATTGTCTTCCCCGTTCGTGAATC
ACCTTCGACGATGATACTAATAGGTCTTTCCGGCCGCGCAGCGGCACCTCTCCCGAAATA
ATCATCAGCCCACTCTTGCATCTCCTTGGGCACATTAGTGAATGAGGAGAGGTGAAACGG
AGTAGACCACGGCTCCGGAGCCGGTGTAAAAATCCTATCCAGATTGCTAGAGAGGTTATG
ATATTGGAAGAGAAACTTTTCCGGCAGTTTCTCTTTTATTATTTGCATGGCTTCTTCTTT
TGAAGAAGCATTCAGTGCCTCTGATGCTGCATCATTAGCTGTCTTCTGACCTCCTCTAGC
AGATCTTCCGTCGATTTGAAAAGCACCCCATTCGATGTAATCACCGTCCTTCTCGATGTA
GGACTTGACATCAGAGGATGATTTTGCACTCTGTATATTGGCATGGGAGACGGAAGATGT
GATTGGATGTTTGAGGTCGAAGAATCTGCAATTCGTGCACTGGAACTTTCCTTCGAATTG
AATAAGTGCATGCAGATGTGGTTCCCCATTATCGTGCAATTCTTTGCAGATTCTGATGTA
TTTCTTGTTGATGGGTGTTTGTATGTGTTGAAGTTGCTCAAGTGCACACTCTTTTGTAAT
GGAGCATTGTGGAAATGTGAGGAAATAATTCTTAGCGCTTATCTTGAAACGCTTCGGTGG
TGGCAT
>KJ939718
TCAACTCGACGTCGTCTGATTGCTCGTTTCTTCGCAGCTCTGTGTTGAACTTTGATAGAG
GGGGGAGTCGAGGAAGATGAATTTCGCATTATGGATAGTCCAGTTTTTGAGAGCTGCGTT
TTCCTCTTTGTCGAGGAAACATTTATAACTGGCCCCTTCACCTGGATTGCAAAGCACGAT
TGATGGGATTCCACCTTTAATTTGAACGGGTTTCCCGTATTTGCAGTTTGATTGCCAGTC
CTTTTGAGCCCCCATCAATTCCTTCCAGTGCTTTAACTTTAGATAGTGCGGTGCGATGTC
ATCAATGACGTTATACTCAGCATGATTTGAAAACACCTTTGAGTTGAAATCCAGGTGACC
ACTTAGATAATTGTGGGACCCTAATGCACGTGCCCACATTGTCTTCCCCGTTCGTGAATC
ACCTTCGACGATGATACTAATAGGTCTTTCCGGCCGCGCAGCGGCACCTCTCCCGAAATA
ATCATCAGCCCACTCTTGCATCTCCTTGGGCACATTAGTGAATGAGGAGAGGTGAAACGG
AGGAGACCACGGCTCCGGAGCCGGTGTAAAAATCCTATCCAGATTGCTAGAGAGGTTATG
ATATTGGAAGAGAAACTTTTCCGGCAGTTTCTCTTTTATTATTTGCATGGCTTCTTCTTT
TGAAGAAGCATTCAGTGCCTCTGATGCTGCATCATTAGCTGTCTTCTGACCTCCTCTAGC
AGATCTTCCGTCGATTTGAAAAGCACCCCATTCGATGTAATCACCGTCCTTCTCGATGTA
GGACTTGACATCAGAGGATGATTTTGCACTCTGTATATTGGCATGGGAGACGGAAGATGT
GATTGGATGTTTGAGGTCGAAGAATCTGCAATTCGTGCACTGGAACTTTCCTTCGAATTG
AATAAGTGCATGCAGATGTGGTTCCCCATTATCGTGCAATTCTTTGCAGATTCTGATGTA
TTTCTTGTTGACGGGTGTTTGTATGTGTTGAAGTTGCTCAAGTGCACACTCTTTTGTAAT
GGAGCATTGTGGAAATGTGAGGAAATAATTCTTAGCGCTTATCTTGAAACGCTTCGGTGG
TGGCAT
>KJ939713
TCAACTCGACGTCGTCTGATTGCTCGTTTCTTCGCAGCTCTGTGTTGAACTTTGATAGAG
GGGGGAGTCGAGGAAGATGAATTTCGCATTATGGATAGTCCAGTTTTTGAGAGCTGCGTT
TTCCTCTTTGTCGAGGAAACATTTATAACTGGCCCCTTCACCTGGATTGCAAAGCACGAT
TGATGGGATTCCACCTTTAATTTGAACGGGTTTCCCGTATTTGCAGTTTGATTGCCAGTC
CTTTTGAGCCCCCATCAATTCCTTCCAGTGCTTTAACTTTAGATAGTGCGGTGCGATGTC
ATCAATGACGTTATACTCAGCATGATTTGAAAACACCTTTGAGTTGAAATCCAGGTGACC
ACTTAGATAATTGTGGGACCCTAATGCACGTGCCCACATTGTCTTCCCCGTTCGTGAATC
ACCTTCGACGATGATACTAATAGGTCTTTCCGGCCGCGCAGCGGCACCTCTCCCGAAATA
ATCATCAGCCCACTCTTGCATCTCCTTGGGCACATTAGTGAATGAGGAGAGGTGAAACGG
AGGAGACCACGGCTCCGGAGCCGGTGTAAAAATCCTATCCAGATTGCTAGAGAGGTTATG
ATATTGGAAGAGAAACTTTTCCGGCAGTTTCTCTTTTATTATTTGCATGGCTTCTTCTTT
TGAAGAAGCATTCAGTGCCTCTGATGCTGCATCATTAGCTGTCTTCTGACCTCCTCTAGC
AGATCTTCCGTCGATTTGAAAAGCACCCCATTCGATGTAATCACCGTCCTTCTCGATGTA
GGACTTGACATCAGAGGATGATTTTGCACTCTGTATATTGGCATGGGAGACGGAAGATGT
GATTGGATGTTTGAGGTCGAAGAATCTGCAATTCGTGCACTGGAACTTTCCTTCGAATTG
AATAAGTGCATGCAGATGTGGTTCCCCATTATCGTGCAATTCTTTGCAGATTCTGATGTA
TTTCTTGTTGACGGGTGTTTGTATGTGTTGAAGTTGCTCAAGTGCACACTCTTTTGTAAT
GGAGCATTGTGGAAATGTGAGGAAATAATTCTTAGCGCTTATCTTGAAACGCTTCGGTGG
TGGCAT
>KJ939707
TCAACTCGACGTCGTCTGATTGCTCGTTTCTTCGCAGCTCTGTGTTGAACTTTGATAGAG
GGGGGAGTCGAGGAAGATGAATTTCGCATTATGGATAGTCCAGTTTTTGAGAGCTGCGTT
TTCCTCTTTGTCGAGGAAACATTTATAACTGGCCCCTTCACCTGGATTGCAAAGCACGAT
TGATGGGATTCCACCTTTAATTTGAACTGGTTTCCCGTATTTGCAGTTTGATTGCCAGTC
CTTTTGAGCCCCCATCAATTCCTTCCAGTGCTTTAACTTTAGATAGTGCGGTGCGATGTC
ATCAATGACGTTATACTCAGCATGATTTGAAAACACCTTTGAGTTGAAATCCAGGTGACC
ACTTAGATAATTGTGGGACCCTAATGCACGTGCCCACATTGTCTTCCCCGTTCGTGAATC
ACCTTCGACGATTATACTAATAGGTCTTTCCGGCCGCGCAGCGGCACCTCTCCCGAAATA
ATCATCAGCCCACTCTTGCATCTCCTTGGGCACATTAGTGAATGAGGAGAGGTGAAACGG
AGGAGACCACGGCTCCGGAGCCGGTGTAAAAATCCTATCCAGATTGCTAGAGAGGTTATG
ATATTGGAAGAGAAACTTTTCCGGCAGTTTCTCTTTTATTATTTGCATGGCTTCTTCTTT
TGAAGAAGCATTCAGTGCCTCTGATGCTGCATCATTAGCTGTCTTCTGACCTCCTCTAGC
AGATCTTCCGTCGATTTGAAAAGCACCCCATTCGATGTAATCACCGTCCTTCTCGATGTA
GGACTTGACATCAGAGGATGATTTTGCACTCTGTATATTGGCATGGGAGACGGAAGATGT
GATTGGATGTTTGAGGTCGAAGAATCTGCAATTCGTGCACTGGAACTTTCCTTCGAATTG
AATAAGTGCATGCAGATGTGGTTCCCCATTATCGTGCAATTCTTTGCAGATTCTGATGTA
TTTCTTGTTGACGGGTGTTTGTATGTGTTGAAGTTGCTCAAGTGCACACTCTTTTGTAAT
GGAGCATTGTGGAAATGTGAGGAAATAATTCTTAGCGCTTATCTTGAAACGCTTCGGTGG
TGGCAT
>KJ939742
TCAACTCGACGTCGTCTGATTGCTCGTTTCTTCGCAGCTCTGTGTTGAACTTTGATAGAG
GGGGGAGTCGAGGAAGATGAATTTCGCATTATGGATAGTCCAGTTTTTGAGAGCTGCGTT
TTCCTCTTTGTCGAGGAAACATTTATAACTGGCCCCTTCACCTGGATTGCAAAGCACGAT
TGATGGGATTCCACCTTTAATTTGAACGGGTTTCCCGTATTTGCAGTTTGATTGCCAGTC
CTTTTGAGCCCCCATCAATTCCTTCCAGTGCTTTAACTTTAGATAGTGCGGTGCGATGTC
ATCAATGACGTTATACTCAGCATGATTTGAAAACACCTTTGAGTTGAAATCCAGGTGACC
ACTTAGATAATTGTGGGACCCTAATGCACGTGCCCACATTGTCTTCCCCGTTCGTGAATC
ACCTTCGACGATGATACTAATAGGTCTTTCCGGCCGCGCAGCGGCACCTCTCCCGAAATA
ATCATCAGCCCACTCTTGCATCTCCTTGGGCACATTAGTGAATGAGGAGAGGTGAAACGG
AGGAGACCACGGCTCCGGAGCCGGTGTAAAAATCCTATCCAGATTGCTAGAGAGGTTATG
ATATTGGAAGAGAAACTTTTCCGGCAGTTTCTCTTTTATTATTTGCATGGCTTCTTCTTT
TGAAGAAGCATTCAGTGCCTCTGATGCTGCATCATTAGCTGTCTTCTGACCTCCTCTAGC
AGATCTTCCGTCGATTTGAAAAGCACCCCATTCGATGTAATCACCGTCCTTCTCGATGTA
GGACTTGACATCAGAGGATGATTTTGCACTCTGTATATTGGCATGGGAGACGGAAGATGT
GATTGGATGTTTGAGGTCGAAGAATCTGCAATTCGTGCACTGGAACTTTCCTTCGAATTG
AATAAGTGCATGCAGATGTGGTTCCCCATTATCGTGCAATTCTTTGCAGATTCTGATGTA
TTTCTTGTTGACGGGTGTTTGTATGTGTTGAAGTTGCTCAAGTGCACACTCTTTTGTAAT
GGAGCATTGTGGAAATGTGAGGAAATAATTCTTAGCGCTTATCTTGAAACGCTTCGGTGG
TGGCAT
>KJ939753
TCAACTCGACGTCGTCTGATTGCTCGTTTCTTCGCAGCTCTGTGTTGAACTTTGATAGAG
GGGGGAGTCGAGGAAGATGAATTTCGCATTATGGATAGTCCAGTTTTTGAGAGCTGCGTT
TTCCTCTTTGTCGAGGAAACATTTATAACTGGCCCCTTCACCTGGATTGCAAAGCACGAT
TGATGGGATTCCACCTTTAATTTGAACGGGTTTCCCGTATTTGCAGTTTGATTGCCAGTC
CTTTTGAGCCCCCATCAATTCCTTCCAGTGCTTTAACTTTAGATAGTGCGGTGCGATGTC
ATCAATGACGTTATACTCAGCATGATTTGAAAACACCTTTGAGTTGAAATCCAGGTGACC
ACTTAGATAATTGTGGGACCCTAATGCACGTGCCCACATTGTCTTCCCCGTTCGTGAATC
ACCTTCGACGATGATACTAATAGGTCTTTCCGGCCGCGCAGCGGCACCTCTCCCGAAATA
ATCATCAGCCCACTCTTGCATCTCCTTGGGCACATTAGTGAATGAGGAGAGGTGAAACGG
AGGAGACCACGGCTCCGGAGCCGGTGTAAAAATCCTATCCAGATTGCTAGAGAGGTTATG
ATATTGGAAGAGAAACTTTTCCGGCAGTTTCTCTTTTATTATTTGCATGGCTTCTTCTTT
TGAAGAAGCATTCAGTGCCTCTGATGCTGCATCATTAGCTGTCTTCTGACCTCCTCTAGC
AGATCTTCCGTCGATTTGAAAAGCACCCCATTCGATGTAATCACCGTCCTTCTCGATGTA
GGACTTGACATCAGAGGATGATTTTGCACTCTGTATATTGGCATGGGAGACGGAAGATGT
GATTGGATGTTTGAGGTCGAAGAATCTGCAATTCGTGCACTGGAACTTTCCTTCGAATTG
AATAAGTGCATGCAGATGTGGTTCCCCATTATCGTGCAATTCTTTGCAGATTCTGATGTA
TTTCTTGTTGACGGGTGTTTGTATGTGTTGAAGTTGCTCAAGTGCACACTCTTTTGTAAT
GGAGCATTGTGGAAATGTGAGGAAATAATTCTTAGCGCTTATCTTGAAACGCTTCGGTGG
TGGCAT
>KJ939736
TCAACTCGACGTCGTCTGATTGCTCGTTTCTTCGCAGCTCTGTGTTGAACTTTGATAGAG
GGGGGAGTCGAGGAAGATGAATTTCGCATTATGGATAGTCCAGTTTTTGAGAGCTGCGTT
TTCCTCTTTGTCGAGGAAACATTTATAACTGGCCCCTTCACCTGGATTGCAAAGCACGAT
TGATGGGATTCCACCTTTAATTTGAACGGGTTTCCCGTATTTGCAGTTTGATTGCCAGTC
CTTTTGAGCCCCCATCAATTCCTTCCAGTGCTTTAACTTTAGATAGTGCGGTGCGATGTC
ATCAATGACGTTATACTCAGCATGATTTGAAAACACCTTTGAGTTGAAATCCAGGTGACC
ACTTAGATAATTGTGGGACCCTAATGCACGTGCCCACATTGTCTTCCCCGTTCGTGAATC
ACCTTCGACGATGATACTAATAGGTCTTTCCGGCCGCGCAGCGGCACCTCTCCCGAAATA
ATCATCAGCCCACTCTTGCATCTCCTTGGGCACATTAGTGAATGAGGAGAGGTGAAACGG
AGGAGACCACGGCTCCGGAGCCGGTGTAAAAATCCTATCCAGATTGCTAGAGAGGTTATG
ATATTGGAAGAGAAACTTTTCCGGCAGTTTCTCTTTTATTATTTGCATGGCTTCTTCTTT
TGAAGAAGCATTCAGTGCCTCTGATGCTGCATCATTAGCTGTCTTCTGACCTCCTCTAGC
AGATCTTCCGTCGATTTGAAAAGCACCCCATTCGATGTAATCACCGTCCTTCTCGATGTA
GGACTTGACATCAGAGGATGATTTTGCACTTTGTATATTGGCATGGGAGACGGAAGATGT
GATTGGATGTTTGAGGTCGAAGAATCTGCAATTCGTGCACTGGAACTTTCCTTCGAATTG
AATAAGTGCATGCAGATGTGGTTCCCCATTATCGTGCAATTCTTTACAGATTCTGATGTA
TTTCTTGTTGACGGGTGTTTGTATGTGTTGAAGTTGCTCAAGTGCACACTCTTTTGTAAT
GGAGCATTGTGGAAATGTGAGGAAATAATTCTTAGCGCTTATCTTGAAACGCTTCGGTGG
TGGCAT
>KJ939730
TCAACTCGACGTCGTCTGATTGCTCGTTTCTTCGCAGCTCTGTGTTGAACTTTGATAGAG
GGGGGAGTCGAGGAAGATGAATTTCGCATTATGGATAGTCCAGTTTTTGAGAGCTGCGTT
TTCCTCTTTGTCGAGGAAACATTTATAACTGGCCCCTTCACCTGGATTGCAAAGCACGAT
TGATGGGATTCCACCTTTAATTTGAACGGGTTTCCCGTATTTGCAGTTTGATTGCCAGTC
CTTTTGAGCCCCCATCAATTCCTTCCAGTGCTTTAACTTTAGATAGTGCGGTGCGATGTC
ATCAATGACGTTATACTCAGCATGATTTGAAAACACCTTTGAGTTGAAATCCAGGTGACC
ACTTAGATAATTGTGGGACCCTAATGCACGTGCCCACATTGTCTTCCCCGTTCGTGAATC
ACCTTCGACGATGATACTAATAGGTCTTTCCGGCCGCGCAGCGGCACCTCTCCCGAAATA
ATCATCAGCCCACTCTTGCATCTCCTTGGGCACATTAGTGAATGAGGAGAGGTGAAACGG
AGGAGACCACGGCTCCGGAGCCGGTGTAAAAATCCTATCCAGATTGCTAGAGAGGTTATG
ATATTGGAAGAGAAACTTTTCCGGCAGTTTCTCTTTTATTATTTGCATGGCTTCTTCTTT
TGAAGAAGCATTCAGTGCCTCTGATGCTGCATCATTAGCTGTCTTCTGACCTCCTCTAGC
AGATCTTCCGTCGATTTGAAAAGCACCCCATTCGATGTAATCACCGTCCTTCTCGATGTA
GGACTTGACATCAGAGGATGATTTTGCACTTTGTATATTGGCATGGGAGACGGAAGATGT
GATTGGATGTTTGAGGTCGAAGAATCTGCAATTCGTGCACTGGAACTTTCCTTCGAATTG
AATAAGTGCATGCAGATGTGGTTCCCCATTATCGTGCAATTCTTTACAGATTCTGATGTA
TTTCTTGTTGACGGGTGTTTGTATGTGTTGAAGTTGCTCAAGTGCACACTCTTTTGTAAT
GGAGCATTGTGGAAATGTGAGGAAATAATTCTTAGCGCTTATCTTGAAACGCTTCGGTGG
TGGCAT
>KJ939728
TCAACTCGACGTCGTCTGATTGCTCGTTTCTTCGCAGCTCTGTGTTGAACTTTGATAGAG
GGGGGAGTCGAGGAAGATGAATTTCGCATTATGGATAGTCCAGTTTTTGAGAGCTGCGTT
TTCCTCTTTGTCGAGGAAACATTTATAACTGGCCCCTTCACCTGGATTGCAAAGCACGAT
TGATGGGATTCCACCTTTAATTTGAACGGGTTTCCCGTATTTGCAGTTTGATTGCCAGTC
CTTTTGAGCCCCCATCAATTCCTTCCAGTGCTTTAACTTTAGATAGTGCGGTGCGATGTC
ATCAATGACGTTATACTCAGCATGATTTGAAAACACCTTTGAGTTGAAATCCAGGTGACC
ACTTAGATAATTGTGGGACCCTAATGCACGTGCCCACATTGTCTTCCCCGTTCGTGAATC
ACCTTCGACGATGATACTAATAGGTCTTTCCGGCCGCGCAGCGGCACCTCTCCCGAAATA
ATCATCAGCCCACTCTTGCATCTCCTTGGGCACATTAGTGAATGAGGAGAGGTGAAACGG
AGGAGACCACGGCTCCGGAGCCGGTGTAAAAATCCTATCCAGATTGCTAGAGAGGTTATG
ATATTGGAAGAGAAACTTTTCCGGCAGTTTCTCTTTTATTATTTGCATGGCTTCTTCTTT
TGAAGAAGCATTCAGTGCCTCTGATGCTGCATCATTAGCTGTCTTCTGACCTCCTCTAGC
AGATCTTCCGTCGATTTGAAAAGCACCCCATTCGATGTAATCACCGTCCTTCTCGATGTA
GGACTTGACATCAGAGGATGATTTTGCACTTTGTATATTGGCATGGGAGACGGAAGATGT
GATTGGATGTTTGAGGTCGAAGAATCTGCAATTCGTGCACTGGAACTTTCCTTCGAATTG
AATAAGTGCATGCAGATGTGGTTCCCCATTATCGTGCAATTCTTTACAGATTCTGATGTA
TTTCTTGTTGACGGGTGTTTGTATGTGTTGAAGTTGCTCAAGTGCACACTCTTTTGTAAT
GGAGCATTGTGGAAATGTGAGGAAATAATTCTTAGCGCTTATCTTGAAACGCTTCGGTGG
TGGCAT
>KJ939727
TCAACTCGACGTCGTCTGATTGCTCGTTTCTTCGCAGCTCTGTGTTGAACTTTGATAGAG
GGGGGAGTCGAGGAAGATGAATTTCGCATTATGGATAGTCCAGTTTTTGAGAGCTGCGTT
TTCCTCTTTGTCGAGGAAACATTTATAACTGGCCCCTTCACCTGGATTGCAAAGCACGAT
TGATGGGATTCCACCTTTAATTTGAACGGGTTTCCCGTATTTGCAGTTTGATTGCCAGTC
CTTTTGAGCCCCCATCAATTCCTTCCAGTGCTTTAACTTTAGATAGTGCGGTGCGATGTC
ATCAATGACGTTATACTCAGCATGATTTGAAAACACCTTTGAGTTGAAATCCAGGTGACC
ACTTAGATAATTGTGGGACCCTAATGCACGTGCCCACATTGTCTTCCCCGTTCGTGAATC
ACCTTCGACGATGATACTAATAGGTCTTTCCGGCCGCGCAGCGGCACCTCTCCCGAAATA
ATCATCAGCCCACTCTTGCATCTCCTTGGGCACATTAGTGAATGAGGAGAGGTGAAACGG
AGGAGACCACGGCTCCGGAGCCGGTGTAAAAATCCTATCCAGATTGCTAGAGAGGTTATG
ATATTGGAAGAGAAACTTTTCCGGCAGTTTCTCTTTTATTATTTGCATGGCTTCTTCTTT
TGAAGAAGCATTCAGTGCCTCTGATGCTGCATCATTAGCTGTCTTCTGACCTCCTCTAGC
AGATCTTCCGTCGATTTGAAAAGCACCCCATTCGATGTAATCACCGTCCTTCTCGATGTA
GGACTTGACATCAGAGGATGATTTTGCACTTTGTATATTGGCATGGGAGACGGAAGATGT
GATTGGATGTTTGAGGTCGAAGAATCTGCAATTCGTGCACTGGAACTTTCCTTCGAATTG
AATAAGTGCATGCAGATGTGGTTCCCCATTATCGTGCAATTCTTTACAGATTCTGATGTA
TTTCTTGTTGACGGGTGTTTGTATGTGTTGAAGTTGCTCAAGTGCACACTCTTTTGTAAT
GGAGCATTGTGGAAATGTGAGGAAATAATTCTTAGCGCTTATCTTGAAACGCTTCGGTGG
TGGCAT
>KJ939726
TCAACTCGACGTCGTCTGATTGCTCGTTTCTTCGCAGCTCTGTGTTGAACTTTGATAGAG
GGGGGAGTCGAGGAAGATGAATTTCGCATTATGGATAGTCCAGTTTTTGAGAGCTGCGTT
TTCCTCTTTGTCGAGGAAACATTTATAACTGGCCCCTTCACCTGGATTGCAAAGCACGAT
TGATGGGATTCCACCTTTAATTTGAACGGGTTTCCCGTATTTGCAGTTTGATTGCCAGTC
CTTTTGAGCCCCCATCAATTCCTTCCAGTGCTTTAACTTTAGATAGTGCGGTGCGATGTC
ATCAATGACGTTATACTCAGCATGATTTGAAAACACCTTTGAGTTGAAATCCAGGTGACC
ACTTAGATAATTGTGGGACCCTAATGCACGTGCCCACATTGTCTTCCCCGTTCGTGAATC
ACCTTCGACGATGATACTAATAGGTCTTTCCGGCCGCGCAGCGGCACCTCTCCCGAAATA
ATCATCAGCCCACTCTTGCATCTCCTTGGGCACATTAGTGAATGAGGAGAGGTGAAACGG
AGGAGACCACGGCTCCGGAGCCGGTGTAAAAATCCTATCCAGATTGCTAGAGAGGTTATG
ATATTGGAAGAGAAACTTTTCCGGCAGTTTCTCTTTTATTATTTGCATGGCTTCTTCTTT
TGAAGAAGCATTCAGTGCCTCTGATGCTGCATCATTAGCTGTCTTCTGACCTCCTCTAGC
AGATCTTCCGTCGATTTGAAAAGCACCCCATTCGATGTAATCACCGTCCTTCTCGATGTA
GGACTTGACATCAGAGGATGATTTTGCACTTTGTATATTGGCATGGGAGACGGAAGATGT
GATTGGATGTTTGAGGTCGAAGAATCTGCAATTCGTGCACTGGAACTTTCCTTCGAATTG
AATAAGTGCATGCAGATGTGGTTCCCCATTATCGTGCAATTCTTTACAGATTCTGATGTA
TTTCTTGTTGACGGGTGTTTGTATGTGTTGAAGTTGCTCAAGTGCACACTCTTTTGTAAT
GGAGCATTGTGGAAATGTGAGGAAATAATTCTTAGCGCTTATCTTGAAACGCTTCGGTGG
TGGCAT
>KJ939729
TCAACTCGACGTCGTCTGATTGCTCGTTTCTTCGCAGCTCTGTGTTGAACTTTGATAGAG
GGGGGAGTCGAGGAAGATGAATTTCGCATTATGGATAGTCCAGTTTTTGAGAGCTGCGTT
TTCCTCTTTGTCGAGGAAACATTTATAACTGGCCCCTTCACCTGGATTGCAAAGCACGAT
TGATGGGATTCCACCTTTAATTTGAACGGGTTTCCCGTATTTGCAGTTTGATTGCCAGTC
CTTTTGAGCCCCCATCAATTCCTTCCAGTGCTTTAACTTTAGATAGTGCGGTGCGATGTC
ATCAATGACGTTATACTCAGCATGATTTGAAAACACCTTTGAGTTGAAATCCAGGTGACC
ACTTAGATAATTGTGGGACCCTAATGCACGTGCCCACATTGTCTTCCCCGTTCGTGAATC
ACCTTCGACGATGATACTAATAGGTCTTTCCGGCCGCGCAGCGGCACCTCTCCCGAAATA
ATCATCAGCCCACTCTTGCATCTCCTTGGGCACATTAGTGAATGAGGAGAGGTGAAACGG
AGGAGACCACGGCTCCGGAGCCGGTGTAAAAATCCTATCCAGATTGCTAGAGAGGTTATG
ATATTGGAAGAGAAACTTTTCCGGCAGTTTCTCTTTTATTATTTGCATGGCTTCTTCTTT
TGAAGAAGCATTCAGTGCCTCTGATGCTGCATCATTAGCTGTCTTCTGACCTCCTCTAGC
AGATCTTCCGTCGATTTGAAAAACACCCCATTCGATGTAATCACCGTCCTTCTCGATGTA
GGACTTGACATCAGAGGATGATTTTGCACTTTGTATATTGGCATGGGAGACGGAAGATGT
GATTGGATGTTTGAGGTCGAAGAATCTGCAATTCGTGCACTGGAACTTTCCTTCGAATTG
AATAAGTGCATGCAGATGTGGTTCCCCATTATCGTGCAATTCTTTACAGATTCTGATGTA
TTTCTTGTTGACGGGTGTTTGTATGTGTTGAAGTTGCTCAAGTGCACACTCTTTTGTAAT
GGAGCATTGTGGAAATGTGAGGAAATAATTCTTAGCGCTTATCTTGAAACGCTTCGGTGG
TGGCAT
>KJ939764
TCAACTCGACGTCGTCTGATTGCTCGTTTCTTCGCAGCTCTGTGTTGAACTTTGATAGAG
GGGGGAGTCGAGGAAGATGAATTTCGCATTATGTATAGTCCAGTTTTTGAGAGCTGCGTT
TTCCTCTTTGTCGAGGAAACATTTATAACTGGCCCCTTCACCTGGATTGCAAAGCACGAT
TGATGGGATTCCACCTTTAATTTGAACGGGTTTCCCGTATTTGCAGTTTGATTGCCAGTC
CTTTTGAGCTCCCATCAATTCCTTCCAGTGCTTTAACTTTAGATAGTGCGGTGCGATGTC
ATCAATGACGTTATACTCAGCATGATTTGAAAACACCTTTGAGTTGAAATCCAGGTGACC
ACTTAGATAATTGTGGGACCCTAATGCACGTGCCCACATTGTCTTCCCCGTTCGTGAATC
ACCTTCGACGATGATACTAATAGGTCTTTCCGGCCGCGCAGCGGCACCTCTCCCGAAATA
ATTATCAGCCCACTCTTGCATCTCCTTGGGCACATTAGTGAATGAGGAGAGGTGAAACGG
AGGAGACCACGGCTCCGGAGCCGGTGTAAAAATCCTATCCAGATTGCTAGAGAGGTTATG
ATATTGGAAGAGAAACTTTTCGGGCAGTTTCTCTTTTATTATTTGCATGGCTTCTTCTTT
TGAAGAAGCATTCAGTGCCTCTGATGCTGCATCATTAGCTGTCTTCTGACCTCCTCTAGC
AGATCTTCCGTCGATTTGAAAAGCACCCCATTCGATGTAATCACCGTCCTTTTCGATGTA
GGACTTGACATCAGAGGATGATTTTGCACTCTGTATATTGGCATGAGAGACGGAAGATGT
GATTGGATGTTTGAGGTCGAAGAATCTGCAATTCGTGCACTGGAACTTTCCTTCGAATTG
AATAAGTGCATGCAGATGTGGTTCCCCATTATCGTGCAATTCTTTGCAGATTCTGATGTA
TTTCTTGTTGACGGGTGTTTGTATGTGTTGAAGTTGCTCAAGTGCACACTCTTTTGTAAT
GGAGCATTGTGGAAATGTGAGGAAATAATTCTTAGCGCTTATCTTAAAACGCTTCGGTGG
TGGCAT
>KJ939721
TCAACTCGACGTCGTCTGATTGCTCGTTTCTTCGCAGCTCTGTGTTGAACTTTGATAGAG
GGGGGAGTCGAGGAAGATGAATTTCGCATTATGTATAGTCCAGTTTTTGAGAGCTGCGTT
TTCCTCTTTGTCGAGGAAACATTTATAACTGGCCCCTTCACCTGGATTGCAAAGCACGAT
TGATGGGATTCCACCTTTAATTTGAACGGGTTTCCCGTATTTGCAGTTTGATTGCCAGTC
CTTTTGAGCCCCCATCAATTCCTTCCAGTGCTTTAACTTTAGATAGTGCGGTGCGATGTC
ATCAATGACGTTATACTCAGCATGATTTGAAAACACCTTTGAGTTGAAATCCAGGTGACC
ACTTAGATAATTGTGGGACCCTAATGCACGTGCCCACATTGTCTTCCCCGTTCGTGAATC
ACCTTCGACGATGATACTAATAGGTCTTTCCGGCCGCGCAGCGGCACCTCTCCCGAAATA
ATCATCAGCCCACTCTTGCATCTCCTTGGGCACATTAGTGAATGAGGAGAGGTGAAACGG
AGGAGACCACGGCTCCGGAGCCGGTGTAAAAATCCTATCCAGATTGCTAGAGAGGTTATG
ATATTGGAAGAGAAACTTTTCCGGCAGTTTCTCTTTTATTATTTGCATGGCTTCTTCTTT
TGAAGAAGCATTCAGTGCCTCTGATGCTGCATCATTAGCTGTCTTCTGACCTCCTCTAGC
AGATCTTCCGTCGATTTGAAAAGCACCCCATTCGATGTAATCACCGTCCTTCTCGATGTA
GGACTTGACATCAGAGGATGATTTTGCACTCTGTATATTGGCATGGGAGACGGAAGATGT
GATTGGATGTTTGAGGTCGAAGAATCTGCAATTCGTGCACTGGAACTTTCCTTCGAATTG
AATAAGTGCATGCAGATGTGGTTCCCCATTATCGTGCAATTCTTTGCAGATTCTGATGTA
TTTCTTGTTGACGGGTGTTTGTATGTGTTGAAGTTGCTCAAGTGCACACTCTTTTGTAAT
GGAGCATTGTGGAAATGTGAGGAAATAATTCTTAGCGCTTATCTTAAAACGCTTCGGTGG
TGGCAT
>KJ939724
TCAACTCGACGTCGTCTGATTGCTCGTTTCTTCGCAGCTCTGTGTTGAACTTTGATAGAG
GGGGGAGTCGAGGAAGATGAATTTCGCATTATGGATAGTCCAGTTTTTGAGAGCTGCGTT
TTCCTCTTTGTCGAGGAAACATTTATAACTGGCCCCTTCACCTGGATTGCAAAGCACGAT
TGATGGGATTCCACCTTTAATTTGAACGGGTTTCCCGTATTTGCAGTTTGATTGCCAGTC
CTTTTGAGCCCCCATCAATTCCTTCCAGTGCTTTAACTTTAGATAGTGCGGTGCGATGTC
ATCAATGACGTTATACTCAGCATGATTTGAAAACACCTTTGAGTTGAAATCCAGGTGACC
ACTTAGATAATTGTGGGACCCTAATGCACGTGCCCACATTGTCTTCCCCGTTCGTGAATC
ACCTTCGACGATGATACTAATAGGTCTTTCCGGCCGCGCAGCGGCACCTCTCCCGAAATA
ATCATCAGCCCACTCTTGCATCTCCTTGGGCACATTAGTGAATGAGGAGAGGTGAAACGG
AGGAGACCACGGCTCCGGAGCCGGTGTAAAAATCCTATCCAGATTGCTAGAGAGGTTATG
ATATTGGAAGAGAAACTTTTCCGGCAGTTTCTCTTTTATTATTTGCATGGCTTCTTCTTT
TGAAGAAGCATTCAGTGCCTCTGATGCTGCATCATTAGCTGTCTTCTGACCTCCTCTAGC
AGATCTTCCGTCGATTTGAAAAGCACCCCATTCGATGTAATCACCGTCCTTCTCGATGTA
GGACTTGACATCAGAGGATGATTTTGCACTCTGTATATTGGCATGGGAGACGGAAGATGT
GATTGGATGTTTGAGGTCGAAGAATCTGCAATTCGTGCACTGGAACTTTCCTTCGAATTG
AATAAGTGCATGCAGATGTGGTTCCCCATTATCGTGCAATTCTTTGCAGATTCTGATGTA
TTTCTTGTTGACGGGTGTTTGTATGTGTTGAAGTTGCTCAAGTGCACACTCTTTTGTAAT
GGAGCATTGTGGAAATGTGAGGAAATAATTCTTAGCGCTTATCTTAAAACGCTTCGGTGG
TGGCAT
>KJ939723
TCAACTCGACGTCGTCTGATTGCTCGTTTCTTCGCAGCTCTGTGTTGAACTTTGATAGAG
GGGGGAGTCGAGGAAGATGAATTTCGCATTATGGATAGTCCAGTTTTTGAGAGCTGCGTT
TTCCTCTTTGTCGAGGAAACATTTATAACTGGCCCCTTCACCTGGATTGCAAAGCACGAT
TGATGGGATTCCACCTTTAATTTGAACGGGTTTCCCGTATTTGCAGTTTGATTGCCAGTC
CTTTTGAGCCCCCATCAATTCCTTCCAGTGCTTTAACTTTAGATAGTGCGGTGCGATGTC
ATCAATGACGTTATACTCAGCATGATTTGAAAACACCTTTGAGTTGAAATCCAGGTGACC
ACTTAGATAATTGTGGGACCCTAATGCACGTGCCCACATTGTCTTCCCCGTTCGTGAATC
ACCTTCGACGATGATACTAATAGGTCTTTCCGGCCGCGCAGCGGCACCTCTCCCGAAATA
ATCATCAGCCCACTCTTGCATCTCCTTGGGCACATTAGTGAATGAGGAGAGGTGAAACGG
AGGAGACCACGGCTCCGGAGCCGGTGTAAAAATCCTATCCAGATTGCTAGAGAGGTTATG
ATATTGGAAGAGAAACTTTTCCGGCAGTTTCTCTTTTATTATTTGCATGGCTTCTTCTTT
TGAAGAAGCATTCAGTGCCTCTGATGCTGCATCATTAGCTGTCTTCTGACCTCCTCTAGC
AGATCTTCCGTCGATTTGAAAAGCACCCCATTCGATGTAATCACCGTCCTTCTCGATGTA
GGACTTGACATCAGAGGATGATTTTGCACTCTGTATATTGGCATGGGAGACGGAAGATGT
GATTGGATGTTTGAGGTCGAAGAATCTGCAATTCGTGCACTGGAACTTTCCTTCGAATTG
AATAAGTGCATGCAGATGTGGTTCCCCATTATCGTGCAATTCTCTGCAGATTCTGATGTA
TTTCTTGTTGACGGGTGTTTGTATGTGTTGAAGTTGCTCAAGTGCACACTCTTTTGTAAT
GGAGCATTGTGGAAATGTGAGGAAATAATTCTTAGCGCTTATCTTAAAACGCTTCGGTGG
TGGCAT
>KJ939722
TCAACTCGACGTCGTCTGATTGCTCGTTTCTTCGCAGCTCTGTGTTGAACTTTGATAGAG
GGGGGAGTCGAGGAAGATGAATTTCGCATTATGGATAGTCCAGTTTTTGAGAGCTGCGTT
TTCCTCTTTGTCGAGGAAACATTTATAACTGGCCCCTTCACCTGGATTGCAAAGCACGAT
TGATGGGATTCCACCTTTAATTTGAACGGGTTTCCCGTATTTGCAGTTTGATTGCCAGTC
CTTTTGAGCCCCCATCAATTCCTTCCAGTGCTTTAACTTTAGATAGTGCGGTGCGATGTC
ATCAATGACGTTATACTCAGCATGATTTGAAAACACCTTTGAGTTGAAATCCAGGTGACC
ACTTAGATAATTGTGGGACCCTAATGCACGTGCCCACATTGTCTTCCCCGTTCGTGAATC
ACCTTCGACGATGATACTAATAGGTCTCTCCGGCCGCGCAGCGGCACCTCTCCCGAAATA
ATCATCAGCCCACTCTTGCATCTCCTTGGGCACATTAGTGAATGAGGAGAGGTGAAACGG
AGGAGACCACGGCTCCGGAGCCGGTGTAAAAATCCTATCCAGATTGCTAGAGAGGTTATG
ATATTGGAAGAGAAACTTTTCCGGCAGTTTCTCTTTTATTATTTGCATGGCTTCTTCTTT
TGAAGAAGCATTCAGTGCCTCTGATGATGCATCATTAGCTGTCTTCTGACCTCCTCTAGC
AGATCTTCCGTCGATTTGAAAAGCACCCCATTCGATGTAATCACCGTCCTTCTCGATGTA
GGACTTGACATCAGAGGATGATTTTGCACTCTGTATATTGGCATGGGAGACGGAAGATGT
GATTGGATGTTTGAGGTCGAAGAATCTGCAATTCGTGCACTGGAACTTTCCTTCGAATTG
AATAAGTGCATGCAGATGTGGTTCCCCATTATCGTGCAATTCTCTGCAGATTCTGATGTA
TTTCTTGTTGACGGGTGTTTGTATGTGTTGAAGTTGCTCAAGTGCACACTCTTTTGTAAT
GGAGCATTGTGGAAATGTGAGGAAATAATTCTTAGCGCTTATCTTAAAACGCTTCGGTGG
TGGCAT
>KJ939714
TCAACTCGACGTCGTCTGATTGCTCGTTTCTTCGCAGCTCTGTGTTGAACTTTGATAGAG
GGGGGAGTCGAGGAAGATGAATTTCGCATTATGGATAGTCCAGTTTTTGAGAGCTGCGTT
TTCCTCTTTGTCGAGGAAACATTTATAACTGGCCCCTTCACCTGGATTGCAAAGCACGAT
TGATGGGATTCCACCTTTAATTTGAACGGGTTTCCCGTATTTGCAGTTTGATTGCCAGTC
CTTTTGAGCCCCCATCAATTCCTTCCAGTGCTTTAACTTTAGATAGTGCGGTGCGACGTC
ATCAATGACGTTATACTCAGCATGATTTGAAAACACCTTTGAGTTGAAATCCAGGTGACC
ACTTAGATAATTGTGGGACCCTAATGCACGTGCCCACATTGTCTTCCCCGTTCGTGAATC
ACCTTCGACGATGATACTAATAGGTCTTTCCGGCCGCGCAGCGGCACCTCTCCCGAAATA
ATCATCAGCCCACTCTTGCATCTCCTTGGGCATATTAGTGAATGAGGAGAGGTGAAACGG
AGGAGACCACGGCTCCGGAGCCGGTGTAAAAATCCTATCCAGATTGCTAGAGAGGTTATG
ATATTGGAAGAGAAACTTTTCCGGCAGTTTCTCTTTTATTATTTGCATGGCTTCTTCTTT
TGAAGAAGCATTCAGTGCCTCTGATGCTGCATCATTAGCTGTCTTCTGACCTCCTCTAGC
AGATCTTCCGTCGATTTGAAAAGCACCCCACTCGATGTAATCACCGTCCTTCTCGATGTA
GGACTTGACATCAGAGGATGATTTTGCACTCTGTATGTTGGCATGGGAGACGGAAGATGT
GATTGGATGTTTGAGGTCGAAGAATCTGCAATTCGTGCACTGGAACTTTCCTTCGAATTG
AATAAGTGCATGCAGATGTGGTTCCCCATTATCGTGCAATTCTTTGCAGATTCTGATGTA
TTTCTTGTTTACGGGTGTTTGTATGTGTTGAAGTTGCTCAAGTGCACACTCTTTTGTAAT
GGAGCATTGTGGAAATGTGAGGAAATAATTCTTAGCGCTTATCTTGAAACGCTTCGGTGG
TGGCAT
>KJ939761
TCAACTCGACGTCGTCTGATTGCTCGTTTCTTCGCAGCTCTGTGTTGAACTTTGATAGAG
GGGGGAGTCGAGGAAGATGAATTTCGCATTATGGATAGTCCAGTTTTTGAGAGCTGCGTT
TTCCTCTTTGTCGAGGAAACATTTATAACTGGCCCCTTCACCTGGATTGCAAAGCACGAT
TGATGGGATTCCACCTTTAATTTGAACGGGTTTCCCGTATTTGCAGTTTGATTGCCAGTC
CTTTTGAGCCCCCATCAATTCCTTCCAGTGCTTTAACTTTAGATAGTGCGGTGCGATGTC
ATCAATGACGTTATACTCAGCATGATTTGAAAACACCTTTGAGTTGAAATCCAGGTGACC
ACTTAGATAATTGTGGGACCCTAATGCACGTGCCCACATTGTCTTCCCCGTTCGTGAATC
ACCTTCGACGATGATACTAATTGGTCTTTCCGGCCGCGCAGCGGCACCTCTCCTGAAATA
ATCATCAGCCCACTCTTGCATCTCCTTGGGCACATTAGTGAATGAGGAGAGGTGAAACGG
AGGAGACCACGGCTCCGGAGTCGGTGTAAAAATCCTATCCAGATTGCTAGAGAGGTTATG
ATATTGGAAGAGAAACTTTTCCGGCAGTTTCTCTTTTATTATTTGCATGGCTTCTTCTTT
TGAAGAAGCATTCAGTGCCTCTGATGCTGCATCATTAGCTGTCTTCTGACCTCCTCTAGC
AGATCTTCCGTCGACTTGAAAAGCACCCCATTCGATGTAATCACCGTCCTTCTCGATGTA
GGACTTGACATCAGAGGATGATTTTGCACTCTGTATATTGGCATGGGAGACGGAAGATGT
GATTGGATGTTTGAGGTCGAAGAATCTGCAATTCGTGCACTGGAACTTTCCTTCGAATTG
AATAAGTGCATGCAGATGTGGTTCCCCATTATCGTGCAATTCTTTGCAGATTCTGATGTA
TTTCTTGTTGACGGGTGTTTGTATGTGTTGAAGTTGCTCAAGTGCAAACTCTTTTGTAAT
GGAGCATTGTGGAAATGTGAGGAAATAATTCTTAGCGTTTATTTTGAAACGCTTCGGTGG
TGGCAT
>KJ939755
TCAACTCGACGTCGTCTGATTGCTCGTTTCTTCGCAGCTCTGTGTTGAACTTTGATAGAG
GGGGGAGTCGAGGAAGATGAATTTCGCATTATGGATAGTCCAGTTTTTGAGAGCTGCGTT
TTCCTCTTTGTCGAGGAAACATTTATAACTGGCCCCTTCACCTGGATTGCAAAGCACGAT
TGATGGGATTCCACCTTTAATTTGAACGGGTTTCCCGTATTTGCAGTTTGATTGCCAGTC
CTTTTGAGCCCCCATCAATTCCTTCCAGTGCTTTAACTTTAGATAGTGCGGTGCGATGTC
ATCAATGACGTTATACTCAGCATGATTTGAAAACACCTTTGAGTTAAAATCCAGGTGACC
ACTTAGATAATTGTGGGACCCTAATGCACGTGCCCACATTGTCTTCCCCGTTCGTGAATC
ACCTTCGACGATGATACTAATAGGTCTTTCCGGCCGCGCAGCGGCACCTCTCCTGAAATA
ATCATCAGCCCACTCTTGCATCTCCTTGGGCACATTAGTGAATGAGGAGAGGTGAAACGG
AGGAGACCACGGCTCCGGAGTCGGTGTAAAAATCCTATCCAGATTGCTAGAGAGGTTATG
ATATTGGAAGAGAAACTTTTCCGGCAGTTTCTCTTTTATTATTTGCATGGCTTCTTCTTT
TGAAGAAGCATTCAGTGCCTCTGATGCTGCATCATTAGCTGTCTTCTGACCTCCTCTAGC
AGATCTTCCGTCGACTTGAAAAGCACCCCATTCGATGTAATCACCGTCCTTCTCGATGTA
GGACTTGACATCAGAGGATGATTTTGCACTCTGTATATTGGCATGGGAGACGGAAGATGT
GATTGGATGTTTGAGGTCGAAGAATCTGCAATTCGTGCACTGGAACTTTCCTTCGAATTG
AATAAGTGCATGCAGATGTGGTTCCCCATTATCGTGCAATTCTTTGCAGATTCTGATGTA
TTTCTTGTTGACGGGTGTTTGTATGTGTTGAAGTTGCTCAAGTGCAAACTCTTTTGTAAT
GGAGCATTGTGGAAATGTGAGGAAATAATTCTTAGCGTTTATTTTGAAACGCTTCGGTGG
TGGCAT
>KJ939760
TCAACTCGACGTCGTCTGATTGCTCGTTTCTTCGCAGCTCTGTGTTGAACTTTGATAGAG
GGGGGAGTCGAGGAAGATGAATTTCGCATTATGGATAGTCCAGTTTTTGAGAGCTGCGTT
TTCCTCTTTGTCGAGGAAACATTTATAACTGGCCCCTTCACCTGGATTGCAAAGCACGAT
TGATGGGATTCCACCTTTAATTTGAACGGGTTTCCCGTATTTGCAGTTTGATTGCCAGTC
CTTTTGAGCCCCCATCAATTCCTTCCAGTGCTTTAACTTTAGATAGTGCGGTGCGATGTC
ATCAATGACGTTATACTCAGCATGATTTGAAAACACCTTTGAGTTGAAATCCAGGTGACC
ACTTAGATAATTGTGGGACCCTAATGCACGTGCCCACATTGTCTTCCCCGTTCGTGAATC
ACCTTCGACGATGATACTAATAGGTCTTTCCGGCCGCGCAGCGGCACCTCTCCTGAAATA
ATCATCAGCCCACTCTTGCATCTCCTTGGGCACATTAGTGAATGAGGAGAGGTGAAACGG
AGGAGACCACGGCTCCGGAGTCGGTGTAAAAATCCTATCCAGATTGCTAGAGAGGTTATG
ATATTGGAAGAGAAACTTTTCCGGCAGTTTCTCTTTTATTATTTGCATGGCTTCTTCTTT
TGAAGAAGCATTCAGTGCCTCTGATGCTGCATCATTAGCTGTCTTCTGACCTCCTCTAGC
AGATCTTCCGTCGACTTGAAAAGCACCCCATTCGATGTAATCACCGTCCTTCTCGATGTA
GGACTTGACATCAGAGGATGATTTTGCACTCTGTATATTGGCATGGGAGACGGAAGATGT
GATTGGATGTTTGAGGTCGAAGAATCTGCAATTCGTGCACTGGAACTTTCCTTCGAATTG
AATAAGTGCATGCAGATGTGGTTCCCCATTATCGTGCAATTCTTTGCAGATTCTGATGTA
TTTCTTGTTGACGGGTGTTTGTATGTGTTGAAGTTGCTCAAGTGCAAACTCTTTTGTAAT
GGAGCATTGTGGAAATGTGAGGAAATAATTCTTAGCGTTTATTTTGAAACGCTTCGGTGG
TGGCAT
>KJ939759
TCAACTCGACGTCGTCTGATTGCTCGTTTCTTCGCAGCTCTGTGTTGAACTTTGATAGAG
GGGGGAGTCGAGGAAGATGAATTTCGCATTATGGATAGTCCAGTTTTTGAGAGCTGCGTT
TTCCTCTTTGTCGAGGAAACATTTATAACTGGCCCCTTCACCTGGATTGCAAAGCACGAT
TGATGGGATTCCACCTTTAATTTGAACGGGTTTCCCGTATTTGCAGTTTGATTGCCAGTC
CTTTTGAGCCCCCATCAATTCCTTCCAGTGCTTTAACTTTAGATAGTGCGGTGCGATGTC
ATCAATGACGTTATACTCAGCATGATTTGAAAACACCTTTGAGTTGAAATCCAGGTGACC
ACTTAGATAATTGTGGGACCCTAATGCACGTGCCCACATTGTCTTCCCCGTTCGTGAATC
ACCTTCGACGATGATACTAATAGGTCTTTCCGGCCGCGCAGCGGCACCTCTCCTGAAATA
ATCATCAGCCCACTCTTGCATCTCCTTGGGCACATTAGTGAATGAGGAGAGGTGAAACGG
AGGAGACCACGGCTCCGGAGTCGGTGTAAAAATCCTATCCAGATTGCTAGAGAGGTTATG
ATATTGGAAGAGAAACTTTTCCGGCAGTTTCTCTTTTATTATTTGCATGGCTTCTTCTTT
TGAAGAAGCATTCAGTGCCTCTGATGCTGCATCATTAGCTGTCTTCTGACCTCCTCTAGC
AGATCTTCCGTCGACTTGAAAAGCACCCCATTCGATGTAATCACCGTCCTTCTCGATGTA
GGACTTGACATCAGAGGATGATTTTGCACTCTGTATATTGGCATGGGAGACGGAAGATGT
GATTGGATGTTTGAGGTCGAAGAATCTGCAATTCGTGCACTGGAACTTTCCTTCGAATTG
AATAAGTGCATGCAGATGTGGTTCCCCATTATCGTGCAATTCTTTGCAGATTCTGATGTA
TTTCTTGTTGACGGGTGTTTGTATGTGTTGAAGTTGCTCAAGTGCAAACTCTTTTGTAAT
GGAGCATTGTGGAAATGTGAGGAAATAATTCTTAGCGTTTATTTTGAAACGCTTCGGTGG
TGGCAT
>KJ939754
TCAACTCGACGTCGTCTGATTGCTCGTTTCTTCGCAGCTCTGTGTTGAACTTTGATAGAG
GGGGGAGTCGAGGAAGATGAATTTCGCATTATGGATAGTCCAGTTTTTGAGAGCTGCGTT
TTCCTCTTTGTCGAGGAAACATTTATAACTGGCCCCTTCACCTGGATTGCAAAGCACGAT
TGATGGGATTCCACCTTTAATTTGAACGGGTTTCCCGTATTTGCAGTTTGATTGCCAGTC
CTTTTGAGCCCCCATCAATTCCTTCCAGTGCTTTAACTTTAGATAGTGCGGTGCGATGTC
ATCAATGACGTTATACTCAGCATGATTTGAAAACACCTTTGAGTTGAAATCCAGGTGACC
ACTTAGATAATTGTGGGACCCTAATGCACGTGCCCACATTGTCTTCCCCGTTCGTGAATC
ACCTTCGACGATGATACTAATAGGTCTTTCCGGCCGCGCAGCGGCACCTCTCCTGAAATA
ATCATCAGCCCACTCTTGCATCTCCTTGGGCACATTAGTGAATGAGGAGAGGTGAAACGG
AGGAGACCACGGCTCCGGAGTCGGTGTAAAAATCCTATCCAGATTGCTAGAGAGGTTATG
ATATTGGAAGAGAAACTTTTCCGGCAGTTTCTCTTTTATTATTTGCATGGCTTCTTCTTT
TGAAGAAGCATTCAGTGCCTCTGATGCTGCATCATTAGCTGTCTTCTGACCTCCTCTAGC
AGATCTTCCGTCGACTTGAAAAGCACCCCATTCGATGTAATCACCGTCCTTCTCGATGTA
GGACTTGACATCAGAGGATGATTTTGCACTCTGTATATTGGCATGGGAGACGGAAGATGT
GATTGGATGTTTGAGGTCGAAGAATCTGCAATTCGTGCACTGGAACTTTCCTTCGAATTG
AATAAGTGCATGCAGATGTGGTTCCCCATTATCGTGCAATTCTTTGCAGATTCTGATGTA
TTTCTTGTTGACGGGTGTTTGTATGTGTTGAAGTTGCTCAAGTGCAAACTCTTTTGTAAT
GGAGCATTGTGGAAATGTGAGGAAATAATTCTTAGCGTTTATTTTGAAACGCTTCGGTGG
TGGCAT
>KJ939757
TCAACTCGACGTCGTCTGATTGCTCGTTTCTTCGCAGCTCTGTGTTGAACTTTGATAGAG
GGGGGAGTCGAGGAAGATGAATTTCGCATTATGGATAGTCCAGTTTTTGAGAGCTGCGTT
TTCCTCTTTGTCGAGGAAACATTTATAACTGGCCCCTTCACCTGGATTGCAAAGCACGAT
TGATGGGATTCCACCTTTAATTTGAACGGGTTTCCCGTATTTGCAGTTTGATTGCCAGTC
CTTTTGAGCCCCCATCAATTCCTTCCAGTGCTTTAACTTTAGATAGTGCGGTGCGATGTC
ATCAATGACGTTATACTCAGCATGATTTGAAAACACCTTTGAGTTGAAATCCAGGTGACC
ACTTAGATAATTGTGGGACCCTAATGCACGTGCCCACATTGTCTTCCCCGTTCGTGAATC
ACCTTCGACGATGATACTAATAGGTCTTTCCGGCCGCGCAGCGGCACCTCTCCTGAAATA
ATCATCAGCCCACTCTTGCATCTCCTTGGGCACATTAGTGAATGAGGAGAGGTGAAACGG
AGGAGACCACGGCTCCGGAGTCGGTGTAAAAATCCTATCCAGATTGCTAGAGAGGTTATG
ATATTGGAAGAGAAACTTTTCCGGCAGTTTCTCTTTTATTATTTGCATGGCTTCTTCTTT
TGAAGAAGCATTCAGTGCCTCTGATGCTGCATCATTAGCTGTCTTCTGACCTCCTCTAGC
AGATCTTCCGTCGACTTGAAAAGCACCCCATTCGATGTAATCACCGTCCTTCTCGATGTA
GGACTTGACATCAGAGGATGATTTTGCACTCTGTATATTGGCATGGGAGACGGAAGATGT
GATTGGATGTTTGAGGTCGAAGAATCTGCAATTCGTGCACTGGAACTTTCCTTCGAATTG
AATAAGTGCATGCAGATGTGGTTCCCCATTATCGTGCAATTCTTTGCAGATTCTGATGTA
TTTCTTGTTGACGGGTGTTTGTATGTGTTGAAGTTGCTCAAGTGCAAACTCTTTTGTAAT
GGAGCATTGTGGAAATGTGAGGAAATAATTCTTAGCGTTTATTTTGAAACGCTTCGGTGG
TGGCAT
>KJ939763
TCAACTCGACGTCGTCTGATTGCTCGTTTCTTCGCAGCTCTGTGTTGAACTTTGATAGAG
GGGGGAGTCGAGGAAGATGAATTTCGCATTATGGATAGTCCAGTTTTTGAGAGCTGCGTT
TTCCTCTTTGTCGAGGAAACATTTATAACTGGCCCCTTCACCTGGATTGCAAAGCACGAT
TGATGGGATTCCACCTTTAATTTGAACGGGTTTCCCGTATTTGCAGTTTGATTGCCAGTC
CTTTTGAGCCCCCATCAATTCCTTCCAGTGCTTTAACTTTAGATAGTGCGGTGCGATGTC
ATCAATGACGTTATACTCAGCATGATTTGAAAACACCTTTGAGTTGAAATCCAGGTGACC
ACTTAGATAATTGTGGGACCCTAATGCACGTGCCCACATTGTCTTCCCCGTTCGTGAATC
ACCTTCGACGATGATACTAATAGGTCTTTCCGGCCGCGCAGCGGCACCTCTCCTGAAATA
ATCATCAGCCCACTCTTGCATCTCCTTGGGCACATTAGTGAATGAGGAGAGGTGAAACGG
AGGAGACCACGGCTCCGGAGTCGGTGTAAAAATCCTATCCAGATTGCTAGAGAGGTTATG
ATATTGGAAGAGAAACTTTTCCGGCAGTTTCTCTTTTATTATTTGCATGGCTTCTTCTTT
TGAAGAAGCATTCAGTGCCTCTGATGCTGCATCATTAGCTGTCTTCTGACCTCCTCTAGC
AGATCTTCCGTCGACTTGAAAAGCACCCCATTCGATGTAATCACCGTCCTTCTCGATGTA
GGACTTGACATCAGAGGATGATTTTGCACTCTGTATATTGGCATGGGAGACGGAAGATGT
GATTGGATGTTTGAGGTCGAAGAATCTGCAATTCGTGCACTGGAACTTTCCTTCGAATTG
AATAAGTGCATGCAGATGTGGTTCCCCATTATCGTGCAATTCTTTGCAGATTCTGATGTA
TTTCTTGTTGACGGGTGTTTGTATGTGTTGAAGTTGCTCAAGTGCAAACTCTTTTGTAAT
GGAGCATTGTGGAAATGTGAGGAAATAATTCTTAGCGTTTATTTTGAAACGCTTCGGTGG
TGGCAT
>KJ939762
TCAACTCGACGTCGTCTGATTGCTCGTTTCTTCGCAGCTCTGTGTTGAACTTTGATAGAG
GGGGGAGTCGAGGAAGATGAATTTCGCATTATGGATAGTCCAGTTTTTGAGAGCTGCGTT
TTCCTCTTTGTCGAGGAAACATTTATAACTGGCCCCTTCACCTGGATTGCAAAGCACGAT
TGATGGGATTCCACCTTTAATTTGAACGGGTTTCCCGTATTTGCAGTTTGATTGCCAGTC
CTTTTGAGCCCCCATCAATTCCTTCCAGTGCTTTAACTTTAGATAGTGCGGTGCGATGTC
ATCAATGACGTTATACTCAGCATGATTTGAAAACACCTTTGAGTTGAAATCCAGGTGACC
ACTTAGATAATTGTGGGACCCTAATGCACGTGCCCACATTGTCTTCCCCGTTCGTGAATC
ACCTTCGACGATGATACTAATAGGTCTTTCCGGCCGCGCAGCGGCACCTCTCCTGAAATA
ATCATCAGCCCACTCTTGCATCTCCTTGGGCACATTAGTGAATGAGGAGAGGTGAAACGG
AGGAGACCACGGCTCCGGAGTCGGTGTAAAAATCCTATCCAGATTGCTAGAGAGGTTATG
ATATTGGAAGAGAAACTTTTCCGGCAGTTTCTCTTTTATTATTTGCATGGCTTCTTCTTT
TGAAGAAGCATTCAGTGCCTCTGATGCTGCATCATTAGCTGTCTTCTGACCTCCTCTAGC
AGATCTTCCGTCGACTTGAAAAGCACCCCATTCGATGTAATCACCGTCCTTCTCGATGTA
GGACTTGACATCAGAGGATGATTTTGCACTCTGTATATTGGCATGGGAGACGGAAGATGT
GATTGGATGTTTGAGGTCGAAGAATCTGCAATTCGTGCACTGGAACTTTCCTTCGAATTG
AATAAGTGCATGCAGATGTGGTTCCCCATTATCGTGCAATTCTTTGCAGATTCTGATGTA
TTTCTTGTTGACGGGTGTTTGTATGTGTTGAAGTTGCTCAAGTGCAAACTCTTTTGTAAT
GGAGCATTGTGGAAATGTGAGGAAATAATTCTTAGCGTTTATTTTGAAACGCTTCGGTGG
TGGCAT
>KJ939758
TCAACTCGACGTCGTCTGATTGCTCGTTTCTTCGCAGCTCTGTGTTGAACTTTGATAGAG
GGGGGAGTCGAGGAAGATGAATTTCGCATTATGGATAGTCCAGTTTTTGAGAGCTGCGTT
TTCCTCTTTGTCGAGGAAACATTTATAACTGGCCCCTTCACCTGGATTGCAAAGCACGAT
TGATGGGATTCCACCTTTAATTTGAACGGGTTTCCCGTATTTGCAGTTTGATTGCCAGTC
CTTTTGAGCCCCCATCAATTCCTTCCAGTGCTTTAACTTTAGATAGTGCGGTGCGATGTC
ATCAATGACGTTATACTCAGCATGATTTGAAAACACCTTTGAGTTGAAATCCAGGTGACC
ACTTAGATAATTGTGGGACCCTAATGCACGTGCCCACATTGTCTTCCCCGTTCGTGAATC
ACCTTCGACGATGATACTAATAGGTCTTTCCGGCCGCGCAGCGGCACCTCTCCTGAAATA
ATCATGAGCCCACTCTTGCATCTCCTTGGGCACATTAGTGAATGAGGAGAGGTGAAACGG
AGGAGACCACGGCTCCGGAGTCGGTGTAAAAATCCTATCCAGATTGCTAGAGAGGTTATG
ATATTGGAAGAGAAACTTTTCCGGCAGTTTCTCTTTTATTATTTGCATGGCTTCTTCTTT
TGAAGAAGCATTCAGTGCCTCTGATGCTGCATCATTAGCTGTCTTCTGACCTCCTCTAGC
AGATCTTCCGTCGACTTGAAAAGCACCCCATTCGATGTAATCACCGTCCTTCTCGATGTA
GGACTTGACATCAGAGGATGATTTTGCACTCTGTATATTGGCATGGGAGACGGAAGATGT
GATTGGATGTTTGAGGTCGAAGAATCTGCAATTCGTGCACTGGAACTTTCCTTCGAATTG
AATAAGTGCATGCAGATGTGGTTCCCCATTATCGTGCAATTCTTTGCAGATTCTGATGTA
TTTCTTGTTGACGGGTGTTTGTATGTGTTGAAGTTGCTCAAGTGCAAACTCTTTTGTAAT
GGAGCATTGTGGAAATGTGAGGAAATAATTCTTAGCGTTTATTTTGAAACGCTTCGGTGG
TGGCAT
>KJ939765
TCAACTCGACGTCGTCTGATTGCTCGTTTCTTCGCAGCTCTGTGTTGAACTTTGATAGAG
GGGGGAGTCGAGGAAGATGAATTTCGCATTATGGATAGTCCAGTTTTTGAGAGCTGCGTT
TTCCTCTTTGTCGAGGAAACATTTATAACTGGCCCCTTCACCTGGATTGCAAAGCACGAT
TGATGGGATTCCACCTTTAATTTGAACGGGTTTCCCGTATTTGCAGTTTGATTGCCAGTC
CTTTTGAGCCCCCATCAATTCCTTCCAGTGCTTTAACTTTAGATAGTGCGGTGCGATGTC
ATCAATGACGTTATACTCAGCATGATTTGAAAACACCTTTGAGTTGAAATCCAGGTGACC
ACTTAGATAATTGTGGGACCCTAATGCACGTGCCCACATTGTCTTCCCCGTTCGTGAATC
ACCTTCGACGATGATACTAATAGGTCTTTCCGGCCGCGCAGCGGCACCTCTCCTGAAATA
ATCATCAGCCCACTCTTGCATCTCCTTGGGCACATTAGTGAATGAGGAGAGGTGAAACGG
AGGAGACCACGGCTCCGGAGTCGGTGTAAAAATCCTATCCAGATTGCTAGAGAGGTTATG
ATATTGGAAGAGAAACTTTTCCGGCAGTTTCTCTTTTATTATTTGCATGGCTTCTTCTTT
TGAAGAAGCATTCAGTGCCTCTGATGCTGCATCATTAGCTGTCTTCTGACCTCCTCTAGC
AGATCTTCCGTCGACTTGAAAAGCACCCCATTCGATGTAATCACCGTCCTTCTCGATGTA
GGACTTGACATCAGAGGATGATTTTGCACTCTGTATATTGGCATGGGAGACGGAAGATGT
GATTGGATGTTTGAGGTCGAAGAATCTGCAATTCGTGCACTGGAACTTTCCTTCGAATTG
AATAAGTGCATGCAGATGTGGTTCCCCATTATCGTGCAATTCTTTGCAGATTCTGATGTA
TTTCTTGTTGACGGGTGTTTGTATGTGTTGAAGTTGCTCAAGTGCAGACTCTTTTGTAAT
GGAGCATTGTGGAAATGTGAGGAAATAATTCTTAGCGTTTATTTTGAAACGCTTCGGTGG
TGGCAT
>KJ939756
TCAACTCGACGTCGTCTGATTGCTCGTTTCTTCGCAGCTCTGTGTTGAACTTTGATAGAG
GGGGGAGTCGAGGAAGATGAATTTCGCATTATGGATAGTCCAGTTTTTGAGAGCTGCGTT
TTCCTCTTTGTCGAGGAAACATTTATAACTGGCCCCTTCACCTGGATTGCAAAGCACGAT
TGATGGGATTCCACCTTTAATTTGAACGGGTTTCCCGTATTTGCAGTTTGATTGCCAGTC
CTTTTGAGCCCCCATCAATTCCTTCCAGTGCTTTAACTTTAGATAGTGCGGTGCGATGTC
ATCAATGACGTTATACTCAGCATGATTTGAAAACACCTTTGAGTTGAAATCCAGGTGACC
ACTTAGATAATTGTGGGACCCTAATGCACGTGCCCACATTGTCTTCCCCGTTCGTGAATC
ACCTTCGACGATGATACTAATAGGTCTTTCCGGCCGCGCAGCGGCACCTCTCCTGAAATA
ATCATCAGCCCACTCTTGCATCTCCTTGGGCACATTAGTGAATGAGGAGAGGTGAAACGG
AGGAGACCACGGCTCCGGAGTCGGTGTAAAAATCCTATCCAGATTGCTAGAGAGGTTATG
ATATTGGAAGAGAAACTTTTCCGGCAGTTTCTCTTTTATTATTTGCATGGCTTCTTCTTT
TGAAGAAGCATTCAGTGCCTCTGATGCTGCATCATTAGCTGTCTTCTGACCTCCTCTAGC
AGATCTTCCGTCGACTTGAAAAGCACCCCATTCGATGTAATCACCGTCCTTCTCGATGTA
GGACTTGACATCAGAGGATGATTTTGCACTCTGTATATTGGCATGGGAGACGGAAGATGT
GATTGGATGTTTGAGGTCGAAGAATCTGCAATTCGTGCACTGGAACTTTCCTTCGAATTG
AATAAGTGCATGCAGATGTGGTTCCCCATTATCGTGCAATTCTTTGCAGATTCTGATGTA
TTTCTTGTTGACGGGTGTTTGTATGTGTTGAAGTTGCTCAAGTGCACACTCTTTTGTAAT
GGAGCATTGTGGAAATGTGAGGAAATAATTCTTAGCGTTTATCTTGAAACGCTTCGGTGG
TGGCAT
>KJ939734
TCAACTCGACGTCGTCTGATTGCTCGTTTCTTCGCAGCTCTGTGTTGAACTTTGATAGAG
GGGGGAGTCGAGGAAGATGAATTTCGCATTATGGATTGTCCAGTTTTTGAGAGCTGCGTT
TTCCTCTTTGTCGAGGAAACATTTATAACTGGCCCCTTCACCTGGATTGCAAAGCACGAT
TGATGGGATTCCACCTTTAATTTGAACGGGTTTCCCGTATTTGCAGTTTGATTGCCAGTC
CTTTTGAGCCCCCATCAATTCCTTCCAGTGCTTTAACTTTAGATAGTGCGGTGCGATGTC
ATCGATGACGTTATACTCAGCATGATTTGAAAACACTTTTGAGTTGAAATCCAGGTGACC
ACTTAGATAATTGTGGGACCCTAATGCACGTGCCCACATTGTCTTCCCCGTTCGTGAATC
ACCTTCGACGATGATACTAATAGGTCTTTCCGGCCGCGCAGCGGCACCTCTCCCGAAATA
ATCATCAACCCACTCTTGCATCTCCTTGGGCACATTAGTGAATGAGGAGAGGTGAAACGG
AGGAGACCACGGCTCCGGAGCCGGTGTAAAAATCCTATCCAGATTGCTAGAGAGGTTATG
ATATTGGAAGAGAAACTTTTCCGGTAGTTTCTCTTTTATTATTTGCATGGCTTCTTCTTT
GGAAGAAGCATTCAGTGCCTCTGATGCTGCATCATTAGCTGTCTTCTGACCTCCTCTAGC
AGATCTTCCGTCGACTTGAAAAGCACCCCATTCGATGTAATCACCGTCCTTCTCGATGTA
GGACTTGACATCAGAGGATGATTTTGCACTCTGTATATTGGCATGGGAGACGGAAGATGT
GATTGGATGTTTGAGGTCGAAGAATCTGCAATTCGTGCACTGGAACTTTCCTTCGAATTG
AATAAGTGCATGCAGATGTGGTTCCCCATTATCGTGCAATTCTTTGCAGATTCTGATGTA
TTTCTTGTTGACGGGTGTTTGTATGTGTTGAAGTTGCTCAAGTGCACACTCTTTTGTAAT
GGAGCATTGTGGAAATGTGAGGAAATAATTCTTAGCGCTTATCTTGAAACGCTTCGGTGG
TGGCAT
>KJ939733
TCAACTCGACGTCGTCTGATTGCTCGTTTCTTCGCAGCTCTGTGTTGAACTTTGATAGAG
GGGGGAGTCGAGGAAGATGAATTTCGCATTATGGATTGTCCAGTTTTTGAGAGCTGCGTT
TTCCTCTTTGTCGAGGAAACATTTATAACTGGCCCCTTCACCTGGATTGCAAAGCACGAT
TGATGGGATTCCACCTTTAATTTGAACGGGTTTCCCGTATTTGCAGTTTGATTGCCAGTC
CTTTTGAGCCCCCATCAATTCCTTCCAGTGCTTTAACTTTAGATAGTGCGGTGCGATGTC
ATCGATGACGTTATACTCAGCATGATTTGAAAACACTTTTGAGTTGAAATCCAGGTGACC
ACTTAGATAATTGTGGGACCCTAATGCACGTGCCCACATTGTCTTCCCCGTTCGTGAATC
ACCTTCGACGATGATACTAATAGGTCTTTCCGGCCGCGCAGCGGCACCTCTCCCGAAATA
ATCATCAACCCACTCTTGCATCTCCTTGGGCACATTAGTGAATGAGGAGAGGTGAAACGG
AGGAGACCACGGCTCCGGAGCCGGTGTAAAAATCCTATCCAGATTGCTAGAGAGGTTATG
ATATTGGAAGAGAAACTTTTCCGGTAGTTTCTCTTTTATTATTTGCATGGCTTCTTCTTT
GGAAGAAGCATTCAGTGCCTCTGATGCTGCATCATTAGCTGTCTTCTGACCTCCTCTAGC
AGATCTTCCGTCGACTTGAAAAGCACCCCATTCGATGTAATCACCGTCCTTCTCGATGTA
GGACTTGACATCAGAGGATGATTTTGCACTCTGTATATTGGCATGGGAGACGGAAGATGT
GATTGGATGTTTGAGGTCGAAGAATCTGCAATTCGTGCACTGGAACTTTCCTTCGAATTG
AATAAGTGCATGCAGATGTGGTTCCCCATTATCGTGCAATTCTTTGCAGATTCTGATGTA
TTTCTTGTTGACGGGTGTTTGTATGTGTTGAAGTTGCTCAAGTGCACACTCTTTTGTAAT
GGAGCATTGTGGAAATGTGAGGAAATAATTCTTAGCGCTTATCTTGAAACGCTTCGGTGG
TGGCAT
>KJ939732
TCAACTCGACGTCGTCTGATTGCTCGTTTCTTCGCAGCTCTGTGTTGAACTTTGATAGAG
GGGGGAGTCGAGGAAGATGAATTTCGCATTATGGATTGTCCAGTTTTTGAGAGCTGCGTT
TTCCTCTTTGTCGAGGAAACATTTATAACTGGCCCCTTCACCTGGATTGCAAAGCACGAT
TGATGGGATTCCACCTTTAATTTGAACGGGTTTCCCGTATTTGCAGTTTGATTGCCAGTC
CTTTTGAGCCCCCATCAATTCCTTCCAGTGCTTTAACTTTAGATAGTGCGGTGCGATGTC
ATCGATGACGTTATACTCAGCATGATTTGAAAACACTTTTGAGTTGAAATCCAGGTGACC
ACTTAGATAATTGTGGGACCCTAATGCACGTGCCCACATTGTCTTCCCCGTTCGTGAATC
ACCTTCGACGATGATACTAATAGGTCTTTCCGGCCGCGCAGCGGCACCTCTCCCGAAATA
ATCATCAACCCACTCTTGCATCTCCTTGGGCACATTAGTGAATGAGGAGAGGTGAAACGG
AGGAGACCACGGCTCCGGAGCCGGTGTAAAAATCCTATCCAGATTGCTAGAGAGGTTATG
ATATTGGAAGAGAAACTTTTCCGGTAGTTTCTCTTTTATTATTTGCATGGCTTCTTCTTT
GGAAGAAGCATTCAGTGCCTCTGATGCTGCATCATTAGCTGTCTTCTGACCTCCTCTAGC
AGATCTTCCGTCGACTTGAAAAGCACCCCATTCGATGTAATCACCGTCCTTCTCGATGTA
GGACTTGACATCAGAGGATGATTTTGCACTCTGTATATTGGCATGGGAGACGGAAGATGT
GATTGGATGTTTGAGGTCGAAGAATCTGCAATTCGTGCACTGGAACTTTCCTTCGAATTG
AATAAGTGCATGCAGATGTGGTTCCCCATTATCGTGCAATTCTTTGCAGATTCTGATGTA
TTTCTTGTTGACGGGTGTTTGTATGTGTTGAAGTTGCTCAAGTGCACACTCTTTTGTAAT
GGAGCATTGTGGAAATGTGAGGAAATAATTCTTAGCGCTTATCTTGAAACGCTTCGGTGG
TGGCAT
>KJ939725
TCAACTCGACGTCGCCTGATCGCTCGTTTCTTCGCAGCTCTGTGTTGAACTTTGATAGAG
GGGGGAGTCGAGGAAGATGAATTTCGCATTATGGATTGTCCAGTTTTTGAGAGCTGCGTT
TTCCTCTTTGTCGAGGAAACATTTATAACTGGCCCCTTCACCTGGATTGCAAAGCACGAT
TGATGGGATTCCACCTTTAATTTGAACGGGTTTCCCGTATTTGCAGTTTGATTGCCAGTC
CTTTTGAGCCCCCATCAATTCCTTCCAGTGCTTTAACTTTAGATAGTGCGGTGCGATGTC
ATCGATGACGTTATACTCAGCATGATTTGAAAACACCTTTGAGTTGAAATCCAGGTGACC
ACTTAGATAATTGTGGGACCCTAATGCACGTGCCCACATTGTCTTCCCCGTTCGTGAATC
ACCTTCGACGATGATACTAATAGGTCTTTCCGGCCGCGCAGCGGCACCTCTCCCGAAATA
ATCATCAACCCACTCTTGCATCTCCTTGGGCACATTAGTGAATGAGGAGAGGTGAAACGG
AGGAGACCACGGCTCCGGAGCCGGTGTAAAAATCCTATCCAGATTGCTAGAGAGGTTATG
ATATTGGAAGAGAAACTTTTCCGGTAGTTTCTCTTTTATTATTTGCATGGCTTCTTCTTT
GGAAGAAGCATTCAGTGCCTCTGATGCTGCATCATTAGCTGTCTTCTGACCTCCTCTAGC
AGATCTTCCGTCGACTTGAAAAGCACCCCATTCGATGTAATCACCGTCCTTCTCGATGTA
GGACTTGACATCAGAGGATGATTTTGCACTCTGTATATTGGCATGGGAGACGGCAGATGT
GATTGGATGTTTGAGGTCGAAGAATCTGCAATTCGTGCACTGGAACTTTCCTTCGAATTG
AATAAGTGCATGCAGATGTGGTTCCCCATTATCGTGCAATTCTTTGCAGATTCTGATGTA
TTTCTTGTTGACGGGTGTTTGTATGTGTTGAAGTTGCTCAAGTGCACACTCTTTTGTAAT
GGAGCATTGTGGAAATGTGAGGAAATAATTCTTAGCGCTTATCTTGAAACGCTTCGGTGG
TGGCAT
>KJ939708
TCAACTCGACGTCGTCTGATTGCTCGTTTCTTCGCAGCTCTGTGTTGAACTTTGATAGAG
GGGGGAGTCGAGGAAGATGAATTTCGCATTATGGATTGTCCAGTTTTTGAGAGCTGCGTT
TTCCTCTTTGTCGAGGAAACATTTATAACTGGCCCCTTCACCTGGATTGCAAAGCACGAT
TGATGGGATTCCACCTTTAATTTGAACGGGTTTCCCGTATTTGCAGTTTGATTGCCAGTC
CTTTTGAGCCCCCATCAATTCCTTCCAGTGCTTTAACTTTAGATAGTGCGGTGCGATGTC
ATCAATGACGTTATACTCAGCATGATTTGAAAACACCTTTGAGTTGAAATCCAGGTGACC
ACTTAGATAATTGTGGGACCCTAATGCACGTGCCCACATTGTCTTCCCCGTTCGTGAATC
ACCTTCGACGATGATAATAATAGGTCTTTCCGGCCGCGCAGCGGCACCTCTCCCGAAATA
ATCATCAACCCACTCTTGCATCTCCTTGGGCACATTAGTGAATGAGGAGAGGTGAAACGG
AGGAGACCACGGCTCCGGAGCCGGTGTAAAAATCCTATCCAGATTGCTAGAGAGGTTATG
ATATTGGAAGAGAAACTTTTCCGGTAGTTTCTCTTTTATTATTTGCATGGCTTCTTCTTT
GGAAGAAGCATTCAGTGCCTCTGATGCTGCATCATTAGCTGTCTTCTGACCTCCTCTAGC
AGATCTTCCGTCGACTTGAAAAGCACCCCATTCGATGTAATCACCGTCCTTCTCGATGTA
GGACTTGACATCAGAGGATGATTTTGCACTCTGTATATTGGCATGGGAGACGGAAGATGT
GATTGGATGTTTGAGGTCGAAGAATCTGCAATTCGTGCACTGGAACTTTCCTTCGAATTG
AATAAGTGCATGCAGATGTGGTTCCCCATTATCGTGCAATTCTTTGCAGATTCTGATGTA
TTTCTTGTTGACGGGTGTTTGTATGTGTTGAAGTTGCTCAAGTGCACACTCTTTTGTAAT
GGAGCATTGTGGAAAAGTGAGGAAATAATTCTTAGCGCTTATCTTGAAACGCTTCGGTGG
TGGCAT
>JN419004
TCAACTCGACGTCGCCTGATTGCGCGTTTCTTCGCAGCTCTGTGTTGAACTTTGATAGAG
GGGGGAGTCGAGGAAGATGAATTTCGCATTATGGATAGTCCAGTTTTTGAGAGCTGCGTT
TTCCTCTTTGTCGAGGAAACATTTATAACTGACCCCTTCACCTGGATTGCAAAGCACGAT
TGATGGGATTCCACCTTTAATTTGAACGGGTTTCCCGTATTTGCAGTTTGATTGCCAGTC
CTTTTGAGCCCCAATCAATTCCTTCCAGTGCTTTAACTTTAGATAGTGCGGTGCGATGTC
ATCAATGACGTTATACTCAGCATGATTTGAAAACACCTTTGAGTTGAAATCCAGGTGACC
ACTTAGATAATTGTGGGACCCTAATGCACGTGCCCACATCGTCTTCCCCGTCCGTGAATC
ACCTTCGACGATGATACTAATAGGTCGTTCCGGCCGCGCAGCGGCACCTCTTCCGAAATA
GTCATCTGCCCAGTCTTGCATCTCCTTGGGCACATTATTGAATGAGGAGAGGTGAAACGG
AGGAGACCACGGCTCCGGAGCCTGTGTAAAGATTTTATCCAGATTGCTAGAGAGGTTATG
ATATTGGAAGAGAAACTTTTCCGGTAGTTTCTCTTTTATTATTTGCATGGCTTCTTCTTT
TGAAGAAGCATTCAGTGCTTCGGATGCTGCATCATTAGCTGTCTTCTGACCTCCTCTAGC
AGATCTTCCGTCGACTTGAAAAGCACCCCATTCGATGTAATCACCGTCCTTCTCGATGTA
GGACTTGACATCAGAGGATGATTTTGCACTCTGTATATTGGCATGGGAGACGGAAGATGT
GAGTGGATGTTTGAGGTCGAAGAATCTGCAATTCGTGCACTGGAACTTTCCTTCGAATTG
AATAAGTGCATGCAGATGTGGTTCCCCATTATCGTGCAATTCTTTGCAGATTCTGATGTA
TTTCTTGTTGACGGGTGTTTCTATTTGTTGAAGTTGTTCAAGTGCACACTCTTTTGTAAT
GGAGCATTGTGGATATGTGAGGAAATAATTCTTAGCGTTTATCTTAAAACGCTTCGGTGG
TGGCAT
>JN419003
TCAACTCGACGTCGCCTGATTGCGCGTTTCTTCGCAGCTCTGTGTTGAACTTTGATAGAG
GGGGGAGTTGAGGAAGATGAATTTCGCATTATGGATAGTCCAGTTTTTGAGAGCTGCGTT
TTCCTCTTTGTCGAGGAAACACTTATAACTGACCCCTTCACCTGGATTGCAAAGCACGAT
TGATGGGATTCCACCTTTAATTTGAACGGGTTTCCCGTATTTGCAGTTTGATTGCCAGTC
CTTTTGAGCCCCAATCAATTCCTTCCAGTGCTTTAACTTTAGATAGTGCGGTGCGATGTC
ATCAATGACGTTATACTCAGCATGATTTGAAAACACCTTTGAGTTGAAATCCAGGTGACC
ACTTAGATAATTGTGGGACCCTAATGCACGTGCCCACATCGTCTTCCCCGTCCGTGAATC
ACCTTCGACGATGATACTAATAGGTCTTTCCGGCCGCGCAGCGGCACCTCTTCCGAAATA
GTCATCTGCCCAGTCTTTCATCTCCTTGGGCACATTATTGAATGAGGAGAGGTGAAACGG
AGGAGACCACGGCTCCGGAGCCTGTGTAAATATTTTATCCAGATTGCTAGAGAGGTTATG
ATATTGGAAGAGAAACTTTTCCGGTAGTTTCTCTTTTATTATTTGCATGGCTTCTTCTTT
TGAAGAAGCATTCAGTGCTTCGGATGCTGCATCATTAGCTGTCTTCTGACCTCCTCTAGC
AGATCTTCCGTCGACTTGAAAAGCACCCCATTCGATGTAATCACCGTCCTTCTCGATGTA
GGACTTGACATCAGAGGATGATTTTGCACTCTGTATATTGGCATGGGAGACGGAAGATGT
GAGTGGATGTCTGAGGTCGAAGAATCTGCAATTCGTGCACTGGAACTTTCCTTCGAATTG
AATAAGTGCATGCAGATGTGGTTCCCCATTATCGTGCAGTTCTTTGCAGATTCTGATGTA
TTTCTTGTTGACGGGTGTTTCTATTTGTTGAAGTTGTTCAAGTGCACACTCTTTTGTAAT
GGAGCATTGTGGATATGTGAGGAAATAATTCTTAGCGCTTATCTTAAAACGCTTCGGTGG
TGGCAT
>KJ939719
TCAACTCGACGTCGTCTGATTGCTCGTTTCTTCGCAGCTCTGTGTTGAACTTTGATAGAG
GGGGGAGTTGAGGAAGATGAATTTCGCATTATGTATAGTCCAGTTTTTGAGAGCTGCGTT
TTCCTCTTTCTCGAGGAAACATTTATAACTGGCCCCTTCACCTGGATTGCAAAGCACGAT
TGATGGGATTCCACCTTTAATTTGAACGGGTTTCCCGTATTTGCAGTTTGATTGCCAGTC
CTTTTGAGCCCCAATCAATTCCTTCCAGTGCTTTAACTTTAGATATTGCGGTGTGATGTC
ATCAATGACGTTATACTCGGCATGATTTGAAAACACCTTTGAGTTGAAATCCAGGTGACC
ACTTAGATAATTGTGGGACCCTAATGCACGTGCCCACATTGTCTTCCCCGTTCGTGAATC
ACCTTCGACGATGATACTAATAGGTCTTTCCGGCCGCGCAGCGGCACCTCTCCCGAAATA
GTCATCAGCCCAATCTTGCATCTCCTTGGGCACATTAGTGAATGAGGAGAGGTGAAACGG
AGGAGACCACGGCTCCGGAGCCGGTGTAAAAATCCTATCCAGATTGCTAGAGAGGTTATG
ATATTGGAAGAGAAACTTTTCCGGCAGTTTCTCTTTTATTATTTGCATGGCTTCTTCTTT
TGAAGAAGCATTCAGTGCCTCTGCTGCTGCATCATTAGTTGTTTTCTGACCTCCTCTAGC
AGATCTTCCGTCGACTTGAAAAGTACCCCATTCGATGTAATCACCGTCCTTCTCGATGTA
GGACTTGACATCAGAGGATGATTTTGCACCCTGTATATTGGCATGGGAGACGGAAGAAGT
GTTTGGATGTTTGATGTCGAAGAATCTGCAATTCGTGCACTGGAATTTTCCTTGGAATTG
AATAAGTGCATGCAGATGTGGTTCCCCATTGTCGTGAAATTCTCTGCAGATTCTGATGTA
TTTCTTGTTGACAGGTGTTTCTATTTGTTGCAACTGCTCAAGTGCATTCTCTTTTGTAAT
GGAACATTGTGGATATGTGAGGAAATAATTTTTAGCGCTTATTCTGAAACGCTTTGGTGG
TGGCAT
>KJ939852
TCAACGCGACGTCGTCTGATTGCTCGTTTCTTCGCAGCTCTGTGTTGAACTTTGATAGAG
GGGGGAGTCGAGGAAGATGAATTTCGCATTATGTATTGTCCAGTGTTTGAGAGCTGCGTT
TTCCTCTTTGTCGAGGAAACATTTATAACTCGCTCCTTCACCTGGATTGCAAAGCACGAT
TGATGGGATTCCACCTTTAATTTGAACGGGTTTCCCGTATTTGCAGTTTGATTGCCAGTC
CTTTTGAGCTCCCATCAATTCCTTCCAGTGCTTTAACTTTAGATAGTGCGGTGCGATGTC
ATCAATGACGTTATACTCAGCATGATTTGAAAACACCTTTGAGTTGAAATCCAGGTGACC
ACTTAGATAATTGTGGGTCCCTAATGCACGTGCCCACATTGTCTTTCCCGTTCGTGAATC
ACCTTCGACGATGATACTAATAGGTCTCTCCGGCCGCGCAGCGGCACCTCTCCCGAAATA
ATCATCCGCCCATTCTTGCATCTCTCTTGGCACGTTAGTGAAAGAGGAGAGGTGAAACGG
AGGTGACCACGGATCCGGAGCCTTTGAGAATATTCTATCCAGGTTACTGGATAAGTTGTG
ATATTGGAAGAGAAACTTTTCCGGCAGTTTCTCTTTGATTATTTGCATGGCTTCTTCCTT
TGAAGAAGCATTCAATGCTTCGGATGCCGCATCATTAGCTGTCTGTTGACCTCCTCTAGC
AGATCTTCCGTCGACTTGAAAATGACCCCATTCGATGTAATCACCGTCCTTCTCGATGTA
GGACTTGACATCAGAGGATGATTTTGCACTCTGTATATTGGCATGGGAGACGGAAGAGGT
TGTTGGGTGTTTGAGGTCGAACACTCTGCAATTCGTGCACTGGAACTTGCCTTCGAATTG
GATAAGAGCATGCAGATGTGGTTCCCCATTCTCGTGAATTTCTCTGCAAATTCTGATGTA
TTTCTTGTTCACCGGTGTTTGTAGGTTTTGAAGTTGTTCAATTGCACTTTCTTTTGTAAT
TGAACATTGTGGGTATGTGAGGAAATAATTCTTTGCGTTTATTTTAAAACGCTTTGGTGG
TGGCAT
>KJ939802
TCAACGCGACGTCGTCTGATTGCTCGTTTCTTCGCAGCTCTGTGTTGAACTTTGATAGAG
GGGGGAGTCGAGGAAGATGAATTTCGCATTATGTATTGTCCAGTGTTTGAGAGCTGCGTT
TTCCTCTTTGTCGAGGAAACATTTATAACTCGCTCCTTCACCTGGATTGCAAAGCACGAT
TGATGGGATTCCACCTTTAATTTGAACGGGTTTCCCGTATTTGCAGTTTGATTGCCAGTC
CTTTTGAGCTCCCATCAATTCCTTCCAGTGCTTTAACTTTAGATAGTGCGGTGCGATGTC
ATCAATGACGTTATACTCAGCATGATTTGAAAACACCTTTGAGTTGAAATCCAGGTGACC
ACTTAGATAATTGTGGGTCCCTAATGCACGTGCCCACATTGTCTTTCCCGTTCGTGAATC
ACCTTCGACGATGATACTAATAGGTCTCTCCGGCCGCGCAGCGGCACCTCTCCCGAAATA
ATCATCCGCCCATTCTTGCATCTCTCTTGGCACGTTAGTGAAAGAGGAGAGGTGAAACGG
AGGTGACCACGGATCCGGAGCCTTTGAGAATATTCTATCCAGGTTACTGGATAAGTTGTG
ATATTGGAAGAGAAACTTTTCCGGCAGTTTCTCTTTGATTATTTGCATGGCTTCTTCCTT
TGAAGAAGCATTCAATGCTTCGGATGCCGCATCATTAGCTGTCTGTTGACCTCCTCTAGC
AGATCTTCCGTCGACTTGAAAATGACCCCATTCGATGTAATCACCGTCTTTCTCGATGTA
GGACTTGACATCAGAGGATGATTTTGCACTCTGTATATTGGCATGGGAGACGGAAGAGGT
TGTTGGGTGTTTGAGGTCGAACACTCTGCAATTCGTGCACTGGAACTTGCCTTCGAATTG
GATAAGAGCATGCAGATGTGGTTCCCCATTCTCGTGAATTTCTCTGCAAATTCTGATGTA
TTTCTTGTTCACCGGTGTTTGTAGGTTTTGAAGTTGTTCAATTGCACTCTCTTTTGTAAT
TGAACATTGTGGGTATGTGAGGAAATAATTCTTTGCGTTTATTTTAAAACGCTTTGGTGG
TGGCAT
>KJ939815
TCAACGCGACGTCGTCTGATTGCTCGTTTCTTCGCAGCTCTGTGTTGAACTTTGATAGAG
GGGGGAGTCGAGGAAGATGAATTTCGCATTATGTATTGTCCAGTGTTTGAGAGCTGCGTT
TTCCTCTTTGTCGAGGAAACATTTATAACTCGCTCCTTCACCTGGATTGCAAAGCACGAT
TGATGGGATTCCACCTTTAATTTGAACGGGTTTCCCGTATTTGCAGTTTGATTGCCAGTC
CTTTTGAGCTCCCATCAATTCCTTCCAGTGCTTTAACTTTAGATAGTGCGGTGCGATGTC
ATCAATGACGTTATACTCAGCATGATTTGAAAACACCTTTGAGTTGAAATCCAGGTGACC
ACTTAGATAATTGTGGGTCCCTAATGCACGTGCCCACATTGTCTTTCCCGTTCGTGAATC
ACCTTCGACGATGATACTAATAGGTCTCTCCGGCCGCGCAGCGGCACCTCTCCCGAAATA
ATCATCCGCCCATTCTTGCATCTCTCTTGGCACGTTAGTGAAAGAGGAGAGGTGAAACGG
AGGTGACCACGGATCCGGAGCCTTTGTGAATATTCTATCCAGGTTACTGGATAAGTTGTG
ATATTGGAAGAGAAACTTTTCCGGCAGTTTCTCTTTGATTATTTGCATGGCTTCTTCCTT
TGAAGAAGCATTCAATGCTTCGGATGCCGCATCATTAGCTGTCTGTTGACCTCCTCTAGC
AGATCTTCCGTCGACTTGAAAATGACCCCATTCGATGTAATCACCGTCTTTCTCGATGTA
GGACTTGACATCAGAGGATGATTTTGCACTCTGTATATTGGCATGGGAGACGGAAGAGGT
TGTTGGGTGTTTGAGGTCGAACACTCTGCAATTCGTGCACTGGAACTTGCCTTCGAATTG
GATAAGAGCATGCAGATGTGTTTCCCCATTCTCGTGAATTTCTCTGCAAATTCTGATGTA
TTTCTTGTTCACCGGTGTTTGTAGGTTTTGAAGTTGTTCAATTGCACTCTCTTTTGTAAT
TGAACATTGTGGGTATGTGAGGAAATAATTTTTTGCGTTTATTTTAAAACGCTTTGGTGG
TGGCAT
>KJ939799
TCAACGCGACGTCGTCTGATTGCTCGTTTCTTCGCAGCTCTGTGTTGAACTTTGATAGAG
GGGGGAGTCGAGGAAGATGAATTTCGCATTATGTATTGTCCAGTGTTTGAGAGCTGCGTT
TTCCTCTTTGTCGAGGAAACATTTATAACTCGCTCCTTCACCTGGATTGCAAAGCACGAT
TGATGGGATTCCACCTTTAATTTGAACGGGTTTCCCGTATTTGCAGTTTGATTGCCAGTC
CTTTTGAGCTCCCATCAATTCCTTCCAGTGCTTTAACTTTAGATAGTGCGGTGCGATGTC
ATCAATGACGTTATACTCAGCATGATTTGAAAACACCTTTGAGTTGAAATCCAGGTGACC
ACTTAGATAATTGTGGGTCCCTAATGCACGTGCCCACATTGTCTTTCCCGTTCGTGAATC
ACCTTCGATGATGATACTAATAGGTCTCTCCGGCCGCGCAGCGGCACCTCTCCCGAAATA
ATCATCCGCCCATTCTTGCATCTCTCTTGGCACGTTAGTGAAAGAGGAGAGGTGAAACGG
AGGTGACCACGGATCCGGAGCCTTTGTGAATATTCTATCCAGGTTACTGGATAAGTTGTG
ATATTGGAAGAGAAACTTTTCCGGCAGTTTCTCTTTGATTATTTGCATGGCTTCTTCCTT
TGAAGAAGCATTCAATGCTTCGGATGCCGCATCATTAGCTGTCTGTTGACCTCCTCTAGC
AGATCTTCCGTCGACTTGAAAATGACCCCATTCGATGTAATCACCGTCTTTCTCGATGTA
GGACTTGACATCAGAGGATGATTTTGCACTCTGTATATTGGCATGGGAGACGGAAGAGGT
TGTTGGGTGTTTGAGGTCGAACACTCTGCAATTCGTGCACTGGAACTTGCCTTCGAATTG
GATAAGAGCATGCAGATGTGGTTCCCCATTCTCGTGAATTTCTCTGCAAATTCTGATGTA
TTTCTTGTTCACCGGTGTTTGTAGGTTTTGAAGTTGTTCAATTGCACTCTCTTTTGTAAT
TGAACATTGTGGGTATGTGAGGAAATAATTTTTTGCGTTTATTTTAAAACGCTTTGGTGG
TGGCAT
>KJ939836
TCAACGCGACGTCGTCTTATTGCTCGTTTCTTCGCAGCTCTGTGTTGAACTTTGATAGAG
GGGGGAGTCGAGGAAGATGAATTTCGCATTATGTATTGTCCAGTGTTTGAGAGCTGCGTT
TTCCTCTTTGTCGAGGAAACATTTATAACTCGCTCCTTCACCTGGATTGCAAAGCACGAT
TGATGGGATTCCACCTTTAATTTGAACGGGTTTCCCGTATTTGCAGTTTGATTGCCAGTC
CTTTTGAGCTCCCATCAATTCCTTCCAGTGCTTTAACTTTAGATAGTGCGGTGCGATGTC
ATCAATGACGTTATACTCAGCATGATTTGAAAACACCTTTGAGTTGAAATCCAGGTGACC
ACTTAGATAATTGTGGGTCCCTAATGCACGTGCCCACATTGTCTTTCCCGTTCGTGAATC
ACCTTCGACGATGATACTAATAGGTCTCTCCGGCCGCGCAGCGGCACCTCTCCCGAAATA
ATCATCCGCCCATTCTTGCATCTCTCTTGGCACGTTAGTGAAAGAGGAGAGGTGAAACGG
AGGTGACCACGGATCCGGAGCCTTTGTGAATATTCTATCCAGGTTACTGGATAAGTTGTG
ATATTGGAAGAGAAACTTTTCCGGCAGTTTCTCTTTGATTATTTGCATGGCTTCTTCCTT
TGAAGAAGCATTCAATGCTTCGGATGCCGCATCATTAGCTGTCTGTTGACCTCCTCTAGC
AGATCTTCCGTCGACTTGAAAATGACCCCATTCGATGTAATCACCGTCTTTCTCGATGTA
GGACTTGACATCAGAGGATGATTTTGCACTCTGTATATTGGCATGGGAGACGGAAGAGGT
TGTTGGGTGTTTGAGGTCGAACACTCTGCAATTCGTGCACTGGAACTTGCCTTCGAATTG
GATAAGAGCATGCAGATGTGGTTCCCCATTCTCGTGAATTTCTCTGCAAATTCTGATGTA
TTTCTTGTTCACCGGTGTTTGTAGGTTTTGAAGTTGTTCAATTGCACTCTCTTTTGTAAT
TGAACATTGTGGGTATGTGAGGAAATAATTTTTTGCGTTTATTTTAAAACGCTTTGGTGG
TGGCAT
>KJ939786
TCAACGCGACGTCGTCTGATTGCTCGTTTCTTCGCAGCTCTGTGTTGAACTTTGATAGAG
GGGGGAGTCGAGGAAGATGAATTTCGCATTATGTATTGTCCAGTGTTTGAGAGCTGCGTT
TTCCTCTTTGTCGAGGAAACATTTATAACTCGCTCCTTCACCTGGATTGCAAAGCACGAT
TGATGGGATTCCACCTTTAATTTGAACGGGTTTCCCGTATTTGCAGTTTGATTGCCAGTC
CTTTTGAGCTCCCATCAATTCCTTCCAGTGCTTTAACTTTAGATAGTGCGGTGCGATGTC
ATCAATGACGTTATACTCAGCATGATTTGAAAACACCTTTGAGTTGAAATCCAGGTGACC
ACTTAGATAATTGTGGGTCCCTAATGCACGTGCCCACATTGTCTTTCCCGTTCGTGAATC
ACCTTCGACGATGATACTAATAGGTCTCTCCGGCCGCGCAGCGGCACCTCTCCCGAAATA
ATCATCCGCCCATTCTTGCATCTCTCTTGGCACGTTAGTGAAAGAGGAGAGGTGAAACGG
AGGTGACCACGGATCCGGAGCCTTTGTGAATATTCTATCCAGGTTACTGGATAAGTTGTG
ATATTGGAAGAGAAACTTTTCCGGCAGTTTCTCTTTGATTATTTGCATGGCTTCTTCCTT
TGAAGAAGCATTCAATGCTTCGGATGCCGCATCATTAGCTGTCTGTTGACCTCCTCTAGC
AGATCTTCCGTCGACTTGAAAATGACCCCATTCGATGTAATCACCGTCTTTCTCGATGTA
GGACTTGACATCAGAGGATGATTTTGCACTCTGTATATTGGCATGGGAGACGGAAGAGGT
TGTTGGGTGTTTGAGGTCGAACACTCTGCAATTCGTGCACTGGAACTTGCCTTCGAATTG
GATAAGAGCATGCAGATGTGGTTCCCCATTCTCGTGAATTTCTCTGCAAATTCTGATGTA
TTTCTTGTTCACCGGTGTTTGTAGGTTTTGAAGTTGTTCAATTGCACTCTCTTTTGTAAT
TGAACATTGTGGGTATGTGAGGAAATAATTTTTTGCGTTTATTTTAAAACGCTTTGGTGG
TGGCAT
>KJ939850
TCAACGCGACGTCGTCTGATTGCTCGTTTCTTCGCAGCTCTGTGTTGAACTTTGATAGAG
GGGGGAGTCGAGGAAGATGAATTTCGCATTATGTATTGTCCAGTGTTTGAGAGCTGCGTT
TTCCTCTTTGTCGAGGAAACATTTATAACTCGCTCCTTCACCTGGATTGCAAAGCACGAT
TGATGGGATTCCACCTTTAATTTGAACGGGTTTCCCGTATTTGCAGTTTGATTGCCAGTC
CTTTTGAGCTCCCATCAATTCCTTCCAGTGCTTTAACTTTAGATAGTGCGGTGCGATGTC
ATCAATGACGTTATACTCAGCATGATTTGAAAACACCTTTGAGTTGAAATCCAGGTGACC
ACTTAGATAATTGTGGGTCCCTAATGCACGTGCCCACATTGTCTTTCCCGTTCGTGAATC
ACCTTCGACGATGATACTAATAGGTCTCTCCGGCCGCGCAGCGGCACCTCTCCCGAAATA
ATCATCCGCCCATTCTTGCATCTCTCTTGGCACGTTAGTGAAAGAGGAGAGGTGAAACGG
AGGTGACCACGGATCCGGAGCCTTTGTGAATATTCTATCCAGGTTACTGGATAAGTTGTG
ATATTGGAAGAGAAACTTTTCCGGCAGTTTCTCTTTGATTATTTGCATGGCTTCTTCCTT
TGAAGAAGCATTCAATGCTTCGGATGCCGCATCATTAGCTGTCTGTTGACCTCCTCTAGC
AGATCTTCCGTCGACTTGAAAATGACCCCATTCGATGTAATCACCGTCTTTCTCGATGTA
GGACTTGACATCAGAGGATGATTTTGCACTCTGTATATTGGCATGGGAGACGGAAGAGGT
TGTTGGGTGTTTGAGGTCGAACACTCTGCAATTCGTGCACTGGAACTTGCCTTCGAATTG
GATAAGAGCATGCAGATGTGGTTCCCCATTCTCGTGAATTTCTCTGCAAATTCTGATGTA
TTTCTTGTTCACCGGTGTTTGTAGGTTTTGAAGTTGTTCAATTGCACTCTCTTTTGTAAT
TGAACATTGTGGGTATGTGAGGAAATAATTTTTTGCGTTTATTTTAAAACGCTTTGGTGG
TGGCAT
>KJ939843
TCAACGCGACGTCGTCTGATTGCTCGTTTCTTCGCAGCTCTGTGTTGAACTTTGATAGAG
GGGGGAGTCGAGGAAGATGAATTTCGCATTATGTATTGTCCAGTGTTTGAGAGCTGCGTT
TTCCTCTTTGTCGAGGAAACATTTATAACTCGCTCCTTCACCTGGATTGCAAAGCACGAT
TGATGGGATTCCACCTTTAATTTGAACGGGTTTCCCGTATTTGCAGTTTGATTGCCAGTC
CTTTTGAGCTCCCATCAATTCCTTCCAGTGCTTTAACTTTAGATAGTGCGGTGCGATGTC
ATCAATGACGTTATACTCAGCATGATTTGAAAACACCTTTGAGTTGAAATCCAGGTGACC
ACTTAGATAATTGTGGGTCCCTAATGCACGTGCCCACATTGTTTTTCCCGTTCGTGAATC
ACCTTCGACGATGATACTAATAGGTCTCTCCGGCCGCGCAGCGGCACCTCTCCCGAAATA
ATCATCCGCCCATTCTTGCATCTCTCTTGGCACGTTAGTGAAAGAGGAGAGGTGAAACGG
AGGTGACCACGGATCCGGAGCCTTTGTGAATATTCTATCCAGGTTACTGGATAAGTTGTG
ATATTGGAAGAGAAACTTTTCCGGCAGTTTCTCTTTGATTATTTGCATGGCTTCTTCCTT
TGAAGAAGCATTCAATGCTTCGGATGCCGCATCATTAGCTGTCTGTTGACCTCCTCTAGC
AGATCTTCCGTCGACTTGAAAATGACCCCATTCGATGTAATCACCGTCCTTCTCGATGTA
GGACTTGACATCAGAGGATGATTTTGCACTCTGTATATTGGCATGGGAGACGGAAGAGGT
TGTTGGGTGTTTGAGGTCGAACACTCTGCAATTCGTGCACTGGAACTTGCCTTCGAATTG
GATAAGAGCATGCAGATGTGGTTCCCCATTCTCGTGAATTTCTCTGCAAATTCTGATGTA
TTTCTTGTTCACCGGTGTTTGTAGGTTTTGAAGTTGTTCAATTGCACTCTCTTTTGTAAT
TGAACATTGTGGGTATGTGAGGAAATAATTCTTTGCGTTTATTTTAAAACGCTTTGGTGG
TGGCAT
>KJ939841
TCAACGCGACGTCGTCTGATTGCTCGTTTCTTCGCAGCTCTGTGTTGAACTTTGATAGAG
GGGGGAGTCGAGGAAGATGAATTTCGCATTATGTATTGTCCAGTGTTTGAGAGCTGCGTT
TTCCTCTTTGTCGAGGAAACATTTATAACTCGCTCCTTCACCTGGATTGCAAAGCACGAT
TGATGGGATTCCACCTTTAATTTGAACGGGTTTCCCGTATTTGCAGTTTGATTGCCAGTC
CTTTTGAGCTCCCATCAATTCCTTCCAGTGCTTTAACTTTAGATAGTGCGGTGCGATGTC
ATCAATGACGTTATACTCAGCATGATTTGAAAACACCTTTGAGTTGAAATCCAGGTGACC
ACTTAGATAATTGTGGGTCCCTAATGCACGTGCCCACATTGTCTTTCCCGTTCGTGAATC
ACCTTCGACGATGATACTAATAGGTCTCTCCGGCCGCGCAGCGGCACCTCTCCCGAAATA
ATCATCCGCCCATTCTTGCATCTCTCTTGGCACGTTAGTGAAAGAGGAGAGGTGAAACGG
AGGTGACCACGGATCCGGAGCCTTTGTGAATATTCTATCCAGGTTACTGGATAAGTTGTG
ATATTGGAAGAGAAACTTTTCCGGCAGTTTCTCTTTGATTATTTGCATGGCTTCTTCCTT
TGAAGAAGCATTCAATGCTTCGGATGCCGCATCATTAGCTGTCTGTTGACCTCCTCTAGC
AGATCTTCCGTCGACTTGAAAATGACCCCATTCGATGTAATCACCGTCCTTCTCGATGTA
GGACTTGACATCAGAGGATGATTTTGCACTCTGTATATTGGCATGGGAGACGGAAGAGGT
TGTTGGGTGTTTGAGGTCGAACACTCTGCAATTCGTGCACTGGAACTTGCCTTCGAATTG
GATAAGAGCATGCAGATGTGGTTCCCCATTCTCGTGAATTTCTCTGCAAATTCTGATGTA
TTTCTTGTTCACCGGTGTTTGTAGGTTTTGAAGTTGTTCAATTGCACTCTCTTTTGTAAT
TGAACATTGTGGGTATGTGAGGAAGTAATTCTTTGCGTTTATTTTAAAACGCTTTGGTGG
TGGCAT
>KJ939829
TCAACGCGACGTCGTCTGATTGCTCGTTTCTTCGCAGCTCTGTGTTGAACTTTGATAGAG
GGGGGAGTCGAGGAAGATGAATTTCGCATTATGTATTGTCCAGTGTTTGAGAGCTGCGTT
TTCCTCTTTGTCGAGGAAACATTTATAACTCGCTCCTTCACCTGGATTGCAAAGCACGAT
TGATGGGATTCCACCTTTAATTTGAACGGGTTTCCCGTATTTGCAGTTTGATTGCCAGTC
CTTTTGAGCTCCCATCAATTCCTTCCAGTGCTTTAACTTTAGATAGTGCGGTGCGATGTC
ATCAATGACGTTATACTCAGCATGATTTGAAAACACCTTTGAGTTGAAATCCAGGTGACC
ACTTAGATAATTGTGGGTCCCTAATGCACGTGCCCACATTGTCTTTCCCGTTCGTGAATC
ACCTTCGACGATGATACTAATAGGTCTCTCCGGCCGCGCAGCGGCACCTCTCCCGAAATA
ATCATCCGCCCATTCTTGCATCTCTCTTGGCACGTTAGTGAAAGAGGAGAGGTGAAACGG
AGGTGACCACGGATCCGGAGCCTTTGTGAATATTCTATCCAGGTTACTGGATAAGTTGTG
ATATTGGAAGAGAAACTTTTCCGGCAGTTTCTCTTTGATTATTTGCATGGCTTCTTCCTT
TGAAGAAGCATTCAATGCTTCGGATGCCGCATCATTAGCTGTCTGTTGACCTCCTCTAGC
AGATCTTCCGTCGACTTGAAAATGACCCCATTCGGTGTAATCACCGTCCTTCTCGATGTA
GGACTTGACATCAGAGGATGATTTTGCACTCTGTATATTGGCATGGGAGACGGAAGAGGT
TGTTGGGTGTTTGAGGTCGAACACTCTGCAATTCGTGCACTGGAACTTGCCTTCGAATTG
GATAAGAGCATGCAGATGTGGTTCCCCATTCTCGTGAATTTCTCTGCAAATTCTGATGTA
TTTCTTGTTCACCGGTGTTTGTAGGTTTTGAAGTTGTTCAATTGCACTCTCTTTTGTAAT
TGAACATTGTGGGTATGTGAGGAAATAATTCTTTGCGTTTATTTTAAAACGCTTTGGTGG
TGGCAT
>KJ939823
TCAACGCGACGTCGTCTGATTGCTCGTTTCTTCGCAGCTCTGTGTTGAACTTTGATAGAG
GGGGGAGTCGAGGAAGATGAATTTCGCATTATGTATTGTCCAGTGTTTGAGAGCTGCGTT
TTCCTCTTTGTCGAGGAAACATTTATAACTCGCTCCTTCACCTGGATTGCAAAGCACGAT
TGATGGGATTCCACCTTTAATTTGAACGGGTTTCCCGTATTTGCAGTTTGATTGCCAGTC
CTTTTGAGCTCCCATCAATTCCTTCCAGTGCTTTAACTTTAGATAGTGCGGTGCGATGTC
ATCAATGACGTTATACTCAGCATGATTTGAAAACACCTTTGAGTTGAAATCCAGGTGACC
ACTTAGATAATTGTGGGTCCCTAATGCACGTGCCCACATTGTCTTTCCCGTTCGTGAATC
ACCTTCGACGATGATACTAATAGGTCTCTCCGGCCGCGCAGCGGCACCTCTCCCGAAATA
ATCATCCGCCCATTCTTGCATCTCTCTTGGCACGTTAGTGAAAGAGGAGAGGTGAAACGG
AGGTGACCACGGATCCGGAGCCTTTGTGAATATTCTATCCAGGTTACTGGATAAGTTGTG
ATATTGGAAGAGAAACTTTTCCGGCAGTTTCTCTTTGATTATTTGCATGGCTTCTTCCTT
TGAAGAAGCATTCAATGCTTCGGATGCCGCATTATTAGCTGTCTGTTGACCTCCTCTAGC
AGATCTTCCGTCGACTTGAAAATGACCCCATTCGATGTAATCACCGTCCTTCTCGATGTA
GGACTTGACATCAGAGGATGATTTTGCACTCTGTATATTGGCATGGGAGACGGAAGAGGT
TGTTGGGTGTTTGAGGTCGAACACTCTGCAATTCGTGCACTGGAACTTGCCTTCGAATTG
GATAAGAGCATGCAGATGTGGTTCCCCATTCTCGTGAATTTCTCTGCAAATTCTGATGTA
TTTCTTGTTCACCGGTGTTTGTAGGTTTTGAAGTTGTTCAATTGCACTCTCTTTTGTAAT
TGAACATTGTGGGTATGTGAGGAAATAATTCTTTGCGTTTATTTTAAAACGCTTTGGTGG
TGGCAT
>KJ939806
TCAACGCGACGTCGTCTGATTGCTCGTTTCTTCGCAGCTCTGTGTTGAACTTTGATAGAG
GGGGGAGTCGAGGAAGATGAATTTCGCATTATGTATTGTCCAGTGTTTGAGAGCTGCGTT
TTCCTCTTTGTCGAGGAAACATTTATAACTCGCTCCTTCACCTGGATTGCAAAGCACGAT
TGATGGGATTCCACCTTTAATTTGAACGGGTTTCCCGTATTTGCAGTTTGATTGCCAGTC
CTTTTGAGCTCCCATCAATTCCTTCCAGTGCTTTAACTTTAGATAGTGCGGTGCGATGTC
ATCAATGACGTTATACTCAGCATGATTTGAAAACACCTTTGAGTTGAAATCCAGGTGACC
ACTTAGATAATTGTGGGTCCCTAATGCACGTGCCCACATTGTCTTTCCCGTTCGTGAATC
ACCTTCGACGATGATACTAATAGGTCTCTCCGGCCGCGCAGCGGCACCTCTCCCGAAATA
ATCATCCGCCCATTCTTGCATCTCTCTTTGCACGTTAGTGAAAGAGGAGAGGTGAAACGG
AGGTGACCACGGATCCGGAGCCTTTGTGAATATTCTATCCAGGTTACTGGATAAGTTGTG
ATATTGGAAGAGAAACTTTTCCGGCAGTTTCTCTTTGATTATTTGCATGGCTTCTTCCTT
TGAAGAAGCATTCAATGCTTCGGATGCCGCATCATTAGCTGTCTGTTGACCTCCTCTAGC
AGATCTTCCGTCGACTTGAAAATGACCCCATTCGATGTAATCACCGTCCTTCTCGATGTA
GGACTTGACATCAGAGGATGATTTTGCACTCTGTATATTGGCATGGGAGACGGAAGAGGT
TGTTGGGTGTTTGAGGTCGAACACTCTGCAATTCGTGCACTGGAACTTGCCTTCGAATTG
GATAAGAGCATGCAGATGTGGTTCCCCATTCTCGTGAATTTCTCTGCAAATTCTGATGTA
TTTCTTGTTCACCGGTGTTTGTAGGTTTTGAAGTTGTTCAATTGCACTCTCTTTTGTAAT
TGAACATTGTGGGTATGTGAGGAAATAATTCTTTGCGTTTATTTTAAAACGCTTTGGTGG
TGGCAT
>KJ939803
TCAACGCGACGTCGTCTGATTGCTCGTTTCTTCGCAGCTCTGTGTTGAACTTTGATAGAG
GGGGGAGTCGAGGAAGATGAATTTCGCATTATGTATTGTCCAGTGTTTGAGAGCTGCGTT
TTCCTCTTTGTCGAGGAAACATTTATAACTCGCTCCTTCACCTGGATTGCAAAGCACGAT
TGATGGGATTCCACCTTTAATTTGAACGGGTTTCCCGTATTTGCAGTTTGATTGCCAGTC
CTTTTGAGCTCCCATCAATTCCTTCCAGTGCTTTAACTTTAGATAGTGCGGTGCGATGTC
ATCAATGACGTTATACTCAGCATGATTTGAAAACACCTTTGAGTTGAAATCCAGGTGACC
ACTTAGATAATTGTGGGTCCCTAATGCACGTGCCCACATTGTCTTTCCCGTTCGTGAATC
ACCTTCGACGATGATACTAATAGGTCTCTCCGGCCGCGCAGCGGCACCTCTCCCGAAATA
ATCATCCGCCCATTCTTGCATCTCTCTTGGCACGTTAGTGAAAGAGGAGAGGTGAAACGG
AGGTGACCACGGATCCGGAGCCTTTGTGAATATTCTATCCAGGTTACTGGATAAGTTGTG
ATATTGGAAGAGAAACTTTTCCGGCAGTTTCTCTTTGATTATTTGCATGGCTTCTTCCTT
TGAAGAAGCATTCAATGCTTCGGATGCCGCATCATTAGCTGTCTGTTGACCTCCTCTAGC
AGATCTTCCGTCGACTTGAAAATGACCCCATTCGATGTAATCACCGTCCTTCTCGATGTA
GGACTTGACATCAGAGGATGATTTTGCACTCTGTATATTGGCATGGGAGACGGAAGAGTT
TGTTGGGTGTTTGAGGTCGAACACTCTGCAATTCGTGCACTGGAACTTGCCTTCGAATTG
GATAAGAGCATGCAGATGTGGTTCCCCATTCTCGTGAATTTCTCTGCAAATTCTGATGTA
TTTCTTGTTCACCGGTGTTTGTAGGTTTTGAAGTTGTTCAATTGCACTCTCTTTTGTAAT
TGAACATTGTGGGTATGTGAGGAAATAATTCTTTGCGTTTATTTTAAAACGCTTTGGTGG
TGGCAT
>KJ939781
TCAACGCGACGTCGTCTGATTGCTCGTTTCTTCGCAGCTCTGTGTTGAACTTTGATAGAG
GGGGGAGTCGAGGAAGATGAATTTCGCATTATGTATTGTCCAGTGTTTGAGAGCTGCGTT
TTCCTCTTTGTCGAGGAAACATTTATAACTCGCTCCTTCACCTGGATTGCAAAGCACGAT
TGATGGGATTCCACCTTTAATTTGAACGGGTTTCCCGTATTTGCAGTTTGATTGCCAGTC
CTTTTGAGCTCCCATCAATTCCTTCCAGTGCTTTAACTTTAGATAGTGCGGTGCGATGTC
ATCAATGACGTTATACTCAGCATGATTTGAAAACACCTTTGAGTTGAAATCCAGGTGACC
ACTTAGATAATTGTGGGTCCCTAATGCACGTGCCCACATTGTCTTTCCCGTTCGTGAATC
ACCTTCGACGATGATACTAATAGGTCTCTCCGGCCGCGCAGCGGCACCTCTCCCGAAATA
ATCATCCGCCCATTCTTGCATCTCTCTTGGCACGTTAGTGAAAGAGGAGAGGTGAAACGG
AGGTGACCACGGATCCGGAGCCTTTGTGAATATTCTATCCAGGTTACTGGATAAGTTGTG
ATATTGGAAGAGAAACTTTTCCGGCAGTTTCTCTTTGATTATTTGCATGGCTTCTTCCTT
TGAAGAAGCATTCAATGCTTCGGATGCCGCATCATTAGCTGTCTGTTGACCTCCTCTAGC
AGATCTTCCGTCGACTTGAAAATGACCCCATTCGATGTAATCACCGTCCTTCTCGATGTA
GGACTTGACATCAGAGGATGATTTTGCACTCTGTATATTGGCATGGGAGACGGAAGAGGT
TGTTGGGTGTTTGAGGTCGAACACTCTGCAATTCGTGCACTGGAACTTGCCTTCGAATTG
GATAAGAGCATGCAGATGTGGTTCCCCATTCTCGTGAATTTCTCTGCAAATTCTGATGTA
TTTCTTGTTCACCGGTGTTTGTAGGTTTTGAAGTTGTTCAATTGCACTCTCTTTTGTAAT
TGAACATTGTGGGTATGTGAGGAAATAATTCTTTGCGTTTATTTTAAAACGCTTTGGTGG
TGGCAT
>KJ939782
TCAACGCGACGTCGTCTGATTGCTCGTTTCTTCGCAGCTCTGTGTTGAACTTTGATAGAG
GGGGGAGTCGAGGAAGATGAATTTCGCATTATGTATTGTCCAGTGTTTGAGAGCTGCGTT
TTCCTCTTTGTCGAGGAAACATTTATAACTCGCTCCTTCACCTGGATTGCAAAGCACGAT
TGATGGGATTCCACCTTTAATTTGAACGGGTTTCCCGTATTTGCAGTTTGATTGCCAGTC
CTTTTGAGCTCCCATCAATTCCTTCCAGTGCTTTAACTTTAGATAGTGCGGTGCGATGTC
ATCAATGACGTTATACTCAGCATGATTTGAAAACACCTTTGAGTTGAAATCCAGGTGACC
ACTTAGATAATTGTGGGTCCCTAATGCACGTGCCCACATTGTCTTTCCCGTTCGTGAATC
ACCTTCGACGATGATACTAATAGGTCTCTCCGGCCGCGCAGCGGCACCTCTCCCGAAATA
ATCATCCGCCCATTCTTGCATCTCTCTTGGCACGTTAGTGAAAGAGGAGAGGTGAAACGG
AGGTGACCACGGATCCGGAGCCTTTGTGAATATTCTATCCAGGTTACTGGATAAGTTGTG
ATATTGGAAGAGAAACTTTTCCGGCAGTTTCTCTTTGATTATTTGCATGGCTTCTTCCTT
TGAAGAAGCATTCAATGCTTCGGATGCCGCATCATTAGCTGTCTGTTGACCTCCTCTAGC
AGATCTTCCGTCGACTTGAAAATGACCCCATTCGATGTAATCACCGTCCTTCTCGATGTA
GGACTTGACATCAGAGGATGATTTTGCACTCTGTATATTGGCATGGGAGACGGAAGAGGT
TGTTGGGTGTTTGAGGTCGAACACTCTGCAATTCGTGCACTGGAACTTGCCTTCGAATTG
GATAAGAGCATGCAGATGTGGTTCCCCATTCTCGTGAATTTCTCTGCAAATTCTGATGTA
TTTCTTGTTCACCGGTGTTTGTAGGTTTTGAAGTTGTTCAATTGCACTCTCTTTTGTAAT
TGAACATTGTGGGTATGTGAGGAAATAATTCTTTGCGTTTATTTTAAAACGCTTTGGTGG
TGGCAT
>KJ939849
TCAACGCGACGTCGTCTGATTGCTCGTTTCTTCGCAGCTCTGTGTTGAACTTTGATAGAG
GGGGGAGTCGAGGAAGATGAATTTCGCATTATGTATTGTCCAGTGTTTGAGAGCTGCGTT
TTCCTCTTTGTCGAGGAAACATTTATAACTCGCTCCTTCACCTGGATTGCAAAGCACGAT
TGATGGGATTCCACCTTTAATTTGAACGGGTTTCCCGTATTTGCAGTTTGATTGCCAGTC
CTTTTGAGCTCCCATCAATTCCTTCCAGTGCTTTAACTTTAGATAGTGCGGTGCGATGTC
ATCAATGACGTTATACTCAGCATGATTTGAAAACACCTTTGAGTTGAAATCCAGGTGACC
ACTTAGATAATTGTGGGTCCCTAATGCACGTGCCCACATTGTCTTTCCCGTTCGTGAATC
ACCTTCGACGATGATACTAATAGGTCTCTCCGGCCGCGCAGCGGCACCTCTCCCGAAATA
ATCATCCGCCCATTCTTGCATCTCTCTTGGCACGTTAGTGAAAGAGGAGAGGTGAAACGG
AGGTGACCACGGATCCGGAGCCTTTGTGAATATTCTATCCAGGTTACTGGATAAGTTGTG
ATATTGGAAGAGAAACTTTTCCGGCAGTTTCTCTTTGATTATTTGCATGGCTTCTTCCTT
TGAAGAAGCATTCAATGCTTCGGATGCCGCATCATTAGCTGTCTGTTGACCTCCTCTAGC
AGATCTTCCGTCGACTTGAAAATGACCCCATTCGATGTAATCACCGTCCTTCTCGATGTA
GGACTTGACATCAGAGGATGATTTTGCACTCTGTATATTGGCATGGGAGACGGAAGAGGT
TGTTGGGTGTTTGAGGTCGAACACTCTGCAATTCGTGCACTGGAACTTGCCTTCGAATTG
GATAAGAGCATGCAGATGTGGTTCCCCATTCTCGTGAATTTCTCTGCAAATTCTGATGTA
TTTCTTGTTCACCGGTGTTTGTAGGTTTTGAAGTTGTTCAATTGCACTCTCTTTTGTAAT
TGAACATTGTGGGTATGTGAGGAAATAATTCTTTGCGTTTATTTTAAAACGCTTTGGTGG
TGGCAT
>KJ939848
TCAACGCGACGTCGTCTGATTGCTCGTTTCTTCGCAGCTCTGTGTTGAACTTTGATAGAG
GGGGGAGTCGAGGAAGATGAATTTCGCATTATGTATTGTCCAGTGTTTGAGAGCTGCGTT
TTCCTCTTTGTCGAGGAAACATTTATAACTCGCTCCTTCACCTGGATTGCAAAGCACGAT
TGATGGGATTCCACCTTTAATTTGAACGGGTTTCCCGTATTTGCAGTTTGATTGCCAGTC
CTTTTGAGCTCCCATCAATTCCTTCCAGTGCTTTAACTTTAGATAGTGCGGTGCGATGTC
ATCAATGACGTTATACTCAGCATGATTTGAAAACACCTTTGAGTTGAAATCCAGGTGACC
ACTTAGATAATTGTGGGTCCCTAATGCACGTGCCCACATTGTCTTTCCCGTTCGTGAATC
ACCTTCGACGATGATACTAATAGGTCTCTCCGGCCGCGCAGCGGCACCTCTCCCGAAATA
ATCATCCGCCCATTCTTGCATCTCTCTTGGCACGTTAGTGAAAGAGGAGAGGTGAAACGG
AGGTGACCACGGATCCGGAGCCTTTGTGAATATTCTATCCAGGTTACTGGATAAGTTGTG
ATATTGGAAGAGAAACTTTTCCGGCAGTTTCTCTTTGATTATTTGCATGGCTTCTTCCTT
TGAAGAAGCATTCAATGCTTCGGATGCCGCATCATTAGCTGTCTGTTGACCTCCTCTAGC
AGATCTTCCGTCGACTTGAAAATGACCCCATTCGATGTAATCACCGTCCTTCTCGATGTA
GGACTTGACATCAGAGGATGATTTTGCACTCTGTATATTGGCATGGGAGACGGAAGAGGT
TGTTGGGTGTTTGAGGTCGAACACTCTGCAATTCGTGCACTGGAACTTGCCTTCGAATTG
GATAAGAGCATGCAGATGTGGTTCCCCATTCTCGTGAATTTCTCTGCAAATTCTGATGTA
TTTCTTGTTCACCGGTGTTTGTAGGTTTTGAAGTTGTTCAATTGCACTCTCTTTTGTAAT
TGAACATTGTGGGTATGTGAGGAAATAATTCTTTGCGTTTATTTTAAAACGCTTTGGTGG
TGGCAT
>KJ939845
TCAACGCGACGTCGTCTGATTGCTCGTTTCTTCGCAGCTCTGTGTTGAACTTTGATAGAG
GGGGGAGTCGAGGAAGATGAATTTCGCATTATGTATTGTCCAGTGTTTGAGAGCTGCGTT
TTCCTCTTTGTCGAGGAAACATTTATAACTCGCTCCTTCACCTGGATTGCAAAGCACGAT
TGATGGGATTCCACCTTTAATTTGAACGGGTTTCCCGTATTTGCAGTTTGATTGCCAGTC
CTTTTGAGCTCCCATCAATTCCTTCCAGTGCTTTAACTTTAGATAGTGCGGTGCGATGTC
ATCAATGACGTTATACTCAGCATGATTTGAAAACACCTTTGAGTTGAAATCCAGGTGACC
ACTTAGATAATTGTGGGTCCCTAATGCACGTGCCCACATTGTCTTTCCCGTTCGTGAATC
ACCTTCGACGATGATACTAATAGGTCTCTCCGGCCGCGCAGCGGCACCTCTCCCGAAATA
ATCATCCGCCCATTCTTGCATCTCTCTTGGCACGTTAGTGAAAGAGGAGAGGTGAAACGG
AGGTGACCACGGATCCGGAGCCTTTGTGAATATTCTATCCAGGTTACTGGATAAGTTGTG
ATATTGGAAGAGAAACTTTTCCGGCAGTTTCTCTTTGATTATTTGCATGGCTTCTTCCTT
TGAAGAAGCATTCAATGCTTCGGATGCCGCATCATTAGCTGTCTGTTGACCTCCTCTAGC
AGATCTTCCGTCGACTTGAAAATGACCCCATTCGATGTAATCACCGTCCTTCTCGATGTA
GGACTTGACATCAGAGGATGATTTTGCACTCTGTATATTGGCATGGGAGACGGAAGAGGT
TGTTGGGTGTTTGAGGTCGAACACTCTGCAATTCGTGCACTGGAACTTGCCTTCGAATTG
GATAAGAGCATGCAGATGTGGTTCCCCATTCTCGTGAATTTCTCTGCAAATTCTGATGTA
TTTCTTGTTCACCGGTGTTTGTAGGTTTTGAAGTTGTTCAATTGCACTCTCTTTTGTAAT
TGAACATTGTGGGTATGTGAGGAAATAATTCTTTGCGTTTATTTTAAAACGCTTTGGTGG
TGGCAT
>KJ939801
TCAACGCGACGTCGTCTGATTGCTCGTTTCTTCGCAGCTCTGTGTTGAACTTTGATAGAG
GGGGGAGTCGAGGAAGATGAATTTCGCATTATGTATTGTCCAGTGTTTGAGAGCTGCGTT
TTCCTCTTTGTCGAGGAAACATTTATAACTCGCTCCTTCACCTGGATTGCAAAGCACGAT
TGATGGGATTCCACCTTTAATTTGAACGGGTTTCCCGTATTTGCAGTTTGATTGCCAGTC
CTTTTGAGCTCCCATCAATTCCTTCCAGTGCTTTAACTTTAGATAGTGCGGTGCGATGTC
ATCAATGACGTTATACTCAGCATGATTTGAAAACACCTTTGAGTTGAAATCCAGGTGACC
ACTTAGATAATTGTGGGTCCCTAATGCACGTGCCCACATTGTCTTTCCCGTTCGTGAATC
ACCTTCGACGATGATACTAATAGGTCTCTCCGGCCGCGCAGCGGCACCTCTCCCGAAATA
ATCATCCGCCCATTCTTGCATCTCTCTTGGCACGTTAGTGAAAGAGGAGAGGTGAAACGG
AGGTGACCACGGATCCGGAGCCTTTGTGAATATTCTATCCAGGTTACTGGATAAGTTGTG
ATATTGGAAGAGAAACTTTTCCGGCAGTTTCTCTTTGATTATTTGCATGGCTTCTTCCTT
TGAAGAAGCATTCAATGCTTCGGATGCCGCATCATTAGCTGTCTGTTGACCTCCTCTAGC
AGATCTTCCGTCGACTTGAAAATGACCCCATTCGATGTAATCACCGTCCTTCTCGATGTA
GGACTTGACATCAGAGGATGATTTTGCACTCTGTATATTGGCATGGGAGACGGAAGAGGT
TGTTGGGTGTTTGAGGTCGAACACTCTGCAATTCGTGCACTGGAACTTGCCTTCGAATTG
GATAAGAGCATGCAGATGTGGTTCCCCATTCTCGTGAATTTCTCTGCAAATTCTGATGTA
TTTCTTGTTCACCGGTGTTTGTAGGTTTTGAAGTTGTTCAATTGCACTCTCTTTTGTAAT
TGAACATTGTGGGTATGTGAGGAAATAATTCTTTGCGTTTATTTTAAAACGCTTTGGTGG
TGGCAT
>KJ939842
TCAACGCGACGTCGTCTGATTGCTCGTTTCTTCGCAGCTCTGTGTTGAACTTTGATAGAG
GGGGGAGTCGAGGAAGATGAATTTCGCATTATGTATTGTCCAGTGTTTGAGAGCTGCGTT
TTCCTCTTTGTCGAGGAAACATTTATAACTCGCTCCTTCACCTGGATTGCAAAGCACGAT
TGATGGGATTCCACCTTTAATTTGAACGGGTTTCCCGTATTTGCAGTTTGATTGCCAGTC
CTTTTGAGCTCCCATCAATTCCTTCCAGTGCTTTAACTTTAGATAGTGCGGTGCGATGTC
ATCAATGACGTTATACTCAGCATGATTTGAAAACACCTTTGAGTTGAAATCCAGGTGACC
ACTTAGATAATTGTGGGTCCCTAATGCACGTGCCCACATTGTCTTTCCCGTTCGTGAATC
ACCTTCGACGATGATACTAATAGGTCTCTCCGGCCGCGCAGCGGCACCTCTCCCGAAATA
ATCATCCGCCCATTCTTGCATCTCTCTTGGCACGTTAGTGAAAGAGGAGAGGTGAAACGG
AGGTGACCACGGATCCGGAGCCTTTGTGAATATTCTATCCAGGTTACTGGATAAGTTGTG
ATATTGGAAGAGAAACTTTTCCGGCAGTTTCTCTTTGATTATTTGCATGGCTTCTTCCTT
TGAAGAAGCATTCAATGCTTCGGATGCCGCATCATTAGCTGTCTGTTGACCTCCTCTAGC
AGATCTTCCGTCGACTTGAAAATGACCCCATTCGATGTAATCACCGTCCTTCTCGATGTA
GGACTTGACATCAGAGGATGATTTTGCACTCTGTATATTGGCATGGGAGACGGAAGAGGT
TGTTGGGTGTTTGAGGTCGAACACTCTGCAATTCGTGCACTGGAACTTGCCTTCGAATTG
GATAAGAGCATGCAGATGTGGTTCCCCATTCTCGTGAATTTCTCTGCAAATTCTGATGTA
TTTCTTGTTCACCGGTGTTTGTAGGTTTTGAAGTTGTTCAATTGCACTCTCTTTTGTAAT
TGAACATTGTGGGTATGTGAGGAAATAATTCTTTGCGTTTATTTTAAAACGCTTTGGTGG
TGGCAT
>KJ939793
TCAACGCGACGTCGTCTGATTGCTCGTTTCTTCGCAGCTCTGTGTTGAACTTTGATAGAG
GGGGGAGTCGAGGAAGATGAATTTCGCATTATGTATTGTCCAGTGTTTGAGAGCTGCGTT
TTCCTCTTTGTCGAGGAAACATTTATAACTCGCTCCTTCACCTGGATTGCAAAGCACGAT
TGATGGGATTCCACCTTTAATTTGAACGGGTTTCCCGTATTTGCAGTTTGATTGCCAGTC
CTTTTGAGCTCCCATCAATTCCTTCCAGTGCTTTAACTTTAGATAGTGCGGTGCGATGTC
ATCAATGACGTTATACTCAGCATGATTTGAAAACACCTTTGAGTTGAAATCCAGGTGACC
ACTTAGATAATTGTGGGTCCCTAATGCACGTGCCCACATTGTCTTTCCCGTTCGTGAATC
ACCTTCGACGATGATACTAATAGGTCTCTCCGGCCGCGCAGCGGCACCTCTCCCGAAATA
ATCATCCGCCCATTCTTGCATCTCTCTTGGCACGTTAGTGAAAGAGGAGAGGTGAAACGG
AGGTGACCACGGATCCGGAGCCTTTGTGAATATTCTATCCAGGTTACTGGATAAGTTGTG
ATATTGGAAGAGAAACTTTTCCGGCAGTTTCTCTTTGATTATTTGCATGGCTTCTTCCTT
TGAAGAAGCATTCAATGCTTCGGATGCCGCATCATTAGCTGTCTGTTGACCTCCTCTAGC
AGATCTTCCGTCGACTTGAAAATGACCCCATTCGATGTAATCACCGTCCTTCTCGATGTA
GGACTTGACATCAGAGGATGATTTTGCACTCTGTATATTGGCATGGGAGACGGAAGAGGT
TGTTGGGTGTTTGAGGTCGAACACTCTGCAATTCGTGCACTGGAACTTGCCTTCGAATTG
GATAAGAGCATGCAGATGTGGTTCCCCATTCTCGTGAATTTCTCTGCAAATTCTGATGTA
TTTCTTGTTCACCGGTGTTTGTAGGTTTTGAAGTTGTTCAATTGCACTCTCTTTTGTAAT
TGAACATTGTGGGTATGTGAGGAAATAATTCTTTGCGTTTATTTTAAAACGCTTTGGTGG
TGGCAT
>KJ939838
TCAACGCGACGTCGTCTGATTGCTCGTTTCTTCGCAGCTCTGTGTTGAACTTTGATAGAG
GGGGGAGTCGAGGAAGATGAATTTCGCATTATGTATTGTCCAGTGTTTGAGAGCTGCGTT
TTCCTCTTTGTCGAGGAAACATTTATAACTCGCTCCTTCACCTGGATTGCAAAGCACGAT
TGATGGGATTCCACCTTTAATTTGAACGGGTTTCCCGTATTTGCAGTTTGATTGCCAGTC
CTTTTGAGCTCCCATCAATTCCTTCCAGTGCTTTAACTTTAGATAGTGCGGTGCGATGTC
ATCAATGACGTTATACTCAGCATGATTTGAAAACACCTTTGAGTTGAAATCCAGGTGACC
ACTTAGATAATTGTGGGTCCCTAATGCACGTGCCCACATTGTCTTTCCCGTTCGTGAATC
ACCTTCGACGATGATACTAATAGGTCTCTCCGGCCGCGCAGCGGCACCTCTCCCGAAATA
ATCATCCGCCCATTCTTGCATCTCTCTTGGCACGTTAGTGAAAGAGGAGAGGTGAAACGG
AGGTGACCACGGATCCGGAGCCTTTGTGAATATTCTATCCAGGTTACTGGATAAGTTGTG
ATATTGGAAGAGAAACTTTTCCGGCAGTTTCTCTTTGATTATTTGCATGGCTTCTTCCTT
TGAAGAAGCATTCAATGCTTCGGATGCCGCATCATTAGCTGTCTGTTGACCTCCTCTAGC
AGATCTTCCGTCGACTTGAAAATGACCCCATTCGATGTAATCACCGTCCTTCTCGATGTA
GGACTTGACATCAGAGGATGATTTTGCACTCTGTATATTGGCATGGGAGACGGAAGAGGT
TGTTGGGTGTTTGAGGTCGAACACTCTGCAATTCGTGCACTGGAACTTGCCTTCGAATTG
GATAAGAGCATGCAGATGTGGTTCCCCATTCTCGTGAATTTCTCTGCAAATTCTGATGTA
TTTCTTGTTCACCGGTGTTTGTAGGTTTTGAAGTTGTTCAATTGCACTCTCTTTTGTAAT
TGAACATTGTGGGTATGTGAGGAAATAATTCTTTGCGTTTATTTTAAAACGCTTTGGTGG
TGGCAT
>KJ939795
TCAACGCGACGTCGTCTGATTGCTCGTTTCTTCGCAGCTCTGTGTTGAACTTTGATAGAG
GGGGGAGTCGAGGAAGATGAATTTCGCATTATGTATTGTCCAGTGTTTGAGAGCTGCGTT
TTCCTCTTTGTCGAGGAAACATTTATAACTCGCTCCTTCACCTGGATTGCAAAGCACGAT
TGATGGGATTCCACCTTTAATTTGAACGGGTTTCCCGTATTTGCAGTTTGATTGCCAGTC
CTTTTGAGCTCCCATCAATTCCTTCCAGTGCTTTAACTTTAGATAGTGCGGTGCGATGTC
ATCAATGACGTTATACTCAGCATGATTTGAAAACACCTTTGAGTTGAAATCCAGGTGACC
ACTTAGATAATTGTGGGTCCCTAATGCACGTGCCCACATTGTCTTTCCCGTTCGTGAATC
ACCTTCGACGATGATACTAATAGGTCTCTCCGGCCGCGCAGCGGCACCTCTCCCGAAATA
ATCATCCGCCCATTCTTGCATCTCTCTTGGCACGTTAGTGAAAGAGGAGAGGTGAAACGG
AGGTGACCACGGATCCGGAGCCTTTGTGAATATTCTATCCAGGTTACTGGATAAGTTGTG
ATATTGGAAGAGAAACTTTTCCGGCAGTTTCTCTTTGATTATTTGCATGGCTTCTTCCTT
TGAAGAAGCATTCAATGCTTCGGATGCCGCATCATTAGCTGTCTGTTGACCTCCTCTAGC
AGATCTTCCGTCGACTTGAAAATGACCCCATTCGATGTAATCACCGTCCTTCTCGATGTA
GGACTTGACATCAGAGGATGATTTTGCACTCTGTATATTGGCATGGGAGACGGAAGAGGT
TGTTGGGTGTTTGAGGTCGAACACTCTGCAATTCGTGCACTGGAACTTGCCTTCGAATTG
GATAAGAGCATGCAGATGTGGTTCCCCATTCTCGTGAATTTCTCTGCAAATTCTGATGTA
TTTCTTGTTCACCGGTGTTTGTAGGTTTTGAAGTTGTTCAATTGCACTCTCTTTTGTAAT
TGAACATTGTGGGTATGTGAGGAAATAATTCTTTGCGTTTATTTTAAAACGCTTTGGTGG
TGGCAT
>KJ939810
TCAACGCGACGTCGTCTGATTGCTCGTTTCTTCGCAGCTCTGTGTTGAACTTTGATAGAG
GGGGGAGTCGAGGAAGATGAATTTCGCATTATGTATTGTCCAGTGTTTGAGAGCTGCGTT
TTCCTCTTTGTCGAGGAAACATTTATAACTCGCTCCTTCACCTGGATTGCAAAGCACGAT
TGATGGGATTCCACCTTTAATTTGAACGGGTTTCCCGTATTTGCAGTTTGATTGCCAGTC
CTTTTGAGCTCCCATCAATTCCTTCCAGTGCTTTAACTTTAGATAGTGCGGTGCGATGTC
ATCAATGACGTTATACTCAGCATGATTTGAAAACACCTTTGAGTTGAAATCCAGGTGACC
ACTTAGATAATTGTGGGTCCCTAATGCACGTGCCCACATTGTCTTTCCCGTTCGTGAATC
ACCTTCGACGATGATACTAATAGGTCTCTCCGGCCGCGCAGCGGCACCTCTCCCGAAATA
ATCATCCGCCCATTCTTGCATCTCTCTTGGCACGTTAGTGAAAGAGGAGAGGTGAAACGG
AGGTGACCACGGATCCGGAGCCTTTGTGAATATTCTATCCAGGTTACTGGATAAGTTGTG
ATATTGGAAGAGAAACTTTTCCGGCAGTTTCTCTTTGATTATTTGCATGGCTTCTTCCTT
TGAAGAAGCATTCAATGCTTCGGATGCCGCATCATTAGCTGTCTGTTGACCTCCTCTAGC
AGATCTTCCGTCGACTTGAAAATGACCCCATTCGATGTAATCACCGTCCTTCTCGATGTA
GGACTTGACATCAGAGGATGATTTTGCACTCTGTATATTGGCATGGGAGACGGAAGAGGT
TGTTGGGTGTTTGAGGTCGAACACTCTGCAATTCGTGCACTGGAACTTGCCTTCGAATTG
GATAAGAGCATGCAGATGTGGTTCCCCATTCTCGTGAATTTCTCTGCAAATTCTGATGTA
TTTCTTGTTCACCGGTGTTTGTAGGTTTTGAAGTTGTTCAATTGCACTCTCTTTTGTAAT
TGAACATTGTGGGTATGTGAGGAAATAATTCTTTGCGTTTATTTTAAAACGCTTTGGTGG
TGGCAT
>KJ939818
TCAACGCGACGTCGTCTGATTGCTCGTTTCTTCGCAGCTCTGTGTTGAACTTTGATAGAG
GGGGGAGTCGAGGAAGATGAATTTCGCATTATGTATTGTCCAGTGTTTGAGAGCTGCGTT
TTCCTCTTTGTCGAGGAAACATTTATAACTCGCTCCTTCACCTGGATTGCAAAGCACGAT
TGATGGGATTCCACCTTTAATTTGAACGGGTTTCCCGTATTTGCAGTTTGATTGCCAGTC
CTTTTGAGCTCCCATCAATTCCTTCCAGTGCTTTAACTTTAGATAGTGCGGTGCGATGTC
ATCAATGACGTTATACTCAGCATGATTTGAAAACACCTTTGAGTTGAAATCCAGGTGACC
ACTTAGATAATTGTGGGTCCCTAATGCACGTGCCCACATTGTCTTTCCCGTTCGTGAATC
ACCTTCGACGATGATACTAATAGGTCTCTCCGGCCGCGCAGCGGCACCTCTCCCGAAATA
ATCATCCGCCCATTCTTGCATCTCTCTTGGCACGTTAGTGAAAGAGGAGAGGTGAAACGG
AGGTGACCACGGATCCGGAGCCTTTGTGAATATTCTATCCAGGTTACTGGATAAGTTGTG
ATATTGGAAGAGAAACTTTTCCGGCAGTTTCTCTTTGATTATTTGCATGGCTTCTTCCTT
TGAAGAAGCATTCAATGCTTCGGATGCCGCATCATTAGCTGTCTGTTGACCTCCTCTAGC
AGATCTTCCGTCGACTTGAAAATGACCCCATTCGATGTAATCACCGTCCTTCTCGATGTA
GGACTTGACATCAGAGGATGATTTTGCACTCTGTATATTGGCATGGGAGACGGAAGAGGT
TGTTGGGTGTTTGAGGTCGAACACTCTGCAATTCGTGCACTGGAACTTGCCTTCGAATTG
GATAAGAGCATGCAGATGTGGTTCCCCATTCTCGTGAATTTCTCTGCAAATTCTGATGTA
TTTCTTGTTCACCGGTGTTTGTAGGTTTTGAAGTTGTTCAATTGCACTCTCTTTTGTAAT
TGAACATTGTGGGTATGTGAGGAAATAATTCTTTGCGTTTATTTTAAAACGCTTTGGTGG
TGGCAT
>KJ939816
TCAACGCGACGTCGTCTGATTGCTCGTTTCTTCGCAGCTCTGTGTTGAACTTTGATAGAG
GGGGGAGTCGAGGAAGATGAATTTCGCATTATGTATTGTCCAGTGTTTGAGAGCTGCGTT
TTCCTCTTTGTCGAGGAAACATTTATAACTCGCTCCTTCACCTGGATTGCAAAGCACGAT
TGATGGGATTCCACCTTTAATTTGAACGGGTTTCCCGTATTTGCAGTTTGATTGCCAGTC
CTTTTGAGCTCCCATCAATTCCTTCCAGTGCTTTAACTTTAGATAGTGCGGTGCGATGTC
ATCAATGACGTTATACTCAGCATGATTTGAAAACACCTTTGAGTTGAAATCCAGGTGACC
ACTTAGATAATTGTGGGTCCCTAATGCACGTGCCCACATTGTCTTTCCCGTTCGTGAATC
ACCTTCGACGATGATACTAATAGGTCTCTCCGGCCGCGCAGCGGCACCTCTCCCGAAATA
ATCATCCGCCCATTCTTGCATCTCTCTTGGCACGTTAGTGAAAGAGGAGAGGTGAAACGG
AGGTGACCACGGATCCGGAGCCTTTGTGAATATTCTATCCAGGTTACTGGATAAGTTGTG
ATATTGGAAGAGAAACTTTTCCGGCAGTTTCTCTTTGATTATTTGCATGGCTTCTTCCTT
TGAAGAAGCATTCAATGCTTCGGATGCCGCATCATTAGCTGTCTGTTGACCTCCTCTAGC
AGATCTTCCGTCGACTTGAAAATGACCCCATTCGATGTAATCACCGTCCTTCTCGATGTA
GGACTTGACATCAGAGGATGATTTTGCACTCTGTATATTGGCATGGGAGACGGAAGAGGT
TGTTGGGTGTTTGAGGTCGAACACTCTGCAATTCGTGCACTGGAACTTGCCTTCGAATTG
GATAAGAGCATGCAGATGTGGTTCCCCATTCTCGTGAATTTCTCTGCAAATTCTGATGTA
TTTCTTGTTCACCGGTGTTTGTAGGTTTTGAAGTTGTTCAATTGCACTCTCTTTTGTAAT
TGAACATTGTGGGTATGTGAGGAAATAATTCTTTGCGTTTATTTTAAAACGCTTTGGTGG
TGGCAT
>KJ939798
TCAACGCGACGTCGTCTGATTGCTCGTTTCTTCGCAGCTCTGTGTTGAACTTTGATAGAG
GGGGGAGTCGAGGAAGATGAATTTCGCATTATGTATTGTCCAGTGTTTGAGAGCTGCGTT
TTCCTCTTTGTCGAGGAAACATTTATAACTCGCTCCTTCACCTGGATTGCAAAGCACGAT
TGATGGGATTCCACCTTTAATTTGAACGGGTTTCCCGTATTTGCAGTTTGATTGCCAGTC
CTTTTGAGCTCCCATCAATTCCTTCCAGTGCTTTAACTTTAGATAGTGCGGTGCGATGTC
ATCAATGACGTTATACTCAGCATGATTTGAAAACACCTTTGAGTTGAAATCCAGGTGACC
ACTTAGATAATTGTGGGTCCCTAATGCACGTGCCCACATTGTCTTTCCCGTTCGTGAATC
ACCTTCGACGATGATACTAATAGGTCTCTCCGGCCGCGCAGCGGCACCTCTCCCGAAATA
ATCATCCGCCCATTCTTGCATCTCTCTTGGCACGTTAGTGAAAGAGGAGAGGTGAAACGG
AGGTGACCACGGATCCGGAGCCTTTGTGAATATTCTATCCAGGTTACTGGATAAGTTGTG
ATATTGGAAGAGAAACTTTTCCGGCAGTTTCTCTTTGATTATTTGCATGGCTTCTTCCTT
TGAAGAAGCATTCAATGCTTCGGATGCCGCATCATTAGCTGTCTGTTGACCTCCTCTAGC
AGATCTTCCGTCGACTTGAAAATGACCCCATTCGATGTAATCACCGTCCTTCTCGATGTA
GGACTTGACATCAGAGGATGATTTTGCACTCTGTATATTGGCATGGGAGACGGAAGAGGT
TGTTGGGTGTTTGAGGTCGAACACTCTGCAATTCGTGCACTGGAACTTGCCTTCGAATTG
GATAAGAGCATGCAGATGTGGTTCCCCATTCTCGTGAATTTCTCTGCAAATTCTGATGTA
TTTCTTGTTCACCGGTGTTTGTAGGTTTTGAAGTTGTTCAATTGCACTCTCTTTTGTAAT
TGAACATTGTGGGTATGTGAGGAAATAATTCTTTGCGTTTATTTTAAAACGCTTTGGTGG
TGGCAT
>KJ939811
TCAACGCGACGTCGTCTGATTGCTCGTTTCTTCGCAGCTCTGTGTTGAACTTTGATAGAG
GGGGGAGTCGAGGAAGATGAATTTCGCATTATGTATTGTCCAGTGTTTGAGAGCTGCGTT
TTCCTCTTTGTCGAGGAAACATTTATAACTCGCTCCTTCACCTGGATTGCAAAGCACGAT
TGATGGGATTCCACCTTTAATTTGAACGGGTTTCCCGTATTTGCAGTTTGATTGCCAGTC
CTTTTGAGCTCCCATCAATTCCTTCCAGTGCTTTAACTTTAGATAGTGCGGTGCGATGTC
ATCAATGACGTTATACTCAGCATGATTTGAAAACACCTTTGAGTTGAAATCCAGGTGACC
ACTTAGATAATTGTGGGTCCCTAATGCACGTGCCCACATTGTCTTTCCCGTTCGTGAATC
ACCTTCGACGATGATACTAATAGGTCTCTCCGGCCGCGCAGCGGCACCTCTCCCGAAATA
ATCATCCGCCCATTCTTGCATCTCTCTTGGCACGTTAGTGAAAGAGGAGAGGTGAAACGG
AGGTGACCACGGATCCGGAGCCTTTGTGAATATTCTATCCAGGTTACTGGATAAGTTGTG
ATATTGGAAGAGAAACTTTTCCGGCAGTTTCTCTTTGATTATTTGCATGGCTTCTTCCTT
TGAAGAAGCATTCAATGCTTCGGATGCCGCATCATTAGCTGTCTGTTGACCTCCTCTAGC
AGATCTTCCGTCGACTTGAAAATGACCCCATTCGATGTAATCACCGTCCTTCTCGATGTA
GGACTTGACATCAGAGGATGATTTTGCACTCTGTATATTGGCATGGGAGACGGAAGAGGT
TGTTGGGTGTTTGAGGTCGAACACTCTGCAATTCGTGCACTGGAACTTGCCTTCGAATTG
GATAAGAGCATGCAGATGTGGTTCCCCATTCTCGTGAATTTCTCTGCAAATTCTGATGTA
TTTCTTGTTCACCGGTGTTTGTAGGTTTTGAAGTTGTTCAATTGCACTCTCTTTTGTAAT
TGAACATTGTGGGTATGTGAGGAAATAATTCTTTGCGTTTATTTTAAAACGCTTTGGTGG
TGGCAT
>KJ939805
TCAACGCGACGTCGTCTGATTGCTCGTTTCTTCGCAGCTCTGTGTTGAACTTTGATAGAG
GGGGGAGTCGAGGAAGATGAATTTCGCATTATGTATTGTCCAGTGTTTGAGAGCTGCGTT
TTCCTCTTTGTCGAGGAAACATTTATAACTCGCTCCTTCACCTGGATTGCAAAGCACGAT
TGATGGGATTCCACCTTTAATTTGAACGGGTTTCCCGTATTTGCAGTTTGATTGCCAGTC
CTTTTGAGCTCCCATCAATTCCTTCCAGTGCTTTAACTTTAGATAGTGCGGTGCGATGTC
ATCAATGACGTTATACTCAGCATGATTTGAAAACACCTTTGAGTTGAAATCCAGGTGACC
ACTTAGATAATTGTGGGTCCCTAATGCACGTGCCCACATTGTCTTTCCCGTTCGTGAATC
ACCTTCGACGATGATACTAATAGGTCTCTCCGGCCGCGCAGCGGCACCTCTCCCGAAATA
ATCATCCGCCCATTCTTGCATCTCTCTTGGCACGTTAGTGAAAGAGGAGAGGTGAAACGG
AGGTGACCACGGATCCGGAGCCTTTGTGAATATTCTATCCAGGTTACTGGATAAGTTGTG
ATATTGGAAGAGAAACTTTTCCGGCAGTTTCTCTTTGATTATTTGCATGGCTTCTTCCTT
TGAAGAAGCATTCAATGCTTCGGATGCCGCATCATTAGCTGTCTGTTGACCTCCTCTAGC
AGATCTTCCGTCGACTTGAAAATGACCCCATTCGATGTAATCACCGTCCTTCTCGATGTA
GGACTTGACATCAGAGGATGATTTTGCACTCTGTATATTGGCATGGGAGACGGAAGAGGT
TGTTGGGTGTTTGAGGTCGAACACTCTGCAATTCGTGCACTGGAACTTGCCTTCGAATTG
GATAAGAGCATGCAGATGTGGTTCCCCATTCTCGTGAATTTCTCTGCAAATTCTGATGTA
TTTCTTGTTCACCGGTGTTTGTAGGTTTTGAAGTTGTTCAATTGCACTCTCTTTTGTAAT
TGAACATTGTGGGTATGTGAGGAAATAATTCTTTGCGTTTATTTTAAAACGCTTTGGTGG
TGGCAT
>KJ939839
TCAACGCGACGTCGTCTGATTGCTCGTTTCTTCGCAGCTCTGTGTTGAACTTTGATAGAG
GGGGGAGTCGAGGAAGATGAATTTCGCATTATGTATTGTCCAGTGTTTGAGAGCTGCGTT
TTCTTCTTTGTCGAGGAAACATTTATAACTCGCTCCTTCACCTGGATTGCAAAGCACGAT
TGATGGGATTCCACCTTTAATTTGAACGGGTTTCCCGTATTTGCAGTTTGATTGCCAGTC
CTTTTGAGCTCCCATCAATTCCTTCCAGTGCTTTAACTTTAGATAGTGCGGTGCGATGTC
ATCAATGACGTTATACTCAGCATGATTTGAAAACACCTTTGAGTTGAAATCCAGGTGACC
ACTTAGATAATTGTGGGTCCCTAATGCACGTGCCCACATTGTCTTTCCCGTTCGTGAATC
ACCTTCGACGATGATACTAATAGGTCTCTCCGGCCGCGCAGCGGCACCTCTCCCGAAATA
ATCATCCGCCCATTCTTGCATCTCTCTTGGCACGTTAGTGAAAGAGGAGAGGTGAAACGG
AGGTGACCACGGATCCGGAGCCTTTGTGAATATTCTATCCAGGTTACTGGATAAGTTGTG
ATATTGGAAGAGAAATTTTTCCGGCAGTTTCTCTTTGATTATTTGCATGGCTTCTTCCTT
TGAAGAAGCATTCAATGCTTCGGATGCCGCATCATTAGCTGTCTGTTGACCTCCTCTAGC
AGATCTTCCGTCGACTTGAAAATGACCCCATTCGATGTAATCACCGTCCTTCTCGATGTA
GGACTTGACATCAGAGGATGATTTTGCACTCTGTATATTGGCATGGGAGACGGAAGAGGT
TGTTGGGTGTTTGAGGTCGAACACTCTGCAATTCGTGCACTGGAACTTGCCTTCGAATTG
GATAAGAGCATGCAGATGTGGTTCCCCATTCTCGTGAATTTCTCTGCAAATTCTGATGTA
TTTCTTGTTCACCGGTGTTTGTAGGTTTTCAAGTTGTTCAATTGCACTCTCTTTTGTAAT
TGAACATTGTGGGTATGTGAGGAAATAATTCTTTGCGTTTATTTTAAAACGCTTTGGTGG
TGGCAT
>KJ939822
TCAACGCGACGTCGTCTGATTGCTCGTTTCTTCGCAGCTCTGTGTTGAACTTTGATAGAG
GGGGGAGTCGAGGAAGATGAATTTCGCATTATGTATTGTCCAGTGTTTGAGAGCTGCGTT
TTCCTCTTTGTCGAGGAAACATTTATAACTCGCTCCTTCACCTGGATTGCAAAGCACGAT
TGATGGGATTCCACCTTTAATTTGAACGGGTTTCCCGTATTTGCAGTTTGATTGCCAGTC
CTTTTGAGCTCCCATCAATTCCTTCCAGTGCTTTAACTTTAGATAGTGCGGTGCGATGTC
ATCAATGACGTTATACTCAGCATGATTTGAAAACACCTTTGAGTTGAAATCCAGGTGACC
ACTTAGATAATTGTGGGTCCCTAATGCACGTGCCCACATTGTCTTTCCCGTTCGTGAATC
ACCTTCGACGATGATACTAATAGGTCTCTCCGGCCGCGCAGCGGCACCTCTCCCGAAATA
ATCATCCGCCCATTCTTGCATCTCTCTTGGCACGTTAGTGAAAGAGGAGAGGTGAAACGG
AGGTGACCACGGATCCGGAGCCTTTGTGAATATTCTATCCAGGTTACTGGATAAGTTGTG
ATATTGGAAGAGAAACTTTTCCGGCAGTTTCTCTTTGATTATTTGCATGGCTTCTTCCTT
TGAAGAAGCATTCAATGCTTCGGTTGCCGCATCATTAGCTGTCTGTTGACCTCCTCTAGC
AGATCTTCCGTCGACTTGAAAATGACCCCATTCGATGTAATCACCGTCCTTCTCGATGTA
GGACTTGACATCAGAGGATGATTTTGCACTCTGTATATTGGCATGGGAGACGGAAGAGGT
TGTTGGGTGTTTGAGGTCGAACACTCTGCAATTCGTGCACTGGAACTTGCCTTCGAATTG
GATAAGAGCATGCAGATGTGGTTCCCCATTCTCGTGAATTTCTCTGCAAATTCTGATGTA
TTTCTTGTTCACCGGTGTTTGTAGGTTTTGAAGTTGTTCAATTGCACTCTCTTTTGGAAT
TGAACATTGTGGGTATGTGAGGAAATAATTCTTTGCGTTTATTTTAAAACGCTTTGGTGG
TGGCAT
>KJ939809
TCAACGCGACGTCGTCTGATTGCTCGTTTCTTCGCAGCTCTGTGTTGAACTTTGATAGAG
GGGGGAGTCGAGGAAGACGAATTTCGCATTATGTATTGTCCAGTGTTTGAGAGCTGCGTT
TTCCTCTTTGTCGAGGAAACATTTATAACTCGCTCCTTCACCTGGATTGCAAAGCACGAT
TGATGGGATTCCACCTTTAATTTGAACGGGTTTCCCGTATTTGCAGTTTGATTGCCAGTC
CTTTTGAGCTCCCATCAATTCCTTCCAGTGCTTTAACTTTAGATAGTGCGGTGCGATGTC
ATCAATGACGTTATACTCAGCATGATTTGAAAACACCTTTGAGTTGAAATCCAGGTGACC
ACTTAGATAATTGTGGGTCCCTAATGCACGTGCCCACATTGTCTTTCCCGTTCGTGAATC
ACCTTCGACGATGATACTAATAGGTCTCTCCGGCCGCGCAGCGGCACCTCTCCCGAAATA
ATCATCCGCCCATTCTTGCATCTCTCTTGGCACGTTAGTGAAAGAGGAGAGGTGAAACGG
AGGTGACCACGGATCCGGAGCCTTTGTGAATATTCTATCCAGGTTACTGGATAAGTTGTG
ATATTGGAAGAGAAACTTTTCCGGCAGTTTCTCTTTGATTATTTGCATGGCTTCTTCCTT
TGAAGAAGCATTTAATGCTTCGGATGCCGCATCATTAGCTGTCTGTTGACCTCCTCTAGC
AGATCTTCCGTCGACTTGAAAATGACCCCATTCGATGTAATCACCGTCCTTCTCGATGTA
GGACTTGACATCAGAGGATGATTTTGCACTCTGTATATTGGCATGGGAGACGGAAGAGGT
TGTTGGGTGTTTGAGGTCGAACACTCTGCAATTCGTGCACTGGAACTTGCCTTCGAATTG
GATAAGAGCATGCAGATGTGGTTCCCCATTCTCGTGAATTTCTCTGCAAATTCTGATGTA
TTTCTTGTTCACCGGTGTTTGTAGGTTTTGAAGTTGTTCAATTGCACTCTCTTTTGTAAT
TGAACATTGTGGGTATGTGAGGAAATAATTCTTTGCGTTTATTTTAAAACGCTTTGGTGG
TGGCAT
>KJ939840
TCAACGCGACGTCGTCTGATTGCTCGTTTCTTCGCAGCTCTGTGTTGAACTTTGATAGAG
GGGGGAGTCGAGGAAGATGAATTTCGCATTATGTATTGTCCAGTGTTTGAGAGCTGCGTT
TTCCTCTTTGTCGAGGAAACATTTATAACTCGCTCCTTCACCTGGATTGCAAAGCACGAT
TGATGGGATTCCACCTTTAATTTGAACGGGTTTCCCGTATTTGCAGTTTGATTGCCAGTC
CTTTTGAGCTCCCATCAATTCCTTCCAGTGCTTTAACTTTAGATAGTGCGGTGCGATGTC
ATCAATGACGTTATACTCAGCATGATTTGAAAACACCTTTGAGTTGAAATCCAGGTGACC
ACTTAGATAATTGTGGGTCCCTAATGCACGTGCCCACATTGTCTTTCCCGTTCGTGAATC
ACCTTCGACGATGATACTAATAGGTCTCTCCGGCCGCGCAGCGGCACCTCTTCCGAAATA
ATCATCCGCCCATTCTTGCATCTCTCTTGGCACGTTAGTGAAAGAGGAGAGGTGAAACGG
AGGTGACCACGGATCCGGAGCCTTTGTGAATATTCTATCCAGGTTACTGGATAAGTTGTG
ATATTGGAAGAGAAACTTCTCCGGCAGTTTCTCTTTGATTATTTGCATGGCTTCTTCCTT
TGAAGAAGCATTCAATGCTTCGGATGCCGCATCATTAGCTGTCTGTTGACCTCCTCTAGC
AGATCTTCCGTCGACTTGAAAATGACCCCATTCGATGTAATCACCGTCCTTCTCGATGTA
GGACTTGACATCAGAGGATGATTTTGCACTCTGTATATTGGCATGGGAGACGGAAGAGGT
TGTTGGGTGTTTGAGGTCGAACACTCTGCAATTCGTGCACTGGAACTTGCCTTCGAATTG
GATAAGAGCATGCAGATGTGGTTCCCCATTCTCGTGAATTTCTCTGCAAATTCTGATGTA
TTTCTTGTTCACCGGTGTTTGTAGGTTTTGAAGTTGTTCAATTGCACTCTCTTTTGTAAT
TGAACATTGTGGGTATGTGAGGAAATAATTCTTTGCGTTTATTTTAAAACGCTTTGGTGG
TGGCAT
>KJ939783
TCAACGCGACGTCGTCTGATTGCTCGTTTCTTCGCAGCTCTGTGTTGAACTTTGATAGAG
GGGGGAGTCGAGGAAGATGAATTTCGCATTATGTATTGTCCACTGTTTGAGAGCTGCGTT
TTCCTCTTTGTCGAGGAAACATTTATAACTCGCTCCTTCACCTGGATTGCAAAGCACGAT
TGATGGGATTCCACCTTTAATTTGAACGGGTTTCCCGTATTTGCAGTTTGATTGCCAGTC
CTTTTGAGCTCCCATCAATTCCTTCCAGTGCTTTAACTTTAGATAGTGCGGTGCGATGTC
ATCAATGACGTTATACTCAGCATGATTTGAAAACACCTTTGAGTTGAAATCCAGGTGACC
ACTTAGATAATTGTGGGTCCCTAATGCACGTGCCCACATTGTCTTTCCCGTTCGTGAATC
ACCTTCGACGATGATACTAATAGGTCTCTCCGGCCGCGCAGCGGCACCTCTCCCGAAATA
ATCATCCGCCCATTCTTGCATCTCTCTTGGCACGTTAGTGAAAGAGGAGAGGTGAAACGG
AGGTGACCACGGATCCGGAGCCTTTGTGAATATTCTATCCAGGTTACTGGATAAGTTGTG
ATATTGGAAGAGAAACTTTTCCGGCAGTTTCTCTTTGATTATTTGCATGGCTTCTTCCTT
TGAAGAAGCATTCAATGCTTCGGATGCCGCATCATTAGCTGTCTGTTGACCTCCTCTAGC
AGATCTTCCGTCGACTTGAAAATGACCCCATTCGATGTAATCACCGTCCTTCTCGATGTA
GGACTTGACATCAGAGGATGATTTTGCACTCTGTATATTGGCATGGGAGACGGAAGAGGT
TGTTGGGTGTTTGAGGTCGAACACTCTGCAATTCGTGCACTGGAACTTGCCTTCGAATTG
GATAAGAGCATGCAGATGTGGTTCCCCATTCTCGTGAATTTCTCTGCAAATTCTGATGTA
TTTCTTGTTCACCGGTGTTTGTAGGTTTTGAAGTTGTTCAATTGCACTCTCTTTTGTAAT
TGAACATTGTGGGTATGTGAGGAAATAATTCTTTGCGTTTATTTTAAAACGCTTTGGTGG
TGGCAT
>KJ939812
TCAACGCGACGTCGTCTGATTGCTCGTTTCTTCGCAGCTCTGTGTTGAACTTTGATAGAG
GGGGGAGTCGAGGAAGATGAATTTCGCATTATGTATTGTCCAGTGTTTGAGAGCTGCGTT
TTCCTCTTTGTCGAGGAAACATTTATAACTCGCTCCTTCACCTGGATTGCAAAGCACGAT
TGATGGGATTCCACCTTTAATTTGAACGGGTTTCCCGTATTTGCAGTTTGATTGCCAGTC
CTTTTGAGCTCCCATCAATTCCTTCCAGTGCTTTAACTTTAGATAGTGCGGTGCGATGTC
ATCAATGACGTTATACTCAGCATGATTTGAAAACACCTTTGAGTTGAAATCCAGGTGACC
ACTTAGATAATTGTGGGTCCCTAATGCACGTGCCCACATTGTCTTTCCCGTTCGTGAATC
ACCTTCGACGATGATACTAATAGGTCTCTCCGGCCGCGCAGCGGCACCTCTCCCGAAATA
ATCATCCGCCCATTCTTGCATCTCTCTTGGCACGTTAGTGAAAGAGGAGAGGTGAAACGG
AGGTGACCACGGATCCGGAGTCTTTGTGAATATTCTATCCAGGTTACTGGATAAGTTGTG
ATATTGGAAGAGAAACTTTTCCGGCAGTTTCTCTTTGATTATTTGCATGGCTTCTTCCTT
TGAAGAAGCATTCAATGCTTCGGATGCCGCATCATTAGCTGTCTGTTGACCTCCTCTAGC
AGATCTTCCGTCGACTTGAAAATGACCCCATTCGATGTAATCACCGTCCTTCTCGATGTA
GGACTTGACATCAGAGGATGATTTTGCACTCTGTATATTGGCATGGGAGACGGAAGAGGT
TGTTGGGTGTTTGAGGTCGAACACTCTGCAATTCGTGCACTGGAACTTGCCTTCGAATTG
GATAAGAGCATGCAGATGTGGTTCCCCATTCTCGTGAATTTCTCTGCAAATTCTGATGTA
TTTCTTGTTCACCGGTGTTTGTAGGTTTTGAAGTTGTTCAATTGCACTCTCTTTTGTAAT
TGAACATTGTGGGTATGTGAGGAAATAATTCTTTGCGTTTATTTTAAAACGCTTTGGTGG
TGGCAT
>KJ939837
TCAACGCGACGTCGTCTGATTGCTCGTTTCTTCGCAGCTCTGTGTTGAACTTTGATAGAG
GGGGGAGTCGAGGAAGATGAATTTCGCATTATGTATTGTCCAGTGTTTGAGAGCTGCGTT
TTCCTCTTTGTCGAGGAAACATTTATAACTCGCTCCTTCACCTGGATTGCAAAGCACGAT
TGATGGGATTCCACCTTTAATTTGAACGGGTTTCCCGTATTTGCAGTTTGATTGCCAGTC
CTTTTGAGCTCCCATCAATTCCTTCCAGTGCTTTAACTTTAGATAGTGCGGTGCGATGTC
ATCAATGACGTTATACTCAGCATGATTTGAAAACACCTTTGAGTTGAAATCCAGGTGACC
ACTTAGATAATTGTGGGTCCCTAATGCACGTGCCCACATTGTCTTTCCCGTTCGTGAATC
ACCTTCGACGATGATACTAATAGGTCTCTCCGGCCGCGCAGCGGCACCTCTCCCGAAATA
ATCATCCGCCCATTCTTGCATCTCTCTCGGCACGTTAGTGAAAGAGGAGAGGTGAAACGG
AGGTGACCACGGATCCGGAGCCTTTGTGAATATTCTATCCAGGTTACTGGATAAGTTGTG
ATATTGGAAGAGAAACTTTTCCGGCAGTTTCTCTTTGATTATTTGCATGGCTTCTTCCTT
TGAAGAAGCATTCAATGCTTCGGATGCCGCATCATTAGCTGTCTGTTGACCTCCTCTAGC
AGATCTTCCGTCGACTTGAAAATGACCCCATTCGATGTAATCACCGTCCTTCTCGATGTA
GGACTTGACATCAGAGGATGATTTTGCACTCTGTATATTGGCATGGGAGACGGAAGAGGT
TGTTGGGTGTTTGAGGTCGAACACTCTGCAATTCGTGCACTGGAACTTGCCTTCGAATTG
GATAAGAGCATGCAGATGTGGTTCCCCATTCTCGTGAATTTCTCTGCAAATTCTGATGTA
TTTCTTGTTCACCGGTGTTTGTAGGTTTTGAAGTTGTTCAATTGCACTCTCTTTTGTAAT
TGAACATTGTGGGTATGTGAGGAAATAATTCTTTGCGTTTATTTTAAAACGCTTTGGTGG
TGGCAT
>KJ939824
TCAACGCGACGTCGTCTGATTGCTCGTTTCTTCGCAGCTCTGTGTTGAACTTTGATAGAG
GGGGGAGTCGAGGAAGATGAATTTCGCATTATGTATTGTCCAGTGTTTGAGAGCTGCGTT
TTCCTCTTTGTCGAGGAAACATTTATAACTTGCTCCTTCACCTGGATTGCAAAGCACGAT
TGATGGGATTCCACCTTTAATTTGAACGGGTTTCCCGTATTTGCAGTTTGATTGCCAGTC
CTTTTGAGCTCCCATCAATTCCTTCCAGTGCTTTAACTTTAGATAGTGCGGTGCGATGTC
ATCAATGACGTTATACTCAGCATGATTTGAAAACACCTTTGAGTTGAAATCCAGGTGACC
ACTTAGATAATTGTGGGTCCCTAATGCACGTGCCCACATTGTCTTTCCCGTTCGTGAATC
ACCTTCGACGATGATACTAATAGGTCTCTCCGGCCGCGCAGCGGCACCTCTCCTGAAATA
ATCATCCGCCCATTCTTGCATCTCTCTTGGCACGTTAGTGAAAGAGGAGAGGTGAAACGG
AGGTGACCACGGATCCGGAGCCTTTGTGAATATTCTATCCAGGTTACTGGATAAGTTGTG
ATATTGGAAGAGAAACTTTTCCGGCAGTTTCTCTTTGATTATTTGCATGGCTTCTTCCTT
TGAAGAAGCATTCAATGCTTCGGATGCCGCATCATTAGCTGTCTGTTGACCTCCTCTAGC
AGATCTTCCGTCGACTTGAAAATGACCCCATTCGATGTAATCACCGTCCTTCTCGATGTA
GGACTTGACATCAGAGGATGATTTTGCACTCTGTATATTGGCATGGGAGACGGAAGAGGT
TGTTGGGTGTTTGAGGTCGAACACTCTGCAATTCGTGCACTGGAACTTGCCTTCGAATTG
GATAAGAGCATGCAGATGTGGTTCCCCATTCTCGTGAATTTCTCTGCAAATTCTGATGTA
TTTCTTGTTCACCGGTGTTTGTAGGTTTTGAAGTTGTTCAATTGCACTCTCTTTTGTAAT
TGAACATTGTGGGTATGTGAGGAAATAATTCTTTGCGTTTATTTTAAAACGCTTTGGTGG
TGGCAT
>KJ939832
TCAACGCGACGTCGTCTGATTGCTCGTTTCTTCGCAGCTCTGTGTTGAACTTTGATAGAG
GGGGGAGTCGAGGAAGATGAATTTCGCATTATGTATTGTCCAGTGTTTGAGAGCTGCGTT
TTCCTCTTTGTCGAGGAAACATTTATAACTCGCTCCTTCACCTGGATTGCAAAGCACGAT
TGATGGGATTCCACCTTTAATTTGAACGGGTTTCCCGTATTTGCAGTTTGATTGCCAGTC
CTTTTGAGCTCCCATCAATTCCTTCCAGTGCTTTAACTTTAGATAGTGCGGTGCGATGTC
ATCAATGACGTTATACTCAGCATGATTTGAAAACACCTTTGAGTTGAAATCCAGGTGACC
ACTTAGATAATTGTGGGTCCCTAATGCACGTGCCCACATTGTCTTTCCCGTTCGTGAATC
ACCTTCGACGATGATACTAATAGGTCTCTCCGGCCGCGCAGCGGCACCTCTCCCGAAATA
ATCATCCGCCCATTCTTGCATCTCTCTTGGCACGTTAGTGAAAGAGGAGAGGTGAAACGG
AGGTGACCACGGATCCGGAGCCTTTGTGAATATTCTATCCAGGTTACTGGATAAGTTGTG
ATATTGGAAGAGAAACTTTTCCGGCAGTTTCTCTTTGATTATTTGCATGGCTTCTTCCTT
TGAAGAAGCATTCAATGCTTCGGATGCCGCATCATTAGCTGTCTGTTGACCTCCTCTAGC
AGATCTTCCGTCGACTTGAAAATGACCCCATTCGATGTAATCACCGTCCTTCTCGATGTA
GGACTTGACATCAGAGGATGATTTTGCACTCTGTATATTGGCATGGGAGACGGAAGAGGT
TGTTGGGTGTTTGAGGTCGAACACTCTGCAATTCGTGCACTGGAACTTGCCTTCGAATTG
GATAAGAGCATGCAGATGTGGTTCCCCATTCTCGTGAATTTCTTTGCAAATTCTGATGTA
TTTCTTGTTCACCGGTGTTTGTAGGTTTTGAAGTTGTTCAATTGCACTCTCTTTTGTAAT
TGAACATTGTGGGTATGTGAGGAAATAATTCTTTGCGTTTATTTTAAAACGCTTTGGTGG
TGGCAT
>KJ939813
TCAACGCGACGTCGTCTGATTGCTCGTTTCTTCGCAGCTCTGTGTTGAACTTTGATAGAG
GGGGGAGTCGAGGAAGATGAATTTCGCATTATGTATTGTCCAGTGTTTGAGAGCTGCGTT
TTCCTCTTTGTCGAGGAAACATTTATAACTCGCTCCTTCACCTGGATTGCAAAGCACGAT
TGATGGGATTCCACCTTTAATTTGAACGGGTTTCCCGTATTTGCAGTTTGATTGCCAGTC
CTTTTGAGCTCCCATCAATTCCTTCCATTGCTTTAACTTTAGATAGTGCGGTGCGATGTC
ATCAATGACGTTATACTCAGCATGATTTGAAAACACCTTTGAGTTGAAATCCAGGTGACC
ACTTAGATAATTGTGGGTCCCTAATGCACGTGCCCACATTGTCTTTCCCGTTCGTGAATC
ACCTTCGACGATGATACTAATAGGTCTCTCCGGCCGCGCAGCGGCACCTCTCCCGAAATA
ATCATCCGCCCATTCTTGCATCTCTCTTGGCACGTTAGTGAAAGAGGAGAGGTGAAACGG
AGGTGACCACGGATCCGGAGCCTTTGTGAATATTCTATCCAGGTTACTGGATAAGTTGTG
ATATTGGAAGAGAAACTTTTCCGGCAGTTTCTCTTTGATTATTTGCATGGCTTCTTCCTT
TGAAGAAGCATTCAATGCTTCGGATGCCGCATCATTAGCTGTCTGTTGACCTCCTCTAGC
AGATCTTCCGTCGACTTGAAAATGACCCCATTCGATGTAATCACCGTCCTTCTCGATGTA
GGACTTGACATCAGAGGATGATTTCGCACTCTGTATATTGGCATGGGAGACGGAAGAGGT
TGTTGGGTGTTTGAGGTCGAACACTCTGCAATTCGTGCACTGGAACTTGCCTTCGAATTG
GATAAGAGCATGCAGATGTGGTTCCCCATTCTCGTGAAATTCTCTGCAAATTCTGATGTA
TTTCTTGTTCACCGGTGTTTGTAGGTTTTGAAGTTGTTCAATTGCACTCTCTTTTGTAAT
TGAACATTGTGGGTATGTGAGGAAATAATTCTTTGCGTTTATTTTAAAACGCTTTGGTGG
TGGCAT
>KJ939851
TCAACGCGACGTCGTCTGATTGCTCGTTTCTTCGCAGCTCTGTGTTGAACTTTGATAGAG
GGGGGAGTCGAGGAAGATGAATTTCGCATTATGTATTGTCCAGTGTTTGAGAGCTGCGTT
TTCCTCTTTGTCGAGGAAACATTTATAACTCGCTCCTTCACCTGGATTGCAAAGCACGAT
TGATGGGATTCCACCTTTAATTTGAACGGGTTTCCCGTATTTGCAGTTTGATTGCCAGTC
CTTTTGAGCTCCCATCAATTCCTTCCAGTGCTTTAACTTTAGATAGTGCGGTGCGATGTC
ATCAATGACGTTATACTCAGCATGATTTGAAAACACCTTTGAGTTGAAATCCAGGTGACC
ACTTAGATAATTGTGGGTCCCTAATGCACGTGCCCACATTGTCTTTCCCGTTCGTGAATC
ACCTTCGACGATGATACTAATAGGTCTCTCCGGCCGCGCAGCGGCACCTCTCCCGAAATA
ATCATCCGCCCATTCTTGCATCTCTCTTGGCACGTTAGTGAAAGAGGAGAGGTGAAACGG
AGGTGACCACGGATCCGGAGCCTTTGTGAATATTCTATCTAGGTTACTGGATAAGTTGTG
ATATTGGAAGAGAAACTTTTCCGGCAGTTTCTCTTTGATTATTTGCATGGCTTCTTCCTT
TGAAGAAGCATTCAATGCTTCGGATGCCGCATCATTAGCTGTCTGTTGACCTCCTCTAGC
AGATCTTCCGTCGACTTGAAAATGACCCCATTCGATGTAATCACCGTCCTTCTCGATGTA
GGACTTGACATCAGAGGATGATTTTGCACTCTGTATATTGGCATGGGAGACGGAAGAGGT
CGTTGGGTGTTTGAGGTCGAACACTCTGCAATTCGTGCACTGGAACTTGCCTTCGAATTG
GATAAGAGCATGCAGATGTGGTTCCCCATTCTCGTGAATTTCTCTGCAAATTCTGATGTA
TTTCTTGTTCACTGGTGTTTGTAGTTTTTGAAGTTGTTCAATTGCACTCTCTTTTGTAAT
TGAACATTGTGGGTATGTGAGGAAATAATTCTTTGCGTTTATTTTAAAACGCTTTGGTGG
TGGCAT
>KJ939792
TCAACGCGACGTCGTCTGATTGCTCGTTTCTTCGCAGCTCTGTGTTGAACTTTGATAGAG
GGGGGAGTCGAGGAAGATGAATTTCGCATTATGTATTGTCCAGTGTTTGAGAGCTGCGTT
TTCCTCTTTGTCGAGGAAACATTTATAACTCGCTCCTTCACCTGGATTGCAAAGCACGAT
TGATGGGATTCCACCTTTAATTTGAACGGGTTTCCCGTATTTGCAGTTTGATTGCCAGTC
CTTTTGAGCTCCCATCAATTCCTTCCAGTGCTTTAACTTTAGATAGTGCGGTGCGATGTC
ATCAATGACGTTATACTCAGCATGATTTGAAAACACCTTTGAGTTGAAATCCAGGTGACC
ACTTAGATAATTGTGGGTCCCTAATGCACGTGCCCACATTGTCTTTCCCGTTCGTGAATC
ACCTTCGACGATGATACTAATAGGTCTCTCCGGCCGCGCAGCGGCACCTCTCCCGAAATA
ATCATCTGCCCATTCTTGCATCTCTCTTGGCACGTTAGTGAAAGAGGAGAGGTGAAACGG
AGGTGACCACGGATCCGGAGCCTTTGTGAATATTCTATCCAGGTTACTGGATAAGTTGTG
ATATTGGAAGAGAAACTTTTCCGGCAGTTTCTCTTTGATTATTTGCATGGCTTCTTCCTT
TGAAGAAGCATTCAATGCTTCGGATGCCGCATCATTAGCTGTCTGTTGACCTCCTCTAGC
AGATCTTCCGTCGACTTGAAAATGACCCCATTCGATGTAATCACCGTCCTTCTCGATGTA
GGACTTGACATCAGAGGATGATTTTGCACTCTGTATATTGGCATGGGAGACGGAAGAGGT
CGTTGGGTGTTTGAGGTCGAACACTCTGCAATTCGTGCACTGGAACTTGCCTTCGAATTG
GATAAGAGCATGCAGATGTGGTTCCCCATTCTCGTGAATTTCTCTGCAAATTCTGATGTA
TTTCTTGTTCACCGGTGTTTGTAGGTTTTGAAGTTGTTCAATTGCACTCTCTTTTGTAAT
TGAACATTGTGGGTATGTGAGGAAATAATTCTTTGCGTTTATTTTAAAACGCTTTGGTGG
TGGCAT
>KJ939853
TCAACGCGACGTCGTCTGATTGCTCGTTTCTTCGCAGCTCTGTGTTGAACTTTGATAGAG
GGGGGAGTCGAGGAAGATGAATTTCGCATTATGTATTGTCCAGTGTTTGAGAGCTGCGTT
TTCCTCTTTGTCGAGGAAACATTTATAACTCGCTCCTTCACCTGGATTGCAAAGCACGAT
TGATGGGATTCCACCTTTAATTTGAACGGGTTTCCCGTATTTGCAGTTTGATTGCCAGTC
CTTTTGAGCTCCCATCAATTCCTTCCAGTGCTTTAACTTTAGATAGTGCGGTGCGATGTC
ATCAATGACGTTATACTCAGCATGATTTGAAAACACCTTTGAGTTGAAATCCAGGTGACC
ACTTAGATAATTGTGGGTCCCTAATGCACGTGCCCACATTGTCTTTCCCGTTCGTGAATC
ACCTTCGACGATGATACTAATAGGTCTCTCCGGCCGCGCAGCGGCACCTCTCCCGAAATA
ATCATCCGCCCATTCTTGCATCTTTCTTGGCACGTTAGTGAAAGAGGAGAGGTGAAACGG
AGGTGACCACGGATCCGGAGCCTTTGTGAATATTCTATCCAGGTTACTGGATAAGTTGTG
ATATTGGAAGAGAAACTTTTCCGGCAGTTTCTCTTTTATTATTTGCATGGCTTCTTCCTT
TGAAGAAGCATTCAATGCTTCGGATGCCGCATCATTAGCTGTCTGTTGACCTCCTCTAGC
AGATCTTCCGTCGACTTGAAAATGACCCCATTCGATGTAATCACCGTCCTTCTCGATGTA
GGACTTGACATCAGAGGATGATTTTGCACTCTGTATATTGGCATGGGAGACGGAAGAGGT
TGTTGGGTGTTTGAGGTCGAACACTCTGCAATTCGTGCACTGGAACTTGCCTTCGAATTG
GATAAGAGCATGCAGATGTGGTTCCCCATTATCGTGAATTTCTCTGCAAATTCTGATGTA
TTTCTTGTTCACCGTTGTTTGTAGGTTTTGAAGTTGTTCAATTGCACTCTCTTTTGTAAT
TGAACATTGTGGGTATGTGAGGAAATAATTCTTTGCGTTTATTTTAAAACGCTTTGGTGG
TGGCAT
>KJ939778
TCAACGCGACGTCGTCTGATTGCTCGTTTCTTCGCAGCTCTGTGTTGAACTTTGATAGAG
GGGGGAGTCGAGGAAGATGAATTTCGCATTATGGATTGTCCAGTTTTTGAGAGCTGCGTT
TTCCTCTTTGTCGAGGAAACATTTATAACTGGCTCCTTCACCTGGATTGCAAAGCACGAT
TGATGGGATTCCACCTTTAATTTGAACGGGTTTCCCGTATTTGCAGTTTGATTGCCAGTC
CTTTTGAGCTCCCATCAATTCCTTCCAGTGCTTTAACTTTAGATAGTGCGGTGCGATGTC
ATCAATGACGTTATACTCAGCATGATTTGAAAACACCTTTGAGTTGAAATCCAGGTGACC
ACTTAAATAATTGTGGGTCCCTAATGCACGTGCCCACATTGTCTTCCCCGTTCGTGAATC
ACCTTCGACGATGATACTAATAGGTCTCTCCGGCCGCGCAGCGGCACCTCTCCCGAAATA
ATCATCTGCCCATTCTTGCATCTCTCTCGGTACGTTAGTGAAAGAGGAGAGGTGAAACGG
AGGTGACCACGGATCCGGAGCTTTTGTGAATATTCTGTCCAGGTTACAGGATAAGTTGTG
ATATTGGAAGAGAAACTTTTCCGGCAGTTTCTCTTTGATTATTTGCATGGCTTCTTCCTT
TGAAGAAGCATTCAATGCTTCGGATGCCGCATCATTAGCTGTCTGTTGACCTCCTCTAGC
AGATCTTCCGTCGACTTGAAAATTACCCCATTCGATGTAATCACCGTCTTTCTCGATGTA
GGACTTGACATCAGAGGATGATTTTGCACTCTGTATATTGGCATGGGAGACGGAAGATGT
GGTTGGATGTTTGAGGTCGAACACTCTGCAATTCGTGCATTGGAACTTGCCTTCGAATTG
GATAAGAGCATGCAGATGTGGTTCCCCATTCTCGTGAATTTCTCTGCAAATTCTGATGTA
TTTCTTGTTCACCGGTGTTTGTAGGTTTTGGAGTTGTTCAATTGCACTCTCTTTTGTAAT
TGAACATTGTGGGTATGTGAGGAAATAATTCTTTGCGTTTATTTTAAAACGCTTTGGTGG
TGGCAT
>KJ939770
TCAACGCGACGTCGTCTGATTTCTCGTTTCTTCGCAGCTCTGTGTTGAACTTTGATAGAG
GGGGGAGTCGAGGAAGATGAATTTCGCATTATGGATTGTCCAGTTTTTGAGAGCTGCGTT
TTCCTCTTTGTCGAGGAAACATTTATAACTGGCTCCTTCACCTGGATTGCAAAGCACGAT
TGATGGGATTCCACCTTTAATTTGAACGGGTTTCCCGTATTTGCAGTTTGATTGCCAGTC
CTTTTGAGCTCCCATCAATTCCTTCCAGTGCTTTAACTTTAGATAGTGCGGTGCGATGTC
ATCAATGACGTTATACTCAGCATGATTTGAAAACACCTTTGAGTTGAAATCCAGGTGACC
ACTTAAATAATTGTGGGTCCCTAATGCACGTGCCCACATTGTCTTCCCCGTTCGTGAATC
ACCTTCGACGATGATACTAATAGGTCTCTCCGGCCGCGCAGCGGCACCTCTCCCGAAATA
ATCATCTGCCCATTCTTGCATCTCTCTCGGTACGTTAGTGAAAGAGGAGAGGTGAAACGG
AGGTGACCACGGATCCGGAGCTTTTGTGAATATTCTGTCCAGGTTACAGGATAAGTTGTG
ATATTGGAAGAGAAACTTTTCCGGCAGTTTCTCTTTGATTATTTGCATGGCTTCTTCCTT
TGAAGAAGCATTCAATGCTTCGGATGCCGCATCATTAGCTGTCTGTTGACCTCCTCTAGC
AGATCTTCCGTCGACTTGAAAATTACCCCATTCGATGTAATCACCGTCTTTCTCGATGTA
GGACTTGACATCAGAGGATGATTTTGCACTCTGTATATTGGCATGGGAGACGGAAGATGT
GGTTGGATGTTTGAGGTCGAACACTCTGCAATTCGTGCATTGGAACTTGCCTTCGAATTG
GATAAGAGCATGCAGATGTGGTTCCCCATTCTCGTGAATTTCTCTGCAAATTCTGATGTA
TTTCTTGTTCACCGGTGTTTGTAGGTTTTGGAGTTGTTCAATTGCACTCTCTTTTGTAAT
TGAACATTGTGGGTATGTGAGGAAATAATTCTTTGCGTTTATTTTAAAACGCTTTGGTGG
TGGCAT
>KJ939767
TCAACGCGACGTCGTCTGATTGCTCGTTTCTTCGCAGCTCTGTGTTGAACTTTGATAGAG
GGGGGAGTCGAGGAAGATGAATTTCGCATTATGGATTGTCCAGTTTTTGAGAGCTGCGTT
TTCCTCTTTGTCGAGGAAACATTTATAACTGGCTCCTTCACCTGGATTGCAAAGCACGAT
TGATGGGATTCCACCTTTAATTTGAACGGGTTTCCCGTATTTGCAGTTTGATTGCCAGTC
CTTTTGAGCTCCCATCAATTCCTTCCAGTGCTTTAACTTTAGATAGTGCGGTGCGATGTC
ATCAATGACGTTATACTCAGCATGATTTGAAAACACCTTTGAGTTGAAATCCAGGTGACC
ACTTAAATAATTGTGGGTCCCTAATGCACGTGCCCACATTGTCTTCCCCGTTCGTGAATC
ACCTTCGACGATGATACTAATAGGTCTCTCCGGCCGCGCAGCGGCACCTCTCCCGAAATA
ATCATCTGCCCATTCTTGCATCTCTCTCGGTACGTTAGTGAAAGAGGAGAGGTGAAACGG
AGGTGACCACGGATCCGGAGCTTTTGTGAATATTCTGTCCAGGTTACAGGATAAGTTGTG
ATATTGGAAGAGAAACTTTTCCGGCAGTTTCTCTTTGATTATTTGCATGGCTTCTTCCTT
TGAAGAAGCATTCAATGCTTCGGATGCCGCATCATTAGCTGTCTGTTGACCTCCTCTAGC
AGATCTTCCGTCGACTTGAAAATTACCCCATTCGATGTAATCACCGTCTTTCTCGATGTA
GGACTTGACATCAGAGGATGATTTTGCACTCTGTATATTGGCATGGGAGACGGAAGATGT
GGTTGGATGTTTGAGGTCGAACACTCTGCAATTCGTGCATTGGAACTTGCCTTCGAATTG
GATAAGAGCATGCAGATGTGGTTCCCCATTCTCGTGAATTTCTCTGCAAATTCTGATGTA
TTTCTTGTTCACCGGTGTTTGTAGGTTTTGGAGTTGTTCAATTGCACTCTCTTTTGTAAT
TGAACATTGTGGGTATGTGAGGAAATAATTCTTTGCGTTTATTTTAAAACGCTTTGGTGG
TGGCAT
>KJ939775
TCAACGCGACGTCGTCTGATTGCTCGTTTCTTCGCAGCTCTGTGTTGAACTTTGATAGAG
GGGGGAGTCGAGGAAGATGAATTTCGCATTATGGATTGTCCAGTTTTTGAGAGCTGCGTT
TTCCTCTTTGTCGAGGAAACATTTATAACTGGCTCCTTCACCTGGATTGCAAAGCACGAT
TGATGGGATTCCACCTTTAATTTGAACGGGTTTCCCGTATTTGCAGTTTGATTGCCAGTC
CTTTTGAGCTCCCATCAATTCCTTCCAGTGCTTTAACTTTAGATAGTGCGGTGCGATGTC
ATCAATGACGTTATACTCAGCATGATTTGAAAACACCTTTGAGTTGAAATCCAGGTGACC
ACTTAAATAATTGTGGGTCCCTAATGCACGTGCCCACATTGTCTTCCCCGTTCGTGAATC
ACCTTCGACGATGATACTAATAGGTCTCTCCGGCCGCGCAGCGGCACCTCTCCCGAAATA
ATCATCTGCCCATTCTTGCATCTCTCTCGGTACGTTAGTGAAAGAGGAGAGGTGAAACGG
AGGTGACCACGGATCCGGAGCTTTTGTGAATATTCTGTCCAGGTTACAGGATAAGTTGTG
ATATTGGAAGAGAAACTTTTCCGGCAGTTTCTCTTTGATTATTTGCATGGCTTCTTCCTT
TGAAGAAGCATTCAATGCTTCGGATGCCGCATCATTAGCTGTCTGTTGACCTCCTCTAGC
AGATCTTCCGTCGACTTGAAAATTACCCCATTCGATGTAATCACCGTCTTTCTCGATGTA
GGACTTGACATCAGAGGATGATTTTGCACTCTGTATATTGGCATGGGAGACGGAAGATGT
GGTTGGATGTTTGAGGTCGAACACTCTGCAATTCGTGCATTGGAACTTGCCTTCGAATTG
GATAAGAGCATGCAGATGTGGTTCCCCATTCTCGTGAATTTCTCTGCAAATTCTGATGTA
TTTCTTGTTCACCGGTGTTTGTAGGTTTTGGAGTTGTTCAATTGCACTCTCTTTTGTAAT
TGAACATTGTGGGTATGTGAGGAAATAATTCTTTGCGTTTATTTTAAAACGCTTTGGTGG
TGGCAT
>KJ939768
TCAACGCGACGTCGTCTGATTGCTCGTTTCTTCGCAGCTCTGTGTTGAACTTTGATAGAG
GGGGGAGTCGAGGAAGATGAATTTCGCATTATGGATTGTCCAGTTTTTGAGAGCTGCGTT
TTCCTCTTTGTCGAGGAAACATTTATAACTGGCTCCTTCACCTGGATTGCAAAGCACGAT
TGATGGGATTCCACCTTTAATTTGAACGGGTTTCCCGTATTTGCAGTTTGATTGCCAGTC
CTTTTGAGCTCCCATCAATTCCTTCCAGTGCTTTAACTTTAGATAGTGCGGTGCGATGTC
ATCAATGACGTTATACTCAGCATGATTTGAAAACACCTTTGAGTTGAAATCCAGGTGACC
ACTTAAATAATTGTGGGTCCCTAATGCACGTGCCCACATTGTCTTCCCCGTTCGTGAATC
ACCTTCGACGATGATACTAATAGGTCTCTCCGGCCGCGCAGCGGCACCTCTCCCGAAATA
ATCATCTGCCCATTCTTGCATCTCTCTCGGTACGTTAGTGAAAGAGGAGAGGTGAAACGG
AGGTGACCACGGATCCGGAGCTTTTGTGAATATTCTGTCCAGGTTACAGGATAAGTTGTG
ATATTGGAAGAGAAACTTTTCCGGCAGTTTCTCTTTGATTATTTGCATGGCTTCTTCCTT
TGAAGAAGCATTCAATGCTTCGGATGCCGCATCATTAGCTGTCTGTTGACCTCCTCTAGC
AGATCTTCCGTCGACTTGAAAATTACCCCATTCGATGTAATCACCGTCTTTCTCGATGTA
GGACTTGACATCAGAGGATGATTTTGCACTCTGTATATTGGCATGGGAGACGGAAGATGT
GGTTGGATGTTTGAGGTCGAACACTCTGCAATTCGTGCATTGGAACTTGCCTTCGAATTG
GATAAGAGCATGCAGATGTGGTTCCCCATTCTCGTGAATTTCTCTGCAAATTCTGATGTA
TTTCTTGTTCACCGGTGTTTGTAGGTTTTGGAGTTGTTCAATTGCACTCTCTTTTGTAAT
TGAACATTGTGGGTATGTGAGGAAATAATTCTTTGCGTTTATTTTAAAACGCTTTGGTGG
TGGCAT
>KJ939774
TCAACGCGACGTCGTCTGATTGCTCGTTTCTTCGCAGCTCTGTGTTGAACTTTGATAGAG
GGGGGAGTCGAGGAAGATGAATTTCGCATTATGGATTGTCCAGTTTTTGAGAGCTGCGTT
TTCCTCTTTGTCGAGGAAACATTTATAACTGGCTCCTTCACCTGGATTGCAAAGCACGAT
TGATGGGATTCCACCTTTAATTTGAACGGGTTTCCCGTATTTGCAGTTTGATTGCCAGTC
CTTTTGAGCTCCCATCAATTCCTTCCAGTGCTTTAACTTTAGATAGTGCGGTGCGATGTC
ATCAATGACGTTATACTCAGCATGATTTGAAAACACCTTTGAGTTGAAATCCAGGTGACC
ACTTAAATAATTGTGGGTCCCTAATGCACGTGCCCACATTGTCTTCCCCGTTCGTGAATC
ACCTTCGACGATGATACTAATAGGTCTCTCCGGCCGCGCAGCGGCACCTCTCCCGAAATA
ATCATCTGCCCATTCTTGCATCTCTCTCGGTACGTTAGTGAAAGAGGAGAGGTGAAACGG
AGGTGACCACGGATCCGGAGCTTTTGTGAATATTCTGTCCAGGTTACAGGATAAGTTGTG
ATATTGGAAGAGAAACTTTTCCGGCAGTTTCTCTTTGATTATTTGCATGGCTTCTTCCTT
TGAAGAAGCATTCAATGCTTCGGATGCCGCATCATTAGCTGTCTGTTGACCTCCTCTAGC
AGATCTTCCGTCGACTTGAAAATTACCCCATTCGATGTAATCACCGTCTTTCTCGATGTA
GGACTTGACATCAGAGGATGATTTTGCACTCTGTATATTGGCATGGGAGACGGAAGATGT
GGTTGGATGTTTGAGGTCGAACACTCTGCAATTCGTGCATTGGAACTTGCCTTCGAATTG
GATAAGAGCATGCAGATGTGGTTCCCCATTCTCGTGAATTTCTCTGCAAATTCTGATGTA
TTTCTTGTTCACCGGTGTTTGTAGGTTTTGGAGTTGTTCAATTGCACTCTCTTTTGTAAT
TGAACATTGTGGGTATGTGAGGAAATAATTCTTTGCGTTTATTTTAAAACGCTTTGGTGG
TGGCAT
>KJ939769
TCAACGCGACGTCGTCTGATTGCTCGTTTCTTCGCAGCTCTGTGTTGAACTTTGATAGAG
GGGGGAGTCGAGGAAGATGAATTTCGCATTATGGATTGTCCAGTTTTTGAGAGCTGCGTT
TTCCTCTTTGTCGAGGAAACATTTATAACTGGCTCCTTCACCTGGATTGCAAAGCACGAT
TGATGGGATTCCACCTTTAATTTGAACGGGTTTCCCGTATTTGCAGTTTGATTGCCAGTC
CTTTTGAGCTCCCATCAATTCCTTCCAGTGCTTTAACTTTAGATAGTGCGGTGCGATGTC
ATCAATGACGTTATACTCAGCATGATTTGAAAACACCTTTGAGTTGAAATCCAGGTGACC
ACTTAAATAATTGTGGGTCCCTAATGCACGTGCCCACATTGTCTTCCCCGTTCGTGAATC
ACCTTCGACGATGATACTAATAGGTCTCTCCGGCCGCGCAGCGGCACCTCTCCCGAAATA
ATCATCTGCCCATTCTTGCATCTCTCTCGGTACGTTAGTGAAAGAGGAGAGGTGAAACGG
AGGTGACCACGGATCCGGAGCTTTTGTGAATATTCTGTCCAGGTTACAGGATAAGTTGTG
ATATTGGAAGAGAAACTTTTCCGGCAGTTTCTCTTTGATTATTTGCATGGCTTCTTCCTT
TGAAGAAGCATTCAATGCTTCGGATGCCGCATCATTAGCTGTCTGTTGACCTCCTCTAGC
AGATCTTCCGTCGACTTGAAAATTACCCCATTCGATGTAATCACCGTCTTTCTCGATGTA
GGACTTGACATCAGAGGATGATTTTGCACTCTGTATATTGGCATGGGAGACGGAAGATGT
GGTTGGATGTTTGAGGTCGAACACTCTGCAATTCGTGCATTGGAACTTGCCTTCGAATTG
GATAAGAGCATGCAGATGTGGTTCCCCATTCTCGTGAATTTCTCTGCAAATTCTGATGTA
TTTCTTGTTCACCGGTGTTTGTAGGTTTTGGAGTTGTTCAATTGCACTCTCTTTTGTAAT
TGAACATTGTGGGTATGTGAGGAAATAATTCTTTGCGTTTATTTTAAAACGCTTTGGTGG
TGGCAT
>KJ939771
TCAACGCGACGTCGTCTGATTGCTCGTTTCTTCGCAGCTCTGTGTTGAACTTTGATAGAG
GGGGGAGTCGAGGAAGATGAATTTCGCATTATGGATTGTCCAGTTTTTGAGAGCTGCGTT
TTCCTCTTTGTCGAGGAAACATTTATAACTGGCTCCTTCACCTGGATTGCAAAGCACGAT
TGATGGGATTCCACCTTTAATTTGAACGGGTTTCCCGTATTTGCAGTTTGATTGCCAGTC
CTTTTGAGCTCCCATCAATTCCTTCCAGTGCTTTAACTTTAGATAGTGCGGTGCGATGTC
ATCAATGACGTTATACTCAGCATGATTTGAAAACACCTTTGAGTTGAAATCCAGGTGACC
ACTTAAATAATTGTGGGTCCCTAATGCACGTGCCCACATTGTCTTCCCCGTTCGTGAATC
ACCTTCGACGATGATACTAATAGGTCTCTCCGGCCGCGCAGCGGCACCTCTCCCGAAATA
ATCATCTGCCCATTCTTGCATCTCTCTCGGTACGTTAGTGAAAGAGGAGAGGTGAAACGG
AGGTGACCACGGATCCGGAGCTTTTGTGAATATTCTGTCCAGGTTACAGGATAAGTTGTG
ATATTGGAAGAGAAACTTTTCCGGCAGTTTCTCTTTGATTATTTGCATGGCTTCTTCCTT
TGAAGAAGCATTCAATGCTTCGGATGCCGCATCATTAGCTGTCTGTTGACCTCCTCTAGC
AGATCTTCCGTCGACTTGAAAATTACCCCATTCGATGTAATCACCGTCTTTCTCGATGTA
GGACTTGACATCAGAGGATGATTTTGCACTCTGTATATTGGCATGGGAGACGGAAGATGT
GGTTGGATGTTTGAGGTCGAACACTCTGCAATTCGTGCATTGGAACTTGCCTTCGAATTG
GATAAGAGCATGCAGATGTGGTTCCCCATTCTCGTGAATTTCTCTGCAAATTCTGATGTA
TTTCTTGTTCACCGGTGTTTGTAGGTTTTGGAGTTGTTCAATTGCACTCTCTTTTGTAAT
TGAACATTGTGGGTATGTGAGGAAATAATTCTTTGCGTTTATTTTAAAACGCTTTGGTGG
TGGCAT
>KJ939772
TCAACGCGACGTCGTCTGATTGCTCGTTTCTTCGCAGCTCTGTGTTGAACTTTGATAGAG
GGGGGAGTCGAGGAAGATGAATTTCGCATTATGGATTGTCCAGTTTTTGAGAGCTGCGTT
TTCCTCTTTGTCGAGGAAACATTTATAACTGGCTCCTTCACCTGGATTGCAAAGCACGAT
TGATGGGATTCCACCTTTAATTTGAACGGGTTTCCCGTATTTGCAGTTTGATTGCCAGTC
CTTTTGAGCTCCTATCAATTCCTTCCAGTGCTTTAACTTTAGATAGTGCGGTGCGATGTC
ATCAATGACGTTATACTCAGCATGATTTGAAAACACCTTTGAGTTGAAATCCAGGTGACC
ACTTAAATAATTGTGGGTCCCTAATGCACGTGCCCACATTGTCTTCCCCGTTCGTGAATC
ACCTTCGACGATGATACTAATAGGTCTCTCCGGCCGCGCAGCGGCACCTCTCCCGAAATA
ATCATCTGCCCATTCTTGCATCTCTCTCGGTACGTTAGTGAAAGAGGAGAGGTGAAACGG
AGGTGACCACGGATCCGGAGCTTTTGTGAATATTCTGTCCAGGTTACAGGATAAGTTGTG
ATATTGGAAGAGAAACTTTTCCGGCAGTTTCTCTTTGATTATTTGCATGGCTTCTTCCTT
TGAAGAAGCATTCAATGCTTCGGATGCCGCATCATTAGCTGTCTGTTGACCTCCTCTAGC
AGATCTTCCGTCGACTTGAAAATTACCCCATTCGATGTAATCACCGTCTTTCTCGATGTA
GGACTTGACATCAGAGGATGATTTTGCACTCTGTATATTGGCATGGGAGACGGAAGATGT
GGTTGGATGTTTGAGGTCGAACACTCTGCAATTCGTGCATTGGAACTTGCCTTCGAATTG
GATAAGAGCATGCAGATGTGGTTCCCCATTCTCGTGAATTTCTCTGCAAATTCTGATGTA
TTTCTTGTTCACCGGTGTTTGTAGGTTTTGGAGTTGTTCAATTGCACTCTCTTTTGTAAT
TGAACATTGTGGGTATGTGAGGAAATAATTCTTTGCGTTTATTTTAAAACGCTTTGGTGG
TGGCAT
>KJ939776
TCAACGCGACGTCGTCTGATTGCTCGTTTCTTCGCAGCTCTGTGTTGAACTTTGATAGAG
GGGGGAGTCGAGGAAGATGAATTTCGCATTATGGATTGTCCAGTTTTTGAGAGCTGCGTT
TTCCTCTTTGTCGAGGAAACATTTATAACTGGCTCCTTCACCTGGATTGCAAAGCACGAT
TGATGGGATTCCACCTTTAATTTGAACGGGTTTCCCGTATTTGCAGTTTGATTGCCAGTC
CTTTTGAGCTCCCATCAATTCCTTCCAGTGCTTTAACTTTAGATAGTGCGGTGCGATGTC
ATCAATGACGTTATACTCAGCATGATTTGAAAACACCTTTGAGTTGAAATCCAGGTGACC
ACTTAAATAATTGTGGGTCCCTAATGCACGTGCCCACATTGTCTTCCCCGTTCGTGAATC
ACCTTCGACGATGATACTAATAGGTCTCTCCGGCCGCGCAGCGGCACCTCTCCCGAAATA
ATCATCTGCCCATTCTTGCATCTCTCTCGGTACGTTAGTGAAAGAGGAGAGGTGAAACGG
AGGTGACCACGGATCCGGAGCTTTTGTGAATATTCTGTCCAGGTTACAGGATAAGTTGTG
ATATTGGAAGAGAAACTTTTCCGGCAGTTTCTCTTTGATTATTTGCATGGCTTCTTCCTT
TGAAGAAGCATTCAATGCTTCGGATGCCGCATCATTAGCTGTCTGTTGACCTCCTCTAGC
AGATCTTCCGTCGACTTGAAAATGACCCCATTCGATGTAATCACCGTCTTTCTCGATGTA
GGACTTGACATCAGAGGATGATTTTGCACTCTGTATATTGGCATGGGAGACGGAAGATGT
GGTTGGATGTTTGAGGTCGAACACTCTGCAATTCGTGCATTGGAACTTGCCTTCGAATTG
GATAAGAGCATGCAGATGTGGTTCCCCATTCTCGTGAATTTCTCTGCAAATTCTGATGTA
TTTCTTGTTCACCGGTGTTTGTAGGTTTTGGAGTTGTTCAATTGCACTCTCTTTTGTAAT
TGAACATTGTGGGTATGTGAGGAAATAATTCTTTGCGTTTATTTTAAAACGCTTTGGTGG
TGGCAT
>KJ939766
TCAACGCGACGTCGTCTGATTGCTCGTTTCTTCGCAGCTCTGTGTTGAACTTTGATAGAG
GGGGGAGTCGAGGAAGATGAATTTCGCATTATGGATTGTCCAGTTTTTGAGAGCTGCGTT
TTCCTCTTTGTCGAGGAAACATTTATAACTGGCTCCTTCACCTGGATTGCAAAGCACGAT
TGATGGGATTCCACCTTTAATTTGAACGGGTTTCCCGTATTTGCAGTTTGATTGCCAGTC
CTTTTGAGCTCCCATCAATTCCTTCCAGTGCTTTAACTTTAGATAGTGCGGTGCGATGTC
ATCAATGACGTTATACTCAGCATGATTTGAAAACACCTTTGAGTTGAAATCCAGGTGACC
ACTTAAATAATTGTGGGTCCCTAATGCACGTGCCCACATTGTCTTCCCCGTTCGTGAATC
ACCTTCGACGATGATACTAATAGGTCTCTCCGGCCGCGCAGCGGCACCTCTCCCGAAATA
ATCATCTGCCCATTCTTGCATCTCTCTCGGTACGTTAGTGAAAGAGGAGAGGTGAAACGG
AGGTGACCACGGATCCGGAGCTTTTGTGAATATTCTGTCCAGGTTACAGGATAAGTTGTG
ATATTGGAAGAGAAACTTTTCCGGCAGTTTCTCTTTGATTATTTGCATGGCTTCTTCCTT
TGAAGAAGCATTCAATGCTTCGGATGCCGCATCATTAGCTGTCTGTTGACCTCCTCTAGC
AGATCTTCCGTCGACTTGAAAATGACCCCATTCGATGTAATCACCGTCTTTCTCGATGTA
GGACTTGACATCAGAGGATGATTTTGCACTCTGTATATTGGCATGGGAGACGGAAGATGT
GGTTGGATGTTTGAGGTCGAACACTCTGCAATTCGTGCATTGGAACTTGCCTTCGAATTG
GATAAGAGCATGCAGATGTGGTTCCCCATTCTCGTGAATTTCTCTGCAAATTCTGATGTA
TTTCTTGTTCACCGGTGTTTGTAGGTTTTGGAGTTGTTCAATTGCACTCTCTTTTGTAAT
TGAACATTGTGGGTATGTGAGGAAATAATTCTTTGCGTTTATTTTAAAACGCTTTGGTGG
TGGCAT
>KJ939777
TCAACGCGACGTCGTCTGATTGCTCGTTTCTTCGCAGCTCTGTGTTGAACTTTGATAGAG
GGGGGAGTCGAGGAAGATGAATTTCGCATTATGGATTGTCCAGTTTTTGAGAGCTGCGTT
TTCCTCTTTGTCGAGGAAACATTTATAACTGGCTCCTTCACCTGGATTGCAAAGCACGAT
TGATGGGATTCCACCTTTAATTTGAACGGGTTTCCCGTATTTGCAGTTTGATTGCCAGTC
CTTTTGAGCTCCCATCAATTCCTTCCAGTGCTTTAACTTTAGATAGTGCGGTGCGATGTC
ATCAATGACGTTATACTCAGCATGATTTGAAAACACCTTTGAGTTGAAATCCAGGTGACC
ACTTAAATAATTGTGGGTCCCTAATGCACGTGCCCACATTGTCTTCCCCGTTCGTGAATC
ACCTTCGACGATGATACTAATAGGTCTCTCCGGCCGCGCAGCGGCACCTCTCCCGAAATA
ATCATCTGCCCATTCTTGCATCTCTCTCGGTACGTTAGTGAAAGAGGAGAGGTGAAACGG
AGGTGACCACGGATCCGGAGCTTTTGTGAATATTCTGTCCAGGTTACAGGATAAGTTGTG
ATATTGGAAGAGAAACTTTTCCGGCAGTTTCTCTTTGATTATTTGCATGGCTTCTTCCTT
TGAAGAAGCATTCAATGCTTCGGATGCCGCATCATTAGCTGTCTGTTGACCTCCTCTAGC
AGATCTTCCGTCGACTTGAAAATGACCCCATTCGATGTAATCACCGTCTTTCTCGATGTA
GGACTTGACATCAGAGGATGATTTTGCACTCTGTATATTGGCATGGGAGACGGAAGATGT
GGTTGGATGTTTGAGGTCGAACACTCTGCAATTCGTGCATTGGAACTTGCCTTCGAATTG
GATAAGAGCATGCAGATGTGGTTCCCCATTCTCGTGAATTTCTCTGCAAATTCTGATGTA
TTTCTTGTTCACCGGTGTTTGTAGGTTTTGGAGTTGTTCAATTGCACTCTCTTTTGTAAT
TGAACATTGTGGGTATGTGAGGAAATAATTCTTTGCGTTTATTTTAAAACGCTTTGGTGG
TGGCAT
>KJ939773
TCAACGCGACGTCGTCTGATTGCTCGTTTCTTCGCAGCTCTGTGTTGAACTTTGATAGAG
GGGGGAGTCGAGGAAGATGAATTTCGCATTATGGATTGTCCAGTTTTTGAGAGCTGCGTT
TTCCTCTTTGTCGAGGAAACATTTATAACTGGCTCCTTCACCTGGATTGCAAAGCACGAT
TGATGGGATTCCACCTTTAATTTGAACGGGTTTCCCGTATTTGCAGTTTGATTGCCAGTC
CTTTTGAGCTCCCATCAATTCCTTCCAGTGCTTTAACTTTAGATAGTGCGGTGCGATGTC
ATCAATGACGTTATACTCAGCATGATTTGAAAACACCTTTGAGTTGAAATCCAGGTGACC
ACTTAAATAATTGTGGGTCCCTAATGCACGTGCCCACATTGTCTTCCCCGTTCGTGAATC
ACCTTCGACGATGATACTAATAGGTCTCTCCGGCCGCGCAGCGGCACCTCTCCCGAAATA
ATCATCTGCCCATTCTTGCATCTCTCTCGGTACGTTAGTGAAAGAGGAGAGGTGAAACGG
AGGTGACCACGGATCCGGAGCTTTTGTGAATATTCTTTCCAGGTTACAGGATAAGTTGTG
ATATTGGAAGAGAAACTTTTCCGGCAGTTTCTCTTTGATTATTTGCATGGCTTCTTCCTT
TGAAGAAGCATTCAATGCTTCGGATGCCGCATCATTAGCTGTCTGTTGACCTCCTCTAGC
AGATCTTCCGTCGACTTGAAAATGACCCCATTCGATGTAATCACCGTCTTTCTCGATGTA
GGACTTGACATCAGAGGATGATTTTGCACTCTGTATATTGGCATGGGAGACGGAAGATGT
GGTTGGATGTTTGAGGTCGAACACTCTGCAATTCGTGCATTGGAACTTGCCTTCGAATTG
GATAAGAGCATGCAGATGTGGTTCCCCATTCTCGTGAATTTCTCTGCAAATTCTGATGTA
TTTCTTGTTCACCGGTGTTTGTAGGTTTTGGAGTTGTTCAATTGCACTCTCTTTTGTAAT
TGAACATTGTGGGTATGTGAGGAAATAATTCTTTGCGTTTATTTTAAAACGCTTTGGTGG
TGGCAT
>KJ939711
TCAACTCGACGTCGTCTGATCGCTCGTTTCTTCGCAGCTCTGTGTTGAACTTTGATAGAG
GGGGGAGTCGAGGAAGATGAATTTCGCATTATGTATTGTCCAGTTTTTGAGAGCTGCGTT
TTCCTCTTTGTCGAGGAAACATTTATAACTGACTCCTTCACCTGGATTGCAAAGCACGAT
TGATGGGATTCCACCTTTAATTTGAACGGGTTTCCCGTATTTGCAATTTGATTGCCAGTC
TTTTTGAGCCCCAATCAATTCCTTCCAGTGCTTTAACTTTAGATAGTGCGGTGCGATGTC
ATCAATGACGTTATACTCAGCATGATTTGAAAACACCTTTGAGTTGAAATCCAGGTGACC
ACTAAGATAATTGTGGGACCCTAATGCACGTGCCCACATTGTCTTCCCCGTTCGTGAATC
ACCTTCGACGATGATACTAATAGGTCTTTCCGGCCGCGCAGCGGCACCTCTCCCGAAATA
TTCATTTGCCCATTCTTGCATCTCTCTTGGGACGTTAGTGAAAGAGGAGAGGTGAAACGG
AGGTGACCATGGATCCGGAGCCTTTGTGAATATTCTATCCAGGTTACTGGATAAGTTATG
ATATTGAAAGAGAAACTTTTCCGGCAGTTTCTCTTTGATTATTTGCATGGCTTCTTCTTT
TGAAGAAGCATTTAATGCTTCGGATGCCGCATCATTCGCTGTCTGTTGACCTCCTCTAGC
AGATCTTCCGTCGACTTGAAAATGACCCCATTCCATGTAATCACCGTCTTTCTCGATGTA
GGACTTGACATCAGAGGATGATTTTGCACTCTGTATATTGGCATGGGAGACGGAAGAGGT
TGTTGGATTTTTGAGGTCGAACATTCTGCAATTTGTGCATTGGAACTTGCCTTGGAATTG
AATAAGAGCATGTAGATGTGGTTCCCCATTTTCATGAATTTCCCTGCAAATTCTGATGTA
TTTCTTGTTCACTGGTGTTTGTAGGTTTTGAAGTTGTTCAATTGCACTCTCTTTTGTAAT
TGAACATTGTGGGTATGTCAGGAAATAGTTCTTTGCGTTTATTTTAAAACGCTTTGGTGG
TGGCAT
>KJ939710
TCAACTCGACGTCGTCTGATCGCTCGTTTCTTCGCAGCTCTGTGTTGAACTTTGATAGAG
GGGGGAGTCGAGGAAGATGAATTTCGCATTATGTATTGTCCAGTTTTTGAGAGCTGCGTT
TTCCTCTTTGTCGAGGAAACATTTATAACTGACTCCTTCACCTGGATTGCAAAGCACGAT
TGATGGGATTCCACCTTTAATTTGAACGGGTTTCCCGTATTTGCAATTTGATTGCCAGTC
TTTTTGAGCCCCAATCAATTCCTTCCAGTGCTTTAACTTTAGATAGTGCGGTGCGATGTC
ATCAATGACGTTATACTCAGCATGATTTGAAAACACCTTTGAGTTGAAATCCAGGTGACC
ACTAAGATAATTGTGGGACCCTAATGCACGTGCCCACATTGTCTTCCCCGTTCGTGAATC
ACCTTCGACGATGATACTAATAGGTCTTTCCGGCCGCGCAGCGGCACCTCTCCCGAAATA
TTCATTTGCCCATTCTTGCATCTCTCTTGGGACGTTAGTGAAAGAGGAGAGGTGAAACGG
CGGTGACCATGGATCCGGAGCCTTTGTGAATATTCTATCCAGGTTACTGGATAAGTTATG
ATATTGAAAGAGAAACTTTTCCGGCAGTTTCTCTTTGATTATTTGCATGGCTTCTTCTTT
TGAAGAAGCATTTAATGCTTCGGATGCCGCATCATTCGCTGTCTGTTGACCTCCTCTAGC
AGATCTTCCGTCGACTTGAAAATGACCCCATTCCATGTAATCACCGTCTTTCTCGATGTA
GGACTTGACATCAGAGGATGATTTTGCACTCTGTATATTGGCATGGGAGACGGAAGAGGT
TGTTGGATTTTTGAGGTCGAACATTCTGCAATTTGTGCATTGGAACTTGCCTTGGAATTG
AATAAGAGCATGTAGATGTGGTTCCCCATTTTCATGAATTTCCCTGCAAATTCTGATGTA
TTTCTTGTTCACTGGTGTTTGTAGGTTTTGAAGTTGTTCAATTGCACTCTCTTTTGTAAT
TGAACATTGTGGGTATGTCAGGAAATAGTTCTTTGCGTTTATTTTAAAACGCTTTGGTGG
TGGCAT
>KJ939720
TCAACTCGACGTCGTCTGATTGCTCGTTTCTTCGCAGCTCTGTGTTGAACTTTGATAGAG
GGGGGAGTCGAGGAAGATGAATTTCGCATTATGTATTGTCCAGTTTTTGAGAGCTGCGTT
TTCCTCTTTCTCGAGGAAACATTTATAACTGGCCCCTTCACCTGGATTGCAAAGCACGAT
TGATGGGATTCCACCTTTAATTTGAACGGGTTTCCCGTATTTGCAGTTTGATTGCCAGTC
CTTTTGAGCTCCCATCAATTCCTTCCAGTGCTTTAACTTTAGATAGTGCGGTGCGATGTC
ATCAATGACGTTATACTCAGCATGATTTGAAAACACCTTTGAGTTGAAATCCAGGTGACC
ACTTAGATAATTGTGGGTCCCTAATGCACGTGCCCACATTGTCTTTCCCGTTCCTGAATC
ACCTTCGACGATGATACTAATAGGTCTCTCCGGCCGCGCAGCGGCACCTCTCCCGAAATA
ATCATCCGCCCATTCTTGCATCTCTCTTGGCACGTTAGTGAAAGAGGAGAGGTGAAACGG
AGGTGACCACGGCTCCGGAGCCGGTGTAAAAATCCTATCCAGGTTACTGGATAAGTTGTG
ATATTGGAAGAGAAACTTTTCCGGCAGTTTCTCTTTGATTATTTGCATGGCTTCTTCCTT
TGAAGAAGCATTCAATGCTTCGGATGCCGCATCATTAGCTGTCTGTTGACCTCCTCTAGC
AGATCTTCCGTCGACTTGAAAATGACCCCATTCGATGTAATCACCGTCCTTCTCGATGTA
GGACTTGACATCAGAGGATGATTTTGCACTCTGTATATTGGCATGGGAGACGGAAGAGGT
TGTTGGGTGTTTGAGGTCGAACACTCTGCAATTCGTGCACTGGAACTTGCCTTCGAATTG
GATAAGAGCATGCAGATGTGGTTCCCCATTCTCGTGAATTTCTCTGCAAATTCTGATGTA
TTTCTTGTTCACCGGTGTTTGTAGGTTTTGAAGTTGTTCAATTGCACTCTCTTTTGTAAT
GTAACATTGTGGGTATGTGAGGAAATAATTCTTTGCGTTTATTTTAAAACGCTTTGGTGG
TGGCAT
