# Supplementary material for: Gene Overlapping as a Modulator of Begomovirus Evolution
Source: Microorganisms. 2022 Feb 4;10(2):366. doi: 10.3390/microorganisms10020366 (PMC8875319; doi:10.3390/microorganisms10020366)
Supplement: Supplementary file 1 [file microorganisms-10-00366-s001.zip › File S1/Bean_golden_mosaic_virus/DNA/DNA_AC3.fasta]

>KJ939795
TTAATAAAATTTATATTTTATTTCATGATTCTCAAGTACATAATTTACATATGATTTGTC
TGTTGCGAAACGTACAGCTCTGATTACATTGTTAAGCGAAATGACACCTATTCTGTCTAA
ATACAAGAGCACTAAATATTTAAATCTATTTAAATATGTCGTCCCAGAAGCTTGAAGAGA
TATCGTCCAGACTTGGAAATTCAGGAATGCCTTGTGTAGATCCAGTTTGTTCCTGAGGTT
GTGGTTGAACCGTATTTGGAGGTGGTATACTCTGGTCGTTGTGTATTGTAGATCTTCTAC
GTTGTACATCTTGAAATAGAGGGGATTTGATATCTCCCAGATATACACGCCATTCTCCGC
TTGACGTGCAGTGATGCGTTCCCCTGTGCGTGAATCCAT
>KJ939781
TTAATAAAATTTATATTTTATTTCATGATTCTCAAGTACATAATTTACATATGATTTGTC
TGTTGCGAAACGTACAGCTCTGATTACATTGTTAAGCGAAATGACACCTATTCTGTCTAA
ATACAAGAGCACTAAATATTTAAATCTATTTAAATATGTCGTCCCAGAAGCTTGAAGAGA
TATCGTCCAGACTTGGAAATTCAGGAAAGCCTTGTGTAGATCCAGTTTGTTCCTGAGGTT
GTGGTTGAACCGTATTTGGAGGTGGTATACTCTGGTCGTTGTGTATTGTAGATCTTCTAC
GTTGTACATCTTGAAATAGAGGGGATTTGATATCTCCCAGATATACACGCCATTCTCCGC
TTGACGTGCAGTGATGCGTTCCCCTGTGCGTGAATCCAT
>KJ939782
TTAATAAAATTTATATTTTATTTCATGATTCTCAAGTACATAATTTACATATGATTTGTC
TGTTGCGAAACGTACAGCTCTGATTACATTGTTAAGCGAAATGACACCTATTCTGTCTAA
ATACAAGAGCACTAAATATTTAAATCTATTTAAATATGTCGTCCCAGAAGCTTGAAGAGA
TATCGTCCAGACTTGGAAATTCAGGAAAGCCTTGTGTAGATCCAGTTTGTTCCTGAGGTT
GTGGTTGAACCGTATTTGGAGGTGGTATACTCTGGTCGTTGTGTATTGTAGATCTTCTAC
GTTGTACATCTTGAAATAGAGGGGATTTGATATCTCCCAGATATACACGCCATTCTCCGC
TTGACGTGCAGTGATGCGTTCCCCTGTGCGTGAATCCAT
>KJ939783
TTAATAAAATTTATATTTTATTTCATGATTCTCAAGTACATAATTTACATATGATTTGTC
TGTTGCGAAACGTACAGCTCTGATTACATTGTTAAGCGAAATGACACCTATTCTGTCTAA
ATACAAGAGCACTAAATATTTAAATCTATTTAAATATGTCGTCCCAGAAGCTTGAAGAGA
TATCGTCCAGACTTGGAAATTCAGGAAAGCCTTGTGTAGATCCAGTTTGTTCCTGAGGTT
GTGGTTGAACCGTATTTGGAGGTGGTATACTCTGGTCGTTGTGTATTGTAGATCTTCTAC
GTTGTACATCTTGAAATAGAGGGGATTTGATATCTCCCAGATATACACGCCATTCTCCGC
TTGACGTGCAGTGATGCGTTCCCCTGTGCGTGAATCCAT
>KJ939841
TTAATAAAATTTATATTTTATTTCATGATTCTCAAGTACATAATTTACATATGATTTGTC
TGTTGCGAAACGTACAGCTCTGATTACATTGTTAAGCGAAATGACACCTATTCTGTCTAA
ATACAAGAGCACTAAATACTTAAATCTATTTAAATATGTCGTCCCAGAAGCTTGAAGAGA
TATCGTCCAGACTTGGAAATTCAGGAAAGCCTTGTGTAGATCCAGTTTGTTCCTGAGGTT
GTGGTTGAACCGTATTTGGAGGTGGTATACTCTGGTCGTTGTGTATTGTAGATCTTCTAC
GTTGTACATCTTGAAATAGAGGGGATTTGATATCTCCCAGATATACACGCCATTCTCCGC
TTGACGTGCAGTGATGCGTTCCCCTGTGCGTGAATCCAT
>KJ939850
TTAATAAAATTTATATTTTATTTCATGATTCTCAAGTACATAATTTACATATGATTTGTC
TGTTGCGAAACGTACAGCTCGGATTACATTGTTAAGCGAAATGACACCTATTCTGTCTAA
ATACAAGAGCACTAAATATTTAAATCTATTTAAATATGTCGTCCCAGAAGCTTGAAGAGA
TATCGTCCAGACTTGGAAATTCAGGAAAGCCTTGTGTAGATCCAGTTTGTTCCTGAGGTT
GTGGTTGAACCGTATTTGGAGGTGGTATACTCTGGTCGTTGTGTATTGTAGATCTTCTAC
GTTGTACATCTTGAAATAGAGGGGATTTGATATCTCCCAGATATACACGCCATTCTCCGC
TTGACGTGCAGTGATGCGTTCCCCTGTGCGTGAATCCAT
>KJ939786
TTAATAAAATTTATATTTTATTTCATGATTCTCAAGTACATAATTTACATATGATTTGTC
TGTTGCGAAACGTACAGCTCTGATTACATTGTTAAGCGAAATGACACCTATTCTGTCTAA
ATACAAGAGCACTAAATATTTAAATCTATTTAAATATGTCGTCCCAGAAGCTTGAAGAGA
TATCGTCCAGACTTGGAAATTCAGGAAAGCCTTGTGTAGATCCAGTTTGTTCCTGAGGTT
GTGGTTGAACCGTATTTGGAGGTGGTATACTCTGGTCGTTGTGTATTGTAGATCTTCTAC
GTTGTACATCTTGAAATAGAGGGGATTTGATATCTCCCAGATATACACGCCATTCTCCGC
TTGACGTGCAGTGATGCGTTCCCCTGTGCGTGAATCCAT
>KJ939792
TTAATAAAATTTATATTTTATTTCATGATTCTCAAGTACATAATTTACATATGATTTGTC
TGTTGCGAAACGTACAGCTCTGATTACATTGTTAAGCGAAATGACACCTATTCTGTCTAA
ATACAAGAGCACTAAATATTTAAATCTATTTAAATATGTCGTCCCAGAAGCTTGAAGAGA
TATCGTCCAGACTTGGAAATTCAGGAAAGCCTTGTGTAGATCCAGTTTGTTCCTGAGGTT
GTGGTTGAACCGTATTTGGAGGTGGTATACTCTGGTCGTTGTGTATTGTAGATCTTCTAC
GTTGTACATCTTGAAATAGAGGGGATTTGATATCTCCCAGATATACACGCCATTCTCCGC
TTGACGTGCAGTGATGCGTTCCCCTGTGCGTGAATCCAT
>KJ939793
TTAATAAAATTTATATTTTATTTCATGATTCTCAAGTACATAATTTACATATGATTTGTC
TGTTGCGAAACGTACAGCTCTGATTACATTGTTAAGCGAAATGACACCTATTCTGTCTAA
ATACAAGAGCACTAAATATTTAAATCTATTTAAATATGTCGTCCCAGAAGCTTGAAGAGA
TATCGTCCAGACTTGGAAATTCAGGAAAGCCTTGTGTAGATCCAGTTTGTTCCTGAGGTT
GTGGTTGAACCGTATTTGGAGGTGGTATACTCTGGTCGTTGTGTATTGTAGATCTTCTAC
GTTGTACATCTTGAAATAGAGGGGATTTGATATCTCCCAGATATACACGCCATTCTCCGC
TTGACGTGCAGTGATGCGTTCCCCTGTGCGTGAATCCAT
>KJ939818
TTAATAAAATTTATATTTTATTTCATGATTCTCAAGTACATAATTTACATATGATTTGTC
TGTTGCGAAACGTACAGCTCTGATTACATTGTTAAGCGAAATGACACCTATTCTGTCTAA
ATACAAGAGCACTAAATATTTAAATCTATTTAAATATGTCGTCCCAGAAGCTTGAAGAGA
TATCGTCCAGACTTGGAAATTCAGGAAAGCCTTGTGTAGATCCAGTTTGTTCCTGAGGTT
GTGGTTGAACCGTATTTGGAGGTGGTATACTCTGGTCGTTGTGTATTGTAGATCTTCTAC
GTTGTACATCTTGAAATAGAGGGGATTTGATATCTCCCAGATATACACGCCATTCTCCGC
TTGACGTGCAGTGATGCGTTCCCCTGTGCGTGAATCCAT
>KJ939813
TTAATAAAATTTATATTTTATTTCATGATTCTCAAGTACATAATTTACATATGATTTGTC
TGTTGCGAAACGTACAGCTCTGATTACATTGTTAAGCGAAATGACACCTATTCTGTCTAA
ATACAAGAGCACTAAATATTTAAATCTATTTAAATATGTCGTCCCAGAAGCTTGAAGAGA
TATCGTCCAGACTTGGAAATTCAGGAAAGCCTTGTGTAGATCCAGTTTGTTCCTGAGGTT
GTGGTTGAACCGTATTTGGAGGTGGTATACTCTGGTCGTTGTGTATTGTAGATCTTCTAC
GTTGTACATCTTGAAATAGAGGGGATTTGATATCTCCCAGATATACACGCCATTCTCCGC
TTGACGTGCAGTGATGCGTTCCCCTGTGCGTGAATCCAT
>KJ939812
TTAATAAAATTTATATTTTATTTCATGATTCTCAAGTACATAATTTACATATGATTTGTC
TGTTGCGAAACGTACAGCTCTGATTACATTGTTAAGCGAAATGACACCTATTCTGTCTAA
ATACAAGAGCACTAAATATTTAAATCTATTTAAATATGTCGTCCCAGAAGCTTGAAGAGA
TATCGTCCAGACTTGGAAATTCAGGAAAGCCTTGTGTAGATCCAGTTTGTTCCTGAGGTT
GTGGTTGAACCGTATTTGGAGGTGGTATACTCTGGTCGTTGTGTATTGTAGATCTTCTAC
GTTGTACATCTTGAAATAGAGGGGATTTGATATCTCCCAGATATACACGCCATTCTCCGC
TTGACGTGCAGTGATGCGTTCCCCTGTGCGTGAATCCAT
>KJ939811
TTAATAAAATTTATATTTTATTTCATGATTCTCAAGTACATAATTTACATATGATTTGTC
TGTTGCGAAACGTACAGCTCTGATTACATTGTTAAGCGAAATGACACCTATTCTGTCTAA
ATACAAGAGCACTAAATATTTAAATCTATTTAAATATGTCGTCCCAGAAGCTTGAAGAGA
TATCGTCCAGACTTGGAAATTCAGGAAAGCCTTGTGTAGATCCAGTTTGTTCCTGAGGTT
GTGGTTGAACCGTATTTGGAGGTGGTATACTCTGGTCGTTGTGTATTGTAGATCTTCTAC
GTTGTACATCTTGAAATAGAGGGGATTTGATATCTCCCAGATATACACGCCATTCTCCGC
TTGACGTGCAGTGATGCGTTCCCCTGTGCGTGAATCCAT
>KJ939810
TTAATAAAATTTATATTTTATTTCATGATTCTCAAGTACATAATTTACATATGATTTGTC
TGTTGCGAAACGTACAGCTCTGATTACATTGTTAAGCGAAATGACACCTATTCTGTCTAA
ATACAAGAGCACTAAATATTTAAATCTATTTAAATATGTCGTCCCAGAAGCTTGAAGAGA
TATCGTCCAGACTTGGAAATTCAGGAAAGCCTTGTGTAGATCCAGTTTGTTCCTGAGGTT
GTGGTTGAACCGTATTTGGAGGTGGTATACTCTGGTCGTTGTGTATTGTAGATCTTCTAC
GTTGTACATCTTGAAATAGAGGGGATTTGATATCTCCCAGATATACACGCCATTCTCCGC
TTGACGTGCAGTGATGCGTTCCCCTGTGCGTGAATCCAT
>KJ939809
TTAATAAAATTTATATTTTATTTCATGATTCTCAAGTACATAATTTACATATGATTTGTC
TGTTGCGAAACGTACAGCTCTGATTACATTGTTAAGCGAAATGACACCTATTCTGTCTAA
ATACAAGAGCACTAAATATTTAAATCTATTTAAATATGTCGTCCCAGAAGCTTGAAGAGA
TATCGTCCAGACTTGGAAATTCAGGAAAGCCTTGTGTAGATCCAGTTTGTTCCTGAGGTT
GTGGTTGAACCGTATTTGGAGGTGGTATACTCTGGTCGTTGTGTATTGTAGATCTTCTAC
GTTGTACATCTTGAAATAGAGGGGATTTGATATCTCCCAGATATACACGCCATTCTCCGC
TTGACGTGCAGTGATGCGTTCCCCTGTGCGTGAATCCAT
>KJ939799
TTAATAAAATTTATATTTTATTTCATGATTCTCAAGTACATAATTTACATATGATTTGTC
TGTTGCGAAACGTACAGCTCTGATTACATTGTTAAGCGAAATGACACCTATTCTGTCTAA
ATACAAGAGCACTAAATATTTAAATCTATTTAAATATGTCGTCCCAGAAGCTTGAAGAGA
TATCGTCCAGACTTGGAAATTCAGGAAAGCCTTGTGTAGATCCAGTTTGTTCCTGAGGTT
GTGGTTGAACCGTATTTGGAGGTGGTATACTCTGGTCGTTGTGTATTGTAGATCTTCTAC
GTTGTACATCTTGAAATAGAGGGGATTTGATATCTCCCAGATATACACGCCATTCTCCGC
TTGACGTGCAGTGATGCGTTCCCCTGTGCGTGAATCCAT
>KJ939798
TTAATAAAATTTATATTTTATTTCATGATTCTCAAGTACATAATTTACATATGATTTGTC
TGTTGCGAAACGTACAGCTCTGATTACATTGTTAAGCGAAATGACACCTATTCTGTCTAA
ATACAAGAGCACTAAATATTTAAATCTATTTAAATATGTCGTCCCAGAAGCTTGAAGAGA
TATCGTCCAGACTTGGAAATTCAGGAAAGCCTTGTGTAGATCCAGTTTGTTCCTGAGGTT
GTGGTTGAACCGTATTTGGAGGTGGTATACTCTGGTCGTTGTGTATTGTAGATCTTCTAC
GTTGTACATCTTGAAATAGAGGGGATTTGATATCTCCCAGATATACACGCCATTCTCCGC
TTGACGTGCAGTGATGCGTTCCCCTGTGCGTGAATCCAT
>KJ939849
TTAATAAAATTTATATTTTATTTCATGATTCTCAAGTACATAATTTACATATGATTTGTC
TGTTGCGAAACGTACAGCTCTGATTACATTGTTAAGCGAAATGACACCTATTCTGTCTAA
ATACAAGAGCACTAAATATTTAAATCTATTTAAATATGTCGTCCCAGAAGCTTGAAGAGA
TATCGTCCAGACTTGGAAATTCAGGAAAGCCTTGTGTAGATCCAGTTTGTTCCTGAGGTT
GTGGTTGAACCGTATTTGGAGGTGGTATACTCTGGTCGTTGTGTATTGTAGATCTTCTAC
GTTGTACATCTTGAAATAGAGGGGATTTGATATCTCCCAGATATACACGCCATTCTCCGC
TTGACGTGCAGTGATGCGTTCCCCTGTGCGTGAATCCAT
>KJ939848
TTAATAAAATTTATATTTTATTTCATGATTCTCAAGTACATAATTTACATATGATTTGTC
TGTTGCGAAACGTACAGCTCTGATTACATTGTTAAGCGAAATGACACCTATTCTGTCTAA
ATACAAGAGCACTAAATATTTAAATCTATTTAAATATGTCGTCCCAGAAGCTTGAAGAGA
TATCGTCCAGACTTGGAAATTCAGGAAAGCCTTGTGTAGATCCAGTTTGTTCCTGAGGTT
GTGGTTGAACCGTATTTGGAGGTGGTATACTCTGGTCGTTGTGTATTGTAGATCTTCTAC
GTTGTACATCTTGAAATAGAGGGGATTTGATATCTCCCAGATATACACGCCATTCTCCGC
TTGACGTGCAGTGATGCGTTCCCCTGTGCGTGAATCCAT
>KJ939802
TTAATAAAATTTATATTTTATTTCATGATTCTCAAGTACATAATTTACATATGATTTGTC
TGTTGCGAAACGTACAGCTCTGATTACATTGTTAAGCGAAATGACACCTATTCTGTCTAA
ATACAAGAGCACTAAATATTTAAATCTATTTAAATATGTCGTCCCAGAAGCTTGAAGAGA
TATCGTCCAGACTTGGAAATTCAGGAAAGCCTTGTGTAGATCCAGTTTGTTCCTGAGGTT
GTGGTTGAACCGTATTTGGAGGTGGTATACTCTGGTCGTTGTGTATTGTAGATCTTCTAC
GTTGTACATCTTGAAATAGAGGGGATTTGATATCTCCCAGATATACACGCCATTCTCCGC
TTGACGTGCAGTGATGCGTTCCCCTGTGCGTGAATCCAT
>KJ939801
TTAATAAAATTTATATTTTATTTCATGATTCTCAAGTACATAATTTACATATGATTTGTC
TGTTGCGAAACGTACAGCTCTGATTACATTGTTAAGCGAAATGACACCTATTCTGTCTAA
ATACAAGAGCACTAAATATTTAAATCTATTTAAATATGTCGTCCCAGAAGCTTGAAGAGA
TATCGTCCAGACTTGGAAATTCAGGAAAGCCTTGTGTAGATCCAGTTTGTTCCTGAGGTT
GTGGTTGAACCGTATTTGGAGGTGGTATACTCTGGTCGTTGTGTATTGTAGATCTTCTAC
GTTGTACATCTTGAAATAGAGGGGATTTGATATCTCCCAGATATACACGCCATTCTCCGC
TTGACGTGCAGTGATGCGTTCCCCTGTGCGTGAATCCAT
>KJ939803
TTAATAAAATTTATATTTTATTTCATGATTCTCAAGTACATAATTTACATATGATTTGTC
TGTTGCGAAACGTACAGCTCTGATTACATTGTTAAGCGAAATGACACCTATTCTGTCTAA
ATACAAGAGCACTAAATATTTAAATCTATTTAAATATGTCGTCCCAGAAGCTTGAAGAGA
TATCGTCCAGACTTGGAAATTCAGGAAAGCCTTGTGTAGATCCAGTTTGTTCCTGAGGTT
GTGGTTGAACCGTATTTGGAGGTGGTATACTCTGGTCGTTGTGTATTGTAGATCTTCTAC
GTTGTACATCTTGAAATAGAGGGGATTTGATATCTCCCAGATATACACGCCATTCTCCGC
TTGACGTGCAGTGATGCGTTCCCCTGTGCGTGAATCCAT
>KJ939852
TTAATAAAATTTATATTTTATTTCATGATTCTCAAGTACATAATTTACATATGATTTGTC
TGTTGCGAAACGTACAGCTCTGATTACATTGTTAAGCGAAATGACACCTATTCTGTCTAA
ATACAAGAGCACTAAATATTTAAATCTATTTAAATATGTCGTCCCAGAAGCTTGAAGAGA
TATCGTCCAGACTTGGAAATTCAGGAAAGCCTTGTGTAGATCCAGTTTGTTCCTGAGGTT
GTGGTTGAACCGTATTTGGAGGTGGTATACTCTGGTCGTTGTGTATTGTAGATCTTCTAC
GTTGTACATCTTGAAATAGAGGGGATTTGATATCTCCCAGATATACACGCCATTCTCCGC
TTGACGTGCAGTGATGCGTTCCCCTGTGCGTGAATCCAT
>KJ939853
TTAATAAAATTTATATTTTATTTCATGATTCTCAAGTACATAATTTACATATGATTTGTC
TGTTGCGAAACGTACAGCTCTGATTACATTGTTAAGCGAAATGACACCTATTCTGTCTAA
ATACAAGAGCACTAAATATTTAAATCTATTTAAATATGTCGTCCCAGAAGCTTGAAGAGA
TATCGTCCAGACTTGGAAATTCAGGAAAGCCTTGTGTAGATCCAGTTTGTTCCTGAGGTT
GTGGTTGAACCGTATTTGGAGGTGGTATACTCTGGTCGTTGTGTATTGTAGATCTTCTAC
GTTGTACATCTTGAAATAGAGGGGATTTGATATCTCCCAGATATACACGCCATTCTCCGC
TTGACGTGCAGTGATGCGTTCCCCTGTGCGTGAATCCAT
>KJ939851
TTAATAAAATTTATATTTTATTTCATGATTCTCAAGTACATAATTTACATATGATTTGTC
TGTTGCGAAACGTACAGCTCTGATTACATTGTTAAGCGAAATGACACCTATTCTGTCTAA
ATACAAGAGCACTAAATATTTAAATCTATTTAAATATGTCGTCCCAGAAGCTTGAAGAGA
TATCGTCCAGACTTGGAAATTCAGGAAAGCCTTGTGTAGATCCAGTTTGTTCCTGAGGTT
GTGGTTGAACCGTATTTGGAGGTGGTATACTCTGGTCGTTGTGTATTGTAGATCTTCTAC
GTTGTACATCTTGAAATAGAGGGGATTTGATATCTCCCAGATATACACGCCATTCTCCGC
TTGACGTGCAGTGATGCGTTCCCCTGTGCGTGAATCCAT
>KJ939845
TTAATAAAATTTATATTTTATTTCATGATTCTCAAGTACATAATTTACATATGATTTGTC
TGTTGCGAAACGTACAGCTCTGATTACATTGTTAAGCGAAATGACACCTATTCTGTCTAA
ATACAAGAGCACTAAATATTTAAATCTATTTAAATATGTCGTCCCAGAAGCTTGAAGAGA
TATCGTCCAGACTTGGAAATTCAGGAAAGCCTTGTGTAGATCCAGTTTGTTCCTGAGGTT
GTGGTTGAACCGTATTTGGAGGTGGTATACTCTGGTCGTTGTGTATTGTAGATCTTCTAC
GTTGTACATCTTGAAATAGAGGGGATTTGATATCTCCCAGATATACACGCCATTCTCCGC
TTGACGTGCAGTGATGCGTTCCCCTGTGCGTGAATCCAT
>KJ939823
TTAATAAAATTTATATTTTATTTCATGATTCTCAAGTACATAATTTACATATGATTTGTC
TGTTGCGAAACGTACAGCTCTGATTACATTGTTAAGCGAAATGACACCTATTCTGTCTAA
ATACAAGAGCACTAAATATTTAAATCTATTTAAATATGTCGTCCCAGAAGCTTGAAGAGA
TATCGTCCAGACTTGGAAATTCAGGAAAGCCTTGTGTAGATCCAGTTTGTTCCTGAGGTT
GTGGTTGAACCGTATTTGGAGGTGGTATACTCTGGTCGTTGTGTATTGTAGATCTTCTAC
GTTGTACATCTTGAAATAGAGGGGATTTGATATCTCCCAGATATACACGCCATTCTCCGC
TTGACGTGCAGTGATGCGTTCCCCTGTGCGTGAATCCAT
>KJ939822
TTAATAAAATTTATATTTTATTTCATGATTCTCAAGTACATAATTTACATATGATTTGTC
TGTTGCGAAACGTACAGCTCTGATTACATTGTTAAGCGAAATGACACCTATTCTGTCTAA
ATACAAGAGCACTAAATATTTAAATCTATTTAAATATGTCGTCCCAGAAGCTTGAAGAGA
TATCGTCCAGACTTGGAAATTCAGGAAAGCCTTGTGTAGATCCAGTTTGTTCCTGAGGTT
GTGGTTGAACCGTATTTGGAGGTGGTATACTCTGGTCGTTGTGTATTGTAGATCTTCTAC
GTTGTACATCTTGAAATAGAGGGGATTTGATATCTCCCAGATATACACGCCATTCTCCGC
TTGACGTGCAGTGATGCGTTCCCCTGTGCGTGAATCCAT
>KJ939805
TTAATAAAATTTATATTTTATTTCATGATTCTCAAGTACATAATTTACATATGATTTGTC
TGTTGCGAAACGTACAGCTCTGATTACATTGTTAAGCGAAATGACACCTATTCTGTCTAA
ATACAAGAGCACTAAATATTTAAATCTATTTAAATATGTCGTCCCAGAAGCTTGAAGAGA
TATCGTCCAGACTTGGAAATTCAGGAAAGCCTTGTGTAGATCCAGTTTGTTCCTGAGGTT
GTGGTTGAACCGTATTTGGAGGTGGTATACTCTGGTCGTTGTGTATTGTAGATCTTCTAC
GTTGTACATCTTGAAATAGAGGGGATTTGATATCTCCCAGATATACACGCCATTCTCCGC
TTGACGTGCAGTGATGCGTTCCCCTGTGCGTGAATCCAT
>KJ939824
TTAATAAAATTTATATTTTATTTCATGATTCTCAAGTACATAATTTACATATGATTTGTC
TGTTGCGAAACGTACAGCTCTGATTACATTGTTAAGCGAAATGACACCTATTCTGTCTAA
ATACAAGAGCACTAAATATTTAAATCTATTTAAATATGTCGTCCCAGAAGCTTGAAGAGA
TATCGTCCAGACTTGGAAATTCAGGAAAGCCTTGTGTAGATCCAGTTTGTTCCTGAGGTT
GTGGTTGAACCGTATTTGGAGGTGGTATACTCTGGTCGTTGTGTATTGTAGATCTTCTAC
GTTGTACATCTTGAAATAGAGGGGATTTGATATCTCCCAGATATACACGCCATTCTCCGC
TTGACGTGCAGTGATGCGTTCCCCTGTGCGTGAATCCAT
>KJ939832
TTAATAAAATTTATATTTTATTTCATGATTCTCAAGTACATAATTTACATATGATTTGTC
TGTTGCGAAACGTACAGCTCTGATTACATTGTTAAGCGAAATGACACCTATTCTGTCTAA
ATACAAGAGCACTAAATATTTAAATCTATTTAAATATGTCGTCCCAGAAGCTTGAAGAGA
TATCGTCCAGACTTGGAAATTCAGGAAAGCCTTGTGTAGATCCAGTTTGTTCCTGAGGTT
GTGGTTGAACCGTATTTGGAGGTGGTATACTCTGGTCGTTGTGTATTGTAGATCTTCTAC
GTTGTACATCTTGAAATAGAGGGGATTTGATATCTCCCAGATATACACGCCATTCTCCGC
TTGACGTGCAGTGATGCGTTCCCCTGTGCGTGAATCCAT
>KJ939815
TTAATAAAATTTATATTTTATTTCATGATTCTCAAGTACATAATTTACATATGATTTGTC
TGTTGCGAAACGTACAGCTCTGATTACATTGTTAAGCGAAATGACACCTATTCTGTCTAA
ATACAAGAGCACTAAATATTTAAATCTATTTAAATATGTCGTCCCAGAAGCTTGAAGAGA
TATCGTCCAGACTTGGAAATTCAGGAAAGCCTTGTGTAGATCCAGTTTGTTCCTGAGGTT
GTGGTTGAACCGTATTTGGAGGTGGTATACTCTGGTCGTTGTGTATTGTAGATCTTCTAC
GTTGTACATCTTGAAATAGAGGGGATTTGATATCTCCCAGATATACACGCCATTCTCCGC
TTGACGTGCAGTGATGCGTTCCCCTGTGCGTGAATCCAT
>KJ939816
TTAATAAAATTTATATTTTATTTCATGATTCTCAAGTACATAATTTACATATGATTTGTC
TGTTGCGAAACGTACAGCTCTGATTACATTGTTAAGCGAAATGACACCTATTCTGTCTAA
ATACAAGAGCACTAAATATTTAAATCTATTTAAATATGTCGTCCCAGAAGCTTGAAGAGA
TATCGTCCAGACTTGGAAATTCAGGAAAGCCTTGTGTAGATCCAGTTTGTTCCTGAGGTT
GTGGTTGAACCGTATTTGGAGGTGGTATACTCTGGTCGTTGTGTATTGTAGATCTTCTAC
GTTGTACATCTTGAAATAGAGGGGATTTGATATCTCCCAGATATACACGCCATTCTCCGC
TTGACGTGCAGTGATGCGTTCCCCTGTGCGTGAATCCAT
>KJ939838
TTAATAAAATTTATATTTTATTTCATGATTCTCAAGTACATAATTTACATATGATTTGTC
TGTTGCGAAACGTACAGCTCTGATTACATTGTTAAGCGAAATGACACCTATTCTGTCTAA
ATACAAGAGCACTAAATATTTAAATCTATTTAAATATGTCGTCCCAGAAGCTTGAAGAGA
TATCGTCCAGACTTGGAAATTCAGGAAAGCCTTGTGTAGATCCAGTTTGTTCCTGAGGTT
GTGGTTGAACCGTATTTGGAGGTGGTATACTCTGGTCGTTGTGTATTGTAGATCTTCTAC
GTTGTACATCTTGAAATAGAGGGGATTTGATATCTCCCAGATATACACGCCATTCTCCGC
TTGACGTGCAGTGATGCGTTCCCCTGTGCGTGAATCCAT
>KJ939839
TTAATAAAATTTATATTTTATTTCATGATTCTCAAGTACATAATTTACATATGATTTGTC
TGTTGCGAAACGTACAGCTCTGATTACATTGTTAAGCGAAATGACACCTATTCTGTCTAA
ATACAAGAGCACTAAATATTTAAATCTATTTAAATATGTCGTCCCAGAAGCTTGAAGAGA
TATCGTCCAGACTTGGAAATTCAGGAAAGCCTTGTGTAGATCCAGTTTGTTCCTGAGGTT
GTGGTTGAACCGTATTTGGAGGTGGTATACTCTGGTCGTTGTGTATTGTAGATCTTCTAC
GTTGTACATCTTGAAATAGAGGGGATTTGATATCTCCCAGATATACACGCCATTCTCCGC
TTGACGTGCAGTGATGCGTTCCCCTGTGCGTGAATCCAT
>KJ939840
TTAATAAAATTTATATTTTATTTCATGATTCTCAAGTACATAATTTACATATGATTTGTC
TGTTGCGAAACGTACAGCTCTGATTACATTGTTAAGCGAAATGACACCTATTCTGTCTAA
ATACAAGAGCACTAAATATTTAAATCTATTTAAATATGTCGTCCCAGAAGCTTGAAGAGA
TATCGTCCAGACTTGGAAATTCAGGAAAGCCTTGTGTAGATCCAGTTTGTTCCTGAGGTT
GTGGTTGAACCGTATTTGGAGGTGGTATACTCTGGTCGTTGTGTATTGTAGATCTTCTAC
GTTGTACATCTTGAAATAGAGGGGATTTGATATCTCCCAGATATACACGCCATTCTCCGC
TTGACGTGCAGTGATGCGTTCCCCTGTGCGTGAATCCAT
>KJ939837
TTAATAAAATTTATATTTTATTTCATGATTCTCAAGTACATAATTTACATATGATTTGTC
TGTTGCGAAACGTACAGCTCTGATTACATTGTTAAGCGAAATGACACCTATTCTGTCTAA
ATACAAGAGCACTAAATATTTAAATCTATTTAAATATGTCGTCCCAGAAGCTTGAAGAGA
TATCGTCCAGACTTGGAAATTCAGGAAAGCCTTGTGTAGATCCAGTTTGTTCCTGAGGTT
GTGGTTGAACCGTATTTGGAGGTGGTATACTCTGGTCGTTGTGTATTGTAGATCTTCTAC
GTTGTACATCTTGAAATAGAGGGGATTTGATATCTCCCAGATATACACGCCATTCTCCGC
TTGACGTGCAGTGATGCGTTCCCCTGTGCGTGAATCCAT
>KJ939836
TTAATAAAATTTATATTTTATTTCATGATTCTCAAGTACATAATTTACATATGATTTGTC
TGTTGCGAAACGTACAGCTCTGATTACATTGTTAAGCGAAATGACACCTATTCTGTCTAA
ATACAAGAGCACTAAATATTTAAATCTATTTAAATATGTCGTCCCAGAAGCTTGAAGAGA
TATCGTCCAGACTTGGAAATTCAGGAAAGCCTTGTGTAGATCCAGTTTGTTCCTGAGGTT
GTGGTTGAACCGTATTTGGAGGTGGTATACTCTGGTCGTTGTGTATTGTAGATCTTCTAC
GTTGTACATCTTGAAATAGAGGGGATTTGATATCTCCCAGATATACACGCCATTCTCCGC
TTGACGTGCAGTGATGCGTTCCCCTGTGCGTGAATCCAT
>KJ939843
TTAATAAAATTTATATTTTATTTCATGATTCTCAAGTACATAATTTACATATGATTTGTC
TGTTGCGAAACGTACAGCTCTGATTACATTGTTAAGCGAAATGACACCTATTCTGTCTAA
ATACAAGAGCACTAAATATTTAAATCTATTTAAATATGTCGTCCCAGAAGCTTGAAGAGA
TATCGTCCAGACTTGGAAATTCAGGAAAGCCTTGTGTAGATCCAGTTTGTTCCTGAGGTT
GTGGTTGAACCGTATTTGGAGGTGGTATACTCTGGTCGTTGTGTATTGTAGATCTTCTAC
GTTGTACATCTTGAAATAGAGGGGATTTGATATCTCCCAGATATACACGCCATTCTCCGC
TTGACGTGCAGTGATGCGTTCCCCTGTGCGTGAATCCAT
>KJ939829
TTAATAAAATTTATATTTTATTTCATGATTCTCAAGTACACAATTTACATATGATTTGTC
TGTTGCGAAACGTACAGCTCTGATTACATTGTTAAGCGAAATGACACCTATTCTGTCTAA
ATACAAGAGCACTAAATATTTAAATCTATTTAAATATGTCGTCCCAGAAGCTTGAAGAGA
TATCGTCCAGACTTGGAAATTCAGGAAAGCCTTGTGTAGATCCAGTTTGTTCCTGAGGTT
GTGGTTGAACCGTATTTGGAGGTGGTATACTCTGGTCGTTGTGTATTGTAGATCTTCTAC
GTTGTACATCTTGAAATAGAGGGGATTTGATATCTCCCAGATATACACGCCATTCTCCGC
TTGACGTGCAGTGATGCGTTCCCCTGTGCGTGAATCCAT
>KJ939842
TTAATAAAATTTATATTTTATTTCATGATTCTCAAGTACATAATTTACATATGATTTGTC
TGTTGCGAAACGTACAGCTCTGATTACATTGTTAAGCGAAATTACACCTATTCTGTCTAA
ATACAAGAGCACTAAATATTTAAATCTATTTAAATATGTCGTCCCAGAAGCTTGAAGAGA
TATCGTCCAGACTTGGAAATTCAGGAAAGCCTTGTGTAGATCCAGTTTGTTCCTGAGGTT
GTGGTTGAACCGTATTTGGAGGTGGTATACTCTGGTCGTTGTGTATTGTAGATCTTCTAC
GTTGTACATCTTGAAATAGAGGGGATTTGATATCTCCCAGATATACACGCCATTCTCCGC
TTGACGTGCAGTGATGCGTTCCCCTGTGCGTGAATCCAT
>FJ665283
TTAATAAAATTTATATTTTATTTCATGATTCTCAAGTACATAATTTACATATGATTTGTC
TGTTGCGAAACGTACAGCTCTGATTACATTGTTAAGTGAAATGACACCTATTCTGTCTAA
ATACAAGAGCACTAAATATTTAAATCTATTTAAATATGTCGTCCCAGAAGCTTGAAGAGA
TATCGTCCAGACTTGGAAATTCAGGAAAGCCTTGTGTAGATCCAGTTTGTTCCTGAGGTT
GTGGTTGAACCGTATTTGGAGGTGGTATACTCTGGTCGTTGTGTATTGTAGATCTTCTAC
GTTGTACATCTTGAAATAGAGGGGATTTGATATCTCCCAGATATACACGCCATTCTCCGC
TTGACGTGCAGTGATGCGTTCCCCTGTGCGTGAATCCAT
>KJ939720
TTAATAAAATTTATATTTTATTTCATGATTCTCAAGTACATAATTTACATATGATTTGTC
TGTTGCGAAACGTACAGCTCTGATTACATTGTTAAGTGAAATGACACCTATTCTGTCTAA
ATACAAGAGCACTAAATATTTAAATCTATTTAAATATGTCGTCCCAGAAGCTTGAAGAGA
TATCGTCCAGACTTGGAAATTCAGGAAAGCCTTGTGTAGACCCAGTTTGTTCCTGAGGTT
GTGGTTGAACCGTATTTGTATGTGGTATATTCTGGTCGTTGTGTATTGTAGATCTTCTAC
GTTGTACATCTTGAAATAGAGGGGATTTGATATCTCCCAGATATACACGCCATTCTCTGC
TTGACGTGCAGTGATGCGTTCCCCTGTGCGTGAATCCAT
>KJ939806
TTAATAAAATTTATATTTTATTTCATGATTCTCAAGTACATAATTTACATATGATTTGTC
TGTTGCGAAACGTACAGCTCTGATTACATTGTTAAGCGAAATGACACCTATTCTGTCTAA
ATACAAGAGTACTAAATATTTAAATCTATTTAAATATGTCGTCCCAGAAGCTTGAAGAGA
TATCGTCCAGACTTGGAAATTCAGGAAAGCCTTGTGTAGATCCAGTTTGTTCCTGAGGTT
GTGGTTGAACCGTATTTGGAGGTGGTATACTCTGGTCGTTGTGTATTGTAGATCCTCTAC
GTTGTACATCTTGAAATAGAGGGGATTTGATATCTCCCAGATATACACGCCATTCTCCGC
TTGACGTGCAGTGATGCGTTCCCCTGTGCGTGAATCCAT
>KJ939778
TTAATAAAATTTATATTTTATTTCATGATTCTCAAGTACATAATTTACATATGATTTGTC
TGTTGCGAAACGTACAGCTCTGATTACATTGTTAAGCGAAATGACACCTATTCTATCTAA
ATACAAGAGCACTAAATATTTAAATCTATTTAAATATGTCGTCCCAGAAGCTTGAAGAGA
TATCGTCCAGACTTGGAAATTCAGGAAAGCCTTGTGTAGATCCAGTTTGTTCCTGAGGTT
GTGGTTGAACCGTATTTGGAGGTGGTATACTCTGGTTGTTGTGTATTGTAGATCCTCTAC
GTTGTACATCTTGAAATAAAGGGGATTTGATATCTCCCAGATATACACGCCATTCTCCGC
TTGACGTGCAGTGATGCGTTCCCCTGTGCGTGAATCCAT
>KJ939777
TTAATAAAATTTATATTTTATTTCATGATTCTCAAGTACATAATTTACATATGATTTGTC
TGTTGCGAAACGTACAGCTCTGATTACATTGTTAAGCGAAATGACACCTATTCTATCTAA
ATACAAGAGCACTAAATATTTAAATCTATTTAAATATGTCGTCCCAGAAGCTTGAAGAGA
TATCGTCCAGACTTGGAAATCCAGGAAAGCCTTGTGTAGATCCAGTTTGTTCCTGAGGTT
GTGGTTGAACCGTATTTGGAGGTGGTATACTCTGGTTGTTGTGTATTGTAGATCCTCTAC
GTTGTACATCTTGAAATAAAGGGGATTTGATATCTCCCAGATATACACGCCATTCTCCGC
TTGACGTGCAGTGATGCGTTCCCCTGTGCGTGAATCCAT
>KJ939776
TTAATAAAATTTATATTTTATTTCATGATTCTCAAGTACATAATTTACATATGATTTGTC
TGTTGCGAAACGTACAGCTCTGATTACATTGTTAAGCGAAATGACACCTATTCTATCTAA
ATACAAGAGCACTAAATATTTAAATCTATTTAAATATGTCGTCCCAGAAGCTTGAAGAGA
TATCGTCCAGACTTGGAAATTCAGGAAAGCCTTGTGTAGATCCAGTTTGTTCCTGAGGTT
GTGGTTGAACCGTATTTGGAGGTGGTATACTCTGGTTGTTGTGTATTGTAGATCCTCTAC
GTTGTACATCTTGAAATAAAGGGGATTTGATATCTCCCAGATATACACGCCATTCTCCGC
TTGACGTGCAGTGATGCGTTCCCCTGTGCGTGAATCCAT
>KJ939766
TTAATAAAATTTATATTTTATTTCATGATTCTCAAGTACATAATTTACATATGATTTGTC
TGTTGCGAAACGTACAGCTCTGATTACATTGTTAAGCGAAATGACACCTATTCTATCTAA
ATACAAGAGCACTAAATATTTAAATCTATTTAAATATGTCGTCCCAGAAGCTTGAAGAGA
TATCGTCCAGACTTGGAAATTCAGGAAAGCCTTGTGTAGATCCAGTTTGTTCCTGAGGTT
GTGGTTGAACCGTATTTGGAGGTGGTATACTCTGGTTGTTGTGTATTGTAGATCCTCTAC
GTTGTACATCTTGAAATAAAGGGGATTTGATATCTCCCAGATATACACGCCATTCTCCGC
TTGACGTGCAGTGATGCGTTCCCCTGTGCGTGAATCCAT
>KJ939767
TTAATAAAATTTATATTTTATTTCATGATTCTCAAGTACATAATTTACATATGATTTGTC
TGTTGCGAAACGTACAGCTCTGATTACATTGTTAAGCGAAATGACACCTATTCTATCTAA
ATACAAGAGCACTAAATATTTAAATCTATTTAAATATGTCGTCCCAGAAGCTTGAAGAGA
TATCGTCCAGACTTGGAAATTCAGGAAAGCCTTGTGTAGATCCAGTTTGTTCCTGAGGTT
GTGGTTGAACCGTATTTGGAGGTGGTATACTCTGGTTGTTGTGTATTGTAGATCCTCTAC
GTTGTACATCTTGAAATAAAGGGGATTTGATATCTCCCAGATATACACGCCATTCTCCGC
TTGACGTGCAGTGATGCGTTCCCCTGTGCGTGAATCCAT
>KJ939769
TTAATAAAATTTATATTTTATTTCATGATTCTCAAGTACATAATTTACATATGATTTGTC
TGTTGCGAAACGTACAGCTCTGATTACATTGTTAAGCGAAATGACACCTATTCTATCTAA
ATACAAGAGCACTAAATATTTAAATCTATTTAAATATGTCGTCCCAGAAGCTTGAAGAGA
TATCGTCCAGACTTGGAAATTCAGGAAAGCCTTGTGTAGATCCAGTTTGTTCCTGAGGTT
GTGGTTGAACCGTATTTGGAGGTGGTATACTCTGGTTGTTGTGTATTGTAGATCCTCTAC
GTTGTACATCTTGAAATAAAGGGGATTTGATATCTCCCAGATATACACGCCATTCTCCGC
TTGACGTGCAGTGATGCGTTCCCCTGTGCGTGAATCCAT
>KJ939770
TTAATAAAATTTATATTTTATTTCATGATTCTCAAGTACATAATTTACATATGATTTGTC
TGTTGCGAAACGTACAGCTCTGATTACATTGTTAAGCGAAATGACACCTATTCTATCTAA
ATACAAGAGCACTAAATATTTAAATCTATTTAAATATGTCGTCCCAGAAGCTTGAAGAGA
TATCGTCCAGACTTGGAAATTCAGGAAAGCCTTGTGTAGATCCAGTTTGTTCCTGAGGTT
GTGGTTGAACCGTATTTGGAGGTGGTATACTCTGGTTGTTGTGTATTGTAGATCCTCTAC
GTTGTACATCTTGAAATAAAGGGGATTTGATATCTCCCAGATATACACGCCATTCTCCGC
TTGACGTGCAGTGATGCGTTCCCCTGTGCGTGAATCCAT
>KJ939775
TTAATAAAATTTATATTTTATTTCATGATTCTCAAGTACATAATTTACATATGATTTGTC
TGTTGCGAAACGTACAGCTCTGATTACATTGTTAAGCGAAATGACACCTATTCTATCTAA
ATACAAGAGCACTAAATATTTAAATCTATTTAAATATGTCGTCCCAGAAGCTTGAAGAGA
TATCGTCCAGACTTGGAAATTCAGGAAAGCCTTGTGTAGATCCAGTTTGTTCCTGAGGTT
GTGGTTGAACCGTATTTGGAGGTGGTATACTCTGGTTGTTGTGTATTGTAGATCCTCTAC
GTTGTACATCTTGAAATAAAGGGGATTTGATATCTCCCAGATATACACGCCATTCTCCGC
TTGACGTGCAGTGATGCGTTCCCCTGTGCGTGAATCCAT
>KJ939771
TTAATAAAATTTATATTTTATTTCATGATTCTCAAGTACATAATTTACATATGATTTGTC
TGTTGCGAAACGTACAGCTCTGATTACATTGTTAAGCGAAATGACACCTATTCTATCTAA
ATACAAGAGCACTAAATATTTAAATCTATTTAAATATGTCGTCCCAGAAGCTTGAAGAGA
TATCGTCCAGACTTGGAAATTCAGGAAAGCCTTGTGTAGATCCAGTTTGTTCCTGAGGTT
GTGGTTGAACCGTATTTGGAGGTGGTATACTCTGGTTGTTGTGTATTGTAGATCCTCTAC
GTTGTACATCTTGAAATAAAGGGGATTTGATATCTCCCAGATATACACGCCATTCTCCGC
TTGACGTGCAGTGATGCGTTCCCCTGTGCGTGAATCCAT
>KJ939774
TTAATAAAATTTATATTTTATTTCATGATTCTCAAGTACATAATTTACATATGATTTGTC
TGTTGCGAAACGTACAGCTCTGATTACATTGTTAAGCGAAATGACACCTATTCTATCTAA
ATACAAGAGCACTAAATATTTAAATCTATTTAAATATGTCGTCCCAGAAGCTTGAAGAGA
TATCGTCCAGACTTGGAAATTCAGGAAAGCCTTGTGTAGATCCAGTTTGTTCCTGAGGTT
GTGGTTGAACCGTATTTGGAGGTGGTATACTCTGGTTGTTGTGTATTGTAGATCCTCTAC
GTTGTACATCTTGAAATAAAGGGGATTTGATATCTCCCAGATATACACGCCATTCTCCGC
TTGACGTGCAGTGATGCGTTCCCCTGTGCGTGAATCCAT
>KJ939773
TTAATAAAATTTATATTTTATTTCATGATTCTCAAGTACATAATTTACATATGATTTGTC
TGTTGCGAAACGTACAGCTCTGATTACATTGTTAAGCGAAATGACACCTATTCTATCTAA
ATACAAGAGCACTAAATATTTAAATCTATTTAAATATGTCGTCCCAGAAGCTTGAAGAGA
TATCGTCCAGACTTGGAAATTCAGGAAAGCCTTGTGTAGATCCAGTTTGTTCCTGAGGTT
GTGGTTGAACCGTATTTGGAGGTGGTATACTCTGGTTGTTGTGTATTGTAGATCCTCTAC
GTTGTACATCTTGAAATAAAGGGGATTTGATATCTCCCAGATATACACGCCATTCTCCGC
TTGACGTGCAGTGATGCGTTCCCCTGTGCGTGAATCCAT
>KJ939772
TTAATAAAATTTATATTTTATTTCATGATTCTCAAGTACATAATTTACATATGATTTGTC
TGTTGCGAAACGTACAGCTCTGATTACATTGTTAAGCGAAATGACACCTATTCTATCTAA
ATACAAGAGCACTAAATATTTAAATCTATTTAAATATGTCGTCCCAGAAGCTTGAAGAGA
TATCGTCCAGACTTGGAAATTCAGGAAAGCCTTGTGTAGATCCAGTTTGTTCCTGAGGTT
GTGGTTGAACCGTATTTGGAGGTGGTATACTCTGGTTGTTGTGTATTGTAGATCCTCTAC
GTTGTACATCTTGAAATAAAGGGGATTTGATATCTCCCAGATATACACGCCATTCTCCGC
TTGACGTGCAGTGATGCGTTCCCCTGTGCGTGAATCCAT
>KJ939768
TTAAAAAAATTTATTTTTTTTTCCAGGATTCCCAAGTACATAATTTACATATGATTTGTC
TGTTGGGAAACGTACAGCTTTGATTACATTGTTAAGCGAAATGACACCTATTCTATCTAA
ATACAAGAGCACTAAATATTTAAATCTATTTAAATATGTCGTCCCAGAAGCTTGAAGAGA
TATCGTCCAGACTTGGAAATTCAGGAAAGCCTTGTGTAGATCCAGTTTGTTCCTGAGGTT
GTGGTTGAACCGTATTTGGAGGTGGTATACTCTGGTTGTTGTGTATTGTAGATCCTCTAC
GTTGTACATCTTGAAATAAAGGGGATTTGATATCTCCCAGATATACACGCCATTCTCCGC
TTGACGTGCAGTGATGCGTTCCCCTGTGCGTGAATCCAT
>NC_004042
TTAATAAAATTTATATTTTATTTCATGATTCTCAAGTACATAATTTACATATGATTTATC
TGTTGCGAAACGTACAGCTCTGATTACATTGTTAAGCGAAATGACACCTATTCTATCTAA
ATACAATAGCACTAAATATTTAAATCTATTTAAATATGTCGTCCCAGAAGCTTGAAGAGA
TATCGTCCAGACTTGGAAATTCAGGAAAGCCTTGTGTAGACCCAGTTTGTTCCTGAGGTT
GTGGTTGAACCGTATTTGGAGGTGGTATACTCTGGTCGTTGTGTATTGTAGATCCTCTAC
GTTGTACATCTTGAAATAAAGGGGATTTGATATCTCCCAGATATACACGCCATTCTCCGC
TTGACGTGCAGTGATGCGTTCCCCTGTGCGTGAATCCAT
>KJ939817
TTAATAAAATTTATATTTTATTTCATGATTCTCAAGTACATAATTTACATATGATTTGTC
TGTTGCGAAACGTACAGCTCTGATAACATTGTTAAGCGAAATAACACCGATTCTATCTAA
ATACAACAGCACTAAATATTTAAATCTATTTAAATATGTCGTCCCAGAAGCTTGAAGAGA
TATCGTCCAGACTTGGAAATTCAGGAAAGCCTTGTGTAGATCCAGTTTGTTCCTGAGGTT
GTGGTTGAACCGTATTTGGAGGTGGTATACTCTGGTCGTTGTGTATTGTAGATCCTCTAC
GTTGTATATCTTGAAATAAAGGGGATTTGATATCTCCCAGATATACACGCCATTCTCCGC
TTGACGTGCAGTGATGCGTTCCCCTGTGCGTGAATCCAT
>KJ939779
TTAATAAAATTTATATTTTATTTCATGATTCTCAAGTACATAATTTACATATGATTTGTC
TGTTGCGAAACGTACAGCTCTGATAACATTGTTAAGCGAAATAACACCGATTCTATCTAA
ATACAACAGCACTAAATATTTAAATCTATTTAAATATGTCGTCCCAGAAGCTTGAAGAGA
TATCGTCCAGACTTGGAAATTCAGGAAAGCCTTGTGTAGATCCAGTTTGTTCCTGAGGTT
GTGGTTGAACCGTATTTGGAGGTGGTATACTCTGGTCGTTGTGTATTGTAGATCCTCTAC
GTTGTATATCTTGAAATAAAGGGGATTTGATATCTCCCAGATATACACGCCATTCTCCGC
TTGACGTGCAGTGATGCGTTCCCCTGTGCGTGAATCCAT
>KJ939790
TTAATAAAATTTATATTTTATTTCATGATTCTCAAGTACATAATTTACATATGATTTGTC
TGTTGCGAAACGTACAGCTCTGATAACATTGTTAAGCGAAATAACACCGATTCTATCTAA
ATACAACAGCACTAAATATTTAAATCTATTTAAATATGTCGTCCCAGAAGCTTGAAGAGA
TATCGTCCAGACTTGGAAATTCAGGAAAGCCTTGTGTAGATCCAGTTTGTTCCTGAGGTT
GTGGTTGAACCGTATTTGGAGGTGGTATACTCTGGTCGTTGTGTATTGTAGATCCTCTAC
GTTGTATATCTTGAAATAAAGGGGATTTGATATCTCCCAGATATACACGCCATTCTCCGC
TTGACGTGCAGTGATGCGTTCCCCTGTGCGTGAATCCAT
>KJ939847
TTAATAAAATTTATATTTTATTTCATGATTCTCAAGTACATAATTTACATATGATTTGTC
TGTTGCGAAACGTACAGCTCTGATAACATTGTTAAGCGAAATAACACCTATTCTATCTAA
ATACAACAGCACTAAATATTTAAATCTATTTAAATATGTCGTCCCAGAAGCTTGAAGAGA
TATCGTCCAGACTTGGAAATTCAGGAAAGCCTTGTGTAGATCCAGTTTGTTCCTGAGGTT
GTGGTTGAACCGTATTTGGAGGTGGTATACTCTGGTCGTTGTGTATTGTAGATCCTCTAC
GTTGTATATCTTGAAATAAAGGGGATTTGATATCTCCCAGATATACACGCCATTCTCCGC
TTGACGTGCAGTGATGCGTTCCCCTGTGCGTGAATCCAT
>KJ939780
TTAATAAAATTTATATTTTATTTCATGATTCTCAAGTACATAATTTACATATGATTTGTC
TGTTGCGAAACGTACAGCTCTGATAACATTGTTAAGCGAAATAACACCTATTCTATCTAA
ATACAACAGCACTAAATATTTAAATCTATTTAAATATGTCGTCCCAGAAGCTTGAAGAGA
TATCGTCCAGACTTGGAAATTCAGGAAAGCCTTGTGTAGATCCAGTTTGTTCCTGAGGTT
GTGGTTGAACCGTATTTGGAGGTGGTATACTCTGGTCGTTGTGTATTGTAGATCCTCTAC
GTTGTATATCTTGAAATAAAGGGGATTTGATATCTCCCAGATATACACGCCATTCTCCGC
TTGACGTGCAGTGATGCGTTCCCCTGTGCGTGAATCCAT
>KJ939785
TTAATAAAATTTATATTTTATTTCATGATTCTCAAGTACATAATTTACATATGATTTGTC
TGTTGCGAAACGTACAGCTCTGATAACATTGTTAAGCGAAATAACACCTATTCTATCTAA
ATACAACAGCACTAAATATTTAAATCTATTTAAATATGTCGTCCCAGAAGCTTGAAGAGA
TATCGTCCAGACTTGGAAATTCAGGAAAGCCTTGTGTAGATCCAGTTTGTTCCTGAGGTT
GTGGTTGAACCGTATTTGGAGGTGGTATACTCTGGTCGTTGTGTATTGTAGATCCTCTAC
GTTGTATATCTTGAAATAAAGGGGATTTGATATCTCCCAGATATACACGCCATTCTCCGC
TTGACGTGCAGTGATGCGTTCCCCTGTGCGTGAATCCAT
>KJ939787
TTAATAAAATTTATATTTTATTTCATGATTCTCAAGTACATAATTTACATATGATTTGTC
TGTTGCGAAACGTACAGCTCTGATAACATTGTTAAGCGAAATAACACCTATTCTATCTAA
ATACAACAGCACTAAATATTTAAATCTATTTAAATATGTCGTCCCAGAAGCTTGAAGAGA
TATCGTCCAGACTTGGAAATTCAGGAAAGCCTTGTGTAGATCCAGTTTGTTCCTGAGGTT
GTGGTTGAACCGTATTTGGAGGTGGTATACTCTGGTCGTTGTGTATTGTAGATCCTCTAC
GTTGTATATCTTGAAATAAAGGGGATTTGATATCTCCCAGATATACACGCCATTCTCCGC
TTGACGTGCAGTGATGCGTTCCCCTGTGCGTGAATCCAT
>KJ939788
TTAATAAAATTTATATTTTATTTCATGATTCTCAAGTACATAATTTACATATGATTTGTC
TGTTGCGAAACGTACAGCTCTGATAACATTGTTAAGCGAAATAACACCTATTCTATCTAA
ATACAACAGCACTAAATATTTAAATCTATTTAAATATGTCGTCCCAGAAGCTTGAAGAGA
TATCGTCCAGACTTGGAAATTCAGGAAAGCCTTGTGTAGATCCAGTTTGTTCCTGAGGTT
GTGGTTGAACCGTATTTGGAGGTGGTATACTCTGGTCGTTGTGTATTGTAGATCCTCTAC
GTTGTATATCTTGAAATAAAGGGGATTTGATATCTCCCAGATATACACGCCATTCTCCGC
TTGACGTGCAGTGATGCGTTCCCCTGTGCGTGAATCCAT
>KJ939844
TTAATAAAATTTATATTTTATTTCATGATTCTCAAGTACATAATTTACATATGATTTGTC
TGTTGCGAAACGTACAGCTCTGATAACATTGTTAAGCGAAATAACACCTATTCTATCTAA
ATACAACAGCACTAAATATTTAAATCTATTTAAATATGTCGTCCCAGAAGCTTGAAGAGA
TATCGTCCAGACTTGGAAATTCAGGAAAGCCTTGTGTAGATCCAGTTTGTTCCTGAGGTT
GTGGTTGAACCGTATTTGGAGGTGGTATACTCTGGTCGTTGTGTATTGTAGATCCTCTAC
GTTGTATATCTTGAAATAAAGGGGATTTGATATCTCCCAGATATACACGCCATTCTCCGC
TTGACGTGCAGTGATGCGTTCCCCTGTGCGTGAATCCAT
>KJ939835
TTAATAAAATTTATATTTTATTTCATGATTCTCAAGTACATAATTTACATATGATTTGTC
TGTTGCGAAACGTACAGCTCTGATAACATTGTTAAGCGAAATAACACCTATTCTATCTAA
ATACAACAGCACTAAATATTTAAATCTATTTAAATATGTCGTCCCAGAAGCTTGAAGAGA
TATCGTCCAGACTTGGAAATTCAGGAAAGCCTTGTGTAGATCCAGTTTGTTCCTGAGGTT
GTGGTTGAACCGTATTTGGAGGTGGTATACTCTGGTCGTTGTGTATTGTAGATCCTCTAC
GTTGTATATCTTGAAATAAAGGGGATTTGATATCTCCCAGATATACACGCCATTCTCCGC
TTGACGTGCAGTGATGCGTTCCCCTGTGCGTGAATCCAT
>KJ939831
TTAATAAAATTTATATTTTATTTCATGATTCTCAAGTACATAATTTACATATGATTTGTC
TGTTGCGAAACGTACAGCTCTGATAACATTGTTAAGCGAAATAACACCTATTCTATCTAA
ATACAACAGCACTAAATATTTAAATCTATTTAAATATGTCGTCCCAGAAGCTTGAAGAGA
TATCGTCCAGACTTGGAAATTCAGGAAAGCCTTGTGTAGATCCAGTTTGTTCCTGAGGTT
GTGGTTGAACCGTATTTGGAGGTGGTATACTCTGGTCGTTGTGTATTGTAGATCCTCTAC
GTTGTATATCTTGAAATAAAGGGGATTTGATATCTCCCAGATATACACGCCATTCTCCGC
TTGACGTGCAGTGATGCGTTCCCCTGTGCGTGAATCCAT
>KJ939789
TTAATAAAATTTATATTTTATTTCATGATTCTCAAGTACATAATTTACATATGATTTGTC
TGTTGCGAAACGTACAGCTCTGATAACATTGTTAAGCGAAATAACACCTATTCTATCTAA
ATACAACAGCACTAAATATTTAAATCTATTTAAATATGTCGTCCCAGAAGCTTGAAGAGA
TATCGTCCAGACTTGGAAATTCAGGAAAGCCTTGTGTAGATCCAGTTTGTTCCTGAGGTT
GTGGTTGAACCGTATTTGGAGGTGGTATACTCTGGTCGTTGTGTATTGTAGATCCTCTAC
GTTGTATATCTTGAAATAAAGGGGATTTGATATCTCCCAGATATACACGCCATTCTCCGC
TTGACGTGCAGTGATGCGTTCCCCTGTGCGTGAATCCAT
>KJ939830
TTAATAAAATTTATATTTTATTTCATGATTCTCAAGTACATAATTTACATATGATTTGTC
TGTTGCGAAACGTACAGCTCTGATAACATTGTTAAGCGAAATAACACCTATTCTATCTAA
ATACAACAGCACTAAATATTTAAATCTATTTAAATATGTCGTCCCAGAAGCTTGAAGAGA
TATCGTCCAGACTTGGAAATTCAGGAAAGCCTTGTGTAGATCCAGTTTGTTCCTGAGGTT
GTGGTTGAACCGTATTTGGAGGTGGTATACTCTGGTCGTTGTGTATTGTAGATCCTCTAC
GTTGTATATCTTGAAATAAAGGGGATTTGATATCTCCCAGATATACACGCCATTCTCCGC
TTGACGTGCAGTGATGCGTTCCCCTGTGCGTGAATCCAT
>KJ939827
TTAATAAAATTTATATTTTATTTCATGATTCTCAAGTACATAATTTACATATGATTTGTC
TGTTGCGAAACGTACAGCTCTGATAACATTGTTAAGCGAAATAACACCTATTCTATCTAA
ATACAACAGCACTAAATATTTAAATCTATTTAAATATGTCGTCCCAGAAGCTTGAAGAGA
TATCGTCCAGACTTGGAAATTCAGGAAAGCCTTGTGTAGATCCAGTTTGTTCCTGAGGTT
GTGGTTGAACCGTATTTGGAGGTGGTATACTCTGGTCGTTGTGTATTGTAGATCCTCTAC
GTTGTATATCTTGAAATAAAGGGGATTTGATATCTCCCAGATATACACGCCATTCTCCGC
TTGACGTGCAGTGATGCGTTCCCCTGTGCGTGAATCCAT
>KJ939826
TTAATAAAATTTATATTTTATTTCATGATTCTCAAGTACATAATTTACATATGATTTGTC
TGTTGCGAAACGTACAGCTCTGATAACATTGTTAAGCGAAATAACACCTATTCTATCTAA
ATACAACAGCACTAAATATTTAAATCTATTTAAATATGTCGTCCCAGAAGCTTGAAGAGA
TATCGTCCAGACTTGGAAATTCAGGAAAGCCTTGTGTAGATCCAGTTTGTTCCTGAGGTT
GTGGTTGAACCGTATTTGGAGGTGGTATACTCTGGTCGTTGTGTATTGTAGATCCTCTAC
GTTGTATATCTTGAAATAAAGGGGATTTGATATCTCCCAGATATACACGCCATTCTCCGC
TTGACGTGCAGTGATGCGTTCCCCTGTGCGTGAATCCAT
>KJ939807
TTAATAAAATTTATATTTTATTTCATGATTCTCAAGTACATAATTTACATATGATTTGTC
TGTTGCGAAACGTACAGCTCTGATAACATTGTTAAGCGAAATAACACCTATTCTATCTAA
ATACAACAGCACTAAATATTTAAATCTATTTAAATATGTCGTCCCAGAAGCTTGAAGAGA
TATCGTCCAGACTTGGAAATTCAGGAAAGCCTTGTGTAGATCCAGTTTGTTCCTGAGGTT
GTGGTTGAACCGTATTTGGAGGTGGTATACTCTGGTCGTTGTGTATTGTAGATCCTCTAC
GTTGTATATCTTGAAATAAAGGGGATTTGATATCTCCCAGATATACACGCCATTCTCCGC
TTGACGTGCAGTGATGCGTTCCCCTGTGCGTGAATCCAT
>KJ939825
TTAATAAAATTTATATTTTATTTCATGATTCTCAAGTACATAATTTACATATGATTTGTC
TGTTGCGAAACGTACAGCTCTGATAACATTGTTAAGCGAAATAACACCTATTCTATCTAA
ATACAACAGCACTAAATATTTAAATCTATTTAAATATGTCGTCCCAGAAGCTTGAAGAGA
TATCGTCCAGACTTGGAAATTCAGGAAAGCCTTGTGTAGATCCAGTTTGTTCCTGAGGTT
GTGGTTGAACCGTATTTGGAGGTGGTATACTCTGGTCGTTGTGTATTGTAGATCCTCTAC
GTTGTATATCTTGAAATAAAGGGGATTTGATATCTCCCAGATATACACGCCATTCTCCGC
TTGACGTGCAGTGATGCGTTCCCCTGTGCGTGAATCCAT
>KJ939796
TTAATAAAATTTATATTTTATTTCATGATTCTCAAGTACATAATTTACATATGATTTGTC
TGTTGCGAAACGTACAGCTCTGATAACATTGTTAAGCGAAATAACACCTATTCTATCTAA
ATACAACAGCACTAAATATTTAAATCTATTTAAATATGTCGTCCCAGAAGCTTGAAGAGA
TATCGTCCAGACTTGGAAATTCAGGAAAGCCTTGTGTAGATCCAGTTTGTTCCTGAGGTT
GTGGTTGAACCGTATTTGGAGGTGGTATACTCTGGTCGTTGTGTATTGTAGATCCTCTAC
GTTGTATATCTTGAAATAAAGGGGATTTGATATCTCCCAGATATACACGCCATTCTCCGC
TTGACGTGCAGTGATGCGTTCCCCTGTGCGTGAATCCAT
>KJ939821
TTAATAAAATTTATATTTTATTTCATGATTCTCAAGTACATAATTTACATATGATTTGTC
TGTTGCGAAACGTACAGCTCTGATAACATTGTTAAGCGAAATAACACCTATTCTATCTAA
ATACAACAGCACTAAATATTTAAATCTATTTAAATATGTCGTCCCAGAAGCTTGAAGAGA
TATCGTCCAGACTTGGAAATTCAGGAAAGCCTTGTGTAGATCCAGTTTGTTCCTGAGGTT
GTGGTTGAACCGTATTTGGAGGTGGTATACTCTGGTCGTTGTGTATTGTAGATCCTCTAC
GTTGTATATCTTGAAATAAAGGGGATTTGATATCTCCCAGATATACACGCCATTCTCCGC
TTGACGTGCAGTGATGCGTTCCCCTGTGCGTGAATCCAT
>KJ939820
TTAATAAAATTTATATTTTATTTCATGATTCTCAAGTACATAATTTACATATGATTTGTC
TGTTGCGAAACGTACAGCTCTGATAACATTGTTAAGCGAAATAACACCTATTCTATCTAA
ATACAACAGCACTAAATATTTAAATCTATTTAAATATGTCGTCCCAGAAGCTTGAAGAGA
TATCGTCCAGACTTGGAAATTCAGGAAAGCCTTGTGTAGATCCAGTTTGTTCCTGAGGTT
GTGGTTGAACCGTATTTGGAGGTGGTATACTCTGGTCGTTGTGTATTGTAGATCCTCTAC
GTTGTATATCTTGAAATAAAGGGGATTTGATATCTCCCAGATATACACGCCATTCTCCGC
TTGACGTGCAGTGATGCGTTCCCCTGTGCGTGAATCCAT
>KJ939819
TTAATAAAATTTATATTTTATTTCATGATTCTCAAGTACATAATTTACATATGATTTGTC
TGTTGCGAAACGTACAGCTCTGATAACATTGTTAAGCGAAATAACACCTATTCTATCTAA
ATACAACAGCACTAAATATTTAAATCTATTTAAATATGTCGTCCCAGAAGCTTGAAGAGA
TATCGTCCAGACTTGGAAATTCAGGAAAGCCTTGTGTAGATCCAGTTTGTTCCTGAGGTT
GTGGTTGAACCGTATTTGGAGGTGGTATACTCTGGTCGTTGTGTATTGTAGATCCTCTAC
GTTGTATATCTTGAAATAAAGGGGATTTGATATCTCCCAGATATACACGCCATTCTCCGC
TTGACGTGCAGTGATGCGTTCCCCTGTGCGTGAATCCAT
>KJ939814
TTAATAAAATTTATATTTTATTTCATGATTCTCAAGTACATAATTTACATATGATTTGTC
TGTTGCGAAACGTACAGCTCTGATAACATTGTTAAGCGAAATAACACCTATTCTATCTAA
ATACAACAGCACTAAATATTTAAATCTATTTAAATATGTCGTCCCAGAAGCTTGAAGAGA
TATCGTCCAGACTTGGAAATTCAGGAAAGCCTTGTGTAGATCCAGTTTGTTCCTGAGGTT
GTGGTTGAACCGTATTTGGAGGTGGTATACTCTGGTCGTTGTGTATTGTAGATCCTCTAC
GTTGTATATCTTGAAATAAAGGGGATTTGATATCTCCCAGATATACACGCCATTCTCCGC
TTGACGTGCAGTGATGCGTTCCCCTGTGCGTGAATCCAT
>KJ939808
TTAATAAAATTTATATTTTATTTCATGATTCTCAAGTACATAATTTACATATGATTTGTC
TGTTGCGAAACGTACAGCTCTGATAACATTGTTAAGCGAAATAACACCTATTCTATCTAA
ATACAACAGCACTAAATATTTAAATCTATTTAAATATGTCGTCCCAGAAGCTTGAAGAGA
TATCGTCCAGACTTGGAAATTCAGGAAAGCCTTGTGTAGATCCAGTTTGTTCCTGAGGTT
GTGGTTGAACCGTATTTGGAGGTGGTATACTCTGGTCGTTGTGTATTGTAGATCCTCTAC
GTTGTATATCTTGAAATAAAGGGGATTTGATATCTCCCAGATATACACGCCATTCTCCGC
TTGACGTGCAGTGATGCGTTCCCCTGTGCGTGAATCCAT
>KJ939794
TTAATAAAATTTATATTTTATTTCATGATTCTCAAGTACATAATTTACATATGATTTGTC
TGTTGCGAAACGTACAGCTCTGATAACATTGTTAAGCGAAATAACACCTATTCTATCTAA
ATACAACAGCACTAAATATTTAAATCTATTTAAATATGTCGTCCCAGAAGCTTGAAGAGA
TATCGTCCAGACTTGGAAATTCAGGAAAGCCTTGTGTAGATCCAGTTTGTTCCTGAGGTT
GTGGTTGAACCGTATTTGGAGGTGGTATACTCTGGTCGTTGTGTATTGTAGATCCTCTAC
GTTGTATATCTTGAAATAAAGGGGATTTGATATCTCCCAGATATACACGCCATTCTCCGC
TTGACGTGCAGTGATGCGTTCCCCTGTGCGTGAATCCAT
>KJ939791
TTAATAAAATTTATATTTTATTTCATGATTCTCAAGTACATAATTTACATATGATTTGTC
TGTTGCGAAACGTACAGCTCTGATAACATTGTTAAGCGAAATAACACCTATTCTATCTAA
ATACAACAGCACTAAATATTTAAATCTATTTAAATATGTCGTCCCAGAAGCTTGAAGAGA
TATCGTCCAGACTTGGAAATTCAGGAAAGCCTTGTGTAGATCCAGTTTGTTCCTGAGGTT
GTGGTTGAACCGTATTTGGAGGTGGTATACTCTGGTCGTTGTGTATTGTAGATCCTCTAC
GTTGTATATCTTGAAATAAAGGGGATTTGATATCTCCCAGATATACACGCCATTCTCCGC
TTGACGTGCAGTGATGCGTTCCCCTGTGCGTGAATCCAT
>KJ939797
TTAATAAAATTTATATTTTATTTCATGATTCTCAAGTACATAATTTACATATGATTTGTC
TGTTGCGAAACGTACAGCTCTGATAACATTGTTAAGCGAAATAACACCTATTCTATCTAA
ATACAACAGCACTAAATATTTAAATCTATTTAAATATGTCGTCCCAGAAGCTTGAAGAGA
TATCGTCCAGACTTGGAAATTCAGGAAAGCCTTGTGTAGATCCAGTTTGTTCCTGAGGTT
GTGGTTGAACCGTATTTGGAGGTGGTATACTCTGGTCGTTGTGTATTGTAGATCCTCTAC
GTTGTATATCTTGAAATAAAGGGGATTTGATATCTCCCAGATATACACGCCATTCTCCGC
TTGACGTGCAGTGATGCGTTCCCCTGTGCGTGAATCCAT
>KJ939800
TTAATAAAATTTATATTTTATTTCATGATTCTCAAGTACATAATTTACATATGATTTGTC
TGTTGCGAAACGTACAGCTCTGATAACATTGTTAAGCGAAATAACACCTATTCTATCTAA
ATACAACAGCACTAAATATTTAAATCTATTTAAATATGTCGTCCCAGAAGCTTGAAGAGA
TATCGTCCAGACTTGGAAATTCAGGAAAGCCTTGTGTAGATCCAGTTTGTTCCTGAGGTT
GTGGTTGAACCGTATTTGGAGGTGGTATACTCTGGTCGTTGTGTATTGTAGATCCTCTAC
GTTGTATATCTTGAAATAAAGGGGATTTGATATCTCCCAGATATACACGCCATTCTCCGC
TTGACGTGCAGTGATGCGTTCCCCTGTGCGTGAATCCAT
>KJ939804
TTAATAAAATTTATATTTTATTTCATGATTCTCAAGTACATAATTTACATATGATTTGTC
TGTTGCGAAACGTACAGCTCTGATAACATTGTTAAGCGAAATAACACCTATTCTATCTAA
ATACAACAGCACTAAATATTTAAATCTATTTAAATATGTCGTCCCAGAAGCTTGAAGAGA
TATCGTCCAGACTTGGAAATTCAGGAAAGCCTTGTGTAGATCCAGTTTGTTCCTGAGGTT
GTGGTTGAACCGTATTTGGAGGTGGTATACTCTGGTCGTTGTGTATTGTAGATCCTCTAC
GTTGTATATCTTGAAATAAAGGGGATTTGATATCTCCCAGATATACACGCCATTCTCCGC
TTGACGTGCAGTGATGCGTTCCCCTGTGCGTGAATCCAT
>KJ939833
TTAATAAAATTTATATTTTATTTCATGATTCTCAAGTACATAATTTACATATGATTTGTC
TGTTGCGAAACGTACAGCTCTGATAACATTGTTAAGCGAAATAACACCTATTCTATCTAA
ATACAACAACACTAAATATTTAAATCTATTTAAATATGTCGTCCCAGAAGCTTGAAGAGA
TATCGTCCAGACTTGGAAATTCAGGAAAGCCTTGTGTAGATCCAGTTTGTTCCTGAGGTT
GTGGTTGAACCGTATTTGGAGGTGGTATACTCTGGTCGTTGTGTATTGTAGATCCTCTAC
GTTGTATATCTTGAAATAAAGGGGATTTGATATCTCCCAGATATACACGCCATTCTCCGC
TTGACGTGCAGTGATGCGTTCCCCTGTGCGTGAATCCAT
>KJ939828
TTAATAAAATTTATATTTTATTTCATGATTCTCAAGTACATAATTTACATATGATTTGTC
TGTTGCGAAACGTACAGCTCTGATAACATTGTTAAGCGAAATAACACCTATTCTATCTAA
ATACAACAACACTAAATATTTAAATCTATTTAAATATGTCGTCCCAGAAGCTTGAAGAGA
TATCGTCCAGACTTGGAAATTCAGGAAAGCCTTGTGTAGATCCAGTTTGTTCCTGAGGTT
GTGGTTGAACCGTATTTGGAGGTGGTATACTCTGGTCGTTGTGTATTGTAGATCCTCTAC
GTTGTATATCTTGAAATAAAGGGGATTTGATATCTCCCAGATATACACGCCATTCTCCGC
TTGACGTGCAGTGATGCGTTCCCCTGTGCGTGAATCCAT
>KJ939834
TTAATAAAATTTATATTTTATTTCATGATTCTCAAGTACATAATTTACATATGATTTGTC
TGTTGCGAAACGTACAGCTCTGATAACATTGTTAAGCGAAATAACACCTATTCTATCTAA
ATACAACAACACTAAATATTTAAATCTATTTAAATATGTCGTCCCAGAAGCTTGAAGAGA
TATCGTCCAGACTTGGAAATTCAGGAAAGCCTTGTGTAGATCCAGTTTGTTCCTGAGGTT
GTGGTTGAACCGTATTTGGAGGTGGTATACTCTGGTCGTTGTGTATTGTAGATCCTCTAC
GTTGTATATCTTGAAATAAAGGGGATTTGATATCTCCCAGATATACACGCCATTCTCCGC
TTGACGTGCAGTGATGCGTTCCCCTGTGCGTGAATCCAT
>KJ939846
TTAATAAAATTTATATTTTATTTCATGATTCTCAAGTACATAATTTACATATGATTTGTC
TGTTGCGAAACGTACAGCTCTGATAACATTGTTAAGCGAAATAACACCTATTCTATCTAA
ATACAACAGTACTAAATATTTAAATCTATTTAAATATGTCGTCCCAGAAGCTTGAAGAGA
TATCGTCCAGACTTGGAAATTCAGGAAAGCCTTGTGTAGATCCAGTTTGTTCCTGAGGTT
GTGGTTGAACCGTATTTGGAGGTGGTATACTCTGGTCGTTGTGTATTGTAGATCCTCTAC
GTTGTATATCTTGAAATAAAGGGGATTTGATATCTCCCAGATATACACGCCATTCTCCGC
TTGACGTGCAGTGATGCGTTCCCCTGTGCGTGAATCCAT
>KJ939784
TTAATAAAATTTATATTTTATTTCATGATTCTCAAGTACATAATTTACATATGATTTGTC
TGTTGCGAAACGTACAGCTCTGATAACATTGTTAAGCGAAATAACACCTATTCTATCTAA
ATACAAGAGCACTAAATATTTAAATCTATTTAAATATGTCGTCCCAGAAGCTTGAAGAGA
TATCGTCCAGACTTGGAAATTCAGGAAAGCCTTGTGTAGATCCAGTTTGTTCCTGAGGTT
GTGGTTGAACCGTATTTGGAGGTGGTATACTCTGGTCGTTGTGTATTGTAGATCCTCTAC
GTTGTATATCTTGAAATAAAGGGGATTTGATATCTCCCAGATATACACGCCATTCTTCGC
TTGACGTGCAGTGATGCGTTCCCCTGTGCGTGAATCCAT
>JF694453
TTAATAAAATTTATATTTTATTTCATGATTCTCAATTACATAATTTACATATGATTTGTC
TGTTGCGAAACGTACAGCTCTGATAATATTGTTAAGCGAAATAACACCTATTCTATCTAA
ATATAATAACACTAGATATTTAAATCTATTTAAATATGTCGTCCCAGAAGCTTGAAGAGA
TATCGTCCAGACTTGGAAATTCAGGAAAGCCTTGTGTAGACCCAGTTTGTTCCTGAGGTT
GTGGTTGAACCGTATTTGTATGTGGTATATTCTGGTCGTTGTGTGAAGTGGATCCTCTAC
GTTGTACATCTTGAAATAAAGGGGATTTGATATCTCCCAAATATACACGCCATTCTCTGC
TTGACGTGCAGTGATGCGTTCCCCTGTGCGTGAATCCAT
>JF694450
TTAATAAAATTTATATTTTATTTCATGATTCTCAATTACATAATTTACATATGATTTGTC
TGTTGCGAAACGTACAGCTCTGATAATATTGTTAAGCGAAATAACACCTATTCTATCTAA
ATATAATAACACTAGATATTTAAATCTATTTAAATATGTCGTCCCAGAAGCTTGAAGAGA
TATCGTCCAGACTTGGAAATTCAGGAAAGCCTTGTGTAGACCCAGTTTGTTCCTGAGGTT
GTGGTTGAACCGTATTTGTATGTGGTATATTCTGGTCGTTGTGTGAAGTGGATCCTCTAC
GTTGTACATCTTGAAATAAAGGGGATTTGATATCTCCCAAATATACACGCCATTCTCTGC
TTGACGTGCAGTGATGCGTTCCCCTGTGCGTGAATCCAT
>JF694454
TTAATAAAATTTATATTTTATTTCATGATTCTCAATTACATAATTTACATATGATTTGTC
TGTTGCGAAACGTACAGCTCTGATAATATTGTTAAGCGAAATAACACCTATTCTATCTAA
ATATAATAACACTAGATATTTAAATCTATTTAAATATGTCGTCCCAGAAGCTTGAAGAGA
TATCGTCCAGACTTGGAAATTCAGGAAAGCCTTGTGTAGACCCAGTTTGTTCCTGAGGTT
GTGGTTGAACCGTATTTGTATGTGGTATATTCTGGTCGTTGTGTGAAGTGGATCCTCTAC
GTTGTACATCTTGAAATAAAGGGGATTTGATATCTCCCAAATATACACGCCATTCTCTGC
TTGACGTGCAGTGATGCGTTCCCCTGTGCGTGAATCCAT
>KJ939759
TTAATAAAATTTATATTTTATTTCATGATTCTCAATTACATAATTTGCATATGATTTGTC
TGTTGCGAAACGTACAGCTCTGATAATATTGTTAAGCGAAATAACACCTATTCTATCTAA
ATACAATAACACTAGATATTTAAATCTATTTAAATATGTCGTCCCAGAAGCTTGAAGAGA
TATCGTCCAGACTTGGAAATTCAGGAAAGCCTTGTGTAGACCCAGTTTGTTCCTGAGGTT
GTGGTTGAACCGTATTTGTATGTGGTATATTCTGGTCGTTGTGTGAAGTGGATCCTCTAC
GTTGTACATCTTGAAATAAAGGGGATTTGATATCTCCCAGATATACACGCCATTCTCTGC
TTGACGTGCAGTGATGCGTTCCCCTGTGCGTGAATCCAT
>KJ939717
TTAATAAAATTTATATTTTATTTCATGATTCTCAATTACATAATTTACATAAGATTTGTC
TGTTGCGAAACGTACAGCTCTGATAATATTGTTAAGCGAAATAACACCTATTCTATCTAA
ATACAATAACACTAGATATTTAAATCTATTTAAATATGTCGTCCCAGAAGCTTGAAGAGA
TATCGTCCAGACTTGGAAATTCAGGAAAGCCTTGTGTAGACCCAGTTTGTTCCTGAGGTT
GTGGTTGAACCGTATTTGTATGTGGTATATTCTGGTCTTTGTGTGAAGTGGATCCTCTAC
GTTGTACATCTTGAAATAAAGGGGATTTGATATCTCCCAGATATACACGCCATTCTCTGC
TTGACGTGCAGTGATGCGTTCCCCTGTGCGTGAATCCAT
>KJ939707
TTAATAAAATTTATATTTTATTTCATGATTCTCAATTACATAATTTACATATGATTTGTC
TGTTGCGAAACGTACAGCTCTGATAATATTATTAAGCGAAATAACACCTATTCTATCTAA
ATACAATAACACTAGATATTTAAATCTATTTAAATATGTCGTCCCAGAAGCTTGAAGAGA
TATCGTCCAGACTTGGAAATTCAGGAAAGCCTTGTGTAGACCCAGTTTGTTCCTGAGGTT
GTGGTTGAACCGTATTTGTATGTGGTATATTCTGGTCGTTGTGTGAAGTGGATCCTCTAC
GTTGTACATCTTGAAATAAAGGGGATTTGATATCTCCCAGATATACACGCCATTCTCTGC
TTGACGTGCAGTGATGCGTTCCCCTGTGCGTGAATCCAT
>KJ939708
TTAATAAAATTTATATTTTATTTCATGATTCTCAATTACATAATTTACATATGATTTGTC
TGTTGCGAAACGTACAGCTCTGATAATATTGTTAAGCGAAATAACACCTATTCTATCTAA
ATACAATAACACTAGATATTTAAATCTATTTAAATATGTCGTCCCAGAAGCTTGAAGAGA
TATCGTCCAGACTTGGAAATTCAGGAAAGCCTTGTGTAGACCCAGTTTGTTCCTGAGGTT
GTGGTTGAACCGTATTTGTATGTGGTATATTCTGGTCGTTGTGTGAAGTGGATCCTCTAC
GTTGTACATCTTGAAATAAAGGGGATTTGATATCTCCCAGATATACACGCCATTCTCTGC
TTGACGTGCAGTGATGCGTTCCCCTGTGCGTGAATCCAT
>KJ939765
TTAATAAAATTTATATTTTATTTCATGATTCTCAATTACATAATTTACATATGATTTGTC
TGTTGCGAAACGTACAGCTCTGATAATATTGTTAAGCGAAATAACACCTATTCTATCTAA
ATACAATAACACTAGATATTTAAATCTATTTAAATATGTCGTCCCAGAAGCTTGAAGAGA
TATCGTCCAGACTTGGAAATTCAGGAAAGCCTTGTGTAGACCCAGTTTGTTCCTGAGGTT
GTGGTTGAACCGTATTTGTATGTGGTATATTCTGGTCGTTGTGTGAAGTGGATCCTCTAC
GTTGTACATCTTGAAATAAAGGGGATTTGATATCTCCCAGATATACACGCCATTCTCTGC
TTGACGTGCAGTGATGCGTTCCCCTGTGCGTGAATCCAT
>KJ939713
TTAATAAAATTTATATTTTATTTCATGATTCTCAATTACATAATTTACATATGATTTGTC
TGTTGCGAAACGTACAGCTCTGATAATATTGTTAAGCGAAATAACACCTATTCTATCTAA
ATACAATAACACTAGATATTTAAATCTATTTAAATATGTCGTCCCAGAAGCTTGAAGAGA
TATCGTCCAGACTTGGAAATTCAGGAAAGCCTTGTGTAGACCCAGTTTGTTCCTGAGGTT
GTGGTTGAACCGTATTTGTATGTGGTATATTCTGGTCGTTGTGTGAAGTGGATCCTCTAC
GTTGTACATCTTGAAATAAAGGGGATTTGATATCTCCCAGATATACACGCCATTCTCTGC
TTGACGTGCAGTGATGCGTTCCCCTGTGCGTGAATCCAT
>KJ939763
TTAATAAAATTTATATTTTATTTCATGATTCTCAATTACATAATTTACATATGATTTGTC
TGTTGCGAAACGTACAGCTCTGATAATATTGTTAAGCGAAATAACACCTATTCTATCTAA
ATACAATAACACTAGATATTTAAATCTATTTAAATATGTCGTCCCAGAAGCTTGAAGAGA
TATCGTCCAGACTTGGAAATTCAGGAAAGCCTTGTGTAGACCCAGTTTGTTCCTGAGGTT
GTGGTTGAACCGTATTTGTATGTGGTATATTCTGGTCGTTGTGTGAAGTGGATCCTCTAC
GTTGTACATCTTGAAATAAAGGGGATTTGATATCTCCCAGATATACACGCCATTCTCTGC
TTGACGTGCAGTGATGCGTTCCCCTGTGCGTGAATCCAT
>KJ939714
TTAATAAAATTTATATTTTATTTCATGATTCTCAATTACATAATTTACATATGATTTGTC
TGTTGCGAAACGTACAGCTCTGATAATATTGTTAAGCGAAATAACACCTATTCTATCTAA
ATACAATAACACTAGATATTTAAATCTATTTAAATATGTCGTCCCAGAAGCTTGAAGAGA
TATCGTCCAGACTTGGAAATTCAGGAAAGCCTTGTGTAGACCCAGTTTGTTCCTGAGGTT
GTGGTTGAACCGTATTTGTATGTGGTATATTCTGGTCGTTGTGTGAAGTGGATCCTCTAC
GTTGTACATCTTGAAATAAAGGGGATTTGATATCTCCCAGATATACACGCCATTCTCTGC
TTGACGTGCAGTGATGCGTTCCCCTGTGCGTGAATCCAT
>KJ939762
TTAATAAAATTTATATTTTATTTCATGATTCTCAATTACATAATTTACATATGATTTGTC
TGTTGCGAAACGTACAGCTCTGATAATATTGTTAAGCGAAATAACACCTATTCTATCTAA
ATACAATAACACTAGATATTTAAATCTATTTAAATATGTCGTCCCAGAAGCTTGAAGAGA
TATCGTCCAGACTTGGAAATTCAGGAAAGCCTTGTGTAGACCCAGTTTGTTCCTGAGGTT
GTGGTTGAACCGTATTTGTATGTGGTATATTCTGGTCGTTGTGTGAAGTGGATCCTCTAC
GTTGTACATCTTGAAATAAAGGGGATTTGATATCTCCCAGATATACACGCCATTCTCTGC
TTGACGTGCAGTGATGCGTTCCCCTGTGCGTGAATCCAT
>KJ939715
TTAATAAAATTTATATTTTATTTCATGATTCTCAATTACATAATTTACATATGATTTGTC
TGTTGCGAAACGTACAGCTCTGATAATATTGTTAAGCGAAATAACACCTATTCTATCTAA
ATACAATAACACTAGATATTTAAATCTATTTAAATATGTCGTCCCAGAAGCTTGAAGAGA
TATCGTCCAGACTTGGAAATTCAGGAAAGCCTTGTGTAGACCCAGTTTGTTCCTGAGGTT
GTGGTTGAACCGTATTTGTATGTGGTATATTCTGGTCGTTGTGTGAAGTGGATCCTCTAC
GTTGTACATCTTGAAATAAAGGGGATTTGATATCTCCCAGATATACACGCCATTCTCTGC
TTGACGTGCAGTGATGCGTTCCCCTGTGCGTGAATCCAT
>KJ939761
TTAATAAAATTTATATTTTATTTCATGATTCTCAATTACATAATTTACATATGATTTGTC
TGTTGCGAAACGTACAGCTCTGATAATATTGTTAAGCGAAATAACACCTATTCTATCTAA
ATACAATAACACTAGATATTTAAATCTATTTAAATATGTCGTCCCAGAAGCTTGAAGAGA
TATCGTCCAGACTTGGAAATTCAGGAAAGCCTTGTGTAGACCCAGTTTGTTCCTGAGGTT
GTGGTTGAACCGTATTTGTATGTGGTATATTCTGGTCGTTGTGTGAAGTGGATCCTCTAC
GTTGTACATCTTGAAATAAAGGGGATTTGATATCTCCCAGATATACACGCCATTCTCTGC
TTGACGTGCAGTGATGCGTTCCCCTGTGCGTGAATCCAT
>KJ939716
TTAATAAAATTTATATTTTATTTCATGATTCTCAATTACATAATTTACATATGATTTGTC
TGTTGCGAAACGTACAGCTCTGATAATATTGTTAAGCGAAATAACACCTATTCTATCTAA
ATACAATAACACTAGATATTTAAATCTATTTAAATATGTCGTCCCAGAAGCTTGAAGAGA
TATCGTCCAGACTTGGAAATTCAGGAAAGCCTTGTGTAGACCCAGTTTGTTCCTGAGGTT
GTGGTTGAACCGTATTTGTATGTGGTATATTCTGGTCGTTGTGTGAAGTGGATCCTCTAC
GTTGTACATCTTGAAATAAAGGGGATTTGATATCTCCCAGATATACACGCCATTCTCTGC
TTGACGTGCAGTGATGCGTTCCCCTGTGCGTGAATCCAT
>KJ939760
TTAATAAAATTTATATTTTATTTCATGATTCTCAATTACATAATTTACATATGATTTGTC
TGTTGCGAAACGTACAGCTCTGATAATATTGTTAAGCGAAATAACACCTATTCTATCTAA
ATACAATAACACTAGATATTTAAATCTATTTAAATATGTCGTCCCAGAAGCTTGAAGAGA
TATCGTCCAGACTTGGAAATTCAGGAAAGCCTTGTGTAGACCCAGTTTGTTCCTGAGGTT
GTGGTTGAACCGTATTTGTATGTGGTATATTCTGGTCGTTGTGTGAAGTGGATCCTCTAC
GTTGTACATCTTGAAATAAAGGGGATTTGATATCTCCCAGATATACACGCCATTCTCTGC
TTGACGTGCAGTGATGCGTTCCCCTGTGCGTGAATCCAT
>KJ939718
TTAATAAAATTTATATTTTATTTCATGATTCTCAATTACATAATTTACATATGATTTGTC
TGTTGCGAAACGTACAGCTCTGATAATATTGTTAAGCGAAATAACACCTATTCTATCTAA
ATACAATAACACTAGATATTTAAATCTATTTAAATATGTCGTCCCAGAAGCTTGAAGAGA
TATCGTCCAGACTTGGAAATTCAGGAAAGCCTTGTGTAGACCCAGTTTGTTCCTGAGGTT
GTGGTTGAACCGTATTTGTATGTGGTATATTCTGGTCGTTGTGTGAAGTGGATCCTCTAC
GTTGTACATCTTGAAATAAAGGGGATTTGATATCTCCCAGATATACACGCCATTCTCTGC
TTGACGTGCAGTGATGCGTTCCCCTGTGCGTGAATCCAT
>KJ939758
TTAATAAAATTTATATTTTATTTCATGATTCTCAATTACATAATTTACATATGATTTGTC
TGTTGCGAAACGTACAGCTCTGATAATATTGTTAAGCGAAATAACACCTATTCTATCTAA
ATACAATAACACTAGATATTTAAATCTATTTAAATATGTCGTCCCAGAAGCTTGAAGAGA
TATCGTCCAGACTTGGAAATTCAGGAAAGCCTTGTGTAGACCCAGTTTGTTCCTGAGGTT
GTGGTTGAACCGTATTTGTATGTGGTATATTCTGGTCGTTGTGTGAAGTGGATCCTCTAC
GTTGTACATCTTGAAATAAAGGGGATTTGATATCTCCCAGATATACACGCCATTCTCTGC
TTGACGTGCAGTGATGCGTTCCCCTGTGCGTGAATCCAT
>KJ939721
TTAATAAAATTTATATTTTATTTCATGATTCTCAATTACATAATTTACATATGATTTGTC
TGTTGCGAAACGTACAGCTCTGATAATATTGTTAAGCGAAATAACACCTATTCTATCTAA
ATACAATAACACTAGATATTTAAATCTATTTAAATATGTCGTCCCAGAAGCTTGAAGAGA
TATCGTCCAGACTTGGAAATTCAGGAAAGCCTTGTGTAGACCCAGTTTGTTCCTGAGGTT
GTGGTTGAACCGTATTTGTATGTGGTATATTCTGGTCGTTGTGTGAAGTGGATCCTCTAC
GTTGTACATCTTGAAATAAAGGGGATTTGATATCTCCCAGATATACACGCCATTCTCTGC
TTGACGTGCAGTGATGCGTTCCCCTGTGCGTGAATCCAT
>KJ939757
TTAATAAAATTTATATTTTATTTCATGATTCTCAATTACATAATTTACATATGATTTGTC
TGTTGCGAAACGTACAGCTCTGATAATATTGTTAAGCGAAATAACACCTATTCTATCTAA
ATACAATAACACTAGATATTTAAATCTATTTAAATATGTCGTCCCAGAAGCTTGAAGAGA
TATCGTCCAGACTTGGAAATTCAGGAAAGCCTTGTGTAGACCCAGTTTGTTCCTGAGGTT
GTGGTTGAACCGTATTTGTATGTGGTATATTCTGGTCGTTGTGTGAAGTGGATCCTCTAC
GTTGTACATCTTGAAATAAAGGGGATTTGATATCTCCCAGATATACACGCCATTCTCTGC
TTGACGTGCAGTGATGCGTTCCCCTGTGCGTGAATCCAT
>KJ939724
TTAATAAAATTTATATTTTATTTCATGATTCTCAATTACATAATTTACATATGATTTGTC
TGTTGCGAAACGTACAGCTCTGATAATATTGTTAAGCGAAATAACACCTATTCTATCTAA
ATACAATAACACTAGATATTTAAATCTATTTAAATATGTCGTCCCAGAAGCTTGAAGAGA
TATCGTCCAGACTTGGAAATTCAGGAAAGCCTTGTGTAGACCCAGTTTGTTCCTGAGGTT
GTGGTTGAACCGTATTTGTATGTGGTATATTCTGGTCGTTGTGTGAAGTGGATCCTCTAC
GTTGTACATCTTGAAATAAAGGGGATTTGATATCTCCCAGATATACACGCCATTCTCTGC
TTGACGTGCAGTGATGCGTTCCCCTGTGCGTGAATCCAT
>KJ939756
TTAATAAAATTTATATTTTATTTCATGATTCTCAATTACATAATTTACATATGATTTGTC
TGTTGCGAAACGTACAGCTCTGATAATATTGTTAAGCGAAATAACACCTATTCTATCTAA
ATACAATAACACTAGATATTTAAATCTATTTAAATATGTCGTCCCAGAAGCTTGAAGAGA
TATCGTCCAGACTTGGAAATTCAGGAAAGCCTTGTGTAGACCCAGTTTGTTCCTGAGGTT
GTGGTTGAACCGTATTTGTATGTGGTATATTCTGGTCGTTGTGTGAAGTGGATCCTCTAC
GTTGTACATCTTGAAATAAAGGGGATTTGATATCTCCCAGATATACACGCCATTCTCTGC
TTGACGTGCAGTGATGCGTTCCCCTGTGCGTGAATCCAT
>KJ939725
TTAATAAAATTTATATTTTATTTCATGATTCTCAATTACATAATTTACATATGATTTGTC
TGTTGCGAAACGTACAGCTCTGATAATATTGTTAAGCGAAATAACACCTATTCTATCTAA
ATACAATAACACTAGATATTTAAATCTATTTAAATATGTCGTCCCAGAAGCTTGAAGAGA
TATCGTCCAGACTTGGAAATTCAGGAAAGCCTTGTGTAGACCCAGTTTGTTCCTGAGGTT
GTGGTTGAACCGTATTTGTATGTGGTATATTCTGGTCGTTGTGTGAAGTGGATCCTCTAC
GTTGTACATCTTGAAATAAAGGGGATTTGATATCTCCCAGATATACACGCCATTCTCTGC
TTGACGTGCAGTGATGCGTTCCCCTGTGCGTGAATCCAT
>KJ939755
TTAATAAAATTTATATTTTATTTCATGATTCTCAATTACATAATTTACATATGATTTGTC
TGTTGCGAAACGTACAGCTCTGATAATATTGTTAAGCGAAATAACACCTATTCTATCTAA
ATACAATAACACTAGATATTTAAATCTATTTAAATATGTCGTCCCAGAAGCTTGAAGAGA
TATCGTCCAGACTTGGAAATTCAGGAAAGCCTTGTGTAGACCCAGTTTGTTCCTGAGGTT
GTGGTTGAACCGTATTTGTATGTGGTATATTCTGGTCGTTGTGTGAAGTGGATCCTCTAC
GTTGTACATCTTGAAATAAAGGGGATTTGATATCTCCCAGATATACACGCCATTCTCTGC
TTGACGTGCAGTGATGCGTTCCCCTGTGCGTGAATCCAT
>KJ939754
TTAATAAAATTTATATTTTATTTCATGATTCTCAATTACATAATTTACATATGATTTGTC
TGTTGCGAAACGTACAGCTCTGATAATATTGTTAAGCGAAATAACACCTATTCTATCTAA
ATACAATAACACTAGATATTTAAATCTATTTAAATATGTCGTCCCAGAAGCTTGAAGAGA
TATCGTCCAGACTTGGAAATTCAGGAAAGCCTTGTGTAGACCCAGTTTGTTCCTGAGGTT
GTGGTTGAACCGTATTTGTATGTGGTATATTCTGGTCGTTGTGTGAAGTGGATCCTCTAC
GTTGTACATCTTGAAATAAAGGGGATTTGATATCTCCCAGATATACACGCCATTCTCTGC
TTGACGTGCAGTGATGCGTTCCCCTGTGCGTGAATCCAT
>KJ939736
TTAATAAAATTTATATTTTATTTCATGATTCTCAATTACATAATTTACATATGATTTGTC
TGTTGCGAAACGTACAGCTCTGATAATATTGTTAAGCGAAATAACACCTATTCTATCTAA
ATACAATAACACTAGATATTTAAATCTATTTAAATATGTCGTCCCAGAAGCTTGAAGAGA
TATCGTCCAGACTTGGAAATTCAGGAAAGCCTTGTGTAGACCCAGTTTGTTCCTGAGGTT
GTGGTTGAACCGTATTTGTATGTGGTATATTCTGGTCGTTGTGTGAAGTGGATCCTCTAC
GTTGTACATCTTGAAATAAAGGGGATTTGATATCTCCCAGATATACACGCCATTCTCTGC
TTGACGTGCAGTGATGCGTTCCCCTGTGCGTGAATCCAT
>KJ939726
TTAATAAAATTTATATTTTATTTCATGATTCTCAATTACATAATTTACATATGATTTGTC
TGTTGCGAAACGTACAGCTCTGATAATATTGTTAAGCGAAATAACACCTATTCTATCTAA
ATACAATAACACTAGATATTTAAATCTATTTAAATATGTCGTCCCAGAAGCTTGAAGAGA
TATCGTCCAGACTTGGAAATTCAGGAAAGCCTTGTGTAGACCCAGTTTGTTCCTGAGGTT
GTGGTTGAACCGTATTTGTATGTGGTATATTCTGGTCGTTGTGTGAAGTGGATCCTCTAC
GTTGTACATCTTGAAATAAAGGGGATTTGATATCTCCCAGATATACACGCCATTCTCTGC
TTGACGTGCAGTGATGCGTTCCCCTGTGCGTGAATCCAT
>KJ939727
TTAATAAAATTTATATTTTATTTCATGATTCTCAATTACATAATTTACATATGATTTGTC
TGTTGCGAAACGTACAGCTCTGATAATATTGTTAAGCGAAATAACACCTATTCTATCTAA
ATACAATAACACTAGATATTTAAATCTATTTAAATATGTCGTCCCAGAAGCTTGAAGAGA
TATCGTCCAGACTTGGAAATTCAGGAAAGCCTTGTGTAGACCCAGTTTGTTCCTGAGGTT
GTGGTTGAACCGTATTTGTATGTGGTATATTCTGGTCGTTGTGTGAAGTGGATCCTCTAC
GTTGTACATCTTGAAATAAAGGGGATTTGATATCTCCCAGATATACACGCCATTCTCTGC
TTGACGTGCAGTGATGCGTTCCCCTGTGCGTGAATCCAT
>KJ939730
TTAATAAAATTTATATTTTATTTCATGATTCTCAATTACATAATTTACATATGATTTGTC
TGTTGCGAAACGTACAGCTCTGATAATATTGTTAAGCGAAATAACACCTATTCTATCTAA
ATACAATAACACTAGATATTTAAATCTATTTAAATATGTCGTCCCAGAAGCTTGAAGAGA
TATCGTCCAGACTTGGAAATTCAGGAAAGCCTTGTGTAGACCCAGTTTGTTCCTGAGGTT
GTGGTTGAACCGTATTTGTATGTGGTATATTCTGGTCGTTGTGTGAAGTGGATCCTCTAC
GTTGTACATCTTGAAATAAAGGGGATTTGATATCTCCCAGATATACACGCCATTCTCTGC
TTGACGTGCAGTGATGCGTTCCCCTGTGCGTGAATCCAT
>KJ939729
TTAATAAAATTTATATTTTATTTCATGATTCTCAATTACATAATTTACATATGATTTGTC
TGTTGCGAAACGTACAGCTCTGATAATATTGTTAAGCGAAATAACACCTATTCTATCTAA
ATACAATAACACTAGATATTTAAATCTATTTAAATATGTCGTCCCAGAAGCTTGAAGAGA
TATCGTCCAGACTTGGAAATTCAGGAAAGCCTTGTGTAGACCCAGTTTGTTCCTGAGGTT
GTGGTTGAACCGTATTTGTATGTGGTATATTCTGGTCGTTGTGTGAAGTGGATCCTCTAC
GTTGTACATCTTGAAATAAAGGGGATTTGATATCTCCCAGATATACACGCCATTCTCTGC
TTGACGTGCAGTGATGCGTTCCCCTGTGCGTGAATCCAT
>KJ939728
TTAATAAAATTTATATTTTATTTCATGATTCTCAATTACATAATTTACATATGATTTGTC
TGTTGCGAAACGTACAGCTCTGATAATATTGTTAAGCGAAATAACACCTATTCTATCTAA
ATACAATAACACTAGATATTTAAATCTATTTAAATATGTCGTCCCAGAAGCTTGAAGAGA
TATCGTCCAGACTTGGAAATTCAGGAAAGCCTTGTGTAGACCCAGTTTGTTCCTGAGGTT
GTGGTTGAACCGTATTTGTATGTGGTATATTCTGGTCGTTGTGTGAAGTGGATCCTCTAC
GTTGTACATCTTGAAATAAAGGGGATTTGATATCTCCCAGATATACACGCCATTCTCTGC
TTGACGTGCAGTGATGCGTTCCCCTGTGCGTGAATCCAT
>JF694452
TTAATAAAATTTATATTTTATTTCATGATTCTCAATTACATAATTTACATATGATTTGTT
TGTTGCGAAACGTACAGCTCTGATAATATTGTTAAGCGAAATAACACCTATTCTATTTAA
ATACAATAACACTAGATATTTAAATCTATTTAAATATGTCGTCCCAGAAGCTTGAAGAGA
TATCGTCCAGACTTGGAAATTCAGGAAAGCCTTGTGTAGACCCAGTTTGTTCCTGAGGTT
GTGGTTGAACCGTATTTGTATGTGGTATATTCTGGTCGTTGTGTGAAGTGGATCCTCTAC
GTTGTACATCTTGAAATAAAGGGGATTTGATATCTCCCAGATATACACGCCATTCTCTGC
TTGACGTGCAGTGATGCGTTCCCCTGTGCGTGAATCCAT
>JF694451
TTAATAAAATTTATATTTTATTTCATGATTCTCAATTACATAATTTACATATGATTTGTT
TGTTGCGAAACGTACAGCTCTGATAATATTGTTAAGCGAAATAACACCTATTCTATTTAA
ATACAATAACACTAGATATTTAAATCTATTTAAATATGTCGTCCCAGAAGCTTGAAGAGA
TATCGTCCAGACTTGGAAATTCAGGAAAGCCTTGTGTAGACCCAGTTTGTTCCTGAGGTT
GTGGTTGAACCGTATTTGTATGTGGTATATTCTGGTCGTTGTGTGAAGTGGATCCTCTAC
GTTGTACATCTTGAAATAAAGGGGATTTGATATCTCCCAGATATACACGCCATTCTCTGC
TTGACGTGCAGTGATGCGTTCCCCTGTGCGTGAATCCAT
>JF694449
TTAATAAAATTTATATTTTATTTCATGATTCTCAATTACATAATTTACATATGATTTGTT
TGTTGCGAAACGTACAGCTCTGATAATATTGTTAAGCGAAATAACACCTATTCTATTTAA
ATACAATAACACTAGATATTTAAATCTATTTAAATATGTCGTCCCAGAAGCTTGAAGAGA
TATCGTCCAGACTTGGAAATTCAGGAAAGCCTTGTGTAGACCCAGTTTGTTCCTGAGGTT
GTGGTTGAACCGTATTTGTATGTGGTATATTCTGGTCGTTGTGTGAAGTGGATCCTCTAC
GTTGTACATCTTGAAATAAAGGGGATTTGATATCTCCCAGATATACACGCCATTCTCTGC
TTGACGTGCAGTGATGCGTTCCCCTGTGCGTGAATCCAT
>KJ939764
TTAATAAAATTTATATTTTATTTCATGATTTTCAATTACATAATTTACATATGATTTGTT
TGTTGCGAAACGTACAGCTCTGATAATATTGTTAAGCGAAATAACACCTATTCTATCTAA
ATACAATAACACTAGATATTTAAATCTATTTAAATATGTCGTCCCAGAAGCTTGAAGAGA
TATCGTCCAAACTTGGAAATTCAGGAAAGCCTTGTGTAGACCCAGTTTGTTCCTGAGGTT
GTGGTTGAACCGTATTTGTATGTGGTATATTCTGGTCGTCGTGTGAAGTGGATCCTCTAC
GTTGTACATCTTGAAATAAAGGGGATTTGATATCTCCCAGATATACACGCCATTCTCTGC
TTGACGTGCAGTGATGCGTTCCCCTGTGCGTGAATCCAT
>KJ939712
TTAATAAAATTTATATTTAATTTCATGATTCTCAATTACATAATTTACATATGATTTGTC
TGTTGCGAAACGTACAGCTCTGATAATATTGTTAAGCGAAATAACACCTATCCTATCTAA
ATACAATAACACTAGATATTTAAATCTATTTAAATATGTCGTCCCAGAAGCTTGAAGAGA
TATCGTCCAGACTTGGAAATTCAGGAAAGCCTTGTGTAGACCCAGTTTGTTCCTGAGGTT
GTGGTTGAACCGTATTTGTATGTGGTATATTCTGGTCGTTGTGTGAAGTGGATCCTCTAC
GTTGTACATCTTGAAATAAAGGGGATTTGATATCTCCCAGATAAACACGCCATTCTCTGC
TTGACGTGCAGTGATGCGTTCCCCTGTGCGTGAATCCAT
>KJ939752
TTAATAAAATTTATATTTTATTTCATGATTCTCAATTACATAATTTACATATGATTTGTC
TGTTGCGAAACGTACAGCTCTGATAATATTGTTGAGCGAAATAACACCTATTCTATCTAA
ATACAATAACACTAGATATTTAAATCTATTTAAATATGTCGTCCCAGAAGCTTGAAGAGA
TATCGTCCAGACTTGGAAATTCAGGAAAGCCTTGTGTAGACCCAGTTTGTTCCTGAGGTT
GTGGTTGAACCGTATTTGTATGTGGTATATTCTGGTCGTTGTGTGAAGTGGATCCTCTAC
GTTGTACATCTTGAAATAAAGGGGATTTGATATCTCCCAGATATACACGCCATTCTCTGC
TTGACGTGCAGTGATGCGTTCCCCTGTGCGTGAATCCAT
>KJ939751
TTAATAAAATTTATATTTTATTTCATGATTCTCAATTACATAATTTACATATGATTTGTC
TGTTGCGAAACGTACAGCTCTGATAATATTGTTGAGCGAAATAACACCTATTCTATCTAA
ATACAATAACACTAGATATTTAAATCTATTTAAATATGTCGTCCCAGAAGCTTGAAGAGA
TATCGTCCAGACTTGGAAATTCAGGAAAGCCTTGTGTAGACCCAGTTTGTTCCTGAGGTT
GTGGTTGAACCGTATTTGTATGTGGTATATTCTGGTCGTTGTGTGAAGTGGATCCTCTAC
GTTGTACATCTTGAAATAAAGGGGATTTGATATCTCCCAGATATACACGCCATTCTCTGC
TTGACGTGCAGTGATGCGTTCCCCTGTGCGTGAATCCAT
>KJ939743
TTAATAAAATTTATATTTTATTTCATGATTCTCAATTACATAATTTACATATGATTTGTC
TGTTGCGAAACGTACAGCTCTGATAATATTGTTGAGCGAAATAACACCTATTCTATCTAA
ATACAATAACACTAGATATTTAAATCTATTTAAATATGTCGTCCCAGAAGCTTGAAGAGA
TATCGTCCAGACTTGGAAATTCAGGAAAGCCTTGTGTAGACCCAGTTTGTTCCTGAGGTT
GTGGTTGAACCGTATTTGTATGTGGTATATTCTGGTCGTTGTGTGAAGTGGATCCTCTAC
GTTGTACATCTTGAAATAAAGGGGATTTGATATCTCCCAGATATACACGCCATTCTCTGC
TTGACGTGCAGTGATGCGTTCCCCTGTGCGTGAATCCAT
>KJ939742
TTAATAAAATTTATATTTTATTTCATGATTCTCAATTACATAATTTACATATGATTTGTC
TGTTGCGAAACGTACAGCTCTGATAATATTGTTGAGCGAAATAACACCTATTCTATCTAA
ATACAATAACACTAGATATTTAAATCTATTTAAATATGTCGTCCCAGAAGCTTGAAGAGA
TATCGTCCAGACTTGGAAATTCAGGAAAGCCTTGTGTAGACCCAGTTTGTTCCTGAGGTT
GTGGTTGAACCGTATTTGTATGTGGTATATTCTGGTCGTTGTGTGAAGTGGATCCTCTAC
GTTGTACATCTTGAAATAAAGGGGATTTGATATCTCCCAGATATACACGCCATTCTCTGC
TTGACGTGCAGTGATGCGTTCCCCTGTGCGTGAATCCAT
>KJ939741
TTAATAAAATTTATATTTTATTTCATGATTCTCAATTACATAATTTACATATGATTTGTC
TGTTGCGAAACGTACAGCTCTGATAATATTGTTGAGCGAAATAACACCTATTCTATCTAA
ATACAATAACACTAGATATTTAAATCTATTTAAATATGTCGTCCCAGAAGCTTGAAGAGA
TATCGTCCAGACTTGGAAATTCAGGAAAGCCTTGTGTAGACCCAGTTTGTTCCTGAGGTT
GTGGTTGAACCGTATTTGTATGTGGTATATTCTGGTCGTTGTGTGAAGTGGATCCTCTAC
GTTGTACATCTTGAAATAAAGGGGATTTGATATCTCCCAGATATACACGCCATTCTCTGC
TTGACGTGCAGTGATGCGTTCCCCTGTGCGTGAATCCAT
>KJ939750
TTAATAAAATTTATATTTTATTTCATGATTCTCAATTACATAATTTACATATGATTTGTC
TGTTGCGAAACGTACAGCTCTGATAATATTGTTGAGCGAAATAACACCTATTCTATCTAA
ATACAATAACACTAGATATTTAAATCTATTTAAATATGTCGTCCCAGAAGCTTGAAGAGA
TATCGTCCAGACTTGGAAATTCAGGAAAGCCTTGTGTAGACCCAGTTTGTTCCTGAGGTT
GTGGTTGAACCGTATTTGTATGTGGTATATTCTGGTCGTTGTGTGAAGTGGATCCTCTAC
GTTGTACATCTTGAAATAAAGGGGATTTGATATCTCCCAGATATACACGCCATTCTCTGC
TTGACGTGCAGTGATGCGTTCCCCTGTGCGTGAATCCAT
>KJ939749
TTAATAAAATTTATATTTTATTTCATGATTCTCAATTACATAATTTACATATGATTTGTC
TGTTGCGAAACGTACAGCTCTGATAATATTGTTGAGCGAAATAACACCTATTCTATCTAA
ATACAATAACACTAGATATTTAAATCTATTTAAATATGTCGTCCCAGAAGCTTGAAGAGA
TATCGTCCAGACTTGGAAATTCAGGAAAGCCTTGTGTAGACCCAGTTTGTTCCTGAGGTT
GTGGTTGAACCGTATTTGTATGTGGTATATTCTGGTCGTTGTGTGAAGTGGATCCTCTAC
GTTGTACATCTTGAAATAAAGGGGATTTGATATCTCCCAGATATACACGCCATTCTCTGC
TTGACGTGCAGTGATGCGTTCCCCTGTGCGTGAATCCAT
>KJ939748
TTAATAAAATTTATATTTTATTTCATGATTCTCAATTACATAATTTACATATGATTTGTC
TGTTGCGAAACGTACAGCTCTGATAATATTGTTGAGCGAAATAACACCTATTCTATCTAA
ATACAATAACACTAGATATTTAAATCTATTTAAATATGTCGTCCCAGAAGCTTGAAGAGA
TATCGTCCAGACTTGGAAATTCAGGAAAGCCTTGTGTAGACCCAGTTTGTTCCTGAGGTT
GTGGTTGAACCGTATTTGTATGTGGTATATTCTGGTCGTTGTGTGAAGTGGATCCTCTAC
GTTGTACATCTTGAAATAAAGGGGATTTGATATCTCCCAGATATACACGCCATTCTCTGC
TTGACGTGCAGTGATGCGTTCCCCTGTGCGTGAATCCAT
>KJ939747
TTAATAAAATTTATATTTTATTTCATGATTCTCAATTACATAATTTACATATGATTTGTC
TGTTGCGAAACGTACAGCTCTGATAATATTGTTGAGCGAAATAACACCTATTCTATCTAA
ATACAATAACACTAGATATTTAAATCTATTTAAATATGTCGTCCCAGAAGCTTGAAGAGA
TATCGTCCAGACTTGGAAATTCAGGAAAGCCTTGTGTAGACCCAGTTTGTTCCTGAGGTT
GTGGTTGAACCGTATTTGTATGTGGTATATTCTGGTCGTTGTGTGAAGTGGATCCTCTAC
GTTGTACATCTTGAAATAAAGGGGATTTGATATCTCCCAGATATACACGCCATTCTCTGC
TTGACGTGCAGTGATGCGTTCCCCTGTGCGTGAATCCAT
>KJ939745
TTAATAAAATTTATATTTTATTTCATGATTCTCAATTACATAATTTACATATGATTTGTC
TGTTGCGAAACGTACAGCTCTGATAATATTGTTGAGCGAAATAACACCTATTCTATCTAA
ATACAATAACACTAGATATTTAAATCTATTTAAATATGTCGTCCCAGAAGCTTGAAGAGA
TATCGTCCAGACTTGGAAATTCAGGAAAGCCTTGTGTAGACCCAGTTTGTTCCTGAGGTT
GTGGTTGAACCGTATTTGTATGTGGTATATTCTGGTCGTTGTGTGAAGTGGATCCTCTAC
GTTGTACATCTTGAAATAAAGGGGATTTGATATCTCCCAGATATACACGCCATTCTCTGC
TTGACGTGCAGTGATGCGTTCCCCTGTGCGTGAATCCAT
>KJ939744
TTAATAAAATTTATATTTTATTTCATGATTCTCAATTACATAATTTACATATGATTTGTC
TGTTGCGAAACGTACAGCTCTGATAATATTGTTGAGCGAAATAACACCTATTCTATCTAA
ATACAATAACACTAGATATTTAAATCTATTTAAATATGTCGTCCCAGAAGCTTGAAGAGA
TATCGTCCAGACTTGGAAATTCAGGAAAGCCTTGTGTAGACCCAGTTTGTTCCTGAGGTT
GTGGTTGAACCGTATTTGTATGTGGTATATTCTGGTCGTTGTGTGAAGTGGATCCTCTAC
GTTGTACATCTTGAAATAAAGGGGATTTGATATCTCCCAGATATACACGCCATTCTCTGC
TTGACGTGCAGTGATGCGTTCCCCTGTGCGTGAATCCAT
>KJ939740
TTAATAAAATTTATATTTTATTTCATGATTCTCAATTACATAATTTACATATGATTTGTC
TGTTGCGAAACGTACAGCTCTGATAATATTGTTGAGCGAAATAACACCTATTCTATCTAA
ATACAATAACACTAGATATTTAAATCTATTTAAATATGTCGTCCCAGAAGCTTGAAGAGA
TATCGTCCAGACTTGGAAATTCAGGAAAGCCTTGTGTAGACCCAGTTTGTTCCTGAGGTT
GTGGTTGAACCGTATTTGTATGTGGTATATTCTGGTCGTTGTGTGAAGTGGATCCTCTAC
GTTGTACATCTTGAAATAAAGGGGATTTGATATCTCCCAGATATACACGCCATTCTCTGC
TTGACGTGCAGTGATGCGTTCCCCTGTGCGTGAATCCAT
>KJ939739
TTAATAAAATTTATATTTTATTTCATGATTCTCAATTACATAATTTACATATGATTTGTC
TGTTGCGAAACGTACAGCTCTGATAATATTGTTGAGCGAAATAACACCTATTCTATCTAA
ATACAATAACACTAGATATTTAAATCTATTTAAATATGTCGTCCCAGAAGCTTGAAGAGA
TATCGTCCAGACTTGGAAATTCAGGAAAGCCTTGTGTAGACCCAGTTTGTTCCTGAGGTT
GTGGTTGAACCGTATTTGTATGTGGTATATTCTGGTCGTTGTGTGAAGTGGATCCTCTAC
GTTGTACATCTTGAAATAAAGGGGATTTGATATCTCCCAGATATACACGCCATTCTCTGC
TTGACGTGCAGTGATGCGTTCCCCTGTGCGTGAATCCAT
>KJ939737
TTAATAAAATTTATATTTTATTTCATGATTCTCAATTACATAATTTACATATGATTTGTC
TGTTGCGAAACGTACAGCTCTGATAATATTGTTGAGCGAAATAACACCTATTCTATCTAA
ATACAATAACACTAGATATTTAAATCTATTTAAATATGTCGTCCCAGAAGCTTGAAGAGA
TATCGTCCAGACTTGGAAATTCAGGAAAGCCTTGTGTAGACCCAGTTTGTTCCTGAGGTT
GTGGTTGAACCGTATTTGTATGTGGTATATTCTGGTCGTTGTGTGAAGTGGATCCTCTAC
GTTGTACATCTTGAAATAAAGGGGATTTGATATCTCCCAGATATACACGCCATTCTCTGC
TTGACGTGCAGTGATGCGTTCCCCTGTGCGTGAATCCAT
>KJ939746
TTAATAAAATTTATATTTTATTTCATGATTCTCAATTACATAATTTACATATGATTTGTC
TGTTGCGAAACGTACAGCTCTGATAATATTGTTGAGCGAAATAACACCTATTCTATCTAA
ATACAATAACACTAGATATTTAAATCTATTTAAATATGTCGTCCCAGAAGCTTGAAGAGA
TATCGTCCAGACTTGGAAATTCAGGAAAGCCTTGTGTAGACCCAGTTTGTTCCTGAGGTT
GTGGTTGAACCGTATTTGTATGTGGTATATTCTGGTCGTTGTGTGAAGTGGATCCTCTAC
GTTGCACTTTATGAAATAAAGGGGATTTGATATCTCCCAGATATACACGCCATTCTCTGC
TTGACGTGCAGTGATGCGTTCCCCTGTGCGTGAATCCAT
>KJ939753
TTAATAAAATTTATATTTTATTTCATGATTCTCAATTACACAATTTACATATGATTTGTC
TGTTGCGAAACGTACAGCTCTGATAATATTGTTGAGCGAAATAACACCTATTCTATCTAA
ATACAATAACACTAGATATTTAAATCTATTTAAATATGTCGTCCCAGAAGCTTGAAGAGA
TATCGTCCAGACTTGGAAATTCAGGAAAGCCTTGTGTAGACCCAGTTTGTTCCTGAGGTT
GTGGTTGAACCGTATTTGTATGTGGTATATTCTGGTCGTTGTGTGAAGTGGATCCTCTAC
GTTGTACATCTTGAAATAAAGGGGATTTGATATCTCCCAGATATACACGCCATTCTCTGC
TTGACGTGCAGTGATGCGTTCCCCTGTGCGTGAATCCAT
>KJ939738
TTAATAAAATTTATATTTTATTTCATGATTCTCAATTACATAATTTACATATGATTTGTC
TGTTGCGAAACGTACAGCTCTGATAATATTGTTGAGCGAAATAACACCTATTCTATCTAA
ATACAATAACACTAGATATTTAAATCTATTTAAATATGTCGTCCCAGAAGCTTGAAGAGA
TATCGTCCAGACTTGGAAATTCAGGAAAGCCTTGTGTAGACCCAGTTTGTTCCTGAGGTT
GTGGTTGAATCGTATTTGTATGTGGTATATTCTGGTCGTTGTGTGAAGTGGATCCTCTAC
GTTGTACATCTTGAAATAAAGGGGATTTGATATCTCCCAGATATACACGCCATTCTCTGC
TTGACGTGCAGTGATGCGTTCCCCTGTGCGTGAATCCAT
>KJ939709
TTAATAAAATTTATATTTTATTTCATGATTCTCAATTACATAATTTACATATGATTTGTC
TGTTGCGAAACGTACAGCTCTGATAATATTGTTAAGCGAAATAACACCTATTCTATCTAA
ATACAATAACACTAGGTATTTAAATCTATTTAAATATGTCGTCCCAGAAGCTTGAAGAGA
TATCGTCCAGACTTGGAAATTCAGGAAAGCCTTGTGTAGACCCAGTTTGTTCCTGAGGTT
GTGGTTGAACCGTATTTGTATGTGGTATATTCTGGTCGTTGTGTGAAGTGGATCTTCTAC
GTTGTACATCTTGAAATAAAGGGGATTTGATATCTCCCAGATATACACGCCATTCTCTGC
TTGACGTGCAGTGATGCGTTCCCCTGTGCGTGAATCCAT
>KJ939735
TTAATAAAATTTATATTTTATTTCATGATTCTCAAGTACATAATTTACATATGATTTGTC
TGTTGCGAAACGTACAGCTCTGATAATATTGTTAAGCGAAATAACACCTATTCTATCTAA
ATACAATAACACTAGATATTTAAATCTATTTAAATATGTCATCCCAGAAGCTTGAAGAGA
TATCGTCCAGACTTGGAAATTCAGGAAAGCCTTGTGTAGACCCAGTTTGTTCCTGAGATT
GTGGTTGAATCGTATTTGTATGTGGTATATTCTGGTCGTTGTGTGAAGTGGATCCTCTAC
GTTGTACATCTTGAAATAAAGGGGATTTGATATCTCCCAGATATACACGCCATTCTCTGC
TTGACGTGCAGTGATGCGTTCCCCTGTGCGTGAATCCAT
>KJ939731
TTAATAAAATTTATATTTTATTTCATGATTCTCAAGTACATAATTTACATATGATTTGTC
TGTTGCGAAACGTACAGCTCTGATAATATTGTTAAGCGAAATAACACCTATTCTATCTAA
ATACAATAACACTAGATATTTAAATCTATTTAAATATGTCATCCCAGAAGCTTGAAGAGA
TATCGTCCAGACTTGGAAATTCAGGAAAGCCTTGTGTAGACCCAGTTTGTTCCTGAGATT
GTGGTTGAATCGTATTTGTATGTGGTATATTCTGGTCGTTGTGTGAAGTGGATCCTCTAC
GTTGTACATCTTGAAATAAAGGGGATTTGATATCTCCCAGATATACACGCCATTCTCTGC
TTGACGTGCAGTGATGCGTTCCCCTGTGCGTGAATCCAT
>KJ939723
TTAATAAAATTTATATTTTATTTCATGATTCTCAAGTACATAATTTACATATGATTTGTC
TGTTGCGAAACGTACAGCTCTGATAATATTGTTAAGCGAAATAACACCTATTCTATCTAA
ATACAATAACACTAGATATTTAAATCTATTTAAATATGTCGTCCCAGAAGCTTGAAGAGA
TATCGTCCAGACTTGGAAATTCAGGAAAGCCTTGTGTAGACCCAGTTTGTTCCTGAGGTT
GTGGTTGAACCGTATTTGTATGTGGTATATTCTGGTCGTTGTGTGAAGTGGATCCTCTAC
GTTGTACATCTTGAAATAAAGGGGATTTGATATCTCCCAGATATACACGCCATTCTCTGC
TTGACGTGCAGTGATGCGTTCCCCTGTGCGTGAATCCAT
>KJ939722
TTAATAAAATTTATATTTTATTTCATGATTCTCAAGTACATAATTTACATATGATTTGTC
TGTTGCGAAACGTACAGCTCTGATAATATTGTTAAGCGAAATAACACCTATTCTATCTAA
ATACAATAACACTAGATATTTAAATCTATTTAAATATGTCGTCCCAGAAGCTTGAAGAGA
TATCGTCCAGACTTGGAAATTCAGGAAAGCCTTGTGTAGACCCAGTTTGTTCCTGAGGTT
GTGGTTGAACCGTATTTGTATGTGGTATATTCTGGTCGTTGTGTGAAGTGGATCCTCTAC
GTTGTACATCTTGAAATAAAGGGGATTTGATATCTCCCAGATATACACGCCATTCTCTGC
TTGACGTGCAGTGATGCGTTCCCCTGTGCGTGAATCCAT
>KJ939719
TTAATAAAATTTGTATTTTATTTCATGATTCTCAAGTACATAATTTACATATGATTTGTC
TGTTGCGAAACGTACAGCTCTGATAATATTGTTAAGCGAAATAACACCTATTCTATCTAA
ATACAATAACACTAGATATTTAAATCTATTTAAAAATGTCGTCCCAGAAGCTTGAAGAGA
TATCGTCCAGACTTGGAAATTCAGGAAAGCCTTGTGTAGACCCAGTTTGTTCCTGAGGTT
GTGGTTGAACCGTATTTGTATGTGGTATATTCTGGTCGTTGTGTGAAGTGGATCCTCTAC
GTTGTACATCTTGAAATAAAGGGGATTTGATATCTCCCAGATATACACGCCATTCTCTGC
TTGACGTGCAGTGATGCGTTCCCCTGTGCGTGAATCCAT
>KJ939734
TTAATAAAATTTATATTTTATTTCATGATTCTCAATTACATAATTTACATATGATTTGTC
TGTTGCGAAACGTACAGCTCTGATAATATTGTTAAGCGAAATAACACCTATTCTATCTAA
ATACAATAACACTAAATATTTAAATCTATTTAAATATGTCGTTCCAGAAGCTTGAAGAGA
TATCGTCCAGACTTGGAAATTCAGGAAAGCCTTGTGTAGACCCAGTTTGTTCCTGAGGTT
GTGGTTGAACCGTATTTGTATGTGGTATATTCTGGTCGTTGTGTGAAGTGGATCCTCTAC
GTTGTACATCTTGAAATAAAGGGGATTTGATATCTCCCAGATATACACGCCATTCTCTGC
TTGACGTGCAGTGATGTGTTCCCCTGTGCGTGAATCCAT
>KJ939733
TTAATAAAATTTATATTTTATTTCATGATTCTCAATTACATAATTTACATATGATTTGTC
TGTTGCGAAACGTACAGCTCTGATAATATTGTTAAGCGAAATAACACCTATTCTATCTAA
ATACAATAACACTAAATATTTAAATCTATTTAAATATGTCGTTCCAGAAGCTTGAAGAGA
TATCGTCCAGACTTGGAAATTCAGGAAAGCCTTGTGTAGACCCAGTTTGTTCCTGAGGTT
GTGGTTGAACCGTATTTGTATGTGGTATATTCTGGTCGTTGTGTGAAGTGGATCCTCTAC
GTTGTACATCTTGAAATAAAGGGGATTTGATATCTCCCAGATATACACGCCATTCTCTGC
TTGACGTGCAGTGATGTGTTCCCCTGTGCGTGAATCCAT
>KJ939732
TTAATAAAATTTATATTTTATTTCATGATTCTCAATTACATAATTTACATATGATTTGTC
TGTTGCGAAACGTACAGCTCTGATAATATTGTTAAGCGAAATAACACCTATTCTATCTAA
ATACAATAACACTAAATATTTAAATCTATTTAAATATGTCGTTCCAGAAGCTTGAAGAGA
TATCGTCCAGACTTGGAAATTCAGGAAAGCCTTGTGTAGACCCAGTTTGTTCCTGAGGTT
GTGGTTGAACCGTATTTGTATGTGGTATATTCTGGTCGTTGTGTGAAGTGGATCCTCTAC
GTTGTACATCTTGAAATAAAGGGGATTTGATATCTCCCAGATATACACGCCATTCTCTGC
TTGACGTGCAGTGATGTGTTCCCCTGTGCGTGAATCCAT
>JN419004
TTAATAAAATTTGAATTTTATTTCATGATTCTCAAGTACATAATTTACATATGATTTGTC
TGTTGCGAAACGTACAGCTCTGATAATATTGTTTAGCGAAATAACACCTAAACGATCTAA
ATACAATGAAACTAAATATTTAAATCTATTTAAATATGTCGTCCCAGAAGCTTGAAGAGA
TATCGTCCAGACTTGGAAATTCAGGAAAGCCTTGTGTAGACCCAGTTTGTTCCTGAGGTT
GTGGTTGAACCGTATTTGTATGTGGTATATTCTGGTCGTTGTGTGAAGTGGATCCTCTAC
GTTGTACATCTTGAAATAAAGGGGATTTGATATCTCCCAGATATACACGCCATTCTCTGC
TTGACGTGCAGTGATGCGTTCCCCTGTGCGTGAATCCAT
>JN419003
TTAATAAAATTTGAATTTTATTTCATGATTCTCAAGTACATAATTTACATATGATTTGTC
TGTTGCGAAACGTACAGCTCTGATAACATTGTTTAGCGAAATAACACCTATACGATCTAA
ATACAATGAAACTAAATATTTAAATCTATTTAAATATGTCGTCCCAGAAGCTTGAAGAGA
TATCGTCCAGACTTGGAAATTCAGGAAAGCCTTGTGTAGACCCAGTTTGTTCCTGAGGTT
GTGGTTGAACCGTATTTGTATGTGGTATATTCTGGTCGTGGTGTGAAGTGGATCCTCTAC
GTTGTACATCTTGAAATAAAGGGGATTTGATATCTCCCAGATATACACGCCATTCTCTGC
TTGACGTGCAGTGATGCGTTCCCCTGTGCGTGAATCCAT
>JN419006
TTAATAAAATTTATATTTTATTTCATGATTCTCAAGTACATAATTTACATATGATTTGTC
TGTTGCGAAACGTACAGCTCTGATAATATTGTTAAGCGAAATAACACCTATTCTATCTAA
ATACAATAACACTAGATATTTAAATCTATTTAAATATGTCGTCCCAGAAGCTTGAAGAGA
TATCGTCCAGACTTGGAAATTCAGGAAAGCCTTGTGTAGACCCAGTTTGTTCCTGAGGTT
GTGGTTGAACCGTATTTGGATGTGGTATATTCTGGTTGTTGTGTGAAGTGGATCCTCTAC
GTTGTACATCTTGAAATAAAGGGGATTTGATATCTCCCAGATATACACGCCATTCTCTGC
TTGACGTGCAGTGATGCGTTCCCCTGTGCGTGAATCCAT
>KJ939711
TTAATAAAACTTATATTTTATTTCGTGATTCTCAAGTACATAATTTACATATGATTTGTC
TGTTGCGAAACGAACAGCTCTGATAATATTGTTAAGCGAAATAACACCTATTCTATCTAA
ATACAATAACACTAGATATTTAAATCTATTTAAATATGTCGTCCCAGAAGCTTGAAGAGA
TATCGTCCAGACTTGGAAATTGAGGAAAGCCTTGTGTAGACCCAGTTTGTTCCTGAGGTT
GTGGTTGAACCGTATTTGTATGTGGAATACCCTGGTCGTTGTGTATTGTAGATCCTCTAC
GTTGTACATCTTGAAATAAAGGGGATTTGATATCTCCCAGATATACACGCCATTCTCCGC
TTGACGTGCAGTGATGCGTTCCCCTGTGCGTGAATCCAT
>KJ939710
TTAATAAAACTTATATTTTATTTCGTGATTCTCAAGTACATAATTTACATATGATTTGTC
TGTTGCGAAACGAACAGCTCTGATAATATTGTTAAGCGAAATAACACCTATTCTATCTAA
ATACAATAACACTAGATATTTAAATCTATTTAAATATGTCGTCCCAGAAGCTTGAAGAGA
TATCGTCCAGACTGGGAAATTGAGGAAAGCCTTGTGTAGACCCAGTTTGTTCCTGAGGTT
GTGGTTGACCCGTATTAGTATGTGGAATACCCTGGTCGTTGTGTATTGTAGATCCTCTAC
GTTGTACATCTTGAAATAAAGGGGATGTGATATCTCCCAGATATACACGCCATTCTCCGC
TTGACGTGCAGTGATGCGTTCCCCTGTGCGTGAATCCAT
