# Supplementary material for: Gene Overlapping as a Modulator of Begomovirus Evolution
Source: Microorganisms. 2022 Feb 4;10(2):366. doi: 10.3390/microorganisms10020366 (PMC8875319; doi:10.3390/microorganisms10020366)
Supplement: Supplementary file 1 [file microorganisms-10-00366-s001.zip › File S1/Bean_golden_mosaic_virus/DNA/DNA_AV1(noutil).fasta]

>JF694454 AV1 Geminiviridae Begomovirus Bean golden mosaic virus
ATGGTTAAGCGCGATGCCCCATGGCGCCACATGGCAGGTACGCCAAAGATTAGCCGCTCGACCAATTATTCTCCACGTAGTGGAAATGGGTCGAGGTACAATAAGGCCGCTGAGTGGGTCAACAGGCCCATGTACAGAAAGCCCAGGATATATCGAACTCTACGCGGCCCTGATGTTCCTAGAGGTTGCGAAGGCCCATGCAAAGTCCAGTCTTATGAACAACGACATGATGTTTCTCATGTTGGTAAGGTTATGTGTGTATCCGACGTGACAAGAGGTAATGGTATTACCCATCGTGTGGGAAAACGTTTTTGTGTTAAGTCTGTTTATATTTTAGGTAAGATATGGATGGACGAGAATATCAAGTTGAAGAATCACACGAATAGTGTGATGTTTTGGTTAGTCAGAGATCGTAGACCGTATGGCACTCCTATGGACTTTGGACAAGTTTTTAATATGTTCGACAATGAACCCAGTACAGCTACTGTTAAGAACGATCTTCGTGATCGTTTTCAAGTTATGCATAAATTCTATGGAAAGGTGACAGGTGGACAATATGCTAGCAACGAGCAGGCATTGGTTAAACGTTTTTGGAAGGTGAATAATTATGTAGTGTACAACCATCAAGAAGCAGGGAAATACGAGAATCATACGGAGAACGCTTTATTATTGTATATGGCATGTACTCATGCCTCAAATCCTGTGTATGCTACTCTAAAAATTCGGATCTATTTTTATGATTCGATCACCAATTAA
>JF694453 AV1 Geminiviridae Begomovirus Bean golden mosaic virus
ATGGTTAAGCGCGATGCCCCATGGCGCCACATGGCAGGTACGGCCAAGATTAGCCGCTCGACCAATTATTCTCCACGTAGTGGAAATGGGTCGAGGTACAATAAGGCCGCTGAGTGGGTCAACAGGCCCATGTACAGAAAGCCCAGGATATATCGAACTCTACGCGGCCCTGATGTTCCTAGAGGTTGCGAAGGCCCATGCAAAGTCCAGTCTTATGAACAACGACATGATGTTTCTCATGTTGGTAAGGTTATGTGTGTATCCGACGTGACAAGAGGTAATGGTATTACCCATCGTGTGGGAAAACGTTTTTGTGTTAAGTCTGTTTATATTTTAGGTAAGATATGGATGGACGAGAATATCAAGTTGAAGAATCACACGAATAGTGTGATGTTTTGGTTAGTCAGAGATCGTAGACCGTATGGCACTCCTATGGACTTTGGACAAGTTTTTAATATGTTCGACAATGAACCCAGTACAGCTACTGTTAAGAACGATCTTCGTGATCGTTTTCAAGTTATGCATAAATTCTATGGAAAGGTGACAGGTGGACAATATGCTAGCAACGAGCAGGCATTGGTTAAACGTTTTTGGAAGGTGAATAATTATGTAGTGTACAACCATCAAGAAGCAGGGAAATACGAGAATCATACGGAGAACGCTTTATTATTGTATATGGCATGTACTCATGCCTCAAATCCTGTGTATGCTACTCTAAAAATTCGGATCTATTTTTATGATTCGATCACCAATTAA
>JF694452 AV1 Geminiviridae Begomovirus Bean golden mosaic virus
ATGGTTAAGCGCGATGCCCCATGGCGCCACATGGCAGGTACGGCCAAGATTAGCCGCTCGACCAATTATTCTCCACGTAGTGGAAATGGGTCGAGGTACAATAAGGCCGCTGAGTGGGTCAACAGGCCCATGTACAGAAAGCCCAGGATATATCGAACTCTACGCGGCCCTGATGTTCCTAGAGGTTGCGAAGGCCCATGCAAAGTCCAGTCTTATGAACAACGACATGATGTTTCTCATGTTGGTAAGGTTATGTGTGTATCCGACGTGACAAGAGGTAATGGTATTACCCATCGTGTGGGAAAACGTTTTTGTGTTAAGTCTGTTTATATTTTAGGTAAGATATGGATGGACGAGAATATCAAGTTGAAGAATCACACGAATAGTGTGATGTTTTGGTTAGTCAGAGATCGTAGACCGTATGGCACTCCTATGGACTTTGGACAAGTTTTTAATATGTTCGACAATGAACCCAGTACAGCTACTGTTAAGAACGATCTTCGTGATCGTTTTCAAGTTATGCATAAATTCTATGGAAAGGTGACAGGTGGACAATATGCTAGCAACGAGCAGGCATTGGTTAAACGTTTTTGGAAGGTGAATAATTATGTAGTGTACAACCATCAAGAAGCAGGGAAATACGAGAATCATACGGAGAACGCTTTATTATTGTATATGGCATGTACTCATGCCTCAAATCCTGTGTATGCTACTCTAAAAATTCGGATCTATTTTTATGATTCGATCACCAATTAA
>JF694451 AV1 Geminiviridae Begomovirus Bean golden mosaic virus
ATGGTTAAGCGCGATGCCCCATGGCGCCACATGGCAGGTACGGCCAAGATTAGCCGCTCGACCAATTATTCTCCACGTAGTGGAAATGGGTCGAGGTACAATAAGGCCGCTGAGTGGGTCAACAGGCCCATGTACAGAAAGCCCAGGATATATCGAACTCTACGCGGCCCTGATGTTCCTAGAGGTTGCGAAGGCCCATGCAAAGTCCAGTCTTATGAACAACGACATGATGTTTCTCATGTTGGTAAGGTTATGTGTGTATCCGACGTGACAAGAGGTAATGGTATTACCCATCGTGTGGGAAAACGTTTTTGTGTTAAGTCTGTTTATATTTTAGGTAAGATATGGATGGACGAGAATATCAAGTTGAAGAATCACACGAATAGTGTGATGTTTTGGTTAGTCAGAGATCGTAGACCGTATGGCACTCCTATGGACTTTGGACAAGTTTTTAATATGTTCGACAATGAACCCAGTACAGCTACTGTTAAGAACGATCTTCGTGATCGTTTTCAAGTTATGCATAAATTCTATGGAAAGGTGACAGGTGGACAATATGCTAGCAACGAGCAGGCATTGGTTAAACGTTTTTGGAAGGTGAATAATTATGTAGTGTACAACCATCAAGAAGCAGGGAAATACGAGAATCATACGGAGAACGCTTTATTATTGTATATGGCATGTACTCATGCCTCAAATCCTGTGTATGCTACTCTAAAAATTCGGATCTATTTTTATGATTCGATCACCAATTAA
>JF694450 AV1 Geminiviridae Begomovirus Bean golden mosaic virus
ATGGTTAAGCGCGATGCCCCATGGCGCCACATGGCAGGTACGGCCAAGATTAGCCGCTCGACCAATTATTCTCCACGTAGTGGAAATGGGTCGAGGTACAATAAGGCCGCTGAGTGGGTCAACAGGCCCATGTACAGAAAGCCCAGGATATATCGAACTCTACGCGGCCCTGATGTTCCTAGAGGTTGCGAAGGCCCATGCAAAGTCCAGTCTTATGAACAACGACATGATGTTTCTCATGTTGGTAAGGTTATGTGTGTATCCGACGTGACAAGAGGTAATGGTATTACCCATCGTGTGGGAAAACGTTTTTGTGTTAAGTCTGTTTATATTTTAGGTAAGATATGGATGGACGAGAATATCAAGTTGAAGAATCACACGAATAGTGTGATGTTTTGGTTAGTCAGAGATCGTAGACCGTATGGCACTCCTATGGACTTTGGACAAGTTTTTAATATGTTCGACAATGAACCCAGTACAGCTACTGTTAAGAACGATCTTCGTGATCGTTTTCAAGTTATGCATAAATTCTATGGAAAGGTGACAGGTGGACAATATGCTAGCAACGAGCAGGCATTGGTTAAACGTTTTTGGAAGGTGAATAATTATGTAGTGTACAACCATCAAGAAGCAGGGAAATACGAGAATCATACGGAGAACGCTTTATTATTGTATATGGCATGTACTCATGCCTCAAATCCTGTGTATGCTACTCTAAAAATTCGGATCTATTTTTATGATTCGATCACCAATTAA
>JF694449 AV1 Geminiviridae Begomovirus Bean golden mosaic virus
ATGGTTAAGCGCGATGCCCCATGGCGCCACATGGCAGGTACGGCCAAGATTAGCCGCTCGACCAATTATTCTCCACGTAGTGGAAATGGGTCGAGGTACAATAAGGCCGCTGAGTGGGTCAACAGGCCCATGTACAGAAAGCCCAGGATATATCGAACTCTACGCGGCCCTGATGTTCCTAGAGGTTGCGAAGGCCCATGCAAAGTCCAGTCTTATGAACAACGACATGATGTTTCTCATGTTGGTAAGGTTATGTGTGTATCCGACGTGACAAGAGGTAATGGTATTACCCATCGTGTGGGAAAACGTTTTTGTGTTAAGTCTGTTTATATTTTAGGTAAGATATGGATGGACGAGAATATCAAGTTGAAGAATCACACGAATAGTGTGATGTTTTGGTTAGTCAGAGATCGTAGACCGTATGGCACTCCTATGGACTTTGGACAAGTTTTTAATATGTTCGACAATGAACCCAGTACAGCTACTGTTAAGAACGATCTTCGTGATCGTTTTCAAGTTATGCATAAATTCTATGGAAAGGTGACAGGTGGACAATATGCTAGCAACGAGCAGGCATTGGTTAAACGTTTTTGGAAGGTGAATAATTATGTAGTGTACAACCATCAAGAAGCAGGGAAATACGAGAATCATACGGAGAACGCTTTATTATTGTATATGGCATGTACTCATGCCTCAAATCCTGTGTATGCTACTCTAAAAATTCGGATCTATTTTTATGATTCGATCACCAATTAA
>FJ665283 AV1 Geminiviridae Begomovirus Bean golden mosaic virus
ATGCCTAAGCGTGATGCTCAATGGCGCCACATGGCAGGTACGTCAAAAATTAGCCGTTCGGCTAATTTCTCTCCTCGTGAGGGAAATGGGCCTAAATACAACAAGGCCGCTGAATGGGTTAACAGGCCTATGTATAGGAAGCCCAGGATATATCGAACTATACGAGGCCCTGATGTTCCACGGGGCTGTGAAGGCCCGTGCAAGGTTCAGTCTTATGAACAACGACATGATGTGCAACATGTTGGGAAGGTTATGTGTATATCTGATGTAACAAGAGGTAATGGTATTACCCATCGTGTAGGAAAACGTTTTTGTGTTAAGTCTGTTTATATTTTAGGTAAGATATGGATGGACGAGAATATCAAGTTGAAGAATCACACGAACAGTGTGATGTTTTGGTTAGTCAGAGATCGTAGACCGTATAGTTCTCCTATGGACTTTGGTCAAGTTTTTAATATGTTCGACAATGAACCCAGTACTGCTACTGTTAAGAACGATCTTCGTGATCGTTTTCAAGTTATGCATAAATTCTATGGAAAGGTGACAGGTGGACAATATGCTAGCAACGAACAGGCATTGGTCAAACGTTTTTGGAAGGTGAATAATTATGTAGTCTACAACCATCAAGAAGCAGGGAAGTACGAGAATCATACTGAGAACGCATTATTATTGTATATGGCATGTACTCATGCCTCAAATCCCGTGTATGCTACTCTGAAAATTCGGATCTATTTTTATGATTCGATCACCAATTAA
>NC_004042 AR1 Geminiviridae Begomovirus Bean golden mosaic virus
ATGCCTAAGCGTGATGCTCAATGGCGCCATATGGGAGGTACGTCAAAAATTAGCCGTTCTGCTAATTTTTCTCCTCGTGGGGGTAATGGGCCTAAATACAACAAGGCCGCCGAATGGGTAAATAGGCCTATGTACAGGAAGCCCAGGATATATCGAACGTTACGAGGCCCTGACGTTCCACGGGGCTGTGAAGGCCCGTGTAAGGTACAGTCCTATGAACAACGACATGATGTCTCTCATGTTGGGAAGGTTATGTGTGTATCTGATGTGACGAGAGGTAATGGTATTACCCATCGTGTAGGAAAACGTTTTTGTGTTAAGTCTGTTTATATTTTAGGTAAGATATGGATGGACGAAAATATCAAGTTGAAGAATCACACGAACAGTGTGATGTTTTGGTTAGTGAGAGATCGTAGACCGTATGGTACTCCTATGGACTTTGGTCAAGTTTTTAATATGTTTGACAATGAACCCAGTACTGCTACTGTTAAGAACGATCTTCGTGATCGTTTTCAAGTTATGCATAAGTTCTATGGAAAGGTAACAGGTGGACAATATGCTAGCAACGAGCAGGCATTGGTCAAGCGTTTTTGGAAGGTGAATAACTATGTAGTTTACAATCATCAAGAAGCAGGGAAGTACGAGAATCATACGGAGAACGCTTTATTATTGTATATGGCATGTACTCATGCCTCAAATCCCGTGTATGCTACTCTAAAAATTCGGATCTATTTTTATGATTCGATCACCAATTAA
>NC_004042 AR1 Geminiviridae Begomovirus Bean golden mosaic virus
ATGCCTAAGCGTGATGCTCAATGGCGCCATATGGGAGGTACGTCAAAAATTAGCCGTTCTGCTAATTTTTCTCCTCGTGGGGGTAATGGGCCTAAATACAACAAGGCCGCCGAATGGGTAAATAGGCCTATGTACAGGAAGCCCAGGATATATCGAACGTTACGAGGCCCTGACGTTCCACGGGGCTGTGAAGGCCCGTGTAAGGTACAGTCCTATGAACAACGACATGATGTCTCTCATGTTGGGAAGGTTATGTGTGTATCTGATGTGACGAGAGGTAATGGTATTACCCATCGTGTAGGAAAACGTTTTTGTGTTAAGTCTGTTTATATTTTAGGTAAGATATGGATGGACGAAAATATCAAGTTGAAGAATCACACGAACAGTGTGATGTTTTGGTTAGTGAGAGATCGTAGACCGTATGGTACTCCTATGGACTTTGGTCAAGTTTTTAATATGTTTGACAATGAACCCAGTACTGCTACTGTTAAGAACGATCTTCGTGATCGTTTTCAAGTTATGCATAAGTTCTATGGAAAGGTAACAGGTGGACAATATGCTAGCAACGAGCAGGCATTGGTCAAGCGTTTTTGGAAGGTGAATAACTATGTAGTTTACAATCATCAAGAAGCAGGGAAGTACGAGAATCATACGGAGAACGCTTTATTATTGTATATGGCATGTACTCATGCCTCAAATCCCGTGTATGCTACTCTAAAAATTCGGATCTATTTTTATGATTCGATCACCAATTAA
>JN419006 COAT_PROTEIN Geminiviridae Begomovirus Bean golden mosaic virus
ATGGTTAAGCGCGATGCCCCATGGCGCCACATGGCAGGTACGGCCAAGATTAGCCGCTCGACCAATTATTCTCCACGTAGTGGAAATGGGTCGAGGTACAATAAGGCCGCTGAGTGGGTCAACAGGCCCATGTATAGAAAGCCCAGGATATATCGAACTCTACGCGGCCCTGATGTTCCTAGAGGTTGTGAAGGCCCATGCAAAGTGCAGTCTTATGAACAACGACATGATGTCTCTCATGTTGGTAAGGTTATGTGTGTATCCGACGTGACAAGAGGTAATGGTATTACCCATCGTGTAGGAAAACGTTTTTGTGTTAAGTCTGTTTATATTTTAGGTAAGATATGGATGGACGAGAATATCAAGTTGAAGAATCACACGAATAGTGTGATGTTTTGGTTAGTCAGAGATCGTAGACCGTATGGCACTCCTATGGACTTTGGACAAGTTTTTAATATGTTCGACAATGAACCCAGTACTGCTACTGTTAAGAACGATCTTCGTGATCGTTTTCAAGTTATGCATAAATTCTATGGAAAGGTGACAGGTGGACAATATGCTAGCAACGAGCAGGCATTGGTTAAACGTTTTTGGAAGGTGAATAATTATGTTGTGTACAACCATCAAGAAGCAGGGAAATACGAGAATCATACGGAGAACGCTTTATTATTGTATATGGCATGTACTCATGCCTCAAATCCCGTGTATGCTACTCTAAAAATTCGGATCTATTTTTATGATTCGATCACCAATTAA
>JN419004 COAT_PROTEIN Geminiviridae Begomovirus Bean golden mosaic virus
ATGGTTAAGCGCGATGCCCCATGGCGCCACATGGCAGGAACGGCTAAGATTAGCCGATCGTCCAATTATTCCCCACGTAGTGGAAATGGGTCGAGATACAATAAGGCCGCAGAGTGGGTCAACAGGCCCATGTATAGAAAGCCCAGGATATATCGGACTATGAGAGGCCCTGATGTTCCTAGAGGTTGTGAAGGCCCATGCAAAGTCCAGTCTTTTGAACAACGACATGATGTGTCACATGTTGGTAAGGTGATTTGTTTATCTGATGTTACACGTGGGAATGGTATTACCCATCGTGTTGGAAAACGCTTTTGCGTTAAGTCCGTGTATATTCTAGGTAAGATATGGATGGACGAGAATATTAAGTTGAAGAACCACACCAATAGTGTTATGTTTTGGTTGGTCAGAGACCGTAGACCCTATGGTACACCTATGGACTTTGGCCAAGTTTTTAATATGTTTGATAATGAGCCCAGTACTGCTACGGTTAAGAACGATCTTCGTGATCGTTTTCAAGTTATGCATAAATTTTATGCGAAGGTGACTGGTGGACAATATGCTAGCAACGAACAGGCGCTTGTTAAGCGTTTTTGGAAGGTGAATAATCATGTGGTTTACAATCATCAAGAAGCAGGGAAGTACGAGAATCATACGGAGAATGCCCTAATGTTGTATATGGCATGTACTCATGCCTCTAATCCCGTGTATGCTACTCTAAAAATTCGGATCTATTTTTATGATTCGATCTCCAATTAA
>JN419003 COAT_PROTEIN Geminiviridae Begomovirus Bean golden mosaic virus
ATGGTTAAGCGCGATGCCCCATGGCGCCACATGGCAGGAACGGCTAAGATTAGCCGGTCGTCCAATTATTCCCCACGTAGTGGAAATGGGTCGAGATACAATAAGGCCGCAGAGTGGGTCAACAGGCCCATGTATAGAAAGCCCAGGATATATCGGACTATGAGAGGCCCTGATGTTCCTAGAGGTTGTGAAGGCCCATGCAAAGTCCAGTCTTTTGAACAACGACATGATGTATCACATGTGGGTAAGGTGATTTGTTTATCTGATGTTACACGTGGGAATGGTATTACCCATCGTGTTGGAAAACGTTTTTGCGTTAAGTCCGTGTATATTCTAGGTAAGATATGGATGGACGAGAATATCAAGTTGAAGAACCACACCAATAGTGTTATGTTTTGGTTGGTCAGAGACCGTAGACCCTATGGTACACCATTGGAATTTGGCCAAGTTTTTAATATGTTTGATAATGAGCCCAGTACTGCTACGGTTAAGAACGATCTTCGTGATCGTTTTCAAGTTATGCATAAATTTTATGCGAAGGTGACTGGTGGACAATATGCTAGCAATGAACAGGCGCTTGTTAAGCGTTTTTGGAAGGTGAATAATCATGTGGTTTACAATCATCAAGAAGCAGCGAAGTACGAGAATCATACGGAGAATGCCCTATTATTGTATATGGCATGTACTCATGCCTCTAATCCCGTGTATGCTACTCTAAAAATTCGGATCTATTTTTATGATTCGATCTCCAATTAA
>KJ939853 CP Geminiviridae Begomovirus Bean golden mosaic virus
ATGCCTAAGCGTGATGCTCAATGGCGCCACATGGCAGGTACGTCAAAAATTAGCCGTTCGGCTAATTTCTCTCCTCGTGGGGGAAATGGGCCTAAATACAACAAGGCCGCTGAATGGGTTAACAGGCCTATGTATAGGAAGCCCAGGATATATCGAACTATACGAGGCCCTGATGTTCCACGGGGCTGTGAAGGCCCGTGCAAGGTTCAGTCTTATGAACAAAGACATGATGTGTCACATGTTGGGAAGGTTATGTGTATATCTGATGTAACAAGAGGTAATGGTATTACCCATCGTGTAGGAAAACGTTTTTGTGTTAAGTCTGTTTATATTTTAGGTAAGATATGGATGGACGAGAATATCAAGTTGAAGAATCACACGAACAGTGTGATGTTTTGGTTAGTCAGAGATCGTAGACCGTATAGTTCTCCTATGGACTTTGGTCAAGTTTTTAATATGTTCGACAATGAACCCAGTACTGCTACTGTTAAGAACGATCTTCGTGATCGTTTTCAAGTTATGCATAAATTCTATGGAAAGGTGACAGGTGGACAATATGCTAGCAACGAACAGGCATTGGTCAAACGTTTTTGGAAGGTGAATAATTATGTAGTCTACAACCATCAAGAAGCAGGGAAGTACGAGAATCATACTGAGAACGCATTATTATTGTATATGGCATGTACTCATGCCTCAAATCCCGTGTATGCTACTCTGAAAATTCGGATCTATTTTTATGATTCGATCACCAATTAA
>KJ939852 CP Geminiviridae Begomovirus Bean golden mosaic virus
ATGCCTAAGCGTGATGCTCAATGGCGCCACATGGCAGGTACGTCAAAAATTAGCCGTTCGGCTAATTTCTCTCCTCGTGGGGGAAATGGGCCTAAATACAACAAGGCCGCTGAATGGGTTAACAGGCCTATGTATAGGAAGCCCAGGATATATCGAACTATACGAGGCCCTGATGTTCCACGGGGCTGTGAAGGCCCGTGCAAGGTTCAGTCTTATGAACAACGACATGATGTGTCACATGTTGGGAAGGTTATGTGTATATCTGATGTAACAAGAGGTAATGGTATTACCCATCGTGTAGGAAAACGTTTTTGTGTTAAGTCTGTTTATATTTTAGGTAAGATATGGATGGACGAGAATATCAAGGTGAAGAATCACACGAACAGTGTGATGTTTTGGTTAGTCAGAGATCGTAGACCGTATAGTTCTCCTATGGACTTTGGTCAAGTTTTTAATATGTTCGACAATGAACCCAGTACTGCTACTGTTAAGAACGATCTTCGTGATCGTTTTCAAGTTATGCATAAATTCTATGGAAAGGTGACAGGTGGACAATATGCTAGCAACGAACAGGCATTGGTCAAACGTTTTTGGAAGGTGAATAATTATGTAGTCTACAACCATCAAGAAGCAGGGAAGTACGAGAATCATACTGAGAACGCATTATTATTGTATATGGCATGTACTCATGCCTCAAATCCCGTGTATGCTACTCTGAAAATTCGGATCTATTTTTATGATTCGATCACCAATTAA
>KJ939851 CP Geminiviridae Begomovirus Bean golden mosaic virus
ATGCCTAAGCGTGATGCTCAATGGCGCCATATGGCAGGTACGTCAAAAATTAGCCGTTCGGCTAATTTCTCTCCTCGTGGGGGAAATGGGCCTAAATACAACAAGGCCGCTGAATGGGTTAACAGGCCTATGTATAGGAAGCCCAGGATATATCGAACTATACGAGGCCCTGATGTTCCACGGGGCTGTGAAGGCCCGTGCAAGGTTCAGTCTTATGAACAACGACATGATGTGTCACATGTTGGGAAGGTTATGTGTATATCTGATGTAACAAGAGGTAATGGTATTACCCATCGTGTAGGAAAACGTTTTTGTGTTAAGTCTGTTTATATTTTAGGTAAGATATGGATGGACGAGAATATCAAGTTGAAGAATCACACGAACAGTGTGATGTTTTGGTTAGTCAGAGATCGTAGACCGTATAGTTCTCCTATGGACTTTGGTCAAGTTTTTAATATGTTCGACAATGAACCCAGTACTGCTACTGTTAAGAACGATCTTCGTGATCGTTTTCAAGTTATGCATAAATTCTATGGAAAGGTGACAGGTGGACAATATGCTAGCAACGAACAGGCATTGGTCAAACGTTTTTGGAAGGTGAATAATTATGTAGTCTACAACCATCAAGAAGCAGGGAAGTACGAGAATCATACTGAGAACGCATTATTATTGTATATGGCATGTACTCATGCCTCAAATCCCGTGTATGCTACTCTGAAAATTCGGATCTATTTTTATGATTCGATCACCAATTAA
>KJ939850 CP Geminiviridae Begomovirus Bean golden mosaic virus
ATGCCTAAGCGTGATGCTCAATGGCGCCACATGGCAGGTACGTCAAAAATTAGCCGTTCGGCTAATTTCTCTCCTCGTGGGGGAAATGGGCCTAAATACAACAAGGCCGCTGAATGGGTTAACAGGCCTATGTATAGGAAGCCCAGGATATATCGAACTATACGAGGCCCTGATGTTCCACGGGGCTGTGAAGGCCCGTGCAAGGTTCAGTCTTATGAACAACGACATGATGTGTCACATGTTGGGAAGGTTATGTGTATATCTGATGTAACAAGAGGTAATGGTATTACCCATCGTGTAGGAAAACGTTTTTGTGTTAAGTCTGTTTATATTTTAGGTAAGATATGGATGGACGAGAATATCAAGGTGAAGAATCACACGAACAGTGTGATGTTTTGGTTAGTCAGAGATCGTAGACCGTATAGTTCTCCTATGGACTTTGGTCAAGTTTTTAATATGTTCGACAATGAACCCAGTACTGCTACTGTTAAGAACGATCTTCGTGATCGTTTTCAAGTTATGCATAAATTCTATGGAAAGGTGACAGGTGGACAATATGCTAGCAACGAACAGGCATTGGTCAAACGTTTTTGGAAGGTGAATAATTATGTAGTCTACAACCATCAAGAAGCAGGGAAGTACGAGAATCATACTGAGAACGCATTATTATTGTATATGGCATGTACTCATGCCTCAAATCCCGTGTATGCTACTCTGAAAATTCGGATCTATTTTTATGATTCGATCACCAATTAA
>KJ939849 CP Geminiviridae Begomovirus Bean golden mosaic virus
ATGCCTAAGCGTGATGCTCAATGGCGCCACATGGCAGGTACGTCAAAAATTAGCCGTTCGGCTAATTTCTCTCCTCGTGGGGGAAATGGGCCTAAATACAACAAGGCCGCTGAATGGGTTAACAGGCCTATGTATAGGAAGCCCAGGATATATCGAACTATACGAGGCCCTGATGTTCCACGGGGCTGTGAAGGCCCGTGCAAGGTTCAGTCTTATGAACAACGACATGATGTGTCACATGTTGGGAAGGTTATGTGTATATCTGATGTAACAAGAGGTAATGGTATTACCCATCGTGTAGGAAAACGTTTTTGTGTTAAGTCTGTTTATATTTTAGGTAAGATATGGATGGACGAGAATATCAAGGTGAAGAATCACACGAACAGTGTGATGTTTTGGTTAGTCAGAGATCGTAGACCGTATAGTTCTCCTATGGACTTTGGTCAAGTTTTTAATATGTTCGACAATGAACCCAGTACTGCTACTGTTAAGAACGATCTTCGTGATCGTTTTCAAGTTATGCATAAATTCTATGGAAAGGTGACAGGTGGACAATATGCTAGCAACGAACAGGCATTGGTCAAACGTTTTTGGAAGGTGAATAATTATGTAGTCTACAACCATCAAGAAGCAGGGAAGTACGAGAATCATACTGAGAACGCATTATTATTGTATATGGCATGTACTCATGCCTCAAATCCCGTGTATGCTACTCTGAAAATTCGGATCTATTTTTATGATTCGATCACCAATTAA
>KJ939848 CP Geminiviridae Begomovirus Bean golden mosaic virus
ATGCCTAAGCGTGATGCTCAATGGCGCCACATGGCAGGTACGTCAAAAATTAGCCGTTCGGCTAATTTCTCTCCTCGTGGGGGAAATGGGCCTAAATACAACAAGGCCGCTGAATGGGTTAACAGGCCTATGTATAGGAAGCCCAGGATATATCGAACTATACGAGGCCCTGATGTTCCACGGGGCTGTGAAGGCCCGTGCAAGGTTCAGTCTTATGAACAACGACATGATGTGTCACATGTTGGGAAGGTTATGTGTATATCTGATGTAACAAGAGGTAATGGTATTACCCATCGTGTAGGAAAACGTTTTTGTGTTAAGTCTGTTTATATTTTAGGTAAGATATGGATGGACGAGAATATCAAGGTGAAGAATCACACGAACAGTGTGATGTTTTGGTTAGTCAGAGATCGTAGACCGTATAGTTCTCCTATGGACTTTGGTCAAGTTTTTAATATGTTCGACAATGAACCCAGTACTGCTACTGTTAAGAACGATCTTCGTGATCGTTTTCAAGTTATGCATAAATTCTATGGAAAGGTGACAGGTGGACAATATGCTAGCAACGAACAGGCATTGGTCAAACGTTTTTGGAAGGTGAATAATTATGTAGTCTACAACCATCAAGAAGCAGGGAAGTACGAGAATCATACTGAGAACGCATTATTATTGTATATGGCATGTACTCATGCCTCAAATCCCGTGTATGCTACTCTGAAAATTCGGATCTATTTTTATGATTCGATCACCAATTAA
>KJ939847 CP Geminiviridae Begomovirus Bean golden mosaic virus
ATGCCTAAGCGTGATGCTCAATGGCGCCACATGGCAGGTACGTCAAAAATTAGCCGTTCGGCTAATTTCTCTCCTCGTGGGGGAAATGGGCCTAAATACAACAAGGCCGCTGAATGGGTTAACAGGCCTATGTATAGGAAGCCCAGGATATATCGAACTATACGAGGCCCTGATGTTCCACGGGGCTGTGAAGGCCCGTGCAAGGTTCAGTCTTATGAACAACGACATGATGTGTCACATGTGGGGAAGGTTATGTGTATATCTGATGTAACAAGAGGTAATGGTATTACCCATCGTGTAGGAAAACGTTTTTGTGTTAAGTCTGTTTATATTTTAGGTAAGATATGGATGGACGAGAATATCAAGGTGAAGAATCACACGAATAGTGTGATGTTTTGGTTAGTCAGAGATCGTAGACCGTATAGTTCTCCTATGGACTTTGGTCAAGTTTTTAATATGTTCGACAATGAACCCAGTACTGCTACTGTTAAGAACGATCTTCGTGATCGTTTTCAAGTTATGCATAAATTTTATGGAAAGGTGACAGGTGGACAATATGCTAGCAACGAACAGGCGTTGGTCAAACGTTTTTGGAAGGTGAATAATTATGTAGTCTACAACCATCAAGAAGCAGGGAAGTACGAGAATCATACAGAGAACGCATTATTGTTGTATATGGCATGTACTCATGCCTCAAATCCAGTGTATGCTACTCTAAAAATTCGGATTTATTTTTATGATTCGATCACCAATTAA
>KJ939846 CP Geminiviridae Begomovirus Bean golden mosaic virus
ATGCCTAAGCGTGATGCTCAATGGCGCCACATGGCAGGTACGTCAAAAATTAGCCGTTCGGCTAATTTCTCTCCTCGTGGGGGAAATGGGCCTAAATACAACAAGGCCGCTGAATGGGTTAACAGGCCTATGTATAGGAAGCCCAGGATATATCGAACTATACGAGGCCCTGATGTTCCACGGGGCTGTGAAGGCCCGTGCAAGGTTCAGTCTTATGAACAACGACATGATGTGTCACATGTTGGGAAGGTTATGTGTATATCTGATGTAACAAGAGGTAATGGTATTACCCATCGTGTAGGAAAACGTTTTTGTGTTAAGTCTGTTTATATTTTAGGTAAGATATGGATGGACGAGAATATCAAGTTGAAGAATCACACGAACAGTGTGATGTTTTGGTTAGTCAGAGATCGTAGACCGTATAGTTCTCCTATGGACTTTGGTCAAGTTTTTAATATGTTCGACAATGAACCCAGTACTGCTACTGTTAAGAACGATCTTCGTGATCGTTTTCAAGTTATGCATAAATTTTATGGAAAGGTGACAGGTGGACAATATGCTAGCAACGAACAGGCATTGGTCAAACGTTTTTGGAAGGTGAATAATTATGTAGTCTACAACCATCAAGAAGCAGGGAAGTACGAGAATCATACAGAGAACGCATTATTGTTGTATATGGCATGTACTCATGCCTCAAATCCAGTGTATGCTACTCTAAAAATTCGGATTTATTTTTATGATTCGATCACCAATTAA
>KJ939845 CP Geminiviridae Begomovirus Bean golden mosaic virus
ATGCCTAAGCGTGATGCTCAATGGCGCCACATGGCAGGTACGTCAAAAATTAGCCGTTCGGCTAATTTCTCTCCTCGTGGGGGAAATGGGCCTAAATACAACAAGGCCGCTGAATGGGTTAACAGGCCTATGTATAGGAAGCCCAGGATATATCGAACTATACGAGGCCCTGATGTTCCACGGGGCTGTGAAGGCCCGTGCAAGGTTCAGTCTTATGAACAACGACATGATGTGTCACATGTTGGGAAGGTTATGTGTATATCTGATGTAACAAGAGGTAATGGTATTACCCATCGTGTAGGAAAACGTTTTTGTGTTAAGTCTGTTTATATTTTAGGTAAGATATGGATGGACGAGAATATCAAATTGAAGAATCACACGAACAGTGTGATGTTTTGGTTAGTCAGAGATCGTAGACCGTATAGTTCTCCTATGGACTTTGGTCAAGTTTTTAATATGTTCGACAATGAACCCAGTACTGCTACTGTTAAGAACGATCTTCGTGATCGTTTTCAAGTTATGCATAAATTCTATGGAAAGGTGACAGGTGGACAATATGCTAGCAACGAACAGGCATTGGTCAAACGTTTTTGGAAGGTGAATAATTATGTAGTCTACAACCATCAAGAAGCAGGGAAGTACGAGAATCATACTGAGAACGCATTATTATTGTATATGGCATGTACTCATGCCTCAAATCCCGTGTATGCTACTCTGAAAATTCGGATCTATTTTTATGATTCGATCACCAATTAA
>KJ939844 CP Geminiviridae Begomovirus Bean golden mosaic virus
ATGCCTAAGCGTGATGCTCAATGGCGCCACATGGCAGGTACGTCAAAAATTAGCCGTTCGGCTAATTTCTCTCCTCGTGGGGGAAATGGGCCTAAATACAACAAGGCCGCTGAATGGGTTAACAGGCCTATGTATAGGAAGCCCAGGATATATCGAACTATACGAGGCCCTGATGTTCCACGGGGCTGTGAAGGCCCGTGCAAGGTTCAGTCTTATGAACAACGACATGATGTGTCACATGTTGGGAAGGTTATGTGTATATCTGATGTAACAAGAGGTAATGGTATTACCCATCGTGTAGGAAAACGTTTTTGTGTTAAGTCTGTTTATATTTTAGGTAAGATATGGATGGACGAGAATATCAAGTTGAAGAATCACACGAACAGTGTGATGTTTTGGTTAGTCAGAGATCGTAGACCGTATAGTTCTCCTATGGACTTTGGTCAAGTTTTTAATATGTTCGACAATGAACCCAGTACTGCTACTGTTAAGAACGATCTTCGTGATCGTTTTCAAGTTATGCATAAATTTTATGGAAAGGTGACAGGTGGACAATATGCTAGCAACGAACAGGCATTGGTCAAACGTTTTTGGAAGGTGAATAATTATGTAGTCTACAACCATCAAGAAGCAGGGAAGTACGAGAATCATACAGAGAACGCATTATTGTTGTATATGGCATGTACTCATGCCTCAAATCCAGTGTATGCTACTCTAAAAATTCGGATTTATTTTTATGATTCGATCACCAATTAA
>KJ939843 CP Geminiviridae Begomovirus Bean golden mosaic virus
ATGCCTAAGCGTGATGCTCAATGGCGCCACATGGCAGGTACGTCAAAAATTAGCCGTTCGGCTAATTTCTCTCCTCGTGGGGGAAATGGGCCTAAATACAACAAGGCCGCTGAATGGGTTAACAGGCCTATGTATAGGAAGCCCAGGATATATCGAACTATACGAGGCCCTGATGTTCCACGGGGCTGTGAAGGCCCGTGCAAGGTTCAGTCTTATGAACAACGACATGATGTGTCACATGTTGGGAAGGTTATGTGTATATCTGATGTAACAAGAGGTAATGGTATTACCCATCGTGTAGGAAAACGTTTTTGTGTTAAGTCTGTTTATATTTTAGGTAAGATATGGATGGACGAGAATATCAAGTTGAAGAATCACACGAACAGTGTGATGTTTTGGTTAGTCAGAGATCGTAGACCGTATAGTTCTCCTATGGACTTTGGTCAAGTTTTTAATATGTTCGACAATGAACCCAGTACTGCTACTGTTAAGAACGATCTTCGTGATCGTTTTCAAGTTATGCATAAATTCTATGGAAAGGTGACAGGTGGACAATATGCTAGCAACGAACAGGCATTGGTCAAACGTTTTTGGAAGGTGAATAATTATGTAGTCTACAACCATCAAGAAGCAGGGAAGTACGAGAATCATACTGAGAACGCATTATTATTGTATATGGCATGTACTCATGCCTCAAATCCCGTGTATGCTACTCTGAAAATTCGGATCTATTTTTATGATTCGATCACCAATTAA
>KJ939842 CP Geminiviridae Begomovirus Bean golden mosaic virus
ATGCCTAAGCGTGATGCTCAATGGCGCCACATGGCAGGTACGTCAAAAATTAGCCGTTCGGCTAATTTCTCTCCTCGTGGGGGAAATGGGCCTAAATACAACAAGGCCGCTGAATGGGTTAACAGGCCTATGTATAGGAAGCCCAGGATATATCGAACTATACGAGGCCCTGATGTTCCACGGGGCTGTGAAGGCCCGTGCAAGGTTCAGTCTTATGAACAACGACATGATGTGTCACATGTTGGGAAGGTTATGTGTATATCTGATGTAACAAGAGGTAATGGTATTACCCATCGTGTAGGAAAACGTTTTTGTGTTAAGTCTGTTTATATTTTAGGTAAGATATGGATGGACGAGAATATCAAGTTGAAGAATCACACGAACAGTGTGATGTTTTGGTTAGTCAGAGATCGTAGACCGTATAGTTCTCCTATGGACTTTGGTCAAGTTTTTAATATGTTCGACAATGAACCCAGTACTGCTACTGTTAAGAACGATCTTCGTGATCGTTTTCAAGTTATGCATAAATTCTATGGAAAGGTGACAGGTGGACAATATGCTAGCAACGAACAGGCATTGGTCAAACGTTTTTGGAAGGTGAATAATTATGTAGTCTACAACCATCAAGAAGCAGGGAAGTACGAGAATCATACTGAGAACGCATTATTATTGTATATGGCATGTACTCATGCCTCAAATCCCGTGTATGCTACTCTGAAAATTCGGATCTATTTTTATGATTCGATCACCAATTAA
>KJ939841 CP Geminiviridae Begomovirus Bean golden mosaic virus
ATGCCTAAGCGTGATGCTCAATGGCGCCACATGGCAGGTACGTCAAAAATTAGCCGTTCGGCTAATTTCTCTCCTCGTGGGGGAAATGGGCCTAAATACAACAAGGCCGCTGAATGGGTTAACAGGCCTATGTATAGGAAGCTCAGGATATATCGAACTATACGAGGCCCTGATGTTCCACGGGGCTGTGAAGGCCCGTGCAAGGTTCAGTCTTATGAACAACGACATGATGTGTCACATGTTGGGAAGGTTATGTGTATATCTGATGTAACAAGAGGTAATGGTATTACCCATCGTGTAGGAAAACGTTTTTGTGTTAAGTCTGTTTATATTTTAGGTAAGATATGGATGGACGAGAATATCAAGGTGAAGAATCACACGAACAGTGTGATGTTTTGGTTAGTCAGAGATCGTAGACCGTATAGTTCTCCTATGGACTTTGGTCAAGTTTTTAATATGTTCGACAATGAACCCAGTACTGCTACTGTTAAGAACGATCTTCGTGATCGTTTTCAAGTTATGCATAAATTCTATGGAAAGGTGACAGGTGGACAATATGCTAGCAACGAACAGGCATTGGTCAAACGTTTTTGGAAGGTGAATAATTATGTAGTCTACAACCATCAAGAAGCAGGGAAGTACGAGAATCATACTGAGAACGCATTATTATTGTATATGGCATGTACTCATGCCTCAAATCCCGTGTATGCTACTCTGAAAATTCGGATCTATTTTTATGATTCGATCACCAATTAA
>KJ939840 CP Geminiviridae Begomovirus Bean golden mosaic virus
ATGCCTAAGCGTGATGCTCAATGGCGCCACATGGCAGGTACGTCAAAAATTAGCCGTTCGGCTAATTTCTCTCCTCGTGGGGGAAATGGGCCTAAATACAACAAGGCCGCTGAATGGGTTAACAGGCCTATGTATAGGAAGCCCAGGATATATCGAACTATACGAGGCCCTGATGTTCCACGGGGCTGTGAAGGCCCGTGCAAGGTTCAGTCTTATGAACAACGACATGATGTGTCACATGTTGGGAAGGTTATGTGTATATCTGATGTAACAAGAGGTAATGGTATTACCCATCGTGTAGGAAAACGTTTTTGTGTTAAGTCTGTTTATATTTTAGGTAAGATATGGATGGACGAGAATATCAAGGTGAAGAATCACACGAACAGTGTGATGTTTTGGTTAGTCAGAGATCGTAGACCGTATAGTTCTCCTATGGACTTTGGTCAAGTTTTTAATATGTTCGACAATGAACCCAGTACTGCTACTGTTAAGAACGATCTTCGTGATCGTTTTCAAGTTATGCATAAATTCTATGGAAAGGTGACAGGTGGACAATATGCTAGCAACGAACAGGCATTGGTCAAACGTTTTTGGAAGGTGAATAATTATGTAGTCTACAACCATCAAGAAGCAGGGAAGTACGAGAATCATACTGAGAACGCATTATTATTGTATATGGCATGTACTCATGCCTCAAATCCCGTGTATGCTACTCTGAAAATTCGGATCTATTTTTATGATTCGATCACCAATTAA
>KJ939839 CP Geminiviridae Begomovirus Bean golden mosaic virus
ATGCCTAAGCGTGATGCTCAATGGCGCCACATGGCAGGTACGTCAAAAATTAGCCGTTCGGCTAATTTCTCTCCTCGTGGGGGAAATGGGCCTAAATACAACAAGGCCGCTGAATGGGTTAACAGGCCTATGTATAGGAAGCCCAGGATATATCGAACTATACGAGGCCCTGATGTTCCACGGGGCTGTGAAGGCCCGTGCAAGGTTCAGTCTTATGAACAACGACATGATGTGTCACATGTTGGGAAGGTTATGTGTATATCTGATGTAACAAGAGGTAATGGTATTACCCATCGTGTAGGAAAACGTTTTTGTGTTAAGTCTGTTTATATTTTAGGTAAGATATGGATGGACGAGAATATCAAGGTGAAGAATCACACGAACAGTGTGATGTTTTGGTTAGTCAGAGATCGTAGACCGTATAGTTCTCCTATGGACTTTGGTCAAGTTTTTAATATGTTCGACAATGAACCCAGTACTGCTACTGTTAAGAACGATCTTCGTGATCGTTTTCAAGTTATGCATAAATTCTATGGAAAGGTGACAGGTGGACAATATGCTAGCAACGAACAGGCATTGGTCAAACGTTTTTGGAAGGTGAATAATTATGTAGTCTACAACCATCAAGAAGCAGGGAAGTACGAGAATCATACTGAGAACGCATTATTATTGTATATGGCATGTACTCATGCCTCAAATCCCGTGTATGCTACTCTGAAAATTCGGATCTATTTTTATGATTCGATCACCAATTAA
>KJ939838 CP Geminiviridae Begomovirus Bean golden mosaic virus
ATGCCTAAGCGTGATGCTCAATGGCGCCACATGGCAGGTACGTCAAAAATTAGCCGTTCGGCTAATTTCTCTCCTCGTGGGGGAAATGGGCCTAAATACAACAAGGCCGCTGAATGGGTTAACAGGCCTATGTATAGGAAGCCCAGGATATATCGAACTATACGAGGCCCTGATGTTCCACGGGGCTGTGAAGGCCCGTGCAAGGTTCAGTCATATGAACAACGACATGATGTGTCACATGTTGGGAAGGTTATGTGTATATCTGATGTAACAAGAGGTAATGGTATTACCCATCGTGTAGGAAAACGTTTTTGTGTTAAGTCTGTTTATATTTTAGGTAAGATATGGATGGACGAGAATATCAAGGTGAAGAATCACACGAACAGTGTGATGTTTTGGTTAGTCAGAGATCGTAGACCGTATAGTTCTCCTATGGACTTTGGTCAAGTTTTTAATATGTTCGACAATGAACCCAGTACTGCTACTGTTAAGAACGATCTTCGTGATCGTTTTCAAGTTATGCATAAATTCTATGGAAAGGTGACAGGTGGACAATATGCTAGCAACGAACAGGCATTGGTCAAACGTTTTTGGAAGGTGAATAATTATGTAGTCTACAACCATCAAGAAGCAGGGAAGTACGAGAATCATACTGAGAACGCATTATTATTGTATATGGCATGTACTCATGCCTCAAATCCCGTGTATGCTACTCTGAAAATTCGGATCTATTTTTATGATTCGATCACCAATTAA
>KJ939837 CP Geminiviridae Begomovirus Bean golden mosaic virus
ATGCCTAAGCGTGATGCTCAATGGCGCCACATGGCAGGTACGTCAAAAATTAGCCGTTCGGCTAATTTCTCTCCTCGTGGGGGAAATGGGCCTAAATACAACAAGGCCGCTGAATGGGTTAACAGGCCTATGTATAGGAAGCCCAGGATATATCGAACTATACGAGGCCCTGATGTTCCACGGGGCTGTGAAGGCCCGTGCAAGGTTCAGTCTTATGAACAACGACATGATGTGTCACATGTTGGGAAGGTTATGTGTATATCTGATGTAACAAGAGGTAATGGTATTACCCATCGTGTAGGAAAACGTTTTTGTGTTAAGTCTGTTTATATTTTAGGTAAGATATGGATGGACGAGAATATCAAGTTGAAGAATCACACGAACAGTGTGATGTTTTGGTTAGTCAGAGATCGTAGACCGTATAGTTCTCCTATGGACTTTGGTCAAGTTTTTAATATGTTCGACAATGAACCCAGTACTGCTACTGTTAAGAACGATCTTCGTGATCGTTTTCAAGTTATGCATAAATTCTATGGAAAGGTGACAGGTGGACAATATGCTAGCAACGAACAGGCATTGGTCAAACGTTTTTGGAAGGTGAATAATTATGTAGTCTACAACCATCAAGAAGCAGGGAAGTACGAGAATCATACTGAGAACGCATTATTATTGTATATGGCATGTACTCATGCCTCAAATCCCGTGTATGCTACTCTGAAAATTCGGATCTATTTTTATGATTCGATCACCAATTAA
>KJ939836 CP Geminiviridae Begomovirus Bean golden mosaic virus
ATGCCTAAGCGTGATGCTCAATGGCGCCACATGGCAGGTACGTCAAAAATTAGCCGTTCGGCTAATTTCTCTCCTCGTGGGGGAAATGGGCCTAAATACAACAAGGCCGCTGAATGGGTTAACAGGCCTATGTATAGGAAGCCCAGGATATATCGAACTATACGAGGCCCTGATGTTCCACGGGGCTGTGAAGGCCCGTGCAAGGTTCAGTCTTATGAACAACGACATGATGTGTCACATGTTGGGAAGGTTATGTGTATATCTGATGTAACAAGAGGTAATGGTATTACCCATCGTGTAGGAAAACGTTTTTGTGTTAAGTCTGTTTATATTTTAGGTAAGATATGGATGGACGAGAATATCAAGTTGAAGAATCACACGAACAGTGTGATGTTTTGGTTAGTCAGAGATCGTAGACCGTATAGTTCTCCTATGGACTTTGGTCAAGTTTTTAATATGTTCGACAATGAACCCAGTACTGCTACTGTTAAGAACGATCTTCGTGATCGTTTTCAAGTTATGCATAAATTCTATGGAAAGGTGACAGGTGGACAATATGCTAGCAACGAACAGGCATTGGTCAAACGTTTTTGGAAGGTGAATAATTATGTAGTCTACAACCATCAAGAAGCAGGGAAGTACGAGAATCATACTGAGAACGCATTATTATTGTATATGGCATGTACTCATGCCTCAAATCCCGTGTATGCTACTCTGAAAATTCGGATCTATTTTTATGATTCGATCACCAATTAA
>KJ939835 CP Geminiviridae Begomovirus Bean golden mosaic virus
ATGCCTAAGCGTGATGCTCAATGGCGCCACATGGCAGGTACGTCAAAAATTAGCCGTTCGGCTAATTTCTCTCCTCGTGGGGGAAATGGGCCTAAATACAACAAGGCCGCTGAATGGGTTAACAGGCCTATGTATAGGAAGCCCAGGATATATCGAACTATACGAGGCCCTGATGTTCCACGGGGCTGTGAAGGCCCGTGCAAGGTTCAGTCTTATGAACAACGACATGATGTGTCACATGTTGGGAAGGTTATGTGTATATCTGATGTAACAAGAGGTAATGGTATTACCCATCGTGTAGGAAAACGTTTTTGTGTTAAGTCTGTTTATATTTTAGGTAAGATATGGATGGACGAGAATATCAAGGTGAAGAATCACACGAACAGTGTGATGTTTTGGTTAGTCAGAGATCGTAGACCGTATAGTTCTCCTATGGACTTTGGTCAAGTTTTTAATATGTTCGACAATGAACCCAGTACTGCTACTGTTAAGAACGATCTTCGTGATCGTTTTCAAGTTATGCATAAATTTTATGCAAAGGTGACAGGTGGACAATATGCTAGCAACGAACAGGCATTGGTCAAACGTTTTTGGAAGGTGAATAATTATGTAGTCTACAACCATCAAGAAGCAGGGAAGTACGAGAATCATACAGAGAACGCATTATTGTTGTATATGGCATGTACTCATGCCTCAAATCCAGTGTATGCTACTCTAAAAATTCGGATTTATTTTTATGATTCGATCACCAATTAA
>KJ939834 CP Geminiviridae Begomovirus Bean golden mosaic virus
ATGCCTAAGCGTGATGCTCAATGGCGCCACATGGCAGGTACGTCAAAAATTAGCCGTTCGGCTAATTTCTCTCCTCGTGGGGGAAATGGGCCTAAATACAACAAGGCCGCTGAATGGGTTAACAGGCCTATGTATAGGAAGCCCAGGATATATCGAACTATACGAGGCCCTGATGTTCCACGGGGCTGTGAAGGCCCGTGCAAGGTTCAGTCTTATGAACAACGACATGATGTGTCACATGTTGGGAAGGTTATGTGTATATCTGATGTAACAAGAGGTAATGGTATTACCCATCGTGTAGGAAAACGTTTTTGTGTTAAGTCTGTTTATATTTTAGGTAAGATATGGATGGACGAGAATATCAAGGTGAAGAATCACACGAACAGTGTGATGTTTTGGTTAGTCAGAGATCGTAGACCGTATAGTTCTCCTATGGACTTTGGTCAAGTTTTTAATATGTTCGACAATGAACCCAGTACTGCTACTGTTAAGAACGATCTTCGTGATCGTTTTCAAGTTATGCATAAATTTTATGGAAAGGTGACAGGTGGACAATATGCTAGCAACGAACAGGCATTGGTCAAACGTTTTTGGAAGGTGAATAATTATGTAGTCTACAACCATCAAGAAGCAGGGAAGTACGAGAATCATACAGAGAACGCATTATTGTTGTATATGGCATGTACTCATGCCTCAAATCCAGTGTATGCTACTCTAAAAATTCGGATTTATTTTTATGATTCGATCACCAATTAA
>KJ939833 CP Geminiviridae Begomovirus Bean golden mosaic virus
ATGCCTAAGCGTGATGCTCAATGGCGCCACATGGCAGGTACGTCAAAAATTAGCCGTTCGGCTAATTTCTCTCCTCGTGGGGGAAATGGGCCTAAATACAACAAGGCCGCTGAATGGGTTAACAGGCCTATGTATAGGAAGCCCAGGATATATCGAACTATACGAGGCCCTGATGTTCCACGGGGCTGTGAAGGCCCGTGCAAGGTTCAGTCTTATGAACAACGACATGATGTGTCACATGTTGGGAAGGTTATGTGTATATCTGATGTAACAAGAGGTAATGGTATTACCCATCGTGTAGGAAAACGTTTTTGTGTTAAGTCTGTTTATATTTTAGGTAAGATATGGATGGACGAGAATATCAAGGTGAAGAATCACACGAACAGTGTGATGTTTTGGTTAGTCAGAGATCGTAGACCGTATAGTTCTCCTATGGACTTTGGTCAAGTTTTTAATATGTTCGACAATGAACCCAGTACTGCTACTGTTAAGAACGATCTTCGTGATCGTTTTCAAGTTATGCATAAATTTTATGGAAAGGTGACAGGTGGACAATATGCTAGCAACGAACAGGCATTGGTCAAACGTTTTTGGAAGGTGAATAATTATGTAGTCTACAACCATCAAGAAGCAGGGAAGTACGAGAATCATACAGAGAACGCATTATTGTTGTATATGGCATGTACTCATGCCTCAAATCCAGTGTATGCTACTCTAAAAATTCGGATTTATTTTTATGATTCGATCACCAATTAA
>KJ939832 CP Geminiviridae Begomovirus Bean golden mosaic virus
ATGCCTAAGCGTGATGCTCAATGGCGCCACATGGCAGGTACGTCAAAAATTAGCCGTTCGGCTAATTTCTCTCCTCGTGGGGGAAATGGGCCTAAATACAACAAGGCCGCTGAATGGGTTAACAGGCCTATGTATAGGAAGCCGAGGATATATCGAACTATACGAGGCCCTGATGTTCCACGGGGCTGTGAAGGCCCGTGCAAGGTTCAGTCTTATGAACAACGACATGATGTGTCACATGTTGGGAAGGTTATGTGTATATCTGATGTAACAAGAGGTAATGGTATTACCCATCGTGTAGGAAAACGTTTTTGTGTTAAGTCTGTTTATATTTTAGGTAAGATATGGATGGACGAGAATATCAAGGTGAAGAATCACACGAACAGTGTGATGTTTTGGTTAGTCAGAGATCGTAGACCGTATAGTTCTCCAATGGACTTTGGTCAAGTTTTTAATATGTTCGACAATGAACCCAGTACTGCTACTGTTAAGAACGATCTTCGTGATCGTTTTCAAGTTATGCATAAATTCTATGGAAAGGTGACAGGTGGACAATATGCTAGCAACGAACAGGCATTGGTCAAACGTTTTTGGAAGGTGAATAATTATGTAGTCTACAACCATCAAGAAGCAGGGAAGTACGAGAATCATACTGAGAACGCATTATTATTGTATATGGCATGTACTCATGCCTCAAATCCCGTGTATGCTACTCTGAAAATTCGGATCTATTTTTATGATTCGATCACCAATTAA
>KJ939831 CP Geminiviridae Begomovirus Bean golden mosaic virus
ATGCCTAAGCGTGATGCTCAATGGCGCCACATGGCAGGTACGTCAAAAATTAGCCGTTCGGCTAATTTCTCTCCTCGTGGGGGAAATGGGCCTAAATACAACAAGGCCGCTGAATGGGTTAACAGGCCTATGTATAGGAAGCCCAGGATATATCGAACTATACGAGGCCCTGATGTTCCACGGGGCTGTGAAGGCCCGTGCAAGGTTCAGTCTTATGAACAACGACATGATGTGTCACATGTTGGGAAGGTTATGTGTATATCTGATGTAACAAGAGGTAATGGTATTACCCATCGTGTAGGAAAACGTTTTTGTGTTAAGTCTGTTTATATTTTAGGTAAGATATGGATGGACGAGAATATCAAGGTGAAGAATCACACGAACAGTGTGATGTTTTGGTTAGTCAGAGATCGTAGACCGTATAGTTCTCCTATGGACTTTGGTCAAGTTTTTAATATGTTCGACAATGAACCCAGTACTGCTACTGTTAAGAACGATCTTCGTGATCGTTTTCAAGTTATGCATAAATTTTATGGAAAGGTGACAGGTGGACAATATGCTAGCAACGAACAGGCATTGGTCAAACGTTTTTGGAAGGTGAATAATTATGTAGTCTACAACCATCAAGAAGCAGGGAAGTACGAGAATCATACAGAGAACGCATTATTGTTGTATATGGCATGTACTCATGCCTCAAATCCAGTGTATGCTACTCTAAAAATTCGGATTTATTTTTATGATTCGATCACCAATTAA
>KJ939830 CP Geminiviridae Begomovirus Bean golden mosaic virus
ATGCCTAAGCGTGATGCTCAATGGCGCCACATGGCAGGTACGTCAAAAATTAGCCGTTCGGCTAATTTCTCTCCTCGTGGGGGAAATGGGCCTAAATACAACAAGGCCGCTGAATGGGTTAACAGGCCTATGTATAGGAAGCCCAGGATATATCGAACTATACGAGGCCCTGATGTTCCACGGGGCTGTGAAGGCCCGTGCAAGGTTCAGTCTTATGAACAACGACATGATGTGTCACATGTTGGGAAGGTTATGTGTATATCTGATGTAACAAGAGGTAATGGTATTACCCATCGTGTAGGAAAACGTTTTTGTGTTAAGTCTGTTTATATTTTAGGTAAGATATGGATGGACGAGAATATCAAGGTGAAGAATCACACGAACAGTGTGATGTTTTGGTTAGTCAGAGATCGTAGACCGTATAGTTCTCCTATGGACTTTGGTCAAGTTTTTAATATGTTCGACAATGAACCCAGTACTGCTACTGTTAAGAACGATCTTCGTGATCGTTTTCAAGTTATGCATAAATTTTATGCAAAGGTGACAGGTGGACAATATGCTAGCAACGAACAGGCATTGGTCAAACGTTTTTGGAAGGTGAATAATTATGTAGTCTACAACCATCAAGAAGCAGGGAAGTACGAGAATCATACAGAGAACGCATTATTGTTGTATATGGCATGTACTCATGCCTCAAATCCAGTGTATGCTACTCTAAAAATTCGGATTTATTTTTATGATTCGATCACCAATTAA
>KJ939829 CP Geminiviridae Begomovirus Bean golden mosaic virus
ATGCCTAAGCGTGATGCTCAATGGCGCCACATGGCAGGTACGTCAAAAATTAGCCGTTCGGCTAATTTCTCTCCTCGTGGGGGAAATGGGCCTAAATACAACAAGGCCGCTGAATGGGTTAACAGGCCTATGTATAGGAAGCCCAGGATATATCGAACTATACGAGGCCCTGATGTTCCACGGGGCTGTGAAGGCCCGTGCAAGGTTCAGTCTTATGAACAACGACATGATGTGTCACATGTTGGGAAGGTTATGTGTATATCTGATGTAACAAGAGGTAATGGTATTACCCATCGTGTAGGAAAACGTTTTTGTGTTAAGTCTGTTTATATTTTAGGTAAGATATGGATGGACGAGAATATCAAGGTGAAGAATCACACGAACAGTGTGATGTTTTGGTTAGTCAGAGATCGTAGACCGTATAGTTCTCCTATGGACTTTGGTCAAGTTTTTAATATGTTCGACAATGAACCCAGTACTGCTACTGTTAAGAACGATCTTCGTGATCGTTTTCAAGTTATGCATAAATTCTATGGAAAGGTGACAGGTGGACAATATGCTAGCAACGAACAGGCATTGGTCAAACGTTTTTGGAAGGTGAATAATTATGTAGTCTACAACCATCAAGAAGCAGGGAAGTACGAGAATCATACTGAGAACGCATTATTATTGTATATGGCATGTACTCATGCCTCAAATCCCGTGTATGCTACTCTGAAAATTCGGATCTATTTTTATGATTCGATCACCAATTAA
>KJ939828 CP Geminiviridae Begomovirus Bean golden mosaic virus
ATGCCTAAGCGTGATGCTCAATGGCGCCACATGGCAGGTACGTCAAAAATTAGCCGTTCGGCTAATTTCTCTCCTCGTGGGGGAAATGGGCCTAAATACAACAAGGCCGCTGAATGGGTTAACAGGCCTATGTATAGGAAGCCCAGGATATATCGAACTATACGAGGCCCTGATGTTCCACGGGGCTGTGAAGGCCCGTGCAAGGTTCAGTCTTATGAACAACGACATGATGTGTCACATGTTGGGAAGGTTATGTGTATATCTGATGTAACAAGAGGTAATGGTATTACCCATCGTGTAGGAAAACGTTTTTGTGTTAAGTCTGTTTATATTTTAGGTAAGATATGGATGGACGAGAATATCAAGGTGAAGAATCACACGAACAGTGTGATGTTTTGGTTAGTCAGAGATCGTAGACCGTATAGTTCTCCTATGGACTTTGGTCAAGTTTTTAATATGTTCGACAATGAACCCAGTACTGCTACTGTTAAGAACGATCTTCGTGATCGTTTTCAAGTTATGCATAAATTTTATGGAAAGGTGACAGGTGGACAATATGCTAGCAACGAACAGGCATTGGTCAAACGTTTTTGGAAGGTGAATAATTATGTAGTCTACAACCATCAAGAAGCAGGGAAGTACGAGAATCATACAGAGAACGCATTATTGTTGTATATGGCATGTACTCATGCCTCAAATCCAGTGTATGCTACTCTAAAAATTCGGATTTATTTTTATGATTCGATCACCAATTAA
>KJ939827 CP Geminiviridae Begomovirus Bean golden mosaic virus
ATGCCTAAGCGTGATGCTCAATGGCGCCACATGGCAGGTACGTCAAAAATTAGCCGTTCGGCTAATTTCTCTCCTCGTGGGGGAAATGGGCCTAAATACAACAAGGCCGCTGAATGGGTTAACAGGCCTATGTATAGGAAGCCCAGGATATATCGAACTATACGAGGCCCTGATGTTCCACGGGGCTGTGAAGGCCCGTGCAAGGTTCAGTCTTATGAACAACGACATGATGTGTCACATGTTGGGAAGGTTATGTGTATATCTGATGTAACAAGAGGTAATGGTATTACCCATCGTGTAGGAAAACGTTTTTGTGTTAAGTCTGTTTATATTTTAGGTAAGATATGGATGGACGAGAATATCAAGGTGAAGAATCACACGAACAGTGTGATGTTTTGGTTAGTCAGAGATCGTAGACCGTATAGTTCTCCTATGGACTTTGGTCAAGTTTTTAATATGTTCGACAATGAACCCAGTACTGCTACTGTTAAGAACGATCTTCGTGATCGTTTTCAAGTTATGCATAAATTTTATGGAAAGGTGACAGGTGGACAATATGCTAGCAACGAACAGGCATTGGTCAAACGTTTTTGGAAGGTGAATAATTATGTAGTCTACAACCATCAAGAAGCAGGGAAGTACGAGAATCATACAGAGAACGCATTATTGTTGTATATGGCATGTACTCATGCCTCAAATCCAGTGTATGCTACTCTAAAAATTCGGATTTATTTTTATGATTCGATCACCAATTAA
>KJ939826 CP Geminiviridae Begomovirus Bean golden mosaic virus
ATGCCTAAGCGTGATGCTCAATGGCGCCACATGGCAGGTACGTCAAAAATTAGCCGTTCGGCTAATTTCTCTCCTCGTGGGGGAAATGGGCCTAAATACAACAAGGCCGCTGAATGGGTTAACAGGCCTATGTATAGGAAGCCCAGGATATATCGAACTATACGAGGCCCTGATGTTCCACGGGGCTGTGAAGGCCCGTGCAAGGTTCAGTCTTATGAACAACGACATGATGTGTCACATGTTGGGAAGGTTATGTGTATATCTGATGTAACAAGAGGTAATGGTATTACCCATCGTGTAGGAAAACGTTTTTGTGTTAAGTCTGTTTATATTTTAGGTAAGATATGGATGGACGAGAATATCAAGGTGAAGAATCACACGAACAGTGTGATGTTTTGGTTAGTCAGAGATCGTAGACCGTATAGTTCTCCTATGGACTTTGGTCAAGTTTTTAATATGTTCGACAATGAACCCAGTACTGCTACTGTTAAGAACGATCTTCGTGATCGTTTTCAAGTTATGCATAAATTTTATGGAAAGGTGACAGGTGGACAATATGCTAGCAACGAACAGGCATTGGTCAAACGTTTTTGGAAGGTGAATAATTATGTAGTCTACAACCATCAAGAAGCAGGGAAGTACGAGAATCATACAGAGAACGCATTATTGTTGTATATGGCATGTACTCATGCCTCAAATCCAGTGTATGCTACTCTAAAAATTCGGATTTATTTTTATGATTCGATCACCAATTAA
>KJ939825 CP Geminiviridae Begomovirus Bean golden mosaic virus
ATGCCTAAGCGTGATGCTCAATGGCGCCACATGGCAGGTACGTCAAAAATTAGCCGTTCGGCTAATTTCTCTCCTCGTGGGGGAAATGGGCCTAAATACAACAAGGCCGCTGAATGGGTTAACAGGCCTATGTATAGGAAGCCCAGGATATATCGAACTATACGAGGCCCTGATGTTCCACGGGGCTGTGAAGGCCCGTGCAAGGTTCAGTCTTATGAACAACGACATGATGTGTCACATGTTGGGAAGGTTATGTGTATATCTGATGTAACAAGAGGTAATGGTATTACCCATCGTGTAGGAAAACGTTTTTGTGTTAAGTCTGTTTATATTTTAGGTAAGATATGGATGGACGAGAATATCAAGGTGAAGAATCACACGAACAGTGTGATGTTTTGGTTAGTCAGAGATCGTAGACCGTATAGTTCTCCTATGGACTTTGGTCAAGTTTTTAATATGTTCGACAATGAACCCAGTACTGCTACTGTTAAGAACGATCTTCGTGATCGTTTTCAAGTTATGCATAAATTTTATGGAAAGGTGACAGGTGGACAATATGCTAGCAACGAACAGGCATTGGTCAAACGTTTTTGGAAGGTGAATAATTATGTAGTCTACAACCATCAAGAAGCAGGGAAGTACGAGAATCATACAGAGAACGCATTATTGTTGTATATGGCATGTACTCATGCCTCAAATCCAGTGTATGCTACTCTAAAAATTCGGATTTATTTTTATGATTCGATCACCAATTAA
>KJ939824 CP Geminiviridae Begomovirus Bean golden mosaic virus
ATGCCTAAGCGTGATGCTCAATGGCGCCACATGGCAGGTACGTCAAAAATTAGCCGTTCGGCTAATTTCTCTCCTCGTGGGGGAAATGGGCCTAAATACAACAAGGCCGCTGAATGGGTTAACAGGCCTATGTATAGGAAGCCCAGGATATATCGAACTATACGAGGCCCTGATGTTCCACGGGGCTGTGAAGGCCCGTGCAAGGTTCAGTCTTATGAACAACGACATGATGTGTCACATGTTGGGAAGGTTATGTGTATATCTGATGTAACAAGAGGTAATGGTATTACCCATCGTGTAGGAAAACGTTTTTGTGTTAAGTCTGTTTATATTTTAGGTAAGATATGGATGGACGAGAATATCAAGGTGAAGAATCACACGAACAGTGTGATGTTTTGGTTAGTCAGAGATCGTAGACCGTATAGTTCTCCTATGGACTTTGGTCAAGTTTTTAATATGTTCGACAATGAACCCAGTACTGCTACTGTTAAGAACGATCTTCGTGATCGTTTTCAAGTTATGCATAAATTCTATGGAAAGGTGACAGGTGGACAATATGCTAGCAACGAACAGGCATTGGTCAAACGTTTTTGGAAGGTGAATAATTATGTAGTCTACAACCATCAAGAAGCAGGGAAGTACGAGAATCATACTGAGAACGCATTATTATTGTATATGGCATGTACTCATGCCTCAAATCCCGTGTATGCTACTCTGAAAATTCGGATCTATTTTTATGATTCGATCACCAATTAA
>KJ939823 CP Geminiviridae Begomovirus Bean golden mosaic virus
ATGCCTAAGCGTGATGCTCAATGGCGCCACATGGCAGGTACGTCAAAAATTAGCCGTTCGGCTAATTTCTCTCCTCGTGGGGGAAATGGGCCTAAATACAACAAGGCCGCTGAATGGGTTAACAGGCCTATGTATAGGAAGCCCAGGATATATCGAACTATACGAGGCCCTGATGTTCCACGGGGCTGTGAAGGCCCGTGCAAGGTTCAGTCTTATGAACAACGACATGATGTGTCACATGTTGGGAAGGTTATGTGTATATCTGATGTAACAAGAGGTAATGGTATTACCCATCGTGTAGGAAAACGTTTTTGTGTTAAGTCTGTTTATATTTTAGGTAAGATATGGATGGACGAGAATATCAAGGTGAAGAATCACACGAACAGTGTGATGTTTTGGTTAGTCAGAGATCGTAGACCGTATAGTTCTCCTATGGACTTTGGTCAAGTTTTTAATATGTTCGACAATGAACCCAGTACTGCTACTGTTAAGAACGATCTTCGTGATCGTTTTCAAGTTATGCATAAATTCTATGGAAAGGTGACAGGTGGACAATATGCTAGCAACGAACAGGCATTGGTCAAACGTTTTTGGAAGGTGAATAATTATGTAGTCTACAACCATCAAGAAGCAGGGAAGTACGAGAATCATACTGAGAACGCATTATTATTGTATATGGCATGTACTCATGCCTCAAATCCCGTGTATGCTACTCTGAAAATTCGGATCTATTTTTATGATTCGATCACCAATTAA
>KJ939822 CP Geminiviridae Begomovirus Bean golden mosaic virus
ATGCCTAAGCGTGATGCTCAATGGCGCCACATGGCAGGTACGTCAAAAATTAGCCGTTCGGCTAATTTCTCTCCTCGTGGGGGAAATGGGCCTAAATACAACAAGGCCGCTGAATGGGTTAACAGGCCTATGTATAGGAAGCCCAGGATATATCGAACTATACGAGGCCCTGATGTTCCACGGGGCTGTGAAGGCCCGTGCAAGGTTCAGTCTTATGAACAACGACATGATGTGTCACATGTTGGGAAGGTTATGTGTATATCTGATGTAACAAGAGGTAATGGTATTACCCATCGTGTAGGAAAACGTTTTTGTGTTAAGTCTGTTTATATTTTAGGTAAGATATGGATGGACGAGAATATCAAGGTGAAGAATCACACGAACAGTGTGATGTTTTGGTTAGTCAGAGATCGTAGACCGTATAGTTCTCCTATGGACTTTGGTCAAGTTTTTAATATGTTCGACAATGAACCCAGTACTGCTACTGTTAAGAACGATCTTCGTGATCGTTTTCAAGTTATGCATAAATTCTATGGAAAGGTGACAGGTGGACAATATGCTAGCAACGAACAGGCATTGGTCAAACGTTTTTGGAAGGTGAATAATTATGTAGTCTACAACCATCAAGAAGCAGGGAAGTACGAGAATCATACTGAGAACGCATTATTATTGTATATGGCATGTACTCATGCCTCAAATCCCGTGTATGCTACTCTGAAAATTCGGATCTATTTTTATGACTCGATCACCAATTAA
>KJ939821 CP Geminiviridae Begomovirus Bean golden mosaic virus
ATGCCTAAGCGTGATGCTCAATGGCGCCACATGGCAGGTACGTCAAAAATTAGCCGTTCGGCTAATTTCTCTCCTCGTGGGGGAAATGGGCCTAAATACAACAAGGCCGCTGAATGGGTTAACAGGCCTATGTATAGGAAGCCCAGGATATATCGAACTATACGAGGCCCTGATGTTCCACGGGGCTGTGAAGGCCCGTGCAAGGTTCAGTCTTATGAACAACGACATGATGTGTCACATGTTGGGAAGGTTATGTGTATATCTGATGTAACAAGAGGTAATGGTATTACCCATCGTGTAGGAAAACGTTTTTGTGTGAAGTCTGTTTATATTTTAGGTAAGATATGGATGGACGAGAATATCAAGGTGAAGAATCACACGAACAGTGTGATGTTTTGGTTAGTCAGAGATCGTAGACCGTATAGTTCTCCTATGGACTTTGGTCAAGTTTTTAATATGTTCGACAATGAACCCAGTACTGCTACTGTTAAGAACGATCTTCGTGATCGTTTTCAAGTTATGCATAAATTTTATGGAAAGGTGACAGGTGGACAATATGCTAGCAACGAACAGGCATTGGTCAAACGTTTTTGGAAGGTAAATAATTATGTAGTCTACAACCATCAAGAAGCAGGGAAGTACGAGAATCATACAGAGAACGCATTATTGTTGTATATGGCATGTACTCATGCCTCAAATCCAGTGTATGCTACTCTAAAAATTCGGATTTATTTTTATGATTCGATCACCAATTAA
>KJ939820 CP Geminiviridae Begomovirus Bean golden mosaic virus
ATGCCTAAGCGTGATGCTCAATGGCGCCACATGGCAGGTACGTCAAAAATTAGCCGTTCGGCTAATTTCTCTCCTCGTGGGGGAAATGGGCCTAAATACAACAAGGCCGCTGAATGGGTTAACAGGCCTATGTATAGGAAGCCCAGGATATATCGAACTATACGAGGCCCTGATGTTCCACGGGGCTGTGAAGGCCCGTGCAAGGTTCAGTCTTATGAACAACGACATGATGTGTCACATGTTGGGAAGGTTATGTGTATATCTGATGTAACAAGAGGTAATGGTATTACCCATCGTGTAGGAAAACGTTTTTGTGTTAAGTCTGTTTATATTTTAGGTAAGATATGGATGGACGAGAATATCAAGGTGAAGAATCACACGAACAGTGTGATGTTTTGGTTAGTCAGAGATCGTAGACCGTATAGTTCTCCTATGGACTTTGGTCAAGTTTTTAATATGTTCGACAATGAACCCAGTACTGCTACTGTTAAGAACGATCTTCGTGATCGTTTTCAAGTTATGCATAAATTTTATGGAAAGGTGACAGGTGGACAATATGCTAGCAACGAACAGGCATTGGTCAAACGTTTTTGGAAGGTGAATAATTATGTAGTCTACAACCATCAAGAAGCAGGGAAGTACGAGAATCATACAGAGAACGCATTATTGTTGTATATGGCATGTACTCATGCCTCAAATCCAGTGTATGCTACTCTAAAAATTCGGATTTATTTTTATGATTCGATCACCAATTAA
>KJ939819 CP Geminiviridae Begomovirus Bean golden mosaic virus
ATGCCTAAGCGTGATGCTCAATGGCGCCACATGGCAGGTACGTCAAAAATTAGCCGTTCGGCTAATTTCTCTCCTCGTGGGGGAAATGGGCCTAAATACAACAAGGCCGCTGAATGGGTTAACAGGCCTATGTATAGGAAGCCCAGGATATATCGAACTATACGAGGCCCTGATGTTCCACGGGGCTGTGAAGGCCCGTGCAAGGTTCAGTCTTATGAACAACGACATGATGTGTCACATGTTGGGAAGGTTATGTGTATATCTGATGTAACAAGAGGTAATGGTATTACCCATCGTGTAGGAAAACGTTTTTGTGTTAAGTCTGTTTATATTTTAGGTAAGATATGGATGGACGAGAATATCAAGGTGAAGAATCACACGAACAGTGTGATGTTTTGGTTAGTCAGAGATCGTAGACCGTATAGTTCTCCTATGGACTTTGGTCAAGTTTTTAATATGTTCGACAATGAACCCAGTACTGCTACTGTTAAGAACGATCTTCGTGATCGTTTTCAAGTTATGCATAAATTTTATGGAAAGGTGACAGGTGGACAATATGCTAGCAACGAACAGGCATTGGTCAAACGTTTTTGGAAGGTGAATAATTATGTAGTCTACAACCATCAAGAAGCAGGGAAGTACGAGAATCATACAGAGAACGCATTATTGTTGTATATGGCATGTACTCATGCCTCAAATCCAGTGTATGCTACTCTAAAAATTCGGATTTATTTTTATGATTCGATCACCAATTAA
>KJ939818 CP Geminiviridae Begomovirus Bean golden mosaic virus
ATGCCTAAGCGTGATGCTCAATGGCGCCACATGGCTGGTACGTCAAAAATTAGCCGTTCGGCTAATTTCTCTCCTCGTGGGGGAAATGGGCCTAAATACAACAAGGCCGCTGAATGGGTTAACAGGCCTATGTATAGGAAGCCCAGGATATATCGAACTATACGAGGCCCTGATGTTCCACGGGGCTGTGAAGGCCCGTGCAAGGTTCAGTCTTATGAACAACGACATGATGTGTCACATGTTGGGAAGGTTATGTGTATATCTGATGTAACAAGAGGTAATGGTATTACCCATCGTGTAGGAAAACGTTTTTGTGTTAAGTCTGTTTATATTTTAGGTAAGATATGGATGGACGAGAATATCAAGGTGAAGAATCACACGAACAGTGTGATGTTTTGGTTAGTCAGAGATCGTAGACCGTATAGTTCTCCTATGGACTTTGGTCAAGTTTTTAATATGTTCGACAATGAACCCAGTACTGCTACTGTTAAGAACGATCTTCGTGATCGTTTTCAAGTTATGCATAAATTCTATGGAAAGGTGACAGGTGGACAATATGCTAGCAACGAACAGGCATTGGTCAAACGTTTTTGGAAGGTGAATAATTATGTAGTCTACAACCATCAAGAAGCAGGGAAGTACGAGAATCATACTGAGAACGCATTATTATTGTATATGGCATGTACTCATGCCTCAAATCCCGTGTATGCTACTCTGAAAATTCGGATCTATTTTTATGATTCGATCACCAATTAA
>KJ939817 CP Geminiviridae Begomovirus Bean golden mosaic virus
ATGCCTAAGCGTGATGCTCAATGGCGCCACATGGCAGGTACGTCAAAAATTAGCCGTTCGGCTAATTTCTCTCCTCGTGGGGGAAATGGGCCTAAATACAACAAGGCCGCTGAATGGGTTAACAGGCCTATGTATAGGAAGCCCAGGATATATCGAACTATACGAGGCCCTGATGTTCCACGGGGCTGTGAAGGCCCGTGCAAGGTTCAGTCTTATGAACAACGACATGATGTGTCACATGTTGGGAAGGTTATGTGTATATCTGATGTAACAAGAGGTAATGGTATTACCCATCGTGTAGGAAAACGTTTTTGTGTTAAGTCTGTTTATATTTTAGGTAAGATATGGATGGACGAGAATATCAAGGTGAAGAATCACACGAACAGTGTGATGTTTTGGTTAGTCAGAGATCGTAGACCGTATAGTTCTCCTATGGACTTTGGTCAAGTTTTTAATATGTTCGACAATGAACCCAGTACTGCTACTGTTAAGAACGATCTTCGTGATCGTTTTCAAGTTATGCATAAATTTTATGGAAAGGTGACAGGTGGACAATATGCTAGCAACGAACAGGCATTGGTCAAACGTTTTTGGAAGGTGAATAATTATGTAGTCTACAACCATCAAGAAGCAGGGAAGTACGAGAATCATACAGAGAACGCATTATTGTTGTATATGGCATGTACTCATGCCTCAAATCCAGTGTATGCTACTCTAAAAATTCGGATTTATTTTTATGATTCGATCACCAATTAA
>KJ939816 CP Geminiviridae Begomovirus Bean golden mosaic virus
ATGCCTAAGCGTGATGCTCAATGGCGCCACATGGCAGGTACGTCAAAAATTAGCCGTTCGGCTAATTTCTCTCCTCGTGGGGGAAATGGGCCTAAATACAACAAGGCCGCTGAATGGGTTAACAGGCCTATGTATAGGAAGCCCAGGATATATCGAACTATACGAGGCCCTGATGTTCCACGGGGCTGTGAAGGCCCGTGCAAGGTTCAGTCTTATGAACAACGACATGATGTGTCACATGTTGGGAAGGTTATGTGTATATCTGATGTAACAAGAGGTAATGGTATTACCCATCGTGTAGGAAAACGTTTTTGTGTTAAGTCTGTTTATATTTTAGGTAAGATATGGATGGACGAGAATATCAAGGTGAAGAATCACACGAACAGTGTGATGTTTTGGTTAGTCAGAGATCGTAGACCGTATAGTTCTCCTATGGACTTTGGTCAAGTTTTTAATATGTTCGACAATGAACCCAGTACTGCTACTGTTAAGAACGATCTTCGTGATCGTTTTCAAGTTATGCATAAATTCTATGGAAAGGTGACAGGTGGACAATATGCTAGCAACGAACAGGCATTGGTCAAACGTTTTTGGAAGGTGAATAATTATGTAGTCTACAACCATCAAGAAGCAGGGAAGTACGAGAATCATACTGAGAACGCATTATTATTGTATATGGCATGTACTCATGCCTCAAATCCCGTGTATGCTACTCTGAAAATTCGGATCTATTTTTATGATTCGATCACCAATTAA
>KJ939815 CP Geminiviridae Begomovirus Bean golden mosaic virus
ATGCCTAAGCGTGATGCTCAATGGCGCCACATGGCAGGTACGTCAAAAATTAGCCGTTCGGCTAATTTCTCTCCTCGTGGGGGAAATGGGCCTAAATACAACAAGGCCGCTGAATGGGTTAACAGGCCTATGTATAGGAAGCCCAGGATATATCGAACTATACGAGGCCCTGATGTTCCACGGGGCTGTGAAGGCCCGTGCAAGGTTCAGTCTTATGAACAACGACATGATGTGTCACATGTTGGGAAGGTTATGTGTATATCTGATGTAACAAGAGGTAATGGTATTACCCATCGTGTAGGAAAACGTTTTTGTGTTAAGTCTGTTTATATTTTAGGTAAGATATGGATGGACGAGAATATCAAGTTGAAGAATCACACGAACAGTGTGATGTTTTGGTTAGTCAGAGATCGTAGACCGTATAGTTCTCCTATGGACTTTGGTCAAGTTTTTAATATGTTCGACAATGAACCCAGTACTGCTACTGTTAAGAACGATCTTCGTGATCGTTTTCAAGTTATGCATAAATTTTATGGAAAGGTGACAGGTGGACAATATGCTAGCAACGAACAGGCATTGGTCAAACGTTTTTGGAAGGTGAATAATTATGTAGTCTACAACCATCAAGAAGCAGGGAAGTACGAGAATCATACTGAGAACGCATTATTATTGTATATGGCATGTACTCATGCCTCAAATCCCGTGTATGCTACTCTGAAAATTCGGATCTATTTTTATGATTCGATCACCAATTAA
>KJ939814 CP Geminiviridae Begomovirus Bean golden mosaic virus
ATGCCTAAGCGTGATGCTCAATGGCGCCACATGGCAGGTACGTCAAAAATTAGCCGTTCGGCTAATTTCTCTCCTCGTGGGGGAAATGGGCCTAAATACAACAAGGCCGCTGAATGGGTTAACAGGCCTATGTATAGGAAGCCCAGGATATATCGAACTATACGAGGCCCTGATGTTCCACGGGGCTGTGAAGGCCCGTGCAAGGTTCAGTCTTATGAACAACGACATGATGTGTCACATGTTGGGAAGGTTATGTGTATATCTGATGTAACAAGAGGTAATGGTATTACCCATCGTGTAGGAAAACGTTTTTGTGTTAAGTCTGTTTATATTTTAGGTAAGATATGGATGGACGAGAATATCAAGGTGAAGAATCACACGAACAGTGTGATGTTTTGGTTAGTCAGAGATCGTAGACCGTATAGTTCTCCTATGGACTTTGGTCAAGTTTTTAATATGTTCGACAATGAACCCAGTACTGCTACTGTTAAGAACGATCTTCGTGATCGTTTTCAAGTTATGCATAAATTTTATGGAAAGGTGACAGGTGGACAATATGCTAGCAACGAACAGGCATTGGTCAAACGTTTTTGGAAGGTGAATAATTATGTAGTCTACAACCATCAAGAAGCAGGGAAGTACGAGAATCATACAGAGAACGCATTATTGTTGTATATGGCATGTACTCATGCCTCAAATCCAGTGTATGCTACTCTAAAAATTCGGATTTATTTTTATGATTCGATCACCAATTAA
>KJ939813 CP Geminiviridae Begomovirus Bean golden mosaic virus
ATGCCTAAGCGTGATGCTCAATGGCGCCACATGGCAGGTACGTCAAAAATTAGCCGTTCGGCTAATTTCTCTCCTCGTGGGGGAAATGGGCCTAAATACAACAAGGCCGCTGAATGGGTTAACAGGCCTATGTATAGGAAGCCCAGGATATATCGAACTATACGAGGCCCTGATGTTCCACGGGGCTGTGAAGGCCCGTGCAAGGTTCAGTCTTATGAACAACGACATGATGTGTCACATGTTGGGAAGGTTATGTGTATATCTGATGTAACAAGAGGTAATGGTATTACCCATCGTGTAGGAAAACGTTTTTGTGTTAAGTCTGTTTATATTTTAGGTAAGATATGGATGGACGAGAATATCAAGGTGAAGAATCACACGAACAGTGTGATGTTTTGGTTAGTCAGAGATCGTAGACCGTATAGTTCTCCTATGGACTTTGGTCAAGTTTTTAATATGTTCGACAATGAACCCAGTACTGCTACTGTTAAGAACGATCTTCGTGATCGTTTTCAAGTTATGCATAAATTCTATGCAAAGGTGACAGGTGGACAATATGCTAGCAACGAACAGGCATTGGTCAAACGTTTTTGGAAGGTGAATAATTATGTAGTCTACAACCATCAAGAAGCAGGGAAGTACGAGAATCATACTGAGAACGCATTATTATTGTATATGGCATGTACTCATGCCTCAAATCCCGTGTATGCTACTCTGAAAATTCGGATCTATTTTTATGATTCGATCACCAATTAA
>KJ939812 CP Geminiviridae Begomovirus Bean golden mosaic virus
ATGCCTAAGCGTGATGCTCAATGGCGCCACATGGCAGGTACGTCAAAAATTAGCCGTTCAGCTAATTTCTCTCCTCGTGGGGGAAATGGGCCTAAATACAACAAGGCCGCTGAATGGGTTAACAGGCCTATGTATAGGAAGCCCAGGATATATCGAACTATACGAGGCCCTGATGTTCCACGGGGCTGTGAAGGCCCGTGCAAGGTTCAGTCTTATGAACAACGACATGATGTGTCACATGTTGGGAAGGTTATGTGTATATCTGATGTAACAAGAGGTAATGGTATTACCCATCGTGTAGGAAAACGTTTTTGTGTTAAGTCTGTTTATATTTTAGGTAAGATATGGATGGACGAGAATATCAAGTTGAAGAATCACACGAACAGTGTGATGTTTTGGTTAGTCAGAGATCGTAGACCGTATAGTTCTCCTATGGACTTTGGTCAAGTTTTTAATATGTTCGACAATGAACCCAGTACTGCTACTGTTAAGAACGATCTTCGTGATCGTTTTCAAGTTATGCATAAATTCTATGGAAAGGTGACAGGTGGACAATATGCTAGCAACGAACAGGCATTGGTCAAACGTTTTTGGAAGGTGAATAATTATGTAGTCTACAACCATCAAGAAGCAGGGAAGTACGAGAATCATACTGAGAACGCATTATTATTGTATATGGCATGTACTCATGCCTCAAATCCCGTGTATGCTACTCTGAAAATTCGGATCTATTTTTATGATTCGATCACCAATTAA
>KJ939811 CP Geminiviridae Begomovirus Bean golden mosaic virus
ATGCCTAAGCGTGATGCTCAATGGCGCCACATGGCAGGTACGTCAAAAATTAGCCGTTCGGCTAATTTCTCTCCTCGTGGGGGAAATGGGCCTAAATACAACAAGGCCGCTGAATGGGTTAACAGGCCTATGTATAGGAAGCCCAGGATATATCGAACTATACGAGGCCCTGATGTTCCACGGGGCTGTGAAGGCCCGTGCAAGGTTCAGTCTTATGAACAACGACATGATGTGTCACATGTTGGGAAGGTTATGTGTATATCTGATGTAACAAGAGGTAATGGTATTACCCATCGTGTAGGAAAACGTTTTTGTGTTAAGTCTGTTTATATTTTAGGTAAGATATGGATGGACGAGAATATCAAGGTGAAGAATCACACGAACAGTGTGATGTTTTGGTTAGTCAGAGATCGTAGACCGTATAGTTCTCCTATGGACTTTGGTCAAGTTTTTAATATGTTCGACAATGAACCCAGTACTGCTACTGTTAAGAACGATCTTCGTGATCGTTTTCAAGTTATGCATAAATTCTATGGAAAGGTGACAGGTGGACAATATGCTAGCAACGAACAGGCATTGGTCAAACGTTTTTGGAAGGTGAATAATTATGTAGTCTACAACCATCAAGAAGCAGGGAAGTACGAGAATCATACTGAGAACGCATTATTATTGTATATGGCATGTACTCATGCCTCAAATCCCGTGTATGCTACTCTGAAAATTCGGATCTATTTTTATGATTCGATCACCAATTAA
>KJ939810 CP Geminiviridae Begomovirus Bean golden mosaic virus
ATGCCTAAGCGTGATGCTCAATGGCGCCACATGGCAGGTACGTCAAAAATTAGCCGTTCGGCTAATTTCTCTCCTCGTGGGGGAAATGGGCCTAAATACAACAAGGCCGCTGAATGGGTTAACAGGCCTATGTATAGGAAGCCCAGGATATATCGAACTATACGAGGCCCTGATGTTCCACGGGGCTGTGAAGGCCCGTGCAAGGTTCAGTCTTATGAACAACGACATGATGTGTCACATGTTGGGAAGGTTATGTGTATATCTGATGTAACAAGAGGTAATGGTATTACCCATCGTGTAGGAAAACGTTTTTGTGTTAAGTCTGTTTATATTTTAGGTAAGATATGGATGGACGAGAATATCAAGGTGAAGAATCACACGAACAGTGTGATGTTTTGGTTAGTCAGAGATCGTAGACCGTATAGTTCTCCTATGGACTTTGGTCAAGTTTTTAATATGTTCGACAATGAACCCAGTACTGCTACTGTTAAGAACGATCTTCGTGATCGTTTTCAAGTTATGCATAAATTCTATGGAAAGGTGACAGGTGGACAATATGCTAGCAACGAACAGGCATTGGTCAAACGTTTTTGGAAGGTGAATAATTATGTAGTCTACAACCATCAAGAAGCAGGGAAGTACGAGAATCATACTGAGAACGCATTATTATTGTATATGGCATGTACTCATGCCTCAAATCCCGTGTATGCTACTCTGAAAATTCGGATCTATTTTTATGATTCGATCACCAATTAA
>KJ939809 CP Geminiviridae Begomovirus Bean golden mosaic virus
ATGCCTAAGCGTGATGCTCAATGGCGCCACATGGCAGGTACGTCAAAAATTAGCCGTTCGGCTAATTTCTCTCCTCGTGGGGGAAATGGGCCTAAATACAACAAGGCCGCTGAATGGGTTAACAGGCCTATGTATAGGAAGCCCAGGATATATCGAACTATACGAGGCCCTGATGTTCCACGGGGCTGTGAAGGCCCGTGCAAGGTTCAGTCTTATGAACAACGACATGATGTGTCACATGTTGGGAAGGTTATGTGTATATCTGATGTAACAAGAGGTAATGGTATTACCCATCGTGTAGGAAAACGTTTTTGTGTTAAGTCTGTTTATATTTTAGGTAAGATATGGATGGACGAGAATATCAAGGTGAAGAATCACACGAACAGTGTGATGTTTTGGTTAGTCAGAGATCGTAGACCGTATAGTTCTCCTATGGACTTTGGTCAAGTTTTTAATATGTTCGACAATGAACCCAGTACTGCTACTGTTAAGAACGATCTTCGTGATCGTTTTCAAGTTATGCATAAATTCTATGGAAAGGTGACAGGTGGACAATATGCTAGCAACGAACAGGCATTGGTCAAACGTTTTTGGAAGGTGAATAATTATGTAGTCTACAACCATCAAGAAGCAGGGAAGTACGAGAATCATACTGAGAACGCATTATTATTGTATATGGCATGTACTCATGCCTCAAATCCCGTGTATGCTACTCTGAAAATTCGGATCTATTTTTATGATTCGATCACCAATTAA
>KJ939808 CP Geminiviridae Begomovirus Bean golden mosaic virus
ATGCCTAAGCGTGATGCTCAATGGCGCCACATGGCAGGTACGTCAAAAATTAGCCGTTCGGCTAATTTCTCTCCTCGTGGGGGAAATGGGCCTAAATACAACAAGGCCGCTGAATGGGTTAACAGGCCTATGTATAGGAAGCCCAGGATATATCGAACTATACGAGGCCCTGATGTTCCACGGGGCTGTGAAGGCCCGTGCAAGGTTCAGTCTTATGAACAACGACATGATGTGTCACATGTTGGGAAGGTTATGTGTATATCTGATGTAACAAGAGGTAATGGTATTACCCATCGTGTAGGAAAACGTTTTTGTGTTAAGTCTGTTTATATTTTAGGTAAGATATGGATGGACGAGAATATCAAGGTGAAGAATCACACGAACAGTGTGATGTTTTGGTTAGTCAGAGATCGTAGACCGTATAGTTCTCCTATGGACTTTGGTCAAGTTTTTAATATGTTCGACAATGAACCCAGTACTGCTACTGTTAAGAACGATCTTCGTGATCGTTTTCAAGTTATGCATAAATTTTATGGAAAGGTGACAGGTGGACAATATGCTAGCAACGAACAGGCATTGGTCAAACGTTTTTGGAAGGTGAATAATTATGTAGTCTACAACCATCAAGAAGCAGGGAAGTACGAGAATCATACAGAGAACGCATTATTGTTGTATATGGCATGTACTCATGCCTCAAATCCAGTGTATGCTACTCTAAAAATTCGGATTTATTTTTATGATTCGATCACCAATTAA
>KJ939807 CP Geminiviridae Begomovirus Bean golden mosaic virus
ATGCCTAAGCGTGATGCTCAATGGCGCCACATGGCAGGTACGTCAAAAATTAGCCGTTCGGCTAATTTCTCTCCTCGTGGGGGAAATGGGCCTAAATACAACAAGGCCGCTGAATGGGTTAACAGGCCTATGTATAGGAAGCCCAGGATATATCGAACTATACGAGGCCCTGATGTTCCACGGGGCTGTGAAGGCCCGTGCAAGGTTCAGTCTTATGAACAACGACATGATGTGTCACATGTTGGGAAGGTTATGTGTATATCTGATGTAACAAGAGGTAATGGTATTACCCATCGTGTAGGAAAACGTTTTTGTGTTAAGTCTGTTTATATTTTAGGTAAGATATGGATGGACGAGAATATCAAGGTGAAGAATCACACGAACAGTGTGATGTTTTGGTTAGTCAGAGATCGTAGACCGTATAGTTCTCCTATGGACTTTGGTCAAGTTTTTAATATGTTCGACAATGAACCCAGTACTGCTACTGTTAAGAACGATCTTCGTGATCGTTTTCAAGTTATGCATAAATTTTATGGAAAGGTGACAGGTGGACAATATGCTAGCAACGAACAGGCATTGGTCAAACGTTTTTGGAAGGTGAATAATTATGTAGTCTACAACCATCAAGAAGCAGGGAAGTACGAGAATCATACAGAGAACGCATTATTGTTGTATATGGCATGTACTCATGCCTCAAATCCAGTGTATGCTACTCTAAAAATTCGGATTTATTTTTATGATTCGATCACCAATTAA
>KJ939806 CP Geminiviridae Begomovirus Bean golden mosaic virus
ATGCCTAAGCGTGATGCTCAATGGCGCCACATGGCAGGTACGTCAAAAATTAGCCGTTCGGCTAATTTCTCTCCTCGTGGGGGAAATGGGCCTAAATACAACAAGGCCGCTGAATGGGTTAACAGGCCTATGTATAGGAAGCCCAGGATATATCGAACTATACGAGGCCCTGATGTTCCACGGGGCTGTGAAGGCCCGTGCAAGGTTCAGTCTTATGAACAACGACATGATGTGTCACATGTTGGGAAGGTTATGTGTATATCTGATGTAACAAGAGGTAATGGTATTACCCATCGTGTAGGAAAACGTTTTTGTGTTAAGTCTGTTTATATTTTAGGTAAGATATGGATGGACGAGAATATCAAGTTGAAGAATCACACGAACAGTGTGATGTTTTGGTTAGTCAGAGATCGTAGACCGTATAGTTCTCCTATGGACTTTGGTCAAGTTTTTAATATGTTCGACAATGAACCCAGTACTGCTACTGTTAAGAACGATCTTCGTGATCGTTTTCAAGTTATGCATAAATTCTATGGAAAGGTGACAGGTGGACAATATGCTAGCAACGAACAGGCATTGGTCAAACGTTTTTGGAAGGTGAATAATTATGTAGTCTACAACCATCAAGAAGCAGGGAAGTACGAGAATCATACTGAGAACGCATTATTATTGTATATGGCATGTACTCATGCCTCAAATCCCGTGTATGCTACTCTGAAAATTCGGATCTATTTTTATGATTCGATCACCAATTAA
>KJ939805 CP Geminiviridae Begomovirus Bean golden mosaic virus
ATGCCTAAACGTGATGCTCAATGGCGCCACTTGGCAGGTACGTCAAAAATTAGCCGTTCGGCTAATTTCTCTCCTCGTGGGGGAAATGGGCCTAAATACAACAAGGCCGCTGAATGGGTTAACAGGCCTATGTATAGGAAGCCCAGGATATATCGAACTATACGAGGCCCTGATGTTCCACGGGGCTGTGAAGGCCCGTGCAAGGTTCAGTCTTATGAACAACGACATGATGTGTCACATGTTGGGAAGGTTATGTGTATATCTGATGTAACAAGAGGTAATGGTATTACCCATCGTGTAGGAAAACGTTTTTGTGTTAAGTCTGTTTATATTTTAGGTAAGATATGGATGGACGAGAATATCAAGGTGAAGAATCACACGAACAGTGTGATGTTTTGGTTAGTCAGAGATCGTAGACCGTATAGTTCTCCTATGGACTTTGGTCAAGTTTTTAATATGTTCGACAATGAACCCAGTACTGCTACTGTTAAGAACGATCTTCGTGATCGTTTTCAAGTTATGCATAAATTCTATGGAAAGGTGACAGGTGGACAATATGCTAGCAACGAACAGGCATTGGTCAAACGTTTTTGGAAGGTGAATAATTATGTAGTCTACAACCATCAAGAAGCAGGGAAGTACGAGAATCATACTGAGAACGCATTATTATTGTATATGGCATGTACTCATGCCTCAAATCCCGTGTATGCTACTCTGAAAATTCGGATCTATTTTTATGATTCGATCACCAATTAA
>KJ939804 CP Geminiviridae Begomovirus Bean golden mosaic virus
ATGCCTAAGCGTGATGCTCAATGGCGCCACATGGCAGGTACGTCAAAAATTAGCCGTTCGGCTAATTTCTCTCCTCGTGGGGGAAATGGGCCTAAATACAACAAGGCCGCTGAATGGGTTAACAGGCCTATGTATAGGAAGCCCAGGATATATCGAACTATACGAGGCCCTGATGTTCCACGGGGCTGTGAAGGCCCGTGCAAGGTTCAGTCTTATGAACAACGACATGATGTGTCACATGTTGGGAAGGTTATGTGTATATCTGATGTAACAAGAGGTAATGGTATTACCCATCGTGTAGGAAAACGTTTTTGTGTTAAGTCTGTTTATATTTTAGGTAAGATATGGATGGACGAGAATATCAAGGTGAAGAATCACACGAACAGTGTGATGTTTTGGTTAGTCAGAGATCGTAGACCGTATAGTTCTCCTATGGACTTTGGTCAAGTTTTTAATATGTTCGACAATGAACCCAGTACTGCTACTGTTAAGAACGATCTTCGTGATCGTTTTCAAGTTATGCATAAATTTTATGCAAAGGTGACAGGTGGACAATATGCTAGCAACGAACAGGCATTGGTCAAACGTTTTTGGAAGGTGAATAATTATGTAGTCTACAACCATCAAGAAGCAGGGAAGTACGAGAATCATACAGAGAACGCATTATTGTTGTATATGGCATGTACTCATGCCTCAAATCCAGTGTATGCTACTCTAAAAATTCGGATTTATTTTTATGATTCGATCACCAATTAA
>KJ939803 CP Geminiviridae Begomovirus Bean golden mosaic virus
ATGCCTAAGCGTGATGCTCAATGGCGCCACATGGCAGGTACGTCAAAAATTAGCCGTTCGGCTAATTTTTCTCCTCGTGGGGGAAATGGGCCTAAATACAACAAGGCCGCTGAATGGGTTAACAGGCCTATGTATAGGAAGCCCAGGATATATCGAACTATACGAGGCCCTGATGTTCCACGGGGCTGTGAAGGCCCGTGCAAGGTTCAGTCTTATGAACAACGACATGATGTGTCACATGTTGGGAAGGTTATGTGTATATCTGATGTAACAAGAGGTAATGGTATTACCCATCGTGTAGGAAAACGTTTTTGTGTTAAGTCTGTTTATATTTTAGGTAAGATATGGATGGACGAGAATATCAAGTTGAAGAATCACACGAACAGTGTGATGTTTTGGTTAGTCAGAGATCGTAGACCGTATAGTTCTCCTATGGACTTTGGTCAAGTTTTTAATATGTTCGACAATGAACCCAGTACTGCTACTGTTAAGAACGATCTTCGTGATCGTTTTCAAGTTATGCATAAATTCTATGGAAAGGTGACAGGTGGACAATATGCTAGCAACGAACAGGCATTGGTCAAACGTTTTTGGAAGGTGAATAATTATGTAGTCTACAACCATCAAGAAGCAGGGAAGTACGAGAATCATACTGAGAACGCATTATTATTGTATATGGCATGTACTCATGCCTCAAATCCCGTGTATGCTACTCTGAAAATTCGAATCTATTTTTATGATTCGATCACCAATTAA
>KJ939802 CP Geminiviridae Begomovirus Bean golden mosaic virus
ATGCCTAAGCGTGATGCTCAATGGCGCCACATGGCAGGTACGTCAAAAATTAGCCGTTCGGCTAATTTCTCTCCTCGTGGGGGAAATGGGCCTAAATACAACAAGGCCGCTGAATGGGTTAACAGGCCTATGTATAGGAAGCCCAGGATATATCGAACTATACGAGGCCCTGATGTTCCACGGGGCTGTGAAGGCCCGTGCAAGGTTCAGTCTTATGAACAACGACATGATGTGTCACATGTTGGGAAGGTTATGTGTATATCTGATGTAACAAGAGGTAATGGTATTACCCATCGTGTAGGAAAACGTTTTTGTGTTAAGTCTGTTTATATTTTAGGTAAGATATGGATGGACGAGAATATCAAGTTGAAGAATCACACGAACAGTGTGATGTTTTGGTTAGTCAGAGATCGTAGACCGTATAGTTCTCCTATGGACTTTGGTCAAGTTTTTAATATGTTCGACAATGAACCCAGTACTGCTACTGTTAAGAACGATCTTCGTGATCGTTTTCAAGTTATGCATAAATTCTATGGAAAGGTGACAGGTGGACAATATGCTAGCAACGAACAGGCATTGGTCAAACGTTTTTGGAAGGTGAATAATTATGTAGTCTACAACCATCAAGAAGCAGGGAAGTACGAGAATCATACTGAGAACGCATTATTATTGTATATGGCATGTACTCATGCCTCAAATCCCGTGTATGCTACTCTGAAAATTCGGATCTATTTTTATGATTCGATCACCAATTAA
>KJ939801 CP Geminiviridae Begomovirus Bean golden mosaic virus
ATGCCTAAGCGTGATGCTCAATGGCGCCACATGGCAGGTACGTCAAAAATTAGTCGTTCGGCTAATTTCTCTCCTCGTGGGGGAAATGGGCCTAAATACAACAAGGCCGCTGAATGGGTTAACAGGCCTATGTATAGGAAGCCCAGGATATATCGGACTATACGAGGCCCTGATGTTCCACGGGGCTGTGAAGGCCCGTGCAAGGTTCAGTCTTATGAACAACGACATGATGTGTCACATGTTGGGAAGGTTATGTGTATATCTGATGTAACAAGAGGTAATGGTATTACCCATCGTGTAGGAAAACGTTTTTGTGTTAAGTCTGTTTATATTTTAGGTAAGATATGGATGGACGAGAATATCAAGGTGAAGAATCACACGAACAGTGTGATGTTTTGGTTAGTCAGAGATCGTAGACCGTATAGTTCTCCTATGGACTTTGGTCAAGTTTTTAATATGTTCGACAATGAACCCAGTACTGCTACTGTTAAGAACGATCTTCGTGATCGTTTTCAAGTTATGCATAAATTCTATGGAAAGGTGACAGGTGGACAATATGCTAGCAACGAACAGGCATTGGTCAAACGTTTTTGGAAGGTGAATAATTATGTAGTCTACAACCATCAAGAAGCAGGGAAGTACGAGAATCATACTGAGAACGCATTATTATTGTATATGGCATGTACTCATGCCTCAAATCCCGTGTATGCTACTCTGAAAATTCGGATCTATTTTTATGATTCGATCACCAATTAA
>KJ939800 CP Geminiviridae Begomovirus Bean golden mosaic virus
ATGCCTAAGCGTGATGCTCAATGGCGCCACATGGCAGGTACGTCAAAAATTAGCCGTTCGGCTAATTTCTCTCCTCGTGGGGGAAATGGGCCTAAATACAACAAGGCCGCTGAATGGGTTAACAGGCCTATGTATAGGAAGCCCAGGATATATCGAACTATACGAGGCCCTGATGTTCCACGGGGCTGTGAAGGCCCGTGCAAGGTTCAGTCTTATGAACAACGACATGATGTGTCACATGTTGGGAAGGTTATGTGTATATCTGATGTAACAAGAGGTAATGGTATTACCCATCGTGTAGGAAAACGTTTTTGTGTGAAGTCTGTTTATATTTTAGGTAAGATATGGATGGACGAGAATATCAAGGTGAAGAATCACACGAACAGTGTGATGTTTTGGTTAGTCAGAGATCGTAGACCGTATAGTTCTCCTATGGACTTTGGTCAAGTTTTTAATATGTTCGACAATGAACCCAGTACTGCTACTGTTAAGAACGATCTTCGTGATCGTTTTCAAGTTATGCATAAATTTTATGGAAAGGTGACAGGTGGACAATATGCTAGCAACGAACAGGCATTGGTCAAACGTTTTTGGAAGGTGAATAATTATGTAGTCTACAACCATCAAGAAGCAGGGAAGTACGAGAATCATACAGAGAACGCATTATTGTTGTATATGGCATGTACTCATGCCTCAAATCCAGTGTATGCTACTCTAAAAATTCGGATTTATTTTTATGATTCGATCACCAATTAA
>KJ939799 CP Geminiviridae Begomovirus Bean golden mosaic virus
ATGCCTAAGCGTGATGCTCAATGGCGCCACATGGCAGGTACGTCAAAAATTAGCCGTTCGGCTAATTTCTCTCCTCGTGGGGGAAATGGGCCTAAATACAACAAGGCCGCTGAATGGGTTAACAGGCCTATGTATAGGAAGCCCAGGATATATCGAACTATACGAGGCCCTGATGTTCCACGGGGCTGTGAAGGCCCGTGCAAGGTTCAGTCTTATGAACAACGACATGATGTGTCACATGTTGGGAAGGTTATGTGTATATCTGATGTAACAAGAGGTAATGGTATTACCCATCGTGTAGGAAAACGTTTTTGTGTTAAGTCTGTTTATATTTTAGGTAAGATATGGATGGACGAGAATATCAAGTTGAAGAATCACACGAACAGTGTGATGTTTTGGTTAGTCAGAGATCGTAGACCGTATAGTTCTCCTATGGACTTTGGTCAAGTTTTTAATATGTTCGACAATGAACCCAGTACTGCTACTGTTAAGAACGATCTTCGTGATCGTTTTCAAGTTATGCATAAATTCTATGGAAAGGTGACAGGTGGACAATATGCTAGCAACGAACAGGCATTGGTCAAACGTTTTTGGAAGGTGAATAATTATGTAGTCTACAACCATCAAGAAGCAGGGAAGTACGAGAATCATACTGAGAACGCATTATTATTGTATATGGCATGTACTCATGCCTCAAATCCCGTGTATGCTACTCTGAAAATTCGGATCTATTTTTATGATTCGATCACCAATTAA
>KJ939798 CP Geminiviridae Begomovirus Bean golden mosaic virus
ATGCCTAAGCGTGATGCTCAATGGCGCCACATGGCAGGTACGTCAAAAATTAGCCGTTCGGCTAATTTCTCTCCTCGTGGGGGAAATGGGCCTAAATACAACAAGGCCGCTGAATGGGTTAACAGGCCTATGTATAGGAAGCCCAGGATATATCGAACTATACGAGGCCCTGATGTTCCACGGGGCTGTGAAGGCCCGTGCAAGGTTCAGTCTTATGAACAACGACATGATGTGTCACATGTTGGGAAGGTTATGTGTATATCTGATGTAACAAGAGGTAATGGTATTACCCATCGTGTAGGAAAACGTTTTTGTGTTAAGTCTGTTTATATTTTAGGTAAGATATGGATGGACGAGAATATCAAGGTGAAGAATCACACGAACAGTGTGATGTTTTGGTTAGTCAGAGATCGTAGACCGTATAGTTCTCCTATGGACTTTGGTCAAGTTTTTAATATGTTCGACAATGAACCCAGTACTGCTACTGTTAAGAACGATCTTCGTGATCGTTTTCAAGTTATGCATAAATTCTATGGAAAGGTGACAGGTGGACAATATGCTAGCAACGAACAGGCATTGGTCAAACGTTTTTGGAAGGTGAATAATTATGTAGTCTACAACCATCAAGAAGCAGGGAAGTACGAGAATCATACTGAGAACGCATTATTATTGTATATGGCATGTACTCATGCCTCAAATCCCGTGTATGCTACTCTGAAAATTCGGATCTATTTTTATGATTCGATCACCAATTAA
>KJ939797 CP Geminiviridae Begomovirus Bean golden mosaic virus
ATGCCTAAGCGTGATGCTCAATGGCGCCACATGGCAGGTACGTCAAAAATTAGCCGTTCGGCTAATTTCTCTCCTCGTGGGGGAAATGGGCCTAAATACAACAAGGCCGCTGAATGGGTTAACAGGCCTATGTATAGGAAGCCCAGGATATATCGAACTATACGAGGCCCTGATGTTCCACGGGGCTGTGAAGGCCCGTGCAAGGTTCAGTCTTATGAACAACGACATGATGTGTCACATGTTGGGAAGGTTATGTGTATATCTGATGTAACAAGAGGTAATGGTATTACCCATCGTGTAGGAAAACGTTTTTGTGTTAAGTCTGTTTATATTTTAGGAAAGATATGGATGGACGAGAATATCAAGGTGAAGAATCACACGAACAGTGTGATGTTTTGGTTAGTCAGAGATCGTAGACCGTATAGTTCTCCTATGGACTTTGGTCAAGTTTTTAATATGTTCGACAATGAACCCAGTACTGCTACTGTTAAGAACGATCTTCGTGATCGTTTTCAAGTTATGCATAAATTTTATGGAAAGGTGACAGGTGGACAATATGCTAGCAACGAACAGGCATTGGTCAAACGTTTTTGGAAGGTGAATAATTATGTAGTCTACAACCATCAAGAAGCAGGGAAGTACGAGAATCATACAGAGAACGCATTATTGTTGTATATGGCATGTACTCATGCCTCAAATCCAGTGTATGCTACTCTAAAAATTCGGATTTATTTTTATGATTCGATCACCAATTAA
>KJ939796 CP Geminiviridae Begomovirus Bean golden mosaic virus
ATGCCTAAGCGTGATGCTCAATGGCGCCACATGGCAGGTACGTCAAAAATTAGCCGTTCGGCTAATTTCTCTCCTCGTGGGGGAAATGGGCCTAAATACAACAAGGCCGCTGAATGGGTTAACAGGCCTATGTATAGGAAGCCCAGGATATATCGAACTATACGAGGCCCTGATGTTCCACGGGGCTGTGAAGGCCCGTGCAAGGTTCAGTCTTATGAACAACGACATGATGTGTCACATGTTGGGAAGGTTATGTGTATATCTGATGTAACAAGAGGTAATGGTATTACCCATCGTGTAGGAAAACGTTTTTGTGTTAAGTCTGTTTATATTTTAGGTAAGATATGGATGGACGAGAATATCAAGGTGAAGAATCACACGAACAGTGTGATGTTTTGGTTAGTCAGAGATCGTAGACCGTATAGTTCTCCTATGGACTTTGGTCAAGTTTTTAATATGTTCGACAATGAACCCAGTACTGCTACTGTTAAGAACGATCTTCGTGATCGTTTTCAAGTTATGCATAAATTTTATGGAAAGGTGACAGGTGGACAATATGCTAGCAACGAACAGGCATTGGTCAAACGTTTTTGGAAGGTGAATAATTATGTAGTCTACAACCATCAAGAAGCAGGGAAGTACGAGAATCATACAGAGAACGCATTATTGTTGTATATGGCATGTACTCATGCCTCAAATCCAGTGTATGCTACTCTAAAAATTCGGATTTATTTTTATGATTCCATCACCAATTAA
>KJ939795 CP Geminiviridae Begomovirus Bean golden mosaic virus
ATGCCTAAGCGTGATGCTCAATGGCGCCACATGGCAGGTACGTCAAAAATTAGCCGTTCGGCTAATTTCTCTCCTCGTGGGGGAAATGGGCCTAAATACAACAAGGCCGCTGAATGGGTTAACAGGCCTATGTATAGGAAGCCCAGGATATATCGAACTATACGAGGCCCTGATGTTCCACGGGGCTGTGAAGGCCCGTGCAAGGTTCAGTCTTATGAACAACGACATGATGTGTCACATGTTGGGAAGGTTATGTGTATATCTGATGTAACAAGAGGTAATGGTATTACCCATCGTGTAGGAAAACGTTTTTGTGTTAAGTCTGTTTATATTTTAGGTAAGATATGGATGGACGAGAATATCAAGGTGAAGAATCACACGAACAGTGTGATGTTTTGGTTAGTCAGAGATCGTAGACCGTATAGTTCTCCTATGGACTTTGGTCAAGTGTTTAATATGTTCGACAATGAACCCAGTACTGCTACTGTTAAGAACGATCTTCGTGATCGTTTTCAAGTTATGCATAAATTCTATGGAAAGGTGACAGGTGGACAATATGCTAGCAACGAACAGGCATTGGTCAAACGTTTTTGGAAGGTGAATAATTATGTAGTCTACAACCATCAAGAAGCAGGGAAGTACGAGAATCATACTGAGAACGCATTATTATTGTATATGGCATGTACTCATGCCTCAAATCCCGTGTATGCTACTCTGAAAATTCGGATCTATTTTTATGATTCGATCACCAATTAA
>KJ939794 CP Geminiviridae Begomovirus Bean golden mosaic virus
ATGCCTAAGCGTGATGCTCAATGGCGCCACATGGCAGGTACGTCAAAAATTAGCCGTTCGGCTAATTTCTCTCCTCGTGGGGGAAATGGGCCTAAATACAACAAGGCCGCTGAATGGGTTAACAGGCCTATGTATAGGAAGCCCAGGATATATCGAACTATACGAGGCCCTGATGTTCCACGGGGCTGTGAAGGCCCGTGCAAGGTTCAGTCTTATGAACAACGACATGATGTGTCACATGTTGGGAAGGTTATGTGTATATCTGATGTAACAAGAGGTAATGGTATTACCCATCGTGTAGGAAAACGTTTTTGTGTTAAGTCTGTTTATATTTTAGGTAAGATATGGATGGACGAGAATATCAAGGTGAAGAATCACACGAACAGTGTGATGTTTTGGTTAGTCAGAGATCGTAGACCGTATAGTTCTCCTATGGACTTTGGTCAAGTTTTTAATATGTTCGACAATGAACCCAGTACTGCTACTGTTAAGAACGATCTTCGTGATCGTTTTCAAGTTATGCATAAATTTTATGGAAAGGTGACAGGTGGACAATATGCTAGCAACGAACAGGCATTGGTCAAACGTTTTTGGAAGGTGAATAATTATGTAGTCTACAACCATCAAGAAGCAGGGAAGTACGAGAATCATACAGAGAACGCATTATTGTTGTATATGGCATGTACTCATGCCTCAAATCCAGTGTATGCTACTCTAAAAATTCGGATTTATTTTTATGATTCGATCACCAATTAA
>KJ939793 CP Geminiviridae Begomovirus Bean golden mosaic virus
ATGCCTAAGCGTGATGCTCAATGGCGCCACATGGCAGGTACGTCAAAAATTAGCCGTTCGGCTAATTTCTCTCCTCGTGGGGGAAATGGGCCTAAATACAACAAGGCCGCTGAATGGGTTAACAGGCCTATGTATAGGAAGCCCAGGATATATCGAACTATACGAGGCCCTGATGTTCCACGGGGCTGTGAAGGCCCGTGCAAGGTTCAGTCTTATGAACAACGACATGATGTGTCACATGTTGGGAAGGTTATGTGTATATCTGATGTAACAAGAGGTAATGGTATTACCCATCGTGTAGGAAAACGTTTTTGTGTTAAGTCTGTTTATATTTTAGGTAAAATATGGATGGACGAGAATATCAAGTTGAAGAATCACACGAACAGTGTGATGTTTTGGTTAGTCAGAGATCGTAGACCGTATAGTTCTCCTATGGACTTTGGTCAAGTTTTTAATATGTTCGACAATGAACCCAGTACTGCTACTGTTAAGAACGATCTTCGTGATCGTTTTCAAGTTATGCATAAATTCTATGGAAAGGTGACAGGTGGACAATATGCTAGCAACGAACAGGCATTGGTCAAACGTTTTTGGAAGGTGAATAATTATGTAGTCTACAACCATCAAGAAGCAGGGAAGTACGAGAATCATACTGAGAACGCATTATTATTGTATATGGCATGTACTCATGCCTCAAATCCCGTGTATGCTACTCTGAAAATTCGGATCTATTTTTATGATTCGATCACCAATTAA
>KJ939792 CP Geminiviridae Begomovirus Bean golden mosaic virus
ATGCCTAAGCGTGATGCTCAATGGCGCCACATGGCAGGTACGTCAAAAATTAGCCGTTCGGCTAATTTCTCTCCTCGTGGGGGAAATGGGCCTAAATACAACAAGGCCGCTGAATGGGTTAACAGGCCTATGTATAGGAAGCCCAGGATATATCGAACTATACGAGGCCCTGATGTTCCACGGGGCTGTGAAGGCCCGTGCAAGGTTCAGTCTTATGAACAACGACATGATGTGTCACATGTTGGGAAGGTTATGTGTATATCTGATGTAACAAGAGGTAATGGTATTACCCATCGTGTAGGAAAACGTTTTTGTGTTAAGTCTGTTTATATTTTAGGTAAGATATGGATGGACGAGAATATCAAGTTGAAGAATCACACTAACAGTGTGATGTTTTGGTTAGTCAGAGATCGTAGACCGTATAGTTCTCCTATGGACTTTGGTCAAGTTTTTAATATGTTCGACAATGAACCCAGTACTGCTACTGTTAAGAACGATCTTCGTGATCGTTTTCAAGTTATGCATAAATTCTATGGAAAGGTGACAGGTGGACAATATGCTAGCAACGAACAGGCATTGGTCAAACGTTTTTGGAAGGTGAATAATTATGTAGTCTACAACCATCAAGAAGCAGGGAAGTACGAGAATCATACTGAGAACGCATTATTATTGTATATGGCATGTACTCATGCCTCAAATCCCGTGTATGCTACTCTGAAAATTCGGATCTATTTTTATGATTCGATCACCAATTAA
>KJ939791 CP Geminiviridae Begomovirus Bean golden mosaic virus
ATGCCTAAGCGTGATGCTCAATGGCGCCACATGGCAGGTACGTCAAAAATTAGCCGTTCGGCTAATTTCTCTCCTCGTGGGGGAAATGGGCCTAAATACAACAAGGCCGCTGAATGGGTTAACAGGCCTATGTATAGGAAGCCCAGGATATATCGAACTATACGAGGCCCTGATGTTCCACGGGGCTGTGAAGGCCCGTGCAAGGTTCAGTCTTATGAACAACGACATGATGTGTCACATGTTGGGAAGGTTATGTGTATATCTGATGTAACAAGAGGTAATGGTATTACCCATCGTGTAGGAAAACGTTTTTGTGTTAAGTCTGTTTATATTTTAGGTAAGATATGGATGGACGAGAATATCAAGGTGAAGAATCACACGAACAGTGTGATGTTTTGGTTAGTCAGAGATCGTAGACCGTATAGTTCTCCTATGGACTTTGGTCAAGTTTTTAATATGTTCGACAATGAACCCAGTACTGCTACTGTTAAGAACGATCTTCGTGATCGTTTTCAAGTTATGCATAAATTTTATGGAAAGGTGACAGGTGGACAATATGCTAGCAACGAACAGGCATTGGTCAAACGTTTTTGGAAGGTGAATAATTATGTAGTCTACAACCATCAAGAAGCAGGGAAGTACGAGAATCATACAGAGAACGCATTATTGTTGTATATGGCATGTACTCATGCCTCAAATCCAGTGTATGCTACTCTAAAAATTCGGATTTATTTTTATGATTCGATCACCAATTAA
>KJ939790 CP Geminiviridae Begomovirus Bean golden mosaic virus
ATGCCTAAGCGTGATGCTCAATGGCGCCACATGGCAGGTACGTCAAAAATTAGCCGTTCGGCTAATTTCTCTCCTCGTGGGGGAAATGGGCCTAAATACAACAAGGCCGCTGAATGGGTTAACAGGCCTATGTATAGGAAGCCCAGGATATATCGAACTATACGAGGCCCTGATGTTCCACGGGGCTGTGAAGGCCCGTGCAAGGTTCAGTCTTATGAACAACGACATGATGTGTCACATGTTGGGAAGGTTATGTGTATATCTGATGTAACAAGAGGTAATGGTATTACCCATCGTGTAGGAAAACGTTTTTGTGTTAAGTCTGTTTATATTTTAGGTAAGATATGGATGGACGAGAATATCAAGGTGAAGAATCACACGAACAGTGTGATGTTTTGGTTAGTCAGAGATCGTAGACCGTATAGTTCTCCTATGGACTTTGGTCAAGTTTTTAATATGTTCGACAATGAACCCAGTACTGCTACTGTTAAGAACGATCTTCGTGATCGTTTTCAAGTTATGCATAAATTTTATGGAAAGGTGACAGGTGGACAATATGCTAGCAACGAACAGGCATTGGTCAAACGTTTTTGGAAGGTGAATAATTATGTAGTCTACAACCATCAAGAAGCAGGGAAGTACGAGAATCATACAGAGAACGCATTATTGTTGTATATGGCATGTACTCATGCCTCAAATCCAGTGTATGCTACTCTAAAAATTCGGATTTATTTTTATGATTCGATCACCAATTAA
>KJ939789 CP Geminiviridae Begomovirus Bean golden mosaic virus
ATGCCTAAGCGTGATGCTCAATGGCGCCACATGGCAGGTACGTCAAAAATTAGCCGTTCGGCTAATTTCTCTCCTCGTGGGGGAAATGGGCCTAAATACAACAAGGCCGCTGAATGGGTTAACAGGCCTATGTATAGGAAGCCCAGGATATATCGAACTATACGAGGCCCTGATGTTCCACGGGGCTGTGAAGGCCCGTGCAAGGTTCAGTCTTATGAACAACGACATGATGTGTCACATGTTGGGAAGGTTATGTGTATATCTGATGTAACAAGAGGTAATGGTATTACCCATCGTGTAGGAAAACGTTTTTGTGTTAAGTCTGTTTATATTTTAGGTAAGATATGGATGGACGAGAATATCAAGGTGAAGAATCACACGAACAGTGTGATGTTTTGGTTAGTCAGAGATCGTAGACCGTATAGTTCTCCTATGGACTTTGGTCAAGTTTTTAATATGTTCGACAATGAACCCAGTACTGCTACTGTTAAGAACGATCTTCGTGATCGTTTTCAAGTTATGCATAAATTTTATGGAAAGGTGACAGGTGGACAATATGCTAGCAACGAACAGGCATTGGTCAAACGTTTTTGGAAGGTGAATAATTATGTAGTCTACAACCATCAAGAAGCAGGGAAGTACGAGAATCATACAGAGAACGCATTATTGTTGTATATGGCATGTACTCATGCCTCAAATCCAGTGTATGCTACTCTAAAAATTCGGATTTATTTTTATGATTCGATCACCAATTAA
>KJ939788 CP Geminiviridae Begomovirus Bean golden mosaic virus
ATGCCTAAGCGTGATGCTCAATGGCGCCACATGGCAGGTACGTCAAAAATTAGCCGTTCGGCTAATTTCTCTCCTCGTGGGGGAAATGGGCCTAAATACAACAAGGCCGCTGAATGGGTTAACAGGCCTATGTATAGGAAGCCCAGGATATATCGAACTATACGAGGCCCTGATGTTCCACGGGGCTGTGAAGGCCCGTGCAAGGTTCAGTCTTATGAACAACGACATGATGTGTCACATGTTGGGAAGGTTATGTGTATATCTGATGTAACAAGAGGTAATGGTATTACCCATCGTGTAGGAAAACGTTTTTGTGTTAAGTCTGTTTATATTTTAGGTAAGATATGGATGGACGAGAATATCAAGGTGAAGAATCACACGAACAGTGTGATGTTTTGGTTAGTCAGAGATCGTAGACCGTATAGTTCTCCTATGGACTTTGGTCAAGTTTTTAATATGTTCGACAATGAACCCAGTACTGCTACTGTTAAGAACGATCTTCGTGATCGTTTTCAAGTTATGCATAAATTTTATGGAAAGGTGACAGGTGGACAATATGCTAGCAACGAACAGGCATTGGTCAAACGTTTTTGGAAGGTGAATAATTATGTAGTCTACAACCATCAAGAAGCAGGGAAGTACGAGAATCATACAGAGAACGCATTATTGTTGTATATGGTATGTACTCATGCCTCAAATCCAGTGTATGCTACTCTAAAAATTCGGATTTATTTTTATGATTCGATCACCAATTAA
>KJ939787 CP Geminiviridae Begomovirus Bean golden mosaic virus
ATGCCTAAGCGTGATGCTCAATGGCGCCACATGGCAGGTACGTCAAAAATTAGCCGTTCGGCTAATTTCTCTCCTCGTGGGGGAAATGGGCCTAAATACAACAAGGCCGCTGAATGGGTTAACAGGCCTATGTATAGGAAGCCCAGGATATATCGAACTATACGAGGCCCTGATGTTCCACGGGGCTGTGAAGGCCCGTGCAAGGTTCAGTCTTATGAACAACGACATGATGTGTCACATGTTGGGAAGGTTATGTGTATATCTGATGTAACAAGAGGTAATGGTATTACCCATCGTGTAGGAAAACGTTTTTGTGTTAAGTCTGTTTATATTTTAGGTAAGATATGGATGGACGAGAATATCAAGGTGAAGAATCACACGAACAGTGTGATGTTTTGGTTAGTCAGAGATCGTAGACCGTATAGTTCTCCTATGGACTTTGGTCAAGTTTTTAATATGTTCGACAATGAACCCAGTACTGCTACTGTTAAGAACGATCTTCGTGATCGTTTTCAAGTTATGCATAAATTTTATGGAAAGGTGACAGGTGGACAATATGCTAGCAACGAACAGGCATTGGTCAAACGTTTTTGGAAGGTGAATAATTATGTAGTCTACAACCATCAAGAAGCAGGGAAGTACGAGAATCATACAGAGAACGCATTATTGTTGTATATGGCATGTACTCATGCCTCAAATCCAGTGTATGCTACTCTAAAAATTCGGATTTATTTTTATGATTCGATCACCAATTAA
>KJ939786 CP Geminiviridae Begomovirus Bean golden mosaic virus
ATGCCTAAGCGTGATGCTCAATGGCGCCACATGGCAGGTACGTCAAAAATTAGCCGTTCGGCTAATTTCTCTCCTCGTGGGGGAAATGGGCCTAAATACAACAAGGCCGCTGAATGGGTTAACAGGCCTATGTATAGGAAGCCCAGGATATATCGAACTATACGAGGCCCTGATGTTCCACGGGGCTGTGAAGGCCCGTGCAAGGTTCAGTCTTATGAACAACGACATGATGTGTCACATGTTGGGAAGGTTATGTGTATATCTGATGTAACAAGAGGTAATGGTATTACCCATCGTGTAGGAAAACGTTTTTGTGTTAAGTCTGTTTATATTTTAGGTAAGATATGGATGGACGAGAATATCAAGTTGAAGAATCACACGAACAGTGTGATGTTTTGGTTAGTCAGAGATCGTAGACCGTATAGTTCTCCTATGGACTTTGGTCAAGTTTTTAATATGTTCGACAATGAACCCAGTACTGCTACTGTTAAGAACGATCTTCGTGATCGTTTTCAAGTTATGCATAAATTCTATGGAAAGGTGACAGGTGGACAATATGCTAGCAACGAACAGGCATTGGTCAAACGTTTTTGGAAGGTGAATAATTATGTAGTCTACAACCATCAAGAAGCAGGGAAGTACGAGAATCATACTGAGAACGCATTATTATTGTATATGGCATGTACTCATGCCTCAAATCCCGTGTATGCTACTCTGAAAATTCGGATCTATTTTTATGATTCGATCACCAATTAA
>KJ939785 CP Geminiviridae Begomovirus Bean golden mosaic virus
ATGCCTAAGCGTGATGCTCAATGGCGCCACATGGCAGGTACGTCAAAAATTAGCCGTTCGGCTAATTTCTCTCCTCGTGGGGGAAATGGGCCTAAATACAACAAGGCCGCTGAATGGGTTAACAGGCCTATGTATAGGAAGCCCAGGATATATCGAACTATACGAGGCCCTGATGTTCCACGGGGCTGTGAAGGCCCGTGCAAGGTTCAGTCTTATGAACAACGACATGATGTGTCACATGTTGGGAAGGTTATGTGTATATCTGATGTAACAAGAGGTAATGGTATTACCCATCGTGTAGGAAAACGTTTTTGTGTTAAGTCTGTTTATATTTTAGGTAAGATATGGATGGACGAGAATATCAAGGTGAAGAATCACACGAACAGTGTGATGTTTTGGTTAGTCAGAGATCGTAGGCCGTATAGTTCTCCTATGGACTTTGGTCAAGTTTTTAATATGTTCGACAATGAACCTAGTACTGCTACTGTTAAGAACGATCTTCGTGATCGTTTTCAAGTTATGCATAAATTTTATGGAAAGGTGACAGGTGGACAATATGCTAGCAACGAACAGGCATTGGTCAAACGTTTTTGGAAGGTGAATAATTATGTAGTCTACAACCATCAAGAAGCAGGGAAGTACGAGAATCATACAGAGAACGCATTATTGTTGTATATGGCATGTACTCATGCCTCAAATCCAGTGTATGCTACTCTAAAAATTCGGATTTATTTTTATGATTCGATCACCAATTAA
>KJ939784 CP Geminiviridae Begomovirus Bean golden mosaic virus
ATGCCTAAGCGTGATGCTCAATGGCGCCACATGGCAGGTACGTCAAAAATTAGCCGTTCGGCTAATTTCTCTCCTCGTGGGGGAAATGGGCCTAAATACAACAAGGCCGCTGAATGGGTTAACAGGCCTATGTATAGGAAGCCTAGGATATATCGAACTATACGAGGCCCTGATGTTCCACGGGGCTGTGAAGGCCCGTGCAAGGTTCAGTCTTATGAACAACGACATGATGTGTCACATGTTGGGAAGGTTATGTGTATATCTGATGTAACAAGAGGTAATGGTATTACCCATCGTGTAGGAAAACGTTTTTGTGTTAAGTCTGTTTATATTTTAGGTAAGATATGGATGGACGAGAATATCAAGGTGAAGAATCACACGAACAGTGTGATGTTTTGGTTAGTCAGAGATCGTAGACCGTATAGTTCTCCTATGGACTTTGGTCAAGTTTTTAATATGTTCGACAATGAACCCAGTACTGCTACTGTTAAGAACGATCTTCGTGATCGTTTTCAAGTTATGCATAAATTTTATGGAAAGGTGACAGGTGGACAATATGCTAGCAACGAACAGGCATTGGTCAAACGTTTTTGGAAGGTGAATAATTATGTAGTCTACAACCATCAAGAAGCAGGGAAGTACGAGAATCATACAGAGAACGCATTATTGTTGTATATGGCATGTACTCATGCCTCAAATCCAGTGTATGCTACTCTAAAAATTCGTATTTATTTTTATGATTCGATCACCAATTAA
>KJ939783 CP Geminiviridae Begomovirus Bean golden mosaic virus
ATGCCTAAGCGTGATGCTCAATGGCGCCACATGGCAGGTACGTCAAAAATTAGCCGTTCGGCTAATTTCTCTCCTCGTGGGGGAAATGGGCCTAAATACAACAAGGCCGCTGAATGGGTTAACAGGCCTATGTATAGGAAGCCCAGGATATATCGAACTATACGAGGCCCTGATGTTCCACGGGGCTGTGAAGGCCCGTGCAAGGTTCAGTCTTATGAACAACGACATGATGTGTCACATGTTGGGAAGGTTATGTGTATATCTGATGTAACAAGAGGTAATGGTATTACCCATCGTGTAGGAAAACGTTTTTGTGTTAAGTCTGTTTATATTTTAGGTAAGATATGGATGGACGAGAATATCAAGTTGAAGAATCACACGAACAGTGTGATGTTTTGGTTAGTCAGAGATCGTAGACCGTATAGTTCTCCTATGGACTTTGGTCAAGTTTTTAATATGTTCGACAATGAACCCAGTACTGCTACTGTTAAGAACGATCTTCGTGATCGTTTTCAAGTTATGCATAAATTCTATGGAAAGGTGACAGGTGGACAATATGCTAGCAACGAACAGGCATTGGTTAAACGTTTTTGGAAGGTGAATAATTATGTAGTCTACAACCATCAAGAAGCAGGGAAGTACGAGAATCATACTGAGAACGCATTATTATTGTATATGGCATGTACTCATGCCTCAAATCCCGTGTATGCTACTCTGAAAATTCGGATCTATTTTTATGATTCGATCACCAATTAA
>KJ939782 CP Geminiviridae Begomovirus Bean golden mosaic virus
ATGCCTAAGCGTGATGCTCAATGGCGCCACATGGCAGGTACGTCAAAAATTAGCCGTTCGGCTAATTTCTCTCCTCGTGGGGGAAATGGGCCTAAATACAACAAGGCCGCTGAATGGGTTAACAGGCCTATGTATAGGAAGCCCAGGATATATCGAACTATACGAGGCCCTGATGTTCCACGGGGCTGTGAAGGCCCGTGCAAGGTTCAGTCTTATGAACAACGACATGATGTGTCACATGTTGGGAAGGTTATGTGTATATCTGATGTAACAAGAGGTAATGGTATTACCCATCGTGTAGGAAAACGTTTTTGTGTTAAGTCTGTTTATATTTTAGGTAAGATATGGATGGACGAGAATATCAAGTTGAAGAATCACACGAACAGTGTGATGTTTTGGTTAGTCAGAGATCGTAGACCGTATAGTTCTCCTATGGACTTTGGTCAAGTTTTTAATATGTTCGACAATGAACCCAGTACTGCTACTGTTAAGAACGATCTTCGTGATCGTTTTCAAGTTATGCATAAATTCTATGGAAAGGTGACAGGTGGACAATATGCTAGCAACGAACAGGCATTGGTCAAACGTTTTTGGAAGGTGAATAATTATGTAGTCTACAACCATCAAGAAGCAGGGAAGTACGAGAATCATACTGAGAACGCATTATTATTGTATATGGCATGTACTCATGCCTCAAATCCCGTGTATGCTACTCTGAAAATTCGGATCTATTTTTATGATTCGATCACCAATTAA
>KJ939781 CP Geminiviridae Begomovirus Bean golden mosaic virus
ATGCCTAAGCGTGATGCTCAATGGCGCCACATGGCAGGTACGTCAAAAATTAGCCGTTCGGCTAATTTCTCTCCTCGTGGGGGAAATGGGCCTAAATACAACAAGGCCGCTGAATGGGTTAACAGGCCTATGTATAGGAAGCCCAGGATATATCGAACTATACGAGGCCCTGATGTTCCACGGGGCTGTGAAGGCCCGTGCAAGGTTCAGTCTTATGAACAACGACATGATGTGTCACATGTTGGGAAGGTTATGTGTATATCTGATGTAACAAGAGGTAATGGTATTACCCATCGTGTAGGAAAACGTTTTTGTGTTAAGTCTGTTTATATTTTAGGTAAGATATGGATGGACGAGAATATCAAGGTGAAGAATCACACGAACAGTGTGATGTTTTGGTTAGTCAGAGATCGTAGACCGTATAGTTCTCCTATGGACTTTGGTCAAGTTTTTAATATGTTCGACAATGAACCCAGTACTGCTACTGTTAAGAACGATCTTCGTGATCGTTTTCAAGTTATGCATAAATTCTATGGAAAGGTGACTGGTGGACAATATGCTAGCAACGAACAGGCATTGGTCAAACGTTTTTGGAAGGTGAATAATTATGTAGTCTACAACCATCAAGAAGCAGGGAAGTACGAGAATCATACTGAGAACGCATTATTATTGTATATGGCATGTACTCATGCCTCAAATCCCGTGTATGCTACTCTGAAAATTCGGATCTATTTTTATGATTCGATCACCAATTAA
>KJ939780 CP Geminiviridae Begomovirus Bean golden mosaic virus
ATGCCTAAGCGTGATGCTCAATGGCGCCACATGGCAGGTACGTCAAAAATTAGCCGTTCGGCTAATTTCTCTCCTCGTGGGGGAAATGGGCCTAAATACAACAAGGCCGCTGAATGGGTTAACAGGCCTATGTATAGGAAGCCCAGGATATATCGAACTATACGAGGCCCTGATGTTCCACGGGGCTGTGAAGGCCCGTGCAAGGTTCAGTCTTATGAACAACGACATGATGTGTCACATGTTGGGAAGGTTATGTGTATATCTGATGTAACAAGAGGTAATGGTATTACCCATCGTGTAGGAAAACGTTTTTGTGTTAAGTCTGTTTATATTTTAGGTAAGATATGGATGGACGAGAATATCAAGGTGAAGAATCACACGAACAGTGTGATGTTTTGGTTAGTCAGAGATCGTAGACCGTATAGTTCTCCTATGGACTTTGGTCAAGTTTTTAATATGTTCGACAATGAACCCAGTACTGCTACTGTTAAGAACGATCTTCGTGATCGTTTTCAAGTTATGCATAAATTTTATGGAAAGGTGACAGGTGGACAATATGCTAGCAACGAACAGGCATTGGTCAAACGTTTTTGGAAGGTGAATAATTATGTAGTCTACAACCATCAAGAAGCAGGGAAGTACGAGAATCATACAGAGAACGCATTATTGTTGTATATGGCATGTACTCATGCCTCAAATCCAGTGTATGCTACTCTAAAAATTCGGATTTATTTTTATGATTCGATCACCAATTAA
>KJ939779 CP Geminiviridae Begomovirus Bean golden mosaic virus
ATGCCTAAGCGTGATGCTCAATGGCGCCACATGGCAGGTACGTCAAAAATTAGCCGTTCGGCTAATTTCTCTCCTCGTGGGGGAAATGGGCCTAAATACAACAAGGCCGCTGAATGGGTTAACAGGCCTATGTATAGGAAGCCCAGGATATATCGAACTATACGAGGCCCTGATGTTCCACGGGGCTGTGAAGGCCCGTGCAAGGTTCAGTCTTATGAACAACGACATGATGTGTCACATGTTGGGAAGGTTATGTGTATATCTGATGTAACAAGAGGTAATGGTATTACCCATCGTGTAGGAAAACGTTTTTGTGTTAAGTCTGTTTATATTTTAGGTAAGATATGGATGGACGAGAATATCAAGGTGAAGAATCACACGAACAGTGTGATGTTTTGGTTAGTCAGAGATCGTAGACCGTATAGTTCTCCTATGGACTTTGGTCAAGTTTTTAATATGTTCGACAATGAACCCAGTACTGCTACTGTTAAGAACGATCTTCGTGATCGTTTTCAAGTTATGCATAAATTTTATGGAAAGGTGACAGGTGGACAATATGCTAGCAACGAACAGGCATTGGTCAAACGTTTTTGGAAGGTGAATAATTATGTAGTCTACAACCATCAAGAAGCAGGGAAGTACGAGAATCATACAGAGAACGCATTATTGTTGTATATGGCATGTACTCATGCCTCAAATCCAGTGTATGCTACTCTAAAAATTCGGATTTATTTTTATGATTCGATCACCAATTAA
>KJ939778 CP Geminiviridae Begomovirus Bean golden mosaic virus
ATGCCTAAGCGTGATGCTCAATGGCGCCACATGGCAGGTACGTCAAAAATTAGCCGATCTGCTAATTTCTCTCCTCGTGGGGGTAATGGGCCTAAATACAACAAGGCCGCCGAATGGGTTAACAGGCCTATGTACAGGAAGCCCAGGATATATCGAACGTTAAGAGGCCCTGATGTTCCACGGGGCTGTGAAGGCCCGTGCAAGGTACAGTCATATGAACAACGACATGATGTCTCCCATGTTGGGAAGGTTATGTGTGTATCTGATGTGACAAGAGGTAATGGTATTACCCATCGTGTAGGAAAACGTTTTTGTGTTAAGTCTGTTTATATTTTAGGTAAGATATGGATGGACGAAAATATCAAGTTGAAGAACCACACGAACAGTGTGATGTTTTGGTTAGTCAGAGATCGTAGACCGTATGGTACTCCTATGGACTTTGGTCAAGTTTTTAATATGTTTGACAATGAACCTAGTACTGCTACTGTTAAGAACGATCTTCGTGATCGTTTTCAAGTTATGCATAAATTCTATGGAAAGGTGACAGGTGGACAATATGCTAGCAACGAACAGGCATTGGTTAAACGTTTTTGGAAGGTGAATAATTATGTAGTCTACAATCATCAAGAAGCAGGGAAGTACGAGAATCATACAGAAAACGCATTATTATTGTATATGGCATGTACTCATGCCTCAAATCCCGTGTATGCTACTCTGAAAATTCGGATCTATTTTTATGATTCGATCACCAATTAA
>KJ939777 CP Geminiviridae Begomovirus Bean golden mosaic virus
ATGCCTAAGCGTGATGCTCAATGGCGCCACATGGCAGGTACGTCAAAAATTAGCCGATCTGCTAATTTCTCTCCTCGTGGGGGTAATGGGCCTAAATACAACAAGGCCGCCGAATGGGTTAACAGGCCTATGTACAGGAAGCCCAGGATATATCGAACGTTAAGAGGCCCTGATGTTCCACGGGGCTGTGAAGGCCCGTGCAAGGTACAGTCATATGAACAACGACATGATGTCTCCCATGTTGGGAAGGTTATGTGTGTATCTGATGTGACAAGAGGTAATGGTATTACCCATCGTGTAGGAAAACGTTTTTGTGTTAAGTCTGTTTATATTTTAGGTAAGATATGGATGGACGAAAATATCAAGTTGAAGAACCACACGAACAGTGTGATGTTTTGGTTAGTCAGAGATCGTAGACCGTATGGTACTCCTATGGACTTTGGTCAAGTTTTTAATATGTTTGACAATGAACCTAGTACAGCTACTGTTAAGAACGATCTTGGTGATCGTTTTCAAGTTATGCATAAATTCTATGGAAAGGTGACAGGTGGACAATATGCTAGCAACGAACAGGCATTGGTTAAACGTTTTTGGAAGGTGAATAATTATGTAGTCTACAATCATCAAGAAGCAGGGAAGTACGAGAATCATACAGAGAACGCATTATTATTGTATATGGCATGTACTCATGCCTCAAATCCCGTGTATGCTACTCTGAAAATTCGGATCTATTTTTATGATTCGATCACCAATTAA
>KJ939776 CP Geminiviridae Begomovirus Bean golden mosaic virus
ATGCCTAAGCGTGATGCTCAATGGCGCCACATGGCAGGTACGTCAAAAATTAGCCGATCTGCTAATTTCTCTCCTCGTGGGGGTAATGGGCCTAAATACAACAAGGCCGCCGAATGGGTTAACAGGCCTATGTACAGGAAGCCCAGGATATATCGAACGTTAAGAGGCCCTGATGTTCCACGGGGCTGTGAAGGCCCGTGCAAGGTACAGTCATATGAACAACGACATGATGTCTCCCATGTTGGGAAGGTTATGTGTGTATCTGATGTGACAAGAGGTAATGGTATTACCCATCGTGTAGGAAAACGTTTTTGTGTTAAGTCTGTTTATATTTTAGGTAAGATATGGATGGACGAAAATATCAAGTTGAAGAACCACACGAACAGTGTGATGTTTTGGTTAGTCAGAGATCGTAGACCGTATGGTACTCCTATGGACTTTGGTCAAGTTTTTAATATGTTTGACAATGAACCTAGTACAGCTACTGTTAAGAACGATCTTCGTGATCGTTTTCAAGTTATGCATAAATTCTATGGAAAGGTGACAGGTGGACAATATGCTAGCAACGAACAGGCATTGGTTAAACGTTTTTGGAAGGTGAATAATTATGTAGTCTACAATCATCAAGAAGCAGGGAAGTACGAGAATCATACAGAGAACGCATTATTATTGTATATGGCATGTACTCATGCCTCAAATCCCGTGTATGCTACTCTGAAAATTCGGATCTATTTTTATGATTCGATCACCAATTAA
>KJ939775 CP Geminiviridae Begomovirus Bean golden mosaic virus
ATGCCTAAGCGTGATGCTCAATGGCGCCACATGGCAGGTACGTCAAAAATTAGCCGATCTGCTAATTTCTCTCCTCGTGGGGGTAATGGGCCTAAATACAACAAGGCCGCCGAATGGGTTAACAGGCCTATGTACAGGAAGCCCAGGATATATCGAACGTTAAGAGGCCCTGATGTTCCACGGGGCTGTGAAGGCCCGTGCAAGGTACAGTCATATGAACAACGACATGATGTCTCCCATGTTGGGAAGGTTATGTGTGTATCTGATGTGACAAGAGGTAATGGTATTACCCATCGTGTAGGAAAACGTTTTTGTGTTAAGTCTGTTTATATTTTAGGTAAGATATGGATGGACGAAAATATCAAGTTGAAGAACCACACGAACAGTGTGATGTTTTGGTTAGTCAGAGATCGTAGACCGTATGGTACTCCTATGGACTTTGGTCAAGTTTTTAATATGTTTGACAATGAACCTAGTACTGCTACTGTTAAGAACGATCTTCGTGATCGTTTTCAAGTTATGCATAAATTCTATGGAAAGGTGACAGGTGGACAATATGCTAGCAACGAACAGGCATTGGTTAAACGTTTTTGGAAGGTGAATAATTATGTAGTCTACAATCATCAAGAAGCAGGGAAGTACGAGAATCATACAGAAAACGCATTATTATTGTATATGGCATGTACTCATGCCTCAAATCCCGTGTATGCTACTCTGAAAATTCGGATCTATTTTTATGATTCGATCACCAATTAA
>KJ939774 CP Geminiviridae Begomovirus Bean golden mosaic virus
ATGCCTAAGCGTGATGCTCAATGGCGCCACATGGCAGGTACGTCAAAAATTAGCCGATCTGCTAATTTCTCTCCTCGTGGGGGTAATGGGCCTAAATACAACAAGGCCGCCGAATGGGTTAACAGGCCTATGTACAGGAAGCCCAGGATATATCGAACGTTAAGAGGCCCTGATGTTCCACGGGGCTGTGAAGGCCCGTGCAAGGTACAGTCATATGAACAACGACATGATGTCTCCCATGTTGGGAAGGTTATGTGTGTATCTGATGTGACAAGAGGTAATGGTATTACCCATCGTGTAGGAAAACGTTTTTGTGTTAAGTCTGTTTATATTTTAGGTAAGATATGGATGGACGAAAATATCAAGTTGAAGAACCACACGAACAGTGTGATGTTTTGGTTAGTCAGAGATCGTAGACCGTATGGTACTCCTATGGACTTTGGTCAAGTTTTTAATATGTTTGACAATGAACCTAGTACTGCTACTGTTAAGAACGATCTTCGTGATCGTTTTCAAGTTATGCATAAATTCTATGGAAAGGTGACAGGTGGACAATATGCTAGCAACGAACAGGCATTGGTTAAACGTTTTTGGAAGGTGAATAATTATGTAGTCTACAATCATCAAGAAGCAGGGAAGTACGAGAATCATACAGAAAACGCATTATTATTGTATATGGCATGTACTCATGCCTCAAATCCCGTGTATGCTACTCTGATAATTCGGATCTATTTTTATGATTCGATCAGCAATTAA
>KJ939773 CP Geminiviridae Begomovirus Bean golden mosaic virus
ATGCCTAAGCGTGATGCTCAATGGCGCCACATGGCAGGTACGTCAAAAATTAGCCGATCTGCTAATTTCTCTCCTCGTGGGGGTAATGGGCCTAAATACAACAAGGCCGCCGAATGGGTTAACAGGCCTATGTACAGGAAGCCCAGGATATATCGAACGTTAAGAGGCCCTGATGTTCCACGGGGCTGTGAAGGCCCGTGCAAGGTACAGTCATATGAACAACGACATGATGTCTCCCATGTTGGGAAGGTTATGTGTGTATCTGATGTGACAAGAGGTAATGGTATTACCCATCGTGTAGGAAAACGTTTTTGTGTTAAGTCTGTTTATATTTTAGGTAAGATATGGATGGACGAAAATATCAAGTTGAAGAACCACACGAACAGTGTGATGTTTTGGTTAGTCAGAGATCGTAGACCGTATGGTACTCCTATGGACTTTGGTCAAGTTTTTAATATGTTTGACAATGAACCTAGTACTGCTACTGTTAAGAACGATCTTCGTGATCGTTTTCAAGTTATGCATAAATTCTATGGAAAGGTGACAGGTGGACAATATGCTAGCAACGAACAGGCATTGGTTAAACGTTTTTGGAAGGTGAATAATTATGTAGTCTACAATCATCAAGAAGCAGGGAAGTACGAGAATCATACAGAAAACGCATTATTATTGTATATGGCATGTACTCATGCCTCAAATCCCGTGTATGCTACTCTGAAAATTCGGATCTATTTTTATGATTCGATCACCAATTAA
>KJ939772 CP Geminiviridae Begomovirus Bean golden mosaic virus
ATGCCTAAGCGTGATGCTCAATGGCGCCACATGGCAGGTACGTCAAAAATTAGCCGATCTGCTAATTTCTCTCCTCGTGGGGGTAATGGGCCTAAATACAACAAGGCCGCCGAATGGGTTAACAGGCCTATGTACAGGAAGCCCAGGATATATCGAACGTTAAGAGGCCCTGATGTTCCACGGGGCTGTGAAGGCCCGTGCAAGGTACAGTCATATGAACAACGACATGATGTCTCCCATGTTGGGAAGGTTATGTGTGTATCTGATGTGACAAGAGGTAATGGTATTACCCATCGTGTAGGAAAACGTTTTTGTGTTAAGTCTGTTTATATTTTAGGTAAGATATGGATGGACGAAAATATCAAGTTGAAGAACCACACGAACAGTGTGATGTTTTGGTTAGTCAGAGATCGTAGACCGTATGGTACTCCTATGGACTTTGGTCAAGTTTTTAATATGTTTGACAATGAACCTAGTACTGCTACTGTTAAGAACGATCTTCGTGATCGTTTTCAAGTTATGCATAAATTCTATGGAAAGGTGACAGGTGGACAATATGCTAGCAACGAACAGGCATTGGTTAAACGTTTTTGGAAGGTGAATAATTATGTAGTCTACAATCATCAAGAAGCAGGGAAGTACGAGAATCATACAGAAAACGCATTATTATTGTATATGGCATGTACTCATGCCTCAAATCCCGTGTATGCTACTCTGAAAATTCGGATCTATTTTTATGATTCGATCACCAATTAA
>KJ939771 CP Geminiviridae Begomovirus Bean golden mosaic virus
ATGCCTAAGCGTGATGCTCAATGGCGCCACATGGCAGGTACGTCAAAAATTAGCCGATCTGCTAATTTCTCTCCTCGTGGGGGTAATGGGCCTAAATACAACAAGGCCGCCGAATGGGTTAACAGGCCTATGTACAGGAAGCCCAGGATATATCGAACGTTAAGAGGCCCTGATGTTCCACGGGGCTGTGAAGGCCCGTGCAAGGTACAGTCATATGAACAACGACATGATGTCTCCCATGTTGGGAAGGTTATGTGTGTATCTGATGTGACAAGAGGTAATGGTATTACCCATCGTGTAGGAAAACGTTTTTGTGTTAAGTCTGTTTATATTTTAGGTAAGATATGGATGGACGAAAATATCAAGTTGAAGAACCACACGAACAGTGTGATGTTTTGGTTAGTCAGAGATCGTAGACCGTATGGTACTCCTATGGACTTTGGTCAAGTTTTTAATATGTTTGACAATGAACCTAGTACTGCTACTGTTAAGAACGATCTTCGTGATCGTTTTCAAGTTATGCATAAATTCTATGGAAAGGTGACAGGTGGACAATATGCTAGCAACGAACAGGCATTGGTTAAACGTTTTTGGAAGGTGAATAATTATGTAGTCTACAATCATCAAGAAGCAGGGAAGTACGAGAATCATACAGAAAACGCATTATTATTGTATATGGCATGTACTCATGCCTCAAATCCCGTGTATGCTACTCTGAAAATTCGGATCTATTTTTATGATTCGATCACCAATTAA
>KJ939770 CP Geminiviridae Begomovirus Bean golden mosaic virus
ATGCCTAAGCGTGATGCTCAATGGCGCCACATGGCAGGTACGTCAAAAATTAGCCGATCTGCTAATTTCTCTCCTCGTGGGGGTAATGGGCCTAAATACAACAAGGCCGCCGAATGGGTTAACAGGCCTATGTACAGGAAGCCCAGGATATATCGAACGTTAAGAGGCCCTGATGTTCCACGGGGCTGTGAAGGCCCGTGCAAGGTACAGTCATATGAACAACGACATGATGTCTCCCATGTTGGGAAGGTTATGTGTGTATCTGATGTGACAAGAGGTAATGGTATTACCCATCGTGTAGGAAAACGTTTTTGTGTTAAGTCTGTTTATATTTTAGGTAAGATATGGATGGACGAAAATATCAAGTTGAAGAACCACACGAACAGTGTGATGTTTTGGTTAGTCAGAGATCGTAGACCGTATGGTACTCCTATGGACTTTGGTCAAGTTTTTAATATGTTTGACAATGAACCTAGTACTGCTACTGTTAAGAACGATCTTCGTGATCGTTTTCAAGTTATGCATAAATTCTATGGAAAGGTGACAGGTGGACAATATGCTAGCAACGAACAGGCATTGGTTAAACGTTTTTGGAAGGTGAATAATTATGTAGTCTACAATCATCAAGAAGCAGGGAAGTACGAGAATCATACAGAAAACGCATTATTATTGTATATGGCATGTACTCATGCCTCAAATCCCGTGTATGCTACTCTGAAAATTCGGATCTATTTTTATGATTCGATCACCAATTAA
>KJ939769 CP Geminiviridae Begomovirus Bean golden mosaic virus
ATGCCTAAGCGTGATGCTCAATGGCGCCACATGGCAGGTACGTCAAAAATTAGCCGATCTGCTAATTTCTCTCCTCGTGGGGGTAATGGGCCTAAATACAACAAGGCCGCCGAATGGGTTAACAGGCCTATGTACAGGAAGCCCAGGATATATCGAACGTTAAGAGGCCCTGATGTTCCACGGGGCTGTGAAGGCCCGTGCAAGGTACAGTCATATGAACAACGACATGATGTCTCCCATGTTGGGAAGGTTATGTGTGTATCTGATGTGACAAGAGGTAATGGTATTACCCATCGTGTAGGAAAACGTTTTTGTGTTAAGTCTGTTTATATTTTAGGTAAGATATGGATGGACGAAAATATCAAGTTGAAGAACCACACGAACAGTGTGATGTTTTGGTTAGTCAGAGATCGTAGACCGTATGGTACTCCTATGGACTTTGGTCAAGTTTTTAATATGTTTGACAATGAACCTAGTACTGCTACTGTTAAGAACGATCTTCGTGATCGTTTTCAAGTTATGCATAAATTCTATGGAAAGGTGACAGGTGGACAATATGCTAGCAACGAACAGGCATTGGTTAAACGTTTTTGGAAGGTGAATAATTATGTAGTCTACAATCATCAAGAAGCAGGGAAGTACGAGAATCATACAGAAAACGCATTATTATTGTATATGGCATGTACTCATGCCTCAAATCCCGTGTATGCTACTCTGAAAATTCGGATCTATTTTTATGATTCGATCACCAATTAA
>KJ939768 CP Geminiviridae Begomovirus Bean golden mosaic virus
ATGCCTAAGCGTGATGCTCAATGGCGCCACATGGCAGGTACGTCAAAAATTAGCCGATCTGCTAATTTCTCTCCTCGTGGGGGTAATGGGCCTAAATACAACAAGGCCGCCGAATGGGTTAACAGGCCTATGTACAGGAAGCCCAGGATATATCGAACGTTAAGAGGCCCTGATGTTCCACGGGGCTGTGAAGGCCCGTGCAAGGTACAGTCATATGAACAACGACATGATGTCTCCCATGTTGGGAAGGTTATGTGTGTATCTGATGTGACAAGAGGTAATGGTATTACCCATCGTGTAGGAAAACGTTTTTGTGTTAAGTCTGTTTATATTTTAGGTAAGATATGGATGGACGAAAATATCAAGTTGAAGAACCACACGAACAGTGTGATGTTTTGGTTAGTCAGAGATCGTAGACCGTATGGTACTCCTATGGACTTTGGTCAAGTTTTTAATATGTTTGACAATGAACCTAGTACTGCTACTGTTAAGAACGATCTTCGTGATCGTTTTCAAGTTATGCATAAATTCTATGGAAAGGTGACAGGTGGACAATATGCTAGCAACGAACAGGCATTGGTTAAACGTTTTTGGAAGGTGAATAATTATGTAGTCTACAATCATCAAGAAGCAGGGAAGTACGAGAATCATACAGAAAACGCATTATTATTGTATATGGCATGTACTCATGCCTCAAATCCCGTGTATGCTACTCTGAAAATTCGGATCTTTTTTTTTGATTCGATCACCAATTAA
>KJ939767 CP Geminiviridae Begomovirus Bean golden mosaic virus
ATGCCTAAGCGTGATGCTCAATGGCGCCACATGGCAGGTACGTCAAAAATTAGCCGATCTGCTAATTTCTCTCCTCGTGGGGGTAATGGGCCTAAATACAACAAGGCCGCCGAATGGGTTAACAGGCCTATGTACAGGAAGCCCAGGATATATCGAACGTTAAGAGGCCCTGATGTTCCACGGGGCTGTGAAGGCCCGTGCAAGGTACAGTCATATGAACAACGACATGATGTCTCCCATGTTGGGAAGGTTATGTGTGTATCTGATGTGACAAGAGGTAATGGTATTACCCATCGTGTAGGAAAACGTTTTTGTGTTAAGTCTGTTTATATTTTAGGTAAGATATGGATGGACGAAAATATCAAGTTGAAGAACCACACGAACAGTGTGATGTTTTGGTTAGTCAGAGATCGTAGACCGTATGGTACTCCTATGGACTTTGGTCAAGTTTTTAATATGTTTGACAATGAACCTAGTACTGCTACTGTTAAGAACGATCTTCGTGATCGTTTTCAAGTTATGCATAAATTCTATGGAAAGGTGACAGGTGGACAATATGCTAGCAACGAACAGGCATTGGTTAAACGTTTTTGGAAGGTGAATAATTATGTAGTCTACAATCATCAAGAAGCAGGGAAGTACGAGAATCATACAGAAAACGCATTATTATTGTATATGGCATGTACTCATGCCTCAAATCCCGTGTATGCTACTCTGAAAATTCGGATCTATTTTTATGATTCGATCACCAATTAA
>KJ939766 CP Geminiviridae Begomovirus Bean golden mosaic virus
ATGCCTAAGCGTGATGCTCAATGGCGCCACATGGCAGGTACGTCAAAAATTAGCCGATCTGCTAATTTCTCTCCTCGTGGGGGTAATGGGCCTAAATACAACAAGGCCGCCGAATGGGTTAACAGGCCTATGTACAGGAAGCCCAGGATATATCGAACGTTAAGAGGCCCTGATGTTCCACGGGGCTGTGAAGGCCCGTGCAAGGTACAGTCATATGAACAACGACATGATGTCTCCCATGTTGGGAAGGTTATGTGTGTATCTGATGTGACAAGAGGTAATGGTATTACCCATCGTGTAGGAAAACGTTTTTGTGTTAAGTCTGTTTATATTTTAGGTAAGATATGGATGGACGAAAATATCAAGTTGAAGAACCACACGAACAGTGTGATGTTTTGGTTAGTCAGAGATCGTAGACCGTATGGTACTCCTATGGACTTTGGTCAAGTTTTTAATATGTTTGACAATGAACCTAGTACAGCTACTGTTAAGAACGATCTTCGTGATCGTTTTCAAGTTATGCATAAATTCTATGGAAAGGTGACAGGTGGACAATATGCTAGCAACGAACAGGCATTGGTTAAACGTTTTTGGAAGGTGAATAATTATGTAGTCTACAATCATCAAGAAGCAGGGAAGTACGAGAATCATACAGAGAACGCATTATTATTGTATATGGCATGTACTCATGCCTCAAATCCCGTGTATGCTACTCTGAAAATTCGGATCTATTTTTATGATTCGATCACCAATTAA
>KJ939765 CP Geminiviridae Begomovirus Bean golden mosaic virus
ATGGTTAAGCGCGATGCCCCATGGCGCCACATGGCAGGTACGGCCAAGATTAGCCGCTCGACCAATTATTCTCCACGTAGTGGAAATGGGTCGAGGTACAATAAGGCCGCTGAGTGGGTCAACAGGCCCATGTACAGAAAGCCCAGGATATATCGAACTCTACGCGGCCCTGATGTTCCTAGAGGTTGTGAAGGCCCATGCAAAGTCCAGTCTTATGAACAACGACATGATGTCTCTCATGTTGGTAAGGTTATGTGTGTATCCGACGTGACAAGAGGTAATGGTATTACCCATCGTGTAGGAAAACGTTTTTGTGTTAAATCTGTTTATATTTTAGGTAAGATATGGATGGACGAGAATATCAAGTTGAAGAATCACACGAATAGTGTGATGTTTTGGTTAGTCAGAGATCGTAGACCGTATGGCACTCCTATGGACTTTGGACAAGTTTTTAATATGTTTGACAATGAACCCAGTACTGCTACTGTTAAGAACGATCTTCGTGATCGTTTTCAAGTTATGCATAAATTCTATGGAAAGGTGACAGGTGGACAATATGCTAGCAACGAGCAGGCATTGGTTAAACGTTTTTGGAAAGTGAATAATTATGTAGTGTACAACCATCAAGAAGCTGGGAAATACGAGAATCATACGGAGAACGCTTTATTATTGTATATGGCATGTACTCATGCCTCAAATCCTGTGTATGCTACTCTAAAAATTCGGATCTATTTTTATGATTCGATCACCAATTAA
>KJ939764 CP Geminiviridae Begomovirus Bean golden mosaic virus
ATGGTTAAGCGCGATGCCCCATGGCGCCACATGGCAGGTACGGCCAAGATTAGCCGCTCGACCAATTATTCTCCACGTAGTGGAAATGGGTCGAGGTACAATAAGGCCGCTGAGTGGGTCAACAGGCCCATGTACAGAAAGCCCAGGATATATCGAACTCTACGTGGCCCTGATGTTCCTAGAGGTTGTGAAGGCCCATGCAAAGTCCAGTCTTATGAACAACGACATGATGTCTCTCATGTTGGTAAGGTTATGTGCGTATCCGACGTGACAAGAGGTAATGGTATTACCCATCGTGTAGGAAAACGTTTTTGTGTTAAGTCTGTTTATATTTTAGGTAAGATATGGATGGACGAGAATATCAAGTTGAAGAATCACACGAATAGTGTGATGTTTTGGTTAGTCAGAGACCGTAGACCGTATGGCACTCCTATGGACTTTGGACAAGTTTTTAATATGTTCGACAATGAACCCAGTACTGCTACTGTTAAGAACGATCTTCGTGATCGTTTTCAAGTTATGCATAAATTCTATGGAAAGGTGACAGGTGGACAATATGCTAGCAACGAGCAGGCACTGGTTAAACGTTTTTGGAAGGTGAATAATTATGTAGTGTACAACCATCAAGAAGCAGGGAAATACGAGAATCATACGGAGAACGCTTTATTATTGTATATGGCATGTACTCGTGCCTCAAATCCCGTGTATGCTACTCTAAAAATTCGGATCTATTTTTATGATTCGATCACCAATTAA
>KJ939763 CP Geminiviridae Begomovirus Bean golden mosaic virus
ATGGTTAAGCGCGATGCCCCATGGCGCCACATGGCAGGTACGGCCAAGATTAGCCGCTCGACCAATTATTCTCCACGTAGTGGAAATGGGTCGAGGTACAATAAGGCCGCTGAGTGGGTCAACAGGCCCATGTACAGAAAGCCCAGGATATATCGAACTCTACGCGGCCCTGATGTTCCTAGAGGTTGTGAAGGCCCATGCAAAGTCCAGTCTTATGAACAACGACATGATGATTCTCATGTTGGTAAGGTTATGTGTGTATCCGACGTGACAAGAGGTAATGGTATTACCCATCGTGTAGGAAAACGTTTTTGTGTTAAGTCTGTTTATATTTTAGGTAAGATATGGATGGACGAGAATATCAAGTTGAAGAATCACACGAATAGTGTGATGTTTTGGTTAGTCAGAGATCGTAGACCGTATGGCACTCCTATGGACTTTGGACAAGTTTTTAATATGTTTGACAATGAACCCAGTACTGCTACTGTTAAGAACGATCTTCGTGATCGTTTTCAAGTTATGCATAAATTCTATGGAAAGGTGACAGGTGGACAATATGCTAGCAACGAGCAGGCATTGGTTAAACGTTTTTGGAAAGTGAATAATTATGTAGTGTACAACCATCAAGAAGCTGGGAAATACGAGAATCATACGGAGAACGCTTTATTATTGTATATGGCATGTACTCATGCCTCAAATCCTGTGTATGCTACTCTAAAAATTCGGATCTATTTTTATGATTCGATCACCAATTAA
>KJ939762 CP Geminiviridae Begomovirus Bean golden mosaic virus
ATGGTTAAGCGCGATGCCCCATGGCGCCACATGGCAGGTACGGCCAAGATTAGCCGCTCGACCAATTATTCTCCACGTAGTGGAAATGGGTCGAGGTACAATAAGGCCGCTGAGTGGGTCAACAGGCCCATGTACAGAAAGCCCAGGATATATCGAACTCTACGCGGCCCTGATGTTCCTAGAGGTTGTGAAGGCCCATGCAAAGTCCAGTCTTATGAACAACGACATGATGTCTCTCATGTTGGTAAGGTTATGTGTGTATCCGACGTGACAAGAGGTAATGGTATTACCCATCGTGTAGGAAAACGTTTTTGTGTTAAGTCTGTTTATATTTTAGGTAAGATATGGATGGACGAGAATATCAAGTTGAAGAATCACACGAATAGTGTGATGTTTTGGTTAGTCAGAGATCGTAGACCGTATGGCACTCCTATGGACTTTGGACAAGTTTTTAATATGTTTGACAATGAACCCAGTACTGCTACTGTTAAGAACGATCTTCGTGATCGTTTTCAAGTTATGCATAAATTCTATGGAAAGGTGACAGGTGGACAATATGCTAGCAACGAGCAGGCATTGGTTAAACGTTTTTGGAAAGTGAATAATTATGTAGTGTACAACCATCAAGAAGCTGGGAAATACGAGAATCATACGGAGAACGCTTTATTATTGTATATGGCATGTACTCATGCCTCAAATCCTGTGTATGCTACTCTAAAAATTCGGATCTATTTTTATGATTCGATCACCAATTAA
>KJ939761 CP Geminiviridae Begomovirus Bean golden mosaic virus
ATGGTTAAGCGCGATGCCCCATGGCGCCACATGGCAGGTACGGCCAAGATTAGCCGCTCGACCAATTATTCTCCACGTAGTGGAAATGGGTCGAGGTACAATAAGGCCGCTGAGTGGGTCAACAGGCCCATGTACAGAAAGCCCAGGATATATCGAACTCTACGCGGCCCTGATGTTCCTAGAGGTTGTGAAGGCCCATGCAAAGTCCAGTCTTATGAACAACGACATGATGTCTCTCATGTTGGTAAGGTTATGTGTGTATCCGACGTGACAAGAGGTAATGGTATTACCCATCGTGTAGGAAAACGTTTTTGTGTTAAGTCTGTTTATATTTTAGGTAAGATATGGATGGACGAGAATATCAAGTTGAAGAATCACACGAATAGTGTGATGTTTTGGTTAGTCAGAGATCGTAGACCGTATGGCACTCCTATGGACTTTGGACAAGTTTTTAATATGTTTGACAATGAACCCAGTACTGCTACTGTTAAGAACGATCTTCGTGATCGTTTTCAAGTTATGCATAAATTCTATGGAAAGGTGACAGGTGGACAATATGCTAGCAACGAGCAGGCATTGGTTAAACGTTTTTGGAAAGTGAATAATTATGTAGTGTACAACCATCAAGAAGCTGGGAAATACGAGAATCATACGGAGAACGCTTTATTATTGTATATGGCATGTACTCATGCCTCAAATCCTGTGTATGCTACTCTAAAAATTCGGATCTATTTTTATGATTCGATCACCAATTAA
>KJ939760 CP Geminiviridae Begomovirus Bean golden mosaic virus
ATGGTTAAGCGCGATGCCCCATGGCGCCACATGGCAGGTACGGCCAAGATTAGCCGCTCGACCAATTATTCTCCACGTAGTGGAAATGGGTCGAGGTACAATAAGGCCGCTGAGTGGGTCAACAGGCCCATGTACAGAAAGCCCAGGATATATCGAACTCTACGCGGCCCTGATGTTCCTAGAGGTTGTGAAGGCCCATGCAAAGTCCAGTCTTATGAACAACGACATGATGTCTCTCATGTTGGTAAGGTTATGTGTGTATCCGACGTGACAAGAGGTAATGGTATTACCCATCGTGTAGGAAAACGTTTTTGTGTTAAGTCTGTTTATATTTTAGGTAAGATATGGATGGACGAGAATATCAAGTTGAAGAATCACACGAATAGTGTGATGTTTTGGTTAGTCAGAGATCGTAGACCGTATGGCACTCCTATGGACTTTGGACAAGTTTTTAATATGTTTGACAATGAACCCAGTACTGCTACTGTTAAGAACGATCTTCGTGATCGTTTTCAAGTTATGCATAAATTCTATGGAAAGGTGACAGGTGGACAATATGCTAGCAACGAGCAGGCATTGGTTAAACGTTTTTGGAAAGTGAATAATTATGTAGTGTACAACCATCAAGAAGCTGGGAAATACGAGAATCATACGGAGAACGCTTTATTATTGTATATGGCATGTACTCATGCCTCAAATCCTGTGTATGCTACTCTAAAAATTCGGATCTATTTTTATGATTCGATCACCAATTAA
>KJ939759 CP Geminiviridae Begomovirus Bean golden mosaic virus
ATGGTTAAGCGCGATGCCCCATGGCGCCACATGGCAGGTACGGCCAAGATTAGCCGCTCGACCAATTATTCTCCACGTAGTGGAAATGGGTCGAGGTACAATAAGGCCGCTGAGTGGGTCAACAGGCCCATGTACAGAAAGCCCAGGATATATCGAACTCTACGCGGCCCTGATGTTCCTAGAGGTTGTGAAGGCCCATGCAAAGTCCAGTCTTATGAACAACGACATGATGTCTCTCATGTTGGTAAGGTTATGTGTGTATCCGACGTGACAAGAGGTAATGGTATTACCCATCGTGTAGGAAAACGTTTTTGTGTTAAGTCTGTTTATATTTTAGGTAAGATATGGATGGACGAGAATATCAAGTTGAAGAATCACACGAATAGTGTGATGTTTTGGTTAGTCAGAGATCGTAGACCGTATGGCACTCCTATGGACTTTGGACAAGTTTTTAATATGTTTGACAATGAACCCAGTACTGCTACTGTTAAGAACGATCTTCGTGATCGTTTTCAAGTTATGCATAAATTCTATGGAAAGGTGACAGGTGGACAATATGCTAGCAACGAGCAGGCATTGGTTAAACGTTTTTGGAAAGTGAATAATTATGTAGTGTACAACCATCAAGAAGCTGGGAAATACGAGAATCATACGGAGAACGCTTTATTATTGTATATGGCATGTACTCATGCCTCAAATCCTGTGTATGCTACTCTAAAAATTCGGATCTATTTTTATGATTCGATCACCAATTAA
>KJ939758 CP Geminiviridae Begomovirus Bean golden mosaic virus
ATGGTTAAGCGCGATGCCCCATGGCGCCACATGGCAGGTACGGCCAAGATTAGCCGCTCGACCAATTATTCTCCACGTAGTGGAAATGGGTCGAGGTACAATAAGGCCGCTGAGTGGGTCAACAGGCCCATGTACAGAAAGCCCAGGATATATCGAACTCTACGCGGCCCTGATGTTCCTAGAGGTTGTGAAGGCCCATGCAAAGTCCAGTCTTATGAACAACGACATGATGTCTCTCATGTTGGTAAGGTTATGTGTGTATCCGACGTGACAAGAGGTAATGGTATTACCCATCGTGTAGGAAAACGGTTTTGTGTTAAGTCTGTTTATATTTTAGGTAAGATATGGATGGACGAGAATATCAAGTTGAAGAATCACACGAATAGTGTGATGTTTTGGTTAGTCAGAGATCGTAGACCGTATGGCACTCCTATGGACTTTGGACAAGTTTTTAATATGTTTGACAATGAACCCAGTACTGCTACTGTTAAGAACGATCTTCGTGATCGTTTTCAAGTTATGCATAAATTCTATGGAAAGGTGACAGGTGGACAATATGCTAGCAACGAGCAGGCATTGGTTAAACGTTTTTGGAAAGTGAATAATTATGTAGTGTACAACCATCAAGAAGCTGGGAAATACGAGAATCATACGGAGAACGCTTTATTATTGTATATGGCATGTACTCATGCCTCAAATCCTGTGTATGCTACTCTAAAAATTCGGATCTATTTTTATGATTCGATCACCAATTAA
>KJ939757 CP Geminiviridae Begomovirus Bean golden mosaic virus
ATGGTTAAGCGCGATGCCCCATGGCGCCACATGGCAGGTACGGCCAAGATTAGCCGCTCGACCAATTATTCTCCACGTAGTGGAAATGGGTCGAGGTACAATAAGGCCGCTGAGTGGGTCAACAGGCCCATGTACAGAAAGCCCAGGATATATCGAACTCTACGCGGCCCTGATGTTCCTAGAGGTTGTGAAGGCCCATGCAAAGTCCAGTCTTATGAACAACGACATGATGTCTCTCATGTTGGTAAGGTTATGTGTGTATCCGACGTGACAAGAGGTAATGGTATTACCCATCGTGTAGGAAAACGGTTTTGTGTTAAGTCTGTTTATATTTTAGGTAAGATATGGATGGACGAGAATATCAAGTTGAAGAATCACACGAATAGTGTGATGTTTTGGTTAGTCAGAGATCGTAGACCGTATGGCACTCCTATGGACTTTGGACAAGTTTTTAATATGTTTGACAATGAACCCAGTACTGCTACTGTTAAGAACGATCTTCGTGATCGTTTTCAAGTTATGCATAAATTCTATGGAAAGGTGACAGGTGGACAATATGCTAGCAACGAGCAGGCATTGGTTAAACGTTTTTGGAAAGTGAATAATTATGTAGTGTACAACCATCAAGAAGCTGGGAAATACGAGAATCATACGGAGAACGCTTTATTATTGTATATGGCATGTACTCATGCCTCAAATCCTGTGTATGCTACTCTAAAAATTCGGATCTATTTTTATGATTCGATCACCAATTAA
>KJ939756 CP Geminiviridae Begomovirus Bean golden mosaic virus
ATGGTTAAGCGCGATGCCCCATGGCGCCACATGGCAGGTACGGCCAAGATTAGCCGCTCGACCAATTATTCTCCACGTAGTGGAAATGGGTCGAGGTACAATAAGGCCGCTGAGTGGGTCAACAGGCCCATGTACAGAAAGCCCAGGATATATCGAACTCTACGCGGCCCTGATGTTCCTAGAGGTTGTGAAGGCCCATGCAAAGTCCAGTCTTATGAACAACGACATGATGTCTCTCATGTTGGTAAGGTTATGTGTGTATCCGACGTGACAAGAGGTAATGGTATTACCCATCGTGTAGGAAAACGTTTTTGTGTTAAGTCTGTTTATATTTTAGGTAAGATATGGATGGACGAGAATATCAAGTTGAAGAATCACACGAATAGTGTGATGTTTTGGTTAGTCAGAGATCGTAGACCGTATGGCACTCCTATGGACTTTGGACAAGTTTTTAATATGTTTGACAATGAACCCAGTACTGCTACTGTTAAGAACGATCTTCGTGATCGTTTTCAAGTTATGCATAAATTCTATGGAAAGGTGACAGGTGGACAATATGCTAGCAACGAGCAGGCATTGGTTAAACGTTTTTGGAAGGTGAATAATTATGTAGTGTACAACCATCAAGAAGCAGGGAAATACGAGAATCATACGGAGAACGCTTTATTATTGTATATGGCATGTACTCATGCCTCAAATCCTGTGTATGCTACTCTAAAAATTCGGATCTATTTTTATGATTCGATCACCAATTAA
>KJ939755 CP Geminiviridae Begomovirus Bean golden mosaic virus
ATGGTTAAGCGCGATGCCCCATGGCGCCACATGGCAGGTACGGCCAAGATTAGCCGCTCGACCAATTATTCTCCACGTAGTGGAAATGGGTCGAGGTACAATAAGGCCGCTGAGTGGGTCAACAGGCCCATGTACAGAAAGCCCAGGATATATCGAACTCTACGCGGCCCTGATGTTCCTAGAGGTTGTGAAGGCCCATGCAAAGTCCAGTCTTATGAACAACGACATGATGTCTCTCATGTTGGTAAGGTTATGTGTGTATCCGACGTGACAAGAGGTAATGGTATTACCCATCGTGTAGGAAAACGGTTTTGTGTTAAGTCTGTTTATATTTTAGGTAAGATATGGATGGACGAGAATATCAAGTTGAAGAATCACACGAATAGTGTGATGTTTTGGTTAGTCAGAGATCGTAGACCGTATGGCACTCCTATGGACTTTGGACAAGTTTTTAATATGTTTGACAATGAACCCAGTACTGCTACTGTTAAGAACGATCTTCGTGATCGTTTTCAAGTTATGCATAAATTCTATGGAAAGGTGACAGGTGGACAATATGCTAGCAACGAGCAGGCATTGGTTAAACGTTTTTGGAAAGTGAATAATTATGTAGTGTACAACCATCAAGAAGCTGGGAAATACGAGAATCATACGGAGAACGCTTTATTATTGTATATGGCATGTACTCATGCCTCAAATCCTGTGTATGCTACTCTAAAAATTCGGATCTATTTTTATGATTCGATCACCAATTAA
>KJ939754 CP Geminiviridae Begomovirus Bean golden mosaic virus
ATGGTTAAGCGCGATGCCCCATGGCGCCACATGGCAGGTACGGCCAAGATTAGCCGCTCGACCAATTATTCTCCACGTAGTGGAAATGGGTCGAGGTACAATAAGGCCGCTGAGTGGGTCAACAGGCCCATGTACAGAAAGCCCAGGATATATCGAACTCTACGCGGCCCTGATGTTCCTAGAGGTTGTGAAGGCCCATGCAAAGTCCAGTCTTATGAACAACGACATGATGTCTCTCATGTTGGTAAGGTTATGTGTGTATCCGACGTGACAAGAGGTAATGGTATTACCCATCGTGTAGGAAAACGTTTTTGTGTTAAGTCTGTTTATATTTTAGGTAAGATATGGATGGACGAGAATATCAAGTTGAAGAATCACACGAATAGTGTGATGTTTTGGTTAGTCAGAGATCGTAGACCGTATGGCACTCCTATGGACTTTGGACAAGTTTTTAATATGTTTGACAATGAACCCAGTACTGCTACTGTTAAGAACGATCTTCGTGATCGTTTTCAAGTTATGCATAAATTCTATGGAAAGGTGACAGGTGGACAATATGCTAGCAACGAGCAGGCATTGGTTAAACGTTTTTGGAAAGTGAATAATTATGTAGTGTACAACCATCAAGAAGCTGGGAAATACGAGAATCATACGGAGAACGCTTTATTATTGTATATGGCATGTACTCATGCCTCAAATCCTGTGTATGCTACTCTAAAAATTCGGATCTATTTTTATGATTCGATCACCAATTAA
>KJ939753 CP Geminiviridae Begomovirus Bean golden mosaic virus
ATGGTTAAGCGCGATGCCCCATGGCGCCACATGGCAGGTACGGCCAAGATTAGCCGCTCGACCAATTATTCTCCACGTAGTGGAAATGGGTCGAGGTACAATAAGGCCGCTGAGTGGGTCAACAGGCCCATGTACAGAAAGCCCAGGATATATCGAACTCTGCGCGGCCCTGATGTTCCTAGAGGTTGTGAAGGCCCATGCAAAGTCCAGTCTTATGAACAACGACATGATGTCTCTCATGTTGGTAAGGTTATGTGTGTATCCGACGTGACAAGAGGTAATGGTATTACCCATCGTGTAGGAAAACGTTTTTGTGTTAAGTCTGTTTATATTTTAGGTAAGATATGGATGGACGAGAATATCAAGTTGAAGAATCACACGAATAGTGTGATGTTTTGGTTAGTCAGAGATCGTAGACCGTATAGCACTCCTATGGACTTTGGACAAGTTTTTAATATGTTTGACAATGAACCCAGTACTGCTACTGTTAAGAACGATCTTCGTGATCGTTTTCAAGTTATGCATAAATTCTATGGAAAGGTGACAGGTGGACAATATGCTAGCAACGAGCAGGCATTGGTTAAACGTTTTTGGAAGGTGAATAATTATGTAGTGTACAACCATCAAGAAGCAGGGAAATACGAGAATCATACGGAGAACGCTTTATTATTGTATATGGCATGTACTCATGCCTCAAATCCTGTGTATGCTACTCTAAAAATTCGGATCTATTTTTATGATTCGATCACCAATTAA
>KJ939752 CP Geminiviridae Begomovirus Bean golden mosaic virus
ATGGTTAAGCGCGATGCCCCATGGCGCCACATGGCAGGTACGGCCAAGATTAGCCGCTCGACCAATTATTCTCCACGTAATGGAAATGGGTCGAGGTACAATAAGGCCGCTGAGTGGGTCAACAGGCCCATGTACAGAAAGCCCAGGATATATCGAACTCTGCGCGGCCCTGATGTTCCTAGAGGTTGTGAAGGCCCATGCAAAGTCCAGTCTTATGAACAACGACATGATGTCTCTCATGTTGGTAAGGTTATGTGTGTATCCGACGTGACAAGAGGTAATGGTATTACCCATCGTGTAGGAAAACGTTTTTGTGTTAAGTCTGTTTATATTTTAGGTAAGATATGGATGGACGAGAATATCAAGTTGAAGAATCACACGAATAGTGTGATGTTTTGGTTAGTCAGAGATCGTAGACCGTATAGCACTCCTATGGACTTTGGACAAGTTTTTAATATGTTTGACAATGAACCCAGTACTGCTACTGTTAAGAACGATCTTCGTGATCGTTTTCAAGTTATGCATAAATTCTATGGAAAGGTGACAGGTGGACAATATGCTAGCAACGAGCAGGCATTGGTTAAACGTTTTTGGAAGGTGAATAATTATGTAGTGTACAACCATCAAGAAGCAGGGAAATACGAGAATCATACGGAGAACGCTTTATTATTGTATATGGCATGTACTCATGCCTCAAATCCTGTGTATGCTACTCTAAAAATTCGGATCTATTTTTATGATTCGATCACCAATTAA
>KJ939751 CP Geminiviridae Begomovirus Bean golden mosaic virus
ATGGTTAAGCGCGATGCCCCATGGCGCCACATGGCAGGTACGGCCAAGATTAGCCGCTCGACCAATTATTCTCCACGTAGTGGAAATGGGTCGAGGTACAATAAGGCCGCTGAGTGGGTCAACAGGCCCATGTACAGAAAGCCCAGGATATATCGAACTCTGCGCGGCCCTGATGTTCCTAGAGGTTGTGAAGGCCCATGCAAAGTCCAGTCTTATGAACAACGACATGATGTCTCTCATGTTGGTAAGGTTATGTGTGTATCCGACGTGACAAGAGGTAATGGTATTACCCATCGTGTAGGAAAACGTTTTTGTGTTAAGTCTGTTTATATTTTAGGTAAGATATGGATGGACGAGAATATCAAGTTGAAGAATCACACGAATAGTGTGATGTTTTGGTTAGTCAGAGATCGTAGACCGTATAGCACTCCTATGGACTTTGGACAAGTTTTTAATATGTTTGACAATGAACCCAGTACTGCTACTGTTAAGAACGATCTTCGTGATCGTTTTCAAGTTATGCATAAATTCTATGGAAAGGTGACAGGTGGACAATATGCTAGCAACGAGCAGGCATTGGTTAAACGTTTTTGGAAGGTGAATAATTATGTAGTGTACAACCATCAAGAAGCAGGGAAATACGAGAATCATACGGAGAACGCTTTATTATTGTATATGGCATGTACTCATGCCTCAAATCCTGTGTATGCTACTCTAAAAATTCGGATCTATTTTTATGATTCGATCACCAATTAA
>KJ939750 CP Geminiviridae Begomovirus Bean golden mosaic virus
ATGGTTAAGCGCGATGCCCCATGGCGCCACATGGCAGGTACGGCCAAGATTAGCCGCTCGACCAATTATTCTCCACGTAGTGGAAATGGGTCGAGGTACAATAAGGCCGCTGAGTGGGTCAACAGGCCCATGTACAGAAAGCCCAGGATATATCGAACTCTGCGCGGCCCTGATGTTCCTAGAGGTTGTGAAGGCCCATGCAAAGTCCAGTCTTATGAACAACGACATGATGTCTCTCATGTTGGTAAGGTTATGTGTGTATCCGACGTGACAAGAGGTAATGGTATTACCCATCGTGTAGGAAAACGTTTTTGTGTTAAGTCTGTTTATATTTTAGGTAAGATATGGATGGACGAGAATATCAAGTTGAAGAATCACACGAATAGTGTGATGTTTTGGTTAGTCAGAGATCGTAGACCGTATAGCACTCCTATGGACTTTGGACAAGTTTTTAATATGTTTGACAATGAACCCAGTACTGCTACTGTTAAGAACGATCTTCGTGATCGTTTTCAAGTTATGCATAAATTCTATGGAAAGGTGACAGGTGGACAATATGCTAGCAACGAGCAGGCATTGGTTAAACGTTTTTGGAAGGTGAATAATTATGTAGTGTACAACCATCAAGAAGCAGGGAAATACGAGAATCATACGGAGAACGCTTTATTATTGTATATGGCATGTACTCATGCCTCAAATCCTGTGTATGCTACTCTAAAAATTCGGATCTATTTTTATGATTCGATCACCAATTAA
>KJ939749 CP Geminiviridae Begomovirus Bean golden mosaic virus
ATGGTTAAGCGCGATGCCCCATGGCGCCATATGGCAGGTACGGCCAAGATTAGCCGCTCGACCAATTATTCTCCACGTAGTGGAAATGGGTCGAGGTACAATAAGGCCGCTGAGTGGGTCAACAGGCCCATGTACAGAAAGCCCAGGATATATCGAACTCTGCGCGGCCCTGATGTTCCTAGAGGTTGTGAAGGCCCATGCAAAGTCCAGTCTTATGAACAACGACATGATGTCTCTCATGTTGGTAAGGTTATGTGTGTATCCGACGTGACAAGAGGTAATGGTATTACCCATCGTGTAGGAAAACGTTTTTGTGTTAAGTCTGTTTATATTTTAGGTAAGATATGGATGGACGAGAATATCAAGTTGAAGAATCACACGAATAGTGTGATGTTTTGGTTAGTCAGAGATCGTAGACCGTATAGCACTCCTATGGACTTTGGACAAGTTTTTAATATGTTTGACAATGAACCCAGTACTGCTACTGTTAAGAACGATCTTCGTGATCGTTTTCAAGTTATGCATAAATTCTATGGAAAGGTGACAGGTGGACAATATGCTAGCAACGAGCAGGCATTGGTTAAACGTTTTTGGAAGGTGAATAATTATGTAGTGTACAACCATCAAGAAGCAGGGAAATACGAGAATCATACGGAAAACGCTTTATTATTGTATATGGCATGTACTCATGCCTCAAATCCTGTGTATGCTACTCTAAAAATTCGGATCTATTTTTATGATTCGATCACCAATTAA
>KJ939748 CP Geminiviridae Begomovirus Bean golden mosaic virus
ATGGTTAAGCGCGATGCCCCATGGCGCCATATGGCAGGTACGGCCAAGATTAGCCGCTCGACCAATTATTCTCCACGTAGTGGAAATGGGTCGAGGTACAATAAGGCCGCTGAGTGGGTCAACAGGCCCATGTACAGAAAGCCCAGGATATATCGAACTCTGCGCGGCCCTGATGTTCCTAGAGGTTGTGAAGGCCCATGCAAAGTCCAGTCTTATGAACAACGACATGATGTCTCTCATGTTGGTAAGGTTATGTGTGTATCCGACGTGACAAGAGGTAATGGTATTACCCATCGTGTAGGAAAACGTTTTTGTGTTAAGTCTGTTTATATTTTAGGTAAGATATGGATGGACGAGAATATCAAGTTGAAGAATCACACGAATAGTGTGATGTTTTGGTTAGTCAGAGATCGTAGACCGTATAGCACTCCTATGGACTTTGGACAAGTTTTTAATATGTTTGACAATGAACCCAGTACTGCTACTGTTAAGAACGATCTTCGTGATCGTTTTCAAGTTATGCATAAATTCTATGGAAAGGTGACAGGTGGACAATATGCTAGCAACGAGCAGGCATTGGTTAAACGTTTTTGGAAGGTGAATAATTATGTAGTGTACAACCATCAAGAAGCAGGGAAATACGAGAATCATACGGAGAACGCTTTATTATTGTATATGGCATGTACTCATGCCTCAAATCCTGTGTATGCTACTCTAAAAATTCGGATCTATTTTTATGATTCGATCACCAATTAA
>KJ939747 CP Geminiviridae Begomovirus Bean golden mosaic virus
ATGGTTAAGCGCGATGCCCCATGGCGCCACATGGCAGGTACGGCCAAGATTAGCCGCTCGACCAATTATTCTCCACGTAGTGGAAATGGGTCGAGGTACAATAAGGCCGCTGAGTGGGTCAACAGGCCCATGTACAGAAAGCCCAGGATATATCGAACTCTGCGCGGCCCTGATGTTCCTAGAGGTTGTGAAGGCCCATGCAAAGTCCAGTCTTATGAACAACGACATGATGTCTCTCATGTTGGTAAGGTTATGTGTGTATCCGACGTGACAAGAGGTAATGGTATTACCCATCGTGTAGGAAAACGTTTTTGTGTTAAGTCTGTTTATATTTTAGGTAAGATATGGATGGACGAGAATATCAAGTTGAAGAATCACACGAATAGTGTGATGTTTTGGTTAGTCAGAGATCGTAGACCGTATAGCACTCCTATGGACTTTGGACAAGTTTTTAATATGTTTGACAATGAACCCAGTACTGCTACTGTTAAGAACGATCTTCGTGATCGTTTTCAAGTTATGCATAAATTCTATGGAAAGGTGACAGGTGGACAATATGCTAGCAACGAGCAGGCATTGGTTAAACGTTTTTGGAAGGTGAATAATTATGTAGTGTACAACCATCAAGAAGCAGGGAAATACGAGAATCATACGGAGAACGCTTTATTATTGTATATGGCATGTACTCATGCCTCAAATCCTGTGTATGCTACTCTAAAAATTCGGATCTATTTTTATGATTCGATCACCAATTAA
>KJ939746 CP Geminiviridae Begomovirus Bean golden mosaic virus
ATGGTTAAGCGCGATGCCCCATGGCGCCACATGGCAGGTACGGCCAAGATTAGCCGCTCGACCAATTATTCTCCACGTAGTGGAAATGGGTCGAGGTATAATAAGGCCGCTGAGTGGGTCAACAGGCCCATGTACAGAAAGCCCAGGATATATCGAACTCTGCGCGGCCCTGATGTTCCTAGAGGTTGTGAAGGCCCATGCAAAGTCCAGTCTTATGAACAACGACATGATGTCTCTCATGTTGGTAAGGTTATGTGTGTATCCGACGTGACAAGAGGTAATGGTATTACCCATCGTGTAGGAAAACGTTTTTGTGGTAAGTCTGTTTATATTTTAGGTAAGATATGGATGGACGAGAATATCAAGTTGAAGAATCACACGAATAGTGTGATGTTTTGGTTAGTCAGAGATCGTAGACCGTATAGCACTCCTATGGACTTTGGACAAGTTTTTAATATGTTTGACAATGAACCCAGTACTGCTACTGTTAAGAACGATCTTCGTGATCGTTTTCAAGTTATGCATAAATTCTATGGAAAGGTGACAGGTGGACAATATGCTAGCAACGAGCAGGCATTGGTTAAACGTTTTTGGAAGGTGAATAATTATGTAGTGTACAACCATCAAGAAGCAGGGAAATACGAGAATCATACGGAGAACGCTTTATTATTGTATATGGCATGTACTCATGCCTCAAATCCTGTGTATGCTACTCTAAAAATTCGGATCTATTTTTATGATTCGATCACCAATTAA
>KJ939745 CP Geminiviridae Begomovirus Bean golden mosaic virus
ATGGTTAAGCGCGATGCCCCATGGCGCCACATGGCAGGTACGGCCAAGATTAGCCGCTCGACCAATTATTCTCCACGTAGTGGAAATGGGTCGAGGTACAATAAGGCCGCTGAGTGGGTCAACAGGCCCATGTACAGAAAGCCCAGGATATATCGAACTCTGCGCGGCCCTGATGTTCCTAGAGGTTGTGAAGGCCCATGCAAAGTCCAGTCTTATGAACAACGACATGATGTCTCTCATGTTGGTAAGGTTATGTGTGTATCCGACGTGACAAGAGGTAATGGTATTACCCATCGTGTAGGAAAACGTTTTTGTGTTAAGTCTGTTTATATTTTAGGTAAAATATGGATGGACGAGAATATCAAGTTGAAGAATCACACGAATAGTGTGATGTTTTGGTTAGTCAGAGATCGTAGACCGTATAGCACTCCTATGGACTTTGGACAAGTTTTTAATATGTTTGACAATGAACCCAGTACTGCTACTGTTAAGAACGATCTTCGTGATCGTTTTCAAGTTATGCATAAATTCTATGGAAAGGTGACAGGTGGACAATATGCTAGCAACGAGCAGGCATTGGTTAAACGTTTTTGGAAGGTGAATAATTATGTAGTGTACAACCATCAAGAAGCAGGGAAATACGAGAATCATACGGAGAACGCTTTATTATTGTATATGGCATGTACTCATGCCTCAAATCCTGTGTATGCTACTCTAAAAATTCGGATCTATTTTTATGATTCGATCACCAATTAA
>KJ939744 CP Geminiviridae Begomovirus Bean golden mosaic virus
ATGGTTAAGCGCGATGCCCCATGGCGCCACATGGCAGGTACGGCCAAGATTAGCCGCTCGACCAATTATTCTCCACGTAGTGGAAATGGGTCGAGGTACAATAAGGCCGCTGAGTGGGTCAACAGGCCCATGTACAGAAAGCCCAGGATATATCGAACTCTGCGCGGCCCTGATGTTCCTAGAGGTTGTGAAGGCCCATGCAAAGTCCAGTCTTATGAACAACGACATGATGTCTCTCATGTTGGTAAGGTTATGTGTGTATCCGACGTGACAAGAGGTAATGGTATTACCCATCGTGTAGGAAAACGTTTTTGTGTTAAGTCTGTTTATATTTTAGGTAAGATATGGATGGACGAGAATATCAAGTTGAAGAATCACACGAATAGTGTGATGTTTTGGTTAGTCAGAGATCGTAGACCGTATAGCACTCCTATGGACTTTGGACAAGTTTTTAATATGTTTGACAATGAACCCAGTACTGCTACTGTTAAGAACGATCTTCGTGATCGTTTTCAAGTTATGCATAAATTCTATGGAAAGGTGACAGGTGGACAATATGCTAGCAACGAGCAGGCATTGGTTAAACGTTTTTGGAAGGTGAATAATTATGTAGTGTACAACCATCAAGAAGCAGGGAAATACGAGAATCATACGGAGAACGCTTTATTATTGTATATGGCATGTACTCATGCCTCAAATCCTGTGTATGCTACTCTAAAAATTCGGATCTATTTTTATGATTCGATCACCAATTAA
>KJ939743 CP Geminiviridae Begomovirus Bean golden mosaic virus
ATGGTTAAGCGCGATGCCCCATGGCGCCACATGGCAGGTACGGCCAAGATTAGCCGCTCGACCAATTATTCTCCACGTAGTGGAAATGGGTCGAGGTACAATAAGGCCGCTGAGTGGGTCAACAGGCCCATGTACAGAAAGCCCAGGATATATCGAACTCTGCGCGGCCCTGATGTTCCTAGAGGTTGTGAAGGCCCATGCAAAGTCCAGTCTTATGAACAACGACATGATGTCTCTCATGTTGGTAAGGTTATGTGTGTATCCGACGTGACAAGAGGTAATGGTATTACCCATCGTGTAGGAAAACGTTTTTGTGTTAAGTCTGTTTATATTTTAGGTAAGATATGGATGGACGAGAATATCAAGTTGAAGAATCACACGAATAGTGTGATGTTTTGGTTAGTCAGAGATCGTAGACCGTATAGCACTCCTATGGACTTTGGACAAGTTTTTAATATGTTTGACAATGAACCCAGTACTGCTACTGTTAAGAACGATCTTCGTGATCGTTTTCAAGTTATGCATAAATTCTATGGAAAGGTGACAGGTGGACAATATGCTAGCAACGAGCAGGCATTGGTTAAACGTTTTTGGAAGGTGAATAATTATGTAGTGTACAACCATCAAGAAGCAGGGAAATACGAGAATCATACGGAGAACGCTTTATTATTGTATATGGCATGTACTCATGCCTCAAATCCTGTGTATGCTACTCTAAAAATTCGGATCTATTTTTATGATTCGATCACCAATTAA
>KJ939742 CP Geminiviridae Begomovirus Bean golden mosaic virus
ATGGTTAAGCGCGATGCCCCATGGCGCCACATGGCAGGTACGGCCAAGATTAGCCGCTCGACCAATTATTCTCCACGTAGTGGAAATGGGTCGAGGTACAATAAGGCCGCTGAGTGGGTCAACAGGCCCATGTACAGAAAGCCCAGGATATATCGAACTCTGCGCGGCCCTGATGTTCCTAGAGGTTGTGAAGGCCCATGCAAAGTCCAGTCTTATGAACAACGACATGATGTCTCTCATGTTGGTAAGGTTATGTGTGTATCCGACGTGACAAGAGGTAATGGTATTACCCATCGTGTAGGAAAACGTTTTTGTGTTAAGTCTGTTTATATTTTAGGTAAGATATGGATGGACGAGAATATCAAGTTGAAGAATCACACGAATAGTGTGATGTTTTGGTTAGTCAGAGATCGTAGACCGTATAGCACTCCTATGGACTTTGGACAAGTTTTTAATATGTTTGACAATGAACCCAGTACTGCTACTGTTAAGAACGATCTTCGTGATCGTTTTCAAGTTATGCATAAATTCTATGGAAAGGTGACAGGTGGACAATATGCTAGCAACGAGCAGGCATTGGTTAAACGTTTTTGGAAGGTGAATAATTATGTAGTGTACAACCATCAAGAAGCAGGGAAATACGAGAATCATACGGAGAACGCTTTATTATTGTATATGGCATGTACTCATGCCTCAAATCCTGTGTATGCTACTCTAAAAATTCGGATCTATTTTTATGATTCGATCACCAATTAA
>KJ939741 CP Geminiviridae Begomovirus Bean golden mosaic virus
ATGGTTAAGCGCGATGCCCCATGGCGCCACATGGCAGGTACGGCCAAGATTAGCCGCTCGACCAATTATTCTCCACGTAGTGGAAATGGGTCGAGGTACAATAAGGCCGCTGAGTGGGTCAACAGGCCCATGTACAGAAAGCCCAGGATATATCGAACTCTGCGCGGCCCTGATGTTCCTAGAGGTTGTGAAGGCCCATGCAAAGTCCAGTCTTATGAACAACGACATGATGTCTCTCATGTTGGTAAGGTTATGTGTGTATCCGACGTGACAAGAGGTAATGGTATTACCCATCGTGTAGGAAAACGTTTTTGTGTTAAGTCTGTTTATATTTTAGGTAAGATATGGATGGACGAGAATATCAAGTTGAAGAATCACACGAATAGTGTGATGTTTTGGTTAGTCAGAGATCGTAGACCGTATAGCACTCCTATGGACTTTGGACAAGTTTTTAATATGTTTGACAATGAACCCAGTACTGTTACTGTTAAGAACGATCTTCGTGATCGTTTTCAAGTTATGCATAAATTCTATGGAAAGGTGACAGGTGGACAATATGCTAGCAACGAGCAGGCATTGGTTAAACGTTTTTGGAAGGTGAATAATTATGTAGTGTACAACCATCAAGAAGCAGGGAAATACGAGAATCATACGGAGAACGCTTTATTATTGTATATGGCATGTACTCATGCCTCAAATCCTGTGTATGCTACTCTAAAAATTCGGATCTATTTTTATGATTCGATCACCAATTAA
>KJ939740 CP Geminiviridae Begomovirus Bean golden mosaic virus
ATGGTTAAGCGCGATGCCCCATGGCGCCACATGGCAGGTACGGCCAAGATTAGCCGCTCGACCAATTATTCTCCACGTAGTGGAAATGGGTCGAGGTACAATAAGGCCGCTGAGTGGGTCAACAGGCCCATGTACAGAAAGCCCAGGATATATCGAACTCTGCGCGGCCCTGATGTTCCTAGAGGTTGTGAAGGCCCATGCAAAGTCCAGTCTTATGAACAACGACATGATGTCTCTCATGTTGGTAAGGTTATGTGTGTATCCGACGTGACAAGAGGTAATGGTATTACCCATCGTGTAGGAAAACGTTTTTGTGTTAAGTCTGTTTATATTTTAGGTAAGATATGGATGGACGAGAATATCAAGTTGAAGAATCACACGAATAGTGTGATGTTTTGGTTAGTCAGAGATCGTAGACCGTATAGCACTCCTATGGACTTTGGACAAGTTTTTAATATGTTTGACAATGAACCCAGTACTGCTACTGTTAAGAACGATCTTCGTGATCGTTTTCAAGTTATGCATAAATTCTATGGAAAGGTGACAGGTGGACAATATGCTAGCAACGAGCAGGCATTGGTTAAACGTTTTTGGAAGGTGAATAATTATGTAGTGTACAACCATCAAGAAGCAGGGAAATACGAGAATCATACGGAGAACGCTTTATTATTGTATATGGCATGTACTCATGCCTCAAATCCTGTGTATGCTACTCTAAAAATTCGGATCTATTTTTATGATTCGATCACCAATTAA
>KJ939739 CP Geminiviridae Begomovirus Bean golden mosaic virus
ATGGTTAAGCGCGATGCCCCATGGCGCCATATGGCAGGTACGGCCAAGATTAGCCGCTCGACCAATTATTCTCCACGTAGTGGAAATGGGTCGAGGTACAATAAGGCCGCTGAGTGGGTCAACAGGCCCATGTACAGAAAGCCCAGGATATATCGAACTCTGCGCGGCCCTGATGTTCCTAGAGGTTGTGAAGGCCCATGCAAAGTCCAGTCTTATGAACAACGACATGATGTCTCTCATGTTGGTAAGGTTATGTGTGTATCCGACGTGACAAGAGGTAATGGTATTACCCATCGTGTAGGAAAACGTTTTTGTGTTAAGTCTGTTTATATTTTAGGTAAGATATGGATGGACGAGAATATCAAGTTGAAGAATCACACGAATAGTGTGATGTTTTGGTTAGTCAGAGATCGTAGACCGTATAGCACTCCTATGGACTTTGGACAAGTTTTTAATATGTTTGACAATGAACCCAGTACTGCTACTGTTAAGAACGATCTTCGTGATCGTTTTCAAGTTATGCATAAATTCTATGGAAAGGTGACAGGTGGACAATATGCTAGCAACGAGCAGGCATTGGTTAAACGTTTTTGGAAGGTGAATAATTATGTAGTGTACAACCATCAAGAAGCAGGGAAATACGAGAATCATACGGAGAACGCTTTATTATTGTATATGGCATGTACTCATGCCTCAAATCCTGTGTATGCTACTCTAAAAATTCGGATCTATTTTTATGATTCGATCACCAATTAA
>KJ939738 CP Geminiviridae Begomovirus Bean golden mosaic virus
ATGGTTAAGCGCGATGCCCCATGGCGCCACATGGCAGGTACGGCCAAGATTAGCCGCTCGACCAATTATTTTCCACGTAGTGGAAATGGGTCGAGGTACAATAAGGCCGCTGAGTGGGTCAACAGGCCCATGTACAGAAAGCCCAGGATATATCGAACTCTGCGCGGCCCTGATGTTCCTAGAGGTTGTGAAGGCCCATGCAAAGTCCAGTCTTATGAACAACGACATGATGTCTCTCATGTTGGTAAGGTTATGTGTGTATCCGACGTGACAAGAGGTAATGGTATTACCCATCGTGTAGGAAAACGTTTTTGTGTTAAGTCTGTTTATATTTTAGGTAAGATATGGATGGACGAGAATATCAAGTTGAAGAATCACACGAATAGTGTGATGTTTTGGTTAGTCAGAGATCGTAGACCGTATAGCACTCCTATGGACTTTGGACAAGTTTTTAATATGTTTGACAATGAACCCAGTACTGCTACTGTTAAGAACGATCTTCGTGATCGTTTTCAAGTTATGCATAAATTCTATGGAAAGGTGACAGGTGGACAATATGCTAGCAACGAGCAGGCATTGGTTAAACGTTTTTGGAAGGTGAATAATTATGTAGTGTACAACCATCAAGAAGCAGGGAAATACGAGAATCATACGGAGAACGCTTTATTATTGTATATGGCATGTACTCATGCCTCAAATCCTGTGTATGCTACTCTAAAAATTCGGATCTATTTTTATGATTCGATCACCAATTAA
>KJ939737 CP Geminiviridae Begomovirus Bean golden mosaic virus
ATGGTTAAGCGCGATGCCCCATGGCGCCACATGGCAGGTACGGCCAAGATTAGCCGCTCGACCAATTATTCTCCACGTAGTGGAAATGGGTCGAGGTACAATAAGGCCGCTGAGTGGGTCAACAGGCCCATGTACAGAAAGCCCAGGATATATCGAACTCTGCGCGGCCCTGATGTTCCTAGAGGTTGTGAAGGCCCATGCAAAGTCCAGTCTTATGAACAACGACATGATGTCTCTCATGTTGGTAAGGTTATGTGTGTATCCGACGTGACAAGAGGTAATGGTATTACCCATCGTGTAGGAAAACGTTTTTGTGTTAAGTCTGTTTATATTTTAGGTAAGATATGGATGGACGAGAATATCAAGTTGAAGAATCACACGAATAGTGTGATGTTTTGGTTAGTCAGAGATCGTAGACCGTATAGCACTCCTATGGACTTTGGACAAGTTTTTAATATGTTTGACAATGAACCCAGTACTGCTACTGTTAAGAACGATCTTCGTGATCGTTTTCAAGTTATGCATAAATTCTATGGAAAGGTGACAGGTGGACAATATGCTAGCAACGAGCAGGCATTGGTTAAACGTTTTTGGAAGGTGAATAATTATGTAGTGTACAACCATCAAGAAGCAGGGAAATACGAGAATCATACGGAGAACGCTTTATTATTGTATATGGCATGTACTCATGCCTCAAATCCTGTGTATGCTACTCTAAAAATTCGGATCTATTTTTATGATTCGATCACCAATTAA
>KJ939736 CP Geminiviridae Begomovirus Bean golden mosaic virus
ATGGTTAAGCGCGATGCCCCATGGCGCCACATGGCAGGTACGGCCAAGATTAGCCGCTCGACCAATTATTCTCCACGTAGTGGAAATGGGTCGAGGTACAATAAGGCCGCTGAGTGGGTCAACAGGCCCATGTACAGAAAGCCCAGGATATATCGAACTCTGCGCGGCCCTGATGTTCCTAGAGGTTGTGAAGGCCCATGCAAAGTCCAGTCTTATGAACAACGACATGATGTCTCTCATGTTGGTAAGGTTATGTGTGTATCCGACGTGACAAGAGGTAATGGTATTACCCATCGTGTAGGAAAACGTTTTTGTGTTAAGTCTGTTTATATTTTAGGTAAGATATGGATGGACGAGAATATCAAGTTGAAGAATCACACGAATAGTGTGATGTTTTGGTTAGTCAGAGATCGTAGACCGTATGGCACTCCTATGGACTTTGGACAAGTTTTTAATATGTTTGACAATGAACCCAGTACTGCTACTGTTAAGAACGATCTTCGTGATCGTTTTCAAGTCATGCATAAATTCTATGGAAAGGTGACAGGTGGACAATATGCTAGCAACGAGCAGGCATTGGTTAAACGTTTTTGGAAGGTGAATAATTATGTAGTGTACAACCATCAAGAAGCAGGGAAATACGAGAATCATACGGAGAACGCTTTATTATTGTATATGGCATGTACTCATGCCTCAAATCCTGTGTATGCTACTCTAAAAATTCGGATCTATTTTTATGATTCGATCACCAATTAA
>KJ939735 CP Geminiviridae Begomovirus Bean golden mosaic virus
ATGGTTAAGCGCGATGCCCCATGGCGCCACATGGCAGGTACGGCCAAGATTAGCCGCTCGACCAATTATTCTCCACGTAGTGGAAATGGGTCGAGGTACAATAAGGCCGCTGAGTGGGTCAACAGGCCCATGTACAGAAAGCCCAGGATATATCGAACTCTACGCGGCCCTGATGTTCCTAGAGGTTGTGAAGGCCCATGCAAAGTCCAGTCTTATGAACAACGACATGATGTATCTCATGTTGGTAAGGTTATGTGTGTATCCGACGTGACAAGAGGTAATGGTATTACCCATCGTGTAGGAAAACGTTTTTGTGTTAAGTCTGTTTATATTTTAGGTAAGATATGGATGGACGAGAATATCAAGTTGAAGAATCACACGAATAGTGTGATGTTTTGGTTAGTCAGAGATCGTAGACCGTATGGCACTCCTATGGACTTTGGACAAGTTTTTAATATGTTCGACAATGAACCCAGTACTGCTACTGTTAAGAACGATCTTCGTGATCGTTTTCAAGTTATGCATAAATTCTATGGAAAGGTGACAGGTGGACAATATGCTAGCAACGAGCAGGCGTTGGTGAAACGTTTTTGGAAGGTGAATAATCATGTAGTGTACAACCATCAAGAAGCAGGGAAATACGAGAATCATACTGAGAACGCTTTATTATTGTATATGGCATGTACTCATGCCTCAAATCCTGTGTATGCTACTCTAAAAATTCGGATCTATTTTTATGATTCGATCACCAATTAA
>KJ939734 CP Geminiviridae Begomovirus Bean golden mosaic virus
ATGGTTAAGCGCGATGCCCCATGGCGCCACATGGCAGGTACGGCCAAGATTAGCCGCTCGACCAATTATTCTCCACGTAGTGGAAATGGGTCGAGGTACAATAAGGCCGCTGAGTGGGTCAACAGGCCCATGTACAGAAAGCCCAGGATATATCGAACTCTACGCGGCCCTGATGTTCCTAGAGGTTGTGAAGGCCCATGCAAAGTCCAGTCTTATGAACAACGACATGATGTATCTCATGTTGGTAAGGTTATGTGTGTATCCGACGTGACAAGAGGTAATGGTATTACCCATCGTGTAGGAAAACGTTTTTGTGTTAAGTCTGTTTATATTTTAGGTAAGATATGGATGGACGAGAATATTAAGTTGAAGAATCACACGAATAGTGTGATGTTTTGGTTAGTCAGAGATCGTAGACCGTATGGCACTCCTATGGACTTTGGACAAGTTTTTAATATGTTCGACAATGAACCCAGTACTGCTACTGTTAAGAACGATCTTCGTGATCGTTTTCAAGTTATGCATAAATTCTATGGAAAGGTGACTGGTGGACAATATGCTAGCAACGAGCAGGCATTGGTTAAACGTTTTTGGAAGGTGAATAATTATGTAGTGTACAACCATCAAGAAGCAGGGAAATACGAGAATCATACGGAGAACGCTTTATTATTGTATATGGCATGTACTCATGCCTCAAATCCCGTGTATGCTACTCTAAAAATTCGGATCTATTTTTATGATTCGATCACCAATTAA
>KJ939733 CP Geminiviridae Begomovirus Bean golden mosaic virus
ATGGTTAAGCGCGATGCCCCATGGCGCCACATGGCAGGTACGGCCAAGATTAGCCGCTCGACCAATTATTCTCCACGTAGTGGAAATGGGTCGAGGTACAATAAGGCCGCTGAGTGGGTCAACAGGCCCATGTACAGAAAGCCCAGGATATATCGAACTCTACGCGGCCCTGATGTTCCTAGAGGTTGTGAAGGCCCATGCAAAGTCCAGTCTTATGAACAACGACATGATGTATCTCATGTTGGTAAGGTTATGTGTGTATCCGACGTGACAAGAGGTAATGGTATTACCCATCGTGTAGGAAAACGTTTTTGTGTTAAGTCTGTTTATATTTTAGGTAAGATATGGATGGACGAGAATATTAAGTTGAAGAATCACACGAATAGTGTGATGTTTTGGTTAGTCAGAGATCGTAGACCGTATGGCACTCCTATGGACTTTGGACAAGTTTTTAATATGTTCGACAATGAACCCAGTACTGCTACTGTTAAGAACGATCTTCGTGATCGTTTTCAAGTTATGCATAAATTCTATGGAAAGGTGACTGGTGGACAATATGCTAGCAACGAGCAGGCATTGGTTAAACGTTTTTGGAAGGTGAATAATTATGTAGTGTACAACCATCAAGAAGCAGGGAAATACGAGAATCATACGGAGAACGCTTTATTATTGTATATGGCATGTACTCATGCCTCAAATCCCGTGTATGCTACTCTAAAAATTCGGATCTATTTTTATGATTCGATCACCAATTAA
>KJ939732 CP Geminiviridae Begomovirus Bean golden mosaic virus
ATGGTTAAGCGCGATGCCCCATGGCGCCACATGGCAGGTACGGCCAAGATTAGCCGCTCGACCAATTATTCTCCACGTAGTGGAAATGGGTCGAGGTACAATAAGGCCGCTGAGTGGGTCAACAGGCCCATGTACAGAAAGCCCAGGATATATCGAACTCTACGCGGCCCTGATGTTCCTAGAGGTTGTGAAGGCCCATGCAAAGTCCAGTCTTATGAACAACGACATGATGTATCTCATGTTGGTAAGGTTATGTGTGTATCCGACGTGACAAGAGGTAATGGTATTACCCATCGTGTAGGAAAACGTTTTTGTGTTAAGTCTGTTTATATTTTAGGTAAGATATGGATGGACGAGAATATTAAGTTGAAGAATCACACGAATAGTGTGATGTTTTGGTTAGTCAGAGATCGTAGACCGTATGGCACTCCTATGGACTTTGGACAAGTTTTTAATATGTTCGACAATGAACCCAGTACTGCTACTGTTAAGAACGATCTTCGTGATCGTTTTCAAGTTATGCATAAATTCTATGGAAAGGTGACTGGTGGACAATATGCTAGCAACGAGCAGGCATTGGTTAAACGTTTTTGGAAGGTGAATAATTATGTAGTGTACAACCATCAAGAAGCAGGGAAATACGAGAATCATACGGAGAACGCTTTATTATTGTATATGGCATGTACTCATGCCTCAAATCCCGTGTATGCTACTCTAAAAATTCGGATCTATTTTTATGATTCGATCACTAATTAA
>KJ939731 CP Geminiviridae Begomovirus Bean golden mosaic virus
ATGGTTAAGCGCGATGCCCCATGGCGCCACATGGCAGGTACGGCCAAGATTAGCCGCTCGACCAATTATTCTCCACGTAGTGGAAATGGGTCGAGGTACAATAAGGCCGCTGAGTGGGTCAACAGGCCCATGTACAGAAAGCCCAGGATATATCGAACTCTACGCGGCCCTGATGTTCCTAGAGGTTGTGAAGGCCCATGCAAAGTCCAGTCTTATGAACAACGACATGATGTCTCTCATGTTGGTAAGGTTATGTGTGTATCCGACGTGACAAGAGGTAATGGTATTACCCATCGTGTAGGAAAACGTTTTTGTGTTAAGTCTGTTTATATTTTAGGTAAGATATGGATGGACGAGAATATCAAGTTGAAGAATCACACGAATAGTGTGATGTTTTGGTTAGTCAGAGATCGTAGACCGTATGGCACTCCTATGGACTTTGGACAAGTTTTTAATATGTTCGACAATGAACCCAGTACTGCAACCGTTAAGAATGATCTTCGTGATCGTTTTCAAGTTATGCATAAATTCTATGGAAAGGTGACAGGTGGACAATATGCTAGCAACGAGCAGGCATTGGTTAAACGTTTTTGGAAGGTGAATAACTATGTAGTGTACAACCATCAAGAAGCAGGGAAATACGAGAATCATACTGAGAACGCTTTATTATTGTATATGGCATGTACTCATGCCTCAAATCCTGTGTATGCTACTCTAAAAATTCGGATCTATTTTTATGATTCGATCACCAATTAA
>KJ939730 CP Geminiviridae Begomovirus Bean golden mosaic virus
ATGGTTAAGCGCGATGCCCCATGGCGCCACATGGCAGGTACGGCCAAGATTAGCCGCTCGACCAATTATTCTCCACGTAGTGGAAATGGGTCGAGGTACAATAAGGCCGCTGAGTGGGTCAACAGGCCCATGTACAGAAAGCCCAGGATATATCGAACTCTGCGCGGCCCTGATGTTCCTAGAGGTTGTGAAGGCCCATGCAAAGTCCAGTCTTATGAACAACGACATGATGTCTCTCATGTTGGTAAGGTTATGTGTGTATCCGACGTGACAAGAGGTAATGGTATTACCCATCGTGTAGGAAAACGTTTTTGTGTTAAGTCTGTTTATATTTTAGGTAAGATATGGATGGACGAGAATATCAAGTTGAAGAATCACACGAATAGTGTGATGTTTTGGTTAGTCAGAGATCGTAGACCGTATGGCACTCCTATGGACTTTGGACAAGTTTTTAATATGTTTGACAATGAACCCAGTACTGCTACTGTTAAGAACGATCTTCGTGATCGTTTTCAAGTCATGCATAAATTCTATGGAAAGGTGACAGGTGGACAATATGCTAGCAACGAGCAGGCATTGGTTAAACGTTTTTGGAAGGTGAATAATTATGTAGTGTACAACCATCAAGAAGCAGGGAAATACGAGAATCATACGGAGAACGCTTTATTATTGTATATGGCATGTACTCATGCCTCAAATCCTGTGTATGCTACTCTAAAAATTCGGATCTATTTTTATGATTCGATCACCAATTAA
>KJ939729 CP Geminiviridae Begomovirus Bean golden mosaic virus
ATGGTTAAGCGCGATGCCCCATGGCGCCACATGGCAGGTACGGCCAAGATTAGCCGCTCGACCAATTATTCTCCACGTAGTGGAAATGGGTCGAGGTACAATAAGGCCGCTGAGTGGGTCAACAGGCCCATGTACAGAAAGCCCAGGATATATCGAACTCTGCGCGGCCCTGATGTTCCTAGAGGTTGTGAAGGCCCATGCAAAGTCCAGTCTTATGAACAACGACATGATGTCTCTCATGTTGGTAATGTTATGTGTGTATCCGACGTGACAAGAGGTAATGGTATTACCCATCGTGTAGGAAAACGTTTTTGTGTTAAGTCTGTTTATATTTTAGGTAAGATATGGATGGACGAGAATATCAAGTTGAAGAATCACACGAATAGTGTGATGTTTTGGTTAGTCAGAGATCGTAGACCGTATGGCACTCCTATGGACTTTGGACAAGTTTTTAATATGTTTGACAATGAACCCAGTACTGCTACTGTTAAGAACGATCTTCGTGATCGTTTTCAAGTCATGCATAAATTCTATGGAAAGGTGACAGGTGGACAATATGCTAGCAACGAGCAGGCATTGGTTAAACGTTTTTGGAAGGTGAATAATTATGTAGTGTACAACCATCAAGAAGCAGGGAAATACGAGAATCATACGGAGAACGCTTTATTATTGTATATGGCATGTACTCATGCCTCAAATCCTGTGTATGCTACTCTAAAAATTCGGATCTATTTTTATGATTCGATCACCAATTAA
>KJ939728 CP Geminiviridae Begomovirus Bean golden mosaic virus
ATGGTTAAGCGCGATGCCCCATGGCGCCACATGGCAGGTACGGCCAAGATTAGCCGCTCGACCAATTATTCTCCACGTAGTGGAAATGGGTCGAGGTACAATAAGGCCGCTGAGTGGGTCAACAGGCCCATGTACAGAAAGCCCAGGATATATCGAACTCTGCGCGGCCCTGATGTTCCTAGAGGTTGTGAAGGCCCATGCAAAGTCCAGTCTTATGAACAACGACATGATGTCTCTCATGTTGGTAAGGTTATGTGTGTATCCGACGTGACAAGAGGTAATGGTATTACCCATCGTGTAGGAAAACGTTTTTGTGTTAAGTCTGTTTATATTTTAGGTAAGATATGGATGGACGAGAATATCAAGTTGAAGAATCACACGAATAGTGTGATGTTTTGGTTAGTCAGAGATCGTAGACCGTATGGCACTCCTATGGACTTTGGACAAGTTTTTAATATGTTTGACAATGAACCCAGTACTGCTACTGTTAAGAACGATCTTCGTGATCGTTTTCAAGTCATGCATAAATTCTATGGAAAGGTGACAGGTGGACAATATGCTAGCAACGAGCAGGCATTGGTTAAACGTTTTTGGAAGGTGAATAATTATGTAGTGTACAACCATCAAGAAGCAGGGAAATACGAGAATCATACGGAGAACGCTTTATTATTGTATATGGCATGTACTCATGCCTCAAATCCTGTGTATGCTACTCTAAAAATTCGGATCTATTTTTATGATTCGATCACCAATTAA
>KJ939727 CP Geminiviridae Begomovirus Bean golden mosaic virus
ATGGTTAAGCGCGATGCCCCATGGCGCCACATGGCAGGTACGGCCAAGATTAGCCGCTCGACCAATTATTCTCCACGTAGTGGAAATGGGTCGAGGTACAATAAGGCCGCTGAGTGGGTCAACAGGCCCATGTACAGAAAGCCCAGGATATATCGAACTCTGCGCGGCCCTGATGTTCCTAGAGGTTGTGAAGGCCCATGCAAAGTCCAGTCTTATGAACAACGACATGATGTCTCTCATGTTGGTAAGGTTATGTGTGTATCCGACGTGACAAGAGGTAATGGTATTACCCATCGTGTAGGAAAACGTTTTTGTGTTAAGTCTGTTTATATTTTAGGTAAGATATGGATGGACGAGAATATCAAGTTGAAGAATCACACGAATAGTGTGATGTTTTGGTTAGTCAGAGATCGTAGACCGTATGGCACTCCTATGGACTTTGGACAAGTTTTTAATATGTTTGACAATGAACCCAGTACTGCTACTGTTAAGAACGATCTTCGTGATCGTTTTCAAGTCATGCATAAATTCTATGGAAAGGTGACAGGTGGACAATATGCTAGCAACGAGCAGGCATTGGTTAAACGTTTTTGGAAGGTGAATAATTATGTAGTGTACAACCATCAAGAAGCAGGGAAATACGAGAATCATACGGAGAACGCTTTATTATTGTATATGGCATGTACTCATGCCTCAAATCCTGTGTATGCTACTCTAAAAATTCGGATCTATTTTTATGATTCGATCACCAATTAA
>KJ939726 CP Geminiviridae Begomovirus Bean golden mosaic virus
ATGGTTAAGCGCGATGCCCCATGGCGCCACATGGCAGGTACGGCCAAGATTAGCCGCTCGACCAATTATTCTCCACGTAGTGGAAATGGGTCGAGGTACAATAAGGCCGCTGAGTGGGTCAACAGGCCCATGTACAGAAAGCCCAGGATATATCGAACTCTGCGCGGCCCTGATGTTCCTAGAGGTTGTGAAGGCCCATGCAAAGTCCAGTCTTATGAACAACGACATGATGTCTCTCATGTTGGTAAGGTTATGTGTGTATCCGACGTGACAAGAGGTAATGGTATTACCCATCGTGTAGGAAAACGTTTTTGTGTTAAGTCTGTTTATATTTTAGGTAAGATATGGATGGACGAGAATATCAAGTTGAAGAATCACACGAATAGTGTGATGTTTTGGTTAGTCAGAGATCGTAGACCGTATGGCACTCCTATGGACTTTGGACAAGTTTTTAATATGTTTGACAATGAACCCAGTACTGCTACTGTTAAGAACGATCTTCGTGATCGTTTTCAAGTCATGCATAAATTCTATGGAAAGGTGACAGGTGGACAATATGCTAGCAACGAGCAGGCATTGGTTAAACGTTTTTGGAAGGTGAATAATTATGTAGTGTACAACCATCAAGAAGCAGGGAAATACGAGAATCATACGGAGAACGCTTTATTATTGTATATGGCATGTACTCATGCCTCAAATCCTGTGTATGCTACTCTAAAAATTCGGATCTATTTTTATGATTCGATCACCAATTAA
>KJ939725 CP Geminiviridae Begomovirus Bean golden mosaic virus
ATGGTTAAGCGCGATGCCCCATGGCGCCACATGGCAGGTACGGCCAAGATTAGCCGCTCGACCAATTATTCTCCACGTAGTGGAAATGGGTCGAGGTACAATAAGGCCGCTGAGTGGGTCAACAGGCCCATGTACAGAAAGCCCAGGATATATCGAACTCTACGCGGCCCTGATGTTCCTAGAGGTTGTGAAGGCCCATGCAAAGTCCAGTCTTATGAACAACGACATGATGTATCTCATGTTGGTAAGGTTATGTGTGTATCCGACGTGACAAGAGGTAATGGTATTACCCATCGTGTAGGAAAACGTTTTTGTGTTAAGTCTGTTTATATTTTAGGTAAGATATGGATGGACGAGAATATTAAGTTGAAGAATCACACGAATAGTGTGATGTTTTGGTTAGTCAGAGATCGTAGACCGTATGGCACTCCTATGGACTTTGGACAAGTTTTTAATATGTTCGACAATGAACCCAGTACTGCTACTGTTAAGAACGATCTTCGTGATCGTTTTCAAGTTATGCATAAATTCTATGGAAAGGTGACTGGTGGACAATATGCTAGCAACGAGCAGGCATTGGTTAAACGTTTTTGGAAGGTGAATAATTATGTAGTGTACAACCATCAAGAAGCAGGGAAATACGAGAATCATACGGAGAACGCTTTATTATTGTATATGGCATGTACTCATGCCTCAAATCCCGTGTATGCTACTCTAAAAATTCGGATCTATTTTTATGATTCGATCACCAATTAA
>KJ939724 CP Geminiviridae Begomovirus Bean golden mosaic virus
ATGGTTAAGCGCGATGCCCCATGGCGCCACATGGCAGGTACGGCCAAGATTAGCCGCTCGACCAATTATTCTCCACGTAGTGGAAATGGGTCGAGGTACAATAAGGCCGCTGAGTGGGTCAACAGGCCCATGTACAGAAAGCCCAGGATATATCGAACTCTACGCGGCCCTGATGTTCCTAGAGGTTGTGAAGGCCCATGCAAAGTCCAGTCTTATGAACAACGACATGATGTCTCTCATGTTGGTAAGGTTATGTGTGTATCCGACGTGACAAGAGGTAATGGTATTACCCATCGTGTAGGAAAACGTTTTTGTGTTAAGTCTGTTTATATTTTAGGTAAGATATGGATGGACGAGAATATCAAGTTGAAGAATCACACGAATAGTGTGATGTTTTGGTTAGTCAGAGATCGTAGACCGTATGGCACTCCTATGGACTTTGGACAAGTTTTTAATATGTTCGACAATGAACCCAGTACTGCTACTGTTAAGAACGATCTTCGTGATCGTTTTCAAGTTATGCATAAATTCTATGGAAAGGTGACAGGTGGACAATATGCTAGCAACGAGCAGGCATTGGTTAAACGTTTTTGGAAGGTGAATAATTATGTAGTGTACAACCATCAAGAAGCAGGGAAATACGAGAATCATACGGAGAACGCTTTATTATTGTATATGGCATGTACTCATGCCTCAAATCCCGTGTATGCTACTCTAAAAATTCGGATCTATTTTTATGATTCGATCACCAATTAA
>KJ939723 CP Geminiviridae Begomovirus Bean golden mosaic virus
ATGGTTAAGCGCGATGCCCCATGGCGCCACATGGCAGGTACGGCCAAGATTAGCCGCTCGACCAATTATTCTCCACGTAGTGGAAATGGGTCGAGGTACAATAAGGCCGCTGAGTGGGTCAACAGGCCCATGTACAGAAAGCCCAGGATATATCGAACTCTACGCGGCCCTGATGTTCCTAGAGGTTGTGAAGGCCCATGCAAAGTCCAGTCTTATGAACAACGACATGATGTCTCTCATGTTGGTAAGGTTATGTGTGTATCCGACGTGACAAGAGGTAATGGTATTACCCATCGTGTAGGAAAACGTTTTTGTGTTAAGTCTGTTTATATTTTAGGTAAGATATGGATGGACGAGAATATCAAGTTGAAGAATCACACGAATAGTGTGATGTTTTGGTTAGTCAGAGATCGTAGACCGTATGGCACTCCTATGGACTTTGGACAAGTTTTTAATATGTTCGACAATGAACCCAGTACTGCTACTGTTAAGAACGATCTTCGTGATCGTTTTCAAGTTATGCATAAATTCTATGGAAAGGTGACAGGTGGACAATATGCTAGCAACGAGCAGGCATTGGTTAAACGTTTTTGGAAGGTGAATAATTATGTAGTGTACAACCATCAAGAAGCAGGGAAATACGAGAATCATACGGAGAACGCTTTATTATTGTATATGGCATGTACTCATGCCTCAAATCCCGTGTATGCTACTCTAAAAATTCGGATCTATTTTTATGATTCGATCACCAATTAA
>KJ939722 CP Geminiviridae Begomovirus Bean golden mosaic virus
ATGGTTAAGCGCGATGCCCCATGGCGCCACATGGCAGGTACGGCCAAGATTAGCCGCTCGACCAATTATTCTCCACGTAGTGGAAATGGGTCGAGGTACAATAAGGCCGCTGAGTGGGTCAACAGGCCCATGTACAGAAAGCCCAGGATATATCGAACTCTACGCGGCCCTGATGTTCCTAGAGGTTGTGAAGGCCCATGCAAAGTCCAGTCTTATGAACAACGACATGATGTCTCTCATGTTGGTAAGGTTATGTGTGTATCCGACGTGACAAGAGGTAATGGTATTACCCATCGTGTAGGAAAACGTTTTTGTGTTAAGTCTGTTTATATTTTAGGTAAGATATGGATGGACGAGAATATCAAGTTGAAGAATCACACGAATAGTGTGATGTTTTGGTTAGTCAGAGATCGTAGACCGTATGGCACTCCTATGGACTTTGGACAAGTTTTTAATATGTTCGACAATGAACCCAGTACTGCTACTGTTAAGAACGATCTTCGTGATCGTTTTCAAGTTATGCATAAATTCTATGGAAAGGTGACAGGTGGACAATATGCTAGCAACGAGCAGGCATTGGTTAAACGTTTTTGGAAGGTGAATAATTATGTAGTGTACAACCATCAAGAAGCAGGGAAATACGAGAATCATACGGAGAACGCTTTATTATTGTATATGGCATGTACTCATGCCTCAAATCCCGTGTATGCTACTCTAAAAATTCGGATCTATTTTTATGATTCGATCACCAATTAA
>KJ939721 CP Geminiviridae Begomovirus Bean golden mosaic virus
ATGGTTAAGCGCGATGCCCCATGGCGCCACATGGCAGGTACGGCCAAGATTAGCCGCTCGACCAATTATTCTCCACGTAGTGGAAATGGGTCGAGGTACAATAAGGCCGCTGAGTGGGTCAACAGGCCCATGTACAGAAAGCCCAGGATATATCGAACTCTACGCGGCCCTGATGTTCCTAGAGGTTGTGAAGGCCCATGCAAAGTCCAGTCTTATGAACAACGACATGATGTCTCTCATGTTGGTAAGGTTATGTGTGTATCCGACGTGACAAGAGGTAATGGTATTACCCATCGTGTAGGAAAACGTTTTTGTGTTAAGTCTGTTTATATTTTAGGTAAGATATGGATGGACGAGAATATCAAGTTGAAGAATCACACGAATAGTGTGATGTTTTGGTTAGTCAGAGATCGTAGACCGTATGGCACTCCTATGGACTTTGGACAAGTTTTTAATATGTTCGACAATGAACCCAGTACTGCTACTGTTAAGAACGATCTTCGTGATCGTTTTCAAGTTATGCATAAATTCTATGGAAAGGTGACAGGTGGACAATATGCTAGCAACGAGCAGGCATTGGTTAAACGTTTTTGGAAGGTGAATAATTATGTAGTGTACAACCATCAAGAAGCAGGGAAATACGAGAATCATACGGAGAACGCTTTATTATTGTATATGGCATGTACTCATGCCTCAAATCCCGTGTATGCTACTCTAAAAATTCGGATCTATTTTTATGATTCGATCACCAATTAA
>KJ939720 CP Geminiviridae Begomovirus Bean golden mosaic virus
ATGGTTAAGCGCGATGCCCCATGGCGCCACATGGCAGGTACGGCCAAGATTAGCCGCTCGACCAATTATTCTCCACGTAGTGGAAATGGGTCGAGGTACAATAAGGCCGCTGAGTGGGTCAACAGGCCCATGTACAGAAAGCCCAGGATATATCGAACTCTACGCGGCCCTGATGTTCCAAGAGGTTGTGAAGGCCCATGCAAAGTCCAGTCTTATGAACAACGACATGATGTCTCTCATGTTGGTAAGGTTATGTGTGTATCCGACGTGACAAGAGGTAATGGTATTACCCATCGTGTAGGAAAACGTTTTTGTGTTAAGTCTGTTTATATTTTAGGTAAGATATGGATGGACGAGAATATCAAGTTGAAGAATCACACGAACAGTGTGATGTTTTGGTTAGTCAGAGATCGTAGACCGTATAGTTCTCCTATGGACTTTGGTCAAGTTTTTAATATGTTCGACAATGAACCCAGTACTGCTACTGTTAAGAACGATCTTCGTGATCGTTTTCAAGTTATGCATAAATTCTATGGAAAGGTGACAGGTGGACAATATGCTAGCAACGAGCAGGCATTGGTTAAACGTTTTTGGAAGGTGAATAATTATGTAGTCTACAACCATCAAGAAGCAGGGAAGTACGAGAATCATACTGAGAACGCATTATTATTGTATATGGCATGTACTCATGCCTCAAATCCCGTGTATGCTACTCTGAAAATTCGGATCTATTTTTATGATTCGATCACCAATTAA
>KJ939719 CP Geminiviridae Begomovirus Bean golden mosaic virus
ATGGTTAAGCGCGATGCCCCATGGCGCCACATGGCAGGTACGGCCAAGATTAGCCGCTCGACCAATTATTCTCCACGTAGTGGAAATGGGTCGAGGTACAATAAGGCCGCTGAGTGGGTCAACAGGCCCATGTACAGAAAGCCCAGGATATATCGAACTCTACGCGGCCCTGATGTTCCAAGAGGTTGTGAAGGCCCATGCAAAGTCCAGTCTTATGAACAACGACATGATGTCTCTCATGTTGGTAAGGTTATGTGTGTATCCGACGTGACAAGAGGTAATGGTATTACCCATCGTGTAGGAAAACGTTTTTGTGTTAAGTCTGTTTATATTTTAGGCAAGATATGGATGGACGAGAATATCAAGTTGAAGAATCACACGAATAGTGTGATGTTTTGGTTAGTCAGAGATCGTAGACCGTATGGCACTCCTATGGACTTTGGACAAGTTTTTAATATGTTCGACAATGAACCCAGTACTGCTACTGTTAAGAACGATCTTCGTGATCGTTTTCAGGTTATGCATAAATTCTATGGAAAGGTGACAGGTGGACAATATGCTAGCAACGAGCAGGCATTGGTTAAACGTTTTTGGAAGGTCAATAATTATGTAGTGTACAACCATCAAGAAGCAGGGAAATACGAGAATCATACGGAGAACGCTTTATTATTGTATATGGCATGTACTCATGCCTCAAATCCCGTGTATGCTACTCTAAAAATTCGGATCTATTTTTATGATTCGATCACCAATTAA
>KJ939718 CP Geminiviridae Begomovirus Bean golden mosaic virus
ATGGTTAAGCGCGATGCCCCATGGCGCCACATGGCAGGTACGGCCAAGATTAGCCGCTCGACCAATTATTCTCCACGTAGTGGAAATGGGTCGAGGTACAATAAGGCCGCTGAGTGGGTCAACAGGCCCATGTACAGAAAGCCCAGGATATATCGAACTCTACGCGGCCCTGATGTTCCTAGAGGTTGTGAAGGCCCATGCAAAGTCCAGTCTTATGAACAACGACATGATGTCTCTCATGTTGGTAAGGTTATGTGTGTATCCGACGTGACAAGAGGTAATGGTATTACCCATCGTGTAGGAAAACGTTTTTGTGTTAAGTCTGTTTATATTTTAGGTAAGATATGGATGGACGAGAATATCAAGTTGAAGAATCACACGAATAGTGTGATGTTTTGGTTAGTCAGAGATCGTAGACCGTATGGCACTCCTATGGACTTTGGACAAGTTTTTAATATGTTCGACAATGAACCCAGTACTGCTACTGTTAAGAACGATCTTCGTGATCGTTTTCAAGTTATGCATAAATTCTATGGAAAGGTGACAGGTGGACAATATGCTAGCAACGAGCAGGCATTGGTTAAACGTTTTTGGAAGGTGAATAATTATGTAGTGTACAACCATCAAGAAGCAGGGAAATACGAGAATCATACGGAGAACGCTTTATTATTGTATATGGCATGTACTCATGCCTCAAATCCCGTGTATGCTACTCTAAAAATTCGGATCTATTTTTATGATTCGATCACCAATTAA
>KJ939717 CP Geminiviridae Begomovirus Bean golden mosaic virus
ATGGTTAAGCGCGATGCCCCATGGCGCCACATGGCAGGTACGGCCAAGATTAGCCGCTCGACCAATTATTCTCCACGTAGTGGAAATGGGTCGAGGTACAATAAGGCCGCTGAGTGGGTCAACAGGCCCATGTACAGAAAGCCCAGGATATATCGAACTCTACGCGGCCCTGATGTTCCTAGAGGTTGTGAAGGCCCATGCAAAGTCCAGTCTTATGAACAACGACATGATGTCTCTCATGTTGGTAAGGTTATGTGTGTATCCGACGTGACAAGAGGTAATGGTATTACCCATCGTGTAGGAAAACGTTTTTGTGTTAAGTCTGTTTATATTTTAGGTAAGATATGGATGGACGAGAATATCAAGTTGAAGAATCACACGAATAGTGTGATGTTTTGGTTAGTCAGAGATCGTAGACCGTATGGCACTCCTATGGACTTTGGACAAGTTTTTAATATGTTTGACAATGAACCCAGTACTGCTACTGTTAAGAACGATCTTCGTGATCGTTTTCAAGTTATGCATAAATTCTATGGAAAGGTGACAGGTGGACAATATGCTAGCAACGAGCAGGCATTGGTTAAACGTTTTTGGAAGGTGAATAATTATGTAGTGTACAACCATCAAGAAGCAGGGAAATACGAGAATCATACGGAGAACGCTTTATTATTGTATATGGCATGTACTCATGCCTCAAATCCCGTGTATGCTACTCTAAAAATTCGGATCTATTTTTATGATTCGATCACCAATTAA
>KJ939716 CP Geminiviridae Begomovirus Bean golden mosaic virus
ATGGTTAAGCGCGATGCCCCATGGCGCCACATGGCAGGTACGGCCAAGATTAGCCGCTCGACCAATTATTCTCCACGTAGTGGAAATGGGTCGAGGTACAATAAGGCCGCTGAGTGGGTCAACAGGCCCATGTACAGAAAGCCCAGGATATATCGAACTCTACGCGGCCCTGATGTTCCTAGAGGTTGTGAAGGCCCATGCAAAGTCCAGTCTTATGAACAACGACATGATGTCTCTCATGTTGGTAAGGTTATGTGTGTATCCGACGTGACAAGAGGTAATGGTATTACCCATCGTGTAGGAAAACGTTTTTGTGTTAAGTCTGTTTATATTTTAGGTAAGATATGGATGGACGAGAATATCAAGTTGAAGAATCACACGAATAGTGTGATGTTTTGGTTAGTCAGAGATCGTAGACCGTATGGCACTCCTATGGACTTTGGACAAGTTTTTAATATGTTCGACAATGAACCCAGTACTGCTACTGTTAAGAACGATCTTCGTGATCGTTTTCAAGTTATGCATAAATTCTATGGAAAGGTGACAGGTGGACAATATGCTAGCAACGAGCAGGCATTGGTTAAACGTTTTTGGAAGGTGAATAATTATGTAGTGTACAACCATCAAGAAGCAGGGAAATACGAGAATCATACGGAGAACGCATTATTATTGTATATGGCATGTACTCATGCCTCAAATCCCGTGTATGCTACTCTAAAAATTCGGATCTATTTTTATGATTCGATCACCAATTAA
>KJ939715 CP Geminiviridae Begomovirus Bean golden mosaic virus
ATGGTTAAGCGCGATGCCCCATGGCGCCACATGGCAGGTACGGCCAAGATTAGCCGCTCGACCAATTATTCTCCACGTAGTGGAAATGGGTCGAGGTACAATAAGGCCGCTGAGTGGGTCAACAGGCCCATGTACAGAAAGCCCAGGATATATCGAACTCTACGCGGCCCTGATGTTCCTAGAGGTTGTGAAGGCCCATGCAAAGTCCAGTCTTATGAACAACGACATGATGTCTCTCATGTTGGTAAGGTTATGTGTGTATCCGACGTGACAAGAGGTAATGGTATTACCCATCGTGTAGGAAAACGTTTTTGTGTTAAGTCTGTTTATATTTTAGGTAAGATATGGATGGACGAGAATATCAAGTTGAAGAATCACACGAATAGTGTGATGTTTTGGTTAGTCAGAGATCGTAGACCGTATGGCACTCCTATGGACTTTGGACAAGTGTTTAATATGTTTGACAATGAACCCAGTACTGCTACTGTTAAGAACGATCTTCGTGATCGTTTTCAAGTTATGCATAAATTCTATGGAAAGGTGACAGGTGGACAATATGCTAGCAACGAGCAGGCATTGGTTAAACGTTTTTGGAAGGTGAATAATTATGTAGTGTACAACCATCAAGAAGCAGGGAAATACGAGAATCATACGGAGAACGCTTTATTATTGTATATGGCATGTACTCATGCCTCAAATCCCGTGTATGCTACTCTAAAAATTCGGATCTATTTTTATGATTCGATCACCAATTAA
>KJ939714 CP Geminiviridae Begomovirus Bean golden mosaic virus
ATGGTTAAGCGCGATGCCCCATGGCGCCACATGGCAGGTACGGCCAAGATTAGCCGCTCGACCAATTATTCTCCACGTAGTGGAAATGGGTCGAGGTACAATAAGGCCGCTGAGTGGGTCAACAGGCCCATGTACAGAAAGCCCAGGATATATCGAACTCTACGCGGCCCTGATGTTCCTAGAGGTTGTGAAGGCCCATGCAAAGTCCAGTCTTATGAACAACGACATGATGTCTCTCATGTTGGTAAGGTTATGTGTGTATCCGACGTGACAAGAGGTAATGGTATTACCCATCGTGTAGGAAAACGTTTTTGTGTTAAGTCTGTTTATATTTTAGGTAAGATATGGATGGACGAGAATATCAAGTTGAAGAATCACACGAATAGTGTGATGTTTTGGTTAGTCAAAGATCGTAGACCGTATGGCACTCCTATGGACTTTGGACAAGTTTTTAATATGTTTGACAATGAACCCAGTACTGCTACTGTTAAGAACGATCTTCGTGATCGTTTTCAAGTTATGCATAAATTCTATGGAAAAGTGACAGGTGGACAATATGCTAGCAACGAGCAGGCATTGGTAAAACGTTTTTGGAAGGTGAATAATTATGTAGTGTACAACCATCAAGAAACAGGGAAATACGAGAATCATACGGAGAACGCTTTATTATTGTATATGGCATGTACCCATGCCTCAAATCCCGTGTATGCTACTCTAAAAATTCGGATCTATTTTTATGATTCGATCACCAATTAA
>KJ939713 CP Geminiviridae Begomovirus Bean golden mosaic virus
ATGGTTAAGCGCGATGCCCCATGGCGCCACATGGCAGGTACGGCCAAGATTAGCCGCTCGACCAATTATTCTCCACGTAGTGGAAATGGGTCGAGGTACAATAAGGCCGCTGAGTGGGTCAACAGGCCCATGTACAGAAAGCCCAGGATATATCGAACTCTACGCGGCCCTGATGTTCCTAGAGGTTGTGAAGGCCCATGCAAAGTCCAGTCTTATGAACAACGACATGATGTCTCTCATGTTGGTAAGGTTATGTGTGTATCCGACGTGACAAGAGGTAATGGTATTACCCATCGTGTAGGAAAACGTTTTTGTGTTAAGTCTGTTTATATTTTAGGTAAGATATGGATGGACGAGAATATCAAGTTGAAGAATCACACGAATAGTGTGATGTTTTGGTTAGTCAGAGATCGTAGACCGTATGGCACTCCTATGGACTTTGGACAAGTTTTTAATATGTTCGACAATGAACCCAGTACTGCTACTGTTAAGAACGATCTTCGTGATCGTTTTCAAGTTATGCATAAATTCTATGGAAAGGTGACAGGTGGACAATATGCTAGCAACGAGCAGGCATTGGTTAAACGTTTTTGGAAGGTGAATAATTATGTAGTGTACAACCATCAAGAAGCAGGGAAATACGAGAATCATACGGAGAACGCTTTATTATTGTATATGGCATGTACTCATGCCTCAAATCCCGTGTATGCTACTCTAAAAATTCGGATCTATTTTTATGATTCGATCACCAATTAA
>KJ939712 CP Geminiviridae Begomovirus Bean golden mosaic virus
ATGGTTAAGCGCGATGCCCCATGGCGCCACATGGCAGGTACGGCCAAGATTAGCCGCTCGACCAATTATTCTCCACGTAGTGGAAATGGGTCGAGGTACAATAAGGCCGCTGAGTGGGTCAACAGGCCCATGTACAGAAAGCCCAGGATATATCGAACTCTACGCGGCCCTGATGTTCCTAGAGGTTGTGAAGGCCCATGCAAAGTCCAGTCTTATGAACAACGACATGATGTCTCTCATGTTGGTAAGGTTATGTGTGTATCCGACGTGACAAGAGGTAATGGTATTACCCATCGTGTAGGAAAACGTTTTTGTGTTAAGTCTGTTTATATTTTAGGTAAGATATGGATGGACGAGAATATCAAGTTGAAGAATCACACGAATAGTGTGATGTTTTGGTTAGTCAGAGATCGTAGACCGTATGGCACTCCTATGGACTTTGGACAAGTTTTTAATATGTTTGACAATGAACCCAGTACTGCTACTGTTAAGAACGATCTTCGTGATCGTTTTCAAGTTATGCATAAATTCTATGGAAAGGTGACAGGTGGACAATATGCTAGCAACGAGCAGGCATTGGTTAAACGTTTTTGGAAGGTGAATAATTATGTAGTGTACAACCATCAAGAAGCAGGGAAATACGAGAATCATACGGAGAACGCTTTATTATTGTATATGGCATGTACTCATGCCTCAAATCCTGTGTATGCTACTTTAAAAATTCGGATCTATTTTTATGATTCGATCACCAATTAA
>KJ939711 CP Geminiviridae Begomovirus Bean golden mosaic virus
ATGCCTAAGCGTGATGCTCAATGGCGCCACATGGCTGGTACGTCAAAAATTAGCCGTTCTACTAATTTTTCTCCTCGTGGTGGTAATGGGTCTAAATATAACAAGGCCGCTGAATGGGTTAACAGGCCCATGTACAGGAAGCCCAAGATATATCGGACTTTACGAGGCCCTGATGTTCCTAGGGGCTGTGAAGGCCCGTGTAAGGTACAGTCTTATGAACAACGACATGATGTCTCTCATGTTGGGAAGGTCATGTGTGTATCCGATGTGACAAGAGGTAATGGCATTACCCATCGTGTAGGAAAACGTTTTTGTGTTAAGTCTGTTTATATTTTAGGTAAGATATGGATGGACGAGAATATCAAGTTGAAGAATCACACGAACAGTGTGATGTTTTGGTTAGTTAGAGATCGTAGACCGTATGGTACTCCTATGGACTTTGGTCAAGTTTTTAATATGTTCGATAATGAACCCAGTACTGCTACTGTTAAGAACGATCTTCGTGATCGTTTTCAAGTTATGCATAAATTCTATGCAAAGGTGACTGGTGGACAATATGCTAGCAACGAACAGGCATTGGTTAAACGTTTTTGGAAGGTGAATAACTATGTTGTGTACAACCACCAAGAAGCAGGGAAGTACGAGAATCATACAGAGAACGCATTATTATTGTATATGGCATGTACTCATGCCTCTAATCCTGTGTATGCTACTTTAAAAATTCGGATCTATTTTTATGATTCGATCACCAATTAA
>KJ939710 CP Geminiviridae Begomovirus Bean golden mosaic virus
ATGCCTAAGCGTGATGCTCAATGGCGCCACATGGCTGGTACGTCAAAAATTAGCCGTTCTACTAATTTTTCTCCTCGTGGTGGTAATGGGTCTAAATATAACAAGGCCGCTGAATGGGTTAACAGGCCCATGTACAGGAAGCCCAAGATATATCGGACTTTACGAGGCCCTGATGTTCCTAGGGGCTGTGAAGGCCCGTGTAAGGTACAGTCTTATGAACAACGACATGATGTCTCTCATGTTGGGAAGGTCATGTGTGTATCCGATGTGACAAGAGGTAATGGCATTACCCATCGTGTAGGAAAACGTTTTTGTGTTAAGTCTGTTTATATTTTAGGTAAGATATGGATGGACGAGAATATCAAGTTGAAGAATCACACGAACAGTGTGATGTTTTGGTTAGTTAGAGATCGTAGACCGTATGGTACTCCTATGGACTTTGGTCAAGTTTTTAATATGTTCGATAATGAACCCAGTACTGCTACTGTTAAGAACGATCTTCGTGATCGTTTTCAAGTTATGCATAAATTCTATGCAAAGGTGACTGGTGGACAATATGCTAGCAACGAACAGGCATTGGTTAAACGTTTTTGGAAGGTGAATAACTATGTTGTGTACAACCACCAAGAAGCAGGGAAGTACGAGAATCATACAGAGAACGCATTATTATTGTATATGGCATGTACTCATGCCTCTAATCCTGTGTATGCTACTTTAAAAATTCGGATCTATTTTTATGATTCGATCACCAATTAA
>KJ939709 CP Geminiviridae Begomovirus Bean golden mosaic virus
ATGGTTAAGCGCGATGCCCCATGGCGCCACATGGCAGGTATGGCCAAGATTAGCCGCTCGACCAATTATTCTCCACGTAGTGGAAATGGGTCGAGGTACAATAAGGCCGCTGAGTGGGTCAACAGGCCCATGTACAGAAAGCCCAGGATATATCGAACTCTACGCGGCCCTGATGTTCCTAGAGGTTGTGAAGGCCCATGCAAAGTCCAGTCTTATGAACAACGACATGATGTCTCTCATGTTGGTAAGGTTATGTGTGTATCCGACGTGACAAGAGGTAATGGTATTACCCATCGTGTAGGAAAACGTTTTTGTGTTAAGTCTGTTTATATTTTAGGTAAGATATGGATGGACGAGAATATCAAGTTGAAGAATCACACGAATAGTGTGATGTTTTGGTTAGTCAGAGATCGTAGACCGTATGGCACTCCTATGGACTTTGGACAAGTTTTTAATATGTTCGATAATGAACCCAGTACTGCTACTGTTAAGAACGATCTTCGTGATCGTTTTCAAGTTATGCATAAATTCTATGGAAAGGTGACAGGTGGACAATATGCTAGCAACGAGCAGGCATTAGTTAAACGTTTTTGGAAGGTGAATAATTATGTTGTGTACAACCATCAAGAAGCAGGGAAATACGAGAATCATACGGAGAACGCTTTATTATTGTATATGGCATGTACTCATGCGTCAAATCCCGTGTATGCTACTCTAAAAATTCGGATCTATTTTTATGATTCGATCACCAATTAA
>KJ939708 CP Geminiviridae Begomovirus Bean golden mosaic virus
ATGGTTAAGCGCGATGCCCCATGGCGCCACATGGCAGGTACGGCCAAGATTAGCCGCTCGACCAATTATTCTCCACGTAGTGGAAATGGGTCGAGGTACAATAAGGCCGCTGAGTGGGTCAACAGGCCCATGTACAGAAAGCCCAGGATATATCGAACTCTACGCGGCCCTGATGTTCCCAGAGGTTGTGAAGGCCCATGCAAAGTCCAGTCTTATGAACAACGACATGATGTATCTCATGTTGGTAAGGTTATGTGTGTATCCGACGTGACAAGAGGTAATGGTATTACCCATCGTGTAGGAAAACGTTTTTGTGTTAAGTCTGTTTATATTTTAGGTAAGATATGGATGGACGAGAATATTAAGTTGAAGAATCACACGAATAGTGTGATGTTTTGGTTAGTCAGAGATCGTAGACCGTATGGCACTCCTATGGACTTTGGACAAGTTTTTAATATGTTCGACAATGAACCCAGTACTGCTACTGTTAAGAACGATCTTCGTGATCGTTTTCAAGTTATGCATAAATTCTATGGAAAGGTGACTGGTGGACAATATGCTAGCAACGAGCAGGCATTGGTTAAACGTTTTTGGAAGGTGAATAATTATGTAGTGTACAACCATCAAGAAGCAGGGAAATACGAGAATCATACGGAGAACGCTTTATTATTGTATATGGCATGTACTCATGCCTCAAATCCCGTGTATGCTACTCTAAAAATTCGGATCTATTTTTATGATTCGATCACCAATTAA
>KJ939707 CP Geminiviridae Begomovirus Bean golden mosaic virus
ATGGTTAAGCGCGATGCCCCATGGCGCCACATGGCAGGTACGGCCAAGATTAGCCGCTCGACCAATTATTCTCCACGTAGTGGAAATGGGTCGAGGTACAATAAGGCCGCTGAGTGGGTCAACAGGCCCATGTACAGGAAGCCCAGGATATATCGAACTCTACGCGGCCCTGATGTTCCTAGAGGTTGTGAAGGCCCATGCAAAGTCCAGTCTTATGAACAACGACATGATGTCTCTCATGTTGGTAAGGTTATGTGTGTATCCGACGTGACAAGAGGTAATGGTATTACCCATCGTGTAGGAAAACGTTTTTGTGTTAAGTCTGTTTATATTTTAGGTAAGATATGGATGGACGAGAATATCAAGTTGAAGAATCACACGAATAGTGTGATGTTTTGGTTAGTCAGAGATCGTAGACCGTATGGCACTCCTATGGAATTTGGACAAGTTTTTAATATGTTCGACAATGAACCCAGTACTGCTACTGTTAAGAACGATCTTCGTGATCGTTTTCAAGTTATGCATAAATTCTATGGAAAGGTGACAGGTGGACAATATGCTAGCAACGAGCAGGCATTGGTTAAACGTTTTTGGAAGGTGAATAATTACGTAGTGTATAACCATCAAGAAGCAGGGAAATACGAGAATCATACGGAGAACGCTTTATTATTGTATATGGCATGTACTCATGCCTCAAATCCCGTGTATGCTACTCTAAAAATTCGGATCTATTTTTATGATTCGATTACCAATTAA
