# Supplementary material for: Gene Overlapping as a Modulator of Begomovirus Evolution
Source: Microorganisms. 2022 Feb 4;10(2):366. doi: 10.3390/microorganisms10020366 (PMC8875319; doi:10.3390/microorganisms10020366)
Supplement: Supplementary file 1 [file microorganisms-10-00366-s001.zip › File S1/East_African_cassava_mosaic_virus/DNA_AV2.fasta]

>KT869126
ATGTGGGATCCATTATTGAACGATTTCCCCGAAACCGTTCACGGTTTCCGTTCTATGCTT
GCTGTTAAATACCTGTTACATCTGGAACAGAAATACGATCGCGGTACTGTCGGGGCGGAG
TATATCCGGGATCTAATAGGTGTTCTACGGTGTAAGAGTTATGTCGAAGCGACCAGGAGA
TATAATAATCTCAACACCCGTATCCAAGGTGCGGAGGAGGCTGAACTTCGACAGCCCATA
CACGAACCGTGTTGTTGCCCCCACTGTCCGCGTCACCAGAAGCAAAATATGGGCCAACAG
GCCCATGTATCGGAAGCCCAAGATGTACAGAATGTATCGAAGTCCAGATGTGCCTAA
>KT869125
ATGTGGGATCCATTATTGAACGATTTCCCCGAAACCGTTCACGGTTTCCGTTCTATGCTT
GCTGTTAAATACCTGTTACATCTGGAACAGAAATACGATCGCGGTACTGTCGGGGCGGAG
TATATCCGGGATCTAATAGGTGTTCTACGGTGTAAGAGTTATGTCGAAGCGACCAGGAGA
TATAATAATCTCAACACCCGTATCCAAGGTGCGGAGGAGGCTGAACTTCGACAGCCCATA
CACGAACCGTGTTGTTGCCCCCACTGTCCGCGTCACCAGAAGCAAAATATGGGCCAACAG
GCCCATGTATCGGAAGCCCAAGATGTACAGAATGTATCGAAGTCCAGATGTGCCTAA
>KT869124
ATGTGGGATCCATTATTGAACGATTTTCCCGAAACCGTTCACGGTTTTCGTTCTATGCTT
GCTGTTAAATACCTGTTACATCTGGAACAGGAATACGATCGCGGTACTGTCGGGGCTGAG
TATATCCGGGATCTAATAGGGGTGCTACGGTGTAAGAGTTATGTCGAAGCGACCAGGAGA
TATAATAATCTCAACACCCGTATCCAAGGTGCGGAGGAGGCTGAACTTCGACAGCCCATA
CACGAACCGTGTTGTTGCCCCCACTGTCCGCGTCACCAGAAGCAAAATATGGGCCAACAG
GCCCATGTATCGGAAGCCCAAGATGTACAGAATGTATCGAAGCCCAGATGTTCCTAA
>KT869123
ATGTGGGATCCATTATTGAACGATTTTCCCGAAACCGTTCACGGTTTTCGTTCTATGCTT
GCTGTTAAATACCTGTTACATCTGGAACAGGAATACGATCGCGGTACTGTCGGGGCTGAG
TATATCCGGGATCTAATAGGGGTGCTACGGTGTAAGAGTTATGTCGAAGCGACCAGGAGA
TATAATAATCTCAACACCCGTATCCAAGGTGCGGAGGAGGCTGAACTTCGACAGCCCATA
CACGAACCGTGTTGTTGCCCCCACTGTCCGCGTCACCAGAAGCAAAATATGGGCCAACAG
GCCCATGTATCGGAAGCCCAAGATGTACAGAATGTATCGAAGCCCAGATGTTCCTAA
>AJ717542
ATGTGGGATCCATTGTTGAACGATTTTCCCGAAACCGTTCACGGTTTCCGTTCTATGCTT
GCTGTTAAATACCTGTTACATCTTGAACAGGAATACGATCGCGGTACTGTCGGGGCTGAG
TATATACGGGATCTAATAGGGGTGCTACGGTGTAAGAGTTATGTCGAAGCGACCAGGAGA
TATAATAATCTCAACACCCGTATCCAAGGTGCGGAGGAGGCTGAACTTCGACAGCCCATA
CACGAACCGTGTTGTTGCCCCCACTGTCCGCGTCACCAGAAGCAAAATATGGGCCAACAG
GCCCATGTATCGGAAGCCCAAGATGTACAGAATGTATCGAAGCCCAGATGTTCCTAA
>JF909090
ATGTGGGATCCATTGTTGAACGATTTTCCCGAAACCGTTCACGGTTTTCGTGCTATGCTT
GCAGTTAAATACCTGTTACATCTGGAACAGGAATACGATCGCGGTACTGTCGGGGCGGAG
TATATACGTGATTTAATAGGGGTTCTACGGTGTAAGAGTTATGTCGAAGCGACCAGGAGA
TATAATAATCTCAACACCCGTATCCAAGGTGCGGAGGAGGCTGAACTTCGACAGCCCATA
CACGAACCGTGCTGTTGCCCCCACTGTCCGCGTCACCAGAAGCAAAATATGGGCCAACAG
GCCCATGTATCGGAAGCCCAAGATGTACAGAATGTATCGAAGCCCAGATGTTCCTAA
>JF909082
ATGTGGGATCCATTGTTGAACGATTTTCCCGAAACCGTTCACGGTTTCCGTTCTATGCTT
GCTGTTAAATACCTGGTACATCTGGAACAGGAATACGATCGCGGTACTGTCGGGGCGGAG
TATATACGTGATTTAATAGGGGTTCTACGGTGTAAGAGTTATGTCGAAGCGACCAGGAGA
TATAATAATCTCAACACCCGTATCCAAGGTGCGGAGGAGGCTGAACTTCGACAGCCCATA
CACGAACCGTGCTGTTGCCCCCACTGTCCGCGTCACCAGAAGCAAAATATGGGCCAACAG
GCCCATGTATCGGAAGCCCAAGATGTACAGAATGTATCGAAGCCCAGATGTTCCTAA
>JF909119
ATGTGGGATCCATTGTTGAACGATTTCCCCGAAACCGTCCACGGTTTCCGTTCTATGCTT
GCGGTTAAATACCTGTTACATCTGGAACAGGAATACGATCGCGGTACTGTCGGGGCGGAG
TATATACGTGATTTAATAGGGGTTCTACGGTGTAAGAGTTATGTCGAAGCGACCAGGAGA
TATAATAATCTCAACACCCGTATCCAAGGTGCGGAGGAGGCTGAACTTCGACAGCCCATA
CACGAACCGTGTTGTTGCCCCCACTGTCCGCGTCACCAGAAGCAAAATATGGGCCAACAG
GCCCATGTATCGGAAGCCAAAGATGTACAGAATGTATCGAAGCCCAGATGTCCCTAA
>AJ717556
ATGTGGGATCCATTGTTGAACGATTTTCTCGAAACCGTTCACGGTTTCCGTTCTATGCTT
GCCGTTAAATACCTGTTACATCTGGAACAGGAATACGATCGCGGTACTGTCGGGGCTGAG
TATATACGTGATCTAATAGGGGTTCTACGGTGTAAGAGTTATGTCGAAGCGACCAGGAGA
TATAATAATCTCAACACCCGTATCCAAGGTGCGGAGGAGGCTGAACTTCGACAGCCCATA
CACGAACCGTGTGGCTGCCCCCACTGTCCGCGTCACCAGAAGCAAAATATGGGCCAACAG
GCCCATGTATCGGAAGCCCAAGATGTACAGAATGTATCGAAGCCCAGATGTCCCTAA
>AJ717558
ATGTGGGATCCATTGTTGAACGATTTTCCCGAAACCGTTCGCGGTTTCCGTTGTATGCTT
GCTGTTAAATACCTGTTACATCTGGAACAGGAATACGATCGCGGTACTGTCGGGGCTGAG
TATATACGTGATCTAATAGGGGTGCTACGGTGTAAGAGTTATGTCGAAGCGACCAGGAGA
TATAATAATCTCAACACCCGTATCCAAGGTGCGGAGGAGGCTGAACTTCGACAGCCCATA
CACGAACCGTGTTGTTGCCCCCACTGTCCGCGTCACCAGAAGCAAAATATGGGCCAACAG
GCCCATGTATCGGAAGCCCAAGATGTACAGAATGTATCGAAGCCCAGATGTCCCTAA
>AJ717545
ATGTGGGATCCATTGTTGAACGATTTTCCCGAAACCGTTCACGGTTTCCGTGCTATGCTT
GCTGTTAAATACCTGTTACATCTTGAACAGAAATACGATCGCGGTACTGTCGGGGCTGAG
TATATACGGGATCTAATAGGGGTTCTACGGTGTAAGAGTTATGTCGAAGCGACCAGGAGA
TATAATAATCTCAACACCCGTATCCAAGGTGCGGAGGAGGCTGAACTTCGACAGCCCATA
CACGAACCGTGTTGTTGCCCCCACTGTCCGCGTCACCAGAAGCAAAATATGGGCCAACAG
GCCCATGTATCGGAAGCCCAAGATGTACAGAATGTATCGAAGCCCAGACGTCCCTAA
>AJ717544
ATGTGGGATCCATTGTTGAACGATTTTCCCGAAACCGTTCACGGTTTCCGTGCTATGCTT
GCTGTTAAATACCTGTTACATCTTGAACAGAAATACGATCGCGGTACTGTCGGGGCTGAG
TATATACGGGATCTAATAGGGGTTCTACGGTGTAAGAGTTATGTCGAAGCGACCAGGAGA
TATAATAATCTCAACACCCGTATCCAAGGTGCGGAGGAGGCTGAACTTCGACAGCCCATA
CACGAACCGTGTTGTTGCCCCCACTGTCCGCGTCACCAGAAGCAAAATATGGGCCAACAG
GCCCATGTATCGGAAGCCCAAGATGTACAGAATGTATCGAAGCCCAGACGTCCCTAA
>AJ717551
ATGTGGGATCCATTGTTGAACGATTTTCCCGAAACCGTTCACGGTTTCCGTTCTATGCTT
GCTGTTAAATACCTGTTACATCTGGAACAGGAATACGATCGCGGTACTGTCGGGGCTGAG
TATATACGGGATCTAATAGGGGTTCTACGGTGTAAGAGTTATGTCGAAGCGACCAGGAGA
TATAATAATCTCAACACCCGTATCCAAGGTGCGGAGGAGGCTGAACTTCGACAGCCCATA
CACGAACCGTGTTGTTGCCCCCACTGTCCGCGTCACCAGAAGCAAAATATGGGCCAACAG
GCCCATGTATCGGAAGCCCAAGATGTACAGAATGTATCGAAGCCCAGACGTCCCTAA
>AJ717553
ATGTGGGATCCATTGTTGAACGATTTTCCCGAAACCGTTCACGGTTTCCGTTCTATGCTT
GCTGTTAAATACCTGTTACATCTTGAACAGGAATACGATCGCGGTACTGTCGGGGCTGAG
TATATACGGGATCTAATAGGGGTTCTACGGTGTAAGAGTTATGTCGAAGCGACCAGGAGA
TATAATAATCTCAACACCCGTATCCAAGGTGCGGAGGAGGCTGAACTTCGACAGCCCATA
CACGAACCGTGTTGTTGCCCCCACTGTCCGCGTCACCAGAAGCAAAATATGGGCCAACAG
GCCCATGTATCGGAAGCCCAAGATGTACAGAATGTATCGAAGCCCAGATGTCCCTAA
>JF909179
ATGTGGGATCCATTGTTGAACGATTTCCCAGAAACCGTTCACGGTTTCCGTTCTATGCTT
GCTGTTAAATACCTGTTACATCTGGAACAGGAATACGATCGCGGTACTGTCGGGGCTGAG
TACATACGGGATCTAATAGGGGTTCTACGGTGTAAGAGTTATGTCGAAGCGACCAGGAGA
TATAATAATCTCAACACCCGTATCCAAGGTGCGGAGGAGGCTGAACTTCGACAGCCCATA
CACGAACCGTGTTGTTGCCCCCATTGTCCGCGTCACCAGAAGCAAAATATGGGCCAACAG
GCCCATGTATCGGAAGCCGAAGCTGTACAGAATGTATCGAAGCCCAGATGTCCCTAA
>JF909177
ATGTGGGATCCATTGTTGAACGATTTCCCAGAAACCGTTCACGGTTTCCGTTCTATGCTT
GCTGTTAAATACCTGTTACATCTGGAACAGGAATACGATCGCGGTACTGTCGGGGCTGAG
TACATACGGGATCTAATAGGGGTTCTACGGTGTAAGAGTTATGTCGAAGCGACCAGGAGA
TATAATAATCTCAACACCCGTATCCAAGGTGCGGAGGAGGCTGAACTTCGACAGCCCATA
CACGAACCGTGTTGTTGCCCCCACTGTCCGCGTCACCAGAAGCAAAATATGGGCCAACAG
GCCCATGTATCGGAAGCCGAAGCTGTACAGAATGTATCGAAGCCCAGATGTCCCTAA
>JF909198
ATGTGGGATCCATTGTTGAACGATTTCCCAGAAACCGTTCACGGTTTCCGTTCTATGCTT
GCTGTTAAATACCTGTTACATCTGGAACAGGAATACGATCGCGGTACTGTCGGAGCTGAG
TACATACGGGATCTAATAGGGGTTTTACGGTGTAAGAGTTATGTCGAAGCGACCAGGAGA
TATAATAATCTCAACACCCGTATCCAAGGTGCGGAGGAGGCTGAACTTCGACAGCCCATA
CACGAACCGTGTGGTTGCCCCCACTGTCCGCGTCACCAGAAGCAAAATATGGGCCAACAG
GCCCATGTATCGGAAGCCGAAGCTGTACAGAATGTATCGAAGCCCAGATGTCCCTAA
>JF909065
ATGTGGGATCCATTGTTGAACGATTTCCCAGAAACCGTGCACGGTTTCCGTTCTATGCTT
GCTGTTAAATACCTGTTACATCTGGAACAGGAATACGATCGCGGTACTGTCGGGGCTGAG
TACATACGGGATCTAATAGGGGTTCTACGGTGTAAGAGTTATGTCGAAGCGACCAGGAGA
TATAATAATCTCAACACCCGTATCCAAGGTGCGGAGGAGGCTGAACTTCGACAGCCCATA
CACGAACCGTGTTGTTGCCCCCACTGTCCGCGTCACCAGAAGCAAAATATGGGCCAACAG
GCCCATGTATCGGAAGCCGAAGCTGTACAGAATGTATCGAAGCCCAGATGTCCCTAA
>JF909064
ATGTGGGATCCATTGTTGAACGATTTCCCAGAAACCGTGCACGGTTTCCGTTCTATGCTT
GCTGTTAAATACCTGTTACATCTGGAACAGGAATACGATCGCGGTACTGTCGGGGCTGAG
TACATACGGGATCTAATAGGGGTTCTACGGTGTAAGAGTTATGTCGAAGCGACCAGGAGA
TATAATAATCTCAACACCCGTATCCAAGGTGCGGAGGAGGCTGAACTTCGACAGCCCATA
CACGAACCGTGTTGTTGCCCCCACTGTCCGCGTCACCAGAAGCAAAATATGGGCCAACAG
GCCCATGTATCGGAAGCCGAAGCTGTACAGAATGTATCGAAGCCCAGATGTCCCTAA
>JF909066
ATGTGGGATCCATTGTTGAACGATTTCCCAGAAACCGTGCACGGTTTCCGTTCTATGCTT
GCTGTTAAATACCTGTTACATCTGGAACAGGAATACGATCGCGGTACTGTCGGGGCTGAG
TACATACGGGATCTAATAGGGGTTCTACGGTGTAAGAGTTATGTCGAAGCGACCAGGAGA
TATAATAATCTCAACACCCGTATCCAAGGTGCGGAGGAGGCTGAACTTCGACAGCCCATA
CACGAACCGTGTTGTTGCCCCCACTGTCCGCGTCACCAGAAGCAAAATATGGGCCAACAG
GCCCATGTATCGGAAGCCGAAGCTGTACAGAATGTATCGAAGCCCAGATGTCCCTAA
>JF909067
ATGTGGGATCCATTGTTGAACGATTTCCCAGAAACCGTGCACGGTTTCCGTTCTATGCTT
GCTGTTAAATACCTGTTACATCTGGAACAGGAATACGATCGCGGTACTGTCGGGGCTGAG
TACATACGGGATCTAATAGGGGTTCTACGGTGTAAGAGTTATGTCGAAGCGACCAGGAGA
TATAATAATCTCAACACCCGTATCCAAGGTGCGGAGGAGGCTGAACTTCGACAGCCCATA
CACGAACCGTGTTGTTGCCCCCACTGTCCGCGTCACCAGAAGCAAAATATGGGCCAACAG
GCCCATGTATCGGAAGCCGAAGCTGTACAGAATGTATCGAAGCCCAGATGTCCCTAA
>JF909168
ATGTGGGATCCATTGTTGAACGATTTCCCAGAAACCGTGCACGGTTTCCGTTCTATGCTT
GCTGTTAAATACCTGTTACATCTGGAACAGGAATACGATCGCGGTACTGTCGGGGCTGAG
TACATACGGGATCTAATAGGGGTTCTACGGTGTAAGAGTTATGTCGAAGCGACCAGGAGA
TATAATAATCTCAACACCCGTATCCAAGGTGCGGAGGAGGCTGAACTTCGACAGCCCATA
CACGAACCGTGTTGTTGCCCCCACTGTCCGCGTCACCAGAAGCAAAATATGGGCCAACAG
GCCCATGTATCGGAAGCCGAAGCTGTACAGAATGTATCGAAGCCCAGATGTCCCTAA
>JF909191
ATGTGGGATCCATTGTTGAACGATTTCCCAGAAACCGTGCACGGTTTCCGTTCTATGCTT
GCTGTTAAATACCTGTTACATCTGGAACAGGAATACGATCGCGGTACTGTCGGGGCTGAG
TACATACGGGATCTAATAGGGGTTCTACGGTGTAAGAGTTATGTCGAAGCGACCAGGAGA
TATAATAATCTCAACACCCGTATCCAAGGTGCGGAGGAGGCTGAACTTCGACAGCCCATA
CACGAACCGTGTTGTTGCCCCCACTGTCCGCGTCACCAGAAGCAAAATATGGGCCAACAG
GCCCATGTATCGGAAGCCGAAGCTGTACAGAATGTATCGAAGCCCAGATGTCCCTAA
>JF909192
ATGTGGGATCCATTGTTGAACGATTTCCCAGAAACCGTGCACGGTTTCCGTTCTATGCTT
GCTGTTAAATACCTGTTACATCTGGAACAGGAATACGATCGCGGTACTGTCGGGGCTGAG
TACATACGGGATCTAATAGGGGTTCTACGGTGTAAGAGTTATGTCGAAGCGACCAGGAGA
TATAATAATCTCAACACCCGTATCCAAGGTGCGGAGGAGGCTGAACTTCGACAGCCCATA
CACGAACCGTGTTGTTGCCCCCACTGTCCGCGTCACCAGAAGCAAAATATGGGCCAACAG
GCCCATGTATCGGAAGCCGAAGCTGTACAGAATGTATCGAAGCCCAGATGTCCCTAA
>JF909077
ATGTGGGATCCATTGTTGAACGATTTCCCAGAAACCGTACACGGTTTCCGTTCTATGCTT
GCGGTTAAATACCTGTTACATCTGGAACAGGAATACGATCGCGGTACTGTCGGGGCTGAG
TACATACGGGATCTAATAGGGGTTCTACGGTGTAAGAGTTATGTCGAAGCGACCAGGAGA
TATAATAATCTCAACACCCGTATCCAAGGTGCGGAGGAGGCTGAACTTCGACAGCCCATA
CACGAACCGTGTTGTTGCCCCCACTGTCCGCGTCACCAGAAGCAAAATATGGGCCAACAG
GCCCATGTATCGGAAGCCGAAGCTGTACAGAATGTATCGAAGCCCAGATGTCCCTAA
>JF909174
ATGTGGGATCCATTATTGAACGATTTCCCTGAAACCGTTCACGGTTTCCGTTCTATGCTT
GCAGTTAAATACCTGTTACATCTGGAACAGGAATACGATCGCGGTACTGTCGGGGCTGAG
TATATACGGGATCTAATAGGGGTGCTACGGTGTAAGAGTTATGTCGAAGCGACCAGGAGA
TATAATAATCTCAACACCCGTATCCAAGGTGCGGAGGAGGCTGAACTTCGACAGCCCATA
CACGAACCGTGTTGTTGCCCCCACTGTCCGCGTCACCAGAAGCAAAATATGGGCCAACAG
GCCCATGTATCGGAAGCCGAAGATGTACAGAATGTATCGAAGCCCAGACGTCCCTAA
>JF909063
ATGTGGGATCCATTATTGAACGATTTCCCTGAAACCGTTCACGGTTTCCGTTCTATGCTT
GCTGTTAAATACCTGTTACATCTGGAACAGGAATACGATCGCGGTACTGTCGGGGCTGAG
TATATACGGGATCTAATAGGGGTGCTACGGTGTAAGAGTTATGTCGAAGCGACCAGGAGA
TATAATAATCTCAACACCCGTATCCAAGGTGCGGAGGAGGCTGAACTTCGACAGCCCATA
CACGAACCGTGTTGTTGCCCCCACTGTCCGCGTCACCAGAAGCAAAATATGGGCCAACAG
GCCCATGTATCGGAAGCCGAAGATGTACAGAATGTATCGAAGCCCAGATGTCCCTAA
>JF909073
ATGTGGGATCCATTATTGAACGATTTCCCTGAAACCGTTCACGGTTTCCGTTCTATGCTT
GCTGTTAAATACCTGTTACATCTGGAACAGGAATACGATCGCGGTACTGTCGGGGCTGAG
TATATACGGGATCTAATAGGGGTGCTACGGTGTAAGAGTTATGTCGAAGCGACCAGGAGA
TATTATAATCTCAACACCCGTATCCAAGGTGCGGAGGAGGCTGAACTTCGACAGCCCATA
CACGAACCGTGTTGTTGCCCCCACTGTCCGCGTCACCAGAAGCAAAATATGGGCCAACAG
GCCCATGTATCGGAAGCCCAAGATGTACAGAATGTATCGAAGCCCAGATGTCCCTAA
>JF909068
ATGTGGGATCCATTGTTGAACGATTTCCCTGAAACCGTTCACGGTTTCCGTTCTATGCTT
GCTGTTAAATACCTGTTACATCTGGAACAGGAATACGATCGCGGTACTGTCGGGGCTGAG
TATATACGGGATCTAATAGGGGTGCTACGGTGTAAGAGTTATGTCGAAGCGACCAGGAGA
TATAATAATCTCAACACCCGTATCCAAGGTGCGGAAGAGGCTGAACTTCGACAGCCCATA
CACGAACCGTGTTGTTGCCCCCACTGTCCGCGTCACCAGAAGCAAAATATGGGCCAACAG
GCCCATGTATCGGAAGCCGAAGATGTACAGAATGTATCGAAGCCCAGATGTCCCTAA
>JF909185
ATGTGGGATCCATTATTGAATGATTTCCCTGAAACCGTTCACGGCTTCCGTGCTATGCTT
GCTGTTAAATACCTGTTACATCTGGAACAGGAATACGATCGCGGTACTGTCGGGGCTGAG
TATATACGGGATCTAATAGGGGTTCTACGGTGTAAGAGTTATGTCGAAGCGACCAGGAGA
TATAATAATCTCAACACCCGTATCCAAGGTGCGGAGGAGGCTGAACTTCGACAGCCCATA
CACGAACCGTGTTGTTGCCCCCACTGTCCGCGTCACCAGAAGCAAAATATGGGCCAACAG
GCCCATGTATCGGAAGCCGAAGATGTACAGAATGTGTCGAAGCCCAGATGTCCCTAA
>JF909074
ATGTGGGATCCATTATTGAACGATTTCCCAGAAACCGTTCACGGTTTTCGTTCTATGCTT
GCTGTTAAATACCTGTTACATCTGGAACAGGAATACGATCGCGGTACTGTCGGGGCTGAG
TATATACGGGATCTAATAGGGGTTCTACGGTGTAAGAATTATGTCGAAGCGACCAGGAGA
TATAATAATCTCAACACCCGTATCCAAGGTGCGGAGGAGGCTGAACTTCGACAGCCCATA
CACGAACCGTGTTGTTGCCCCCACTGTCCGCGTCACCAGAAGCAAAATATGGGCCAACAG
GCCCATGTATCGGAAGCCGAAGATGTACAGAATGTATCGAAGCCCAGATGTCCCTAA
>JF909154
ATGTGGGATCCATTGTTGAACGATTTCCCTGAAACCGTTCACGGTTTCCGTTCTATGCTT
GCTGTTAAATACCTGTTACATCTTGAACAGGAATACGATCGCGGTACTGTCGGGGCGGAG
TATATACGGGATCTAATAGGGGTTCTACGGTGTAAGAGTTATGTCGAAGCGACCAGGAGA
TATAATAATCTCAACACCCGTATCCAAGGTGCGGAGGAGGCTGAACTTCGACAGCCCATA
CACGAACCGTGTTGTTGCCCCCACTGTCCGCGTCACCAGAAGCAAAATATGGGCCAACAG
GCCCATGTATCGGAAGCCCAAGATGTACAGAATGTATCGAAGCCCAGATGTCCCTAA
>JF909153
ATGTGGGATCCATTGTTGAACGATTTCCCTGAAACCGTTCACGGTTTCCGTTCTATGCTT
GCTGTTAAATACCTGTTACATCTTGAACAGGAATACGATCGCGGTACTGTCGGGGCGGAG
TATATACGGGATCTAATAGGGGTTCTACGGTGTAAGAGTTATGTCGAAGCGACCAGGAGA
TATAATAATCTCAACACCCGTATCCAAGGTGCGGAGGAGGCTGAACTTCGACAGCCCATA
CACGAACCGTGTTGTTGCCCCCACTGTCCGCGTCACCAGAAGCAAAATATGGGCCAACAG
GCCCATGTATCGGAAGCCCAAGATGTACAGAATGTATCGAAGCCCAGATGTCCCTAA
>JF909155
ATGTGGGATCCATTGTTGAACGATTTCCCTGAAACCGTTCACGGTTTCCGTTCTATGCTT
GCTGTTAAATACCTGTTACATCTTGAACAGGAATACGATCGCGGTACTGTCGGGGCGGAG
TATATACGGGATCTAATAGGGGTTCTACGGTGTAAGAGTTATGTCGAAGCGACCAGGAGA
TATAATAATCTCAACACCCGTATCCAAGGTGCGGAGGAGGCTGAACTTCGACAGCCCATA
CACGAACCGTGTTGTTGCCCCCACTGTCCGCGTCACCAGAAGCAAAATATGGGCCAACAG
GCCCATGTATCGGAAGCCCAAGATGTACAGAATGTATCGAAGCCCAGATGTCCCTAA
>JF909157
ATGTGGGATCCATTGTTGAACGATTTCCCTGAAACCGTTCACGGTTTCCGTTCTATGCTT
GCTGTTAAATACCTGTTACATCTTGAACAGGAATACGATCGCGGTACTGTCGGGGCGGAG
TATATACGGGATCTAATAGGGGTTCTACGGTGTAAGAGTTATGTCGAAGCGACCAGGAGA
TATAATAATCTCAACACCCGTATCCAAGGTGCGGAGGAGGCTGAACTTCGACAGCCCATA
CACGAACCGTGTTGTTGCCCCCACTGTCCGCGTCACCAGAAGCAAAATATGGGCCAACAG
GCCCATGTATCGGAAGCCCAAGATGTACAGAATGTATCGAAGCCCAGATGTCCCTAA
>JF909076
ATGTGGGATCCATTGTTGAACGATTTCCCTGAAACCGTTCACGGTTTCCGTTCTATGCTT
GCTGTTAAATACCTGTTACATCTGGAACAGGAATACGATCGCGGTACTGTCGGGGCGGAG
TATATACGGGATCTAATAGGGGTTCTACGGTGTAAGAGTTATGTCGAAGCGACCAGGAGA
TATAATAATCTCAACACCCGTATCCAAGGTGCGGAGGAGGCTGAACTTCGACAGCCCATA
CACGAACCGTGTTGTTGCCCCCACTGTCCGCGTCACCAGAAGCAAAATATGGGCCAACAG
GCCCATGTATCGGAAGCCGAAGATGTACAGAATGTATCGAAGCCCAGATGTCCCTAA
>JF909149
ATGTGGGATCCATTGTTGAACGATTTCCCCGAAACCGTTCACGGTTTCCGTTCTATGCTT
GCTGTTAAATACCTGTTACATCTGGAACAGCAATACGATCGCGGTACTGTTGGGGCTGAG
TATATACGGGATCTAATAGGGGTTCTACGGTGTAAGAGTTATGTCGAAGCGACCAGGAGA
TATAATAATCTCAACACCCGTATCCAAGGTGCGGAGGAGGCTGAACTTCGACAGCCCATA
CACGAACCGTGTTGTTGCCCCCACTGTCCGCGTCACCAGAAGCAAAATATGGGCCAACAG
GCCCATGTATCGGAAGCCCAAGATGTACAGAATGTATCGAAGCCCAGATGTCCCTAA
>JF909106
ATGTGGGATCCATTGTTGAACGATTTCCCCGAAACCGTTCACGGTTTCCGTTCTATGCTT
GCTGTTAAATACCTGTTACATCTGGAACAGCAATACGATCGCGGTACTGTTGGGGCTGAG
TATATACGGGATCTAATAGGGGTTCTACGGTGTAAGAGTTATGTCGAAGCGACCAGGAGA
TATAATAATCTCAACACCCGTATCCAAGGTGCGGAGGAGGCTGAACTTCGACAGCCCATA
CACGAACCGTGTTGTTGCCCCCACTGTCCGCGTCACCAGAAGCAAAATATGGGCCAACAG
GCCCATGTATCGGAAGCCCAAGATGTACAGAATGTATCGAAGCCCAGATGTCCCTAA
>JF909099
ATGTGGGATCCATTGTTGAACGATTTCCCCGAAACCGTTCACGGTTTCCGTTCTATGCTT
GCTGTTAAATACCTGTTACATCTGGAACAGCAATACGATCGCGGTACTGTCGGGGCTGAG
TATATACGGGATCTAATAGGGGTTCTACGGTGTAAGAGTTATGTCGAAGCGACCAGGAGA
TATAATAATCTCAACACCCGTATCCAAGGTGCGGAGGAGGCTGAACTTCGACAGCCCATA
CACGAACCGTGTTGTTGCCCCCACTGTCCGCGTCACCAGAAGCAAAATATGGGCCAACAG
GCCCATGTATCGGAAGCCCAAGATGTACAGAATGTATCGAAGCCCAGATGTCCCTAA
>JF909084
ATGTGGGATCCATTGTTGAACGATTTCCCCGAAACCGTTCACGGTTTCCGTTCTATGCTT
GCTGTTAAATACCTGTTACATCTGGAACAGCAATACGATCGCGGTACTGTCGGGGCTGAG
TATATACGGGATCTAATAGGGGTTCTACGGTGTAAGAGTTATGTCGAAGCGACCAGGAGA
TATAATAATCTCAACACCCGTATCCAAGGTGCGGAGGAGGCTGAACTTCGACAGCCCATA
CACGAACCGTGTTGTTGCCCCCACTGTCCGCGTCACCAGAAGCAAAATATGGGCCAACAG
GCCCATGTATCGGAAGCCCAAGATGTACAGAATGTATCGAAGCCCAGATGTCCCTAA
>JF909097
ATGTGGGATCCATTGTTGAACGATTTCCCCGAAACCGTTCACGGTTTCCGTTCTATGCTT
GCTGTTAAATACCTGTTACATCTGGAACAGCAATACGATCGCGGTACTGTCGGGGCTGAG
TATATACGGGATCTAATAGGGGTTCTACGGTGTAAGAGTTATGTCGAAGCGACCAGGAGA
TATAATAATCTCAACACCCGTATCCAAGGTGCGGAGGAGGCTGAACTTCGACAGCCCATA
CACGAACCGTGTTGTTGCCCCCACTGTCCGCGTCACCAGAAGCAAAATATGGACCAACAG
GCCCATGTATCGGAAGCCCAAGATGTACAGAATGTATCGAAGCCCAGATGTCCCTAA
>JF909118
ATGTGGGATCCATTGTTGAACGATTTCCCCGAAACCGTTCACGGTTTCCGTTCTATGCTT
GCTGTTAAATACCTGTTACATCTGGAACAGCAATACGATCGCGGTACTGTCGGGGCTGAG
TATATACGGGATCTAATAGGGGTTCTACGGTGTAAGAGTTATGTCGAAGCGACCAGGAGA
TATAATAATCTCAACACCCGTATCCAAGGTGCGGAGGAGGCTGAACTTCGACAGCCCATA
CACGAACCGTGCTGTTGCCCCCACTGTCCGCGTCACCAGAAGCAAAATATGGGCCAACAG
GCCCATGTATCGGAAGCCCAAGATGTACAGAATGTATCGAAGCCCAGATGTCCCTAA
>JF909111
ATGTGGGATCCATTGTTGAACGATTTCCCCGAAACCGTTCACGGTTTCCGTTCTATGCTT
GCTGTTAAATACCTGTTACATCTGGAACAGCAATACGATCGCGGTACTGTCGGGGCTGAG
TATATACGGGATCTAATAGGGGTACTACGGTGTAAGAGTTATGTCGAAGCGACCAGGAGA
TATAATAATCTCAACACCCGTATCCAAGGTGCGGAGGAGGCTGAACTTCGACAGCCCATA
CACGAACCGTGTTGTTGCCCCCACTGTCCGCGTCACCAGAAGCAAAATATGGGCCAACAG
GCCCATGTATCGGAAGCCCAAGATGTACAGAATGTATCGAAGCCCAGATGTCCCTAA
>JF909110
ATGTGGGATCCATTGTTGAACGATTTCCCCGAAACCGTTCACGGTTTCCGTTCTATGCTT
GCTGTTAAATACCTGTTACATCTGGAACAGCAATACGATCGCGGTACTGTCGGGGCTGAG
TATATACGGGATCTAATAGGGGTACTACGGTGTAAGAGTTATGTCGAAGCGACCAGGAGA
TATAATAATCTCAACACCCGTATCCAAGGTGCGGAGGAGGCTGAACTTCGACAGCCCATA
CACGAACCGTGTTGTTGCCCCCACTGTCCGCGTCACCAGAAGCAAAATATGGGCCAACAG
GCCCATGTATCGGAAGCCCAAGATGTACAGAATGTATCGAAGCCCAGATGTCCCTAA
>JF909133
ATGTGGGATCCATTGTTGAACGATTTCCCCGAAACTGTTCACGGTTTCCGTTCTATGCTT
GCCGTTAAATATCTGTTACATCTGGAACAGCAATACGATCGCGGTACTGTCGGGGCTGAG
TATATACGGGATCTAATAGGGGTTCTACGGTGTAAGAGTTATGTCGAAGCGACCAGGAGA
TATAATAATCTCAACACCCGTATCCAAGGTGCGGAGGAGGCTGAACTTCGACAGCCCATA
CACGAACCGTGTTGTTGCCCCCACTGTCCGCGTCACCAGAAGCAAAATATGGGCCAACAG
GCCCATGTATCGGAAGCCCAAGATGTACAGAATGTATCGAAGCCCAGATGTCCCTAA
>AJ717546
ATGTGGGATCCATTGTTGAACGATTTTCCAGAAACCGTTCACGGTTTCCGTTCTATGCTT
GCTGTTAAATATTTGTTACATCTGGAACAGGAATACGATCGCGGTACTGTCGGGGCTGAG
TATATACGGGATCTAATAGGGGTTCTACGGTGTAAGAGTTATGTCGAAGCGACCAGGAGA
TATAATAATCTCAACACCCGTATCCAAGGTGCGGAGGAGGCTGAACTTCGACAGCCCATA
CACGAACCGTGTTGTTGCCCCCACTGTCCGCGTCACCAGAAGCAAAATATGGGCCAACAG
GCCCATGTATCGGAAGCCCAAGATGTACAGAATGTATCGAAGCCCAGATGTCCCTAA
>AJ717550
ATGTGGGATCCATTGGTGAACGATTTTCCCGAAACCGTAAACGGTTTCCGTTCTATGCTT
GCTGTTAAATACCTGTTACATCTGGAACAGGAATACGATCGCGGTACTGTCGGGGCTGAG
TATATACGGGATCTAATAGGGGTTCTACGGTGTAAGAGTTATGTCGAAGCGACCAGGAGA
TATAATAATCTCAACACCCGTATCCAAGGTGCGGAGGAGGCTGAACTACGACAGCCCATA
CACGAACCGTGTTGTTGCCCCCACTGTCCGCGTCACCAGAAGCAAAATATGGGCCAACAG
GCCCATGTATCGGAAGCCCAAGATGTACAGAATGTATCGAAGCCCAGATGTCCCTAA
>AJ717549
ATGTGGGATCCATTGTTGAACGATTTTCCCGAAACCGTTAACGGTTTCCGTTCTATGCTT
GCTGTTAAATACCTGTTACATCTGGAACAGGAATACGATCGCGGTACTGTCGGGGCGGAG
TATATACGGGATCTAATAGGGGTTCTACGGTGTAAGAGTTATGTCGAAGCGACCAGGAGA
TATAATAATCTCAACACCCGTATCCAAGGTGCGGAGGAGGCTGAACTTCGACAGCCCATA
CACGAACCGTGTTGTTGCCCCCACTGTCCGCGTCACCAGAAGCAAAATATGGGCCAACAG
GCCCATGTATCGGAAGCCCAAGATGTACATAATGTATCGAAGCCCAGATGTCCCTAA
>AJ717557
ATGTGGGATCCATTGTTGAACGATTTTCCCGAAACCGTTCACGGTTTCCGTTCTATGCTT
GCTGTTAAATACCTGTTACATCTGGAACAGGAATACGATCGCGGTACTGTCGGGGCTGAG
TATATACGGGATCTAATAGGGGTTCTACGGTGTAAGAGTTATGTCGAAGCGACCAGGAGA
TATAATAATCTCAACACCCGTATCCAAGGTGCGGAGGAGGCTGAACTTCGACAGCCCATA
CACGAACCGTGTTGTTGCCCCCACTGTCCGCGTCACCAGAAGCAAAATATGGGCCAACAG
GCCCATGTATCGGAAGCCCAAGATGTACAGAATGTATCGAAGCCCAGATGTCCCTAA
>AJ717552
ATGTGGGATCCATTGTTGAACGATTTTCCCGAAACCGTTCACGGTTTCCGTTCTATGCTT
GCTGTTAAATACCTGTTACATCTGGAACAGGAATACGATCGCGGTACTGTCGGGGCTGAG
TATATACGGGATCTAATAGGGGTTCTACGGTGTAAGAGTTATGTCGAAGCGACCAGGAGA
TATAATAATCTCAACACCCGTATCCAAGGTGCGGAGGAGGCTGAACTTCGACAGCCCATA
CACGAACCGTGTTGTTGCCCCCACTGTCCGCGTCACCAGAAGCAAAATATGGGCCAACAG
GCCCATGTATCGGAAGCCCAAGATGTACAGAATGTATCGAAGCCCAGATGTCCCTAA
>JF909070
ATGTGGGATCCATTGTTGAATGATTTTCCCGAAACCGTTCACGGTTTCCGTTCTATGCTT
GCTGTTAAATACCTGTTACATCTGGAACAGGAATACGATCGCGGTACTGTCGGGGCTGAG
TATATACGGGATCTAATAGGGGTTCTACGGTGTAAGAGTTATGTCGAAGCGACCAGGAGA
TATAATAATCTCAACACCCGTATCCAAGGTGCGGAGGAGGCTGAACTTCGACAGCCCATA
CACGAACCGTGTTGTTGCCCCCACTGTCCGCGTCACCAGAAGCAAAATATGGGCCAACAG
GCCCATGTATCGGAAGCCCAAGATGTACAGAATGTATCGAAGCCCAGATGTCCCTAA
>JF909069
ATGTGGGATCCATTGTTGAATGATTTTCCCGAAACCGTTCACGGTTTCCGTTCTATGCTT
GCTGTTAAATACCTGTTACATCTGGAACAGGAATACGATCGCGGTACTGTCGGGGCTGAG
TATATACGGGATCTAATAGGGGTTCTACGGTGTAAGAGTTATGTCGAAGCGACCAGGAGA
TATAATAATCTCAACACCCGTATCCAAGGTGCGGAGGAGGCTGAACTTCGACAGCCCATA
CACGAACCGTGTTGTTGCCCCCACTGTCCGCGTCACCAGAAGCAAAATATGGGCCAACAG
GCCCATGTATCGGAAGCCCAAGATGTACAGAATGTATCGAAGCCCAGATGTCCCTAA
>JF909072
ATGTGGGATCCATTGTTGAATGATTTTCCCGAAACCGTTCACGGTTTCCGTTCTATGCTT
GCTGTTAAATACCTGTTACATCTGGAACAGGAATACGATCGCGGTACTGTCGGGGCTGAG
TATATACGGGATCTAATAGGGGTTCTACGGTGTAAGAGTTATGTCGAAGCGACCAGGAGA
TATAATAATCTCAACACCCGTATCCAAGGTGCGGAGGAGGCTGAACTTCGACAGCCCATA
CACGAACCGTGTTGTTGCCCCCACTGTCCGCGTCACCAGAAGCAAAATATGGGCCAACAG
GCCCATGTATCGGAAGCCCAAGATGTACAGAATGTATCGAAGCCCAGATGTCCCTAA
>JF909071
ATGTGGGATCCATTGTTGAATGATTTTCCCGAAACCGTTCACGGTTTCCGTTCTATGCTT
GCTGTTAAATACCTGTTACATCTGGAACAGGAATACGATCGCGGTACTGTCGGGGCTGAG
TATATACGGGATCTAATAGGGGTTCTACGGTGTAAGAGTTATGTCGAAGCGACCAGGAGA
TATAATAATCTCAACACCCGTATCCAAGGTGCGGAGGAGGCTGAACTTCGACAGCCCATA
CACGAACCGTGTTGTTGCCCCCACTGTCCGCGTCACCAGAAGCAAAATATGGGCCAACAG
GCCCATGTATCGGAAGCCCAAGATGTACAGAATGTATCGAAGCCCAGATGTCCCTAA
>JF909164
ATGTGGGATCCATTGTTGAATGATTTTCCCGAAACCGTTCACGGTTTCCGTTCTATGCTT
GCTGTTAAATACCTGTTACATCTGGAACAGGAATACGATCGCGGTACTGTCGGGGCTGAG
TATATACGGGATCTAATAGGGGTTCTACGGTGTAAGAGTTATGTCGAAGCGACCAGGAGA
TATAATAATCTCAACACCCGTATCCAAGGTGCGGAGGAGGCTGAACTTCGACAGCCCATA
CACGAACCGTGTTGTTGCCCCCACTGTCCGCGTCACCAGAAGCAAAATATGGGCCAACAG
GCCCATGTATCGGAAGCCCAAGATGTACAGAATGTATCGAAGCCCAGATGTCCCTAA
>JF909163
ATGTGGGATCCATTGTTGAATGATTTTCCCGAAACCGTTCACGGTTTCCGTTCTATGCTT
GCTGTTAAATACCTGTTACATCTGGAACAGGAATACGATCGCGGTACTGTCGGGGCTGAG
TATATACGGGATCTAATAGGGGTTCTACGGTGTAAGAGTTATGTCGAAGCGACCAGGAGA
TATAATAATCTCAACACCCGTATCCAAGGTGCGGAGGAGGCTGAACTTCGACAGCCCATA
CACGAACCGTGTTGTTGCCCCCACTGTCCGCGTCACCAGAAGCAAAATATGGGCCAACAG
GCCCATGTATCGGAAGCCCAAGATGTACAGAATGTATCGAAGCCCAGATGTCCCTAA
>JF909170
ATGTGGGATCCATTGTTGAATGATTTTCCCGAAACCGTTCACGGTTTCCGTTCTATGCTT
GCTGTTAAATACCTGTTACATCTGGAACAGGAATACGATCGCGGTACTGTCGGGGCTGAG
TATATACGGGATCTAATAGGGGTTCTACGGTGTAAGAGTTATGTCGAAGCGACCAGGAGA
TATAATAATCTCAACACCCGTATCCAAGGTGCGGAGGAGGCTGAACTTCGACAGCCCATA
CACGAACCGTGTTGTTGCCCCCACTGTCCGCGTCACCAGAAGCAAAATATGGGCCAACAG
GCCCATGTATCGGAAGCCCAAGATGTACAGAATGTATCGAAGCCCAGATGTCCCTAA
>JF909167
ATGTGGGATCCATTGTTGAATGATTTTCCCGAAACCGTTCACGGTTTCCGTTCTATGCTT
GCTGTTAAATACCTGTTACATCTGGAACAGGAATACGATCGCGGTACTGTCGGGGCTGAG
TATATACGGGATCTAATAGGGGTTCTACGGTGTAAGAGTTATGTCGAAGCGACCAGGAGA
TATAATAATCTCAACACCCGTATCCAAGGTGCGGAGGAGGCTGAACTTCGACAGCCCATA
CACGAACCGTGTTGTTGCCCCCACTGTCCGCGTCACCAGAAGCAAAATATGGGCCAACAG
GCCCATGTATCGGAAGCCCAAGATGTACAGAATGTATCGAAGCCCAGATGTCCCTAA
>JF909173
ATGTGGGATCCATTGTTGAATGATTTTCCCGAAACCGTTCACGGTTTCCGTTCTATGCTT
GCTGTTAAATACCTGTTACATCTGGAACAGGAATACGATCGCGGTACTGTCGGGGCTGAG
TATATACGGGATCTAATAGGGGTTCTACGGTGTAAGAGTTATGTCGAAGCGACCAGGAGA
TATAATAATCTCAACACCCGTATCCAAGGTGCGGAGGAGGCTGAACTTCGACAGCCCATA
CACGAACCGTGTTGTTGCCCCCACTGTCCGCGTCACCAGAAGCAAAATATGGGCCAACAG
GCCCATGTATCGGAAGCCCAAGATGTACAGAATGTATCGAAGCCCAGATGTCCCTAA
>JF909171
ATGTGGGATCCATTGTTGAATGATTTTCCCGAAACCGTTCACGGTTTCCGTTCTATGCTT
GCTGTTAAATACCTGTTACATCTGGAACAGGAATACGATCGCGGTACTGTCGGGGCTGAG
TATATACGGGATCTAATAGGGGTTCTACGGTGTAAGAGTTATGTCGAAGCGACCAGGAGA
TATAATAATCTCAACACCCGTATCCAAGGTGCGGAGGAGGCTGAACTTCGACAGCCCATA
CACGAACCGTGTTGTTGCCCCCACTGTCCGCGTCACCAGAAGCAAAATATGGGCCAACAG
GCCCATGTATCGGAAGCCCAAGATGTACAGAATGTATCGAAGCCCAGATGTCCCTAA
>JF909180
ATGTGGGATCCATTGTTGAATGATTTTCCCGAAACCGTTCACGGTTTCCGTTCTATGCTT
GCTGTTAAATACCTGTTACATCTGGAACAGGAATACGATCGCGGTACTGTCGGGGCTGAG
TATATACGGGATCTAATAGGGGTTCTACGGTGTAAGAGTTATGTCGAAGCGACCAGGAGA
TATAATAATCTCAACACCCGTATCCAAGGTGCGGAGGAGGCTGAACTTCGACAGCCCATA
CACGAACCGTGTTGTTGCCCCCACTGTCCGCGTCACCAGAAGCAAAATATGGGCCAACAG
GCCCATGTATCGGAAGCCCAAGATGTACAGAATGTATCGAAGCCCAGATGTCCCTAA
>JF909178
ATGTGGGATCCATTGTTGAATGATTTTCCCGAAACCGTTCACGGTTTCCGTTCTATGCTT
GCTGTTAAATACCTGTTACATCTGGAACAGGAATACGATCGCGGTACTGTCGGGGCTGAG
TATATACGGGATCTAATAGGGGTTCTACGGTGTAAGAGTTATGTCGAAGCGACCAGGAGA
TATAATAATCTCAACACCCGTATCCAAGGTGCGGAGGAGGCTGAACTTCGACAGCCCATA
CACGAACCGTGTTGTTGCCCCCACTGTCCGCGTCACCAGAAGCAAAATATGGGCCAACAG
GCCCATGTATCGGAAGCCCAAGATGTACAGAATGTATCGAAGCCCAGATGTCCCTAA
>JF909184
ATGTGGGATCCATTGTTGAATGATTTTCCCGAAACCGTTCACGGTTTCCGTTCTATGCTT
GCTGTTAAATACCTGTTACATCTGGAACAGGAATACGATCGCGGTACTGTCGGGGCTGAG
TATATACGGGATCTAATAGGGGTTCTACGGTGTAAGAGTTATGTCGAAGCGACCAGGAGA
TATAATAATCTCAACACCCGTATCCAAGGTGCGGAGGAGGCTGAACTTCGACAGCCCATA
CACGAACCGTGTTGTTGCCCCCACTGTCCGCGTCACCAGAAGCAAAATATGGGCCAACAG
GCCCATGTATCGGAAGCCCAAGATGTACAGAATGTATCGAAGCCCAGATGTCCCTAA
>JF909183
ATGTGGGATCCATTGTTGAATGATTTTCCCGAAACCGTTCACGGTTTCCGTTCTATGCTT
GCTGTTAAATACCTGTTACATCTGGAACAGGAATACGATCGCGGTACTGTCGGGGCTGAG
TATATACGGGATCTAATAGGGGTTCTACGGTGTAAGAGTTATGTCGAAGCGACCAGGAGA
TATAATAATCTCAACACCCGTATCCAAGGTGCGGAGGAGGCTGAACTTCGACAGCCCATA
CACGAACCGTGTTGTTGCCCCCACTGTCCGCGTCACCAGAAGCAAAATATGGGCCAACAG
GCCCATGTATCGGAAGCCCAAGATGTACAGAATGTATCGAAGCCCAGATGTCCCTAA
>JF909188
ATGTGGGATCCATTGTTGAATGATTTTCCCGAAACCGTTCACGGTTTCCGTTCTATGCTT
GCTGTTAAATACCTGTTACATCTGGAACAGGAATACGATCGCGGTACTGTCGGGGCTGAG
TATATACGGGATCTAATAGGGGTTCTACGGTGTAAGAGTTATGTCGAAGCGACCAGGAGA
TATAATAATCTCAACACCCGTATCCAAGGTGCGGAGGAGGCTGAACTTCGACAGCCCATA
CACGAACCGTGTTGTTGCCCCCACTGTCCGCGTCACCAGAAGCAAAATATGGGCCAACAG
GCCCATGTATCGGAAGCCCAAGATGTACAGAATGTATCGAAGCCCAGATGTCCCTAA
>JF909176
ATGTGGGATCCATTGTTGAATGATTTTCCCGAAACCGTTCACGGTTTCCGTTCTATGCTT
GCTGTTAAATACCTGTTACATCTGGAACAGGAATACGATCGCGGTACTGTCGGGGCTGAG
TATATACGGGATCTAATAGGGGTTCTACGGTGTAAGAGTTATGTCGAAGCGACCAGGAGA
TATAATAATCTCAACACCCGTATCCAAGGTGCGGAGGAGGCTGAACTTCGACAGCCCATA
CACGAACCGTGTTGTTGCCCCCACTGTCCGCGTCACCAGAAGCAAAATATGGGCCAACAG
GCCCATGTATCGGAAGCCCAAGATGTACAGAATGTATCGAAGCCCAGATGTCCCTAA
>JF909190
ATGTGGGATCCATTGTTGAATGATTTTCCCGAAACCGTTCACGGTTTCCGTTCTATGCTT
GCTGTTAAATACCTGTTACATCTGGAACAGGAATACGATCGCGGTACTGTCGGGGCTGAG
TATATACGGGATCTAATAGGGGTTCTACGGTGTAAGAGTTATGTCGAAGCGACCAGGAGA
TATAATAATCTCAACACCCGTATCCAAGGTGCGGAGGAGGCTGAACTTCGACAGCCCATA
CACGAACCGTGTTGTTGCCCCCACTGTCCGCGTCACCAGAAGCAAAATATGGGCCAACAG
GCCCATGTATCGGAAGCCCAAGATGTACAGAATGTATCGAAGCCCAGATGTCCCTAA
>JF909189
ATGTGGGATCCATTGTTGAATGATTTTCCCGAAACCGTTCACGGTTTCCGTTCTATGCTT
GCTGTTAAATACCTGTTACATCTGGAACAGGAATACGATCGCGGTACTGTCGGGGCTGAG
TATATACGGGATCTAATAGGGGTTCTACGGTGTAAGAGTTATGTCGAAGCGACCAGGAGA
TATAATAATCTCAACACCCGTATCCAAGGTGCGGAGGAGGCTGAACTTCGACAGCCCATA
CACGAACCGTGTTGTTGCCCCCACTGTCCGCGTCACCAGAAGCAAAATATGGGCCAACAG
GCCCATGTATCGGAAGCCCAAGATGTACAGAATGTATCGAAGCCCAGATGTCCCTAA
>JF909175
ATGTGGGATCCATTGTTGAATGATTTTCCCGAAACCGTTCACGGTTTCCGTTCTATGCTT
GCTGTTAAATACCTGTTACATCTGGAACAGGAATACGATCGCGGTACTGTCGGGGCTGAG
TATATACGGGATCTAATAGGGGTTCTACGGTGTAAGAGTTATGTCGAAGCGACCAGGAGA
TATAATAATCTCAACTCCCGTATCCAAGGTGCGGAGGAGGCTGAACTTCGACAGCCCATA
CACGAACCGTGTTGTTGCCCCCACTGTCCGCGTCACCAGAAGCAAAATATGGGCCAACAG
GCCCATGTATCGGAAGCCCAAGATGTACAGAATGTATCGAAGCCCAGATGTCCCTAA
>JF909096
ATGTGGGATCCATTGTTGAATGATTTTCCCGAAACCGTTCACGGTTTCCGTTCTATGCTT
GCTGTTAAATACCTGTTACATCTGGAACAGGAATACGATCGCGGTACTGTCGGGGCTGAG
TATATACGGGATCTAATAGGGGTTCTACGGTGTAAGAGTTATGTCGAAGCGACCAGGAGA
TATAATAATCTCAACTCCCGTATCCAAGGTGCGGAGGAGGCTGAACTTCGACAGCCCATA
CACGAACCGTGTTGTTGCCCCCACTGTCCGCGTCACCAGAAGCAAAATATGGGCCAACAG
GCCCATGTATCGGAAGCCCAAGATGTACAGAATGTATCGAAGCCCAGATGTCCCTAA
>JF909166
ATGTGGGATCCATTGTTGAATGATTTTCCCGAAACCGTTCACGGTTTCCGTTCTATGCTT
GCTGTTAAATACCTCTTACATCTGGAACAGGAATACGATCGCGGTACTGTCGGGGCTGAG
TATATACGGGATCTAATAGGGGTTCTCCGGTGTAAGAGTTATGTCGAAGCGACCAGGAGA
TATAATAATCTCAACACCCGTATCCAAGGTGCGGAGGAGGCTGAACTTCGACAGCCCATA
CACGAACCGTGTTGTTGCCCCCACTGTCCGCGTCACCAGAAGCAAAATATGGGCCAACAG
GCCCATGTATCGGAAGCCCAAGATGTACAGAATGTATCGAAGCCCAGATGTCCCTAA
>JF909165
ATGTGGGATCCATTGTTGAATGATTTTCCCGAAACCGTTCACGGTTTCCGTTCTATGCTT
GCTGTTAAATACCTCTTACATCTGGAACAGGAATACGATCGCGGTACTGTCGGGGCTGAG
TATATACGGGATCTAATAGGGGTTCTCCGGTGTAAGAGTTATGTCGAAGCGACCAGGAGA
TATAATAATCTCAACACCCGTATCCAAGGTGCGGAGGAGGCTGAACTTCGACAGCCCATA
CACGAACCGTGTTGTTGCCCCCACTGTCCGCGTCACCAGAAGCAAAATATGGGCCAACAG
GCCCATGTATCGGAAGCCCAAGATGTACAGAATGTATCGAAGCCCAGATGTCCCTAA
>JF909193
ATGTGGGATCCATTGTTGAATGATTTTCCCGAAACCGTTCACGGTTTCCGTTCTATGCTT
GCTGTTAAATACCTGTTACATCTGGAACAGGAATACGATCGCGGTACTGTCGGGGCTGAG
TATATACGGGATCTAATAGGGGTTCTACGGTGTAAGAGTTATGTCGAAGCGACCAGGAGA
TATAATAATCTCAACACCCGTATCCAAGGTGCGGAGGAGGCTGAACTTCGACAACCCATA
CACGAACCGTGTTGTTGCCCCCACTGTCCGCGTCACCAGAAGCAAAATATGGGCCAACAG
GCCCATGTATCGGAAGCCGAAGATGTACAGAATGTATCGAAGCCCAGATGTCCCTAA
>JF909196
ATGTGGGATCCATTGTTGAATGATTTTCCCGAAACCGTTCACGGTTTCCGTTCTATGCTT
GCTGTTAAATACTTGTTACATCTGGAACAGGAATACGATCGCGGTACTGTCGGGGCTGAG
TATATACGGGATCTAATAGGGGTTCTACGGTGTAAGAGTTATGTCGAAGCGACCAGGAGA
TATAATAATCTCAACACCCGTATCCAAGGTGCGGAGGAGGCTGAACTTCGACAGCCCGTA
CACGAACCGTGTTGTTGCCCCCACTGTCCGCGTCACCAGAAGCAAAATATGGGCCAACAG
GCCCATGTATCGGAAGCCCAAGATGTACAGAATGTATCGAAGCCCAGATGTCCCTAA
>JF909194
ATGTGGGATCCATTGTTGAATGATTTTCCCGAAACCGTTCACGGTTTCCGTTCTATGCTT
GCTGTTAAATACTTGTTACATCTGGAACAGGAATACGATCGCGGTACTGTCGGGGCTGAG
TATATACGGGATCTAATAGGGGTTCTACGGTGTAAGAGTTATGTCGAAGCGACCAGGAGA
TATAATAATCTCAACACCCGTATCCAAGGTGCGGAGGAGGCTGAACTTCGACAGCCCGTA
CACGAACCGTGTTGTTGCCCCCACTGTCCGCGTCACCAGAAGCAAAATATGGGCCAACAG
GCCCATGTATCGGAAGCCCAAGATGTACAGAATGTATCGAAGCCCAGATGTCCCTAA
>JF909195
ATGTGGGATCCATTGTTGAATGATTTTCCCGAAACCGTTCACGGATTCCGTTCTATGCTT
GCTGTTAAATACTTGTTACATCTGGAACAGGAATACGATCGCGGTACTGTCGGGGCTGAG
TATATACGGGATCTAATAGGGGTTCTACGGTGTAAGAGTTATGTCGAAGCGACCAGGAGA
TATAATAATCTCAACACCCGTATCCAAGGTGCGGAGGAGGCTGAACTTCGACAGCCCGTA
CACGAACCGTGTTGTTGCCCCCACTGTCCGCGTCACCAGAAGCAAAATATGGGCCAACAG
GCCCATGTATCGGAAGCCCAAGATGTACAGAATGTATCGAAGCCCAGATGTCCCTAA
>JF909182
ATGTGGGATCCATTGTTGAATGATTTTCCCGAAACCGTTCACGGTTTCCGTTCTATGCTT
GCTGTTAAATACCTGTTACATCTGGAACAGGAATACGATCGCGGTACTGTCGGGGCGGAG
TATATACGGGATCTAATAGGGGTTCTACGGTGTAAGAGTTATGTCGAAGCGACCAGGAGA
TATAATAATCTCAACACCCGTATCCAAGGTGCGGAGGAGGCTGAACTTCGACAGCCCATA
CACGAACCGTGTTGTTGCCCCCACTGTCCGCGTCACCAGAAGCAAAATATGGGCCAACAG
GCCCATGTATCGGAAGCCCAAGATGTACAGAATGTATCGAAGCCCAGATGTCCCTAA
>JF909181
ATGTGGGATCCATTGTTGAATGATTTTCCCGAAACCGTTCACGGTTTCCGTTCTATGCTT
GCTGTTAAATACCTGTTACATCTGGAACAGGAATACGATCGCGGTACTGTCGGGGCGGAG
TATATACGGGATCTAATAGGGGTTCTACGGTGTAAGAGTTATGTCGAAGCGACCAGGAGA
TATAATAATCTCAACACCCGTATCCAAGGTGCGGAGGAGGCTGAACTTCGACAGCCCATA
CACGAACCGTGTTGTTGCCCCCACTGTCCGCGTCACCAGAAGCAAAATATGGGCCAACAG
GCCCATGTATCGGAAGCCCAAGATGTACAGAATGTATCGAAGCCCAGATGTCCCTAA
>JF909075
ATGTGGGATCCATTGTTGAATGATTTTCCCGAAACTGTTCACGGTTTCCGTTCTATGCTT
GCTGTTAAATACCTGTTACATCTGGAACAGGAATACGATCGCGGTACTGTCGGGGCGGAG
TATATACGGGATCTAATAGGGGTTCTACGGTGTAAGAGTTATGTCGAAGCGACCAGGAGA
TATAATAATCTCAACACCCGTATCCAAGGTGCGGAGGAGGCTGAACTTCGACAGCCCATA
CACGAACCGTGTTGTTGCCCCCACTGTCCGCGTCACCAGAAGCAAAATATGGGCCAACAG
GCCCATGTATCGGAAGCCCAAGATGTACAGAATGTATCGAAGCCCAGATGTCCCTAA
>JF909169
ATGTGGGATCCATTGTTGAATGATTTTCCCGAAACCGTTCACGGTTTCCGTTCTATGCTT
GCTGTTAAATACCTGTTACATCTTGAACAGGAATACGATCGCGGTACTGTCGGGGCTGAG
TATATACGGGATCTAATAGGGGTTCTACGGTGTAAGAGTTATGTCGAAGCGACCAGGAGA
TATAATAATCTCAACACCCGTATCCAAGGTGCGGAGGAGGCTGAACTTCGACAGCCCATA
CACGAACCGTGTTGTTGCCCCCACTGTCCGCGTCACCAGAAGCAAAATATGGGCCAACAG
GCCCATGTATCGGAAGCCCAAGATGTACAGAATGTATCGAAGCCCAGATGTCCCTAA
>HG530116
ATGTGGGATCCATTGGTGAACGATTTTCCCGAAACCGTTCACGGTTTCCGTTCTATGCTT
GCTGTTAAATACCTGTTACATCTGGAACAGGAATACGATCGCGGTACTGTCGGGGCTGAG
TATATACGGGATCTAATAGGGGTTCTACGGTGTAAGAATTATGTCGAAGCGACCAGGAGA
TATAATAATCTCAACACCCGTATCCAAGGTGCGGAGGAGGCTGAACTTCGACAGCCCATA
CACGAACCGTGTTGTTGCCCCCACTGTCCGCGTCACCAGAAGCAAAATATGGGCCAACAG
GCCCATGTATCGGAAACCCAAGATGTACAGAATGTATCGAAGCCCAGATGTCCCTAA
>AJ717532
ATGTGGGATCCATTGGTGAACGATTTTCCCGAAACCGTTCACGGTTTCCGTTCTATGCTT
GCTGTTAAATACCTGTTACATCTGGAACAGGAATACGATCGCGGTACTGTCGGGGCTGAG
TATATACGGGATCTAATAGGGGTTCTACGGTGTAAGAATTATGTCGAAGCGACCAGGAGA
TATAATAATCTCAACACCCGTATCCAAGGTGCGGAGGAGGCTGAACTTCGACAGCCCATA
CACGAACCGTGTTGTTGCCCCCACTGTCCGCGTCACCAGAAGCAAAATATGGGCCAACAG
GCCCATGTATCGGAAACCCAAGATGTACAGAATGTATCGAAGCCCAGATGTCCCTAA
>AJ717521
ATGTGGGATCCATTGGTGAACGATTTTCCCGAAACCGTTCACGGTTTCCGTTCTATGCTT
GCTGTTAAATACCTGTTACATCTGGAACAGGAATACGATCGCGGTACTGTCGGGGCTGAG
TATATACGGGATCTAATAGGGGTTCTACGGTGTAAGAATTATGTCGAAGCGACCAGGAGA
TATAATAATCTCAACACCCGTATCCAAGGTGCGGAGGAGGCTGAACTTCGACAGCCCATA
CACGAACCGTGTTGTTGCCCCCACTGTCCGCGTCACCAGAAGCAAAATATGGGCCAACAG
GCCCATGTATCGGAAACCCAAGATGTACAGAATGTATCGAAGCCCAGATGTCCCTAA
>AJ717524
ATGTGGGATCCATTGGTGAACGATTTTCCCGAAACCGTTCACGGTTTCCGTTCTATGCTT
GCTGTTAAATACCTGTTACATCTGGAACAGGAATACGATCGCGGTACTGTCGGGGCTGAG
TATATACGGGATCTAATAGGGGTTCTACGGTGTAAGAATTATGTCGAAGCGACCAGGAGA
TATAATAATCTCAACACCCGTATCCAAGGTGCGGAGGAGGCTGAACTTCGACAGCCCATA
CACGAACCGTGTTGTTGCCCCCACTGTCCGCGTCACCAGAAGCAAAATATGGGCCAACAG
GCCCATGTATCGGAAACCCAAGATGTACAGAATGTATCGAAGCCCAGATGTCCCTAA
>AJ717526
ATGTGGGATCCATTGGTGAACGATTTTCCCGAAACCGTTCACGGTTTCCGTTCTATGCTT
GCTGTTAAATACCTGTTACATCTGGAACAGGAATACGATCGCGGTACTGTCGGGGCTGAG
TATATACGGGATCTAATAGGGGTTCTACGGTGTAAGAATTATGTCGAAGCGACCAGGAGA
TATAATAATCTCAACACCCGTATCCAAGGTGCGGAGGAGGCTGAACTTCGACAGCCCATA
CACGAACCGTGTTGTTGCCCCCACTGTCCGCGTCACCAGAAGCAAAATATGGGCCAACAG
GCCCATGTATCGGAAACCCAAGATGTACAGAATGTATCGAAGCCCAGATGTCCCTAA
>AJ717527
ATGTGGGATCCATTGGTGAACGATTTTCCCGAAACCGTTCACGGTTTCCGTTCTATGCTT
GCTGTTAAATACCTGTTACATCTGGAACAGGAATACGATCGCGGTACTGTCGGGGCTGAG
TATATACGGGATCTAATAGGGGTTCTACGGTGTAAGAATTATGTCGAAGCGACCAGGAGA
TATAATAATCTCAACACCCGTATCCAAGGTGCGGAGGAGGCTGAACTTCGACAGCCCATA
CACGAACCGTGTTGTTGCCCCCACTGTCCGCGTCACCAGAAGCAAAATATGGGCCAACAG
GCCCATGTATCGGAAACCCAAGATGTACAGAATGTATCGAAGCCCAGATGTCCCTAA
>NC_004674
ATGTGGGATCCATTGGTGAACGATTTTCCCGAAACCGTTCACGGTTTCCGTTCTATGCTT
GCTGTTAAATACCTGTTACATTTGGAACAGGAATACGATCGCGGTACTGTCGGGGCTGAG
TATATACGGGATCTAATAGGGGTTCTACGGTGTAAGAATTATGTCGAAGCGACCAGGAGA
TATAATAATCTCAACACCCGTATCCAAGGTGCGGAGGAGGCTGAACTTCGACAGCCCATA
CACGAACCGTGTTGTTGCCCCCACTGTCCGCGTCACCAGAAGCAAAATATGGGCCAACAG
GCCCATGTATCGGAAACCCAAGATGTACAGAATGTATCGAAGCCCAGATGTCCCTAA
>AJ717528
ATGTGGGATCCATTGGTGAACGATTTTCCCGAAACCGTTCACGGTTTCCGTGCTATGCTT
GCTGTTAAATACCTGTTACATCTGGAACAGGAATACGATCGCGGTACTGTCGGGGCTGAG
TATATACGGGATCTAATAGGGGTTCTACGGTGTAAGAATTATGTCGAAGCGACCAGGAGA
TATAATAATCTCAACACCCGTATCCAAGGTGCGGAGGAGGCTGAACTTCGACAGCCCATA
CACGAACCGTGTTGTTGCCCCCACTGTCCGCGTCACCAGAAGCAAAATATGGGCCAACAG
GCCCATGTATCGGAAACCCAAGATGTACAGAATGTATCGAAGCCCAGATGTCCCTAA
>HG530113
ATGTGGGATCCATTGGTTAACGATTTTCCCGAAACCGTTCACGGTTTCCGTTCTATGCTT
GCTGTTAAATACCTGTTACATCTGGAACAGGAATACGATCGCGGTACTGTCGGGGCTGAG
TATATACGGGATCTAATAGGGGTTTTACGGTGTAAGAATTATGTCGAAGCGACCAGGAGA
TATAATAATCTCAACACCCGTATCCAAGGTGCGGAGGAGGCTGAACTTCGACAGCCCATA
CACGAACCGTGTTGTTGCCCCCACTGTCCGCGTCACCAGAAGCAAAATATGGGCCAACAG
GCCCATGTATCGGAAACCCAAGATGTACAGAATGTATCGAAGCCCAGATGTCCCTAA
>HG530112
ATGTGGGATCCATTGGTTAACGATTTTCCCGAAACCGTTCACGGTTTCCGTTCTATGCTT
GCTGTTAAATACCTGTTACATCTGGAACAGGAATACGATCGCGGTACTGTCGGGGCTGAG
TATATACGGGATCTAATAGGGGTTTTACGGTGTAAGAATTATGTCGAAGCGACCAGGAGA
TATAATAATCTCAACACCCGTATCCAAGGTGCGGAGGAGGCTGAACTTCGACAGCCCATA
CACGAACCGTGTTGTTGCCCCCACTGTCCGCGTCACCAGAAGCAAAATATGGGCCAACAG
GCCCATGTATCGGAAACCCAAGATGTACAGAATGTATCGAAGCCCAGATGTCCCTAA
>AJ717535
ATGTGGGATCCATTGGTTAACGATTTTCCCGAAACCGTTCACGGTTTCCGTTCTATGCTT
GCTGTTAAATACCTGTTACATCTGGAACAGGAATACGATCGCGGTACTGTCGGGGCTGAG
TATATACGGGATCTAATAGGGGTTTTACGGTGTAAGAATTATGTCGAAGCGACCAGGAGA
TATAATAATCTCAACACCCGTATCCAAGGTGCGGAGGAGGCTGAACTTCGACAGCCCATA
CACGAACCGTGTTGTTGCCCCCACTGTCCGCGTCACCAGAAGCAAAATATGGGCCAACAG
GCCCATGTATCGGAAACCCAAGATGTACAGAATGTATCGAAGCCCAGATGTCCCTAA
>AJ717534
ATGTGGGATCCATTGGTTAACGATTTTCCCGAAACCGTTCACGGTTTCCGTTCTATGCTT
GCTGTTAAATACCTGTTACATCTGGAACAGGAATACGATCGCGGTACTGTCGGGGCTGAG
TATATACGGGATCTAATAGGGGTTTTACGGTGTAAGAATTATGTCGAAGCGACCAGGAGA
TATAATAATCTCAACACCCGTATCCAAGGTGCGGAGGAGGCTGAACTTCGACAGCCCATA
CACGAACCGTGTTGTTGCCCCCACTGTCCGCGTCACCAGAAGCAAAATATGGGCCAACAG
GCCCATGTATCGGAAACCCAAGATGTACAGAATGTATCGAAGCCCAGATGTCCCTAA
>AJ717533
ATGTGGGATCCATTGGTTAACGATTTTCCCGAAACCGTTCACGGTTTCCGTTCTATGCTT
GCTGTTAAATACCTGTTACATCTGGAACAGGAATACGATCGCGGTACTGTCGGGGCTGAG
TATATACGGGATCTAATAGGGGTTTTACGGTGTAAGAATTATGTCGAAGCGACCAGGAGA
TATAATAATCTCAACACCCGTATCCAAGGTGCGGAGGAGGCTGAACTTCGACAGCCCATA
CACGAACCGTGTTGTTGCCCCCACTGTCCGCGTCACCAGAAGCAAAATATGGGCCAACAG
GCCCATGTATCGGAAACCCAAGATGTACAGAATGTATCGAAGCCCAGATGTTCCTAA
>AJ717531
ATGTGGGATCCATTGGTGAACGATTTTCCCGAAACCGTCCACGGTTTCCGTTCTATGCTT
GCTGTTAAATACCTGTTACATCTGGAACAGGAATACGATCGCGGTACTGTCGGGGCTGAG
TATATACGGGATCTAATAGGGGTTCTACGGTGTAAGAATTATGTCGAAGCGACCAGGAGA
TATAATAATCTCAACACCCGTATCCAAGGTGCGGAGGAGGCTGAACTTCGACAGCCCATA
CACGAACCGTGTTGTTGCCCCCACTGTCCGCGTCACCAGAAGCAAAATATGGGCCAACAG
GCCCATGTATCGGAAACCCAAGATGTACAGAATGTATCGAAGCCCAGATGTCCCTAA
>HG530114
ATGTGGGATCCATTGGTAAACGATTTTCCCGAAACCGTTCACGGTTTCCGTTCTATGCTT
GCCGTTAAATACCTGTTACATCTGGAACAGGAATACGATCGCGGTACTGTCGGGGCGGAG
TATATACGGGATCTAATAGGGGTTCTACGGTGTAAGAATTATGTCGAAGCGACCAGGAGA
TATAATAATCTCAACACCCGTATCCAAGGTGCGGAGGAGGCTGAACTTCGACAGCCCATA
CACGAACCGTGTTGTTGCCCCCACTGTCCGCGTCACCAGAAGCAAAATATGGGCCAACAG
GCCCATGTATCGGAAACCCAAGATGTACAGAATTTATCGAAGCCCAGATGTCCCTAA
>AJ717529
ATGTGGGATCCATTGGTGAACGATTTTCCCGAAACCGTTCACGGTTTCCGTTCTATGCTT
GCCGTTAAATACCTGTTACATCTGGAACAGGAATACGATCGCGGTACTGTCGGGGCGGAG
TATATACGGGATCTAATAGGGGTTCTACGGTGTAAGAATTATGTCGAAGCGACCAGGAGA
TATAATAATCTCAACACCCGTATCCAAGGTGCGGAGGAGGCTGAACTTCGACAGCCCATA
CACGAACCGTGTTGTTGCCCCCACTGTCCGCGTCACCAGAAGCAAAATATGGGCCAACAG
GCCCATGTATCGGAAACCCAAGATGTACAGAATGTATCGAAGCCCAGATGTCCCTAA
>GU395301
ATGTGGGATCCATTGGTGAACGATTTTCCCGAAACCGTTCACGGTTTCCGTTCTATGCTT
GCTGTTAAATACCTGTTACATCTGGAACAGGAATACGAGCGCGGTACTGTCGGGGCGGAG
TATATACGGGATCTAATAGGGGTGCTACGGTGTAAGAATTATGTCGAAGCGACCAGGAGA
TATAATAATCTCAACACCCGTATCCAAGGTGCGGAGGAGGCTGAACTTCGACAGCCCATA
CACGAACCGTGTTGTTGCCCCCACTGTCCGCGTCACCAGAAGCAAAATATGGGCCAACAG
GCCCATGTATCGGAAACCCAAGATGTACAGAATGTATCGAAGCCCAGATGTCCCTAA
>JN053459
ATGTGGGATCCATTGGTGAACGATTTTCCCGAAACCGTTCACGGTTTCCGTTCTATGCTT
GCTGTTAAATATCTGTTACATCTGGAACAGGAATACGATCGCGGTACTGTCGGGGCTGAG
TATATACGGGATCTAATAGGGGTTCTACGGTGTAAGAATTATGTCGAAGCGACCAGGAGA
TATAATAATCTCAACACCCGTATCCAAGGTGCGGAGGAGGCTGAACTTCGACAGCCCATA
CACGAACCGTGTTGTTGCCCCCACTGTCCGCGTCACCAGAAGCAAAATATGGGCCAACAG
GCCCATGTATCGGAAACCCAAGATGTACAGAATGTATCGAAGCCCAGATGTCCCTAA
>JN053455
ATGTGGGATCCATTGGTGAACGATTTTCCCGAAACCGTTCACGGTTTCCGTTCTATGCTT
GCTGTTAAATATCTGTTACATCTGGAACAGGAATACGATCGCGGTACTGTCGGGGCTGAG
TATATACGGGATCTAATAGGGGTTCTACGGTGTAAGAATTATGTCGAAGCGACCAGGAGA
TATAATAATCTCAACACCCGTATCCAAGGTGCGGAGGAGGCTGAACTTCGACAGCCCATA
CACGAACCGTGTTGTTGCCCCCACTGTCCGCGTCACCAGAAGCAAAATATGGGCCAACAG
GCCCATGTATCGGAAACCCAAGATGTACAGAATGTATCGAAGCCCAGATGTCCCTAA
>JN053454
ATGTGGGATCCATTGGTGAACGATTTTCCCGAAACCGTTCACGGTTTCCGTTCTATGCTT
GCTGTTAAATATCTGTTACATCTGGAACAGGAATACGATCGCGGTACTGTCGGGGCTGAG
TATATACGGGATCTAATAGGGGTTCTACGGTGTAAGAATTATGTCGAAGCGACCAGGAGA
TATAATAATCTCAACACCCGTATCCAAGGTGCGGAGGAGGCTGAACTTCGACAGCCCATA
CACGAACCGTGTTGTTGCCCCCACTGTCCGCGTCACCAGAAGCAAAATATGGGCCAACAG
GCCCATGTATCGGAAACCCAAGATGTACAGAATGTATCGAAGCCCAGATGTCCCTAA
>JN053445
ATGTGGGATCCATTGGTGAACGATTTTCCCGAAACCGTTCACGGTTTCCGTTCTATGCTT
GCTGTTAAATATCTGTTACATCTGGAACAGGAATACGATCGCGGTACTGTCGGGGCTGAG
TATATACGGGATCTAATAGGGGTTCTACGGTGTAAGAATTATGTCGAAGCGACCAGGAGA
TATAATAATCTCAACACCCGTATCCAAGGTGCGGAGGAGGCTGAACTTCGACAGCCCATA
CACGAACCGTGTTGTTGCCCCCACTGTCCGCGTCACCAGAAGCAAAATATGGGCCAACAG
GCCCATGTATCGGAAACCCAAGATGTACAGAATGTATCGAAGCCCAGATGTCCCTAA
>JN053441
ATGTGGGATCCATTGGTGAACGATTTTCCCGAAACCGTTCACGGTTTCCGTTCTATGCTT
GCTGTTAAATATCTGTTACATCTGGAACAGGAATACGATCGCGGTACTGTCGGGGCTGAG
TATATACGGGATCTAATAGGGGTTCTACGGTGTAAGAATTATGTCGAAGCGACCAGGAGA
TATAATAATCTCAACACCCGTATCCAAGGTGCGGAGGAGGCTGAACTTCGACAGCCCATA
CACGAACCGTGTTGTTGCCCCCACTGTCCGCGTCACCAGAAGCAAAATATGGGCCAACAG
GCCCATGTATCGGAAACCCAAGATGTACAGAATGTATCGAAGCCCAGATGTCCCTAA
>JN053437
ATGTGGGATCCATTGGTGAACGATTTTCCCGAAACCGTTCACGGTTTCCGTTCTATGCTT
GCTGTTAAATATCTGTTACATCTGGAACAGGAATACGATCGCGGTACTGTCGGGGCTGAG
TATATACGGGATCTAATAGGGGTTCTACGGTGTAAGAATTATGTCGAAGCGACCAGGAGA
TATAATAATCTCAACACCCGTATCCAAGGTGCGGAGGAGGCTGAACTTCGACAGCCCATA
CACGAACCGTGTTGTTGCCCCCACTGTCCGCGTCACCAGAAGCAAAATATGGGCCAACAG
GCCCATGTATCGGAAACCCAAGATGTACAGAATGTATCGAAGCCCAGATGTCCCTAA
>JN053449
ATGTGGGATCCATTGGTGAACGATTTTCCCGAAACCGTTCACGGTTTCCGTTCTATGCTT
GCTGTTAAATATCTGTTACATCTGGAACAGGAATACGATCGCGGTACTGTCGGGGCTGAG
TATATACGGGATCTAATAGGGGTTCTACGGTGTAAGAATTATGTCGAAGCGACCAGGAGA
TATAATAATCTCAACACCCGTATCCAAGGTGCGGAGGAGGCTGAACTTCGACAGCCCATA
CACGAACCGTGTTGTTGCCCCCACTGTCCGCGTCACCAGAAGCAAAATATGGGCCAACAG
GCCCATGTATCGGAAACCCAAGATGTACAGAATGTATCGAAGCCCAGATGTCCCTAA
>JN053451
ATGTGGGATCCATTGGTGAACGATTTTCCCGAAACCGTTCACGGTTTCCGTTCTATGCTT
GCTGTTAAATATCTGTTACATCTGGAACAGGAATACGATCGCGGTACTGTCGGGGCTGAG
TATATACGGGATCTAATAGGGGTTCTACGGTGTAAGAATTATGTCGAAGCGACCAGGAGA
TATAATAATCTCAACACCCGTATCCAAGGTGCGGAGGAGGCTGAACTTCGACAGCCCATA
CACGAACCGTGTTGTTGCCCCCACTGTCCGCGTCACCAGAAGCAAAATATGGGCCAACAG
GCCCATGTATCGGAAACCCAAGATGTACAGAATGTATCGAAGCCCAGATGTCCCTAA
>JN053443
ATGTGGGATCCATTGGTGAACGATTTTCCCGAAACCGTTCACGGTTTCCGTTCTATGCTT
GCGGTTAAATATCTGTTACATCTGGAACAGGAATACGATCGCGGTACTGTCGGGGCTGAG
TATATACGGGATCTAATAGGGGTTCTACGGTGTAAGAATTATGTCGAAGCGACCAGGAGA
TATAATAATCTCAACACCCGTATCCAAGGTGCGGAGGAGGCTGAACTTCGACAGCCCATA
CACGAACCGTGTTGTTGCCCCCACTGTCCGCGTCACCAGAAGCAAAATATGGGCCAACAG
GCCCATGTATCGGAAACCCAAGATGTACAGAATGTATCGAAGCCCAGATGTCCCTAA
>JN053436
ATGTGGGATCCATTGGTGAACGATTTTCCCGAAACCGTTCACGGTTTCCGTTCTATGCTT
GCGGTTAAATATCTGTTACATCTGGAACAGGAATACGATCGCGGTACTGTCGGGGCTGAG
TATATACGGGATCTAATAGGGGTTCTACGGTGTAAGAATTATGTCGAAGCGACCAGGAGA
TATAATAATCTCAACACCCGTATCCAAGGTGCGGAGGAGGCTGAACTTCGACAGCCCATA
CACGAACCGTGTTGTTGCCCCCACTGTCCGCGTCACCAGAAGCAAAATATGGGCCAACAG
GCCCATGTATCGGAAACCCAAGATGTACAGAATGTATCGAAGCCCAGATGTCCCTAA
>JN053456
ATGTGGGATCCATTGGTGAACGATTTTCCCGAAACCGTTCACGGTTTCCGTTCTATGCTT
GCGGTTAAATACCTGTTACATCTGGAACAGGAATACGATCGCGGTACTGTCGGGGCTGAG
TATATACGGGATCTAATAGGGGTTCTACGGTGTAAGAATTATGTCGAAGCGACCAGGAGA
TATAATAATCTCAACACCCGTATCCAAGGTGCGGAGGAGGCTGAACTTCGACAGCCCATA
CACGAACCGTGTTGTTGCCCCCACTGTCCGCGTCACCAGAAGCAAAATATGGGCCAACAG
GCCCATGTATCGGAAACCCAAGATGTACAGAATGTATCGAAGCCCAGATGTCCCTAA
>JN053453
ATGTGGGATCCATTGGTGAACGATTTTCCCGAAACCGTTCACGGTTTCCGTTCTATGCTT
GCGGTTAAATACCTGTTACATCTGGAACAGGAATACGATCGCGGTACTGTCGGGGCTGAG
TATATACGGGATCTAATAGGGGTTCTACGGTGTAAGAATTATGTCGAAGCGACCAGGAGA
TATAATAATCTCAACACCCGTATCCAAGGTGCGGAGGAGGCTGAACTTCGACAGCCCATA
CACGAACCGTGTTGTTGCCCCCACTGTCCGCGTCACCAGAAGCAAAATATGGGCCAACAG
GCCCATGTATCGGAAACCCAAGATGTACAGAATGTATCGAAGCCCAGATGTCCCTAA
>JN053444
ATGTGGGATCCATTGGTGAACGATTTTCCCGAAACCGTTCACGGTTTCCGTTCTATGCTT
GCGGTTAAATACCTGTTACATCTGGAACAGGAATACGATCGCGGTACTGTCGGGGCTGAG
TATATACGGGATCTAATAGGGGTTCTACGGTGTAAGAATTATGTCGAAGCGACCAGGAGA
TATAATAATCTCAACACCCGTATCCAAGGTGCGGAGGAGGCTGAACTTCGACAGCCCATA
CACGAACCGTGTTGTTGCCCCCACTGTCCGCGTCACCAGAAGCAAAATATGGGCCAACAG
GCCCATGTATCGGAAACCCAAGATGTACAGAATGTATCGAAGCCCAGATGTCCCTAA
>JN053442
ATGTGGGATCCATTGGTGAACGATTTTCCCGAAACCGTTCACGGTTTCCGTTCTATGCTT
GCGGTTAAATACCTGTTACATCTGGAACAGGAATACGATCGCGGTACTGTCGGGGCTGAG
TATATACGGGATCTAATAGGGGTTCTACGGTGTAAGAATTATGTCGAAGCGACCAGGAGA
TATAATAATCTCAACACCCGTATCCAAGGTGCGGAGGAGGCTGAACTTCGACAGCCCATA
CACGAACCGTGTTGTTGCCCCCACTGTCCGCGTCACCAGAAGCAAAATATGGGCCAACAG
GCCCATGTATCGGAAACCCAAGATGTACAGAATGTATCGAAGCCCAGATGTCCCTAA
>JN053438
ATGTGGGATCCATTGGTGAACGATTTTCCCGAAACCGTTCACGGTTTCCGTTCTATGCTT
GCGGTTAAATACCTGTTACATCTGGAACAGGAATACGATCGCGGTACTGTCGGGGCTGAG
TATATACGGGATCTAATAGGGGTTCTACGGTGTAAGAATTATGTCGAAGCGACCAGGAGA
TATAATAATCTCAACACCCGTATCCAAGGTGCGGAGGAGGCTGAACTTCGACAGCCCATA
CACGAACCGTGTTGTTGCCCCCACTGTCCGCGTCACCAGAAGCAAAATATGGGCCAACAG
GCCCATGTATCGGAAACCCAAGATGTACAGAATGTATCGAAGCCCAGATGTCCCTAA
>JN053433
ATGTGGGATCCATTGGTGAACGATTTTCCCGAAACCGTTCACGGTTTCCGTTCTATGCTT
GCGGTTAAATACCTGTTACATCTGGAACAGGAATACGATCGCGGTACTGTCGGGGCTGAG
TATATACGGGATCTAATAGGGGTTCTACGGTGTAAGAATTATGTCGAAGCGACCAGGAGA
TATAATAATCTCAACACCCGTATCCAAGGTGCGGAGGAGGCTGAACTTCGACAGCCCATA
CACGAACCGTGTTGTTGCCCCCACTGTCCGCGTCACCAGAAGCAAAATATGGGCCAACAG
GCCCATGTATCGGAAACCCAAGATGTACAGAATGTATCGAAGCCCAGATGTCCCTAA
>JN053450
ATGTGGGATCCATTGGTGAACGATTTTCCCGAAACCGTTCACGGTTTCCGTTCTATGCTT
GCGGTTAAATACCTGTTACATCTGGAACAGGAATACGATCGCGGTACTGTCGGGGCTGAG
TATATACGGGATCTAATAGGGGTTCTACGGTGTAAGAATTATGTCGAAGCCACCAGGAGA
TATAATAATCTCAACACCCGTATCCAAGGTGCGGAGGAGGCTGAACTTCGACAGCCCATA
CACGAACCGTGTTGTTGCCCCCACTGTCCGCGTCACCAGAAGCAAAATATGGGCCAACAG
GCCCATGTATCGGAAACCCAAGATGTACAGAATGTATCGAAGCCCAGATGTCCCTAA
>JN053448
ATGTGGGATCCATTGGTGAACGATTTTCCCGAAACCGTTCACGGTTTCCGTTCTATGCTT
GCGGTTAAATACCTGTTACATCTGGAACAGGAATACGATCGCGGTACTGTCGGGGCTGAG
TATATACGGGATCTAATAGGGGTTCTACGGTGTAAGAATTATGTCGAAGCGACCAGGAGA
TATACTAATCTCAACACCCGTATCCAAGGTGCGGAGGAGGCTGAACTTCGACAGCCCATA
CACGAACCGTGTTGTTGCCCCCACTGTCCGCGTCACCAGAAGCAAAATATGGGCCAACAG
GCCCATGTATCGGAAACCCAAGATGTACAGAATGTATCGAAGCCCAGATGTCCCTAA
>JN053434
ATGTGGGATCCATTGGTGAACGATTTTCCCGAAACCGTTCACGGTTTCCGTTCTATGCTT
GCGGTTAAATACCTGTTACATCTGGAACAGGAATACGATCGCGGTACTGTCGGGGCTGAG
TATATACGGGATCTAATAGGGGTTCTACGGTGTAAGAATTATGTCGAAGCGACCAGGAGA
TATAATAATCTCAACACCCGTATCCAAGGTGCGGAGAAGGCTGAACTTCGACAGCCCATA
CACGAACCGTGTTGTTGCCCCCACTGTCCGCGTCACCAGAAGCAAAATATGGGCCAACAG
GCCCATGTATCGGAAACCCAAGATGTACAGAATGTATCGAAGCCCAGATGTCCCTAA
>JN053432
ATGTGGGATCCATTGGTGAACGATTTTCCCGAAACCGTTCACGGTTTCCGTTCTATGCTT
GCGGTTAAATACCTGTTACATCTGGAACAGGAATACGATCGCGGTACTGTCGGGGCTGAG
TATATACGGGATCTAATAGGGGTTCTACGGTGTAAGAATTATGTCGAAGCGACCAGGAGA
TATAATAATCTCAACACCCGTATCCAAGGTGCGGAGAAGGCTGAACTTCGACAGCCCATA
CACGAACCGTGTTGTTGCCCCCACTGTCCGCGTCACCAGAAGCAAAATATGGGCCAACAG
GCCCATGTATCGGAAACCCAAGATGTACAGAATGTATCGAAGCCCAGATGTCCCTAA
>JN053435
ATGTGGGATCCATTGGTGAACGATTTTCCCGAAACCGTTCACGGTTTCCGTTCTATGCTT
GCGGTTAAATACCTGTTACATCTGGAACAGGAATACGATCGCGGTACTGTCGGGGCTGAG
TATATACGGGATCTAATAGGGGTTCTACGGTGTAAGAATTATGTCGAAGCGACCAGGAGA
TATAATAATCTCAACACCCGTATCCAAGGTGCGGAGAAGGCTGAACTTCGACAGCCCATA
CACGAACCGTGTTGTTGCCCCCACTGTCCGCGTCACCAGAAGCAAAATATGGGCCAACAG
GCCCATGTATCGGAAACCCAAGATGTACAGAATGTATCGAAGCCCAGATGTCCCTAA
>JN053446
ATGTGGGATCCATTGGTGAACGATTTTCCCGAAACCGTTCACGGTTTCCGTTCTATGCTT
GCGGTTAAATACCTGTTACATCTGGAACAGGAATACGATCGCGGTACTGTCGGGGCTGAG
TATATACGGGATCTAATAGGGGTTCTACGGTGTAAGAATTATGTCGAAGCGACCAGGAGA
TATAATAATCTCAACACCCGTATCCAAGGTGCGGAGAAGGCTGAACTTCGACAGCCCATA
CACGAACCGTGTTGTTGCCCCCACTGTCCGCGTCACCAGAAGCAAAATATGGGCCAACAG
GCCCATGTATCGGAAACCCAAGATGTACAGAATGTATCGAAGCCCAGATGTCCCTAA
>JN053447
ATGTGGGATCCATTGGTGAACGATTTTCCCGAAACCGTTCACGGTTTCCGTTCTATGCTT
GCGGTTAAATACCTGTTACATCTGGAACAGGAATACGATCGCGGTACTGTCGGGGCTGAG
TATATACGGGATCTAATAGGGGTTCTACGGTGTAAGAATTATGTCGAAGCGACCAGGAGA
TATAATAATCTCAACACCCGTATCCAAGGTGCGGAGAAGGCTGAACTTCGACAGCCCATA
CACGAACCGTGTTGTTGCCCCCACTGTCCGCGTCACCAGAAGCAAAATATGGGCCAACAG
GCCCATGTATCGGAAACCCAAGATGTACAGAATGTATCGAAGCCCAGATGTCCCTAA
>JN053452
ATGTGGGATCCATTGGTGAACGATTTTCCCGAAACCGTTCACGGTTTCCGTTCTATGCTT
GCGGTTAAATACCTGTTACATCTGGAACAGGAATACGATCGCGGTACTGTCGGGGCTGAG
TATATACGGGATCTAATAGGGGTTCTACGGTGTAAGAATTATGTCGAAGCGACCAGGAGA
TATAATAATCTCAACACCCGTATCCAAGGTGCGGAGAAGGCTGAACTTCGACAGCCCATA
CACGAACCGTGTTGTTGCCCCCACTGTCCGCGTCACCAGAAGCAAAATATGGGCCAACAG
GCCCATGTATCGGAAACCCAAGATGTACAGAATGTATCGAAGCCCAGATGTCCCTAA
>JN053440
ATGTGGGATCCATTGGTGAACGACTTTCCCGAAACCGTTCACGGTTTCCGTTCTATGCTT
GCGGTTAAATACCTGTTACATCTGGAACAGGAATACGATCGCGGTACTGTCGGGGCTGAG
TATATACGGGATCTAATAGGGGTTCTACGGTGTAAGAATTATGTCGAAGCGACCAGGAGA
TATAATAATCTCAACACCCGTATCCAAGGTGCGGAGAAGGCTGAACTTCGACAGCCCATA
CACGAACCGTGTTGTTGCCCCCACTGTCCGCGTCACCAGAAGCAAAATATGGGCCAACAG
GCCCATGTATCGGAAACCCAAGATGTACAGAATGTATCGAAGCCCAGATGTCCCTAA
>JN053439
ATGTGGGATCCATTGGTGAACGATTTTCCCGAAACCGTTCACGGTTTCCGTTCTATGCTT
GCAGTTAAATACTTGCTACATCTGGAGGAGGAATACGATCGCGGTACTGTCGGGGCTGAG
TATATACGGGATCTAATAGGGGTTCTACGGTGTAAGAATTATGTCGAAGCGACCAGGAGA
TATAATAATCTCAACACCCGTATCCAAGGTGCGGAGGAGGCTGAACTTCGACAGCCCATA
CACGAACCGTGTTGTTGCCCCCACTGTCCGCGTCACCAGAAGCAAAATATGGGCCAACAG
GCCCATGTATCGGAAACCCAAGATGTACAGAATGTATCGAAGCCCAGATGTCCCTAA
>HG530115
ATGTGGGATCCATTGGTGAACGATTTTCCCGAAACCGTTCACGGTTTCCGTTCTATGCTT
GCTGTTAAATACCTGTTACATCTGGAACAGGAATACGATCGCGGTACGGTCGGGGCTGAG
TATATACGGGATCTAATAGGGGTTCTACGGTGTAAGAATTATGTCGAAGCGACCAGGAGA
TATAATAATCTCAACACCCGTATCCAAGGTGCGGAGGAGGCTGAACTTCGACAGCCCATA
CACGAACCGTGTTGTTGCCCCCACTGTCCGCGTCACCAGAAGCAAAATATGGGCCAACAG
GCCCATGTATCGGAAACCCAAGATGTACAGACTGTATCGAAGCCCAGATGTCCCTAA
>AJ717520
ATGTGGGATCCATTGGTGAACGATTTTCCCGAAACCGTTCACGGTTTCCGTTCTATGCTT
GCTGTTAAATACCTGTTACATCTGGAACAGGAATACGATCGCGGTACGGTCGGGGCTGAG
TATATACGGGATCTAATAGGGGTTCTACGGTGTAAGAATTATGTCGAAGCGACCAGGAGA
TATAATAATCTCAACACCCGTATCCAAGGTGCGGAGGAGGCTGAACTTCGACAGCCCATA
CACGAACCGTGTTGTTGCCCCCACTGTCCGCGTCACCAGAAGCAAAATATGGGCCAACAG
GCCCATGTATCGGAAACCCAAGATGTACAGACTGTATCGAAGCCCAGATGTCCCTAA
>AJ717519
ATGTGGGATCCATTGGTGAACGATTTTCCCGAAACCGTTCACGGTTTCCGTTCTATGCTT
GCTGTTAAATACCTGTTACATCTGGAACAGGAATACGATCGCGGTACGGTCGGGGCTGAG
TATATACGGGATCTAATAGGGGTTCTACGGTGTAAGAATTATGTCGAAGCGACCAGGAGA
TATAATAATCTCAACACCCGTATCCAAGGTGCGGAGGAGGCTGAACTTCGACAGCCCATA
CACGAACCGTGTTGTTGCCCCCACTGTCCGCGTCACCAGAAGCAAAATATGGGCCAACAG
GCCCATGTATCGGAAACCCAAGATGTACAGACTGTATCGAAGCCCAGATGTCCCTAA
>AJ717516
ATGTGGGATCCATTGGTGAACGATTTTCCCGAAACCGTTCACGGTTTCCGTTCTATGCTT
GCTGTTAAATACCTGTTACATCTGGAACAGGAATACGATCGCGGTACGGTCGGGGCTGAG
TATATACGGGATCTAATAGGGGTTCTACGGTGTAAGAATTATGTCGAAGCGACCAGGAGA
TATAATAATCTCAACACCCGTATCCAAGGTGCGGAGGAGGCTGAACTTCGACAGCCCATA
CACGAACCGTGTTGTTGCCCCCACTGTCCGCGTCACCAGAAGCAAAATATGGGCCAACAG
GCCCATGTATCGGAAACCCAAGATGTACAGACTGTATCGAAGCCCAGATGTCCCTAA
>AJ717517
ATGTGGGATCCATTGGTGAACGATTTTCCCGAAACCGTTCACGGTTTCCGTTCTATGCTT
GCTGTTAAATACCTGCTACATCTGGAACAGGAATACGATCGCGGTACGGTCGGGGCTGAG
TATATACGGGATCTAATAGGGGTTCTACGGTGTAAGAATTATGTCGAAGCGACCAGGAGA
TATAATAATCTCAACACCCGTATCCAAGGTGCGGAGGAGGCTGAACTTCGACAGCCCATA
CACGAACCGTGTTGTTGCCCCCACTGTCCGCGTCACCAGAAGCAAAATATGGGCCAACAG
GCCCATGTATCGGAAACCCAAGATGTACAGACTGTATCGAAGCCCAGACGTCCCTAA
>AJ717518
ATGTGGGATCCATTGGTGAATGATTTTCCCGAAACCGTTCACGGTTTCCGTTCTATGCTT
GCTGTTAAATACCTGTTACATCTGGAACAGGAATACGATCGCGGTACGGTCGGGGCTGAG
TATATACGTGATCTAATAGGGGTTCTACGGTGTAAGAATTATGTCGAAGCGAACAGGAGA
TATAATAATCTCAACACCCGTATCCAAGGTGCGGAGGAGGCTGAACTTCGACAGCCCATA
CACGAACCGTGTTGTTGCCCCCACTGTCCGCGTCACCAGAAGCAAAATATGGGCCAACAG
GCCCATGTATCGGAAACCCAAAATGTACAGACTGTATCGAAGCCCAGATGTCCCTAA
>JN053458
ATGTGGGATCCATTGGTGAACGATTTTCCCGAAACCGTTCACGGTTTCCGTTCTATGCTT
GCTGTTAAATACCTGTTACATCTGGAGCAGGAATACGATCGCGGTACGGTCGGGGCTGAG
TATATACGGGATCTAATAGGGGTGCTACGGTGTAAGAATTATGTCGAAGCGACCAGGAGA
TATAATAATCTCAACACCCGTATCCAAGGTGCGGAAGAGGCTGAACTTCGACAGCCCATA
CACGAACCGTGTTGTTGCCCCCACTGTCCGCGTCACCAGAAGCAAAATATGGGCCAACAG
GCCCATGTATCGGAAACCCAAGATGTACAGACTGTATCGAAGCCCAGATGTCCCTAA
>JN053457
ATGTGGGATCCATTGGTGAACGATTTTCCCGAAACCGTTCACGGTTTCCGTTCTATGCTT
GCTGTTAAATACCTGTTACATCTGGAACAGGAATACGGTCGCGGTACTGTCGGGGCTGAG
TATATACGGGATCTAATAGGGGTTGTACGGTGTAAGAATTATGTCGAAGCGACCAGGAGA
TATAATAATCTCAACACCCGTATCCAAGGTGCGGAAGAGGCTGAACTTCGACAGCCCATA
CACGAACCGTGTTGTTGCCCCCACTGTCCGCGTCACCAGAAGCAAAATATGGGCCAACAG
GCCCATGTATCGGAAACCCAAGATGTACAGACTGTATCGAAGCCCAGATGTCCCTAA
>AJ717525
ATGTGGGATCCATTGGTGAACGATTTTCCCGAAACCGTTCACGGTTTCCGTTCTATGCTT
GCTGTTAAATACCTGTTACAGCTGGAACAGGAATACGATCGCGGTACGGTCGGGGCTGAG
TATATACGGGATCTAATAGGGGTTCTACGGTGTAAGAATTATGTCGAAGCGACCAGGAGA
TATAATAATCTCAACACCCGTATCCAAGGTGCGGAGGAGGCTGAACTTCGACAGCCCATA
CACGAACCGTGTTGTTGCCCCCACTGTCCGCGTCACCAGAAGCAAAATATGGGCCAACAG
GCCCATGTATCGGAAACCCAAGATGTACAGAATGTATCGAAGCCCAGATGTCCCTAA
>AJ717523
ATGTGGGATCCATTGGTGAACGATTTTCCCGAAACCGTTCACGGTTTCCGTTCTATGCTT
GCTGTTAAATACCTGTTACATCTGGAACAGGAATACGATCGCGGTACGGTCGGGGCTGAG
TATATACGGGATCTAATAGGGGTTCTACGGTGTAAGAATTATGTCGAAGCGACCAGGAGA
TATAATAATCTCAACACCCGTATCCAAGGTGCGGAGGAGGCTGAACTTCGACAGCCCATA
CACGAACCGTGTTGTTGCCCCCACTGTCCGCGTCACCAGAAGCAAAATATGGGCCAACAG
GCCCATGTATCGGAAACCCAAGATGTACAGAATGTATCGAAGCCCAGATGTCCCTAA
>AJ717522
ATGTGGGATCCATTGGTGAATGATTTTCCCGAAACCGTTCACGGTTTCCGTTCTATGCTT
GCTGTTAAATACCTGTTACATCTGGAACAGGAATACGATCGCGGTACTGTCGGGGCTGAG
TATATACGGGATCTAATAGGGGTTCTACGGTGTAAGAATTATGTCGAAGCGACCAGGAGA
TATAATAATCTCAACACCCGTATCCAAGGTGCGGAGGAGGCTGAACTTCGACAGCCCATA
CACGAACCGTGTTGTTGCCCCCACTGTCCGCGTCACCAGAAGCAAAATATGGGCCAACAG
GCCCATGTATCGGAAACCCAAGATGTACAGAATGTATCGAAGCCCAGATGTCCCTAA
>AJ717554
ATGTGGGATCCATTGTTGAACGATTTTCCCGAAACCGTTCACGGTTTCCGTTCTATGCTT
GCTGTTAAATACCCGTTACATCTTGAACAGGAATACGATCGCGGTACTGTCGGGGCTGAG
TATATACGGGATCTAATAGGGGTTCTACGGTGTAAGAATTATGTCGAAGCGACCAGGAGA
TATAATAATCTCAACACCCGTATCCAAGGTGCGGAGGAGGCTGAACTTCGACAGCCCATA
CACGAACCGTGTTGTTGCCCCCACTGTCCGCGTCACCAGAAGCAAAATATGGGCCAACAG
GCCCATGTATCGGAAGCCCAAGATGTACAGAATGTATCGAAGCCCAGATGTCCCTAA
>AJ717543
ATGTGGGATCCATTGTTGAACGATTTTCCCGAAACCGTTCACGGTTTCCGTTCTATGCTT
GCTGTTAAATACCTGTTACATCTGGAACAGGAATACGATCGCGGTACTGTCGGGGCTGAG
TATATACGGGATCTAATAGGGGTTCTACGGTGTAAGAATTATGTCGAAGCGACCAGGAGA
TATAATAATCTCAACACCCGTATCCAAGGTGCGGAGGAGGCTGAACTTCGACAGCCCATA
CACGAACCGTGTTGTTGCCCCCACTGTCCGCGTCACCAGAAGCAAAATATGGGCCAACAG
GCCCATGTATCGGAAGCCCAAGATGTACAGAATGTATCGAAGCCCAGATGTCCCTAA
