# Supplementary material for: Gene Overlapping as a Modulator of Begomovirus Evolution
Source: Microorganisms. 2022 Feb 4;10(2):366. doi: 10.3390/microorganisms10020366 (PMC8875319; doi:10.3390/microorganisms10020366)
Supplement: Supplementary file 1 [file microorganisms-10-00366-s001.zip › File S1/East_African_cassava_mosaic_virus/DNA_AV1.fasta]

>JF909189
ATGTCGAAGCGACCAGGAGATATAATAATCTCAACACCCGTATCCAAGGTGCGGAGGAGG
CTGAACTTCGACAGCCCATACACGAACCGTGTTGTTGCCCCCACTGTCCGCGTCACCAGA
AGCAAAATATGGGCCAACAGGCCCATGTATCGGAAGCCCAAGATGTACAGAATGTATCGA
AGCCCAGATGTCCCTAAGGGCTGTGAAGGCCCATGTAAGGTTCAGTCGTATGAACAGAGG
GATGATGTTAAGCACACTGGTATGGTCCGATGTGTCAGTGATGTTACTCGTGGGTCAGGC
ATCACCCATAGAGTCGGGAAGAGGTTTTGTGTGAAGTCCATATATATATTGGGCAAGATC
TGGATGGATGAGAATATCAAGAAGCAAAATCATACGAACCATGTTATGTTCTTCCTCGTT
CGAGATAGAAGGCCTTATGGTCCGAGCCCGCAAGATTTTGGACAAGTGTTCAACATGTTT
GATAATGAACCTACTACGGCAACGGTGAAGAATGATCTGAGGGATCGGTATCAGGTGTTA
CGAAAATTCTATGCGACCGTTGTTGGTGGACCCTCCGGGATGAAGGAACAAGCGCTGGTT
AAGAGGTTTTTTAGGATCAATAATCATGTAGTGTATAATCATCAGGAACAGGCCAAGTAT
GAGAATCATACGGAGAATGCGTTGTTATTGTATATGGCATGTACACATGCCTCAAATCCT
GTGTACGCTACTCTGAAAATACGCATCTATTTCTATGATGCAGTGACAAATTAA
>JF909190
ATGTCGAAGCGACCAGGAGATATAATAATCTCAACACCCGTATCCAAGGTGCGGAGGAGG
CTGAACTTCGACAGCCCATACACGAACCGTGTTGTTGCCCCCACTGTCCGCGTCACCAGA
AGCAAAATATGGGCCAACAGGCCCATGTATCGGAAGCCCAAGATGTACAGAATGTATCGA
AGCCCAGATGTCCCTAAGGGCTGTGAAGGCCCATGTAAGGTTCAGTCGTATGAACAGAGG
GATGATGTTAAGCACACTGGTATGGTCCGATGTGTCAGTGATGTTACTCGTGGGTCAGGC
ATCACCCATAGAGTCGGGAAGAGGTTTTGTGTGAAGTCCATATATATATTGGGCAAGATC
TGGATGGATGAGAATATCAAGAAGCAAAATCATACGAACCATGTTATGTTCTTCCTCGTT
CGAGATAGAAGGCCTTATGGTCCGAGCCCGCAAGATTTTGGACAAGTGTTCAACATGTTT
GATAATGAACCTACTACGGCAACGGTGAAGAATGATCTGAGGGATCGGTATCAGGTGTTA
CGAAAATTCTATGCGACCGTTGTTGGTGGACCCTCCGGGATGAAGGAACAAGCGCTGGTT
AAGAGGTTTTTTAGGATCAATAATCATGTAGTGTATAATCATCAGGAACAGGCCAAGTAT
GAGAATCATACGGAGAATGCGTTGTTATTGTATATGGCATGTACACATGCCTCAAATCCT
GTGTACGCTACTCTGAAAATACGCATCTATTTCTATGATGCAGTGACAAATTAA
>JF909163
ATGTCGAAGCGACCAGGAGATATAATAATCTCAACACCCGTATCCAAGGTGCGGAGGAGG
CTGAACTTCGACAGCCCATACACGAACCGTGTTGTTGCCCCCACTGTCCGCGTCACCAGA
AGCAAAATATGGGCCAACAGGCCCATGTATCGGAAGCCCAAGATGTACAGAATGTATCGA
AGCCCAGATGTCCCTAAGGGCTGTGAAGGCCCATGTAAGGTTCAGTCGTATGAACAGAGG
GATGATGTTAAGCACACTGGTATGGTCCGATGTGTCAGTGATGTTACTCGTGGGTCAGGC
ATCACCCATAGAGTCGGGAAGAGGTTTTGTGTGAAGTCCATATATATATTGGGCAAGATC
TGGATGGATGAGAATATCAAGAAGCAAAATCATACGAACCATGTTATGTTCTTCCTCGTT
CGAGATAGAAGGCCTTATGGTCCGAGCCCGCAAGATTTTGGACAAGTGTTCAACATGTTT
GATAATGAACCTACTACGGCAACGGTGAAGAATGATCTGAGGGATCGGTATCAGGTGTTA
CGAAAATTCTATGCGACCGTTGTTGGTGGACCCTCCGGGATGAAGGAACAAGCGCTGGTT
AAGAGGTTTTTTAGGATCAATAATCATGTAGTGTATAATCATCAGGAACAGGCCAAGTAT
GAGAATCATACGGAGAATGCGTTGTTATTGTATATGGCATGTACACATGCCTCAAATCCT
GTGTACGCTACTCTGAAAATACGCATCTATTTCTATGATGCAGTGACAAATTAA
>JF909170
ATGTCGAAGCGACCAGGAGATATAATAATCTCAACACCCGTATCCAAGGTGCGGAGGAGG
CTGAACTTCGACAGCCCATACACGAACCGTGTTGTTGCCCCCACTGTCCGCGTCACCAGA
AGCAAAATATGGGCCAACAGGCCCATGTATCGGAAGCCCAAGATGTACAGAATGTATCGA
AGCCCAGATGTCCCTAAGGGCTGTGAAGGCCCATGTAAGGTTCAGTCGTATGAACAGAGG
GATGATGTTAAGCACACTGGTATGGTCCGATGTGTCAGTGATGTTACTCGTGGGTCAGGC
ATCACCCATAGAGTCGGGAAGAGGTTTTGTGTGAAGTCCATATATATATTGGGCAAGATC
TGGATGGATGAGAATATCAAGAAGCAAAATCATACGAACCATGTTATGTTCTTCCTCGTT
CGAGATAGAAGGCCTTATGGTCCGAGCCCGCAAGATTTTGGACAAGTGTTCAACATGTTT
GATAATGAACCTACTACGGCAACGGTGAAGAATGATCTGAGGGATCGGTATCAGGTGTTA
CGAAAATTCTATGCGACCGTTGTTGGTGGACCCTCCGGGATGAAGGAACAAGCGCTGGTT
AAGAGGTTTTTTAGGATCAATAATCATGTAGTGTATAATCATCAGGAACAGGCCAAGTAT
GAGAATCATACGGAGAATGCGTTGTTATTGTATATGGCATGTACACATGCCTCAAATCCT
GTGTACGCTACTCTGAAAATACGCATCTATTTCTATGATGCAGTGACAAATTAA
>JF909164
ATGTCGAAGCGACCAGGAGATATAATAATCTCAACACCCGTATCCAAGGTGCGGAGGAGG
CTGAACTTCGACAGCCCATACACGAACCGTGTTGTTGCCCCCACTGTCCGCGTCACCAGA
AGCAAAATATGGGCCAACAGGCCCATGTATCGGAAGCCCAAGATGTACAGAATGTATCGA
AGCCCAGATGTCCCTAAGGGCTGTGAAGGCCCATGTAAGGTTCAGTCGTATGAACAGAGG
GATGATGTTAAGCACACTGGTATGGTCCGATGTGTCAGTGATGTTACTCGTGGGTCAGGC
ATCACCCATAGAGTCGGGAAGAGGTTTTGTGTGAAGTCCATATATATATTGGGCAAGATC
TGGATGGATGAGAATATCAAGAAGCAAAATCATACGAACCATGTTATGTTCTTCCTCGTT
CGAGATAGAAGGCCTTATGGTCCGAGCCCGCAAGATTTTGGACAAGTGTTCAACATGTTT
GATAATGAACCTACTACGGCAACGGTGAAGAATGATCTGAGGGATCGGTATCAGGTGTTA
CGAAAATTCTATGCGACCGTTGTTGGTGGACCCTCCGGGATGAAGGAACAAGCGCTGGTT
AAGAGGTTTTTTAGGATCAATAATCATGTAGTGTATAATCATCAGGAACAGGCCAAGTAT
GAGAATCATACGGAGAATGCGTTGTTATTGTATATGGCATGTACACATGCCTCAAATCCT
GTGTACGCTACTCTGAAAATACGCATCTATTTCTATGATGCAGTGACAAATTAA
>JF909175
ATGTCGAAGCGACCAGGAGATATAATAATCTCAACTCCCGTATCCAAGGTGCGGAGGAGG
CTGAACTTCGACAGCCCATACACGAACCGTGTTGTTGCCCCCACTGTCCGCGTCACCAGA
AGCAAAATATGGGCCAACAGGCCCATGTATCGGAAGCCCAAGATGTACAGAATGTATCGA
AGCCCAGATGTCCCTAAGGGCTGTGAAGGCCCATGTAAGGTTCAGTCGTATGAACAGAGG
GATGATGTTAAGCACACTGGTATGGTCCGATGTGTCAGTGATGTTACTCGTGGGTCAGGC
ATCACCCATAGAGTCGGGAAGAGGTTTTGTGTGAAGTCCATATATATATTGGGCAAGATC
TGGATGGATGAGAATATCAAGAAGCAAAATCATACGAACCATGTTATGTTCTTCCTCGTT
CGAGATAGAAGGCCTTATGGTCCGAGCCCGCAAGAATTTGGACAAGTGTTCAACATGTTT
GATAATGAACCTACTACGGCAACGGTGAAGAATGATCTGAGGGATCGGTATCAGGTGTTA
CGAAAATTCTATGCGACCGTTGTTGGTGGACCCTCCGGGATGAAGGAACAAGCGCTGGTT
AAGAGGTTTTTTAGGATCAATAATCATGTAGTGTATAATCATCAGGAACAGGCCAAGTAT
GAGAATCATACGGAGAATGCGTTGTTATTGTATATGGCATGTACACATGCCTCAAATCCT
GTGTACGCTACTCTGAAAATACGCATCTATTTCTATGATGCAGTGACAAATTAA
>JF909096
ATGTCGAAGCGACCAGGAGATATAATAATCTCAACTCCCGTATCCAAGGTGCGGAGGAGG
CTGAACTTCGACAGCCCATACACGAACCGTGTTGTTGCCCCCACTGTCCGCGTCACCAGA
AGCAAAATATGGGCCAACAGGCCCATGTATCGGAAGCCCAAGATGTACAGAATGTATCGA
AGCCCAGATGTCCCTAAGGGCTGTGAAGGCCCATGTAAGGTTCAGTCGTATGAACAGAGG
GATGATGTTAAGCACACTGGTATGGTCCGATGTGTCAGTGATGTTACTCGTGGGTCAGGC
ATCACCCATAGAGTCGGGAAGAGGTTTTGTGTGAAGTCCATATATATATTGGGCAAGATC
TGGATGGATGAGAATATCAAGAAGCAAAATCATACGAACCATGTTATGTTCTTCCTCGTT
CGAGATAGAAGGCCTTATGGTCCGAGCCCGCAAGAATTTGGACAAGTGTTCAACATGTTT
GATAATGAACCTACTACGGCAACGGTGAAGAATGATCTGAGGGATCGGTATCAGGTGTTA
CGAAAATTCTATGCGACCGTTGTTGGTGGACCCTCCGGGATGAAGGAACAAGCGCTGGTT
AAGAGGTTTTTTAGGATCAATAATCATGTAGTGTATAATCATCAGGAACAGGCCAAGTAT
GAGAATCATACGGAGAATGCGTTGTTATTGTATATGGCATGTACACATGCCTCAAATCCT
GTGTACGCTACTCTGAAAATACGCATCTATTTCTATGATGCAGTGACAAATTAA
>JF909196
ATGTCGAAGCGACCAGGAGATATAATAATCTCAACACCCGTATCCAAGGTGCGGAGGAGG
CTGAACTTCGACAGCCCGTACACGAACCGTGTTGTTGCCCCCACTGTCCGCGTCACCAGA
AGCAAAATATGGGCCAACAGGCCCATGTATCGGAAGCCCAAGATGTACAGAATGTATCGA
AGCCCAGATGTCCCTAAGGGCTGTGAAGGCCCATGTAAGGTTCAGTCGTATGAACAGAGG
GATGATGTTAAGCACACTGGTATGGTCCGATGTGTCAGTGATGTTACTCGTGGGTCAGGC
ATCACTCATAGAGTCGGGAAGAGGTTTTGTGTGAAGTCCATATATATATTGGGCAAGATC
TGGATGGATGAGAATATCAAGAAGCAAAATCATACGAACCATGTTATGTTCTTCCTCGTT
CGAGATAGAAGGCCTTATGGTCCGAGCCCGCAAGATTTTGGACAAGTGTTCAACATGTTT
GATAATGAACCTACTACGGCAACGGTGAAGAATGATCTGAGGGATCGGTACCAGGTGTTA
CGAAAATTCTATGCGACCGTTGTTGGTGGACCCTCCGGGATGAAGGAACAAGCGCTGGTT
AAGAGGTTTTTTAGGATCAATAATCATGTAGTGTATAATCATCAGGAACAGGCCAAGTAT
GAGAATCATACGGAGAATGCGTTGTTATTGTATATGGCATGTACACATGCCTCAAATCCT
GTGTACGCTACTCTGAAAATACGCATCTATTTCTATGATGCAGTGACAAATTAA
>JF909195
ATGTCGAAGCGACCAGGAGATATAATAATCTCAACACCCGTATCCAAGGTGCGGAGGAGG
CTGAACTTCGACAGCCCGTACACGAACCGTGTTGTTGCCCCCACTGTCCGCGTCACCAGA
AGCAAAATATGGGCCAACAGGCCCATGTATCGGAAGCCCAAGATGTACAGAATGTATCGA
AGCCCAGATGTCCCTAAGGGCTGTGAAGGCCCATGTAAGGTTCAGTCGTATGAACAGAGG
GATGATGTTAAGCACACTGGTATGGTCCGATGTGTCAGTGATGTTACTCGTGGGTCAGGC
ATCACTCATAGAGTCGGGAAGAGGTTTTGTGTGAAGTCCATATATATATTGGGCAAGATC
TGGATGGATGAGAATATCAAGAAGCAAAATCATACGAACCATGTTATGTTCTTCCTCGTT
CGAGATAGAAGGCCTTATGGTCCGAGCCCGCAAGATTTTGGACAAGTGTTCAACATGTTT
GATAATGAACCTACTACGGCAACGGTGAAGAATGATCTGAGGGATCGGTACCAGGTGTTA
CGAAAATTCTATGCGACCGTTGTTGGTGGACCCTCCGGGATGAAGGAACAAGCGCTGGTT
AAGAGGTTTTTTAGGATCAATAATCATGTAGTGTATAATCATCAGGAACAGGCCAAGTAT
GAGAATCATACGGAGAATGCGTTGTTATTGTATATGGCATGTACACATGCCTCAAATCCT
GTGTACGCTACTCTGAAAATACGCATCTATTTCTATGATGCAGTGACAAATTAA
>JF909194
ATGTCGAAGCGACCAGGAGATATAATAATCTCAACACCCGTATCCAAGGTGCGGAGGAGG
CTGAACTTCGACAGCCCGTACACGAACCGTGTTGTTGCCCCCACTGTCCGCGTCACCAGA
AGCAAAATATGGGCCAACAGGCCCATGTATCGGAAGCCCAAGATGTACAGAATGTATCGA
AGCCCAGATGTCCCTAAGGGCTGTGAAGGCCCATGTAAGGTTCAGTCGTATGAACAGAGG
GATGATGTTAAGCACACTGGTATGGTCCGATGTGTCAGTGATGTTACTCGTGGGTCAGGC
ATCACTCATAGAGTCGGGAAGAGGTTTTGTGTGAAGTCCATATATATATTGGGCAAGATC
TGGATGGATGAGAATATCAAGAAGCAAAATCATACGAACCATGTTATGTTCTTCCTCGTT
CGAGATAGAAGGCCTTATGGTCCGAGCCCGCAAGATTTTGGACAAGTGTTCAACATGTTT
GATAATGAACCTACTACGGCAACGGTGAAGAATGATCTGAGGGATCGGTACCAGGTGTTA
CGAAAATTCTATGCGACCGTTGTTGGTGGACCCTCCGGGATGAAGGAACAAGCGCTGGTT
AAGAGGTTTTTTAGGATCAATAATCATGTAGTGTATAATCATCAGGAACAGGCCAAGTAT
GAGAATCATACGGAGAATGCGTTGTTATTGTATATGGCATGTACACATGCCTCAAATCCT
GTGTACGCTACTCTGAAAATACGCATCTATTTCTATGATGCAGTGACAAATTAA
>JF909166
ATGTCGAAGCGACCAGGAGATATAATAATCTCAACACCCGTATCCAAGGTGCGGAGGAGG
CTGAACTTCGACAGCCCATACACGAACCGTGTTGTTGCCCCCACTGTCCGCGTCACCAGA
AGCAAAATATGGGCCAACAGGCCCATGTATCGGAAGCCCAAGATGTACAGAATGTATCGA
AGCCCAGATGTCCCTAAGGGCTGTGAAGGCCCATGTAAGGTTCAGTCGTACGAACAGAGG
GATGATGTTAAGCACACTGGTATGGTCCGATGTGTCAGTGATGTTACTCGTGGGCCAGGC
ATCACCCATAGAGTCGGGAAGAGGTTTTGTGTGAAGTCCATATATATATTGGGCAAGATC
TGGATGGATGAGAATATCAAGAAGCAAAATCATACGAACCATGTTATGTTCTTCCTCGTT
CGAGATAGAAGGCCTTATGGTCCGAGCCCGCAAGATTTTGGACAAGTGTTCAACATGTTT
GATAATGAACCTACTACGGCAACGGTGAAGAATGATCTGAGGGATCGGTATCAGGTGTTA
CGAAAATTCTATGCGACCGTTGTTGGTGGACCCTCCGGGATGAAGGAACAAGCGCTGGTT
AAGAGGTTTTTTAGGATCAATAATCATGTTGTGTATAATCATCAGGAACAGGCCAAGTAT
GAGAATCATACGGAGAATGCGTTGTTATTGTATATGGCATGTACACATGCCTCAAATCCT
GTGTACGCTACTCTGAAAATACGCATCTATTTCTATGATGCAGTGACAAATTAA
>JF909165
ATGTCGAAGCGACCAGGAGATATAATAATCTCAACACCCGTATCCAAGGTGCGGAGGAGG
CTGAACTTCGACAGCCCATACACGAACCGTGTTGTTGCCCCCACTGTCCGCGTCACCAGA
AGCAAAATATGGGCCAACAGGCCCATGTATCGGAAGCCCAAGATGTACAGAATGTATCGA
AGCCCAGATGTCCCTAAGGGCTGTGAAGGCCCATGTAAGGTTCAGTCGTACGAACAGAGG
GATGATGTTAAGCACACTGGTATGGTCCGATGTGTCAGTGATGTTACTCGTGGGCCAGGC
ATCACCCATAGAGTCGGGAAGAGGTTTTGTGTGAAGTCCATATATATATTGGGCAAGATC
TGGATGGATGAGAATATCAAGAAGCAAAATCATACGAACCATGTTATGTTCTTCCTCGTT
CGAGATAGAAGGCCTTATGGTCCGAGCCCGCAAGATTTTGGACAAGTGTTCAACATGTTT
GATAATGAACCTACTACGGCAACGGTGAAGAATGATCTGAGGGATCGGTATCAGGTGTTA
CGAAAATTCTATGCGACCGTTGTTGGTGGACCCTCCGGGATGAAGGAACAAGCGCTGGTT
AAGAGGTTTTTTAGGATCAATAATCATGTTGTGTATAATCATCAGGAACAGGCCAAGTAT
GAGAATCATACGGAGAATGCGTTGTTATTGTATATGGCATGTACACATGCCTCAAATCCT
GTGTACGCTACTCTGAAAATACGCATCTATTTCTATGATGCAGTGACAAATTAA
>JF909169
ATGTCGAAGCGACCAGGAGATATAATAATCTCAACACCCGTATCCAAGGTGCGGAGGAGG
CTGAACTTCGACAGCCCATACACGAACCGTGTTGTTGCCCCCACTGTCCGCGTCACCAGA
AGCAAAATATGGGCCAACAGGCCCATGTATCGGAAGCCCAAGATGTACAGAATGTATCGA
AGCCCAGATGTCCCTAAGGGCTGTGAAGGCCCATGTAAGGTTCAGTCGTATGAACAGAGG
GATGATGTTAAGCACACTGGTATGGTCCGATGTGTCAGTGATGTTACTCGTGGGTCAGGC
ATCACCCATAGAGTCGGGAAGAGGTTTTGTGTGAAGTCCATATATATATTGGGCAAGATC
TGGATGGATGAGAATATCAAGAAGCAAAATCATACGAACCATGTTATGTTCTTCCTCGTT
CGAGATAGAAGGCCTTATGGTCCGAGCCCGCAAGATTTTGGACAAGTGTTCAACATGTTT
GATAATGAACCTACTACGGCAACGGTGAAAAATGATCTGAGGGATCGGTATCAGGTGTTA
CGAAAATTCTATGCGACCGTTGTTGGTGGACCCTCCGGGATGAAGGAACAAGCGCTGGTT
AAGAGGTTTTTTAGGATCAATAATCATGTTGTGTATAATCATCAGGAACAGGCCAAGTAT
GAGAATCATACGGAGAATGCGTTGTTATTGTATATGGCATGTACACATGCCTCAAATCCT
GTGTACGCTACTCTGAAAATACGCATCTATTTCTATGATGCAGTGACAAATTAA
>JF909182
ATGTCGAAGCGACCAGGAGATATAATAATCTCAACACCCGTATCCAAGGTGCGGAGGAGG
CTGAACTTCGACAGCCCATACACGAACCGTGTTGTTGCCCCCACTGTCCGCGTCACCAGA
AGCAAAATATGGGCCAACAGGCCCATGTATCGGAAGCCCAAGATGTACAGAATGTATCGA
AGCCCAGATGTCCCTAAGGGCTGTGAAGGCCCATGTAAGGTTCAGTCGTATGAACAGAGG
GATGATGTTAAGCACACTGGTATGGTCCGATGTGTCAGTGATGTTACTCGTGGGTCAGGC
ATCACCCATAGAGTCGGGAAGAGGTTTTGTGTGAAGTCCATATATATACTGGGCAAGATC
TGGATGGATGAGAATATCAAGAAGCAAAATCATACGAACCATGTTATGTTCTTCCTCGTT
CGAGATAGAAAGCCTTATGGTCCGAGCCCGCAAGATTTTGGACAGGTGTTCAACATGTTT
GATAATGAACCTACTACGGCAACGGTGAAGAATGATCTGAGGGATCGGTATCAGGTGTTA
CGAAAATTCTATGCGACCGTTGTTGGTGGACCCTCCGGGATGAAGGAACAAGCGCTGGTT
AAGAGGTTTTTTAGGATCAATAATCATGTAGTGTATAATCATCAGGAACAGGCCAAGTAT
GAGAATCATACGGAGAATGCGTTGTTATTGTATATGGCATGTACACATGCCTCAAATCCT
GTGTACGCTACTCTGAAAATACGCATCTATTTCTATGATGCAGTGACAAATTAA
>JF909181
ATGTCGAAGCGACCAGGAGATATAATAATCTCAACACCCGTATCCAAGGTGCGGAGGAGG
CTGAACTTCGACAGCCCATACACGAACCGTGTTGTTGCCCCCACTGTCCGCGTCACCAGA
AGCAAAATATGGGCCAACAGGCCCATGTATCGGAAGCCCAAGATGTACAGAATGTATCGA
AGCCCAGATGTCCCTAAGGGCTGTGAAGGCCCATGTAAGGTTCAGTCGTATGAACAGAGG
GATGATGTTAAGCACACTGGTATGGTCCGATGTGTCAGTGATGTTACTCGTGGGTCAGGC
ATCACCCATAGAGTCGGGAAGAGGTTTTGTGTGAAGTCCATATATATACTGGGCAAGATC
TGGATGGATGAGAATATCAAGAAGCAAAATCATACGAACCATGTTATGTTCTTCCTCGTT
CGAGATAGAAGGCCTTATGGTCCGAGCCCGCAAGATTTTGGACAGGTGTTCAACATGTTT
GATAATGAACCTACTACGGCAACGGTGAAGAATGATCTGAGGGATCGGTATCAGGTGTTA
CGAAAATTCTATGCGACCGTTGTTGGTGGACCCTCCGGGATGAAGGAACAAGCGCTGGTT
AAGAGGTTTTTTAGGATCAATAATCATGTAGTGTATAATCATCAGGAACAGGCCAAGTAT
GAGAATCATACGGAGAATGCGTTGTTATTGTATATGGCATGTACACATGCCTCAAATCCT
GTGTACGCTACTCTGAAAATACGCATCTATTTCTATGATGCAGTGACAAATTAA
>JF909180
ATGTCGAAGCGACCAGGAGATATAATAATCTCAACACCCGTATCCAAGGTGCGGAGGAGG
CTGAACTTCGACAGCCCATACACGAACCGTGTTGTTGCCCCCACTGTCCGCGTCACCAGA
AGCAAAATATGGGCCAACAGGCCCATGTATCGGAAGCCCAAGATGTACAGAATGTATCGA
AGCCCAGATGTCCCTAAGGGCTGTGAAGGCCCATGTAAGGTTCAGTCGTATGAACAGAGG
GATGATGTTAAGCACACTGGTATGGTCCGATGTGTCAGTGATGTTACTCGTGGGTCAGGC
ATCACCCATAGAGTCGGGAAGAGGTTTTGTGTGAAGTCCATATATATATTGGGCAAGATC
TGGATGGATGAGAACATCAAGAAGCAAAATCATACGAACCATGTTATGTTCTTCCTCGTT
CGAGATAGAAAGCCTTATGGTCCGAGCCCGCAAGATTTTGGACAAGTGTTCAACATGTTT
GATAATGAACCTACTACGGCAACGGTGAAGAATGATCTGAGGGATCGGTATCAGGTGTTA
CGAAAATTCTATGCGACCGTTGTTGGGGGACCCTCCGGGATGAAGGAACAAGCGCTGGTT
AAGAGGTTTTTTAGGATCAATAATCATGTAGTGTATAATCATCAGGAACAGGCCAAGTAT
GAGAATCATACGGAGAATGCGTTGTTATTGTATATGGCATGTACACATGCCTCAAATCCT
GTGTACGCTACTCTGAAAATACGCATCTATTTCTATGATGCAGTGACAAATTAA
>JF909178
ATGTCGAAGCGACCAGGAGATATAATAATCTCAACACCCGTATCCAAGGTGCGGAGGAGG
CTGAACTTCGACAGCCCATACACGAACCGTGTTGTTGCCCCCACTGTCCGCGTCACCAGA
AGCAAAATATGGGCCAACAGGCCCATGTATCGGAAGCCCAAGATGTACAGAATGTATCGA
AGCCCAGATGTCCCTAAGGGCTGTGAAGGCCCATGTAAGGTTCAGTCGTATGAACAGAGG
GATGATGTTAAGCACACTGGTATGGTCCGATGTGTCAGTGATGTTACTCGTGGGTCAGGC
ATCACCCATAGAGTCGGGAAGAGGTTTTGTGTGAAGTCCATATATATATTGGGCAAGATC
TGGATGGATGAGAACATCAAGAAGCAAAATCATACGAACCATGTTATGTTCTTCCTCGTT
CGAGATAGAAGGCCTTATGGTCCGAGCCCGCAAGATTTTGGACAAGTGTTCAACATGTTT
GATAATGAACCTACTACGGCAACGGTGAAGAATGATCTGAGGGATCGGTATCAGGTGTTA
CGAAAATTCTATGCGACCGTTGTTGGGGGACCCTCCGGGATGAAGGAACAAGCGCTGGTT
AAGAGGTTTTTTAGGATCAATAATCATGTAGTGTATAATCATCAGGAACAGGCCAAGTAT
GAGAATCATACGGAGAATGCGTTGTTATTGTATATGGCATGTACACATGCCTCAAATCCT
GTGTACGCTACTCTGAAAATACGCATCTATTTCTATGATGCAGTGACAAATTAA
>JF909075
ATGTCGAAGCGACCAGGAGATATAATAATCTCAACACCCGTATCCAAGGTGCGGAGGAGG
CTGAACTTCGACAGCCCATACACGAACCGTGTTGTTGCCCCCACTGTCCGCGTCACCAGA
AGCAAAATATGGGCCAACAGGCCCATGTATCGGAAGCCCAAGATGTACAGAATGTATCGA
AGCCCAGATGTCCCTAAGGGCTGTGAAGGCCCATGTAAGGTTCAGTCGTATGAACAGAGG
GATGATGTTAAGCACACTGGTATGGTCCGATGTGTCAGTGATGTTACTCGTGGATCAGGC
ATCACCCATAGAGTCGGGAAGAGGTTTTGTGTGAAGTCCATATATATATTGGGCAAGATC
TGGATGGATGAGAATATCAAGAAGCAAAATCATACGAACCATGTTATGTTCTTTCTCGTT
CGAGATAGAAGGCCTTATGGGCCGAGCCCGCAAGATTTTGGACAAGTGTTCAACATGTTT
GATAATGAACCTACTACGGCAACGGTGAAGAATGATCTGAGGGATCGGTATCAGGTGTTA
CGAAAATTCTATGCGACCGTTGTTGGTGGACCCTCCGGGATGAAGGAACAAGCGCTGGTT
AAGAGGTTTTTTAGGATCAATAATCATGTAGTGTATAATCATCAGGAACAGGCCAAGTAT
GAGAATCATACGGAGAATGCGTTGTTATTGTATATGGCATGTACACATGCCTCAAATCCT
GTGTACGCCACTCTGAAAATACGCATCTATTTCTATGATGCAGTGACAAATTAA
>JF909176
ATGTCGAAGCGACCAGGAGATATAATAATCTCAACACCCGTATCCAAGGTGCGGAGGAGG
CTGAACTTCGACAGCCCATACACGAACCGTGTTGTTGCCCCCACTGTCCGCGTCACCAGA
AGCAAAATATGGGCCAACAGGCCCATGTATCGGAAGCCCAAGATGTACAGAATGTATCGA
AGCCCAGATGTCCCTAAGGGCTGTGAAGGCCCATGCAAGGTTCAGTCGTATGAACAGAGG
GATGATGTTAAGCACACTGGTATGGTCCGATGTGTCAGTGATGTTACTCGTGGGTCAGGC
ATCACCCATAGAGTCGGGAAGAGGTTTTGTGTGAAGTCCATATATATATTGGGCAAGATC
TGGATGGATGAGAATATCAAGAAGCAAAATCATACGAACCATGTTATGTTCTTCCTCGTT
CGAGATAGAAGGCCTTATGGTCCGAGCCCGCAAGATTTCGGACAAGTGTTCAACATGTTT
GATAATGAACCTACTACGGCAACGGTGAAGAATGATCTGAGGGATCGGTATCAGGTGTTA
CGAAAATTCTATGCGACCGTTGTTGGTGGACCCTCCGGGATGAAGGAACAAGCGCTGGTT
AAGAGGTTTTTTAGGATCAATAATCATGTAGTGTATAATCATCAGGAACAGGCCAAGTAT
GAGAATCATACGGAGAATGCGTTGTTATTGTATATGGCATGTACACATGCCTCAAATCCT
GTGTACGCTACTCTGAAAATACGCATCTATTTCTATGATGCAGTGACAAATTAA
>JF909167
ATGTCGAAGCGACCAGGAGATATAATAATCTCAACACCCGTATCCAAGGTGCGGAGGAGG
CTGAACTTCGACAGCCCATACACGAACCGTGTTGTTGCCCCCACTGTCCGCGTCACCAGA
AGCAAAATATGGGCCAACAGGCCCATGTATCGGAAGCCCAAGATGTACAGAATGTATCGA
AGCCCAGATGTCCCTAAGGGCTGTGAAGGCCCATGTAAGGTTCAGTCGTATGAACAGAGG
GATGATGTTAAGCACACTGGTATGGTCCGATGTGTCAGTGATGTTACTCGTGGGTCAGGC
ATCACCCATAGAGTCGGGAAGAGGTTTTGTGTGAAGTCCATATATATATTGGGCAAGATC
TGGATGGATGAGAATATCAAGAAGCAAAATCATACGAACCATGTTATGTTCTTCCTCGTT
CGAGATAGAAGGCCTTATGGTCCGAGCCCGCAAGATTTCGGACAAGTGTTCAACATGTTT
GATAATGAACCTACTACGGCAACGGTGAAGAATGATCTGAGGGATCGGTATCAGGTGTTA
CGAAAATTCTATGCGACCGTTGTTGGTGGACCCTCCGGGATGAAGGAACAAGCGCTGGTT
AAGAGGTTTTTTAGGATCAATAATCATGTAGTGTATAATCATCAGGAACAGGCCAAGTAT
GAGAATCATACGGAGAATGCGTTGTTATTGTATATGGCATGTACACATGCCTCAAATCCT
GTGTACGCTACTCTGAAAATACGCATCTATTTCTATGATGCAGTGACAAATTAA
>JF909188
ATGTCGAAGCGACCAGGAGATATAATAATCTCAACACCCGTATCCAAGGTGCGGAGGAGG
CTGAACTTCGACAGCCCATACACGAACCGTGTTGTTGCCCCCACTGTCCGCGTCACCAGA
AGCAAAATATGGGCCAACAGGCCCATGTATCGGAAGCCCAAGATGTACAGAATGTATCGA
AGCCCAGATGTCCCTAAGGGCTGTGAAGGCCCATGTAAGGTTCAGTCGTATGAACAGAGG
GATGATGTTAAGCACACTGGTATGGTCCGATGTGTCAGTGATGTTACTCGTGGGTCAGGC
ATCACCCATAGAGTCGGGAAGAGGTTTTGTGTGAAGTCCATATATATATTGGGCAAGATC
TGGATGGATGAGAATATCAAGAAGCAAAATCATACGAACCATGTTATGTTCTTCCTCGTT
CGAGATAGAAGGCCTTATGGTCCGAGCCCGCAAGATTTCGGACAAGTGTTCAACATGTTT
GATAATGAACCTACTACGGCAACGGTGAAGAATGATCTGAGGGATCGGTATCAGGTGTTA
CGAAAATTCTATGCGACCGTTGTTGGTGGACCCTCCGGGATGAAGGAACAAGCGCTGGTT
AAGAGGTTTTTTAGGATCAATAATCATGTAGTGTATAATCATCAGGAACAGGCCAAGTAT
GAGAATCATACGGAGAATGCGTTGTTATTGTATATGGCATGTACACATGCCTCAAATCCT
GTGTACGCTACTCTGAAAATACGCATCTATTTCTATGATGCAGTGACAAATTAA
>JF909173
ATGTCGAAGCGACCAGGAGATATAATAATCTCAACACCCGTATCCAAGGTGCGGAGGAGG
CTGAACTTCGACAGCCCATACACGAACCGTGTTGTTGCCCCCACTGTCCGCGTCACCAGA
AGCAAAATATGGGCCAACAGGCCCATGTATCGGAAGCCCAAGATGTACAGAATGTATCGA
AGCCCAGATGTCCCTAAGGGCTGTGAAGGCCCATGTAAGGTTCAGTCGTATGAACAGAGG
GATGATGTTAAGCACACTGGTATGGTCCGATGTGTCAGTGATGTTACTCGTGGGTCAGGC
ATCACCCATAGAGTCGGGAAGAGGTTTTGTGTGAAGTCCATATATATATTGGGCAAGATC
TGGATGGATGAGAATATCAAGAAGCAAAATCATACGAACCATGTTATGTTCTTCCTCGTT
CGAGATAGAAGGCCTTATGGTCCGAGCCCGCAAGATTTCGGACAAGTGTTCAACATGTTT
GATAATGAACCTACTACGGCAACGGTGAAGAATGATCTGAGGGATCGGTATCAGGTGTTA
CGAAAATTCTATGCGACCGTTGTTGGTGGACCCTCCGGGATGAAGGAACAAGCGCTGGTT
AAGAGGTTTTTTAGGATCAATAATCATGTAGTGTATAATCATCAGGAACAGGCCAAGTAT
GAGAATCATACGGAGAATGCGTTGTTATTGTATATGGCATGTACACATGCCTCAAATCCA
GTGTACGCTACTCTGAAAATACGCATCTATTTCTATGATGCAGTGACAAATTAA
>JF909184
ATGTCGAAGCGACCAGGAGATATAATAATCTCAACACCCGTATCCAAGGTGCGGAGGAGG
CTGAACTTCGACAGCCCATACACGAACCGTGTTGTTGCCCCCACTGTCCGCGTCACCAGA
AGCAAAATATGGGCCAACAGGCCCATGTATCGGAAGCCCAAGATGTACAGAATGTATCGA
AGCCCAGATGTCCCTAAGGGCTGTGAAGGCCCATGTAAGGTTCAGTCGTATGAACAGAGG
GATGATGTTAAGCACACCGGTATGGTCCGATGTGTCAGTGATGTTACTCGTGGGTCAGGC
ATCACCCATAGAGTCGGGAAGAGGTTTTGTGTGAAGTCCATATATATATTGGGCAAGATC
TGGATGGATGAGAATATCAAGAAGCAAAATCATACGAACCATGTTATGTTCTTCCTCGTT
CGAGATAGAAGGCCTTATGGTCCGAGCCCGCAAGATTTCGGACAAGTGTTCAACATGTTT
GATAATGAACCTACTACGGCAACGGTGAAGAATGATCTGAGGGATCGGTATCAGGTGTTA
CGAAAATTCTATGCGACCGTTGTTGGTGGACCCTCCGGGATGAAGGAACAAGCGCTGGTT
AAGAGGTTTTTTAGGATCAATAATCATGTAGTGTATAATCATCAGGAACAGGCCAAGTAT
GAGAATCATACGGAGAATGCGTTGTTATTGTATATGGCATGTACACATGCCTCAAATCCT
GTGTACGCTACTCTGAAAATACGCATCTATTTCTATGATGCAGTGACAAATTAA
>JF909183
ATGTCGAAGCGACCAGGAGATATAATAATCTCAACACCCGTATCCAAGGTGCGGAGGAGG
CTGAACTTCGACAGCCCATACACGAACCGTGTTGTTGCCCCCACTGTCCGCGTCACCAGA
AGCAAAATATGGGCCAACAGGCCCATGTATCGGAAGCCCAAGATGTACAGAATGTATCGA
AGCCCAGATGTCCCTAAGGGCTGTGAAGGCCCATGTAAGGTTCAGTCGTATGAACAGAGG
GATGATGTTAAGCACACCGGTATGGTCCGATGTGTCAGTGATGTTACTCGTGGGTCAGGC
ATCACCCATAGAGTCGGGAAGAGGTTTTGTGTGAAGTCCATATATATATTGGGCAAGATC
TGGATGGATGAGAATATCAAGAAGCAAAATCATACGAACCATGTTATGTTCTTCCTCGTT
CGAGATAGAAGGCCTTATGGTCCGAGCCCGCAAGATTTCGGACAAGTGTTCAACATGTTT
GATAATGAACCTACTACGGCAACGGTGAAGAATGATCTGAGGGATCGGTATCAGGTGTTA
CGAAAATTCTATGCGACCGTTGTTGGTGGACCCTCCGGGATGAAGGAACAAGCGCTGGTT
AAGAGGTTTTTTAGGATCAATAATCATGTAGTGTATAATCATCAGGAACAGGCCAAGTAT
GAGAATCATACGGAGAATGCGTTGTTATTGTATATGGCATGTACACATGCCTCAAATCCT
GTGTACGCTACTCTGAAAATACGCATCTATTTCTATGATGCAGTGACAAATTAA
>JF909171
ATGTCGAAGCGACCAGGAGATATAATAATCTCAACACCCGTATCCAAGGTGCGGAGGAGG
CTGAACTTCGACAGCCCATACACGAACCGTGTTGTTGCCCCCACTGTCCGCGTCACCAGA
AGCAAAATATGGGCCAACAGGCCCATGTATCGGAAGCCCAAGATGTACAGAATGTATCGA
AGCCCAGATGTCCCTAAGGGCTGTGAAGGCCCATGTAAGGTTCAGTCGTATGAACAGAGG
GATGATGTTAAGCACACTGGTATGGTCCGATGTGTCAGTGATGTTACTCGTGGGTCAGGC
ATCACCCATAGAGTCGGGAAGAGGTTTTGTGTGAAGTCCATATATATATTGGGCAAGATC
TGGATGGATGAGAATATCAAGAAGCAAAATCATACGAACCATGTTATGTTCTTCCTCGTT
CGAGATAGAAGGCCTTATGGTCCGAGCCCGCAAGATTTCGGACAAGTGTTCAACATGTTT
GATAATGAACCTACTACGGCAACGGTGAAGAATGATTTGAGGGATCGGTATCAGGTGTTA
CGAAAATTCTATGCGACTGTTGTTGGTGGACCCTCCGGGATGAAGGAACAAGCGCTGGTT
AAGAGGTTTTTTAGGATCAATAATCATGTAGGGTATAATCATCAGGAACAGGCCAAGTAT
GAGAATCATACGGAGAATGCGTTGTTATTGTATATGGCATGTACACATGCCTCAAATCCT
GTGTACGCTACTCTGAAAATACGCATCTATTTCTATGATGCAGTGACAAATTAA
>JF909076
ATGTCGAAGCGACCAGGAGATATAATAATCTCAACACCCGTATCCAAGGTGCGGAGGAGG
CTGAACTTCGACAGCCCATACACGAACCGTGTTGTTGCCCCCACTGTCCGCGTCACCAGA
AGCAAAATATGGGCCAACAGGCCCATGTATCGGAAGCCGAAGATGTACAGAATGTATCGA
AGCCCAGATGTCCCTAAGGGCTGTGAAGGCCCATGTAAGGTTCAGTCGTATGAACAGAGG
GATGATGTTAAGCACACGGGTATGGTTCGATGTGTCAGTGATGTTACTCGTGGGTCAGGC
ATCACCCATAGAGTCGGGAAGAGGTTTTGTGTGAAGTCCATATATATATTGGGCAAGATC
TGGATGGATGAGAATATCAAGAAGCAAAATCATACGAACCATGTTATGTTCTTCCTCGTT
CGAGATAGAAGGCCTTATGGTCCGAGCCCGCAAGATTTTGGACAAGTGTTCAACATGTTT
GATAATGAACCTACTACGGCAACGGTAAAGAATGATCTGAGGGACCGGTATCAGGTGTTA
CGAAAAGTCTATGCGACCGTTGTTGGTGGACCCTCCGGGATGAAGGAACAAGCGCTGGTT
AAGAGGTTTTTTAGGATCAATAATCATGTAGTGTATAATCATCAGGAACAGGCCAAGTAT
GAGAATCATACGGAAAATGCGTTGTTATGGTATATGGCATGTACACATGCCTCAAATCCT
GTGTACGCTACTCTGAAAATACGCATCTATTTCTATGATGCAGTGACAAATTAA
>JF909068
ATGTCGAAGCGACCAGGAGATATAATAATCTCAACACCCGTATCCAAGGTGCGGAAGAGG
CTGAACTTCGACAGCCCATACACGAACCGTGTTGTTGCCCCCACTGTCCGCGTCACCAGA
AGCAAAATATGGGCCAACAGGCCCATGTATCGGAAGCCGAAGATGTACAGAATGTATCGA
AGCCCAGATGTCCCTAAGGGCTGTGAAGGCCCATGTAAGGTTCAGTCGTATGAACAGAGG
GATGATGTTAAGCACACTGGTATGGTCCGATGTGTCAGTGATGTTACTCGTGGGTCAGGC
ATCACCCATAGAGTCGGGAAGAGGTTTTGTGTGAAGTCCATATATATATTGGGCAAGATC
TGGATGGATGAGAATATCAAGAAGCAAAATCATACGAACCATGTTATGTTCTTCCTCGTT
CGAGATAGAAGGCCTTATGGTCCGAGCCCGCAAGATTTTGGACAAGTGTTCAACATGTTT
GATAATGAACCTACTACGGCAACGGTGAAGAATGATCTGAGGGACCGGTATCAGGTGTTA
CGAAAATTCTATGCTACCGTTGTTGGTGGACCCTCTGGGATGAAGGAACAAGCGCTGGTT
AAGAGGTTTTTTAGGATCAATAATCATGTAGTGTATAATCATCAGGAACAGGCCAAGTAT
GAGAATCATACGGAGAATGCGTTGTTATTGTATATGGCATGTACACATGCCTCAAATCCT
GTGTACGCTACTCTGAAAATACGCATCTATTTCTATGATGCAGTGACAAATTAA
>JF909071
ATGTCGAAGCGACCAGGAGATATAATAATCTCAACACCCGTATCCAAGGTGCGGAGGAGG
CTGAACTTCGACAGCCCATACACGAACCGTGTTGTTGCCCCCACTGTCCGCGTCACCAGA
AGCAAAATATGGGCCAACAGGCCCATGTATCGGAAGCCCAAGATGTACAGAATGTATCGA
AGCCCAGATGTCCCTAAGGGCTGTGAAGGCCCATGTAAGGTTCAGTCGTATGAACAGAGG
GATGATGTTAAGCACACTGGTATGGTCCGATGTGTCAGTGATGTTACTCGTGGGTCAGGC
ATCACCCATAGAGTCGGGAAGAGGTTTTGTGTGAAGTCCATATATATATTGGGCAAGATC
TGGATGGATGAGAATATCAAGAAGCAAAATCATACGAACCATGTTATGTTCTTCCTCGTT
CGAGATAGAAGGCCTTATGGTCCGAGTCCGCAAGATTTTGGACAAGTGTTCAACATGTTT
GATAATGAACCTACTACGGCAACGGTGAAGAATGATCTGAGGGACCGGTATCAAGTGTTA
CGAAAATTCTATGCGACTGTTGTTGGTGGACCCTCCGGGATGAAGGAACAAGCGCTGGTT
AAGAGGTTTTTTAGGATCAATAATCATGTAGTGTATAATCATCAGGAACAGGCCAAGTAT
GAGAATCATACGGAGAATGCGTTGTTATTGTATATGGCATGTACACATGCCTCAAATCCT
GTGTACGCTACTCTGAAAATACGCATCTATTTCTATGATGCAGTGACAAATTAA
>JF909072
ATGTCGAAGCGACCAGGAGATATAATAATCTCAACACCCGTATCCAAGGTGCGGAGGAGG
CTGAACTTCGACAGCCCATACACGAACCGTGTTGTTGCCCCCACTGTCCGCGTCACCAGA
AGCAAAATATGGGCCAACAGGCCCATGTATCGGAAGCCCAAGATGTACAGAATGTATCGA
AGCCCAGATGTCCCTAAGGGCTGTGAAGGCCCATGTAAGGTTCAGTCGTATGAACAGAGG
GATGATGTTAAGCACACTGGTATGGTCCGATGTGTCAGTGATGTTACTCGTGGGTCAGGC
ATCACCCATAGAGTCGGGAAGAGGTTTTGTGTGAAGTCCATATATATATTGGGCAAGATC
TGGATGGATGAGAATATCAAGAAGCAAAATCATACGAACCATGTTATGTTCTTCCTCGTT
CGAGATAGAAGGCCTTATGGTCCGAGTCCGCAAGATTTTGGACAAGTGTTCAACATGTTT
GATAATGAACCTACTACGGCAACGGTGAAGAATGATCTGAGGGACCGGTATCAAGTGTTA
CGAAAATTCTATGCGACTGTTGTTGGTGGACCCTCCGGGATGAAGGAACAAGCGCTGGTT
AAGAGGTTTTTTAGGATCAATAATCATGTAGTGTATAATCATCAGGAACAGGCCAAGTAT
GAGAATCATACGGAGAATGCGTTGTTATTGTATATGGCATGTACACATGCCTCAAATCCT
GTGTACGCTACTCTGAAAATACGCATCTATTTCTATGATGCAGTGACAAATTAA
>JF909069
ATGTCGAAGCGACCAGGAGATATAATAATCTCAACACCCGTATCCAAGGTGCGGAGGAGG
CTGAACTTCGACAGCCCATACACGAACCGTGTTGTTGCCCCCACTGTCCGCGTCACCAGA
AGCAAAATATGGGCCAACAGGCCCATGTATCGGAAGCCCAAGATGTACAGAATGTATCGA
AGCCCAGATGTCCCTAAGGGCTGTGAAGGCCCATGTAAGGTTCAGTCGTATGAACAGAGG
GATGATGTTAAGCACACTGGTATGGTCCGATGTGTCAGTGATGTTACTCGTGGGTCAGGC
ATCACCCATAGAGTCGGGAAGAGGTTTTGTGTGAAGTCCATATATATATTGGGCAAGATC
TGGATGGATGAGAATATCAAGAAGCAAAATCATACGAACCATGTTATGTTCTTCCTCGTT
CGAGATAGAAGGCCTTATGGTCCGAGTCCGCAAGATTTTGGACAAGTGTTCAACATGTTT
GATAATGAACCTACTACGGCAACGGTGAAGAATGATCTGAGGGACCGGTATCAAGTGTTA
CGAAAATTCTATGCGACTGTTGTTGGTGGACCCTCCGGGATGAAGGAACAAGCGCTGGTT
AAGAGGTTTTTTAGGATCAATAATCATGTAGTGTATAATCATCAGGAACAGGCCAAGTAT
GAGAATCATACGGAGAATGCGTTGTTATTGTATATGGCATGTACACATGCCTCAAATCCT
GTGTACGCTACTCTGAAAATACGCATCTATTTCTATGATGCAGTGACAAATTAA
>JF909070
ATGTCGAAGCGACCAGGAGATATAATAATCTCAACACCCGTATCCAAGGTGCGGAGGAGG
CTGAACTTCGACAGCCCATACACGAACCGTGTTGTTGCCCCCACTGTCCGCGTCACCAGA
AGCAAAATATGGGCCAACAGGCCCATGTATCGGAAGCCCAAGATGTACAGAATGTATCGA
AGCCCAGATGTCCCTAAGGGCTGTGAAGGCCCATGTAAGGTTCAGTCGTATGAACAGAGG
GATGATGTTAAGCACACTGGTATGGTCCGATGTGTCAGTGATGTTACTCGTGGGTCAGGC
ATCACCCATAGAGTCGGGAAGAGGTTTTGTGTGAAGTCCATATATATATTGGGCAAGATC
TGGATGGATGAGAATATCAAGAAGCAAAATCATACGAACCATGTTATGTTCTTCCTCGTT
CGAGATAGAAGGCCTTATGGTCCGAGTCCGCAAGATTTTGGACAAGTGTTCAACATGTTT
GATAATGAACCTACTACGGCAACGGTGAAGAATGATCTGAGGGACCGGTATCAAGTGTTA
CGAAAATTCTATGCGACTGTTGTTGGTGGACCCTCCGGGATGAAGGAACAAGCGCTGGTT
AAGAGGTTTTTTAGGATCAATAATCATGTAGTGTATAATCATCAGGAACAGGCCAAGTAT
GAGAATCATACGGAGAATGCGTTGTTATTGTATATGGCATGTACACATGCCTCAAATCCT
GTGTACGCTACTCTGAAAATACGCATCTATTTCTATGATGCAGTGACAAATTAA
>JF909191
ATGTCGAAGCGACCAGGAGATATAATAATCTCAACACCCGTATCCAAGGTGCGGAGGAGG
CTGAACTTCGACAGCCCATACACGAACCGTGTTGTTGCCCCCACTGTCCGCGTCACCAGA
AGCAAAATATGGGCCAACAGGCCCATGTATCGGAAGCCGAAGCTGTACAGAATGTATCGA
AGCCCAGATGTCCCTAAGGGCTGTGAAGGCCCATGTAAGGTTCAGTCGTATGAACAGAGG
GATGATGTTAAGCACATTGGTATGGTCCGATGTGTCAGTGATGTTACTCGTGGGTCAGGC
ATTACCCATAGAGTCGGGAAGAGGTTTTGTGTGAAGTCCATATATATATTGGGCAAGATC
TGGATGGATGAGAATATCAAGAAGCAAAATCATACGAACCATGTTATGTTCTTCCTCGTT
CGAGACAGAAGGCCTTATGGTCCGAGCCCGCAAGATTTTGGACAAGTGTTCAACATGTTT
GATAATGAACCTACTACTGCAACTGTGAAGAATGATCTGAGGGACCGGTATCAGGTGTTA
CGTAAATTCTATGCGACTGTTGTTGGTGGACCCTCCGGGATGAAGGAACAAGCGCTGGTT
AAGAGGTTTTTTAGGATCAATAATCATGTAGTGTATAATCATCAGGAACAGGCCAAGTAT
GAGAATCATACTGAGAATGCGTTGTTATTGTATATGGCATGTACACATGCCTCAAATCCT
GTGTACGCTACTTTGAAAATACGCATCTATTTCTATGATGCAGTGACAAATTAA
>JF909177
ATGTCGAAGCGACCAGGAGATATAATAATCTCAACACCCGTATCCAAGGTGCGGAGGAGG
CTGAACTTCGACAGCCCATACACGAACCGTGTTGTTGCCCCCACTGTCCGCGTCACCAGA
AGCAAAATATGGGCCAACAGGCCCATGTATCGGAAGCCGAAGCTGTACAGAATGTATCGA
AGCCCAGATGTCCCTAAGGGCTGTGAAGGCCCATGTAAGGTTCAGTCGTATGAACAGAGG
GATGATGTTAAGCACATTGGTATGGGCCGATGTGTCAGTGATGTTACTCGTGGGTCAGGC
ATTACCCATAGAGTCGGGAAGAGGTTTTGTGTGAAGTCCATATATATATTGGGCAAGATC
TGGATGGATGAGAATATCAAGAAGCAAAATCATACGAACCATGTTATGTTCTTCCTCGTT
CGAGACAGAAGGCCTTATGGTCCGAGCCCGCAAGATTTTGGACAAGTGTTCAACATGTTT
GATAATGAACCTACTACTGCAACTGTGAAGAATGATCTGAGGGACCGGTATCAGGTGTTA
CGTAAATTCTATGCGACTGTTGTTGGTGGACCCTCCGGGATGAAGGAACAAGCGCTGGTT
AAGAGGTTTTTTAGGATCAATAATCATGTAGTGTATAATCATCAGGAACAGGCCAAGTAT
GAGAATCATACTGAGAATGCGTTGTTATTGTATATGGCATGTACACATGCCTCAAATCCT
GTGTACGCTACTTTGAAAATACGCATCTATTTCTATGATGCAGTGACAAATTAA
>JF909179
ATGTCGAAGCGACCAGGAGATATAATAATCTCAACACCCGTATCCAAGGTGCGGAGGAGG
CTGAACTTCGACAGCCCATACACGAACCGTGTTGTTGCCCCCATTGTCCGCGTCACCAGA
AGCAAAATATGGGCCAACAGGCCCATGTATCGGAAGCCGAAGCTGTACAGAATGTATCGA
AGCCCAGATGTCCCTAAGGGCTGTGAAGGCCCATGTAAGGTTCAGTCGTATGAACAGAGG
GATGATGTTAAGCACATTGGTATGGTCCGATGTGTCAGTGATGTTACTCGTGGGTCAGGC
ATTACCCATAGAGTCGGGAAGAGGTTTTGTGTGAAGTCCATATATATATTGGGCAAGATC
TGGATGGATGAGAATATCAAGAAGCAAAATCATACGAACCATGTTATGTTCTTCCTCGTT
CGAGACAGAAGGCCTTATGGTCCGAGCCCGCAAGATTTTGGACAAGTGTTCAACATGTTT
GATAATGAACCTACTACTGCAACTGTGAAGAATGATCTGAGGGACCGGTATCAGGTGTTA
CGTAAATTCTATGCGACTGTTGTTGGTGGACCCTCCGGGATGAAGGAACAAGCGCTGGTT
AAGAGGTTTTTTAGGATCAATAATCATGTAGTGTATAATCATCAGGAACAGGCCAAGTAT
GAGAATCATACTGAGAATGCGTTGTTATTGTATATGGCATGTACACATGCCTCAAATCCT
GTGTACGCTACTTTGAAAATACGCATCTATTTCTATGATGCAGTGACAAATTAA
>JF909192
ATGTCGAAGCGACCAGGAGATATAATAATCTCAACACCCGTATCCAAGGTGCGGAGGAGG
CTGAACTTCGACAGCCCATACACGAACCGTGTTGTTGCCCCCACTGTCCGCGTCACCAGA
AGCAAAATATGGGCCAACAGGCCCATGTATCGGAAGCCGAAGCTGTACAGAATGTATCGA
AGCCCAGATGTCCCTAAGGGCTGTGAAGGCCCATGTAAGGTTCAGTCGTATGAACAGAGG
GATGATGTTAAGCACATTGGTATGGTCCGATGTGTCAGTGATGTGACTCGTGGGTCAGGC
ATTACCCATAGAGTCGGGAAGAGGTTTTGTGTGAAGTCCATATATATATTGGGCAAGATC
TGGATGGATGAGAATATCAAGAAGCAAAATCATACGAACCATGTTATGTTCTTCCTCGTT
CGAGACAGAAGGCCTTATGGTCCGAGCCCGCAAGATTTTGGACAAGTGTTCAACATGTTT
GATAATGAACCTACTACTGCAACTGTGAAGAATGATCTGAGGGACCGGTATCAGGTGTTA
CGTAAATTCTATGCGACTGTTGTTGGTGGACCCTCCGGGATGAAGGAACAAGCGCTGGTT
AAGAGGTTTTTTAGGATCAATAATCATGTAGTGTATAATCATCAAGAACAGGCCAAGTAT
GAGAATCATACTGAGAATGCGTTGTTATTGTATATGGCATGTACACATGCCTCAAATCCT
GTGTACGCGACTTTGAAAATACGCATCTATTTCTATGATGCAGTGACAAATTAA
>JF909066
ATGTCGAAGCGACCAGGAGATATAATAATCTCAACACCCGTATCCAAGGTGCGGAGGAGG
CTGAACTTCGACAGCCCATACACGAACCGTGTTGTTGCCCCCACTGTCCGCGTCACCAGA
AGCAAAATATGGGCCAACAGGCCCATGTATCGGAAGCCGAAGCTGTACAGAATGTATCGA
AGCCCAGATGTCCCTAAGGGCTGTGAAGGCCCATGTAAGGTTCAGTCGTATGAACAGAGG
GATGATGTTAAGCACATTGGTATGGTCCGATGTGTCAGTGATGTTACTCGTGGGTCAGGC
ATTACCCATAGAGTCGGGAAGAGGTTTTGTGTGAAGTCCATATATATATTGGGCAAGATC
TGGATGGATGAGAATATTAAGAAGCAAAATCATACGAACCATGTTATGTTCTTCCTCGTT
CGAGACAGAAGGCCTTATGGGCCGAGCCCGCAAGATTTTGGACAAGTGTTCAACATGTTT
GATAATGAACCTACTACTGCAACTGTGAAGAATGATCTGAGGGACCGGTATCAGGTGTTA
CGTAAATTCTATGCGACTGTTGTTGGTGGACCCTCCGGGATGAAGGAACAAGCGCTGGTT
AAGAGGTTTTTTAGGATCAATAATCATGTAGTGTATAATCATCAGGAACAGGCCAAGTAT
GAGAATCATACTGAGAATGCGTTGTTATTGTATATGGCATGTACACATGCCTCAAATCCT
GTGTACGCTACGTTGAAAATACGCATCTATTTCTATGATGCAGTAACAAATTAA
>JF909067
ATGTCGAAGCGACCAGGAGATATAATAATCTCAACACCCGTATCCAAGGTGCGGAGGAGG
CTGAACTTCGACAGCCCATACACGAACCGTGTTGTTGCCCCCACTGTCCGCGTCACCAGA
AGCAAAATATGGGCCAACAGGCCCATGTATCGGAAGCCGAAGCTGTACAGAATGTATCGA
AGCCCAGATGTCCCTAAGGGCTGTGAAGGCCCATGTAAGGTTCAGTCGTATGAACAGAGG
GATGATGTTAAGCACATTGGTATGGTCCGATGTGTCAGTGATGTTACTCGTGGGTCAGGC
ATTACCCATAGAGTCGGGAAGAGGTTTTGTGTGAAGTCCATATATATATTGGGCAAGATC
TGGATGGATGAGAATATTAAGAAGCAAAATCATACGAACCATGTTATGTTCTTCCTCGTT
CGAGACAGAAGGCCTTATGGGCCGAGCCCGCAAGATTTTGGACAAGTGTTCAACATGTTT
GATAATGAACCTACTACTGCAACTGTGAAGAATGATCTGAGGGACCGGTATCAGGTGTTA
CGTAAATTCTATGCGACTGTTGTTGGTGGACCCTCCGGGATGAAGGAACAAGCGCTGGTT
AAGAGGTTTTTTAGGATCAATAATCATGTAGTGTATAATCATCAGGAACAGGCCAAGTAT
GAGAATCATACTGAGAATGCGTTGTTATTGTATATGGCATGTACACATGCCTCAAATCCT
GTGTACGCTACGTTGAAAATACGCATCTATTTCTATGATGCAGTAACAAATTAA
>JF909065
ATGTCGAAGCGACCAGGAGATATAATAATCTCAACACCCGTATCCAAGGTGCGGAGGAGG
CTGAACTTCGACAGCCCATACACGAACCGTGTTGTTGCCCCCACTGTCCGCGTCACCAGA
AGCAAAATATGGGCCAACAGGCCCATGTATCGGAAGCCGAAGCTGTACAGAATGTATCGA
AGCCCAGATGTCCCTAAGGGCTGTGAAGGCCCATGTAAGGTTCAGTCGTATGAACAGAGG
GATGATGTTAAGCACATTGGTATGGTCCGATGTGTCAGTGATGTTACTCGTGGGTCAGGC
ATTACCCATAGAGTCGGGAAGAGGTTTTGTGTGAAGTCCATATATATATTGGGCAAGATC
TGGATGGATGAGAATATTAAGAAGCAAAATCATACGAACCATGTTATGTTCTTCCTCGTT
CGAGACAGAAGGCCTTATGGGCCGAGCCCGCAAGATTTTGGACAAGTGTTCAACATGTTT
GATAATGAACCTACTACTGCAACTGTGAAGAATGATCTGAGGGACCGGTATCAGGTGTTA
CGTAAATTCTATGCGACTGTTGTTGGTGGACCCTCCGGGATGAAGGAACAAGCGCTGGTT
AAGAGGTTTTTTAGGATCAATAATCATGTAGTGTATAATCATCAGGAACAGGCCAAGTAT
GAGAATCATACTGAGAATGCGTTGTTATTGTATATGGCATGTACACATGCCTCAAATCCT
GTGTACGCTACGTTGAAAATACGCATCTATTTCTATGATGCAGTAACAAATTAA
>JF909064
ATGTCGAAGCGACCAGGAGATATAATAATCTCAACACCCGTATCCAAGGTGCGGAGGAGG
CTGAACTTCGACAGCCCATACACGAACCGTGTTGTTGCCCCCACTGTCCGCGTCACCAGA
AGCAAAATATGGGCCAACAGGCCCATGTATCGGAAGCCGAAGCTGTACAGAATGTATCGA
AGCCCAGATGTCCCTAAGGGCTGTGAAGGCCCATGTAAGGTTCAGTCGTATGAACAGAGG
GATGATGTTAAGCACATTGGTATGGTCCGATGTGTCAGTGATGTTACTCGTGGGTCAGGC
ATTACCCATAGAGTCGGGAAGAGGTTTTGTGTGAAGTCCATATATATATTGGGCAAGATC
TGGATGGATGAGAATATTAAGAAGCAAAATCATACGAACCATGTTATGTTCTTCCTCGTT
CGAGACAGAAGGCCTTATGGGCCGAGCCCGCAAGATTTTGGACAAGTGTTCAACATGTTT
GATAATGAACCTACTACTGCAACTGTGAAGAATGATCTGAGGGACCGGTATCAGGTGTTA
CGTAAATTCTATGCGACTGTTGTTGGTGGACCCTCCGGGATGAAGGAACAAGCGCTGGTT
AAGAGGTTTTTTAGGATCAATAATCATGTAGTGTATAATCATCAGGAACAGGCCAAGTAT
GAGAATCATACTGAGAATGCGTTGTTATTGTATATGGCATGTACACATGCCTCAAATCCT
GTGTACGCTACGTTGAAAATACGCATCTATTTCTATGATGCAGTAACAAATTAA
>JF909168
ATGTCGAAGCGACCAGGAGATATAATAATCTCAACACCCGTATCCAAGGTGCGGAGGAGG
CTGAACTTCGACAGCCCATACACGAACCGTGTTGTTGCCCCCACTGTCCGCGTCACCAGA
AGCAAAATATGGGCCAACAGGCCCATGTATCGGAAGCCGAAGCTGTACAGAATGTATCGA
AGCCCAGATGTCCCTAAGGGCTGTGAAGGCCCATGTAAGGTTCAGTCGTATGAACAGAGG
GATGATGTTAAGCACATTGGTATGGTCCGATGTGTCAGTGATGTTACTCGTGGGTCAGGC
ATTACCCATAGAGTCGGGAAGAGGTTTTGTGTGAAGTCCATATATATATTGGGCAAGATC
TGGATGGATGAGAATATCAAGAAGCAAAATCATACGAACCATGTTATGTTCTTCCTCGTT
CGAGACAGAAGGCCTTATGGTCCGAGCCCGCAAGATTTTGGACAAGTGTTCAACATGTTT
GATAATGAACCTACTACTGCAACTGTGAAGAATGATCTGAGGGACCGGTATCAGGTGTTA
CGTAAATTCCATGCGACTGTTGTTGGTGGACCCTCCGGGATGAAGGAACAAGCGCTGGTT
AAGAGGTTTTTTAGGATCAATAATCATGTAGTGTATAATCATCAGGAACAGGCCAAGTAT
GAGAATCATACTGAGAATGCGTTGTTATTGTATATGGCATGTACACATGCCTCAAATCCT
GTGTACGCTACGTTGAAAATACGCATCTATTTCTATGATGCAGTGACAAATTAA
>JF909077
ATGTCGAAGCGACCAGGAGATATAATAATCTCAACACCCGTATCCAAGGTGCGGAGGAGG
CTGAACTTCGACAGCCCATACACGAACCGTGTTGTTGCCCCCACTGTCCGCGTCACCAGA
AGCAAAATATGGGCCAACAGGCCCATGTATCGGAAGCCGAAGCTGTACAGAATGTATCGA
AGCCCAGATGTCCCTAAGGGCTGTGAAGGCCCATGTAAGGTTCAGTCGTATGAACAGAGG
GATGATGTTAAGCACATTGGTATGGTCCGATGTGTCAGCGATGTTACTCGTGGGTCAGGC
ATTACCCATAGAGTCGGGAAGAGATTTTGTGTGAAGTCCATATATATATTGGGCAAGATC
TGGATGGATGAGAATATCAAGAAGCAAAATCATACGAACCATGTTATGTTCTTCCTCGTT
CGAGACAGAAGGCCTTATGGTCCGAGCCCGCAAGATTTTGGACAAGTGTTCAACATGTTT
GATAATGAACCTACTACTGCAACTGTGAAGAATGATCTGAGGGATCGGTATCAGGTGTTA
CGTAAATTCTATGCGACTGTTGTTGGTGGACCCTCCGGGATGAAGGAACAGGCGCTGGTT
AAGAGGTTTTTTAGGATCAATAATCATGTAGTGTATAATCATCAGGAACAGGCCAAGTAT
GAGAATCATACTGAGAATGCGTTGTTATTGTATATGGCATGTACACATGCCTCAAATCCT
GTGTACGCAACTTTGAAAATACGCATCTATTTCTATGATGCAGTGACAAATTAA
>JF909193
ATGTCGAAGCGACCAGGAGATATAATAATCTCAACACCCGTATCCAAGGTGCGGAGGAGG
CTGAACTTCGACAACCCATACACGAACCGTGTTGTTGCCCCCACTGTCCGCGTCACCAGA
AGCAAAATATGGGCCAACAGGCCCATGTATCGGAAGCCGAAGATGTACAGAATGTATCGA
AGCCCAGATGTCCCTAAGGGCTGTGAAGGCCCATGTAAGGTTCAGTCGTATGAACAGAGG
GATGATGTTAAGCACATTGGTATGGTCCGATGTGTCAGTGATGTTACTCGTGGGTCAGGC
ATCACCCATAGAGTCGGGAAGAGGTTTTGTGTGAAGTCCATATATATATTGGGCAAGATC
TGGATGGATGAGAATATCAAGAAGCAAAATCACACGAACCATGTTATGTTCTTCCTCGTT
CGAGACAGAAGGCCGTATGGTCCGAGCCCGCAAGATTTTGGACAAGTGTTCAACATGTTT
GATAATGAACCTACTACTGCAACTGTGAAGAATGATCTTAGGGACCGGTATCAGGTGTTA
CGTAAATTCTATGCGACTGTTGTCGGTGGACCCTCCGGGATGAAGGAACAAGCGCTGGTT
AAGAGGTTTTTTAGGATCAATAATCATGTAGTGTATAATCATCAGGAACAGGCCAAGTAT
GAGAATCATACTGAGAATGCGTTGTTATTGTATATGGCATGTACACATGCCTCAAATCCT
GTGTACGCTACTCTGAAAATACGCATCTATTTCTATGATGCAGTGACAAATTAA
>JF909185
ATGTCGAAGCGACCAGGAGATATAATAATCTCAACACCCGTATCCAAGGTGCGGAGGAGG
CTGAACTTCGACAGCCCATACACGAACCGTGTTGTTGCCCCCACTGTCCGCGTCACCAGA
AGCAAAATATGGGCCAACAGGCCCATGTATCGGAAGCCGAAGATGTACAGAATGTGTCGA
AGCCCAGATGTCCCTAAGGGCTGTGAAGGCCCATGTAAGGTTCAGTCGTATGAACAGAGG
GATGATGTTAAGCACACTGGTATGGTCCGATGTGTCAGTGATGTTACGCGTGGGTCAGGC
ATTACCCATAGAGTCGGGAAGAGGTTTTGTGTGAAGTCCATATATATATTGGGCAAGATC
GGGATGGATGAGAATATCAAGAAGCAAAATCATACGAACCATGTTATGTTCTACCTCGTT
CGAGATAGAAGGCCTTATGGTCCGAGTCCGCAAGATTTTGGACAAGTGTTCAACATGTTG
GATAATGAACCTACCACTGCAACTGTTAAGAATGATCTTAGGGACCGGTATCAGGTGTTA
CGTAAATTCTATGCGACTGTTATTGGTGGACCCTCCGGGATGAAGGAACAAGCGCTGGTT
AAGAGGTGTTGTAGGATCAATAATCATGTAGTGTATAATTCATCAGAACAGGTCAAGTAT
GAGAATCATACTGAGAATGCGTTGTTATTGTATATGGCATGTACACATGCCTCAAATCCT
GTGTATGCTACTTTGAAAATACGCATCTATTTCTATGATGCAGTGACAAATTAA
>JF909074
ATGTCGAAGCGACCAGGAGATATAATAATCTCAACACCCGTATCCAAGGTGCGGAGGAGG
CTGAACTTCGACAGCCCATACACGAACCGTGTTGTTGCCCCCACTGTCCGCGTCACCAGA
AGCAAAATATGGGCCAACAGGCCCATGTATCGGAAGCCGAAGATGTACAGAATGTATCGA
AGCCCAGATGTCCCTAAGGGCTGTGAAGGCCCATGTAAGGTTCAGTCGTATGAACAGAGG
GATGATGTTAAGCACACGGGTATGGTCCGATGTGTCAGTGATGTTACGCGTGGGTCAGGC
ATTACCCATAGAGTCGGGAAGAGGTTTTGTGTAAAGTCCATATATATATTGGGCAAGATC
TGGATGGATGAGAATATCAAGAAGCAAAATCATACGAATCATGTTATGTTCTTCCTCGTT
CGAGATAGAAGGCCTTATGGGCCGAGCCCGCAAGATTTTGGACAAGTGTTCAACATGTTT
GATAATGAACCTACTACTGCAACTGTTAAGAATGATCTTAGGGACCGGTATCAGGTGTTA
CGTAAATTCTATGCGACTGTTATTGGTGGACCCTCCGGGATGAAGGAACAAGCGCTGGTT
AAGAGGTTTTTTAGGATCAATAATCATGTAGTGTATAATCATCAGGAACAGGCCAAGTAT
GAAAATCATACTGAGAATGCGTTGTTATTGTATATGGCATGTACACATGCCTCAAATCCT
GTGTACGCGACTTTGAAAATACGCATCTATTTCTATGATGCAGTGACAAATTAA
>JF909174
ATGTCGAAGCGACCAGGAGATATAATAATCTCAACACCCGTATCCAAGGTGCGGAGGAGG
CTGAACTTCGACAGCCCATACACGAACCGTGTTGTTGCCCCCACTGTCCGCGTCACCAGA
AGCAAAATATGGGCCAACAGGCCCATGTATCGGAAGCCGAAGATGTACAGAATGTATCGA
AGCCCAGACGTCCCTAAGGGCTGTGAAGGCCCATGTAAGGTTCAGTCGTATGAACAGAGG
GATGATGTTAAGCACACTGGTATGGTCCGATGTGTCAGTGATGTTACTCGTGGGTCAGGC
ATTACCCATAGAGTCGGGAAGAGGTTTTGTGTGAAGTCCATATATATATTGGGCAAGATT
TGGATGGATGAGAATATCAAGAAGCAAAATCATACGAACCATGTTATGTTCTTCCTCGTT
CGAGATAGAAGGCCGTATGGTCCGAGCCCGCAAGATTTTGGACAAGTGTTCAACATGTTT
GATAATGAACCTACTACGGCAACTGTTAAGAATGATCTTAGGGACCGGTATCAGGTGTTA
CGTAAATTCTATGCGACTGTGATTGGTGGACCCTCCGGGATGAAGGAACAAGCGCTGGTT
AAGAGGTTTTTTAGGATCAATAATCATGTAGTGTATAATCACCAGGAACAGGCCAAGTAT
GAGAATCATACTGAGAATGCGTTGTTATTGTATATGGCATGTACACATGCCTCAAATCCT
GTGTACGCTACTTTGAAAATACGCATCTATTTCTATGATGCAGTGACAAATTAA
>JF909063
ATGTCGAAGCGACCAGGAGATATAATAATCTCAACACCCGTATCCAAGGTGCGGAGGAGG
CTGAACTTCGACAGCCCATACACGAACCGTGTTGTTGCCCCCACTGTCCGCGTCACCAGA
AGCAAAATATGGGCCAACAGGCCCATGTATCGGAAGCCGAAGATGTACAGAATGTATCGA
AGCCCAGATGTCCCTAAGGGCTGTGAAGGCCCATGTAAGGTTCAGTCGTATGAACAGAGG
GATGATGTTAAGCACACTGGTATGGTCCGATGTGTCAGTGATGTTACTCGTGGGTCAGGC
ATTACCCACAGAGTCGGGAAGAGGTTTTGTGTGAAGTCCATATATATATTGGGCAAGATC
TGGATGGATGAGAATATCAAGAAGCAAAATCATACGAACCATGTTATGTTCTTCCTCGTT
CGAGATAGAAGGCCTTATGGTCCGAGCCCGCAAGATTTTGGACAAGTGTTCAACATGTTT
GATAATGAACCTACTACTGCAACTGTGAAGAATGATCTTAGGGACCGGTATCAGGTGTTA
CGTAAATTCTATGCGACTGTGATTGGTGGACCCTCCGGGATGAAGGAACAAGCGCTGGTT
AAGAGGTTTTTTAGGATCAATAATCATGTAGTGTATAATCATCAGGAACAGGCCAAGTAT
GAGAATCATACTGAGAATGCGTTGTTATTGTATATGGCATGTACACATGCCTCAAATCCT
GTGTACGCTACTTTGAAAATACGCATCTATTTCTATGATGCAGTGACAAATTAA
>JF909073
ATGTCGAAGCGACCAGGAGATATTATAATCTCAACACCCGTATCCAAGGTGCGGAGGAGG
CTGAACTTCGACAGCCCATACACGAACCGTGTTGTTGCCCCCACTGTCCGCGTCACCAGA
AGCAAAATATGGGCCAACAGGCCCATGTATCGGAAGCCCAAGATGTACAGAATGTATCGA
AGCCCAGATGTCCCTAAGGGCTGTGAAGGCCCATGTAAGGTTCAGTCGTATGAACAGAGG
GATGATGTTAAGCACACTGGTATGGTCCGATGTGTCAGTGATGTTACTCGTGGGTCAGGC
ATTACCCATAGAGTCGGGAAGAGGTTTTGTGTGAAGTCCATATATATATTGGGCAAGATC
TGGATGGATGAGAATATCAAGAAGCAAAATCATACGAACCATGTTATGTTCTTCCTCGTT
CGAGATAGAAGGCCGTATGGTCCGAGCCCGCAAGATTTTGGACAAGTGTTCAACATGTTT
GATAATGAACCTACTACTGCAACGGTTAAGAATGATCTTAGGGACCGGTATCAGGTGTTA
CGTAAATTCTATGCGACTGTGATTGGTGGACCCTCCGGGATGAAGGAACAAGCGCTGGTT
AAGAGGTTTTTTAGGATCAATAATCATGTAGTGTATAATCATCAGGAACAGGCCAAGTAT
GAGAATCATACCGAGAATGCGTTGTTATTGTATATGGCATGTACACATGCCTCAAATCCG
GTGTACGCTACTTTGAAAATACGCATCTATTTCTATGATGCAGTGACAAATTAA
>JF909155
ATGTCGAAGCGACCAGGAGATATAATAATCTCAACACCCGTATCCAAGGTGCGGAGGAGG
CTGAACTTCGACAGCCCATACACGAACCGTGTTGTTGCCCCCACTGTCCGCGTCACCAGA
AGCAAAATATGGGCCAACAGGCCCATGTATCGGAAGCCCAAGATGTACAGAATGTATCGA
AGCCCAGATGTCCCTAAGGGCTGTGAAGGCCCATGTAAGGTTCAGTCTTATGAACAGAGG
GATGATGTGAAGCACACTGGTATGGTCCGATGTGTCAGTGATGTTACTCGTGGGTCAGGC
ATTACCCATAGAGTCGGGAAGAGGTTCTGTGTGAAGTCCATATATATATTGGGCAAGATC
TGGATGGATGAGAATATCAAGAAGCAAAATCATACGAACCATGTTATGTTCTTCCTCGTT
CGAGATAGAAGGCCTTATGGGCCGAGCCCGCAAGATTTTGGACAAGTGTTCAACATGTTT
GACAATGAACCTACTACCGCAACTGTGAAGAATGATCTTAGGGACCGGTATCAGGTGTTA
CGTAAATTCTATGCGACTGTTGTTGGGGGACCCTCCGGGATGAAGGAACAAGCTCTGGTT
AAGAGGTTTTTTAGGATTAATAATCATGTAGTGTATAATCATCAGGAACAGGCCAAGTAT
GAGAATCATACTGAGAATGCGTTGTTATTGTATATGGCATGTACACATGCCTCAAATCCA
GTGTACGCTACGCTGAAAATACGCATCTATTTTTATGATGCAGTGACAAATTAA
>JF909154
ATGTCGAAGCGACCAGGAGATATAATAATCTCAACACCCGTATCCAAGGTGCGGAGGAGG
CTGAACTTCGACAGCCCATACACGAACCGTGTTGTTGCCCCCACTGTCCGCGTCACCAGA
AGCAAAATATGGGCCAACAGGCCCATGTATCGGAAGCCCAAGATGTACAGAATGTATCGA
AGCCCAGATGTCCCTAAGGGCTGTGAAGGCCCATGTAAGGTTCAGTCTTATGAACAGAGG
GATGATGTGAAGCACACTGGTATGGTCCGATGTGTCAGTGATGTTACTCGTGGGTCAGGC
ATTACCCATAGAGTCGGGAAGAGGTTCTGTGTGAAGTCCATATATATATTGGGCAAGATC
TGGATGGATGAGAATATCAAGAAGCAAAATCATACGAACCATGTTATGTTCTTCCTCGTT
CGAGATAGAAGGCCTTATGGGCCGAGCCCGCAAGATTTTGGACAAGTGTTCAACATGTTT
GACAATGAACCTACTACCGCAACTGTGAAGAATGATCTTAGGGACCGGTATCAGGTGTTA
CGTAAATTCTATGCGACTGTTGTTGGGGGACCCTCCGGGATGAAGGAACAAGCTCTGGTT
AAGAGGTTTTTTAGGATTAATAATCATGTAGTGTATAATCATCAGGAACAGGCCAAGTAT
GAGAATCATACTGAGAATGCGTTGTTATTGTATATGGCATGTACACATGCCTCAAATCCA
GTGTACGCTACGCTGAAAATACGCATCTATTTTTATGATGCAGTGACAAATTAA
>JF909153
ATGTCGAAGCGACCAGGAGATATAATAATCTCAACACCCGTATCCAAGGTGCGGAGGAGG
CTGAACTTCGACAGCCCATACACGAACCGTGTTGTTGCCCCCACTGTCCGCGTCACCAGA
AGCAAAATATGGGCCAACAGGCCCATGTATCGGAAGCCCAAGATGTACAGAATGTATCGA
AGCCCAGATGTCCCTAAGGGCTGTGAAGGCCCATGTAAGGTTCAGTCTTATGAACAGAGG
GATGATGTGAAGCACACTGGTATGGTCCGATGTGTCAGTGATGTTACTCGTGGGTCAGGC
ATTACCCATAGAGTCGGGAAGAGGTTCTGTGTGAAGTCCATATATATATTGGGCAAGATC
TGGATGGATGAGAATATCAAGAAGCAAAATCACACGAACCATGTTATGTTCTTCCTCGTC
CGAGATAGAAGGCCGTATGGGCCGAGCCCGCAAGATTTTGGACAAGTGTTCAACATGTTT
GACAATGAACCTACTACCGCAACTGTGAAGAATGATCTTAGGGACCGGTATCAGGTGCTA
CGTAAATTCTATGCGACTGTTGTTGGGGGACCCTCCGGGATGAAGGAACAAGCTCTGGTT
AAGAGGTTTTTTAGGATTAATAATCATGTAGTGTATAATCATCAGGAACAGGCCAAGTAT
GAGAATCATACTGAGAATGCGTTGTTATTGTATATGGCATGTACACATGCCTCAAATCCA
GTGTACGCTACGCTGAAAATACGCATCTATTTCTATGATGCAGTGACAAATTAA
>JF909157
ATGTCGAAGCGACCAGGAGATATAATAATCTCAACACCCGTATCCAAGGTGCGGAGGAGG
CTGAACTTCGACAGCCCATACACGAACCGTGTTGTTGCCCCCACTGTCCGCGTCACCAGA
AGCAAAATATGGGCCAACAGGCCCATGTATCGGAAGCCCAAGATGTACAGAATGTATCGA
AGCCCAGATGTCCCTAAGGGCTGTGAAGGCCCATGTAAGGTTCAGTCTTATGAACAGAGG
GATGATGTGAAGCACACTGGTATGGTCCGATGTGTCAGTGATGTTACTCGTGGGTCAGGC
ATTACCCATAGAGTCGGGAAGAGGTTCTGTGTGAAGTCCATATATATATTGGGCAAGATC
TGGATGGATGAGAATATCAAGAAGCAAAATCATACGAACCATGTTATGTTCTTCCTCGTT
CGAGATAGAAGGCCTTATGGGCCGAGCCCACAAGATTTTGGACAAGTTTTTAACATGTTT
GACAATGAACCTACTACCGCAACTGTGAAGAATGATCTTAGGGACCGGTATCAGGTGTTA
CGTAAATTCTATGCGACTGTTGTTGGGGGACCCTCCGGGATGAAGGAACAAGCTCTGGTT
AAGAGGTTTTTTAGGATTAATAATCATGTAGTGTATAATCATCAGGAACAGGCCAAGTAT
GAGAATCATACTGAGAATGCGTTGTTATTGTATATGGCATGTACACATGCCTCAAATCCA
GTGTATGCTACGCTGAAAATACGCATCTATTTCTATGATGCAGTGACAAATTAA
>JF909162
ATGTCGAAGCGACCAGGAGATATAATAATCTCAACACCCGTATCCAAGGTGCGGAGGAGG
CTGAACTTCGACAGCCCATACACGAACCGTGTTGTTGCCCCCACTGTCCGCGTCACCAGA
AGCAAAATATGGGCCAACAGGCCCATGTATCGGAAGCCCAAGATGTACAGAATGTATCGA
AGCCCAGATGTCCCTAAGGGCTGTGAAGGCCCATGTAAGGTTCAGTCTTATGAACAGAGG
GATGATGTGAAGCACACTGGTATGGTTCGATGTGTTAGTGATGTTACTCGTGGGTCAGGC
ATTACCCATAGAGTCGGGAAGAGGTTCTGTGTGAAGTCCATATATATATTGGGCAAGATC
TGGATGGATGAGAATATCAAGAAGCAAAATCATACGAACCATGTTATGTTCTTCCTCGTT
CGAGATAGAAGGCCTTATGGGCCGAGCCCGCAAGATTTTGGACAAGTGTTCAACATGTTT
GACAATGAACCGACTACCGCAACTGTGAAGAATGATCTTAGGGACCGGTATCAGGTGTTA
CGAAAATTCTATGCGACTGTTGTTGGGGGACCCTCCGGGATGAAGGAACAAGCTCTGGTT
AAGAGGTTTTTTAGGATGAATAATCATGTTGTGTATAATCATCAGGAACAGGCCAAGTAT
GAGAATCATACTGAGAATGCGTTGTTATTGTATATGGCATGTACACATGCCTCAAATCCA
GTGTACGCTACGCTGAAAATACGCATCTATTTCTATGATGCAGTGACAAATTAA
>JF909160
ATGTCGAAGCGACCAGGAGATATAATAATCTCAACACCCGTATCCAAGGGGCGGAGGAGG
CTGAACTTCGACAGCCCATACACGAACCGTGTTGTTGCCCCCACTGTCCGCGTCACCAGA
AGCAAAATATGGGCCAACAGGCCCATGTATCGGAAGCCCAAGATGTACAGAATGTATCGA
AGCCCAGATGTCCCGAAGGGCTGTGAAGGCCCATGTAAGGTTCAGTCTTATGAACAGAGG
GATGATGTGAAGCACACTGGTATGGTCCGATGTGTCAGTGATGTTACTCGTGGGTCAGGC
ATTACCCACAGAGTCGGGAAGAGGTTTTGTGTGAAGTCCATATATATATTGGGCAAGATC
TGGATGGATGAGAATATCAAGAAGCAAAATCATACGAACCATGTTATGTTCTTCCTCGTT
CGAGATAGAAGGCCTTATGGGCCGAGCCCGCAAGATTTCGGACAAGTGTTCAACATGTAT
GATAATGAACCTACCACGGCAACTGTGAAGAATGATCTTAGGGACCGGTATCAGGTGTTG
CGTAAATTCTATGCGACGGTTATTGGGGGACCCTCCGGGATGAAGGAACAAGCACTGGTT
AAGAGGTTTTTTAGGATTAATAATCATGTAGTGTATAATCATCAGGAACAGGCCAAGTAT
GAGAATCATACTGAGAATGCGTTGTTATTGTATATGGCATGTACACATGCCTCAAATCCA
GTGTACGCTACTCTGAAAATACGCATCTATTTCTATGATGCAGTGACAAATTAA
>JF909159
ATGTCGAAGCGACCAGGAGATATAATAATCTCAACACCCGTATCCAAGGTGCGGAGGAGG
CTGAACTTCGACAGCCCATACACGAACCGTGTTGTTGCCCCCACTGTCCGCGTCACCAGA
AGCAAAATATGGGCCAACAGGCCCATGTATCGGAAGCCCAAGATGTACAGAATGTATCGA
AGCCCAGATGTCCCGAAGGGCTGTGAAGGCCCATGTAAGGTTCAGTCTTATGAACAGAGG
GATGATGTGAAGCACACTGGTATGGTCCGATGTGTCAGTGATGTTACTCGTGGGTCAGGC
ATTACCCACAGAGTCGGGAAGAGGTTTTGTGTGAAGTCCATATATATATTGGGCAAGATC
TGGATGGATGAGAATATCAAGAAGCAAAATCATACGAACCATGTTATGTTCTTCCTCGTT
CGAGATAGAAGGCCTTATGGGCCGAGCCCGCAAGATTTCGGACAAGTGTTCAACATGTAT
GATAATGAACCTACCACGGCAACTGTGAAGAATGATCTTAGGGACCGGTATCAGGTGTTG
CGTAAATTCTATGCGACGGTTATTGGGGGACCCTCCGGGATGAAGGAACAAGCACTGGTT
AAGAGGTTTTTTAGGATTAATAATCATGTAGTGTATAATCATCAGGAACAGGCCAAGTAT
GAGAATCATACTGAGAATGCGTTGTTATTGTATATGGCATGTACACATGCCTCAAATCCA
GTGTACGCTACTCTGAAAATACGCATCTATTTCTATGATGCAGTGACAAATTAA
>JF909158
ATGTCGAAGCGACCAGGAGATATAATAATCTCAACACCCGTATCCAAGGTGCGGAGGAGG
CTGAACTTCGACAGCCCATACACGAACCGTGTTGTTGCCCCCACTGTCCGCGTCACCAGA
AGCAAAATATGGGCCAACAGGCCCATGTATCGGAAGCCCAAGATGTACAGAATGTATCGA
AGCCCAGATGTCCCGAAGGGCTGTGAAGGCCCATGTAAGGTTCAGTCTTATGAACAGAGG
GATGATGTGAAGCACACTGGTATGGTCCGATGTGTCAGTGATGTTACTCGTGGGTCAGGC
ATTACCCACAGAGTCGGGAAGAGGTTTTGTGTGAAGTCCATATATATATTGGGCAAGATC
TGGATGGATGAGAATATCAAGAAGCAAAATCATACGAACCATGTTATGTTCTTCCTCGTT
CGAGATAGAAGGCCTTATGGGCCGAGCCCGCAAGATTTCGGACAAGTGTTCAACATGTAT
GATAATGAACCTACCACGGCAACTGTGAAGAATGATCTTAGGGACCGGTATCAGGTGTTG
CGTAAATTCTATGCGACGGTTATTGGGGGACCCTCCGGGATGAAGGAACAAGCACTGGTT
AAGAGGTTTTTTAGGATTAATAATCATGTAGTGTATAATCATCAGGAACAGGCCAAGTAT
GAGAATCATACTGAGAATGCGTTGTTATTGTATATGGCATGTACACATGCCTCAAATCCA
GTGTACGCTACTCTGAAAATACGCATCTATTTCTATGATGCAGTGACAAATTAA
>JF909152
ATGTCGAAGCGACCAGGAGATATAATAATCTCAACACCCGTATCCAAGGTGCGGAGGAGG
CTGAACTTCGACAGCCCATACACGAACCGTGTTGTTGTACCCACTGTCCGCGTCACCAGA
AGCAAAATATGGGCCAACAGGCCCATGTATCGGAAGCCCAAGATGTACAGAATGTATCGA
AGCCCAGATGTCCCGAAGGGCTGTGAAGGCCCATGTAAGGTTCAGTCTTATGAACAGAGG
GATGATGTGAAGCACACTGGTATGGTCCGATGTGTCAGTGATGTTACTCGTGGGTCAGGC
ATTACTCATAGAGTCGGGAAGAGGTTTTGTGTGAAGTCCATATATATATTGGGCAAGATC
TGGATGGATGAGAATATCAAGAAGCAAAATCATACGAACCATGTTATGTTCTTCCTCGTT
CGAGATAGAAGGCCTTATGGGCCGAGCCCGCAAGATTTCGGACAAGTGTTCAACATGTAT
GATAATGAACCTACCACGGCAACTGTGAAGAACGATCTTAGGGACCGGTATCAGGTGTTG
CGTAAATTCTATGCGACGGTTATTGGGGGACCCTCCGGGATGAAGGAACAAGCACTGGTT
AAGAGGTTTTTTAGGATTAATAATCATGTAGTGTATAATCATCAGGAACAGGCCAAGTAT
GAGAATCATACTGAGAATGCGTTGTTATTGTATATGGCATGTACACATGCCTCAAATCCA
GTGTACGCTACTCTGAAAATACGCATCTATTTCTATGATGCAGTGACAAATTAA
>JF909151
ATGTCGAAGCGACCAGGAGATATAATAATCTCAACACCCGTATCCAAGGTGCGGAGGAGG
CTGAACTTCGACAGCCCATACACGAACCGTGTTGTTGTACCCACTGTCCGCGTCACCAGA
AGCAAAATATGGGCCAACAGGCCCATGTATCGGAAGCCCAAGATGTACAGAATGTATCGA
AGCCCAGATGTCCCGAAGGGCTGTGAAGGCCCATGTAAGGTTCAGTCTTATGAACAGAGG
GATGATGTGAAGCACACTGGTATGGTCCGATGTGTCAGTGATGTTACTCGTGGGTCAGGC
ATTACCCATAGAGTCGGGAAGAGGTTTTGTGTGAAGTCCATATATATATTGGGCAAGATC
TGGATGGATGAGAATATCAAGAAGCAAAATCATACGAACCATGTTATGTTCTTCCTCGTT
CGAGATAGAAGGCCTTATGGGCCGAGCCCGCAAGATTTCGGACAAGTGTTCAACATGTAT
GATAATGAACCTACCACGGCAACTGTGAAGAATGATCTTAGGGACCGGTATCAGGTGTTG
CGTAAATTCTATGCGACGGTTATTGGGGGACCCTCCGGGATGAAGGAACAAGCACTGGTT
AAGAGGTTTTTTAGGATTAATAATCATGTAGTGTATAATCATCAGGAACAGGCCAAGTAT
GAGAATCATACTGAGAATGCGTTGTTATTGTATATGGCATGTACACATGCCTCAAATCCA
GTGTACGCTACTCTGAAAATACGCATCTATTTCTATGATGCAGTGACAAATTAA
>JF909161
ATGTCGAAGCGACCAGGAGATATAATAATCTCAACACCCGTATCCAAGGTGCGGAGGAGG
CTGAACTTCGACAGCCCATACACGAACCGTGTTGTTGCCCCCACTGTCCGCGTCACCAGA
AGCAAAATATGGGCCAACAGGCCCATGTATCGGAAGCCCAAGATGTACAGAATGTATCGA
AGCCCAGATGTCCCGAAGGGCTGTGAAGGCCCATGTAAGGTTCAGTCTTATGAACAGAGG
GATGATGTGAAGCACACGGGTATGGTCCGATGTGTCAGTGATGTTACTCGTGGGTCAGGC
ATTACCCATAGAGTCGGGAAGAGGTTTTGTGTGAAGTCCATATATATATTGGGCAAGATC
TGGATGGATGAGAATATCAAGAAGCAAAATCATACGAACCATGTTATGTTCTTCCTCGTT
CGAGATAGAAGGCCTTATGGGCCGAGCCCGCAAGATTTCGGACAAGTGTTCAACATGTAT
GATAATGAACCTACCACGGCAACTGTGAAGAATGATCTTAGGGACCGGTATCAGGTGTTG
CGTAAATTCTATGCGACGGTTATTGGGGGACCCTCCGGGATGAAGGAACAAGCACTGGTT
AAGAGGTTTTTTAGGATTAATAATCATGTAGTGTATAATCATCAGGAACAGGCCAAGTAT
GAGAATCATACTGAGAATGCGTTGTTATTGTATATGGCATGTACACATGCCTCAAATCCA
GTGTACGCTACTCTGAAAATACGCATCTATTTCTATGATGCAGTGACAAATTAA
>JF909156
ATGTCGAAGCGACCAGGAGATATAATAATCTCAACACCCGTATCCAAGGTGCGGAGGAGG
CTGAACTTCGACAGCCCATACACGAACCGTGTTGTTGCCCCCACTGTCCGCGTCACCAGA
AGCAAAATATGGGCCAACAGGCCCATGTATCGGAAGCCCAAGATGTACAGACTGTATCGA
AGCCCAGATGTCCCGAAGGGCTGTGAAGGCCCATGTAAGGTTCAGTCTTATGAACAGAGG
GATGATGTGAAGCACACTGGTATGGTCCGATGTGTCAGTGATGTTACTCGTGGGTCAGGC
ATTACCCATAGAGTCGGGAAGAGGTTTTGTGTGAAGTCCATATATATATTGGGCAAGATC
TGGATGGATGAGAATATCAAGAAGCAAAATCATACGAACCATGTTATGTTCTTCCTCGTT
CGAGATAGAAGGCCTTATGGGCCGAGCCCGCAAGATTTCGGACAAGTGTTCAACATGTAT
GATAATGAACCTACCACGGCAACTGTGAAGAATGATCTTAGGGACCGGTATCAGGTGTTG
CGTAAATTCTATGCGACGGTTATTGGGGGACCCTCTGGGATGAAGGAACAAGCACTGGTT
AAGAGGTTTTTTAGGATTAATAATCATGTAGTGTATAATCATCAGGAACAGGCCAAGTAT
GAGAATCATACTGAGAATGCGTTGTTATTGTATATGGCATGTACACATGCCTCAAATCCA
GTGTACGCTACTCTGAAAATACGCATCTATTTCTATGATGCAGTGACAAATTAA
>JF909150
ATGTCGAAGCGACCAGGAGATATAATAATCTCAACACCCGTATCCAAGGTGCGGAGGAGG
CTGAACTTCGACAGCCCGTACACGAACCGTGTTGTTGCCCCCACTGTCCGCGTCACCAGA
AGCAAAATATGGGCCAACAGGCCCATGTATCGGAAGCCCAAGATGTACAGAATGTATCGA
AGCCCAGATGTCCCGAAGGGCTGTGAAGGCCCATGTAAGGTTCAGTCCTATGAACAGAGG
GATGATGTTAAACACACTGGTATGGTCCGCTGTGTCAGTGATGTTACTCGTGGGTCAGGC
ATCACCCATAGAGTTGGGAAGAGGTTTTGTGTGAAGTCCATATATATATTGGGCAAGATC
TGGATGGATGAGAATATCAAGAAGCAAAATCATACGAACCATGTTATGTTTTTCCTCGTT
CGAGATAGAAGGCCTTATGGTCCGAGCCCACAAGATTTTGGACAAGTGTTCAACATGTTT
GATAATGAACCTACTACGGCAACTGTGAAGAATGATCTTAGGGACCGGTATCAGGTGTTA
CGTAAATTCTATGCGACTGTTGTGGGTGGACCCTCTGGGATGAAGGAACAAGCTCTGGTT
AAGAGGTTTTTTAGGATCAATAATCATGTAGTGTATAATCATCAGGAACAGGCCAAGTAT
GAGAATCATACTGAGAATGCGTTGTTATTGTATATGGCATGTACACATGCCTCGAATCCT
GTGTACGCTACGCTGAAAATACGCATCTATTTCTATGATGCAGTGACAAATTAA
>JF909131
ATGTCGAAGCGACCAGGAGATATAATAATCTCAACACCCGTATCCAAGGTGCGGAGGAGG
CTGAACTTCGACAGTCCGTACACGAACCGTGTTGTTGCCCCCACTGTCCGCGTCACCAGA
AGCAAGATATGGGCCAACAGGCCCATGTATCGGAAGCCCAAGATGTACAGAATGTATCGA
AGCCCAGATGTCCCGAAGGGCTGTGAAGGCCCATGTAAGGTTCAGTCCTATGAACAGAAG
GATGATGTTAAACACACTGGTATGGTCCGCTGTGTCAGTGATGTTACTCGTGGGTCAGGC
ATCACCCATAGAGTTGGGAAGAGGTTTTGTGTGAAGTCCATATATATATTGGGCAAGATC
TGGATGGATGAGAATATCAAGAAGCAAAATCATACGAACCATGTTATGTTCTTCCTCGTT
CGAGATAGAAGGCCTTATGGTCCGAGCCCACAAGATTTTGGACAAGTGTTCAACATGTTC
GATAATGAACCTACGACGGCAACTGTGAAGAATGATCTTAGGGACCGGTATCAGGTGTTA
CGTAAATTCTATGCGACTGTTGTTGGTGGACCCTCTGGGATGAAGGAACAAGCTCTGGTT
AAGAGGTTTTTTAGGATCAATAATCATGTAGTGTATAATCATCAGGAACAGGCCAAGTAT
GAGAATCATACTGAGAATGCGTTGTTATTGTATATGGCATGTACACATGCCTCGAATCCT
GTGTACGCTACGCTGAAAATACGCATCTATTTTTATGATGCAGTGACAAATTAA
>AJ717541
ATGTCGAAGCGACCAGGAGATATAATAATCTCAACACCCGTATCCAAGGTGCGGAGGAGG
CTGAACTTCGACAGCCCATACACGAACCGTGTTGTTGCCCCCACTGTCCGCGTCACCAGA
AGCAAAATATGGGCCAACAGGCCCATGTATCGGAAGCCCAAGATGTACAGAATGTATCGA
AGCCCAGATGTCCCGAAGGGCTGTGAAGGCCCATGTAAGGTTCAGTCCTATGAACAGAGG
GATGATGTGAAGCATACTGGTATGGTCCGATGTGTCAGTGATGTTACTCGTGGGTCAGGC
ATCACCCATAGAGTTGGGAAGAGGTTTTGTGTGAAGTCCATATATATATTGGGCAAGATC
TGGATGGATGAGAATATCAAGAAGCAAAACCATACGAACCATGTTATGTTTTTCCTCGTT
CGAGATAGAAGGCCTTATGGTCCGAGCCCACAAGATTTTGGACAAGTGTTCAACATGTTT
GATAATGAGCCTACTACGGCAACTGTGAAGAATGATCTTAGGGACCGGTATCAGGTGTTA
CGTAAATTCTATGCGACTGTTGTTGGTGGACCCTCTGGGATGAAGGAACAAGCTCTGGTT
AAGAGGTTTTTTAGGATCAATAATCATGTAGTGTATAATCATCAGGAACAGGCCAAGTAT
GAGAATCATACTGAGAATGCGTTGTTATTGTATATGGCATGTACACATGCCTCAAATCCT
GTGTATGCGACGCTTAAAATACGCATCTATTTCTATGATGCAGTGACAAATTAA
>AJ717540
ATGTCGAAGCGACCAGGAGATATAATAATCTCAACACCCGTATCCAAGGTGCGGAGGAGG
CTGAACTTCGACAGCCCATACACGAACCGTGTTGTTGCCCCCACTGTCCGCGTCACCAGA
AGCAAAATATGGGCCAACAGGCCCATGTATCGTAAGCCCAAGATGTACAAAATGTACCGA
AGCCCAGATGTCCCGAAGGGCTGTGAAGGCCCATGTAAGGTTCAGTCCTATGAACAGAGG
GATGATGTGAAGCATACTGGTATGGTCCGATGTGTCAGTGATGTTACTCGTGGGTCAGGC
ATCACCCATAGAGTTGGGAAGAGGTTTTGTGTGAAGTCCATATATATATTGGGCAAGATC
TGGATGGATGAGAATATCAAGAAGCAAAACCATACGAACCATGTTATGTTTTACCTCGTT
CGAGATAGAAGGCCTTATGGTCCGAGCCCACAAGATTTTGGACAAGTGTTCAACATGTTT
GATAATGAGCCTACTACGGCAACTGTGAAGAATGATCTTAGGGACCGGTATCAGGTGTTA
CGTAAATTCTATGCGACTGTTGTTGGTGGACCCTCTGGGATGAAGGAACAAGCTCTGGTT
AAGAGGTTTTTTAGGATCAATAATCATGTAGTGTATAATCATCAGGAACAGGCCAAGTAT
GAGAATCATACTGAGAATGCGTTGTTATTGTATATGGCATGTACACATGCCTCAAATCCT
GTGTATGCTACGCTGAAAATACGCATCTATTTCTATGATGCAGTGACAAATTAA
>AJ717555
ATGTCGAAGCGACCAGGAGATATAATAATCTCAACACCCGTATCCAAGGTGCGGAAGAGG
CTGAACTTCGACAGCCCATACACGAACCGTGTTGTTGCCCCCACTGTCCGCGTCACCAGA
AGCAAAATATGGGCCAACAGGCCCATGTATCGGAAGCCCAAGATGTACAGAATGTATCGA
AGCCCAGATGTCCCGAAGGGCTGTGAAGGCCCATGTAAGGTTCAGTCCTATGAACAGAGG
GATGATGTGAAGCATACTGGTATGGTCCGATGTGTCAGTGATGTTACTCGTGGGTCAGGC
ATCACCCATAGAGTGGGGAAGAGGTTTTGTGTGAAGTCCATATATATATTGGGCAAGATC
TGGATGGATGAGAATATCAAGAAGCAAAACCATACGAACCATGTTATGTTTTTCCTCGTT
CGAGATAGAAGGCCTTATGGTCCGAGCCCACAAGATTTTGGACAAGTGTTCAACATGTTT
GATAATGAGCCTACTACGGCAACTGTGAAGAATGATCTTAGGGACCGGTATCAGGTGTTA
CGTAAATTCTATGCGACTGTTGTTGGTGGACCCTCTGGGATGAAGGAACAAGCTCTGGTT
AAGAGGTTTTTTAGGATCAATAATCATGTAGTGTATAATCATCAGGAACAGGCCAAGTAT
GAGAATCATACTGAGAATGCGTTGTTATTGTATATGGCATGTACACATGCCTCAAATCCT
GTGTATGCTACGCTGAAAATACGCATCTATTTCTATGATGCAGTGACAAATTAA
>AJ717539
ATGTCGAAGCGACCAGGAGATATAATAATCTCAACACCCGTATCCAAGGTGCGGAGGAGG
CTGAACTTCGACAGCCCATACACGAACCGTGTTGTTGCCCCCACTGTCCGCGTCACCAGA
AGCAAAATATGGGCCAACAGGCCCATGTATCGGAAGCCCAAGATGTACAGAATGTATCGA
AGCCCAGATGTCCCGAAGGGCTGTGAAGGCCCATGTAAGGTTCAGTCCTATGAACAGAGG
GATGATGTGAAGCATACGGGTATGGTCCGATGTGTCAGTGATGTTACTCGTGGGTCAGGC
ATCACCCATAGAGTTGGGAAGAGGTTTTGTGTGAAGTCCATATATATATTGGGCAAGATC
TGGATGGATGAGAATATCAAGAAGCAAAATCATACGAACCATGTTATGTTTTTCCTCGTT
CGAGATAGAAGGCCTTATGGTCCGAGCCCACAAGATTTTGGACAAGTGTTCAACATGTTT
GATAATGAGCCTACTACGGCAACTGTGAAGAATGATCTTAGGGACCGGTATCAGGTGTTA
CGTAAATTCTATGCGACTGTTGTTGGTGGACCCTCTGGGATGAAGGAACAAGCTCTGGTT
AAGAGGTTTTTTAGGATCAATAATCATGTAGTGTATAATCATCAGGAACAGGCCAAGTAT
GAGAATCATACTGAGAATGCGTTGTTATTGTATATGGCATGTACACATGCCTCAAATCCT
GTGTATGCTACGCTGAAAATACGCATCTATTTCTATGATGCAGTGACAAATTAA
>AJ717537
ATGTCGAAGCGACCAGGAGATATAATAATCTCAACACCCGTATCCAAGGTGCGGAGGAGG
CTGAACTTCGACAGCCCATACACGAACCGTGTTGTTGCCCCCACTGTCCGCGTCACCAGA
AGCAAAATATGGGCCAACAGGCCCATGTATCGGAAGCCCAAGATGTACAGAATGTATCGA
AGCCCAGATGTCCCGAAGGGCTGTGAAGGCCCATGTAAGGTTCAGTCCTATGAACAGAGG
GATGATGTGAAGCATACTGGTATGGTCCGATGTGTCAGTGATGTTACTCGTGGGTCAGGC
ATCACCCATAGAGTTGGGAAGAGGTTTTGTGTGAAGTCCATATATATATTGGGCAAGATC
TGGATGGATGAGAATATCAAGAAGCAAAATCATACGAACCATGTTATGTTCTTCCTCGTA
CGAGATAGAAGGCCTTATGGTCCGAGCCCACGAGATTTTGGACAAGTGTTCAACATGTTT
GATAATGAGCCTACTACTGCAACTGTGAAGAATGATCTTAGGGACCGGTATCAGGTGTTA
CGTAAATTCTATGCGACTGTTGTTGGTGGACCCTCTGGGATGAAGGAACAAGCTCTGGTT
AAGAGGTTTTTTAGGATCAATAATCATGTAGTGTATAATCATCAGGAACAGGCCAAGTAT
GAGAATCATACTGAGAATGCGTTGTTATTGTATATGGCATGTACACATGCCTCAAATCCT
GTGTATGCTACGCTGAAAATACGCATCTATTTCTATGATGCAGTGACAAATTAA
>AJ717536
ATGTCGAAGCGACCAGGAGATATAATAATCTCAACACCCTTATCCAAGGTGCGGAGGAGG
CTGAACTTCGACAGCCCATACACGAACCGTGTTGTTGCCCCCACTGTCCGCGTCACCAGA
AGCAAAATATGGGCCAACAGGCCCATGTATCGGAAGCCCAAGATGTACAGAATGTATCGA
AGCCCAGATGTCCCGAAGGGCTGTGAAGGCCCATGTAAGGTTCAGTCCTATGAACAGAGG
GATGATGTGAAGCATACTGGTATGGTCCGATGTGTCAGTGATGTTACGCGTGGGTCAGGC
ATCACCCATAGAGTTGGGAAGAGGTTTTGTGTGAAGTCCATATATATATTGGGCAAGATC
TGGATGGATGAGAATATCAAGAAGCAAAATCATACGAACCATGTTATTTTCTTCCTCGTG
CGAGATAGAAGGCCTTATGGTCCGAGCCCACAAGATTTTGGACAAGTGTTCAACATGTTT
GATAATGAGCCTACTACTGCAACTGTGAAGAATGATCTTAGGGACCGGTATCAGGTGTTA
CGTAAATTCTATGCGACTGTTGTTGGTGGACCCTCTGGGATGAAGGAACAAGCTCTGGTT
AAGAGGTTTTTTAGGATCAATAATCATGTAGTGTATAATCATCAGGAACAGGCCAAGTAT
GAGAATCATACTGAGAATGCGTTGTTATTGTATATGGCATGTACACATGCCTCAAATCCT
GTTTATGCTACGCTGAAAATACGCATCTATTTCTATGATGCAGTGACAAATTAA
>AJ717538
ATGTCGAAGCGACCAGGAGATATAATAATCTCAACACCCGTATCCAAGGTGCGGAGGAGG
CTGAACTTCGACAGCCCATACACGAACCGTGTTGTTGCCCCCACTGTCCGCGTCACCAGA
AGCAAAATATGGGCCAACAGGCCCATGTATCGGAAGCCCAAGATGTACAGAATGTATCGA
AGCCCAGATGTCCCGAAGGGCTGTGAAGGCCCATGTAAGGTTCAGTCTTATGAACAGAGG
GATGATGTGAAGCATACTGGTATGGTCCGATGTGTGAGTGATGTTACTCGTGGGTCAGGC
ATCACCCATAGAGTTGGGAAGAGGTTTTGTGTGAAGTCCATATATATATTGGGCAAGATC
TGGATGGATGAGAATATCAAGAAGCAAAATCATACGAACCATGTTATGTTCTTCCTCGTT
CGAGATAGAAGGCCTTATGGTCCGAGCCCACAAGATTTTGGACAAGTGTTCAACATGTTT
GATAATGAGCCTACTACGGCAACTGTGAAGAATGATCTTAGGGACCGGTATCAGGTGTTA
CGTAAATTCTATGCGACTGTGGTTGGTGGACCCTCTGGGATGAAGGAACAAGCTCTGGTT
AAGAGGTTTTTTAGGATCAATAATCATGTAGTGTATAATCATCAAGAACAGGCCAAGTAT
GAGAATCATACTGAGAATGCGTTGTTATTGTATATGGCATGTACACATGCCTCAAATCCT
GTGTATGCTACGCTGAAAATACGCATCTATTTCTATGATGCAGTGACAAATTAA
>AJ717548
ATGTCGAAGCGACCAGGAGATATAATAATCTCAACACCCGTATCCAAGGTGCGGAGGAGG
CTGAACTTCGACAGCCCATACACGAACCGTGTTGTTGCCCCCACTGTCCGCGTCACCAGA
AGCAAAATATGGGCCAACAGGCCCATGTATCGGAAGCCCAAGATGTACAGAATGTATCGA
AGCCCAGATGTCCCGAAGGGCTGTGAAGGCCCATGTAAGGTTCAGTCCTATGAACAGAGG
GATGATGTTAAGCATACGGGTATGGTCCGATGTGTCAGTGATGTTACGCGTGGGTCAGGC
ATTACCCATAGAGTTGGGAAGAGGTTTTGTGTGAAGTCCATATATATATTGGGCAAGATC
TGGATGGATGAGAATATCAAGAAGCAAAATCATACGAACCATGTTATGTTCTTTCTCGTT
CGAGATAGAAGGCCTTATGGTCCGAGCCCTCAAGATTTTGGACAAGTGTTCAACATGTTT
GATAATGAACCTACTACGGCAACTGTGAAGAATGATCTTAGGGACCGGTATCAGGTGTTA
CGTAAATTTTATACGACTGTTGTTGGTGGACCCTCTGGGATGAAGGAACAATCGCTGGTT
AAGAGGTTTTTTAGGATCAATAATCATGTAGTGTATAATCATCAGGAACAGGCCAAGTAT
GAGAATCATACTGAGAATGCGTTGTTATTATATATGGCATGTACACATGCCTCAAATCCT
GTGTATGCTACGCTGAAAATACGCATCTATTTCTATGATGCAGTGACAAATTAA
>AJ717547
ATGTCGAAGCGACCAGGAGATATAATAATCTCAACACCCGTATCCAAGGTGCGGAGGAGG
CTGAACTTCGACAGCCCATACACGAACCGTGTTGTTGCCCCCACTGTCCGCGTCACCAGA
AGCAAAATATGGGCCAACAGGCCCATGTATCGGAAGCCCAAGATGTACAGAATGTATCGA
AGCCCAGATGTCCCGAAGGGCTGTGAAGGCCCATGTAAGGTTCAGTCCTATGAACAGAGG
GATGATGTTAAGCATACGGGTATGGTCCGATGTGTCAGTGATGTTACGCGTGGGTCAGGC
ATTACCCATAGAGTTGGGAAGAGGTTTTGTGTGAAGTCCATATATATATTGGGCAAGATC
TGGATGGATGAGAATATCAAGAAGCAAAATCATACGAACCATGTTATGTTCTTTCTCGTT
CGAGATAGAAGGCCTTATGGTCCGAGCCCTCAAGATTTTGGACAAGTGTTCAACATGTTT
GATAATGAACCTACTACGGCAACTGTGAAGAATGATCTTAGGGACCGGTATCAGGTGTTA
CGTAAATTCTATGCGACTGTTGTTGGTGGACCCTCTGGGATGAAGGAACAATCGCTGGTT
AAGAGGTTTTTTAGGATCAATAATCATGTAGTGTATAATCATCAGGAACAGGCCAAGTAT
GAGAATCATACTGAGAATGCGTTGTTATTATATATGGCATGTACACATGCCTCAAATCCT
GTGTACGCTACGCTGAAAATACGCATCTATTTCTATGATGCAGTGACAAATTAA
>AJ717550
ATGTCGAAGCGACCAGGAGATATAATAATCTCAACACCCGTATCCAAGGTGCGGAGGAGG
CTGAACTACGACAGCCCATACACGAACCGTGTTGTTGCCCCCACTGTCCGCGTCACCAGA
AGCAAAATATGGGCCAACAGGCCCATGTATCGGAAGCCCAAGATGTACAGAATGTATCGA
AGCCCAGATGTCCCTAAGGGCTGTGAAGGCCCATGTAAGGTTCAGTCCTATGAACAGAGG
GATGATGTGAAGCATACTGGTATGGTCCGATGTGTCAGTGATGTTACTCGTGGGTCAGGC
ATTACCCATAGAGTTGGGAAGAGGTTTTGTGTGAAGTCCATATATATATTGGGCAAGATC
TGGATGGATGAGAATATCAAGAAGCAAAATCATACGAACCATGTTATGTTTTTTCTCGTT
CGAGATAGAAGGCCTTATGGTCCGAGCCCTCAAGATTTTGGACAAGTGTTCAACATGTTT
GATAATGAACCTACGACTGCAACGGTGAAGAATGATCTTAGGGACCGGTATCAGGTGTTA
CGTAAATTCTATGCGACTGTTGTTGGTGGACCCTCCGGGATGAAGGAACAAGCTCTGGTT
AAGAGGTTTTTTAGGATCAATAATCATGTAGTGTATAATCATCAGGAACAGGCCAAGTAT
GAAAATCATACGGAGAATGCGTTGTTATTGTATATGGCATGTACACATGCCTCAAATCCT
GTGTATGCGACGCTGAAAATACGCATCTATTTCTATGATGCAGTGACAAATTAA
>AJ717549
ATGTCGAAGCGACCAGGAGATATAATAATCTCAACACCCGTATCCAAGGTGCGGAGGAGG
CTGAACTTCGACAGCCCATACACGAACCGTGTTGTTGCCCCCACTGTCCGCGTCACCAGA
AGCAAAATATGGGCCAACAGGCCCATGTATCGGAAGCCCAAGATGTACATAATGTATCGA
AGCCCAGATGTCCCTAAGGGCTGTGAAGGCCCATGTAAGGTTCAGTCCTATGAACAGAGG
GATGATGTGAAGCATACTGGTATGGTCCGATGTGTCAGTGATGTTACTCGTGGGTCAGGC
ATTACCCATAGAGTTGGGAAGAGGTTTTGTGTGAAGTCCATATATATATTGGGCAAGATC
TGGATGGATGAGAATATCAAGAAGCAAAATCATACGAACCATGTTATGTTCTTTCTCGTT
CGAGATAGAAGGCCTTATGGTCCGAGCCCGCAAGATTTTGGACAAGTGTTCAACATGTTT
GATAATGAACCTACGACTGCAACGGTGAAGAATGATCTTAGGGACCGGTATCAGGTGTTA
CGTAAATTCTATGCGACTGTTGTTGGTGGACCCTCCGGGATGAAGGAACAAGCTCTGGTT
AAGAGGTTTTTTAGGATCAATAATCATGTAGTGTATAATCATCAGGAACAGGCCAAGTAT
GAGAATCATACGGAGAATGCGTTGTTATTGTATATGGCATGTACACATGCCTCAAATCCT
GTGTATGCTACGCTGAAAATACGCATCTATTTCTATGATGCAGTGACAAATTAA
>AJ717545
ATGTCGAAGCGACCAGGAGATATAATAATCTCAACACCCGTATCCAAGGTGCGGAGGAGG
CTGAACTTCGACAGCCCATACACGAACCGTGTTGTTGCCCCCACTGTCCGCGTCACCAGA
AGCAAAATATGGGCCAACAGGCCCATGTATCGGAAGCCCAAGATGTACAGAATGTATCGA
AGCCCAGACGTCCCTAAGGGCTGTGAAGGCCCATGTAAGGTTCAGTCCTATGAACAGAGG
GATGATGTTAAGCACACTGGTATGGTTCGATGTGTCAGTGATGTTACCCGTGGGCCAGGC
ATTACCCATAGAGTCGGGAAGAGGTTTTGTGTGAAGTCCATATATATATTGGGCAAGATC
TGGATGGATGAGAATATCAAGAAGCAAAATCATACGAACCATGTTATGTTCTTCCTGGTT
CGAGATAGAAGGCCTTATGGGCCGAGCCCTCAAGATTTTGGACAAGTGTTCAACATGTTT
GATAATGAACCTACTACGGCAACTGTGAAGAATGATCTTAGGGACCGGTATCAGGTGTTA
CGTAAATTCTATGCGACTGTTGTTGGTGGACCCTCTGGCATGAAGGAACAAGCGCTGGTT
AAGAGGTTTTTTAGGATCAATAATCATGTTGTGTATAATCATCAGGAACAGGCCAAGTAT
GAGAATCATACGGAGAATGCGTTGTTATTGTATATGGCATGTACACATGCCTTGAATCCT
GTGTACGCTACGCTGAAAATACGCATCTATTTCTATGATGCAGTGACAAATTAA
>AJ717544
ATGTCGAAGCGACCAGGAGATATAATAATCTCAACACCCGTATCCAAGGTGCGGAGGAGG
CTGAACTTCGACAGCCCATACACGAACCGTGTTGTTGCCCCCACTGTCCGCGTCACCAGA
AGCAAAATATGGGCCAACAGGCCCATGTATCGGAAGCCCAAGATGTACAGAATGTATCGA
AGCCCAGACGTCCCTAAGGGCTGTGAAGGCCCATGTAAGGTTCAGTCCTATGAACAGAGG
GATGATGTTAAGCACACTGGTATGGTTCGATGTGTCAGTGATGTTACCCGTGGGCCAGGC
ATTACCCATAGAGTCGGGAAGAGGTTTTGTGCGAAGTCCATATATATATTGGGCAAGATC
TGGATGGATGAGAATATCAAGAAGCAAAATCATACGAACCATGTTATGTTCTTCCTGGTT
CGAGATAGAAGGCCTTATGGGCCGAGCCCTCAAGATTTTGGACAAGTGTTCAACATGTTT
GATAATGAACCTACTACGGCAACTGTGAAGAATGATCTTAGGGACCGGTATCAGGTGTTA
CGTAAATTCTATGCGACTGTTGTTGGTGGACCCTCTGGCATGAAGGAACAAGCGCTGGTT
AAGAGGTTTTTTAGGATCAATAATCATGTTGTGTATAATCATCAGGAACAGGCCAAGTAT
GAGAATCATACGGAGAATGCGTTGTTATTGTATATGGCATGTACACATGCCTTGAATCCT
GTGTACGCTACGCTGAAAATACGCATCTATTTCTATGATGCAGTGACAAATTAA
>AJ717543
ATGTCGAAGCGACCAGGAGATATAATAATCTCAACACCCGTATCCAAGGTGCGGAGGAGG
CTGAACTTCGACAGCCCATACACGAACCGTGTTGTTGCCCCCACTGTCCGCGTCACCAGA
AGCAAAATATGGGCCAACAGGCCCATGTATCGGAAGCCCAAGATGTACAGAATGTATCGA
AGCCCAGATGTCCCTAAGGGCTGTGAAGGCCCATGTAAGGTTCAGTCCTATGAACAGAGG
GATGATGTTAAGCACACTGGTATGGTTCGATGTGTCAGTGATGTTACCCGTGGGCCAGGC
ATTACCCATAGAGTCGGGAAGAGGTTTTGTGTGAAGTCCATATATATATTGGGCAAGATC
TGGATGGATGAGAATATCAAGAAGCAAAATCATACGAACCATGTTATGTTCTTCCTGGTT
CGAGATAGAAGGCCTTATGGGCCGAGCCCTCAAGATTTTGGACAAGTGTTCAACATGTTT
GATAATGAACCTACTACGGCAACTGTGAAGAATGATCTTAGGGACCGGTATCAGGTGTTA
CGTAAATTCTATGCGACTGTTGTTGGTGGACCCTCTGGCATGAAGGAACAAGCGCTGGTT
AAGAGGTTTTTTAGGATCAATAATCATGTTGTGTATAATCATCAGGAACAGGCCAAGTAT
GAGAATCATACGGAGAATGCGTTGTTATTGTATATGGCATGTACACATGCCTTGAATCCT
GTGTACGCTACGCTGAAAATACGCATCTATTTCTATGATGCAGTGACAAATTAA
>AJ717553
ATGTCGAAGCGACCAGGAGATATAATAATCTCAACACCCGTATCCAAGGTGCGGAGGAGG
CTGAACTTCGACAGCCCATACACGAACCGTGTTGTTGCCCCCACTGTCCGCGTCACCAGA
AGCAAAATATGGGCCAACAGGCCCATGTATCGGAAGCCCAAGATGTACAGAATGTATCGA
AGCCCAGATGTCCCTAAGGGCTGTGAAGGCCCATGTAAGGTTCAGTCCTATGAACAGAGG
GATGATGTTAAGCACACTGGTATGGTTCGATGTGTCAGTGATGTTACCCGTGGGCCAGGC
ATTACCCATAGAGTCGGGAAGAGGTTTTGTGTGAAGTCCATATATATATTGGGCAAGATC
TGGATGGATGAGAATATTAAGAAGCAAAATCATACGAACCATGTTATGTTCTTCCTGGTT
CGAGATAGAAGGCCGTATGGGCCGAGCCCTCAAGATTTTGGACAAGTGTTCAACATGTTT
GATAATGAACCTACTACTGCAACTGTGAAGAATGATCTTAGGGACCGGTATCAGGTGTTA
CGTAAATTCTATGCGACTGTTGTTGGTGGACCCTCTGGCATGAAGGAACAAGCGCTGGTT
AAGAGGTTTTTTAGGATCAATAATCATGTAGTATATAATCATCAGGAACAGGCCAAGTAT
GAGAATCATACTGAGAATGCGTTGTTATTGTATATGGCATGTACACATGCCTCAAATCCT
GTATACGCTACGCTGAAAATACGCATCTATTTCTATGATGCAGTGACAAATTAA
>AJ717554
ATGTCGAAGCGACCAGGAGATATAATAATCTCAACACCCGTATCCAAGGTGCGGAGGAGG
CTGAACTTCGACAGCCCATACACGAACCGTGTTGTTGCCCCCACTGTCCGCGTCACCAGA
AGCAAAATATGGGCCAACAGGCCCATGTATCGGAAGCCCAAGATGTACAGAATGTATCGA
AGCCCAGATGTCCCTAAGGGCTGTGAAGGCCCATGTAAGGTTCAGTCCTATGAACAGAGG
GATGATGTTAAGCACACTGGTATGGTTCGATGTGTCAGTGATGTTACCCGTGGGCCAGGC
ATTACCCATAGAGTCGGGAAGAGGTTTTGTGTGAAGTCCATATATATATTGGGCAAGATC
TGGATGGATGAGAATATCAAGAAGCAAAATCATACGAACCATGTTATGTTCTTCCTGGTT
CGAGATAGAAGGCCGTATGGGCCGAGCCCGCAAGATTTTGGACAAGTGTTCAACATGTTT
GATAATGAACCTACTACTGCAACTGTGAAGAATGATCTTAGGGACCGGTATCAGGTGTTA
CGTAAATTCTATGCGACCGTTGTTGGTGGACCCTCTGGGATGAAGGAACAAGCTCTGGTT
AAGAGGTTTTTTAGGATCAATAATCATGTAGTGTATAATCATCAGGAACAGGCCAAGTAT
GAGAATCATACTGAGAATGCGTTGTTATTGTATATGGCATGTACACATGCCTCAAATCCT
GTGTATGCTACGCTGAAAATACGTATCTATTTCTATGATGCAGTGACAAATTAA
>AJ717542
ATGTCGAAGCGACCAGGAGATATAATAATCTCAACACCCGTATCCAAGGTGCGGAGGAGG
CTGAACTTCGACAGCCCATACACGAACCGTGTTGTTGCCCCCACTGTCCGCGTCACCAGA
AGCAAAATATGGGCCAACAGGCCCATGTATCGGAAGCCCAAGATGTACAGAATGTATCGA
AGCCCAGATGTTCCTAAGGGCTGTGAAGGCCCATGTAAGGTTCAGTCGTATGAACAGGGG
GATGATGTTAAGCACACTGGTATGGTTCGATGTGTCAGTGATGTTACGCGTGGGCCAGGC
ATTACCCATAGAGTCGGGAAGAGGTTTTGTGTGAAGTCCATATATATATTGGGCAAGATC
TGGATGGATGAGAATATCAAGAAGCAAAATCATACGAACCATGTTATGTTCTTCCTCGTG
CGAGATAGAAGGCCTTATGGGCCGAGCCCACAAGATTTTGGACAAGTGTTCAACATGTTT
GATAATGAGCCTACTACGGCAACTGTGAAGAATGATCTTAGGGACCGGTATCAGGTGTTA
CGTAAATTCTATGCGACTGTTGTTGGTGGACCCTCTGGGATGAAGGAACAAGCTCTGGTT
AAGAGGTTTTTTAGGATCAATAATCATGTAGTGTATAATCATCAGGAACAGGCCAAGTAT
GAGAATCATACTGAGAATGCGTTGTTATTGTATATGGCATGTACACATGCCTCAAATCCT
GTGTATGCTACGCTGAAAATACGCATCTATTTCTATGATGCAGTGACAAATTAA
>AJ717552
ATGTCGAAGCGACCAGGAGATATAATAATCTCAACACCCGTATCCAAGGTGCGGAGGAGG
CTGAACTTCGACAGCCCATACACGAACCGTGTTGTTGCCCCCACTGTCCGCGTCACCAGA
AGCAAAATATGGGCCAACAGGCCCATGTATCGGAAGCCCAAGATGTACAGAATGTATCGA
AGCCCAGATGTCCCTAAGGGCTGTGAAGGCCCATGTAAGGTTCAGTCGTATGAACAGAGG
GATGATGTTAAGCATACTGGTATGGTCCGATGTGTCAGTGATGTTACTCGTGGGTCAGGC
ATTACCCATAGAGTCGGGAAGAGGTTTTGTGTGAAGTCCATATATATATTGGGCAAGATC
TGGATGGATGAGAATATCAAGAAGCAAAATCATACGAACCATGTGATGTTCTTTCTCGTT
CGAGATAGAAGGCCTTATGGGCCGAGCCCTCAAGACTTTGGACAAGTGTTCAACATGTTT
GATAATGAACCTACTACGGCAACTGTGAAGAATGATCTTAGGGACCGGTATCAGGTGTTA
CGTAAATTTTATGCGACTGTTGTTGGTGGACCCTCTGGGATGAAGGAACAAGCTCTGGTT
AAGAGGTTTTTTAGGATTAATAATCATGTAGTGTATAATCATCAAGAACAGGCCAAGTAT
GAGAATCATACTGAGAATGCGTTGTTATTGTATATGGCATGTACACATGCCTCAAATCCT
GTGTACGCTACGCTGAAAATACGCATCTATTTCTATGATGCAGTGACAAATTAA
>AJ717551
ATGTCGAAGCGACCAGGAGATATAATAATCTCAACACCCGTATCCAAGGTGCGGAGGAGG
CTGAACTTCGACAGCCCATACACGAACCGTGTTGTTGCCCCCACTGTCCGCGTCACCAGA
AGCAAAATATGGGCCAACAGGCCCATGTATCGGAAGCCCAAGATGTACAGAATGTATCGA
AGCCCAGACGTCCCTAAGGGCTGTGAAGGCCCATGTAAGGTTCAGTCGTATGAACAGAGG
GATGATGTTAAGCATACTGGTATGGTCCGATGTGTCAGTGATGTTACGCGTGGGTCAGGC
ATTACCCATAGAGTCGGGAAGAGGTTTTGTGTGAAGTCCATATATATATTGGGCAAGATC
TGGATGGATGAGAATATCAAGAAGCAAAATCATACGAACCATGTTATGTTCTTTCTCGTG
CGAGATAGAAGGCCTTATGGGCCGAGCCCGCAAGATTTTGGACAAGTGTTCAACATGTTT
GATAATGAACCGACTACGGCAACTGTGAAGAATGATCTTAGGGACCGGTATCAGGTGTTA
CGTAAATTCTATGCGACTGTTGTTGGTGGACCCTCGGGGATGAAGGAACAAGCTCTGGTT
AAGAGGTTTTTTAGGATTAATAATCATGTAGTGTATAATCATCAGGAACAGGCCAAGTAT
GAGAATCATACTGAGAATGCGTTGTTATTGTATATGGCATGTACACATGCCTCAAATCCT
GTGTACGCTACGCTGAAAATACGCATCTATTTCTATGATGCAGTGACAAATTAA
>KT869126
ATGTCGAAGCGACCAGGAGATATAATAATCTCAACACCCGTATCCAAGGTGCGGAGGAGG
CTGAACTTCGACAGCCCATACACGAACCGTGTTGTTGCCCCCACTGTCCGCGTCACCAGA
AGCAAAATATGGGCCAACAGGCCCATGTATCGGAAGCCCAAGATGTACAGAATGTATCGA
AGTCCAGATGTGCCTAAGGGCTGTGAAGGCCCATGTAAGGTTCAGTCCTATGAACAGAGG
GATGATGTGAAGCACACTGGTATGGTCCGATGTGTCAGTGATGTTACTCGTGGGTCAGGC
ATTACCCATAGAGTCGGGAAGAGGTTTTGTGTGAAGTCCATATATATATTGGGCAAGATC
TGGATGGATGAGAATGTCAAGAAGCAAAATCATACGAACCATGTTATGTTCTTCCTCGTG
CGAGATAGAAGGCCTTATGGTCCAAGTCCGCAAGATTTTGGACAAGTGTTCAACATGTTT
GATAATGAACCTACTACTGCAACTGTGAAGAATGATCTTAGGGACCGGTATCAGGTGTTA
CGTAAGTTCTATGCGACTGTTGTGGGTGGACCCTCTGGGATGAAGGAACAAGCTCTAGTT
AAGAGGTTTTTTAGGATCAATAATCATGTAGTGTATAATCATCAGGAACAGGCCAAGTAT
GAGAATCATACGGAGAATGCGTTGTTATTGTATATGGCATGTACGCATGCCTCTAATCCA
GTGTATGCTACGCTTAAAATACGCATCTATTTTTATGATGCAGTAACAAATTAA
>KT869125
ATGTCGAAGCGACCAGGAGATATAATAATCTCAACACCCGTATCCAAGGTGCGGAGGAGG
CTGAACTTCGACAGCCCATACACGAACCGTGTTGTTGCCCCCACTGTCCGCGTCACCAGA
AGCAAAATATGGGCCAACAGGCCCATGTATCGGAAGCCCAAGATGTACAGAATGTATCGA
AGTCCAGATGTGCCTAAGGGCTGTGAAGGCCCATGTAAGGTTCAGTCCTATGAACAGAGG
GATGATGTGAAGCACACTGGTATGGTCCGATGTGTCAGTGATGTTACTCGTGGGTCAGGC
ATTACCCATAGAGTCGGGAAGAGGTTTTGTGTGAAGTCCATATATATATTGGGCAAGATC
TGGATGGATGAGAATGTCAAGAAGCAAAATCATACGAACCATGTTATGTTCTTCCTCGTG
CGAGATAGAAGGCCTTATGGTCCAAGTCCGCAAGATTTTGGACAAGTGTTCAACATGTTT
GATAATGAACCTACTACTGCAACTGTGAAGAATGATCTTAGGGACCGGTATCAGGTGTTA
CGTAAGTTCTATGCGACTGTTGTGGGTGGACCCTCTGGGATGAAGGAACAAGCTCTAGTT
AAGAGGTTTTTTAGGATCAATAATCATGTAGTGTATAATCATCAGGAACAGGCCAAGTAT
GAGAATCATACGGAGAATGCGTTGTTATTGTATATGGCATGTACGCATGCCTCTAATCCA
GTGTATGCTACGCTTAAAATACGCATCTATTTTTATGATGCAGTAACAAATTAA
>AJ717558
ATGTCGAAGCGACCAGGAGATATAATAATCTCAACACCCGTATCCAAGGTGCGGAGGAGG
CTGAACTTCGACAGCCCATACACGAACCGTGTTGTTGCCCCCACTGTCCGCGTCACCAGA
AGCAAAATATGGGCCAACAGGCCCATGTATCGGAAGCCCAAGATGTACAGAATGTATCGA
AGCCCAGATGTCCCTAAGGGCTGTGAAGGCCCATGTAAGGTTCAGTCCTATGAACAGAGG
GATGATGTGAAGCACACTGGTATGGTCCGATGTGTCAGTGATGTTACTCGTGGATCAGGC
ATTACCCATAGAGTCGGGAAGAGGTTTTGTGTGAAGTCCATATATATATTGGGCAAGATC
TGGATGGATGAGAATGTCAAGAAGCAAAATCATACGAACCATGTTATGTTCTTCCTTGTG
CGAGATAGAAGGCCTTATGGTCCGAGTCCTCAAGATTTTGGACAAGTGTTCAACATGTTT
GATAATGAACCTACTACTGCAACTGTGAAGAATGATCTTAGGGACCGGTATCAGGTGTTA
CGTAAATTTTATGCGACGGTTGTTGGTGGACCCTCTGGGATGAAGGAACAAGCTCTGGTT
AAGAAGTTTTTTAGGATCAATAATCATGTAGTGTATAATCATCAGGAACAGGCCAAGTAT
GAGAATCATACTGAGAATGCGTTGTTATTGTATATGGCATGTACACATGCCTCGAATCCT
GTGTACGCTACGCTGAAAATACGCATCTATTTCTATGATGCAGTGACAAATTAA
>AJ717557
ATGTCGAAGCGACCAGGAGATATAATAATCTCAACACCCGTATCCAAGGTGCGGAGGAGG
CTGAACTTCGACAGCCCATACACGAACCGTGTTGTTGCCCCCACTGTCCGCGTCACCAGA
AGCAAAATATGGGCCAACAGGCCCATGTATCGGAAGCCCAAGATGTACAGAATGTATCGA
AGCCCAGATGTCCCTAAGGGCTGTGAAGGCCCATGTAAGGTTCAGTCCTATGAACAGAGG
GATGATGTTAAGCACACTGGTATGGTCCGATGTGTCAGTGATGTTACGCGTGGGTCAGGC
ATTACCCATAGAGTCGGGAAGAGGTTTTGTGTTAAGTCCATATATATATTGGGCAAGATC
TGGATGGATGAGAATGTCAAGAAGCAAAATCACACGAACCATGTGATGTTCTTCCTCGTG
CGAGATAGAAGGCCGTATGGTCCGAGTCCGCAAGATTTTGGGCAAGTGTTCAACATGTTT
GATAATGAACCAACTACTGCAACTGTGAAGAATGATCTTAGGGATCGGTATCAGGTGTTA
CGTAAATTCTATGCGACTGTGGTTGGTGGACCCTCTGGGATGAAGGAACAAGCTCTGGTT
AAGAAGTTTTTTAGGATCAATAATCATGTAGTGTATAATCATCAGGAACAGGCCAAGTAT
GAGAATCATACTGAGAATGCGTTGTTATTGTATATGGCATGTACACATGCCGCGAATCCT
GTGTACGCTACGCTGAAAATACGCATCTATTTTTATGATGCAGTGACAAATTAA
>JF909133
ATGTCGAAGCGACCAGGAGATATAATAATCTCAACACCCGTATCCAAGGTGCGGAGGAGG
CTGAACTTCGACAGCCCATACACGAACCGTGTTGTTGCCCCCACTGTCCGCGTCACCAGA
AGCAAAATATGGGCCAACAGGCCCATGTATCGGAAGCCCAAGATGTACAGAATGTATCGA
AGCCCAGATGTCCCTAAGGGCTGTGAAGGCCCATGTAAGGTTCAGTCCTATGAACAGAGG
GATGATGTTAAGCACACGGGTATGGTTCGATGTGTCAGTGATGTTACTCGTGGGTCAGGT
ATTACGCATAGAGTCGGGAAGAGGTTTTGTGTTAAGTCCATATATATATTGGGCAAGATC
TGGATGGATGAGAATATCAAGAAGCAAAATCATACGAACCATGTTATGTTCTTCCTTGTT
CGAGATAGAAGGCCTTATGGTCCGAGTCCGCAAGATTTTGGACAAGTGTTCAACATGTTT
GATAATGAACCTACTACTGCGACTGTGAAAAATGATCTTAGGGACCGGTATCAGGTGTTA
CGTAAATTCTATGCGACTGTTGTTGGTGGACCCTCTGGGATGAAGGAACAAGCTCTGGTT
AAGAGGTTTTTTAGGATCAATAATCATGTAGTGTATAATCATCAGGAACAGTCCAAGTAT
GAGAATCATACTGAGAATGCGTTGTTATTGTATATGGCATGTACACATGCCTCGAATCCT
GTGTACGCGACGCTGAAAATACGCATCTATTTCTATGATGCAGTGACAAATTAA
>JF909097
ATGTCGAAGCGACCAGGAGATATAATAATCTCAACACCCGTATCCAAGGTGCGGAGGAGG
CTGAACTTCGACAGCCCATACACGAACCGTGTTGTTGCCCCCACTGTCCGCGTCACCAGA
AGCAAAATATGGACCAACAGGCCCATGTATCGGAAGCCCAAGATGTACAGAATGTATCGA
AGCCCAGATGTCCCTAAGGGCTGTGAAGGCCCATGTAAGGTTCAGTCCTATGAACAGAGG
GATGATGTTAAGCACACGGGTATGGTTCGATGTGTCAGTGATGTTACTCGTGGGTCAGGT
ATTACGCATAGAGTCGGGAAGAGGTTTTGTGTTAAGTCCATATATATATTGGGCAAGATC
TGGATGGATGAGAATATCAAGAAGCAAAATCATACGAACCATGTTATGTTCTTCCTTGTT
CGAGATAGAAGGCCTTATGGTCCGAGTCCTCAAGATTTTGGACAAGTGTTCAACATGTTT
GATAATGAACCTACTACTGCAACTGTGAAAAATGATCTTAGGGACCGGTATCAGGTGTTA
CGTAAATTCTATGCGACTGTTGTTGGTGGACCCTCTGGGATGAAGGAACAAGCTCTGGTT
AAGAGGTTTTTTAGGATCAATAATCATGTAGTGTATAATCATCAGGAACAGGCCAAGTAT
GAGAATCATACTGAGAATGCGTTGTTATTGTATATGGCATGTACACATGCCTCGAATCCT
GTGTACGCGACGCTGAAAATACGCATCTATTTCTATGATGCAGTGACAAATTAA
>JF909111
ATGTCGAAGCGACCAGGAGATATAATAATCTCAACACCCGTATCCAAGGTGCGGAGGAGG
CTGAACTTCGACAGCCCATACACGAACCGTGTTGTTGCCCCCACTGTCCGCGTCACCAGA
AGCAAAATATGGGCCAACAGGCCCATGTATCGGAAGCCCAAGATGTACAGAATGTATCGA
AGCCCAGATGTCCCTAAGGGCTGTGAAGGCCCATGTAAGGTTCAGTCCTACGAACAGAGG
GATGATGTTAAGCACACGGGTATGGTTCGATGTGTCAGTGATGTTACGCGTGGGTCAGGT
ATTACTCATAGAGTCGGGAAGAGGTTTTGTGTTAAGTCCATATATATATTGGGCAAGATC
TGGATGGATGAGAATATCAAGAAGCAAAATCATACGAACCATGTGATGTTCTTCCTTGTT
CGAGATAGAAGGCCTTATGGTCCGAGTCCTCAAGATTTTGGACAAGTGTTCAACATGTTT
GATAATGAACCTACTACTGCAACTGTGAAAAATGATCTTAGGGACCGGTATCAGGTGTTA
CGTAAATTCTATGCGACTGTTGTTGGTGGACCCTCTGGGATGAAGGAACAAGCTCTGGTT
AAGAGGTTTTTTAGGATCAATAATCATGTAGTGTATAATCATCAGGAACAGGCCAAGTAT
GAGAATCATACTGAGAATGCGTTGTTATTGTATATGGCATGTACACATGCCTCGAATCCT
GTGTACGCTACGCTGAAAATACGCATCTATTTCTATGATGCAGTGACAAATTAA
>JF909110
ATGTCGAAGCGACCAGGAGATATAATAATCTCAACACCCGTATCCAAGGTGCGGAGGAGG
CTGAACTTCGACAGCCCATACACGAACCGTGTTGTTGCCCCCACTGTCCGCGTCACCAGA
AGCAAAATATGGGCCAACAGGCCCATGTATCGGAAGCCCAAGATGTACAGAATGTATCGA
AGCCCAGATGTCCCTAAGGGCTGTGAAGGCCCATGTAAGGTTCAGTCCTACGAACAGAGG
GATGATGTTAAGCACACGGGTATGGTTCGATGTGTCAGTGATGTTACGCGTGGGTCAGGT
ATTACTCATAGAGTCGGGAAGAGGTTTTGTGTTAAGTCCATATATATATTGGGCAAGATC
TGGATGGATGAGAATATCAAGAAGCAAAATCATACGAACCATGTGATGTTCTTCCTTGTT
CGAGATAGAAGGCCTTATGGTCCGAGTCCTCAAGATTTTGGACAAGTGTTCAACATGTTT
GATAATGAACCTACTACTGCAACTGTGAAAAATGATCTTAGGGACCGGTATCAGGTGTTA
CGTAAATTCTATGCGACTGTTGTTGGTGGACCCTCTGGGATGAAGGAACAAGCTCTGGTT
AAGAGGTTTTTTAGGATCAATAATCATGTAGTGTATAATCATCAGGAACAGGCCAAGTAT
GAGAATCATACTGAGAATGCGTTGTTATTGTATATGGCATGTACACATGCCTCGAATCCT
GTGTACGCTACGCTGAAAATACGCATCTATTTCTATGATGCAGTGACAAATTAA
>JF909106
ATGTCGAAGCGACCAGGAGATATAATAATCTCAACACCCGTATCCAAGGTGCGGAGGAGG
CTGAACTTCGACAGCCCATACACGAACCGTGTTGTTGCCCCCACTGTCCGCGTCACCAGA
AGCAAAATATGGGCCAACAGGCCCATGTATCGGAAGCCCAAGATGTACAGAATGTATCGA
AGCCCAGATGTCCCTAAGGGCTGTGAAGGCCCATGTAAGGTTCAGTCCTATGAACAGAGG
GATGATGTTAAGCACACGGGTATGGTTCGATGTGTCAGTGATGTTACGCGTGGGTCAGGT
ATTACGCATAGAGTCGGGAAGAGGTTTTGTGTTAAGTCCATATATATATTGGGCAAGATC
TGGATGGATGAGAATATCAAGAAGCAAAATCATACGAACCATGTTATGTTCTTCCTTGTT
CGAGATAGAAGGCCTTATGGTCCGAGTCCTCAAGAGTTTGGACAAGTGTTCAACATGTTT
GATAATGAACCTACTACTGCAACTGTGAAAAATGATCTTAGGGACCGGTATCAGGTGTTA
CGTAAATTCTATGCGACTGTTGTTGGTGGACCCTCTGGGATGAAGGAACAAGCTCTGGTT
AAGAGGTTTTTTAGGATCAATAATCATGTAGTGTATAATCATCAGGAACAGGCCAAGTAT
GAGAATCATACTGAGAATGCGTTGTTATTGTATATGGCATGTACACATGCCTCGAATCCT
GTGTACGCTACGCTGAAAATACGCATCTATTTCTATGATGCAGTGACAAATTAA
>JF909099
ATGTCGAAGCGACCAGGAGATATAATAATCTCAACACCCGTATCCAAGGTGCGGAGGAGG
CTGAACTTCGACAGCCCATACACGAACCGTGTTGTTGCCCCCACTGTCCGCGTCACCAGA
AGCAAAATATGGGCCAACAGGCCCATGTATCGGAAGCCCAAGATGTACAGAATGTATCGA
AGCCCAGATGTCCCTAAGGGCTGTGAAGGCCCATGTAAGGTTCAGTCCTATGAACAGAGG
GATGATGTTAAGCACACGGGTATGGTTCGATGTGTCAGTGATGTTACTCGTGGGTCAGGT
ATTACTCACAGAGTCGGGAAGAGGTTTTGTGTTAAGTCCATATATATATTGGGCAAGATC
TGGATGGATGAGAATATCAAGAAGCAAAATCATACGAACCATGTTATGTTCTTCCTTGTG
CGAGATAGAAGGCCTTATGGTCCGAGTCCTCAAGATTTTGGACAAGTGTTCAACATGTTT
GATAATGAACCTACTACTGCAACTGTGAAGAATGATCTTAGGGACCGGTATCAGGTGTTA
CGTAAATTCTATGCGACTGTTGTTGGTGGACCCTCTGGGATGAAGGAACAAGCTCTGGTT
AAGAGGTTTTTTAGGATCAATAATCATGTAGTGTATAATCATCAGGAACAGGCCAAGTAT
GAGAATCATACTGAGAATGCGTTGTTATTGTATATGGCATGTACACATGCCTCGAATCCT
GTGTACGCTACGCTGAAAATACGCATTTATTTCTATGATGCAGTGACAAATTAA
>JF909084
ATGTCGAAGCGACCAGGAGATATAATAATCTCAACACCCGTATCCAAGGTGCGGAGGAGG
CTGAACTTCGACAGCCCATACACGAACCGTGTTGTTGCCCCCACTGTCCGCGTCACCAGA
AGCAAAATATGGGCCAACAGGCCCATGTATCGGAAGCCCAAGATGTACAGAATGTATCGA
AGCCCAGATGTCCCTAAGGGCTGTGAAGGCCCATGTAAGGTTCAGTCCTATGAACAGAGG
GATGATGTTAAGCACACGGGTATGGTTCGATGTGTCAGTGATGTTACTCGTGGGTCAGGT
ATTACTCACAGAGTCGGGAAGAGGTTTTGTGTTAAGTCCATATATATATTGGGCAAGATC
TGGATGGATGAGAATATCAAGAAGCAAAATCATACGAACCATGTTATGTTCTTCCTTGTG
CGAGATAGAAGGCCTTATGGTCCGAGTCCTCAAGATTTTGGACAAGTGTTCAACATGTTT
GATAATGAACCTACTACTGCAACTGTGAAGAATGATCTTAGGGACCGGTATCAGGTGTTA
CGTAAATTCTATGCGACTGTTGTTGGTGGACCCTCTGGGATGAAGGAACAAGCTCTGGTT
AAGAGGTTTTTTAGGATCAATAATCATGTAGTGTATAATCATCAGGAACAGGCCAAGTAT
GAGAATCATACTGAGAATGCGTTGTTATTGTATATGGCATGTACACATGCCTCGAATCCT
GTGTACGCTACGCTGAAAATACGCATTTATTTCTATGATGCAGTGACAAATTAA
>JF909118
ATGTCGAAGCGACCAGGAGATATAATAATCTCAACACCCGTATCCAAGGTGCGGAGGAGG
CTGAACTTCGACAGCCCATACACGAACCGTGCTGTTGCCCCCACTGTCCGCGTCACCAGA
AGCAAAATATGGGCCAACAGGCCCATGTATCGGAAGCCCAAGATGTACAGAATGTATCGA
AGCCCAGATGTCCCTAAGGGCTGTGAAGGCCCATGTAAGGTGCAGTCCTATGAACAGAGG
GATGATGTTAAGCACACGGGTATGGTTCGATGTGTCAGTGATGTTACTCGTGGGTCAGGT
ATTACTCATAGAGTCGGGAAGAGGTTTTGTGTTAAGTCCATATATATATTGGGCAAGATC
TGGATGGATGAGAATATCAAGAAGCAAAATCATACGAACCATGTTATGTTCTTCCTTGTG
CGAGATAGAAGGCCTTATGGTCCGAGTCCTCAAGATTTTGGACAAGTGTTCAACATGTTT
GATAATGAACCTACTACTGCAACTGTGAAAAATGATCTTAGGGACCGGTATCAGGTGTTA
CGTAAATTCTATGCGACTGTTGTTGGTGGACCCTCTGGGATGAAGGAACAAGCTCTGGTT
AAGAGGTTTTTTAGGATCAATAATCATGTAGTGTATAATCATCAGGAACAGGCCAAGTAT
GAGAATCATATGGAGAATGCGTTGTTATTGTATATGGCATGTACACATGCCTCGAATCCT
GTGTACGCTACGCTGAAAATACGCATCTATTTCTATGATGCAGTGACAAATTAA
>JF909149
ATGTCGAAGCGACCAGGAGATATAATAATCTCAACACCCGTATCCAAGGTGCGGAGGAGG
CTGAACTTCGACAGCCCATACACGAACCGTGTTGTTGCCCCCACTGTCCGCGTCACCAGA
AGCAAAATATGGGCCAACAGGCCCATGTATCGGAAGCCCAAGATGTACAGAATGTATCGA
AGCCCAGATGTCCCTAAGGGCTGTGAAGGCCCATGTAAGGTTCAGTCCTATGAACAGAAG
GATGATGTTAAGCACACTGGTATGGTTCGATGTGTCAGTGATGTTACTCGTGGGTCAGGT
ATTACTCATAGAGTCGGGAAGAGGTTTTGTGTTAAGTCCATATATATACTGGGCAAGATC
TGGATGGATGAGAATATCAAGAAGCAAAATCATACGAACCATGTTATGTTCTTCCTTGTG
CGAGATAGAAGGCCTTATGGTCCGAGTCCTCAAGATTTTGGACAAGTGTTCAACATGTTT
GATAATGAACCTACTACGGCAACTGTGAAAAATGATCTTAGGGACCGGTATCAGGTGTTA
CGTAAATTCTATGCGACTGTTGTTGGTGGACCCTCTGGGATGAAGGAACAAGCTCTGGTT
AAGAGGTTTTTTAGGATCAATAATCATGTAGTGTATAATCATCAGGAACAGGCCAAGTAT
GAGAATCATACGGAGAATGCGTTGTTATTGTATATGGCATGTACACATGCCTCGAATCCT
GTGTATGCTACGCTGAAAATACGCATCTATTTCTATGATGCAGTGACAAATTAA
>JF909119
ATGTCGAAGCGACCAGGAGATATAATAATCTCAACACCCGTATCCAAGGTGCGGAGGAGG
CTGAACTTCGACAGCCCATACACGAACCGTGTTGTTGCCCCCACTGTCCGCGTCACCAGA
AGCAAAATATGGGCCAACAGGCCCATGTATCGGAAGCCAAAGATGTACAGAATGTATCGA
AGCCCAGATGTCCCTAAGGGCTGTGAAGGCCCATGTAAGGTTCAGTCCTATGAACAGAGG
GATGATGTGAAGCACACGGGTATGGTTCGATGTGTCAGTGATGTTACTCGTGGGTCAGGT
ATTACCCATAGAGTCGGGAAGAGGTTTTGTGTTAAGTCCATATATATATTGGGCAAGATC
TGGATGGATGAGAATATCAAGAAGCAAAATCATACGAACCATGTTATGTTCTTCCTTGTT
CGAGATAGAAGGCCTTATGGTCAGAGTCCTCAAGATTTTGGACAAGTGTTCAACATGTTC
GATAATGAACCTACTACGGCAACTGTGAAGAATGATCTTAGGGACCGATATCAGGTGTTA
CGTAAATTCTATACGACTGTTGTTGGTGGACCCTCTGGGATGAAGGAACAAGCTCTGGTT
AAGAGGTTTTTTAGGATCAATAATCATGTAGTGTATAATCATCAGGAACAGGCCAAGTAT
GAGAATCATACTGAGAATGCGTTGTTATTGTATATGGCATGTACACATGCCTCGAATCCG
GTGTACGCTACGCTGAAAATACGCATCTATTTCTATGATGCAGTGACAAATTAA
>JF909121
ATGTCGAAGCGACCAGGAGATATAATAATCTCAACACCCGTATCCAAGGTGCGGAGGAGG
CTGAACTTCGACAGCCCATACACGAACCGTGTTGTTGCCCCCACTGTCCGCGTCACCAGA
AGCAAAATATGGGCCAACAGGCCCATGTATCGGAAGCCCAAGATGTACAGAATGTATCGA
AGCCCAGATGTTCCGAAGGGCTGTGAAGGCCCATGTAAGGTTCAGTCCTATGAACAGAGG
GATGATGTGAAGCACACTGGTATGGTCCGATGTGTCAGTGATGTTACTCGTGGATCAGGC
ATTACCCATAGAGTCGGGAAGAGGTTTTGTGTGAAGTCCATATATATATTGGGCAAGATT
TGGATGGATGAGAATATCAAGAAGCAAAATCATACGAACCATGTTATGTTCTTCCTTGTT
CGAGATAGAAGGCCTTATGGTCAGAGTCCTCAAGATTTTGGACAAGTGTTCAACATGTTT
GATAATGAACCTACTACGGCAACTGTGAAGAATGATCTTCGGGACCGATATCAGGTGTTA
CGTAAATTCTATACGACTGTTGTAGGTGGACCCTCTGGGATGAAGGAACAAGCTCTGGTT
AAGAGGTTTTTTAGGATCAATAATCATGTAGTGTATAATCATCAGGAACAGGCCAAGTAT
GAGAATCATACTGAGAATGCGTTGTTATTGTATATGGCATGTACACATGCCTCGAATCCT
GTGTACGCTACGCTGAAAATACGCATCTATTTCTATGATGCAGTGACAAATTAA
>JF909120
ATGTCGAAGCGACCAGGAGATATAATAATCTCAACACCCGTATCCAAGGTGCGGAGGAGG
CTGAACTTCGACAGCCCATACACGAACCGTGTTGTTGCCCCCACTGTCCGCGTCACCAGA
AGCAAAATATGGGCCAACAGGCCCATGTATCGGAAGCCCAAGATGTACAGAATGTATCGA
AGCCCAGATGTTCCGAAGGGCTGTGAAGGCCCATGTAAGGTTCAGTCCTATGAACAGAGG
GATGATGTGAAGCACACTGGTATGGTCCGATGTGTCAGTGATGTTACTCGTGGATCAGGC
ATTACCCATAGAGTCGGGAAGAGGTTTTGTGTGAAGTCCATATATATATTGGGCAAGATT
TGGATGGATGAGAATATCAAGAAGCAAAATCATACGAACCATGTTATGTTCTTCCTTGTT
CGAGATAGAAGGCCTTATGGTCAGAGTCCTCAAGATTTTGGACAAGTGTTCAACATGTTT
GATAATGAACCTACTACGGCAACTGTGAAGAATGATCTTCGGGACCGATATCAGGTGTTA
CGTAAATTCTATACGACTGTTGTAGGTGGACCCTCTGGGATGAAGGAACAAGCTCTGGTT
AAGAGGTTTTTTAGGATCAATAATCATGTAGTGTATAATCATCAGGAACAGGCCAAGTAT
GAGAATCATACTGAGAATGCGTTGTTATTGTATATGGCATGTACACATGCCTCGAATCCT
GTGTACGCTACGCTGAAAATACGCATCTATTTCTATGATGCAGTGACAAATTAA
>JF909115
ATGTCGAAGCGACCAGGAGATATAATAATCTCAACACCCGTATCCAAGGTGCGGAGGAGG
CTGAACTTCGACAGCCCATACACGAACCGTGTTGTTGCCCCCACTGTCCGCGTCACCAGA
AGCAAAATATGGGCCAACAGGCCCATGTATCGGAAGCCCAAGATGTACAGAATGTATCGA
AGCCCAGATGTTCCGAAGGGCTGTGAAGGCCCATGTAAGGTTCAGTCCTATGAACAGAGG
GATGATGTGAAGCACACTGGTATGGTCCGATGTGTCAGTGATGTTACTCGTGGATCAGGC
ATTACCCATAGAGTCGGGAAGAGGTTTTGTGTGAAGTCCATATATATATTGGGCAAGATT
TGGATGGATGAGAATATCAAGAAGCAAAATCATACGAACCATGTTATGTTCTTCCTTGTT
CGAGATAGAAGGCCTTATGGGCAGAGTCCTCAAGATTTTGGACAAGTGTTCAACATGTTT
GATAATGAACCTACTACGGCAACTGTGAAGAATGATCTTCGGGACCGATATCAGGTGTTA
CGTAAATTCTATACGACTGTTGTAGGTGGACCCTCTGGGATGAAGGAACAAGCTCTGGTT
AAGAGGTTTTTTAGGATCAATAATCATGTAGTGTATAATCATCAGGAACAGGCCAAGTAT
GAGAATCATACTGAGAATGCGTTGTTATTGTATATGGCATGTACACATGCCTCGAATCCT
GTGTACGCTACGCTGAAAATACGCATCTATTTCTATGATGCAGTGACAAATTAA
>JF909139
ATGTCGAAGCGACCAGGAGATATAATAATCTCAACACCCGTATCCAAGGTGCGGAGGAGG
CTGAACTTCGACAGCCCATACACGAACCGTGTTGTTGCCCCCACTGTCCGCGTCACCAGA
AGCAAAATATGGGCCAACAGGCCCATGTATCGGAAGCCCAATATGTACAGAATGTATCGA
AGCCCAGATGTTCCGAAGGGCTGTGAAGGCCCATGTAAGGTTCAGTCCTATGAACAGAGG
GATGATGTGAAGCACACTGGTATGGTCCGATGTGTCAGTGATGTTACTCGTGGATCAGGC
ATTACCCATAGAGTCGGGAAGAGGTTTTGTGTGAAGTCCATATATATATTGGGCAAGATT
TGGATGGATGAGAATATCAAGAAGCAAAATCATACGAACCATGTTATGTTCTTCCTTGTT
CGAGATAGAAGGCCTTATGGTCAGAGTCCTCAAGATTTTGGACAAGTGTTCAACATGTTT
GATAATGAACCTACTACGGCAACTGTGAAGAATGATCTTAGGGACCGATATCAGGTGTTA
CGTAAATTCTATACGACTGTTGTTGGTGGACCCTCTGGGATGAAGGAACAAGCTCTGGTT
AAGAGGTTTTTTAGGATCAATAATCATGTAGTGTATAATCATCAGGAACAGGCCAAGTAT
GAGAATCATACTGAGAATGCGTTGTTATTGTATATGGCATGTACACATGCCTCGAATCCT
GTGTACGCTACGCTGAAAATACGCATCTATTTCTATGATGCAGTGACAAATTAA
>JF909090
ATGTCGAAGCGACCAGGAGATATAATAATCTCAACACCCGTATCCAAGGTGCGGAGGAGG
CTGAACTTCGACAGCCCATACACGAACCGTGCTGTTGCCCCCACTGTCCGCGTCACCAGA
AGCAAAATATGGGCCAACAGGCCCATGTATCGGAAGCCCAAGATGTACAGAATGTATCGA
AGCCCAGATGTTCCTAAGGGCTGTGAAGGCCCATGTAAGGTTCAGTCCTATGAACAGAGG
GATGATGTGAAGCACACTGGTATGGTCCGATGTGTCAGTGATGTTACGCGTGGATCAGGC
ATTACCCATAGAGTCGGGAAGAGGTTTTGTGTGAAGTCCATATATATATTGGGCAAGATT
TGGATGGATGAGAATATCAAGAAGCAAAATCATACGAACCATGTTATGTTCTTCCTTGTT
CGAGATAGAAGGCCGTATGGTCAGAGTCCTCAAGATTTTGGACAAGTGTTCAACATGTTT
GATAATGAACCTACTACGGCAACTGTGAAGAATGATCTTAGGGACCGATATCAGGTGTTA
CGTAAATTCTATACGACTGTTGTTGGTGGACCCTCTGGGATGAAGGAACAAGCTCTGGTT
AAGAGGTTTTTTAGGATCAATAATCATGTAGTGTATAATCATCAGGAACAGGCCAAGTAT
GAGAATCATACTGAGAATGCGTTGTTATTGTATATGGCATGTACACATGCCTCGAATCCT
GTGTACGCTACGCTGAAAATACGCATCTATTTCTATGATGCAGTGACAAATTAA
>JF909082
ATGTCGAAGCGACCAGGAGATATAATAATCTCAACACCCGTATCCAAGGTGCGGAGGAGG
CTGAACTTCGACAGCCCATACACGAACCGTGCTGTTGCCCCCACTGTCCGCGTCACCAGA
AGCAAAATATGGGCCAACAGGCCCATGTATCGGAAGCCCAAGATGTACAGAATGTATCGA
AGCCCAGATGTTCCTAAGGGCTGTGAAGGCCCATGTAAGGTTCAGTCCTATGAACAGAGG
GATGATGTGAAGCACACTGGTATGGTCCGATGTGTCAGTGATGTTACGCGTGGATCAGGC
ATTACCCATAGAGTCGGGAAGAGGTTTTGTGTGAAGTCCATATATATATTGGGCAAGATT
TGGATGGATGAGAATATCAAGAAGCAAAATCATACGAACCATGTTATGTTCTTCCTTGTT
CGAGATAGAAGGCCGTATGGTCAGAGTCCTCAAGATTTTGGACAAGTGTTCAACATGTTT
GATAATGAACCTACTACGGCAACTGTGAAGAATGATCTTAGGGACCGATATCAGGTGTTA
CGTAAATTCTATACGACTGTTGTTGGTGGACCCTCTGGGATGAAGGAACAAGCTCTGGTT
AAGAGGTTTTTTAGGATCAATAATCATGTAGTGTATAATCATCAGGAACAGGCCAAGTAT
GAGAATCATACTGAGAATGCGTTGTTATTGTATATGGCATGTACACATGCCTCGAATCCT
GTGTACGCTACGCTGAAAATACGCATCTATTTCTATGATGCAGTGACAAATTAA
>JF909092
ATGTCGAAGCGACCAGGAGATATAATAATCTCAACACCCGTATCCAAGGTGCGGAGGAGG
CTGAACTTCGACAGCCCATACACGAACCGTGTTGTTGCCCCCACTGTCCGCGTCACCAGA
AGCAAAATATGGGCCAACAGGCCCATGTATCGGAAGCCCAAGATGTACAGAATGTATCGA
AGCCCAGATGTTCCGAAGGGCTGTGAAGGCCCATGTAAGGTTCAGTCCTATGAACAGAGG
GATGATGTGAAGCACACTGGTATGGTCCGATGTGTCAGTGATGTTACTCGTGGATCAGGC
ATAACCCATAGAGTTGGGAAGAGGTTTTGTGTGAAGTCCATATATATATTGGGCAAGATT
TGGATGGATGAGAATATCAAGAAGCAAAATCATACGAACCATGTTATGTTCTTCCTGGTT
CGAGATAGAAGGCCTTATGGTCAGAGTCCTCAAGATTTCGGACAAGTGTTCAACATGTTT
GATAATGAACCTACTACGGCAACTGTGAAGAATGATCTTAGGGATCGATATCAGGTGTTA
CGTAAATTTTATACGACTGTTGTTGGTGGACCCTCTGGGATGAAGGAACAATCTCTGGTT
AAGAGGTTTTTTAGGATCAATAATCATGTAGTGTATAATCATCAGGAACAGGCCAAGTAT
GAGAACCATACTGAGAATGCGTTGTTATTGTATATGGCATGTACACATGCCTCAAATCCT
GTGTACGCTACTCTGAAAATACGCATCTATTTCTATGATGCAGTGACAAATTAA
>AJ717556
ATGTCGAAGCGACCAGGAGATATAATAATCTCAACACCCGTATCCAAGGTGCGGAGGAGG
CTGAACTTCGACAGCCCATACACGAACCGTGTGGCTGCCCCCACTGTCCGCGTCACCAGA
AGCAAAATATGGGCCAACAGGCCCATGTATCGGAAGCCCAAGATGTACAGAATGTATCGA
AGCCCAGATGTCCCTAAGGGCTGTGAAGGCCCATGTAAGGTTCAGTCCTATGAACAGAGG
GATGATGTTAAGCACACTGGTATGGTCCGATGCGTCAGTGATGTTACCCGTGGATCAGGC
ATTACCCATAGAGTCGGGAAGAGGTTTTGTGTGAAATCCATATATATATTGGGCAAGATT
TGGATGGATGAAAATATCAAGAAGCAAAATCATACAAACCATGTTATGTTCTTCCTTGTT
CGAGATAGAAGGCCTTATGGTCCGAGTCCGCAAGATTTTGGACAAGTGTTCAACATGTTC
GATAATGAACCTACGACGGCAACTGTGAAGAATGATCTTAGGGACCGGTATCAGGTGTTA
CGTAAATTCTATGCGACTGTTGTTGGTGGGCCCTCTGGGATGAAGGAACAAGCGCTGGTT
AAGAGGTTTTTTAGGATCAATAATCATGTAGTGTATAATCATCAGGAACAGGCCAAGTAT
GAGAACCATACTGAGAATGCGTTGTTATTGTATATGGCATGTACACATGCCTCGAATCCT
GTGTACGCTACGCTGAAAATACGCATCTATTTCTATGATGCAGTGACAAATTAA
>KT869124
ATGTCGAAGCGACCAGGAGATATAATAATCTCAACACCCGTATCCAAGGTGCGGAGGAGG
CTGAACTTCGACAGCCCATACACGAACCGTGTTGTTGCCCCCACTGTCCGCGTCACCAGA
AGCAAAATATGGGCCAACAGGCCCATGTATCGGAAGCCCAAGATGTACAGAATGTATCGA
AGCCCAGATGTTCCTAAGGGCTGTGAAGGCCCATGTAAGGTTCAGTCCTATGAACAGAGG
GATGATGTTAAGCACACTGGTATGGTCCGATGTGTCAGTGAAGTTACTCGTGGGTCAGGC
ATTACCCATAGAGTCGGGAAGAGATTTTGTGTGAAATCCATATATATATTGGGCAAGATC
TGGATGGATGAGAATATCAAGAAGCAAAATCATACGAACCATGTTATGTTTTTCCTCGTT
CGAGATAGAAGGCCTTATGGGCCGAGCCCTCAAGATTTTGGACAAGTGTTCAACATGTTT
GATAATGAACCTACTACTGCAACTGTGAAGAATGATCTTAGAGACCGGTATCAGGTGTTA
CGTAAATTCTATGCGACGGTTGTTGGTGGACCCTCTGGGATGAAGGAACAAGCTCTGGTC
AAGAGGTTTTTTAGGATCAATAATCATGTTGTGTATAATCATCAGGAACAGGCCAAGTAT
GAGAATCATACGGAGAATGCGTTGTTATTGTATATGGCATGTACACATGCCTCGAATCCT
GTGTACGCTACGCTGAAAATACGCATCTATTTCTATGATGCAGTGACAAATTAA
>KT869123
ATGTCGAAGCGACCAGGAGATATAATAATCTCAACACCCGTATCCAAGGTGCGGAGGAGG
CTGAACTTCGACAGCCCATACACGAACCGTGTTGTTGCCCCCACTGTCCGCGTCACCAGA
AGCAAAATATGGGCCAACAGGCCCATGTATCGGAAGCCCAAGATGTACAGAATGTATCGA
AGCCCAGATGTTCCTAAGGGCTGTGAAGGCCCATGTAAGGTTCAGTCCTATGAACAGAGG
GATGATGTTAAGCACACTGGTATGGTCCGATGTGTCAGTGAAGTTACTCGTGGGTCAGGC
ATTACCCATAGAGTCGGGAAGAGATTTTGTGTGAAATCCATATATATATTGGGCAAGATC
TGGATGGATGAGAATATCAAGAAGCAAAATCATACGAACCATGTTATGTTTTTCCTCGTT
CGAGATAGAAGGCCTTATGGGCCGAGCCCTCAAGATTTTGGACAAGTGTTCAACATGTTT
GATAATGAACCTACTACTGCAACTGTGAAGAATGATCTTAGAGACCGGTATCAGGTGTTA
CGTAAATTCTATGCGACGGTTGTTGGTGGACCCTCTGGGATGAAGGAACAAGCTCTGGTC
AAGAGGTTTTTTAGGATCAATAATCATGTTGTGTATAATCATCAGGAACAGGCCAAGTAT
GAGAATCATACTGAGAATGCGTTGTTATTGTATATGGCATGTACACATGCCTCGAATCCT
GTGTACGCTACGCTGAAAATACGCATTTATTTCTATGATGCAGTGACAAATTAA
>AJ717546
ATGTCGAAGCGACCAGGAGATATAATAATCTCAACACCCGTATCCAAGGTGCGGAGGAGG
CTGAACTTCGACAGCCCATACACGAACCGTGTTGTTGCCCCCACTGTCCGCGTCACCAGA
AGCAAAATATGGGCCAACAGGCCCATGTATCGGAAGCCCAAGATGTACAGAATGTATCGA
AGCCCAGATGTCCCTAAGGGCTGTGAAGGCCCATGTAAGGTTCAGTCCTATGAACAGAGG
GATGATGTTAAGCACACTGGTATGGTCCGGTGTGTCAGTGATGTTACTCGTGGGTCAGGC
ATTACCCATAGAGTCGGGAAGAGGTTTTGTGTTAAGTCCATATATATATTGGGCAAGATC
TGGATGGATGAGAATATCAAGAAGCAAAATCATACGAACCATGTTATGTTCTTCCTTGTT
CGAGATAGAAGGCCTTATGGGCCGAGTCCACAAGATTTTGGACAAGTGTTCAACATGTTT
GATAATGAACCTACTACGGCAACCGTGAAGAATGATCTTAGGGACCGGTATCAGGTGTTA
CGTAAATTCTATGCGACTGTTGTTGGTGGACCCTCTGGGATGAAGGAACAAGCGCTGGTT
AAGAGGTTTTTTAGGATCGATAATCATGTTGTGTATAATCATCAGGAACAGGCCAAGTAT
GAGAATCATACGGAGAATGCGTTGTTATTGTATATGGCATGTACACATGCCTTGAATCCT
GTGTACGCTACGCTGAAAATACGCATCTATTTCTATGATGCAGTGACAAATTAA
