# Supplementary material for: Gene Overlapping as a Modulator of Begomovirus Evolution
Source: Microorganisms. 2022 Feb 4;10(2):366. doi: 10.3390/microorganisms10020366 (PMC8875319; doi:10.3390/microorganisms10020366)
Supplement: Supplementary file 1 [file microorganisms-10-00366-s001.zip › File S1/East_African_cassava_mosaic_virus/DNA_AC4.fasta]

>KT869126
CTAAATGCTGGCCCTCCCCCCTTGCACTTCTGGCATCGACCTGGAAAATGCCATCGTCAA
GAAATTCCCCTCCCTTTTCAATATAAGCTTTGACATCGGACGATGATTTAGCTCCCTGAA
TGTTCGGATGAAAGTGTGTTGATCGGGATGGGGAAATGAGATCGAAGAATCGGGGGTTGG
TACATTGGAATTTGCCTTCGAATTGGATGAGAACATGGAGATGAGGCACCCCAT
>KT869125
CTAAATGCTGGCCCTCCCCCCTTGCACTTCTGGCATCGACCTGGAAAATGCCATCGTCAA
GAAATTCCCCTCCCTTTTCAATATAAGCTTTGACATCGGACGATGATTTAGCTCCCTGAA
TGTTCGGATGAAAGTGTGTTGATCGGGATGGGGAAATGAGATCGAAGAATCGGGGGTTGG
TACATTGGAATTTGCCTTCGAATTGGATGAGAACATGGAGATGAGGCACCCCAT
>KT869124
CTAAATGCTGGCCCTCCCCTCTTGCACTTCTGGCATCGACCTGGAAAATGCCATCGTCAA
GAAATTCCCCTCCCTTTTCAATGTAAACTTTGACATCGGACGAGGATTTAGCTCCCTGAA
TGTTCGGATGGAAATGTGTGGATCTGGATGGGGAAATGAGATCGAAGAATCGCGGGTTGG
TACATTGGAATTTGCCTTCGAATTGGATGAGAATATGGAGATGAGGCACCCCAT
>KT869123
CTAAATGCTGGCCCTCCCCTCTTGCACTTCTGGCATCGACCTGGAAAATGCCATCGTCAA
GAAATTCCCCTCCCTTTTCAATGTAAACTTTGACATCGGACGAGGATTTAGCTCCCTGAA
TGTTCGGATGGAAATGTGTGGATCTGGATGGGGAAATGAGATCGAAGAATCGCGGGTTGG
TACATTGGAATTTGCCTTCGAATTGGATGAGAATATGGAGATGAGGCACCCCAT
>JF909133
CTAAATGCTGACCCTCCCCCCTTGCACTTCTGGCATCGACCTGGAAAATTCCATCGTCAA
GAAATTCCCCTCCCTTTTCAATATAAGCTTTGACATCGGACGATGATTTAGCTCCCTGAA
TGTTCGGATGGAAATGTGTGGATCTGGATGTGGAAATGAGATCGAAGAATCGTGGGTTGG
TACATTGGAACTTCCCTTCGAACTGGATGAGAACATGGAGATGAGGCACCCCAT
>JF909115
CTAAATGCTGGCCCTCCCCCCTTGCACTTCTGGCATCGACCTGGAAAATTCCATCGTCAA
GAAATTCCCCTCCCTTTTCAATATAAGCTTTGACATCGGACGATGATTTAGCTCCCTGAA
TGTTCGGATGGAAATGTGTGGATCTGGATGTGGAAATGAGATCGAAGAATCGTGGGTTGG
TACATTGGAACTTCCCTTCGAACTGGATGAGAACATGGAGATGAGGCACCCCAT
>JF909106
CTAAATGCTGGCCCTCCCCCCTTGCACTTCTGGCATCGACCTGGAAAATGCCATCGTCAA
GAAATTCCCCTCCCTTTTCAATATAAGCTTTGACATCGGACGATGATTTAGCTCCCTGAA
TGTTCGGATGGAAATGTGTGGATCTGGATGTGGAAATGAGATCGAAGAATCGTGGGTTGG
TACATTGGAACTTCCCTTCGAACTGGATGAGAACATGGAGATGAGGCACCCCAT
>JF909150
CTAAATGCTGGCCCTCCCCCCTTGCACTTCTGGCATCGACTTGGAAAATTCCATCGTCAA
GAAATTCCCCTCCCTTTTCAATATAAGCTTTGACATCGGACGATGATTTAGCTCCCTGAA
TGTTCGGATGGAAATGTGTGGATCTGGATGTGGAAATGAGATCGAAGAATCGTGGGTTGG
TACATTGGAACTTCCCTTCGAACTGGATGAGAACATGGAGATGAGGCACCCCAT
>JF909149
CTAAATGCTGGCCCTCCCCCCTTGCACTTCTGGCATCGACCTGGAAAATTCCATCGTCAA
GAAATTCCCCTCCCTTTTCAATATAAGCTTTGACATCGGACGATGATTTAGCTCCCTGAA
TGTTCGGATGGAAATGTGTGGATCTGGATGTGGAAATGAGATCGAAGAATCTTGGGTTGG
TACATTGGAACTTCCCTTCGAACTGGATGAGAACATGGAGATGAGGCACCCCAT
>JF909139
CTAAATGCTGGCCCTCCCCCCTTGCACTTCTGGCATCGACCTGGAAAATTCCATCGTCAA
GAAATTCCCCTCCCTTTTCAATATAAGCTTTGACATCGGACGATGATTTAGCTCCCTGAA
TGTTCGGATGGAAATGTGTGGATCTGGATGTGGAAATGAGATCGAAGAATCTTGGGTTGG
TACATTGGAACTTCCCTTCGAACTGGATGAGAACATGGAGATGAGGCACCCCAT
>JF909121
CTAAATGCTGGCCCTCCCCCCTTGCACTTCTGGCATCGACCTGGAAAATTCCATCGTCAA
GAAATTCCCCTCCCTTTTCAATATAAGCTTTGACATCGGACGATGATTTAGCTCCCTGAA
TGTTCGGATGGAAATGTGTGGATCTGGATGTGGAAATGAGATCGAAGAATCTTGGGTTGG
TACATTGGAACTTCCCTTCGAACTGGATGAGAACATGGAGATGAGGCACCCCAT
>JF909120
CTAAATGCTGGCCCTCCCCCCTTGCACTTCTGGCATCGACCTGGAAAATTCCATCGTCAA
GAAATTCCCCTCCCTTTTCAATATAAGCTTTGACATCGGACGATGATTTAGCTCCCTGAA
TGTTCGGATGGAAATGTGTGGATCTGGATGTGGAAATGAGATCGAAGAATCTTGGGTTGG
TACATTGGAACTTCCCTTCGAACTGGATGAGAACATGGAGATGAGGCACCCCAT
>JF909119
CTAAATGCTGGCCCTCCCCCCTTGCACTTCTGGCATCGACCTGGAAAATTCCATCGTCAA
GAAATTCCCCTCCCTTTTCAATATAAGCTTTGATATCGGACGATGATTTAGCTCCCTGAA
TGTTCGGATGGAAATGTGTGGATCTGAATGTGGAAATGAGATCGAAGAATCTTGGGTTGG
TACATTGGAACTTCCCTTCGAACTGGATGAGAACATGGAGATGAGGCACCCCAT
>JF909090
CTAAATGCTGGCCCTCCCCCCTTGCACTTCTGGCATCGACCTGGAAAATTCCATCGTCAA
GAAATTCCCCTCCCTTTTCAATATAAGCTTTGACATCGGACGATGATTTAGCTCCCTGAA
TGTTCGGATGGAAAGGTGTGGATCTGGATGTGGAAATGAGATCAAAGAATCTTGGGTTGG
TACATTGGAACTTCCCTTCGAACTGGATGAGAACATGGAGATGAGGCACCCCAT
>JF909082
CTAAATGCTGGCCCTCCCCCCTTGCACTTCTGGCATCGACCTGGAAAATTCCATCGTCAA
GAAATTCCCCTCCCTTTTCAATATAAGCTTTGACATCGGACGATGATTTAGCTCCCTGAA
TGTTCGGATGGAAATGTGTGGATCTGGATGTGGAAATGAGATCAAATAATCTTGGGTTGG
TACATTGTAACTTCCCTTCGAACTGGATGAGAACATGGAGATGAGGCACCCCAT
>JF909111
CTAAATGCTGGCCCTCCCCCCTTGCACTTCTGGCATCGACCTGGAAAATTCCATCGTCAA
GAAAGTCCCCTCCCTTTTCAATATAAGCTTTGACATCGGACGATGATTTAGCGCCCTGAA
TGTTCGGATGGAAATGTGTGGATCTGGATGTGGAAATGAGATCGAAGAATCTTGGGTTGG
TACATTGGAACTTCCCTTCGAACTGGATGAGAACATGGAGATGAGGCACCCCAT
>JF909110
CTAAATGCTGGCCCTCCCCCCTTGCACTTCTGGCATCGACCTGGAAAATTCCATCGTCAA
GAAAGTCCCCTCCCTTTTCAATATAAGCTTTGACATCGGACGATGATTTAGCGCCCTGAA
TGTTCGGATGGAAATGTGTGGATCTGGATGTGGAAATGAGATCGAAGAATCTTGGGTTGG
TACATTGGAACTTCCCTTCGAACTGGATGAGAACATGGAGATGAGGCACCCCAT
>JF909099
CTAAATGCTGGCCCTCCCCCCTTGCACTTCTGGCATCGACCTGGAAAATTCCATCGTCAA
GAAATTCCCCTCCCTTTTCAATATAAGCCTTGACATCGGACGATGATTTAGCTCCCTGAA
TGTTCGGATGGAAATGTGTGGATCTGGATGTGGAAATGAGATCGAAGAATCTTGGGTTGG
TACATTGGAACTTCCCTTCGAACTGGATGAGAACATGGAGATGAGGCACCCCAT
>JF909084
CTAAATGCTGGCCCTCCCCCCTTGCACTTCTGGCATCGACCTGGAAAATTCCATCGTCAA
GAAATTCCCCTCCCTTTTCAATATAAGCCTTGACATCGGACGATGATTTAGCTCCCTGAA
TGTTCGGATGGAAATGTGTGGATCTGGATGTGGAAATGAGATCGAAGAATCTTGGGTTGG
TACATTGGAACTTCCCTTCGAACTGGATGAGAACATGGAGATGAGGCACCCCAT
>JF909131
CTAAATGCTGGCCCTCCCCCCTTGCACTTCTGGCATCGACTTGGAAAATTCCATCGTCAA
GAAATTCCCCTCCCTTTTCAATATAAGCTTTGACATCGGACGATGATGTAGCTCCCTGAA
TGTTCGGATGGAAATGTGTGGATCTGGATGTGGAAATGAGATCGAAGAATCTTGGGTTGG
TACATTGGAACTTCCCTTCGAACTGGATGAGAACATGGAGATGAGGCACCCCAT
>JF909097
CTAAATGCTGGCCCTCCCCCCTTGCACTTCTGGCATCGACCTGGAAAATGCCATCGTCAA
GAAATTCCCCTCCCTTTTCAATATAAGCTTTGACATCGGACGATGATTTAGCTCCCTGAA
TGTTCGGATGGAAATGTGTTGATCTGGATGTGGAAATGAGATCGAAGAATCTTGGGTTGG
TACATTGGAACTTCCCTTCGAACTGGATGAGAACATGGAGATGAGGCACCCCAT
>JF909118
CTAAATGCTGGCCCTCCCCCCTTGCACTTCGGGCATCGATTTGGAAAAGTCCATCGTCAA
GAAATTCCCCTCCCTTTTCAATATAAGCTTTGACATCGGACGATGATTTAGCGCCCTGAA
TGTTCGGATGGAAATGTGTGGATCTGGATGTGGAAATGAGATCGAAGAATCTGGGGTTGG
TACATTGGAACTTCCCTTCGAATTGGATGAGAATATGGAGATGAGGCACCCCAT
>JF909191
CTAAATGCTGGCCCTCCCCCCTTGCACTTCTGGCATCGACCTGGAAAATTCCATCGTCAA
GAAATTCCCCTCCCTTTTCAATGTAAGCTTTGACATCGGACGATGATTTAGCTCCCTGAA
TGTTCGGATGGAAATGTGATGATCTAGACGGGGAAATGAGATCAAAGAATCTCTGGTTTG
TACATTGGAACTTGCCTTCGAATTGGATGAGAACATGGAGATGAGGCACCCCAT
>JF909168
CTAAATGCTGGCCCTCCCCCCTTGCACTTCTGGCATCGACCTGGAAAATTCCATCGTCAA
GAAATTCCCCTCCCTTTTCAATGTAAGCTTTGACATCGGACGATGATTTAGCTCCCTGAA
TGTTCGGATGGAAATGTGATGATCTAGACGGGGAAATGAGATCAAAGAATCTCTGGTTTG
TACATTGGAACTTGCCTTCGAATTGGATGAGAACATGGAGATGAGGCACCCCAT
>JF909192
CTAAATGCTGGCCCTCCCCCCTTGCACTTCTGGCATCGACCTGGAAAATTCCATCGTCAA
GAAATTCCCCTCCCTTTTCAATGTAAGCTTTGACATCGGACGATGATTTAGCCCCCTGAA
TGTTGGGATGGAAATGTGATGATCTAGACGGGGAAATGAGATCAAAGAATCTCTGGTTTG
TACATTGGAACTTGCCTTCGAATTGGATGAGAACATGGAGATGAGGCACCCCAT
>JF909179
CTAAATGCTGGCCCTCCCCCCTTGCACTTCTGGCATCGACCTGGAAAATTCCATCGTCAA
GAAATTCCCCTCCCTTTTCAATGTAAGCTTTGACATCGGACGATGATTTAGCTCCCTGAA
TGTTCGGATGGAAATGTGTTGATCTGGACGGGGAAATGAGATCGAAGAATCTCTGGTTTG
TACATTGGAACTTGCCTTCGAATTGGATGAGAACATGGAGATGAGGCACCCCAT
>JF909177
CTAAATGCTGGCCCTCCCCCCTTGCACTTCTGGCATCGACCTGGAAAATTCCATCGTCAA
GAAATTCCCCTCCCTTTTCAATGTAAGCTTTGACATCGGACGATGATTTAGCTCCCTGAA
TGTTCGGATGGAAATGTGTTGATCTGGACGGGGAAATGAGATCGAAGAATCTCTGGTTTG
TACATTGGAACTTGCCTTCGAATTGGATGAGAACATGGAGATGAGGCACCCCAT
>JF909068
CTAAATGCTGGCCCTCCCCCTTTGCACTTCTGGCATCGACCTGGAAAATTCCATCGTCAA
GAAATTCCCCTCCCTTTTCAATGTAAGCTTTGACATCGGACGATGATTTAGCTCCCTGAA
TGTTCGGATGGAAATGTGTTGATCTGGACGGGGAAATGAGATCGAAGAATCTCTGGTTTG
TACATTGGAACTTGCCTTCGAATTGGATGAGAACATGGAGATGAGGCACCCCAT
>JF909076
CTAAATGCTGGCCCTCCCCCCGTGCACTTCTGGCATCGACCTGGAAAATTCCATCGTCAA
GAAATTCCCCTCCCTTTTCAATGTAAGCTTTGACATCGGACGATGATTTAGCTCCCTGAA
TGTTCGGATGGAAATGTGTTGATCTGGACGGGGAAATGAGATCGAAGAATCTCTGGTTTG
TACATTGGAACTTGCCTTCGAATTGGATAAGAACATGGAGATGAGGCACCCCAT
>JF909066
CTAAATGCTGGCCCTCTCCCCTTGCACTTCTGGCATCGACCTGGAAAATGCCATCGTCAA
GAAATTCCCCTCCCTTTTCAATGTAAGCTTTGACATCGGACGATGATTTAGCTCCCTGAA
TGTTTGGATGGAAATGTGTTGATCTGGACGGGGAAATGAGATCGAAGAATCGCTGGTTTG
TACATTGGAACTTGCCTTCGAATTGGATGAGAACATGGAGATGAGGCACCCCAT
>JF909064
CTAAATGCTGGCCCTCTCCCCTTGCACTTCTGGCATCGACCTGGAAAATGCCATCGTCAA
GAAATTCCCCTCCCTTTTCAATGTAAGCTTTGACATCGGACGATGATTTAGCTCCCTGAA
TGTTTGGATGGAAATGTGTTGATCTGGACGGGGAAATGAGATCGAAGAATCGCTGGTTTG
TACATTGGAACTTGCCTTCGAATTGGATGAGAACATGGAGATGAGGCACCCCAT
>JF909067
CTAAATGCTGGCCCTCTCCCCTTGCACTTCTGGCATCGACCTGGAAAATGCCATCGTCAA
GAAATTCCCCTCCCTTTTCAATGTAAGCTTTGACATCGGACGATGATTTAGCTCCCTGAA
TGTTTGGATGGAAATGTGTTGATCTGGACGGGGAAATGAGATCGAAGAATCGCTGGTTTG
TACATTGGAACTTGCCTTCGAATTGGATGAGAACATGGAGATGAGGCACCCCAT
>JF909065
CTAAATGCTGGCCCTCTCCCCTTGCACTTCTGGCATCGACCTGGAAAATGCCATCGTCAA
GAAATTCCCCTCCCTTTTCAATGTAAGCTTTGACATCGGACGATGATTTAGCTCCCTGAA
TGTTTGGATGGAAATGTGTTGATCTGGACGGGGAAATGAGATCGAAGAATCGCGGGTTTG
TACATTGGAACTTGCCTTCGAATTGGATGAGAACATGGAGATGAGGCACCCCAT
>JF909198
CTAAATGCTGGCCCTCCCCCCTTGCACTTCTGGCATCGACCTGGAAAATGCCATCGTCAA
GAAATTCCCCTCCCTTTTCAATGTAAGCTTTGACATCGGACGATGATTTAGCTCCCTGAA
TGTTCGGATGGAAATGTGTGGATCTGGATGGGGAAATGAGATTGAAGAATCTCTGGTTTG
TACATTGGAACTTGCCTTCGAATTGGATGAGAACATGGAGATGAGGCACCCCAT
>JF909155
CTAAATGCTGGCCCTCTCCCCGTGCACTTCTGGCATCGATCTGGAAAATTCCATCGTCAA
GAAATTCCCCGCCCTTTTCAATGTAAGCTTTGACATCGGACGAGGACTTAGCTCCCTGAA
TGTTCGGATGGAAATGTGTTGATCGGGATGGGGAAATGAGATCGAAGAATCGCTGGTTTG
TACATTGGAACTTGCCTTCGAATTGGATGAGAACATGGATATGAGGCACCCCAT
>JF909154
CTAAATGCTGGCCCTCTCCCCGTGCACTTCTGGCATCGATCTGGAAAATTCCATCGTCAA
GAAATTCCCCGCCCTTTTCAATGTAAGCTTTGACATCGGACGAGGACTTAGCTCCCTGAA
TGTTCGGATGGAAATGTGTTGATCGGGATGGGGAAATGAGATCGAAGAATCGCTGGTTTG
TACATTGGAACTTGCCTTCGAATTGGATGAGAACATGGATATGAGGCACCCCAT
>JF909153
CTAAATGCTGGCCCTCTCCCCGTGCACTTCTGGCATCGATCTGGAAAATTCCATCGTCAA
GAAATTCCCCTCCCTTTTCAATGTAAGCTTTGACATCGGACGAGGACTTAGCTCCCTGAA
TGTTCGGATGGAATGGTGTTGATCGGGATGGGGAAATGAGATCGAAGAATCGCTGGTTTG
TACATTGGAACTTGCCTTCGAATTGGATGAGAACATGGATATGAGGCACCCCAT
>JF909157
CTAAATGCTGGCCCTCTCCCCGTGCACTTCGGGCATCGACCTGGAAAATGCCATCGTCAA
GAAATTCCCCTCCCTTTTCAATGTAAGCTTTGACATCGGACGATGACTTAGCTCCCTGAA
TGTTCGGATGGAAATGTGTTGATCGGGATGGGGAAATGAGATCGAAGAATCGCTGGTTTG
TACATTGGAACTTGCCTTCGAATTGGATGAGAACATGGATATGAGGCACCCCAT
>JF909162
CTAAATGCTGGCCCTCTCCCCGTGCACTTCTGGCATCGACCTGGAAAATTCCATCGTCAA
GAAATTCCCCTCCCTTTTCAATGTAAGCTTTGACATCGGATGATGACTTAGCTCCCTGAA
TGTTCGGATGGAAATGTGTTGATCGGGATGGGGAAATGAGATCGAAGAATCGCTGGTTTG
TACATTGGAACTTGCCTTCGAATTGGATGAGAACATGGAGATGAGGCACCCCAT
>JF909161
CTAAATGCTGGCCCTCTCCCCGTGCACTTCTGGCATCGACCTGGAAAATTCCATCGTCAA
GAAAGTCCCCTCCCTTTTCAATGTAAGCTTTGACATCGGACGATGACTTAGCTCCCTGAA
TGTTCGGATGGAAATGTGTTGATCGGGATGGGGAAATGAGATCGAAGAATCGCTGGTTTG
TACATTGGAACTTGCCTTCGAATTGGATGAGAACATGGAGATGAGGCACCCCAT
>JF909160
CTAAATGCTGGCCCTCTCCCCGTGCACTTCTGGCATCGACCTGGAAAATTCCATCGTCAA
GAAAGTCCCCTCCCTTTTCAATGTAAGCTTTGACATCGGACGATGACTTAGCTCCCTGAA
TGTTCGGATGGAAATGTGTTGATCGGGATGGGGAAATGAGATCGAAGAATCGCTGGTTTG
TACATTGGAACTTGCCTTCGAATTGGATGAGAACATGGAGATGAGGCACCCCAT
>JF909159
CTAAATGCTGGCCCTCTCCCCGTGCACTTCTGGCATCGACCTGGAAAATTCCATCGTCAA
GAAAGTCCCCTCCCTTTTCAATGTAAGCTTTGACATCGGACGATGACTTAGCTCCCTGAA
TGTTCGGATGGAAATGTGTTGATCGGGATGGGGAAATGAGATCGAAGAATCGCTGGTTTG
TACATTGGAACTTGCCTTCGAATTGGATGAGAACATGGAGATGAGGCACCCCAT
>JF909158
CTAAATGCTGGCCCTCTCCCCGTGCACTTCTGGCATCGACCTGGAAAATTCCATCGTCAA
GAAAGTCCCCTCCCTTTTCAATGTAAGCTTTGACATCGGACGATGACTTAGCTCCCTGAA
TGTTCGGATGGAAATGTGTTGATCGGGATGGGGAAATGAGATCGAAGAATCGCTGGTTTG
TACATTGGAACTTGCCTTCGAATTGGATGAGAACATGGAGATGAGGCACCCCAT
>JF909156
CTAAATGCTGGCCCTCTCCCCGTGCACTTCTGGCATCGACCTGGAAAATTCCATCGTCAA
GAAAGTCCCCTCCCTTTTCAATGTAAGCTTTGACATCGGACGATGACTTAGCTCCCTGAA
TGTTCGGATGGAAATGTGTTGATCGGGATGGGGAAATGAGATCGAAGAATCGCTGGTTTG
TACATTGGAACTTGCCTTCGAATTGGATGAGAACATGGAGATGAGGCACCCCAT
>JF909152
CTAAATGCTGGCCCTCTCCCCGTGCACTTCTGGCATCGACCTGGAAAATTCCATCGTCAA
GAAAGTCCCCTCCCTTTTCAATGTAAGCTTTGACATCGGACGATGACTTAGCTCCCTGAA
TGTTCGGATGGAAATGTGTTGATCGGGATGGGGAAATGAGATCGAAGAATCGCTGGTTTG
TACATTGGAACTTGCCTTCGAATTGGATGAGAACATGGAGATGAGGCACCCCAT
>JF909151
CTAAATGCTGGCCCTCACCCCGTGCACTTCTGGCATCGACCTGGAAAATTCCATCGTCAA
GAAAGTCCCCTCCCTTTTCAATGTAAGCTTTGACATCGGACGATGACTTAGCTCCCTGAA
TGTTCGGATGGAAATGTGTTGATCGGGATGGGGAAATGAGATCGAAGAATCGCTGGTTTG
TACATTGGAACTTGCCTTCGAATTGGATGAGAACATGGAGATGAGGCACCCCAT
>JF909195
CTAAATGCTGGCCCTCCCCCCTTGCACTTCTGGCATCGACTTGGAAAATGCCATCGTCAA
GAAATTCCCCTCCCTTTTCAATGTAAGCCTTGACATCGGACGACGATTTAGCTCCCTGAA
TGTTCGGATGGAAATGTGTTGATCTGGATGGGGAAATGAGATCGAAGAATCTTTGGTTTG
TACATTGGAACTTGCCTTCGAATTGGATGAGAACATGGAGATGAGGCACCCCAT
>JF909194
CTAAATGCTGGCCCTCCCCCCTTGCACTTCTGGCATCGACTTGGAAAATGCCATCGTCAA
GAAATTCCCCTCCCTTTTCAATGTAAGCCTTGACATCGGACGACGATTTAGCTCCCTGAA
TGTTCGGATGGAAATGTGTTGATCTGGATGGGGAAATGAGATCGAAGAATCTTTGGTTTG
TACATTGGAACTTGCCTTCGAATTGGATGAGAACATGGAGATGAGGCACCCCAT
>JF909196
CTAAATGCTGGCCCTCCCCCCTTGCACTTCTGGCATCGACTTGGAAAATGCCATCGTCAA
GAAATTCCCCTCCCTTTTCAATGTAAGCCTTGACATCGGACGACGATTTAGCTCCCTGAA
TGTTCGGATGGAAATGTGTTGATCTGGATGGGGAAATGAGATCGAAGAATCTTTGGTTTG
TACATTGGAACTTGCCTTCGAATTGGATGAGAACATGGAGATGAGGCACCCCAT
>JF909167
CTAAATGCTGGCCCTCCCCCCTTGCACTTCTGACATCGACTTGGAAAATGCCATCGTCAA
GAAATTCCCCTCCCTTTTCAATGTAAGCCTTGACATCGGACGACGATTTAGCTCCCTGAA
TGTTCGGATGGAAATGTGTTGATCGGGATGGGGAAATGAGATCGAAGAATCTTTGGTTTG
TACATTGGAACTTGCCTTCGAATTGGATGAGAACATGGAGATGAGGCACCCCAT
>JF909180
CTAAATGCTGGCCCTCCCCCCTTGCACTTCTGGCATCGACTTGGAAAATTCCATCGTCAA
GAAATTCCCCTCCCTTTTCAATGTAAGCCTTGACATCGGACGACGATTTAGCTCCCTGAA
TGTTCGGATGGAAATGTGTTGATCTGGATGGGGAAATGAGATCGAAGAATCTTTGGTTTG
TACATTGGAACTTGCCTTCGAATTGGATGAGAACATGGAGATGAGGCACCCCAT
>JF909178
CTAAATGCTGGCCCTCCCCCCTTGCACTTCTGGCATCGACTTGGAAAATTCCATCGTCAA
GAAATTCCCCTCCCTTTTCAATGTAAGCCTTGACATCGGACGACGATTTAGCTCCCTGAA
TGTTCGGATGGAAATGTGTTGATCTGGATGGGGAAATGAGATCGAAGAATCTTTGGTTTG
TACATTGGAACTTGCCTTCGAATTGGATGAGAACATGGAGATGAGGCACCCCAT
>JF909181
CTAAATGCTGGCCCTCCCCCCTTGCACTTCTGGCATCGACTTGGAAAATTCCATCGTCAA
GAAATTCCCCTCCCTTTTCAATGTAAGCCTTGACATCGGACGACGATTTAGCTCCCTGAA
TGTTCGGATGGAAATGTGTTGATCTGGATGGGGAAATGAGATCGAAGAATCTTTGGTTTG
TACATTGGAACTTGCCTTCGAATTGGATGAGAACATGGAGATGAGGCACCCCAT
>JF909182
CTAAATGCTGGCCCTCCCCCCTTGCACTTCTGGCATCGACTTGGAAAATTCCATCGTCAA
GAAATTCCCCTCCCTTTTCAATGTAAGCCTTGACATCGGACGACGATTTAGCTCCCTGAA
TGTTCGGATGGAAATGTGTTGATCTGGATGGGGAAATGAGATCGAAGAATCTTTGGTTTG
TACATTGGAACTTGCCTTCGAATTGGATGAGAACATGGAGATGAGGCACCCCAT
>JF909175
CTAAATGCTGGCCCTCCCCCCTTGCACTTCGGGCATCGACTTGGAAAATTCCATCGTCAA
GAAATTCCCCTCCCTTTTCAATGTAAGCCTTGACATCGGACGACGATTTAGCTCCCTGAA
TGTTCGGATGGAAATGTGTTGATCTGGATGGGGAAATGAGATCGAAGAATCGTTGGTTTG
TACATTGGAACTTGCCTTCGAATTGGATGAGAACATGGAGATGAGGCACCCCAT
>JF909096
CTAAATGCTGGCCCTCCCCCCTTGCACTTCGGGCATCGACTTGGAAAATTCCATCGTCAA
GAAATTCCCCTCCCTTTTCAATGTAAGCCTTGACATCGGACGACGATTTAGCTCCCTGAA
TGTTCGGATGGAAATGTGTTGATCTGGATGGGGAAATGAGATCGAAGAATCGTTGGTTTG
TACATTGGAACTTGCCTTCGAATTGGATGAGAACATGGAGATGAGGCACCCCAT
>JF909070
CTAAATGCTGGCCCTCCCCCCTTGCACTTCTGGCATCGACTTGGAAAATTCCATCGTCAA
GAAATTCCCCTCCCTTTTCAATGTAATCCTTGACATCGGACGACGATTTAGCTCCCTGAA
TGTTCGGATGGAAATGTGTTGATCTGGATGGGGAAATGAGATCGAAGAATCGTTGGTTTG
TACATTGGAACTTGCCTTCGAATTGAATGAGAACATGGAGATGAGGCACCCCAT
>JF909069
CTAAATGCTGGCCCTCCCCCCTTGCACTTCTGGCATCGACTTGGAAAATTCCATCGTCAA
GAAATTCCCCTCCCTTTTCAATGTAATCCTTGACATCGGACGACGATTTAGCTCCCTGAA
TGTTCGGATGGAAATGTGTTGATCTGGATGGGGAAATGAGATCGAAGAATCGTTGGTTTG
TACATTGGAACTTGCCTTCGAATTGAATGAGAACATGGAGATGAGGCACCCCAT
>JF909071
CTAAATGCTGGCCCTCCCCCCTTGCACTTCTGGCATCGACTTGGAAAATTCCATCGTCAA
GAAATTCCCCTCCCTTTTCAATGTAATCCTTGACATCGGACGACGATTTAGCTCCCTGAA
TGTTCGGATGGAAATGTGTTGATCTGGATGGGGAAATGAGATCGAAGAATCGTTGGTTTG
TACATTGGAACTTGCCTTCGAATTGAATGAGAACATGGAGATGAGGCACCCCAT
>JF909072
CTAAATGCTGGCCCTCCCCCCTTGCACTTCTGGCATCGACTTGGAAAATTCCATCGTCAA
GAAATTCCCCTCCCTTTTCAATGTAATCCTTGACATCGGACGACGATTTAGCTCCCTGAA
TGTTCGGATGGAAATGTGTTGATCTGGATGGGGAAATGAGATCGAAGAATCGTTGGTTTG
TACATTGGAACTTGCCTTCGAATTGAATGAGAACATGGAGATGAGGCACCCCAT
>JF909173
CTAAATGCTGGCCCTCCCCCCTTGCACTTCTGGCATCGACTTGGAAAATTCCATCGTCAA
GAAATTCCCCTCCCTTTTCAATGTAAGCCTTGACATCGGACGACGATTTAGCTCCCTGAA
TGTTCGGATGGAAATGTGTTGATCTGGATGGGGAAATGAGATCGAAGAATCGTTGGTTTG
TACATTGGAACTTGCCTTCGAATTGGATGAGAACATGGAGATGAGGCACCCCAT
>JF909166
CTAAATGCTGGCCCTCCCCCCGTGCACTTCGGGCATCGACTTGGAAAATTCCATCGTCAA
GAAATTCCCCTCCCTTTTCAATGTAAGCCTTGACATCGGACGACGATTTAGCTCCCTGAA
TGTTCGGATGGAAATGTGTTGATCTGGATGGGGAAATGAGATCGAAGAATCTTTGGTTTG
TACATTGGAACTTGCCTTCGAATTGGATGAGAACATGGAGATGAGGCACCCCAT
>JF909165
CTAAATGCTGGCCCTCCCCCCGTGCACTTCGGGCATCGACTTGGAAAATTCCATCGTCAA
GAAATTCCCCTCCCTTTTCAATGTAAGCCTTGACATCGGACGACGATTTAGCTCCCTGAA
TGTTCGGATGGAAATGTGTTGATCTGGATGGGGAAATGAGATCGAAGAATCTTTGGTTTG
TACATTGGAACTTGCCTTCGAATTGGATGAGAACATGGAGATGAGGCACCCCAT
>JF909184
CTAAATGCTGGCCCTCCCCCCTTGCACTTCTGGCATCGACTTGGAAAATTCCATCGTCAA
GAAATTCCCCTCCCTTTTCAATGTAAGCCTTGACATCGGACGACGATTTAGCTCCCTGAA
TGTTCGGATGGAAATGTGTTGATCGGGATGGGGAAATGAGATCGAAGAATCTTTGGTTTG
TACATTGGAACTTGCCTTCGAATTGGATGAGAACATGGAGATGAGGCACCCCAT
>JF909183
CTAAATGCTGGCCCTCCCCCCTTGCACTTCTGGCATCGACTTGGAAAATTCCATCGTCAA
GAAATTCCCCTCCCTTTTCAATGTAAGCCTTGACATCGGACGACGATTTAGCTCCCTGAA
TGTTCGGATGGAAATGTGTTGATCGGGATGGGGAAATGAGATCGAAGAATCTTTGGTTTG
TACATTGGAACTTGCCTTCGAATTGGATGAGAACATGGAGATGAGGCACCCCAT
>JF909075
CTAAATGCTGGCCCTCCCCCCTTGCACTTCTGGCATCGACTTGGAAAATTCCATCGTCAA
GAAATTCCCCTCCCTTTTCAATGTAAGCCTTGACATCGGACGACGATTTAGCTCCCTGAA
TATTCGGATGGAAATGTGTTGATCGGGATGGGGAAATGAGATCGAAGAATCTTTGGTTTG
TACATTGGAACTTGCCTTCGAATTGGATGAGAACATGGAGATGAGGCACCCCAT
>JF909170
CTAAATGCTGGCCCTCCCCTCTTGCACTTCTGGCATCGACTTGGAAAATTCCATCGTCAA
GAAATTCCCCTCCCTTTTCAATGTAAGCCTTGACATCGGACGCCGATTTAGCTCCCTGAA
TGTTCGGATGGAAATGTGTTGATCGGGATGGGGAAATGAGATCGAAGAATCTTTGGTTTG
TACATTGGAACTTGCCTTCGAATTGAATGAGAACATGGAGATGAGGCACCCCAT
>JF909169
CTAAATGCTGGCCCTCCCCCCGTGCACTTCTGGCATCGACTTGGAAAATTCCATCGTCAA
GAAATTCCCCTCCCTTTTCAATGTAAGCCTTGACATCGGACGCCGATTTAGCTCCCTGAA
TGTTCGGATGGAAATGTGTTGATCGGGATGGGGAAATGAGATCGAAGAATCTTTGGTTTG
TACATTGGAACTTGCCTTCGAATTGAATGAGAACATGGAGATGAGGCACCCCAT
>JF909176
CTAAATGCTGGCCCTCCCCCCTTGCACTTCTGGCATCGACTTGGAAAAGTCCATCGTCAA
GAAATTCCCCGCCCTTATCAATGTAAGCCTTGACATCGGACGACGATTTAGCTCCCTGAA
TGTTCGGATGGAAATGTGTTGATCTGGATGGGGAAATGAGATCGAAGAATCTTTGGTTTG
TACATTGGAACTTGCCTTCGAATTGGATGAGAACATGGAGATGAGGCACCCCAT
>JF909190
CTAAATGCTGGCCCTCCCCCCTTGCACTTCTGGCATCGACTTGGAAAATTCCATCGTCAA
GAAATTCCCCTCCCTTTTCAATGTAAGCCTTGACATCGGACGACGATTTAGCGCCCTGAA
TGTTCGGATGGAAATGTGTTGATCTGGATGGGGAAATGAGATCGAAGAATCTCTGGTTTG
TACATTGGAACTTGCCTTCGAATTGGATGAGAACATGGAGATGAGGCACCCCAT
>JF909189
CTAAATGCTGGCCCTCCCCCCTTGCACTTCTGGCATCGACTTGGAAAATTCCATCGTCAA
GAAATTCCCCTCCCTTTTCAATGTAAGCCTTGACATCGGACGACGATTTAGCGCCCTGAA
TGTTCGGATGGAAATGTGTTGATCTGGATGGGGAAATGAGATCGAAGAATCTCTGGTTTG
TACATTGGAACTTGCCTTCGAATTGGATGAGAACATGGAGATGAGGCACCCCAT
>JF909164
CTAAATGCTGGCCCTCTCCCCTTGCACTTCTGGCATCGACTTGGAAAATTCCATCGTCAA
GAAATTCCCCTCCCTTTTCAATGTAAGCCTTGACATCGGACGACGATTTAGCGCCCTGAA
TGTTCGGATGGAAATGTGTTGATCTGGATGGGGAAATGAGATCGAAGAATCTTTGGTTTG
TACATTGGAACTTGCCTTCGAATTGGATGAGAACATGGAGATGAGGCACCCCAT
>JF909163
CTAAATGCTGGCCCTCTCCCCTTGCACTTCTGGCATCGACTTGGAAAATTCCATCGTCAA
GAAATTCCCCTCCCTTTTCAATGTAAGCCTTGACATCGGACGACGATTTAGCGCCCTGAA
TGTTCGGATGGAAATGTGTTGATCTGGATGGGGAAATGAGATCGAAGAATCTTTGGTTTG
TACATTGGAACTTGCCTTCGAATTGGATGAGAACATGGAGATGAGGCACCCCAT
>JF909171
CTAAGTGCTGGCCCTCCCCCCTTGCACTTCTGGCATCGACTTGGAAAATTCCATCGTCAA
GAAATTCCCCTCCCTTTTCAATGTAAGCCTTGACATCGGACGACGATTTAGCGCCCTGAA
TGTTCGGATGGAAATGTGTTGATCTGGATGGGGAAATGAGATCGAAGAATCTTTGGTTCG
TACATTGGAACTTGCCTTCGAATTGGATGAGAACATGGAGATGAGGCACCCCAT
>JF909188
CTAAATGCTGGCCCTCTCCCCTTGCACTTCTGGCATCGACTTGGAAAATGCCATCGTCAA
GAAATTCCCCTCCCTTTTCAATGTAAGCCTTGACATCGGACGACGATTTAGCGCCCTGAA
TGTTCGGATGGAAATGTGTTGATCGGGATGGGGAAATGAGATCGAAGAATCGTTGGTTCG
TACATTGGAACTTGCCTTCGAATTGGATGAGAACATGGAGATGAGGCACCCCAT
>JF909077
CTAAATGCTGGCCCTCCCCCCTTGCACTTCTGGCATCGACTTGGAAAACTCCATCGTCAA
GAAATTCCCCTCCCTTTGCAATGTAAGCCTTGACATCGGACGATGATTTAGCTCCCTGAA
TGTTTGGATGGAAATGTGTTGATCCGGACGGGGAAATGAGATCGAAGAACCTCTGGTTTG
TACATTGGAACTTGCCTTCGAATTGGATGAGAACATGGAGATGAGGCACCCCAT
>JF909193
CTAAATGCTGGCCCTCCCCCCTTGCACTTCTGGCATCGACTTGGAAAATTCCATCGTCAA
GAAATTCCCCTCCCTTTTCAATGTAGGCTTTGACATCGGACGATGATTTAGCACCCTGAA
TGTTCGGATGGAAATGTGTTGATCTGGAGGGGGAAATGAGATCGAAGAATCTCTGGTTTG
TACATTGGAACTTGCCTTCGAATTGGATGAGAACATGGAGATGAGGCACCCCAT
>JF909174
CTAAATGCTGGCCCTCGCCCCTTGCACTTCGGGCATCGACTTGGAAAATTCCATCGTCAA
GAAATTCCCCTCCCTTTTCAATGTAAGCTTTGACATCGGACGATGATTTAGCTCCCTGAA
TGTTCGGATGGAAATGTGTTGATCGGGAGGGGGAAATGAGATCGAAGAATCTCTGGTTGG
TACATTGGAACTTGCCTTCGAATTGGATGAGAACATGGAGATGAGGCACCCCAT
>JF909063
CTAAATGCTGGCCCTCGCCCCTTGCACTTCGGGCATCGACCTGGAAAATTCCATCGTCAA
GAAATTCCCCTCCCTTTTCAATGTAAGCTTTGACATCGGACGATGATTTAGCTCCCTGAA
TGTTCGGATGGAAATGTGTTGAGCGGGAGGGGGAAATGAGATCGAAGAATTTCTGGTTGG
TACATTGGAACTTGCCTTCGAATTGGATGAGAACATGGAGATGAGGCACCCCAT
>JF909074
CTAAATGCTGGCCCTCGCCCCTTGCACTTCGGGCATCGACTTGGAAAATTCCATCGTCAA
GAAATTCCCCTCCCTTTTCAATGTAAGCTTTGACATCGGACGATGATTTAGCTCCCTGAA
TGTTCGGATGGAAATGTGTTGATCTGGAGGGGGAAATGAGATCGAAGAATCTCTGGTTGG
TACATTGGAACTTGCCTTCGAATTGGATGAGAACATGGAGATGAGGCACCCCAT
>JF909185
CTAAATGCTGGCCCTCGCCCCTTGCACTTCGGGCATCGACTTGGAAAATTCCATCGTCAA
GAAAGTCCCCTCCCTTTTCAATGTAAGCTTTGACATCGGACGATGATTTAGCTCCCTGAA
TGTTCGGATGGAAATGTGTTGATCTGGATGGGGAAATGAGATCGAAGAATCTCTGGTTTG
TACATTGGAACTTGCCTTCGAATTGGATGAGAACATGGAGATGAGGCACCCCAT
>JF909073
CTAAATGCTGGCCCTCGCCCCTCGCACTTCGGGCATCGACTTGGAAAATTCCATCGTCAA
GAAATTCCCCTCCCTTTTCAATGTAAGCTTTGACATCGGACGACGATTTAGCTCCCTGAA
TGTTCGGATGGAAATGTGTTGATCGGGATGGGGAAATGAGATCGAAGAATCGCTGGTTGG
TACATTGGAACTTGCCTTCGAATTGGATGAGAACATGGAGATGAGGCACCCCAT
>JF909092
CTAAATGTTGGCCCTCCCCCCTCGCACTTCGGGCATCGACTTGGAAAATGCCATCGTCAA
GAAATTCCCCTCCCTTTTCAATGTAAGCTTTGACATCGGACGATGATTTAGCTCCCTGAA
TGTTCGGATGGAAATGTGTTGATCGGGATGGGGAAATGAGATCGAAAAATCGCGGGTTGG
TACATTGGAACTTGCCTTCGAATTGGATGAGAACATGGAGATGAGGCACCCCAT
>AJ717556
CTAAATGCTGGCCCTCCCCCCTGGCACTCCTGGCATCGACTTGGAAAATGCCATCGTCAA
GAAAGTCCCCTCCCTTTTCAATGTAAGCCTTGACATCGGACGATGATTTAGCTCCCTGAA
TGTTCGGATGGAAATGTGTTGATCTGGATGGGGAAATGAGATCGAAGAATCTGGGGTTGG
TACATTGGAACTTGCCTTCGAATTGGATGAGAACATGGAGATGAGGCACCCCAT
>AJ717547
CTAAATGCTGGCCCTCCCCCCTGGCACTTCTGGCATCGACTTGGAAAATTCCATCGTCAA
GAAATTCCCCTCCCTTTTCAATGTAAGCCTTGACATCGGACGATGATTTAGCTCCCTGAA
TGTTCGGATGGAAATGTGTTGATCTGGATGGGGAAATGAGATCGAAGAATCTGGGGTTGG
TACATTGGAACTTGCCTTCGAATTGGATGAGAACATGGAGATGAGGCACCCCAT
>AJ717557
CTAAATGTTGGCCCTCCCCCCTGGCACTTCTGGCATCGACTTGGAAAATTCCATCGTCAA
GAAATTCCCCTCCCTTTTCAATGTAAGCCTTGACATCGGACGATGATTTAGCTCCCTGAA
TGTTCGGATGGAAATGTGTTGATCTGGATGGGGAAATGAGATCGAAGAATCTGGGGTTGG
TACATTGGAACTTGCCTTCGAATTGGATGAGAACATGGAGATGAGGCACCCCAT
>AJ717548
CTAAATGCTGGCCCTCTCCCCTGGCACTTCTGGCATCGACTTGGAAAATTCCATCGTCAA
GAAATTCCCCTCCCTTTTCAATGTAAGCCTTGACATCGGACGAGGATTTAGCTCCCTGAA
TGTTCGGATGGAAATGTGTTGATCTGGATGGGGAAATGAGATCGAAGAATCTGGGGTTGG
TACATTGGAACTTGCCTTCGAATTGGATGAGAACATGGAGATGAGGCACCCCAT
>AJ717553
CTAAATGCTGGCCCTCCCCCCTGGCACTTCTGGCATCGACTTGGAAAATTCCATCGTCAA
GAAATTCCCCTCCCTTTTCAATGTAAGCCTTGACATCGGACGATGATTTAGCTCCTTGAA
TGTTCGGATGGAAATGTGTTGATCGGGATGGGGAAATGAGATCGAAGAATCTGGGGTTGG
TACATTGGAACTTGCCTTCGAATTGGATGAGAATATGGAGATGAGGCACCCCAT
>AJ717550
CTAAATGCTGGCCCTCCCCCCTGGCACTTCGGGCATCGACTTGGAAAATTCCATCGTCAA
GAAATTCCCCTCCCTTTTCAATGTAAGCCTTGACATCGGACGATGATTTAGCTCCCTGAA
TGTTCGGATGGAAATTTGTTGATCTGGATGGGGAAATGAGATCGAAGAATCTGGGGTTGG
TACATTGGAACTTGCCTTCGAATTGTATGAGAACATGGAGATGAGGCACCCCAT
>AJ717549
CTAAATGCTGGCCCTCCCCCCTGGCACTTCGGGCATCGACTTGGAAAATTCCATCGTCAA
GAAATTCCCCTCCCTTTTCAATGTAAGCCTTGACATCGGACGATGATTTAGCTCCCTGAA
TGTTCGGATGGAAATGTGTTGATCTGGATGGGGAAATGAGATCGAAGAATCTGAGGTTGG
TACATTGGAACTTGCCTTCGAATTGGATGAGAACATGGAGATGAGGCACCCCAT
>AJ717542
CTAAATGCTGGCCCTCCCCCCTGGCACTTCGGGCATCGACTTGGAAAATTCCATCGTCAA
GAAATTCCCCTCCCTTTTCAATGTAAGCCTTGACATCGGACGATGATTTAGCGCCCTGAA
TGTTCGGATGGAAATGTGTTGATCTGGATGGGGAAATGAGATCGAAGAATCTGGGGTTGG
TACATTGGAACTTGCCTTCGAATTGGATGAGAACATGGAGATGAGGCACCCCAT
>AJ717541
CTAAATGCTGGCCCTCCCCCCTGGCACTTCGGGCATCGACTTGGAAAATTCCATCGTCAA
GAAATTCCCCTCCCTTTTCAATGTAAGCCTTGACATCGGACGATGATTTAGCGCCCTGAA
TGTTCGGATGGAAATGTGTTGATCTGGATGGGGAAATGAGATCGAAGAATCTGGGGTTGG
TACATTGGAACTTGCCTTCGAATTGGATGAGAACATGGAGATGAGGCACCCCAT
>AJ717536
CTAAATGCTGGCCCTCCCCCCTGGCACTTCGGGCATCGACTTGGAAAATTCCATCGTCAA
GAAATTCCCCTCCCTTTTCAATGTAAGCCTTGACATCGGACGATGATTTAGCGCCCTGAA
TGTTCGGATGGAAATGTGTTGATCTGGATGGGGAAATGAGATCGAAGAATCTGGGGTTGG
TACATTGGAACTTGCCTTCGAATTGGATGAGAACATGGAGATGAGGCACCCCAT
>AJ717540
CTAAATGCTGGCCCTCCCCCCTGGCACTTCGGGCATCGACTTGGAAAATTCCATCGTCAA
GAAATTCCCCTCCCTTTTCAATGTAAGCCTTGACATCGGACGATGATTTAGCGCCCTGAA
TGTTCGGATGGAAATGTGTTGATCTGGATGGGGAAATGAGATCGAAGAATCTGGGGTTGG
TACATTGGAACTTGCCTTCGAATTGGATGAGAACATGGAGATGAGGCACCCCAT
>AJ717537
CTAAATGCTGGCCCTCCCCCCTGGCACTTCGGGCATCGACTTGGAAAATTCCATCGTCAA
GAAATTCCCCTCCCTTTTCAATGTAAGCCTTGACATCGGACGATGATTTAGCGCCCTGAA
GGTTCGGATGGAAATGTGTTGATCTGGATGGGGAAATGAGATCGAAGAATCTGGGGTTGG
TACATTGGAACTTGCCTTCGAATTGGATGAGAACATGGAGATGAGGCACCCCAT
>AJ717543
CTAAATGCTGGCCCTCCCCCCTGGCACTTCGGGCATCGACTTGGAAAATTCCATCGTCAA
GAAATTCCCCTCCCTTTTCAATGTAAGCCTTGACATCGGATGATGATTTAGCGCCCTGAA
TGTTCGGATGGAAATGTGTTGATCTGGATGGGGAAATGAGATCGAAGAATCTGGGGTTGG
TACATTGGAACTTGCCTTCGAATTGGATGAGAACATGGAGATGAGGCACCCCAT
>AJ717538
CTAAATGCTGACCCTCCCCCCTGGCACTTCGGGCATCGACTTGGAAAATTCCATCGTCAA
GAAATTCCCCTCCCTTTTCAATGTAAGCCTTGACATCGGACGATGATTTAGCGCCCTGAA
TGTTCGGATGGAAATGTGTTGATCTGGATGGGGAAATGAGATCGAAGAATCTGGGGTTGG
TACATTGGAACTTGCCTTCGAATTGGATGAGAACATGGAGATGAGGCACCCCAT
>AJ717551
CTAAATGCTGGCCCTCCCCCCTGGCACTTCGGGCATCGACTTGGAAAACTCCATCGTCAA
GAAATTCCCCTCCCTTTTCAATGTAAGCCTTGACATCGGACGATGATTTAGCTCCCTGAA
TGTTCGGATGGAAATGTGTTGATCTGGATGGGGAAATGAGATCGAAGAATCTGGGGTTGG
TACATTGGAACTTGCCTTCGAATTGGATGAGAACATGGAGATGAGGCACCCCAT
>AJ717545
CTAAATGCTGGCCCTCCCCCCTGGCACTTCGGGCATCGACTTGGAAAATTCCATCGTCAA
GAAATTCCCCTCCCTTTTCAATGTAAGCCTTGACATCGGACGACGATTTAGCTCCCTGAA
TGTTCGGATGGAAATGTGTTGATCGGGATGGGGAAATGAGATCGAAGAATCTGGGGTTGG
TACATTGGAACTTGCCTTCGAATTGGATGAGAACATGGAGATGAGGCACCCCAT
>AJ717544
CTAAATGCTGGCCCTCCCCCCTGGCACTTCGGGCATCGACTTGGAAAATTCCATCGTCAA
GAAATTCCCCTCCCTTTTCAATGTAAGCCTTGACATCGGACGACGATTTAGCTCCCTGAA
TGTTCGGATGGAAATGTGTTGATCGGGATGGGGAAATGAGATCGAAGAATCTGGGGTTGG
TACATTGGAACTTGCCTTCGAATTGGATGAGAACATGGAGATGAGGCACCCCAT
>AJ717546
CTAAATGCTGGCCCTCCCCCCTGGCACTTCGGGCATCGACTTGGAAAATTCCATCGTCAA
GAAATTCCCCTCCCTTTTCAATGTAAGCCTTGACATCGGACGACGATTTAGCTCCCTGAA
TGTTCGGATGGAAATGTGTTGATCTGGATGGGGAAATGAGATCGAAGAATCTGGGGTTGG
TACATTGGAACTTGCCTTCGAATTGGATGAGAACATGGAGATGAGGCACCCCAT
>AJ717552
CTAAATGCTGGCCCTCCCCCCGGGCACTTCGGGCATCGACTTGGAAAACTCCATCGTCAA
GAAATTCCCCTCCCTTTTCAATGTAAGCCTTGACATCGGACGATGATTTAGCGCCCTGAA
TGTTCGGATGGAAATGTGTTGATCGGGATGGGGAAATGAGATCGAAGAATCTGGGGTTGG
TACATTGGAACTTGCCTTCAAATTGGATGAGAACATGGAGATGAGGCACCCCAT
>AJ717554
CTAAATGTTGGCCCTCCCCCCTGGCACTTCGGGCATCGACTTGGAAAATTCCATCGTCAA
GAAATTCCCCTCCCTTTTCAATGTAAGCTTTGACATCGGACGATGATTTAGCGCCCTGGA
TGTTCGGATGGAAATGTGTTGATCGGGATGGGGAAATGAGATCGAAGAATCTGGGGTTGG
TACATTGGAACTTGCCTTCGAATTGGATGAGAACATGGAGATGAGGCACCCCAT
>AJ717555
CTAAATGCTGACCCTCCCCCCTGGCACTTCTGACATCGACTTGGAAAATTCCATCGTCAA
GAAATTCCCCTCCCTTTTCAATGTAAGCTTTGACATCGGACGATGATTTAGCTCCCTGAA
TGTTCGGATGGAAATGTGTTGATCGGGATGGGGAAATGAGATCGAAGAATCTGGGAGTGG
TACACTGGAACTTGCCTTCGAATTGGATGAGAACATGGAGATGAGGCACCCCAT
>AJ717558
CTAAATGTTGGCCCTCCCCCCTTGCACTTCTGGCATCGACTTGGAAAATTCCATCGTCAA
GAAATTCCCCTCCCTTTTCAATGTAAGCTTTGACATCGGACGATGATTTAGCGCCCTGAA
TGTTCGGATGGAAATGTGTTGATCGGGATGGGGAAATGAGATCGAAGAATCTCGGGTTGG
TACATTGGAACTTGCCTTCGAATTGGATGAGAACATGGAGATGAGGCACCCCAT
>HG530115
CTAAATGTTGGCCCTCCCCCCTTGCACTTCTGGCATCGACTTGGAAAAGTCCAGCGTCAA
GAAATTCCCCTCCCTTTTCAATGTAAGCGTTGACATCGGACGATGATTTAGCTCCCTGAA
TGTTCGGATGGAAATGTGTTGATCGGGATGGGGAAATGAGATCGAAGAATCGCGGGTTGG
TACATTGGAACTTGCCTTCGAATTGGATGAGAACATGGAGATGAGGCACCCCAT
>HG530113
CTAAATGTTGGCCCTCCCCCCTTGCACTTCTGGCATCGACTTGGAAAAGTCCAGCGTCAA
GAAATTCCCCTCCCTTTTCAATGTAAGCTTTGACATCGGACGATGATTTAGCTCCCTGAA
TGTTCGGATGGAAATGTGTTGATCGGGATGGGGAAATGAGATCGAAGAATCGCGGGTTGG
TACATTGGAACTTGCCTTCGAATTGGATGAGAACATGGAGATGAGGCACCCCAT
>HG530112
CTAAATGTTGGCCCTCCCCCCTTGCACTTCTGGCATCGACTTGGAAAAGTCCAGCGTCAA
GAAATTCCCCTCCCTTTTCAATGTAAGCTTTGACATCGGACGATGATTTAGCTCCCTGAA
TGTTCGGATGGAAATGTGTTGATCGGGATTGGGAAATGAGATCGAAGAATCTCGGGTTGG
TACATTGGAACTTGCCTTCGAATTGGATGAGAACATGGAGATGAGGCACCCCAT
>AJ717535
CTAAATGTTGGCCCTCCCCCCTTGCACTTCTGGCATCGACTTGGAAAAGTCCAGCGTCAA
GAAATTCCCCTCCCTTTTTAATGTAAGCTTTGACATCGGACGATGATTTAGCTCCCTGAA
TGTTCGGATGGAAATGTGTTGATCGGGATGGGGAAATGAGATCGAAGAATCTCGGGTTGG
TACATTGGAACTTGCCTTCGAATTGGATGAGAACATGGAGATGAGGCACCCCAT
>FN435280
CTAAATGTTGGCCCTCCCCCCTTGCACTTCTGGCATCGACTTGGAAAAGTCCAGCGTCAA
GAAATTCCCCTCCCTTTTCAATGTAAGCTTTGACATCGGACGATGATTTAGCTCCCTGAA
TGTTCGGATGGAAATGTGTTGATCGGGATGGGGAAATGAGATCGAAGAATCTCGGGTTGG
TACATTGGAACTTGCCTTCGAATTGGATGAGAACATGGAGATGAGGCACCCCAT
>AJ717534
CTAAATGTTGGCCCTCCCCCCTTGCACTTCTGGCATCGACTTGGAAAAGTCCAGCGTCAA
GAAATTCCCCTCCCTTTTCAATGTAAGCTTTGACATCGGACGATGATTTAGCTCCCTGAA
TGTTCGGATGGAAATGTGTTGATCGGGATGGGGAAATGAGATCGAAGAATCTCGGGTTGG
TACATTGGAACTTGCCTTCGAATTGGATGAGAACATGGAGATGAGGCACCCCAT
>AJ717533
CTAAATGTTGGCCCTCCCCCCTTGCACTTCTGGCATCGACTTGGAAAAGTCCAGCGTCAA
GAAATTCCCCTCCCTTTTCAATGTAAGCTTTGACATCGGACGATGATTTAGCTCCCTGAA
TGTTCGGATGGAAATGTGTTGATCGGGATGGGGAAATGAGATCGAAGAATCTCGGGTTGG
TACATTGGAACTTGCCTTCGAATTGGATGAGAACATGGAGATGAGGCACCCCAT
>JN053456
CTAAATGTTGGCCCTCCCCCCTTGCACTTCTGGCATCGACTTGGAAAAGTCCAGCGTCAA
GAAATTCCCCTCCCTTTTCAATGTAAGCTTTGACATCGGACGATGATTTAGCTCCCTGAA
TGTTCGGATGGAAATGTGTTGATCGGGATGGGGAAATGAGATCGAAGAATCTCGGGTTGG
TACATTGGAACTTGCCTTCGAATTGGATGAGAACATGGAGATGAGGCACCCCAT
>NC_004674
CTAAATGTTGGCCCTCCCCCCTTGCACTTCTGGCATCGACTTGGAAAAGTCCAGCGTCAA
GAAATTCCCCTCCCTTTTCAATGTAAGCTTTGACATCGGACGATGATTTAGCTCCCTGAA
TGTTCGGATGGAAATGTGTTGATCGGGATGGGGAAATGAGATCGAAGAATCTCGGGTTGG
TACATTGGAACTTGCCTTCGAATTGGATGAGAACATGGAGATGAGGCACCCCAT
>JN053458
CTAAATGTTGGCCCTCCCCCCTTGCACTTCTGGCATCGACTTGGAAAAGTCCAGCGTCAA
GAAATTCCCCTCCCTTTTCAATGTAAGCTTTGACATCGGACGATGATTTAGCTCCCTGAA
TGTTCGGATGGAAATGTGTTGATCGGGATGGGGAAATGAGATCGAAGAATCTCGGGTTGG
TACATTGGAACTTGCCTTCGAATTGGATGAGAACATGGAGATGAGGCACTCCAT
>JN053444
CTAAATGCTGGCCCTCCCCCCTTGCACTTCTGGCATCGACTTGGAAAAGTCCAGCGTCAA
GAAATTCCCCTCCCTTTTCAATGTAAGCTTTGACATCGGACGATGATTTAGCTCCCTGAA
TGTTCGGATGGAAATGTGTTGATCGGGATGGGGAAATGAGATCGAAGAATCTCGGGTTGG
TACATTGGAACTTGCCTTCGAATTGGATGAGAACATGGAGATGAGGCACCCCAT
>JN053432
CTAAATGCTGGCCCTCCCCCCTTGCACTTCTGGCATCGACTTGGAAAAGTCCAGCGTCAA
GAAATTCCCCTCCCTTTTCAATGTAAGCTTTGACATCGGACGATGATTTAGCTCCCTGAA
TGTTCGGATGGAAATGTGTTGATCGGGATGGGGAAATGAGATCGAAGAATCTCGGGTTGG
TACATTGGAACTTGCCTTCGAATTGGATGAGAACATGGAGATGAGGCACCCCAT
>JN053442
CTAAATGCTGGCCCTCCCCCCTTGCACTTCTGGCATCGACTTGGAAAAGTCCAGCGTCAA
GAAATTCCCCTCCCTTTTCAATGTAAGCTTTGACATCGGACGATGATTTAGCTCCCTGAA
TGTTCGGATGGAAATGTGTTGATCGGGATGGGGAAATGAGATCGAAGAATCTCGGGTTGG
TACATTGGAACTTGCCTTCGAATTGGATGAGAACATGGAGATGAGGCACCCCAT
>JN053440
CTAAATGCTGGCCCTCCCCCCTTGCACTTCTGGCATCGACTTGGAAAAGTCCAGCGTCAA
GAAATTCCCCTCCCTTTTCAATGTAAGCTTTGACATCGGACGATGATTTAGCTCCCTGAA
TGTTCGGATGGAAATGTGTTGATCGGGATGGGGAAATGAGATCGAAGAATCTCGGGTTGG
TACATTGGAACTTGCCTTCGAATTGGATGAGAACATGGAGATGAGGCACCCCAT
>JN053447
CTAAATGCTGGCCCTCCCCCCTTGCACTTCTGGCATCGACTTGGAAAAGTCCAGCGTCAA
GAAATTCCCCTCCCTTTTCAATGTAAGCTTTGACATCGGACGATGATTTAGCTCCCTGAA
TGTTCGGATGGAAATGTGTTGATCGGGATGGGGAAATGAGATCGAAGAATCTCGGGTTGG
TACATTGGAACTTGCCTTCGAATTGGATGAGAACATGGAGATGAGGCACCCCAT
>JN053446
CTAAATGCTGGCCCTCCCCCCTTGCACTTCTGGCATCGACTTGGAAAAGTCCAGCGTCAA
GAAATTCCCCTCCCTTTTCAATGTAAGCTTTGACATCGGACGATGATTTAGCTCCCTGAA
TGTTCGGATGGAAATGTGTTGATCGGGATGGGGAAATGAGATCGAAGAATCTCGGGTTGG
TACATTGGAACTTGCCTTCGAATTGGATGAGAACATGGAGATGAGGCACCCCAT
>JN053452
CTAAATGCTGGCCCTCCCCCCTTGCACTTCTGGCATCGACTTGGAAAAGTCCAGCGTCAA
GAAATTCCCCTCCCTTTTCAATGTAAGCTTTGACATCGGACGATGATTTAGCTCCCTGAA
TGTTCGGATGGAAATGTGTTGATCGGGATGGGGAAATGAGATCGAAGAATCTCGGGTTGG
TACATTGGAACTTGCCTTCGAATTGGATGAGAACATGGAGATGAGGCACCCCAT
>JN053438
CTAAATGCTGGCCCTCCCCCCTTGCACTTCTGGCATCGACTTGGAAAAGTCCAGCGTCAA
GAAATTCCCCTCCCTTTTCAATGTAAGCTTTGACATCGGACGATGATTTAGCTCCCTGAA
TGTTCGGATGGAAATGTGTTGATCGGGATGGGGAAATGAGATCGAAGAATCTCGGGTTGG
TACATTGGAACTTGCCTTCGAATTGGATGAGAACATGGAGATGAGGCACCCCAT
>JN053434
CTAAATGCTGGCCCTCCCCCCTTGCACTTCTGGCATCGACTTGGAAAAGTCCAGCGTCAA
GAAATTCCCCTCCCTTTTCAATGTAAGCTTTGACATCGGACGATGATTTAGCTCCCTGAA
TGTTCGGATGGAAATGTGTTGATCGGGATGGGGAAATGAGATCGAAGAATCTCGGGTTGG
TACATTGGAACTTGCCTTCGAATTGGATGAGAACATGGAGATGAGGCACCCCAT
>JN053433
CTAAATGCTGGCCCTCCCCCCTTGCACTTCTGGCATCGACTTGGAAAAGTCCAGCGTCAA
GAAATTCCCCTCCCTTTTCAATGTAAGCTTTGACATCGGACGATGATTTAGCTCCCTGAA
TGTTCGGATGGAAATGTGTTGATCGGGATGGGGAAATGAGATCGAAGAATCTCGGGTTGG
TACATTGGAACTTGCCTTCGAATTGGATGAGAACATGGAGATGAGGCACCCCAT
>JN053435
CTAAATGCTGGCCCTCCCCCCTTGCACTTCTGGCATCGACTTGGAAAAGTCCAGCGTCAA
GAAATTCCCCTCCCTTTTCAATGTAAGCTTTGACATCGGACGATGATTTAGCTCCCTGAA
TGTTCGGATGGAAATGTGTTGATCGGGATGGGGAAATGAGATCGAAGAATCTCGGGTTGG
TACATTGGAACTTGCCTTCGAATTGGATGAAAACATGGAGATGAGGCACCCCAT
>AJ717520
CTAAATGCTGGCCCTCCCCCCTTGCACTTCTGGCATCGACTTGGAAAAGTCCAGCGTCAA
GAAAGTCCCCTCCCTTTTCAATGTAAGCTTTGACATCGGACGATGATTTAGCTCCCTGAA
TGTTCGGATGAAAATGTGTTGATCGGGATGGGGAAATGAGATCGAAGAATCTCGGGTTGG
TACATTGGAACTTGCCTTCGAATTGGATGAGAACATGGAGATGAGGCACCCCAT
>AJ717519
CTAAATGCTGGGCCTCCCCCCTTGCACTTCTGGCATCGACTTGGAAAAGTCCAGCGTCAA
GAAATTCCCCTCCCTTTTCAATGTAAGCTTTGACATCGGACGATGATTTAGCTCCCTGAA
TGTTCGGATGGAAATGTGTTGATCGGGATGGGGAAATGAGATCGAAGAATCTCGGGTTGG
TACATTGGAACTTGCCTTCGAATTGGATGAGAACATGGAGATGAGGCACCCCAT
>AJ717517
CTAAATGCTGGGCCTCCCCCCTTGCACTTCTGGCATCGACTTGGAAAAGTCCAGCGTCAA
GAAATTCCCCTCCCTTTTCAATGTAAGCTTTGACATCGGACGATGATTTAGCTCCCTGAA
TGTTCGGATGGAAATGTGTTGATCGGGATGGGGAAATGAGATCGAAGAATCTCGGGTTGG
TACATTGGAACTTGCCTTCGAATTGGATGAGAACATGGAGATGAGGCACCCCAT
>AJ717516
CTAAATGCTGGGCCTCCCCCCTTGCACTTCTGGCATCGACTTGGAAAAGTCCAGCGTCAA
GAAATTCCCCTCCCTTTTCAATGTAAGCTTTGACATCGGACGATGATTTAGCTCCCTGAA
TGTTCGGATGGAAATGTGTTGATCGGGATGGGGAAATGAGATCGAAGAATCTCGGGTTGG
TACATTGGAACTTGCCTTCGAATTGGATGAGAACATGGAGATGAGGCACCCCAT
>AJ717518
CTAAATGCTGGGCCTCCCCCCTTGCACTTCTGGCATCGACTTGGAAAAGTCCAGCGTCAA
GAAATTCCCCTCCCTTTTCAATGTAAGCTTTGACATCGGACGATGATTTAGCTCCTTGAA
TGTTCGGATGGAAATGTGTTGATCGGGATGGGGAAATGAGATCGAAGAATCTTGGGTTGG
TACATTGGAACTTGCCTTCGAATTGGATGAGAACATGGAGATGAGGCACCCCAT
>JX910240
CTAAATGCTGGCCTTCCCCCCTTGCACTTCTGGCATCGACTTGGAAAAGTCCAGCGTCAA
GAAATTCGCCTCCCTTTTCAATGTAAGCTTTGACATCGGACGATGATTTAGCGCCCTGAA
TGTTCGGATGGAAATGTGTTGATCGGGATGGGGAAATGAGATCGAAGAATCTCGGGTTGG
TACATTGGAACTTGCCTTCGAATTGGATGAGAACATGGAGATGAGGCACCCCAT
>HE814064
CTAAATGCTGGCCTTCCCCCCTTGCACTTCTGGCATCGACTTGGAAAAGTCCAGCGTCAA
GAAATTCCCCTCCCTTTTCAATGTAAGCTTTGACATCGGACGATGATTTAGCACCCTGAA
TGTTCGGATGGAAATGTGTTGATCGGGATGGGGAAATGAGATCGAAGAATCTCGGGTTGG
TACATTGGAACTTGCCTTCGAATTGGATGAGAACATGGAGATGAGGCACCCCAT
>FN435279
CTAAATGCTGGCCTTCCCCCCTTGCACTTCTGGCATCGACTTGGAAAAGTCCAGCGTCAA
GAAATTCCCCTCCCTTTTCAATGTAAGCTTTGACATCGGACGATGATTTAGCTCCCTGAA
TGTTCGGATGGAAATGTGTTGATCGGGATGGGGAAATGAGATCGAAGAAGCTCGGGTTGG
TACATTGGAACTTGCCTTCGAATTGGATGAGAACATGGAGATGAGGCACCCCAT
>GU395301
CTAAATGCTGGCCTTCCCCCCTTGCACTTCTGGCATCGACTTGGAAAAGTCCAGCGTCAA
GAAATTCCCCTCCCTTTTCAATGTAAGCTTTGACATCGGACGATGATTTAGCTCCCTGAA
TGTTCGGATGGAAATGTGTTGATCGGGATGGGGAAATGAGATCGAAGAATCTCGGGTTGG
TACATTGGAACTTGCCTTCGAATTGGATGAGAACATGGAGATGAGGCACCCCAT
>HE814063
CTAAATGCTGGCCTTCCCCCCTTGCACTTCTGGCATCGACTTGGAAAAGTCCAGCGTCAA
GAAATTCCCCGCCCTTTTCAATGTAAGCTTTGACATCGGACGAGGATTTAGCTCCCTGAA
TGTTCGGATGGAAATGTGTTGATCGGGATGGGGAAATGAGATCGAAGAATCTCGGGTTGG
TACATTGGAACTTGCCTTCGAATTGGATGAGAACATGGAGATGAGGCACCCCAT
>JN053453
CTAAATGCTGGCCCTCCCCCCTTGCACTTCTGGCATCGACTTGGAAAAGTCCAGCGTCAA
GAAATTCCCCTCCCTTTTCAATGTAAGCTTTGACATCGGACGATGATTTAGCTCCCTGAA
TGTTCGGATGGAAATGTGTTGATCGGGATGGGGAAATGAGATCGAAGAATCTCGTGTTGG
TACATTGGAACTTGCCTTCGAATTGGATGAGAACATGGAGATGAGGCACCCCAT
>JN053451
CTAAATGCTGGCCCTCCCCTCTTGCACTTCTGGCATCGACTTGGAAAAGTCCAGCGTCAA
GAAATTCCCCTCCCTTTTCAATGTAAGCTTTGACATCGGACGATGATTTAGCTCCCTGAA
TGTTCGGATGGAAATGTGTTGACCGGGATGGGGAAATGAGATCGAAGAATCTCGGGTTGG
TACATTGAAACTTGCCTTCGAATTGGATGAGAACATGGAGATGAGGCACCCCAT
>JN053441
CTAAATGCTGGCCCTCCCCTCTTGCACTTCTGGCATCGACTTGGAAAAGTCCAGCGTCAA
GAAATTCCCCTCCCTTTTCAATGTAAGCTTTGACATCGGACGATGATTTAGCTCCCTGAA
TGTTCGGATGGAAATGTGTTGACCGGGATGGGGAAATGAGATCGAAGAATCTCGGGTTGG
TACATTGAAACTTGCCTTCGAATTGGATGAGAACATGGAGATGAGGCACCCCAT
>JN053449
CTAAATGCTGGCCCTCCCCTCTTGCACTTCTGGCATCGACTTGGAAAAGTCCAGCGTCAA
GAAATTCCCCTCCCTTTTCAATGTAAGCTTTGACATCGGACGATGATTTAGCTCCCTGAA
TGTTCGGATGGAAATGTGTTGACCGGGATGGGGAAATGAGATCGAAGAATCTCGGGTTGG
TACATTGAAACTTGCCTTCGAATTGGATGAGAACATGGAGATGAGGCACCCCAT
>JN053445
CTAAATGCTGGCCCTCCCCTCTTGCACTTCTGGCATCGACTTGGAAAAGTCCAGCGTCAA
GAAATTCCCCTCCCTTTTCAATGTAAGCTTTGACATCGGACGATGATTTAGCTCCCTGAA
TGTTCGGATGGAAATGTGTTGACCGGGATGGGGAAATGAGATCGAAGAATCTCGGGTTGG
TACATTGAAACTTGCCTTCGAATTGGATGAGAACATGGAGATGAGGCACCCCAT
>JN053437
CTAAATGCTGGCCCTCCCCTCTTGCACTTCTGGCATCGACTTGGAAAAGTCCAGCGTCAA
GAAATTCCCCTCCCTTTTCAATGTAAGCTTTGACATCGGACGATGATTTAGCTCCCTGAA
TGTTCGGATGGAAATGTGTTGACCGGGATGGGGAAATGAGATCGAAGAATCTCGGGTTGG
TACATTGAAACTTGCCTTCGAATTGGATGAGAACATGGAGATGAGGCACCCCAT
>JN053455
CTAAATGCTGGCCCTCCCCTCTTGCACTTCTGGCATCGACTTGGAAAAGTCCAGCGTCAA
GAAATTCCCCTCCCTTTTCAATGTAAGCTTTGACATCGGACGATGATTTAGCTCCCTGAA
TGTTCGGATGGAAATGTGTTGACCGGGATGGGGAAATGAGATCGAAGAATCTCGGGTTGG
TACATTGAAACTTGCCTTCGAATTGGATGAGAACATGGAGATGAGGCACCCCAT
>JN053459
CTAAATGCTGGCCCTCCCCTCTTGCACTTCTGGCATCGACTTGGAAAAGTCCAGCGTCAA
GAAATTCCCCTCCCTTTTCAATGTAAGCTTTGACATCGGACGATGATTTAGCTCCCTGAA
TGTTCGGATGGAAATGTGTTGACCGGGATGGGGAAATGAGATCGAAGAATCTCGGGTTGG
TACATTGAAACTTGCCTTCGAATTGGATGAGAACATGGAGATGAGGCACCCCAT
>JN053454
CTAAATGCTGGCCCTCCCCCCTTGCACTTCTGGCATCGACTTGGAAAAGTCCAGCGTCAA
GAAATTCCCCTCCCTTTTCAATGTAAGCTTTGACATCGGACGATGATTTAGCTCCCTGAA
TGTTCGGATGGAAATGTGTTGACCGGGATGGGGAAATGAGATCGAAGAATCTCGGGTTGG
TACATTGAAACTTGCCTTCGAATTGGATGAGAACATGGAGATGAGGCACCCCAT
>JN053443
CTAAATGCTGGCCCTCCCCCCTTGCACTTCTGGCATCGACTTGGAAAAGTCCAGCGTCAA
GAAATTCCCCTCCCTTTTCAATGTAAGCTTTGACATCGGACGATGATTTAGCTCCCTGAA
TGTTCGGATGGAAATGTGTTGATCGGGATGGGGAAATGAGATCGAAGAATCTCGGGTTGG
TACATTGAAACTTGCCTTCGAATTGGATGAGAACATGGAGATGAGGCACCCCAT
>JN053448
CTAAATGCTGGCCCTCCCCCCTTGCACTTCTGGCATCGACTTGGAAAAGTCCAGCGTCAA
GAAATTCCCCTCCCTTTTCAATGTAAGCTTTGACATCGGACGATGATTTAGCTCCCTGAA
TGTTGGGATGGAAATGTGTTGACCGGGATGGGGAAATGAGATCGAAGAATCTCGGGTTGG
TACATTGGAACTTGCCTTCGAATTGGATGAGAACATGGAGATGAGGCACCCCAT
>JN053436
CTAAATGCTGGCCCTCCCCCCTTGCACTTCTGGCATCGACTTGGAAAAGTCCAGCGTCAA
GAAATTCCCCTCCCTTTTCAATGTAAGCTTTGACATCGGACGATGATTTAGCTCCCTGAA
TGTTCGGATGGAAATGTGTTGACCGGGATGGGGAAATGAGATCGAAGAATCTCGGGTTGG
TACATTGGAACTTGCCTTCGAATTGGATGAGAACATGGAGATGAGGCACCCCAT
>HG530114
CTAAATGCTGGCCCTCCCCTCTTGCACTTCTGGCATCGACTTGGAAAAGTCCAGCGTCAA
GAAATTCCCCTCCCTTTTCAATGTAAGCTTTGACATCGGACGATGATTTAGCTCCCTGAA
TGTTCGGATGGAAATGTGTTGATCGGGATGGGGAAATGAGATCGAAGAATCTCGGGTTGG
TACATTGGAACTTGCCTTCGAATTGGATGAGAACATGGAGATGAGGCACCCCAT
>AJ717531
CTAAATGCTGGCCCTCCCCTCTTGCACTTCTGGCATCGACTTGGAAAAGTCCAGCGTCAA
GAAATTCCCCTCCCTTTTCAATGTAAGCTTTGACATCGGACGATGATTTAGCTCCCTGAA
TGTTCGGATGGAAATGTGTTGATCGGGATGGGGAAATGAGATCGAAGAATCTCGGGTTGG
TACATTGGAACTTGCCTTCGAATTGGATGAGAACATGGAGATGAGGCACCCCAT
>AJ717532
CTAAATGCTGGCCCTCCCCTCTTGCACTTCTGGCATCGACTTGGAAAAGTCCAGCGTCAA
GAAATTCCCCTCCCTTTTCAATGTAAGCTTTGACATCGGACGATGATTTAGCTCCCTGAA
TGTTCGGATGGAAATGTGTTGATCGGGATGGGGAAATGAGATCGAAGAATCTCGGGTTGG
TACATTGGAACTTGCCTTCGAATTGGATGAGAACATGGAGATGAGGCACCCCAT
>AJ717521
CTAAATGCTGGCCCTCCCCTCTTGCACTTCTGGCATCGACTTGGAAAAGTCCAGCGTCAA
GAAATTCCCCTCCCTTTTCAATGTAAGCTTTGACATCGGACGATGATTTAGCTCCCTGAA
TGTTCGGATGGAAATGTGTTGATCGGGATGGGGAAATGAGATCGAAGAATCTCGGGTTGG
TACATTGGAACTTGCCGTCGAATTGGATGAGAACATGGAGATGAGGCACCCCAT
>HG530116
CTAAATGCTGGCCCTCCCCTCTTGCACTTCGGGCATCGACTTGGAAAAGTCCAGCGTCAA
GAAATTCCCCTCCCTTTTCCATGTAAGCTTTGACATCGGACGATGATTTAGCTCCCTGAA
TGTTCGGATGGAAATGTGTTGATCGGGATGGGGAAATGAGATCGAAGAATCTCGGGTTGG
TACATTGGAACTTGCCTTCGAATTGGATGAGAACATGGAGATGAGGCACCCCAT
>AJ717529
CTAAATGCTGGCCCTCTCCTCTTGCACTTCTGGCATCGACTTGGAAAAGTCCAGCGTCAA
GAAATTCCCCTCCCTTTTCAATGTAAGCTTTGACATCGGACGATGATTTAGCTCCCTGAA
TGTTCGGATGGAAATGTGTTGATCGGGATGGGGAAATGAGATCGAAGAATCTCGGGTTGG
TACATTGGAACTTGCCTTCGAATTGGATGAGAACATGGAGATGAGGCACCCCAT
>FN435278
CTAAATGTTGGCCCTCTCCCCTTGCACTTCTGGCATCGACTTGGAAAAGTCCAGCGTCAA
GAAATTCCCCTCCCTTTTCAATGTAAGCTTTGACATCGGACGATGATTTAGCTCCCTGAA
TGTTCGGATGGAAATGTGTTGATCGGGATGGGGAAATGAGATCGAAGAATCTCGGGTTGG
TACATTGGAACTTGCCTTCGAATTGGATGAGAACATGGAGATGAGGCACCCCAT
>AJ717528
CTAAATGTTGGCCCTCTCCCCTTGCACTTCTGGCATCGACTTGGAAAAGTCCAGCGTCAA
GAAATTCCCCTCCCTTTTCAATGTAAGCTTTGACATCGGACGATGATTTAGCTCCCTGAA
TGTTCGGATGGAAATGTGTTGATCGGGATGGGGAAATGAGATCGAAGAATCTCGGGTTGG
TACATTGGAACTTGCCTTCGAATTGGATGAGAACATGGAGATGAGGCACCCCAT
>AJ717527
CTAAATGCTGGCCCTCTCCCCTTGCACTTCTGGCATCGACTTGGAAAAGTCCAGCGTCAA
GAAATTCCCCTCCCTTTTCAATGTAAGCTTTGACATCGGACGATGATTTAGCTCCCTGAA
TGTTCGGATGGAAATGTGTTGATCGGGATGGGGAAATGAGATCGAAGAATCTCGGGTTGG
TACATTGGAACTTGCCTTCGAATTGGATGAGAACATGGAGATGAGGCACCCCAT
>AJ717523
CTAAATGCTGGCCCTCTCCCCTTGCACTTCTGGCATCGACTTGGAAAAGTCCAGCGTCAA
GAAATTCCCCTCCCTTTTCAATGTAAGCTTTGACATCGGACGATGATTTAGCTCCCTGAA
TGTTCGGATGGAAATGTGTTGATCGGGATGGGGAAATGAGATCGAAGAATCTCGGGTTGG
TACATTGGAACTTGCCTTCGAATTGGATGAGAACATGGAGATGAGGCACCCCAT
>AJ717530
CTAAATGCTGCCCCTCTCCCCTTGCACTTCTGGCATCGACTTGGAAAAGTCCAGCGTCAA
GAAATTCCCCTCCCTTTTCAATGTAAGCTTTGACATCGGACGATGATTTAGCTCCCTGAA
TGTTCGGATGGAAATGTGTTGATCGGGATGGGGAAATGAGATCGAAGAATCTCGGGTTGG
TACATTGGAACTTGCCTTCGAATTGGATGAGAACATGGAGATGAGGCACCCCAT
>AJ717522
CTAAATGCTGGCCCTCTCCCCTTGCACTTCTGGCATCGACTTGGAAAAGTCCAGCGTCAA
GAAATTCCCCTCCCTTTTCAATGTAAGCTTTGACATCGGACGATGATTTAGCTCCCTGAA
TGTTCGGATGGAAATGTGTTGATCGGGATGGGGAAATGAGATCGAAGAATCTCGGGTTGG
TACATTGGAACTTGCCTTCGAATTGGATGAGAATATGGAGATGAGGCACCCCAT
>AJ717525
CTAAATGCTGGCCCTCTCCCCTTGCACTTCGGGCATCGACTTGGAAAAGTCCAGCGTCAA
GAAATTCCCCTCCCTTTTCAATGTAAGCTTTGACATCGGACGATGATTTAGCTCCCTGAA
TGTTCGGATGGAAATTTGTTGATCGGGATGGGGAAATGAGATCGAAGAATCTCGGGTTGG
TACATTGGAACTTGCCTTCGAATTGGATGAGAACATGGAGATGAGGCACCCCAT
>AJ717524
CTAAATGCTGGCCCTCTCCCCTTGCACTTCGGGCATCGACTTGGAAAAGTCCAGCGTCAA
GAAATTCCCCTCCCTTTTCAATGTAAGCTTTGACATCGGACGATGATTTAGCTCCCTGAA
TGTTCGGATGGAAATGTGTTGATCGGGATGGGGAAATGAGATCGAAGAATCTCGGGTTGG
TACATTGGAACTTGCCTTCGAATTGGATGAGAACATGGAGATGAGGCACCCCAT
>AJ717526
CTAAATGCTGGCCCTCTCCCCTTGCACTTCTGGCATCGACTTGGAAAAGTCCAGCGTCAA
GAAATTCCCCTCCTTTTTCAATGTAAGCTTTGACATCGGACGATGATTTAGCCCCCTGAA
TGTTCGGATGGAAATGTGTTGATCGGGATGGGGAAATGAGATCGAAGAATCTCGGGTTGG
TACATTGGAACTTGCCTTCGAATTGGATGAGAACATGGAGATGAGGCACCCCAT
>JN053450
CTAAATGCTGGCCCTCCCCCCTTGCACTTCTGGCATCGACTTGGAAAAGTCCAGGGTCCA
GAAATTCCCCTCCCTTTTCAATGTAAGCTTTGACATCGGAACATGATTTAGCTCCCTGAA
TGTTTGGATGGAAATGGGTTGATCGGGATGGGGAAATGAGATCGAAGAATCTCGGGTTGG
TACATTGGAACTTGCCTTCGAATTGGATGAGAACATGGAGATGAGGCACCCCAT
>JN053457
CTAAATGTTGGCCCTCCCCCCTTGCACTTCTGGCATCGATTTGGAAAAGTCCCCATTCAA
CAAATTCCCCTCCCTTTTCCATGTAAGATTTGACATCGGACCATGATTTGGCTCCTTGAA
TGTTGGGATGGAAATGGGTGCATCGGCATGGGGAAATGAGATCGAAGAATCTCGGGTTGG
TACATTGGAACTTGCCTTCGAATTGGATGAGAACATGGAGATGAGGCACTCCAT
>JN053439
CTAAATGCTGGCCCTCCCCCCTTGCACTTCTGGCATCGACTTGGAAAAGTCCCCCGTCAA
CAGATTCCCCGCCCTTTTCCATGTAAGCTTTGACATCGGACCATGATTTGGCTCCCTGAA
TGTTCGGATGGAAATGTGTTGATCGGGATGGGGAGATGAAATCGAAGAATCTCGTGTTGG
TACATTGGAACTTGCCTTCGAATTGGATGAGAACATGGAGATGAGGCACCCCAT
