# Supplementary material for: Gene Overlapping as a Modulator of Begomovirus Evolution
Source: Microorganisms. 2022 Feb 4;10(2):366. doi: 10.3390/microorganisms10020366 (PMC8875319; doi:10.3390/microorganisms10020366)
Supplement: Supplementary file 1 [file microorganisms-10-00366-s001.zip › File S1/East_African_cassava_mosaic_virus/DNA_AC2.fasta]

>KT869126
CTAAATACTCTTAAGAAAAGACCAGTCTGAGGCCGTAAGGTCGTCCAGACCTTGAAGTTG
AGAAAACACTTGTGAATCCCCAATGCCTTCCGGAGGTTGTGGTTGAACCGTATCTGGAGT
GTGATGATGTCGTGGTTCATGTTCCCTGGCCTCTTGTCGTGGTTGGTGATTTCGAAATAG
AGGGGATTTGTTATTTCCCAGGTAAAAACGCCATTCTTTGCTTGAGGCGCAGTGATGAGT
TCCCCTGTGCGAGAATCCATGGTTGATGCAGTCGATATGGAGATAGAACGAGCAGCCGCA
TTCGAGGTCTACTCGCCTACGTCTGAGGGCCCGGTTCTTCGCTGTGCGGTGTTGGACTTT
GATGGGCACTTGAGAACAATGGCTCGTGGAGGGTGATGAAGGTGGCAT
>KT869125
CTAAATACTCTTAAGAAAAGACCAGTCTGAGGCCGTAAGGTCGTCCAGACCTTGAAGTTG
AGAAAACACTTGTGAATCCCCAATGCCTTCCGGAGGTTGTGGTTGAACCGTATCTGGAGT
GTGATGATGTCGTGGTTCATGTTCCCTGGCCTCTTGTCGTGGTTGGTGATTTCGAAATAG
AGGGGATTTGTTATTTCCCAGGTAAAAACGCCATTCTTTGCTTGAGGCGCAGTGATGAGT
TCCCCTGTGCGAGAATCCATGGTTGATGCAGTCGATATGGAGATAGAACGAGCAGCCGCA
TTCGAGGTCTACTCGCCTACGTCTGAGGGCCCGGTTCTTCGCTGTGCGGTGTTGGACTTT
GATGGGCACTTGAGAACAATGGCTCGTGGAGGGTGATGAAGGTGGCAT
>AJ717526
CTAAATACTCTTAAGAAACGACCAGTCTGAGGCCGTAAGGTCGTCCAGACCTTGAAGTTG
AGAAAACACTTGTGAATCCCCAATGCCTTCCGAAGGTTGTGGTTGAACCGTATCTGGAGT
GTGATGATGTCGTGGTTCATGTTCCCTGGCCTCTTGTCGTGGTCGGTGATTTCGAAATAG
AGGGGATTTGTTATGTCCCAGGTAAAAACGCCATTCCTTGCTTGAGGCGCAGTGATGAGT
TCCCCTGTGCGAGAATCCATGGTTGATGCAGTCGATATGGAGATAGAACGAGCAGCCGCA
TTCGAGGTCTACCCGCCTACGTCTGACGGCCCTGGTCTTCGCTGTGCGGTGTTGGACTTT
GATGGGCACTAGAGAACAATGGCTCGTGGAGGGTGATGAAGGTGGCAT
>AJ717521
CTAAATACTCTTAAGAAACGACCAGTCTGAGGCCGTAAGGTCGTCCAGACCTTGAAGTTG
AGAAAACACTTGTGAATCCCCAATGCCTTCCGAAGGTTGTGGTTGAACCGTATCTGGAGT
GTGATGATGTCGTGGTTCATGTTCCCTGGCCTCTTGTCGTGGTCGGTGATTTCGAAATAG
AGGGGATTTGTTATGTCCCAGGTAAAAACGCCATTCCTTGCTTGAGGCGCAGTGATGTGT
TCCCCTGTGCGAGAATCCATGGTTGATGCAGTCGATATGGAGATAGAACGAGCAGCCGCA
TTCGAGGTCTACCCGCCTACGTCTGACGGCCCTGGTCTTCGCTGTGCGGTGTTGGACTTT
GATGGGCACTAGAGAACAATGGCTCGTGGAGGGTGATGAAGGTGGCAT
>FN435278
CTAAATACTCTTAAGAAACGACCAGTCTGAGGCCGTAAGGTCGTCCAGACCTTGAAGTTG
AGAAAACACTTGTGAATCCCCAATGCCTTCCGAAGGTTGTGGTTGAACCGTATCTGGAGT
GTGATGATGTCGTGGTTCATGTTCCCTGGCCTCTTGTCGTGGTCGGTGATTTCGAAATAG
AGGGGATTTGTTATGTCCCAGGTAAAAACGCCATTCCTTGCTTGAGGCGCAGTGATGAGT
TCCCCTGTGCGAGAATCCATGGTTGATGCAGTCGATATGGAGATAGAACGAGCAGCCGCA
TTCGAGGTCTACCCGCCTACGTCTGACGGCCCTGGTCTTCGCTGTGCGGTGTTGGACTTT
GATGGGCACTAGAGAACAATGGCTCGTGGAGGGTGATGAAGGTGGCAT
>AJ717528
CTAAATACTCTTAAGAAACGACCAGTCTGAGGCCGTAAGGTCGTCCAGACCTTGAAGTTG
AGAAAACACTTGTGAATCCCCAATGCCTTCCGAAGGTTGTGGTTGAACCGTATCTGGAGT
GTGATGATGTCGTGGTTCATGTTCCCTGGCCTCTTGTCGTGGTCGGTGATTTCGAAATAG
AGGGGATTTGTTATGTCCCAGGTAAAAACGCCATTCCTTGCTTGAGGCGCAGTGATGAGT
TCTCCTGTGCGAGAATCCATGGTTGATGCAGTCGATATGGAGATAGAACGAGCAGCCGCA
TTCGAGGTCTACCCGCCTACGTCTGACGGCCCTGGTCTTCGCTGTGCGGTGTTGGACTTT
GATGGGCACTAGAGAACAATGGCTCGTGGAGGGTGATGAAGGTGGCAT
>AJ717527
CTAAATACTCTTAAGAAACGACCAGTCTGAGGCCGTAAGGTCGTCCAGACCTTGAAGTTG
AGAAAACACTTGTGAATCCCCAATGCCTTCCGAAGGTTGTGGTTGAACCGTATCTGGAGT
GTGATGATGTCGTGGTTCATGTTCCCTGGCCTCTTGTCGTGGTCGGTGATTTCGAAATAG
AGGGGATTTGTTATGTCCCAGGTAAAAACGCCATTCCTTGCTTGAGGCGCAGTGATGAGT
TCCCCTGTGCGAGAATCCATGGTTGATGCAGTCGATATGGAGATAGAACGAGCAGCCGCA
TTCGAGGTCTACCCGCCTACGTCTGACGGCCCTGGTCTTCGCTGTGCGGTGTTGGACTTT
GATGGGCACTAGAGAACAATGGCTCGTGGAGGGTGATGAAGGTGGCAT
>FN435281
CTAAATACTCTTAAGAAACGACCAGTCTGAGGCCGTAAGGTCGTCCAGACCTTGAAGTTG
AGAAAACACTTGTGAATCCCCAATGCCTTCCGAAGGTTGTGGTTGAACCGTATCTGGAGT
GTGATGATGTCGTGGTTCATGTTCCCTGGCCTCTTGTCGTGGTCGGTGATTTCGAAATAG
AGGGGATTTGTTATGTCCCAGGTAAAAACGCCATTCCTTGCTTGAGGCGCAGTGATGAGT
TCCCCTGTGCGAGAATCCATGGTTGATGCAGTCAATATGGAGATAGAACGAGCAGCCGCA
TTCGAGGTCTACCCGCCTACGTCTGACGGCCCTGGTCTTCGCTGTGCGGTGTTGGACTTT
GATGGGCACTAGAGAACAATGGCTCGTGGAGGGTGATGAAGGTGGCAT
>AJ717531
CTAAATACTCTTAAGAAACGACCAGTCTGAGGCCGTAAGGTCGTCCAGACCTTGAAGTTG
AGAAAACACTTGTGAATCCCCAATGCCTTCCGAAGGTTGTGGTTGAACCGTATCTGGAGT
GTGATGATGTCGTGGTTCATGTTCCCTGGCCTCTTGTCGTGGTCGGTGATTTCGAAATAG
AGGGGATTTGTTATGTCCCAGGTAAAAACGCCATTCCTTGCTTGAGGCGCAGTGATGAGT
TCCCCTGTGCGAGAATCCATGGTTGATGCAGTCGATATGGAGATAGAACGAGCAGCCGCA
TTCGAGGTCTACCCGCCTACGTCTGACGGCCCTGGTCTTCGCTGTGCGGTGTTGGACTTT
GATGGGCACTAGAGAACAATGGCTCGTGGAGGGTGATGAAGGTGGCAT
>HG530114
CTAAATACTCTTAAGAAACGACCAGTCTGAGGCCGTAAGGTCGTCCAGACCTTGAAGTTG
AGAAAACACTTGTGAATCCCCAATGCCTTCCGAAGGTTGTGGTTGAACCGTATCTGGAGT
GTGATGATGTCGTGGTTCATGTTCCCTGGCCTCTTGTCGTGGTCGGTGATTTCGAAATAG
AGGGGATTTGTTATGTCCCAGGTAAAAACGCCATTCCTTGCTTGAGGCGCAGTGATGAGT
TCCCCTGTGCGAGAATCCATGGTTGATGCAGTCGATATGGAGATAGAATGAGCAGCCGCA
TTCGAGGTCTACCCGCCTACGTCTGACGGCCCTGGTCTTCGCTGTGCGGTGTTGGACTTT
GATGGGCACTAGAGAACAATGGCTCGTGGAGGGTGATGAAGGTGGCAT
>AJ717532
CTAAATACTCTTAAGAAACGACCAGTCTGAGGCCGTAAGGTCGTCCAGACCTTGAAGTTG
AGAAAACACTTGTGAATCCCCAATGCCTTCCGAAGGTTGTGGTTGAACCGTATCTGGAGT
GTGATGATGTCGTGGTTCATGTTCCCTGGCCTCTTGTCGTGGTCGGTGATTTCGAAATAG
AGGGGATTTGTTATGTCCCAGGTAAAAACGCCATTCCTTGCTTGAGGCGCAGTGATGAGT
TCCCCTGTGCGAGAATCCATGGTTGATGCAGTCGATATGGAGATAGAATGAGCAGCCGCA
TTCGAGGTCTACCCGCCTACGTCTGACGGCCCTGGTCTTCGCTGTGCGGTGTTGGACTTT
GATGGGCACTAGAGAACAATGGCTCGTGGAGGGTGATGAAGGTGGTAT
>HG530112
CTAAATACTCTTAAGAAACGACCAGTCTGAGGCCGTAAGGTCGTCCAGACCTTGAAGTTG
AGAAAACACTTGTGAATCCCCAATGCCTTCCGAAGGTTGTGGTTGAACCGTATCTGGAGT
GTGATGATGTCGTGGTTCATGTTCCCTGGCCTCTTGTCGTGGTCGGTGATTTCGAAATAG
AGGGGATTTGTTATGTCCCAGGTAAAAACGCCATTCCTTGCTTGAGGCGCAGTGATGAGT
TCCCCTGTGCGAGAATCCATGGTTGATGCAGTCGATATGGAGATAGAACGAGCAGCCGCA
CTCGAGGTCGACCCGCCTACGTCTGACGGCCCTGGTCTTCGCTGTGCGGTGTTGGACTTT
GATGGGCACTAGAGAACAATGGCTCGTGGAGGGTGATGAAGGTGGCAT
>JX910240
CTAAATACTCTTAAGAAACGACCAGTCTGAGGCCGTAAGGTCGTCCAGACCTTGAAGTTG
AGAAAACACTTGTGAATCCCCAATGCCTTCCGAAGGTTGTGGTTGAACCGTATCTGGAGT
GTGATGATGTCGTGGTTCATGTTCCCTGGCCTCTTGTCGTGGTCGGTGATTTCGAAATAG
AGGGGATTTGTTATGTCCCAGGTAAAAACGCCATTCCTTGCTTGAGGCGCAGTGATGAGT
TCCCCTGTGCGAGAATCCATGGTTGATGCAGTCGATATGGAGATAGAACGAGCAGCCGCA
TTCGAGGTCTACCCGCCTACGTCTGATGGCCCTGGTCTTCGCTGTGCGGTGTTGGACTTT
GATGGGCACTAGAGAACAATGGCTCGTGGAGGGTGATGAAGATGGCAT
>HE814064
CTAAATACTCTTAAGAAACGACCAGTCTGAGGCCGTAAGGTCGTCCAGACCTTGAAGTTG
AGAAAACACTTGTGAATCCCCAATGCCTTCCGAAGGTTGTGGTTGAACCGTATCTGGAGT
GTGATGATGTCGTGGTTCATGTTCCCTGGCCTCTTGTCGTGGTCGGTGATTTCGAAATAG
AGGGGATTTGTTATGTCCCAGGTAAAAACGCCATTCCTTGCTTGAGGCGCAGTGATGAGT
TCCCCTGTGCGAGAATCCATGGTTGATGCAGTCGATATGGAGATAGAACGAGCAGCCGCA
TTCGAGGTCTACCCGCCTACGTCTGATGGCCCTGGTCTTCGCTGTGCGGTGTTGGACTTT
GATGGGCACTAGAGAACAATGGCTCGTGGAGGGTGATGAAGGTGGCAT
>HE814063
TTAAATACTCTTAAGAAACGACCAGTCTGAGGCCGTAAGGTCGTCCAGACCTTGAAGTTG
AGAAAACACTTGTGAATCCCCAATGCCTTCCGAAGGTTGTGGTTGAACCGTATCTGGAGT
GTGATGATGTCGTGGTTCATGTTCCCTGGCCTCTTGTCGTGGTCGGTGATTTCGAAATAG
AGGGGATTTGTTATGTCCCAGGTAAAAACGCCATTCCTTGCTTGAGGCGCAGTGATGAGT
TCCCCTGTGCGAGAATCCATGGTTGATGCAGTCGATATGGAGATAGAACGAGCAGCCGCA
TTCGAGGTCTACCCGCCTACGTCGGATGGCCCTGGTCTTCGCTGTGCGGTGTTGGACTTT
GATGGGCACTAGAGAACAATGGCTCGTGGAGGGTGATGAAGGTGGCAT
>AJ717530
TTAAAGACTCTTAAGAAACGACCAGTCTGAGGCCGTAAGGTCGTCCAGACCTTGAAGTTG
AGAAAACACTTGTGAATCCCCAATGCCTTCCGAAGGTTGTGGTTGAACCGTATCTGGAGT
GTGATGATGTCGTGGTTCATGTTCCCTGGCCTCTTGTCGTGGTCGGTGATTTCGAAATAG
AGGGGATTTGTTATGTCCCAGGTAAAAACGCCATTCCTTGCTTGAGGCGCAGTGATGAGT
TCCCCTGTGCGAGAATCCATGGTTGATGCAGTCGATATGGAGATAGAACGAGCAGCCGCA
TTCGAGGTCTACCCGCCTACGTCTGACGGCCCTGGTCTTCGCCGTGCGGTGTTGGACTTT
GATGGGCACTAGAGAACAATGGCTCGTGGAGGGTGATGAAGGTGGCAT
>HG530115
CTAAATACTCTTAAGAAACGACCAGTCTGAGGCCGTAAGGTCGTCCAGATCTTGAAGTTG
AGAAAACACTTGTGAATCCCCAATGCCTTCCGAAGGTTGTGGTTGAACCGTATCTGGAGT
GTGATGATGTCGTGGTTCATGTTCCCTGGCCTCTTGTCGTGGTCGGGGATTTCGAAATAG
AGGGGATTTGTTATGTCCCAGGTAAAAACGCCATTCCTTGCTTGAGGCGCAGTGATGAGT
TCCCCTGTGCGAGAATCCATGGTTGATGCAGTCGATATGGAGATAGAACGAGCAGCCGCA
TTCGAGGTCTACCCGCCTACGTCTGACGGCCCTGGTCTTCGCTGTGCGGTGTTGGACTTT
GATGGGCACTAGAGAACAATGGCTCGTGGAGGGTGATGAAGGTGGCAT
>AJ717516
CTAAATACTCTTAAGAAACGACCAGTCTGAGGCCGTAAGGTCGTCCAGATCTTGAAGTTG
AGAAAACACTTGTGAATCCCCAATGCCTTCCGAAGGTTGTGGTTGAACCGTATCTGGAGT
GTGATGATGTCGTGGTTCATGTTCCCTGGCCTCTTGTCGTGGTCGGGGATTTCGAAATAG
AGGGGATTTGTTATGTCCCAGGTAAAAACGCCATTCCTTGCTTGAGGCGCAGTGATGAGT
TCCCCTGTGCGAGAATCCATGGTTGATGCAGTCGATATGGAGATAGAACGAGCAGCCGCA
TTCGAGGTCTACCCGCCTACGTCTGACGGCCCTGGTCTTCGCTGTGCGGTGTTGGACTTT
GATGGGCACTAGAGAACAATGGCTCGTGGAGGGTGATGAAGGTGGCAT
>AJ717520
CTAAATACTCTTAAGAAACGACCAGTCTGAGGCCGTAAGGTCGTCCAGATCTTGAAGTTG
AGAAAACACTTGTGAATCCCCAATGCCTTCCGAAGGTTGTGGTTGAACCGTATCTGTAGT
GTGATGATGTCGTGGTTCATGTTCCCTGGCCTCTTGTCGTGGTCGGGGATTGCGAAATAG
AGGGGATTTGTTATGTCCCAGGTAAAAACGCCATTCCTTGCTTGAGGCGCAGTGATGAGT
TCCCCTGCGCGAGAATCCATGGTTGATGCAGTCGATATGGAGATAGAACGAGCAGCCGCA
TTCGAGGTCTACCCGCCTACGTCTGACGGCCCTGGTCTTCGCTGTGCGGTGTTGGACTTT
GATGGGCACTAGAGAACAATGGCTCGTGGAGGGTGATGAAGGTGGCAT
>AJ717519
CTAAATACTCTTAAGAAACGACCAGTCTGAGGCCGTAAGGTCGTCCAGATCTTGAAGGTG
AGAAAACACTTGTGAATCCCCAATGCCTTCCGAAGGTTGTGGTTGAACCGTATCTGGAGT
GTGATGATGTCGTGGTTCATGTTCCCTGGCCTCTTGTCGTGGTCGGGGATTTCGAAATAG
AGGGGATTTGTTATGTCCCAGGTAAAAACGCCATTCCTTGCTTGAGGCGCAGTGATGAGT
TCCCCTGTGCGAGAATCCATGGTTGATGCAGTCGATATGGAGATAGAACGAGCAGCCGCA
TTCGAGGTCTACCCGCCTACGTCTGACGGCCCTGGTCTTCGCTGGGCGGTGTTGGACTTT
GATGGGCACTAGAGAACAATGGCTCGTGGGGGGTGATGAAGGTGGCAT
>AJ717518
CTAAATACTCTTAAGAAACGACCAGTCTGAGGCCGTAAGGTCGTCCAGATCTTGAAGTTG
AGAAAACACTTGTGAATCCCCAATGCCTTCCGGAGGTTGTGGTTGAACCGTATCTGGAGT
GTGATGATGTCGTGGTTCATGTTCCCTGGCCTCTTGTCGTGGTCTGGGATTTCGAAATAG
AGGGGATTTGTTATGTCCCAGGTAAAAACGCCATTCCTTGCTTGAGGCGCAGTGATGAGT
TCCCCTGTGCGAGAATCCATGGTTGATGCAGTCGATATGGAGATAGAACGAGCAGCCGCA
TTCGAGGTCTACCCGCCTACGTCTGACGGCCCTGGTCTTCGCTGTGCGGTGTTGGACTTT
GATGGGCACTAGAGAACAATGGCTCGTGGAGGGTGATGAAGGTGGCAT
>AJ717522
CTAAATACTCTTAAGAAACGACCAGTCTGAGGCCGTAAGGTCGTCCAGATCTTGAAGTTG
AGAAAACACTTGTGAATCCCCAATGCCTTCCGAAGGTTGTGGTTGAACCGTATCTGGAGT
GTGATGATGTCGTGGTTCATGTTCCCTGGCCTCTTGTCGTGGTCGGTGATTTCGAAATAG
AGGGGATTTGTTATGTCCCAGGTAAAAACGCCATTCCTTGCTTGAGGCGCAGTGATGAGT
TCCCCTGTGCGAGAATCCATGGTTGATGCAGTCGATATGGAGATAGAACGAGCAGCCGCA
TTCGAGGTCTACCCGCCTACGTCTGACGGCCCTGGTCTTCGCTGTGCGGTGTTGGACTTT
GATGGGCACTAGAGAACAATGGCTCGTGGAGGGTGATGAAGGTGGCAT
>AJ717524
CTAAATACTCTTAAGAAACGACCAGTCTGAGGCCGTAAGGTCGTCCAGACCTTGAAGTTG
AGAAAACACTTGTGAATCCCCAATGCCTTCCGAAGGTTGTGGTTGAACCGTATCTGGAGT
GTGATGATGTCGTGGTGCATGTTCCCTGGCCTCTTGTCGTGGTCGGTGATTTCGAAATAG
AGGGGATTTGTTATGTCCCAGGTAAAAACGCCATTCCTTGCTTGAGGCGCAGTGATGAGT
TCCCCTGTGCGAGAATCCATGGTTGATGCAGTCGATATGGAGATAGAACGAGCAGCCGCA
TTCGAGGTCTACCCGCCTACGTCTGACGGCCCTGGTCTTCGCTGTGCGGTGTTGGACTTT
GATGGGCACTAGAGAACAATGGCTCGTGGGGGGTGATGAAGGTGGCAT
>AJ717529
CTAAATACTCTTAAGAAACGACCAGTCTGAGGCCGTAAGGTCGTCCAGACCTTGAAGTTG
AGAAAACACTTGTGAATCCCCAATGCCTTCCGAAGGTTGTGGTTGAACCGTATCTGGAGT
GTGATGATGTCGTGGTTCATGTTCCCTGGCCTCCTGTCGTGGTCGGTGATTTCGAAATAG
AGGGGATTTGTTATGTCCCAGGTAAAAACGCCATTCCTTGCTTGAGGCGCAGTGATGAGT
TCCCCTGTGCGAGAATCCATGGTTGATGCAGTCGATATGGAGATAGAACGAGCAGCCGCA
TTCGAGGTCTACCCGCCTACGTCTGACGGCCCTGGTCTTCGCTGTGCGGTGTTGGACTTT
GATGGGCACTAGAGAACAATGGCTCGTGGAGGGTGATGAAGGTGGCAT
>AJ717523
CTAAATACTCTTAAGAAACGACCAGTCTGAGGCCGTAAGGTCGTCCAGACCTTGAAGTTG
AGAAAACACTTGTGAATCCCCAATGCCTTCCGAAGGTTGTGGTTGAACCGTATCTGGAGT
GTGATGATGTCGTGGTTCATGTTCCCTGGTCTCTTGTCGTGGTCGGTGATTTCGAAATAG
AGGGGATTTGTTATGTCCCAGGTAAAAACGCCATTCCTTGCTTGAGGCGCAGTGATGAGT
TCCCCTGTGCGAGAATCCATGGTTGATGCAGTCGATATGGAGATAGAACGAGCAGCCGCA
TTCGAGGTCTACCCGCCTACGTCTGACGGCCCTGGTCTTCGCTGTGCGGTGTTGGACTTT
GATGGGCACTAGAGAACAATGGCTCGTGGAGGGTGATGAAGGTGGCAT
>HG530116
CTAAATACCCTTAAGAAACGACCAGTCTGAGGCCGTAAGGTCGTCCAGACCTTGAAGTTG
AGAAAACACTTGTGAATCCCCAATGCCCTCCGAAGGTTGTGGTTGAACCGTATCTGGAGT
GTGATGATGTCGTGGTTCATGTTCCCTGGCCGCTTGTCGTGGTCGGTGATTTCGAAATAG
AGGGGATTTGTTATGTCCCAGGTAAAAACGCCATTCCTTGCTTGAGGCGCAGTGATGAGT
TCCCCTGTGCGAGAATCCATGGTTGATGCAGTCGATATGGAGATAGAACGAGCAGCCGCA
TTCGAGGTCTACCCGCCTACGTCTGACGGCCCTGGTCTTCGCTGTGCGGTGTTGGACTTT
GATGGGCACTAGAGAACAATGGCTCGTGGAGGGTGATGAAGGTGGCAT
>AJ717534
CTAAATACTCTTAAGAAGCGACCAGTCTGAGGCCGTAAGGTCGTCCAGACCTTGAAGTTC
AGAAAACACTTGTGAATCCCCAATGCCTTCCGAAGGTTGTGGTTGAACCGTATCTGGAGT
GTGATGATGTCGTGGTTCATGTTCCCTGGCCGCTTGTCGTGGTCGGTGATTTCGAAATAG
AGGGGATTTGTTATGTCCCAGGTAAAAACGCCATTCCTTGCTTGAGGCGCAGTGATGAGT
TCCCCTGTGCGAGAATCCATGGTTGATGCAGTCGATATGGAGATAGAACGAGCAGCCGCA
TTCGAGGTCTACCCGCCTACGTCTGACGGCCCTGGTCTTCGCTGTGCGGTGTTGGACTTT
GATGGGCACTAGAGAACAATGGCTCGTGGAGGGTGATGAAGGTGGCAT
>HG530113
CTAAATACTCTTAAGAAACGACCAGTCTGAGGCCGTAAGGTCGTCCAGACCTTGAAGTTC
AGAAAACACTTGTGAATCCCCAATGCCTTCCGAAGGTTGTGGTTGAACCGTATCTGGAGT
GTGATGATGTCGTGGTTCATGTTCCCTGGCCTCTTGTCGTGGTCGGTGATTTCGAAATAG
AGGGGATTTGTTATGTCCCAGGTAAAAACGCCATTCCTTGCTTGAGGCGCAGTGATGAGT
TCCCCTGTGCGAGAATCCATGGTTGATGCAGTCGATATGGAGATAGAACGAGCAGCCGCA
TTCGAGGTCTACCCGTCTACGTCTGACGGCCCTGGTCTTCGCTGTGCGGTGTTGGACTTT
GATGGGCACTAGAGAACAATGGCTCGTGGAGGGTGATGAAGGTGGCAT
>AJ717525
CTAAATACTCTTAAGAAACGACCAGTCTGAGGCCGTAAGGTCGTCCAGACCTTGAAGTTG
AGAAAACACTTGTGAATCCCCAATGCCTTCCGAAGGTTGTGGTTGAACCGTATCTGGAGT
GTGATGATGTCGTGGTTCATGTTCCCTGGCCTCTTGTCGTGGTCGGTGATTTCGAAATAG
AGGGGATTTGTTATGTCCCAGGTAAAAACGCCATTCCTTGCTTGAGGCGCAGTGATGAGT
TCCCCTGTGCGAGAATCCATGGTTGATGCAGTCGATATGGAGATAGAACGAGCAGCCGCA
TTCGAGGTCTACCCGTCTACGTCTGACGGCCCTGGTCTTCGCTGTGCGGTGTTGGACTTT
GATGGGCACTAGAGAACAATGGCTCGTGGAGGGTGATGAAGGTGGCAT
>AJ717535
CTAAATACTCTTAAGAAACGACCAGTCTGAGGCCGTAAGGTCGTCCAGACCTTGAAGTTC
AGAAAACACTTGTGAATCCCCAATGCCTTCCGAAGGTTGTGGTTGAACCGTATCTGGAGA
GTGATGATGTCGTGGTTCATGTTCCCTGGCCTCTTGTCGTGGTCGGTGATTTCGAAATAT
AGGGGATTTGTTATGTCCCAGGTAAAAACGCCATTCCTTGCTTGAGGCGCAGTGATGAGT
TCCCCTGTGCGAGAATCCATGGTTGATGCAGTCGATATGGAGATAGAACGAGCAGCCGCA
TTCGAGGTCTACCCGCCTACGTCTGACGGCCCTGGTCTTCGCTGTGCGGTGTTGGACTTT
GATGGGCACTAGAGAACAATGGCTCGTGGAGGGTGATGAAGGTGGCAT
>AJ717533
CTAAATACTCTTAAGAAACGACCAGTCTGAGGCCGTAAGGTCGTCCAGACCTTGAAGTTC
AGAAAACACTTGTGAATCCCCAATGCCTTCCGAAGGTTGTGGTTGAACCGTATCTGGAGT
GTGATGATGTCGTGGTTCATGTTCCCTGGCCTCTTGTCGTGGTCGGTGATTTCGAAATAG
AGGGGATTTGTTATGTCCCAGGTAAAAACGCCATTCCTTGCTTGAGGCGCAGTGATGAGT
TCCCCTGTGCGAGAATCCATGGTTGATGCAGTCGATATGGAGATAGAACGAGCAGCCGCA
TTCGAGGTCTACCCGCCTACGTCTGACGGCCCTGGTCTTCGCTGTGCGGTGTTGGACTTT
GATGGGCACTAGAGAACAATGGCTCGTGGAGGGTGATGAAGGTGGCAT
>FN435280
CTAAATACTCTTAAGAAACGACCAGTCTGAGGCCGTAAGGTCGTCCAGACCTTGAAGTTC
AGAAAACACTTGTGAATCCCCAATGCCTTCCGAAGGTTGTGGTTGAACCGTATCTGGAGT
GTGATGATGTCGTGGTTCATGTTCCCTGGCCTCTTGTCGTGGTCGGTGATTTCGAAATAG
AGGGGATTTGTTATGTCCCAGGTAAAAACGCCATTCCTTGCTTGAGGCGCAGTGATGAGT
TCCCCTGTGCGAGAATCCATGGTTGATGCAGTCGATATGGAGATAGAACGAGCAGCCGCA
TTCGAGGTCTACCCGCCTACGTCTGACGGCCCTGGTCTTCGCTGTGCGGTGTTGGACTTT
GATGGGCACTAGAGAACAATGGCTCGTGGAGGGCGATGAAGGTGGCAT
>NC_004674
CTAAATACTCTTAAGAAACGACCAGTCTGAGGCCGTAAGGTCGTCCAGACCTTGAAGTTG
AGAAAACACTTGTGAATCCCCAATGCCTTCCGAAGGTTGTGGTTGAACCGTATCTGGAGT
GTGATGATGTCGTGGTTCATGTTCCCTGGCCTCTTGTCGTGGTCGGTGATTTCGAAATAG
AGGGGATTTGTTATGTCCCAGGTAAAAACGCCATTCCTTGCTTGAGGCGCAGTGATGAGT
TCCCCTGTGCGAGAATCCATGGTTGATGCAGTCGATATGGAGATAGAACGAGCAGCCGCA
TTCGAGGTCTACCCGCCTACGTCTGACGGCCCTGGTCTTCGCTGTGCGGTGTTGGACTTT
GATGGGCACTTGAGAACAATGGCTCGTGGAGGGCGATGAAGGTGGCAT
>FN435279
CTAAATACTCTTAAGAAACGACCAGTCTGAGGCCGTAAGGTCGTCCAGACCTTGAAGTTG
AGAAAACACTTGTGAATCCCCAATGCCTTCCGAAGGTTGTGGTTGAACCGTATCTGGAGT
GTGATGATGTCGTGGTTCATGTTCCCTGGCCTCTTGTCGTGGTCGGTGATTTCGAAATAG
AGGGGATTTGTTATGTCCCAGGTAAAAACGCCATTCCTTGCTTGAGGCGCAGTGATGAGT
TCCCCTGTGCGAGAATCCATGGTTGATGCAGTCGATATGGAGATAGAACGAGCAGCCGCA
TTCGAGGTCTACCCGCCTACGTCTGACGGCCCTGGTCTTCGCTGTGCGGTGTTGGACTTT
GATGGGCACTAGAGAACAATGGCTCGTGGAGGGCGATGAAGGTGGCAT
>JN053449
CTAAATACTCTTAAGAAACGACCAGTCTGAGGCCGTAAGGTCGTCCAGACCTTGAAGTTG
AGAAAACACTTGTGAATCCCCAATGCCTTCCGAAGGTTGTGGTTGAACCGTATTTGGAGT
GTGATGATGTCGTGGTTCATGTTCCCTGGCCTCTTGTCGTGGTCGGTGATTTCGAAATAG
AGGGGATTTGTTATGTCCCAGGTAAAAACGCCATTCCTTGCTTGAGGCGCAGTGATGAGT
TCCCCTGTGCGAGAATCCATGGTTGATGCAGTCGATATGGAGATAGAACGAGCAGCCGCA
TTCGAGGTCTACCCGCCTACGTCTGACTGCCCTGGTCTTCGCTGTGCGGTGTTGGACTTT
GATGGGCACTTGAGAACAATGGCTCGTGGAGGGTGATGAAGGTGGCAT
>JN053437
CTAAATACTCTTAAGAAACGACCAGTCTGAGGCCGTAAGGTCGTCCAGACCTTGAAGTTG
AGAAAACACTTGTGAATCCCCAATGCCTTCCGAAGGTTGTGGTTGAACCGTATCTGGAGT
GTGATGATGTCGTGGTTCATGTTCCCTGGCCTCTTGTCGTGGTCGGTGATTTCGAAATAG
AGGGGATTTGTTATGTCCCAGGTAAAAACGCCATTCCTTGCTTGAGGCGCAGTGATGAGT
TCCCCTGTGCGAGAATCCATGGTTGATGCAGTCGATATGGAGATAGAACGAGCAGCCGCA
TTCGAGGTCTACCCGCCTACGTCTGACTGCCCTGGTCTTCGCTGTGCGGTGTTGGACTTT
GATGGGCACTTGAGAACAATGGCTCGTGGAGGGTGATGAAGGTGGCAT
>JN053445
CTAAATACTCTTAAGAAACGACCAGTCTGAGGCCGTAAGGTCGTCCAGACCTTGAAGTTG
AGAAAACACTTGTGAATCCCCAATGCCTTCCGAAGGTTGTGGTTGAACCGTATCTGGAGT
GTGATGATGTCGTGGTTCATGTTCCCTGGCCTCTTGTCGTGGTCGGTGATTTCGAAATAG
AGGGGATTTGTTATGTCCCAGGTAAAAACGCCATTCCTTGCTTGAGGCGCAGTGATGAGT
TCCCCTGTGCGAGAATCCATGGTTGATGCAGTCGATATGGAGATAGAACGAGCAGCCGCA
TTCGAGGTCTACCCGCCTACGTCTGACTGCCCTGGTCTTCGCTGTGCGGTGTTGGACTTT
GATGGGCACTTGAGAACAATGGCTCGTGGAGGGTGATGAAGGTGGCAT
>JN053459
CTAAATACTCTTAAGAAACGACCAGTCTGAGGCCGTAAGGTCGTCCAGACCTTGAAGTTG
AGAAAACACTTGTGAATCCCCAATGCCTTCCGAAGGTTGTGGTTGAACCGTATCTGGAGT
GTGATGATGTCGTGGTTCATGTTCCCTGGCCTCTTGTCGTGGTCGGTGATTTCGAAATAG
AGGGGATTTGTTATGTCCCAGGTAAAAACGCCATTCCTTGCTTGAGGCGCAGTGATGAGT
TCCCCTGTGCGAGAATCCATGGTTGATGCAGTCGATATGGAGATAGAACGAGCAGCCGCA
TTCGAGGTCTACCCGCCTACGTCTGACTGCCCTGGTCTTCGCTGTGCGGTGTTGGACTTT
GATGGGCACTTGAGAACAATGGCTCGTGGAGGGTGATGAAGGTGGCAT
>JN053455
CTAAATACTCTTAAGAAACGACCAGTCTGAGGCCGTAAGGTCGTCCAGACCTTGAAGTTG
AGAAAACACTTGTGAATCCCCAATGCCTTCCGAAGGTTGTGGTTGAACCGTATCTGGAGT
GTGATGATGTCGTGGTTCATGTTCCCTGGCCTCTTGTCGTGGTCGGTGATTTCGAAATAG
AGGGGATTTGTTATGTCCCAGGTAAAAACGCCATTCCTTGCTTGAGGCGCAGTGATGAGT
TCCCCTGTGCGAGAATCCATGGTTGATGCAGTCGATATGGAGATAGAACGAGCAGCCGCA
TTCGAGGTCTACCCGCCTACGTCTGACTGCCCTGGTCTTCGCTGTGCGGTGTTGGACTTT
GATGGGCACTTGAGAACAATGGCTCGTGGAGGGTGATGAAGGTGGCAT
>JN053441
CTAAATACTCTTAAGAAACGACCAGTCTGAGGCCGTAAGGTCGTCCAGACCTTGAAGTTG
AGAAAACACTTGTGAATCCCCAATGCCTTCCGAAGGTTGTGGTTGAACCGTATCTGGAGT
GTGATGATGTCGTGGTTCATGTTCCCTGGCCTCTTGTCGTGGTCGGTGATTTCGAAATAG
AGGGGATTTGTTATGTCCCAGGTAAAAACGCCATTCCTTGCTTGAGGCGCAGTGATGAGT
TCCCCTGTGCGAGAATCCATGGTTGATGCAGTCGATATGGAGATAGAACGAGCAGCCGCA
TTCGAGGTCTACCCGCCTACGTCTGACTGCCCTGGTCTTCGCTGTGCGGTGTTGGACTTT
GATGGGCACTTGAGAACAATGGCTCGTGGAGGGTGATGAAGGTGGCAT
>JN053451
CTAAATACTCTTAAGAAACGACCAGTCTGAGGCCGTAAGGTCGTCCAGACCTTGAAGTTG
AGAAAACACTTGTGAATCCCCAATGCCTTCCGAAGGTTGTGGTTGAACCGTATCTGGAGT
GTGATGATGTCGTGGTTCATGTTCCCTGGCCTCTTGTCGTGGTCGGTGATTTCGAAATAG
AGGGGATTTGTTATGTCCCAGGTAAAAACGCCATTCCTTGCTTGAGGCGCAGTGATGAGT
TCCCCTGTGCGAGAATCCATGGTTGATGCAGTCGATATGGAGATAGAACGAGCAGCCGCA
TTCGAGGTCTACCCGCCTACGTCTGACTGCCCTGGTCTTCGCTGTGCGGTGTTGGACTTT
GATGGGCACTTGAGAACAATGGCTCGTGGAGGGTGATGAAGGTGGCAT
>JN053454
CTAAATACTCTTAAGAAACGACCAGTCTGAGGCCGTAAGGTCGTCCAGACCTTGAAGTTG
AGAAAACACTTGTGAATCCCCAATGCCTTCCGAAGGTTGTGGTTGAACCGTATCTGGAGT
GTGATGATGTCGTGGTTCATGTTCCCTGGCCTCTTGTCGTGGTCGGTGATTTCGAAATAG
AGGGGATTTGTTATGTCCCAGGTAAAAACGCCATTCCTTGCTTGAGGCGCAGTGATGAGT
TCCCCTGTGCGAGAATCCATGGTTGATGCAGTCGATATGGAGATAGAACGAGCAGCCGCA
TTCGAGGTCTACCCGCCTACGTCTGACTGCCCTGGTCTTCGCTGTGCGGTGTTGGACTTT
GATGGGCACTTGAGAACAATGGCTCGTGGAGGGTGATGAAGGTGGCAT
>JN053458
CTAAATACTCTTAAGAAACGACCAGTCTGAGGCCGTAAGGTCGTCCAGACCTTGAAGTTG
AGAAAACACTTGTGAATCCCCAATGCCTTCCGAAGGTTGTGGTTGAACCGTATCTGGAGT
GTGATGATGTCGTGGTTCATGTTCCCTGGCCTCTTGTCGTGGTCGGTGATTTCGAAATAG
AGGGGATTTGTTATGTCCCAGGTAAAAACGCCATTCCTTGCTTGAGGCGCAGTGATGAGT
TCCCCTGTGCGAGAATCCATGGTTGATGCAGTCGATATGGAGATAGAACGAGCAGCCGCA
TTCGAGGTCTACCCGCCTACGTCTGACGGCCCTGGTCTTCGCTGTGCGGTGTTGGACTTT
GATGGGCACTTGAGAACAATGGCTCGTGGAGGGTGATGAAGGTGGCAT
>JN053448
CTAAATACTCTTAAGAAACGACCAGTCTGAGGCCGTAAGGTCGTCCAGACCTTGAAGTTG
AGAAAACACTTGTGAATCCCCAATGCCTTCCGAAGGTTGTGGTTGAACCGTATCTGGAGT
GTGATGATGTCGTGGTTCATGTTCCCTGGCCTCTTGTCGTGGTCGGTGATTTCGAAATAG
AGGGGATTTGTTATGTCCCAGGTAAAAACGCCATTCCTTGCTTGAGGCGCAGTGATGAGT
TCCCCTGTGCGAGAATCCATGGTTGATGCAGTCGATATGGAGATAGAACGAGCAGCCGCA
TTCGAGGTCTACCCGCCTACGTCTGACGGCCCTGGTCTTCGCTGTGCGGTGTTGGACTTT
GATGGGCACTTGAGAACAATGGCTCGTGGAGGGTGATGAAGGTGGCAT
>JN053457
CTAAATACTCTTAAGAAACGACCAGTCTGAGGCCGTAAGGTCGTCCAGACCTTGAAGTTG
AGAAAACACTTGTGAATCCCCAATGCCTTCCGCAGGTTGTGGTTGAACCGTATCTGGAGT
GTGATGATGTCGTGGTTCATGTTGCCTGGCCTTTGGTGGTGCTTGGTGATTTCGAAATAG
AGGGGATTTGTTATGTCCCAGGTAAAAACGCCATTCCTTGCTTGAGGAGCAGTGATGAGT
TCCCCTGTGCGAGAATCCATGGTTGATGCAGTCGATATGGAGATAGAACGAGCAGCCGCA
TTCAAGGTCTACTCGCCTACGTCTGACGGCCCTGGTCTTGGCTGTGCGGTGTTGGACTTT
GATGGGCACTTGAGAACAATGGTTCGTGGAGGGTGATGAAGGTGGCAT
>JN053439
CTAAATACTCTTAAGAAACGACCAGTCTGAGGCCGTAAGGTCGTCCAGACCTTGAAGTTG
AGAAAACACTTGTGAATCCCCAATGCCTTCCGAAGGTTGTGGTTGAACCGTATCTGGAGT
GTGATGATGTCGTGGGTCATGTTCCCTGGCCTCTTGTGGTGGTCGGTGATTTCGAAATAG
AGGGGATTTGTTATGTCCCAGGTAAAAACGCCATTCCTTGCTTGAGGAGCAGTGATGAGT
TCCCCTGTGCGAGAATCCATGGTTGATGCAGTCGATATGGAGATAGAACGAGCAGCCGCA
TTCAAGGTCTACTCGCCTACGTCTGACGGCCCTGGTCTTCGCTGTGCGGTGTTGGACTTT
GATGGGCACTTGAGAACAATGGCTCGTGTAGGGTGATGAAGGTGGCAT
>JN053450
CTAAATACTCTTAAGAAACGACCAGTCTGAGGCCGTAAGGTCGTCCAGACCTTGAAGTTG
AGAAAACACTTGTGAATCCCCAATGCCTTCCGAAGGTTGTGGTTGAACCGTATCTGGAGT
GTGATGATGTCGTGGTTCATGTTCCCTGGCCTCTTGTCGTGGTCGGTGATTTCGAAATAG
AGGGGATTTGTTATGTCCCAGGTAAAAACGCCATTCCTTGCTTGAGGCGCAGTGATGAGT
TCCCCTGTGCGAGAATCCATGGTTGATGCAGTCGATATGGAGATAGAACGAGCAGCCGCA
TTCAAGGTCTACCCGCCTACGTCTGACGGCCCTGGTCTTCGCTGTGCGGTGTTGGACTTT
GATGGGCACTTGAGAACAATGGCTCGTGGAGGGTGATGAAGGTGGCAT
>JN053434
CTAAATACTCTTAAGAAACGACCAGTCTGAGGCCGTAAGGTCGTCCAGACCTTGAAGTTG
AGAAAACACTTGTGAATCCCCAATGCCTTCCGAAGGTTGTGGTTGAACCGTATCTGGAGT
GTGATGATGTCGTGGTTCATGTTCCCTGGCCTCTTGTCGTGGTCGGTGATTTCGAAATAG
AGGGGATTTGTTATGTCCCAGGTAAAAACGCCATTCCTTGCTTGAGGCGCAGTGATGAGT
TCCCCTGTGCGAGAATCCATGGTTGATGCAGTCGATATGGAGATAGAACGAGCAGCCGCA
TTCAAGGTCTACCCGCCTACGTCTGACGGCCCTGGTCTTCGCTGTGCGGTGTTGGACTTT
GATGGGCACTTGAGAACAATGGCTCGTGGAGGGTGATGAAGGTGGCAT
>JN053452
CTAAATACTCTTAAGAAACGACCAGTCTGAGGCCGTAAGGTCGTCCAGACCTTGAAGTTG
AGAAAACACTTGTGAATCCCCAATGCCTTCCGAAGGTTGTGGTTGAACCGTATCTGGAGT
GTGATGATGTCGTGGTTCATGTTCCCTGGCCTCTTGTCGTGGTCGGTGATTTCGAAATAG
AGGGGATTTGTTATGTCCCAGGTAAAAACGCCATTCCTTGCTTGAGGCGCAGTGATGAGT
TCCCCTGTGCGAGAATCCATGGTTGATGCAGTCGATATGGAGATAGAACGAGCAGCCGCA
TTCAAGGTCTACCCGCCTACGTCTGACGGCCCTGGTCTTCGCTGTGCGGTGTTGGACTTT
GATGGGCACTTGAGAACAATGGCTCGTGGAGGGTGATGAAGGTGGCAT
>JN053440
CTAAATACTCTTAAGAAACGACCAGTCTGAGGCCGTAAGGTCGTCCAGACCTTGAAGTTG
AGAAAACACTTGTGAATCCCCAATGCCTTCCGAAGGTTGTGGTTGAACCGTATCTGGAGT
GTGATGATGTCGTGGTTCATGTTCCCTGGTCTCTTGTCGTGGTCGGTGATTTCGAAATAG
AGGGGATTTGTTATGTCCCAGGTAAAAACGCCATTCCTTGCTTGAGGCGCAGTGATGAGT
TCCCCTGTGCGAGAATCCATGGTTGATGCAGTCGATATGGAGATAGAACGAGCAGCCGCA
TTCAAGGTCTACCCGCCTACGTCTGACGGCCCTGGTCTTCGCTGTGCGGTGTTGGACTTT
GATGGGCACTTGAGAACAATGGCTCGTGGAGGGTGATGAAGGTGGCAT
>JN053435
CTAAATACTCTTAAGAAACGACCAGTCTGAGGCCGTAAGGTCGTCCAGACCTTGAAGTTG
AGAAAACACTTGTGAATCCCCAATGCCTTCCGAAGGTTGTGGTTGAACCGTATCTGGAGT
GTGATGATGTCGTGGTTCATGTTCCCTGGTCTCTTGTCGTGGTCGGTGATTTCGAAATAG
AGGGGATTTGTTATGTCCCAGGTAAAAACGCCATTCCTTGCTTGAGGCGCAGTGATGAGT
TCCCCTGTGCGAGAATCCATGGTTGATGCAGTCGATATGGAGATAGAACGAGCAGCCGCA
TTCAAGGTCTACCCGCCTACGTCTGACGGCCCTGGTCTTCGCTGTGCGGTGTTGGACTTT
GATGGGCACTTGAGAACAATGGCTCGTGGAGGGTGATGAAGGTGGCAT
>JN053447
CTAAATACTCTTAAGAAACGACCAGTCTGAGGCCGTAAGGTCGTCCAGACCTTGAAGTTG
AGAAAACACTTGTGAATCCCCAATGCCTTCCGAAGGTTGTGGTTGAACCGTATCTGGAGT
GTGATGATGTCGTGGTTCATGTTCCCTGGTCTCTTGTCGTGGTCGGTGATTTCGAAATAG
AGGGGATTTGTTATGTCCCAGGTAAAAACGCCATTCCTTGCTTGAGGCGCAGTGATGAGT
TCCCCTGTGCGAGAATCCATGGTTGATGCAGTCGATATGGAGATAGAACGAGCAGCCGCA
TTCAAGGTCTACCCGCCTACGTCTGACGGCCCTGGTCTTCGCTGTGCGGTGTTGGACTTT
GATGGGCACTTGAGAACAATGGCTCGTGGAGGGTGATGAAGGTGGCAT
>JN053442
CTAAATACTCTTAAGAAACGACCAGTCTGAGGCCGTAAGGTCGTCCAGACCTTGAAGTTG
AGAAAACACTTGTGAATCCCCAATGCCTTCCGAAGGTTGTGGTTGAACCGTATCTGGAGT
GTGATGATGTCGTGGTTCATGTTCCCTGGTCTCTTGTCGTGGTCGGTGATTTCGAAATAG
AGGGGATTTGTTATGTCCCAGGTAAAAACGCCATTCCTTGCTTGAGGCGCAGTGATGAGT
TCCCCTGTGCGAGAATCCATGGTTGATGCAGTCGATATGGAGATAGAACGAGCAGCCGCA
TTCAAGGTCTACCCGCCTACGTCTGACGGCCCTGGTCTTCGCTGTGCGGTGTTGGACTTT
GATGGGCACTTGAGAACAATGGCTCGTGGAGGGTGATGAAGGTGGCAT
>JN053453
CTAAATACTCTTAAGAAACGACCAGTCTGAGGCCGTAAGGTCGTCCAGACCTTGAAGTTG
AGAAAACACTTGTGAATCCCCAATGCCTTCCGAAGGTTGTGGTTGAACCGTATCTGGAGT
GTGATGATGTCGTGGTTCATGTTCCCTGGTCTCTTGTCGTGGTCGGTGATTTCGAAATAG
AGGGGATTTGTTATGTCCCAGGTAAAAACGCCATTCCTTGCTTGAGGCGCAGTGATGAGT
TCCCCTGTGCGAGAATCCATGGTTGATGCAGTCGATATGGAGATAGAACGAGCAGCCGCA
TTCAAGGTCTACCCGCCTACGTCTGACGGCCCTGGTCTTCGCTGTGCGGTGTTGGACTTT
GATGGGCACTTGAGAACAATGGCTCGTGGAGGGTGATGAAGGTGGCAT
>JN053456
CTAAATACTCTTAAGAAACGACCAGTCTGAGGCCGTAAGGTCGTCCAGACCTTGAAGTTG
AGAAAACACTTGTGAATCCCCAATGCCTTCCGAAGGTTGTGGTTGAACCGTATCTGGAGT
GTGATGATGTCGTGGTTCATGTTCCCTGGTCTCTTGTCGTGGTCGGTGATTTCGAAATAG
AGGGGATTTGTTATGTCCCAGGTAAAAACGCCATTCCTTGCTTGAGGCGCAGTGATGAGT
TCCCCTGTGCGAGAATCCATGGTTGATGCAGTCGATATGGAGATAGAACGAGCAGCCGCA
TTCAAGGTCTACCCGCCTACGTCTGACGGCCCTGGTCTTCGCTGTGCGGTGTTGGACTTT
GATGGGCACTTGAGAACAATGGCTCGTGGAGGGTGATGAAGGTGGCAT
>JN053433
CTAAATACTCTTAAGAAACGACCAGTCTGAGGCCGTAAGGTCGTCCAGACCTTGAAGTTG
AGAAAACACTTGTGAATCCCCAATGCCTTCCGAAGGTTGTGGTTGAACCGTATCTGGAGT
GTGATGATGTCGTGGTTCATGTTCCCTGGTCTCTTGTCGTGGTCGGTGATTTCGAAATAG
AGGGGATTTGTTATGTCCCAGGTAAAAACGCCATTCCTTGCTTGAGGCGCAGTGATGAGT
TCCCCTGTGCGAGAATCCATGGTTGATGCAGTCGATATGGAGATAGAACGAGCAGCCGCA
TTCAAGGTCGACCCGCCTACGTCTGACGGCCCTGGTCTTCGCTGTGCGGTGTTGGACTTT
GATGGGCACTTGAGAACAATGGCTCGTGGAGGGTGATGAAGGTGGCAT
>JN053432
CTAAATACTCTTAAGAAACGACCAGTCTGAGGCCGTAAGGTCGTCCAGACCTTGAAGTTG
AGAAAACACTTGTGAATCCCCAATGCCTTCCGAAGGTTGTGGTTGAACCGTATCTGGAGT
GTGATGATGTCGTGGTTCATGTTCCCTGGTCTCTTGTCGTGGTCGGTGATTTCGAAATAG
AGGGGATTTGTTATGTCCCAGGTAAAAACGCCATTCCTTGCTTGAGGCGCAGTGATGAGT
TCCCCTGTGCGAGAATCCATGGTTGATGCAGTCGATATGGAGATAGAACGAGCAGCCGCA
TTCAAGGTCGACCCGCCTACGTCTGACGGCCCTGGTCTTCGCTGTGCGGTGTTGGACTTT
GATGGGCACTTGAGAACAATGGCTCGTGGAGGGTGATGAAGGTGGCAT
>JN053438
CTAAATACTCTTAAGAAACGACCAGTCTGAGGCCGTAAGGTCGTCCAGACCTTGAAGTTG
AGAAAACACTTGTGAATCCCCAATGCCTTCCGAAGGTTGTGGTTGAACCGTATCTGGAGT
GTGATGATGTCGTGGTTCATGTTCCCTGGTCTCTTGTCGTGGTCGGTGATTTCGAAATAG
AGGGGATTTGTTATGTCCCAGGTAAAAACGCCATTCCTTGCTTGAGGCGCAGTGATGAGT
TCCCCTGTGCGAGAATCCATGGTTGATGCAGTCGATATGGAGATAGAACGAGCAGCCGCA
TTCAAGGTCGACCCGCCTACGTCTGACGGCCCTGGTCTTCGCTGTGCGGTGTTGGACTTT
GATGGGCACTTGAGAACAATGGCTCGTGGAGGGTGATGAAGGTGGCAT
>JN053444
CTAAATACTCTTAAGAAACGACCAGTCTGAGGCCGTAAGGTCGTCCAGACCTTGAAGTTG
AGAAAACACTTGTGAATCCCCAATGCCTTCCGAAGGTTGTGGTTGAACCGTATCTGGAGT
GTGATGATGTCGTGGTTCATGTTCCCTGGTCTCTTGTCGTGGTCGGTGATTTCGAAATAG
AGGGGATTTGTTATGTCCCAGGTAAAAACGCCATTCCTTGCTTGAGGCGCAGTGATGAGT
TCCCCTGTGCGAGAATCCATGGTTGATGCAGTCGATATGGAGATAGAACGAGCAGCCGCA
TTCAAGGTCGACCCGCCTACGTCTGACGGCCCTGGTCTTCGCTGTGCGGTGTTGGACTTT
GATGGGCACTTGAGAACAATGGCTCGTGGAGGGTGATGAAGGTGGCAT
>JN053446
CTAAATACTCTTAAGAAACGACCAGTCTGAGGCCGTAAGGTCGTCCAGACCTTGAAGTTG
AGAAAACACTTGTGAATCCCCAATGCCTTCCGAAGGTTGTGGTTGAACCGTATCTGGAGT
GTGATGATGTCGTGGTTCATGTTCCCTGGTCTCTTGTCGTGGTCGGTGATTTCGAAATAG
AGGGGATTTGTTATGTCCCAGGTAAAAACGCCATTCCTTGCTTGAGGCGCAGTGATGAGT
TCCCCTGTGCGAGAATCCATGGTTGATGCAGTCGATATGGAGATAGAACGAGCAGCCGCA
TTCAAGGTCGACCCGCCTACGTCTGACGGCCCTGGTCTTCGCTGTGCGGTGTTGGACTTT
GATGGGCACTTGAGAACAATGGCTCGTGGAGGGTGATGAAGGTGGCAT
>JN053443
CTAAATACTCTTAAGAAACGACCAGTCTGAGGCCGTAAGGTCGTCCAGACCTTGAAGTTG
AGAAAACACTTGTGAATCCCCAATGCCTTCCGAAGGTTGTGGTTGAACCGTATCTGGAGT
GTGATGATGTCGTGGTTCATGTTCCCTGGTCTCTTGTCGTGGTCGGTGATTTTGAAATAG
AGGGGATTTGTTATGTCCCAGGTAAAAACGCCCATCCTTGCTTGAGGCGCAGTGATGAGT
TCCCCTGTGCGAGAATCCATGGTTGATGCAGTCGATATGGAGATAGAACGAGCAGCCGCA
TTCAAGGTCTACCCGCCTACGTCTGACGGCCCTGGTCTTCGCTGTGCGGTGTTGGACTTT
GATGGGCACTTGAGAACAATGGCTCGTGGAGGGTGATGAAGGTGGCAT
>JN053436
CTAAATACTCTTAAGAAACGACCAGTCTGAGGCCGTAAGGTCGTCCAGACCTTGAAGTTG
AGAAAACACTTGTGAATCCCCAATGCCTTCCGAAGGTTGTGGTTGAACCGTATCTGGAGT
GTGATGATGTCGTGGTTCATGTTCCCTGGCCTCTTGTCGTGGTCGGTGATTTTGAAATAG
AGGGGATTTGTTATGTCCCAGGTAAAAACGCCATTCCTTGCTTGAGGCGCAGTGATGAGT
TCCCCTGTGCGAGAATCCATGGTTGATGCAGTCGATATGGAGATAGAACGAGCAGCCGCA
TTCAAGGTCTACCCGCCTACGTCTGACGGCCCTGGTCTTCGCTGTGCGGTGTTGGACTTT
GATGGGCACTTGAGAACAATGGCTCGTGGAGGGTGATGAAGGTGGCAT
>JF909150
CTAAATACTCTTAAGAAAAGACCAGTCTGAGGCCGTAAGGTCGTCCAGACCTTGAAGTTG
AGAAAACACTTGTGAATCCCCAATGCCTTCCGGAGGTTGTGGTTGAAGCGTATCTGGAGT
ATGATGATGTCGTGGTTCATGTTCCCTGGCCTCCTGTCGTGGTTGGTGATTTCGAAATAG
AGGGGATTTGTTATTTCCCAGGTAAAAACGCCATTCCTTGCTTGAGGCGCAGTGATGAGT
TCCCCTGTGCGAGAATCCATGGTTGATGCAGTCGATATGGAGATAGAACGAGCAGCCGCA
TTCGAGGTCTATCCGCCTACGTCTGACGGCCCTGGTCTTCGCTGTGCGGTGTTGGACTTT
GATGGGCACTAGAGAACAATGGCTCGTGGAGGGTGATGAAGGTGGCAT
>JF909131
CTAAATACTCTTAAGAAAAGACCAGTCGGAGGCCGTAAGGTCGTCCAGACCTTGAAGTTG
AGAAAACACTTGTGAATCCCCAATGCCTTCCGGAGGTTGTGGTTGAACCGTATCTGGAGT
GTGATGATGTCGTGATTCATGTTCCCTGGCCGTCTGTCGTGGTTGGTGATTTCGAAATAG
AGGGGATTTGTTATTTCCCAGGTAAAAACGCCATTCGTTGCTTGAGGCGCAGTGATGAGT
TCCCCTGTGCGAGAATCCATGATTGATGCAGTCGATATGGAGATAGAACGAGCAGCCGCA
TTCGAGGTCTATCCGCCTACGTCTGACGGCCCTGGTCTTCGCTGTGCGGTGTTGGACTTT
GATGGGCACTAGAGAACAATGGCTCGTGGAGGGTGATGAAGGTGGCAT
>JF909090
CTAAATACTTTTAAGAAACGACCAGTCTGAGGCCGTAAGGTCGTCCAGACCTTGAAGTTG
AGAAAACACTTGTGAATCCCCAATGCCTTCCGGAGGTTGTGGTTGAACCGTATCTGGAGT
GTGATGATGTCGTGGTTCATGTGCCCTGGCCGCTTGTCGTGGTTGGTGATTTCGAAATAG
AGGGGATTTGTTATTTCCCAGGTAAAAACGCCATTCGTTGCTTGAGGCGCAGTGATGAGT
TCCCCTGTGCGAGAATCCATGATTGATGCAGTCGATATGGAGATAGAACGAGCAGCCGCA
TTCGAGGTCTACCCGCCTACGTCTGACGGCCCTGGTCTTCGCTGTGCGGTGTTGGACTTT
GATGGGCACTAGAGAACAATGGCTCGTGGAGGGTGATGAAGGTGGCAT
>JF909082
CTAAATACTTTTAAGAAACGACCAGTCTGAGGCCGTAAGGTCGTCCAGACCTTGAAGTTG
AGAAAACACTTGTGAATCCCCAATGCCTTCCGGAGGTTGTGGTTGAACCGTATCTGGAGT
GTGATGATGTCGTGGTTCATGTGCCCTGGCCGCTTGTCGTGGTTGGTGATTGCGAAATAG
AGGGGATTTGTTATTTCCCAGGTAAAAACGCCATTCGTTGCTTGAGGCGCAGTGATGAGT
TCCCCTGTGCGAGAATCCATGATTGATGCAGTCGATATGGAGATAGAACGAGCAGCCGCA
TTCGAGGTCTACCCGCCTACGTCTGACGGCCCTGGTCTTCGCTGTGCGGTGTTGGACTTT
GATGGGCACTAGAGAACAATGGCTCGTGGAGGGTGATGAAGGTGGCAT
>JF909133
CTAAATACTTTTAAGAAACGACCAGTCTGAGGCCGTAAGGTCGTCCAGACCTTGAAGTTG
AGAAAACACTTGTGAATCTCCAATGCCTTCCGGAGGTTGTGGTTGAACCGTATCTGGAGT
GTGATGATGTCGTGGTTCATGTTCCCTGGCCGCTTGTCGTGGTTGGTGATTTCGAAATAG
AGGGGATTTGTTATTGCCCAGATAAAAACGCCATTCGTTGCTTGAGGCGCAGTGATGAGT
TCCCCTGTGCGAGAATCCATGATTGATGCAGTCGATATGGAGATAGAACGAGCATCCGCA
TTCGAGGTCTACCCGCCTACGTCTGACGGCCCTGGTCTTCGCTGTGCGGTGTTGGACTTT
GATGGGCACTAGAGAACAATGGCTCGTGGAGGGTGATGAAGGTGGCAT
>JF909099
CTAAATACTTTTAAGAAACGACCAGTCTGAGGCCGTAAGGTCGTCCAGACCTTGAAGTTG
AGAAAACACTTGTGAATCCCCAATGCCTTCCGGAGGTTGTGGTTGAACCGTATCTGGAGT
GTGATGATGTCGTGGTTCATGTTCCCTGGCCGCTTGTCGTGGTTGGTGATTTCGAAATAG
AGGGGATTTGTTATTCCCCAGGTAAAAACGCCATTCGTTGCTTGAGGCGCAGTGATGAGT
TCCCCTGTGCGAGAATCCATGGTTGATGCAGTCGATATGGAGATAGAACGAGCAGCCGCA
TTCGAGGTCTACCCGCCTACGTCTGACGGCCCTGGTCTTCGCTGTGCGGTGTTGGACTTT
GATGGGCACTAGAGAACAATGGCTCGTGGAGGGTGATGAAGGTGGCAT
>JF909084
CTAAATACTTTTAAGAAACGACCAGTCTGAGGCCGTAAGGTCGTCCAGACCTTGAAGTTG
AGAAAACACTTGTGAATCCCCAATGCCTTCCGGAGGTTGTGGTTGAACCGTATCTGGAGT
GTGATGATGTCGTGGTTCATGTTCCCTGGCCGCTTGTCGTGGTTGGTGATTTCGAAATAG
AGGGGATTTGTTATTCCCCAGGTAAAAACGCCATTCGTTGCTTGAGGCGCAGTGATGAGT
TCCCCTGTGCGAGAATCCATGGTTGATGCAGTCGATATGGAGATAGAACGAGCAGCCGCA
TTCGAGGTCTACCCGCCTACGTCTGACGGCCCTGGTCTTCGCTGTGCGGTGTTGGACTTT
GATGGGCACTAGAGAACAATGGCTCGTGGAGGGTGATGAAGGTGGCAT
>JF909121
CTAAATACTTTTAAGAAACGACCAGTCTGAGGCCGTAAGGTCGTCCAGACCTTGAAGTTG
AGAAAACACTTGTGAATCCCCAGTGCCTTCCGGAGGGTGTGGTTGAACCGTATCTGGAGT
GTGATGATGTCGTGGTTCATGTTCCCTGGCCGCTTGTCGTGGTTGGTGATTTCGAAATAG
AGGGGATTTGTTATTTCCCAGGTAAAAACGCCATTCGTTGCTTGAGGCGCAGTGATGAGT
TCCCCTGTGCGAGAATCCATGGTTGATGCAGTCGATATGGAGATAGAACGAGCAGCCGCA
TGCGAGGTCTACCCGCCTACGTCTGACGGCCCTGGTCTTCGCTGTGCGGTGTTGGACTTT
GATGGGCACTAGAGAACAATGGCTCGTGGAGGGTGATGAAGGTGGCAT
>JF909120
CTAAATACTTTTAAGAAACGACCAGTCTGAGGCCGTAAGGTCGTCCAGACCTTGAAGTTG
AGAAAACACTTGTGAATCCCCAGTGCCTTCCGGAGGGTGTGGTTGAACCGTATCTGGAGT
GTGATGATGTCGTGGTTCATGTTCCCTGGCCGCTTGTCGTGGTTGGTGATTTCGAAATAG
AGGGGATTTGTTATTTCCCAGGTAAAAACGCCATTCGTTGCTTGAGGCGCAGTGATGAGT
TCCCCTGTGCGAGAATCCATGGTTGATGCAGTCGATATGGAGATAGAACGAGCAGCCGCA
TTCGAGGTCTACCCGCCTACGTCTGACGGCCCTGGTCTTCGCTGTGCGGTGTTGGACTTT
GATGGGCACTAGAGAACAATGGCTCGTGGAGGGTGATGAAGGTGGCAT
>JF909119
CTAAATACTTTTAAGAAACGACCAGTCTGAGGCCGTAAGGTCGTCCAGACCTTGAAGTTG
AGAAAACACTTGTGAATCCCCAGTGCCTTCCGGAGGTTGTGGTTGAACCGTATCTGGAGT
GTGATGATGTCGTGGTTCATGTTCCCTGGCCGCTTGTCGTGGTTGGTGATTTCGAAATAG
AGGGGATTTGTTATTTCCCAGGTAAAAACGCCATTCGTTGCTTGAGGCGCAGTGATGAGT
TCCCCTGTGCGAGAATCCATGGTTGATGCAGTCGATATGGAGATAGAACGAGCAGCCGCA
TTCGAGGTCTACCCGCCTACGTCTGACGGCCCTGGTCTTCGCTGTGCGGTGTTGGACTTT
GATGGGCACTAGAGAACAATGGCTCGTGGAGGGTGATGAAGGTGGCAT
>JF909115
CTAAATACTTTTAAGAAACGACCAGTCTGAGGCCGTAAGGTCGTCCAGACCTTGAAGTTG
AGAAAACACTTGTGAATCCCCAGTGCCTTCCGGAGGTTGTGGTTGAACCGTATCTGGAGT
GTGATGATGTCGTGGTTCATGTTCCCTGGCCGCTTGTCGTGGTTGGTGATTTCGAAATAG
AGGGGATTTGTTATTTCCCAGGTAAAAACGCCATTCGTTGCTTGAGGCGCAGTGATGAGT
TCCCCTGTGCGAGAATCCATGGTTGATGCAGTCGATATGGAGATAGAACGAGCAGCCGCA
TTCGAGGTCTACCCGCCTACGTCTGACGGCCCTGGTCTTCGCTGTGCGGTGTTGGACTTT
GATGGGCACTAGAGAACAATGGCTCGTGGAGGGTGATGAAGGTGGCAT
>JF909106
CTAAATACTTTTAAGAAACGACCAGTCTGAGGCCGTAAGGTCGTCCAGACCTTGAAGTTG
AGAAAACACTTGTGAATCCCCAATGCCTTCCGGAGGTTGTGGTTGAACCGTATCTGGAGT
GTGATGATGTCGTGGTTCATGTTCCCTGGCCGCTTGTCGTGGTTGGTGATTTCGAAATAG
AGGGGATTTGTTATTTCCCAGGTAAAAACGCCATTCGTTGCTTGAGGCGCAGTGATGAGT
TCCCCTGTGCGAGAATCCATGGTTGATGCAGTCGATATGGAGATAGAACGAGCAGCCGCA
TTCGAGGTCTACCCGCCTACGTCTGACGGCCCTGGTTTTCGCTGTGCGGTGTTGGACTTT
GATGGGCACTAGAGAACAATGGCTCGTGGAGGGTGATGAAGGTGGCAT
>JF909111
CTAAATACTTTTAAGAAACGACCAGTCTGAGGCCGTAAGGTCGTCCAGACCCTGAAGTTG
AGAAAACACTTGTGAATCCCCAATGCCTTCCGGAGGTTGTGGTTGAATCGTATCTGGAGT
GTGATGATGTCGTGGTGCATGTTCCCTGGCCGCTTGTCGTGGTTGGTGATTTCGAAATAG
AGGGGATTTGTTATTTCCCAGGTAAAAACGCCATTCGTTGCTTGAGGCGCAGTGATGAGT
TCCCCTGTGCGAGAATCCATGGTTGATGCAGTCGATATGGAGATAGAACGAGCAGCCGCA
TTCGAGGTCTACCCGCCTACGTCTGACGGCCCTGGTCTTCGCTGTGCGGTGTTGGACTTT
GATGGGCACTAGAGAACAATGGCTCGTGGAGGGTGATGAAGGTGGCAT
>JF909110
CTAAATACTTTTAAGAAACGACCAGTCTGAGGCCGTAAGGTCGTCCAGACCCTGAAGTTG
AGAAAACACTTGTGAATCCCCAATGCCTTCCGGAGGTTGTGGTTGAATCGTATCTGGAGT
GTGATGATGTCGTGGTGCATGTTCCCTGGCCGCTTGTCGTGGTTGGTGATTTCGAAATAG
AGGGGATTTGTTATTTCCCAGGTAAAAACGCCATTCGTTGCTTGAGGCGCAGTGATGAGT
TCCCCTGTGCGAGAATCCATGGTTGATGCAGTCGATATGGAGATAGAACGAGCAGCCGCA
TTCGAGGTCTACCCGCCTACGTCTGACGGCCCTGGTCTTCGCTGTGCGGTGTTGGACTTT
GATGGGCACTAGAGAACAATGGCTCGTGGAGGGTGATGAAGGTGGCAT
>JF909097
CTAAATACTTTTAAGAAACGACCAGTCTGAGGCCGTAAGGTCGTCCAGACCTTGAAGTTG
AGAAAACACTTGTGAATCCCCAATGCCTTCCGGAGGTTGTGGTTGAACCGTATCCGGAGT
GTGATGATGTCGTGGTGCATGTTCCCTGGCCGCTTGTCGTGGTTGGTGATTTCGAAATAG
AGGGGATTTGTTATTTCCCAGGTAAAAACGCCATTCGTTGCTTGAGGCGCAGTGATGAGT
TCCCCTGTGCGAGAATCCATGGTTGATGCAGTCGATATGGAGATAGAACGAGCAGCCGCA
TTCGAGGTCTACCCGCCTACGTCTGACGGCCCTGGTCTTCGCTGTGCGGTGTTGGACTTT
GATGGGCACTAGAGAACAATGGCTCGTGGAGGGTGATGAAGGTGGCAT
>JF909149
TTAAATACTTTTAAGAAACGACCAGTCTGAGGCCGTAAGGTCGTCCAGATCTTGAAGTTG
AGAAAACACTTGTGAATCCCCAATGCCTTCCGGAGGTTGTGGTTGAACCGTATCTGGAGT
GTGATGATGTCGTGGTTCATGTTCCCTGGCCGCTTGTCGTGGTTGGTGATTTCGAAATAG
AGGGGATTTGTTATTTCCCAGGTAAAAACGCCATTCGTTGCTTGAGGCGCAGTGATGAGT
TCCCCTGTGCGAGAATCCATGGTTGATGCAGTCGATATGGAGATAGAACGAGCAGCCGCA
TTCGAGGTCTACCCGCCTACGTCTGACGGCCCTGGTCTTCGCTGTGCGGTGTTGGACTTT
GATGGGCACTAGAGAACAATGGCTCGTGGAGGGTGATGAAGGTGGCAT
>JF909118
CTAAATACTTTTAAGAAACGACCAGTCTGAGGCCGTAAGGTCGTCCAGACCTTGAAGTTG
AGAAAACACTTGTGAATCCCCAATGCCTTCCGGAGGTTGTGGTTGAACCGTATCTGGAGT
GTGATGATGTCGTGGTTCATGTTCCCTGGCCGCTTGTCGTGGTCGGTGATTTCGAAATAG
AGGGGATTTGTTATTTCCCAGGTAAAAACGCCATTCGTTGCTTGAGGCGCAGTGATGAGT
TCCCCTGTGCGAGAATCCATGGTTGATGCAGTCGATATGGAGATAGAACGAGCAGCCGCA
TTCGAGGTCTACCCGCCTACGTCTGACGGCCCTGGTCTTCGCTGTGCGGTGTTGGACTTT
GATGGGCACTAGAGAACAATGGCTCGTGGAGGGTGATGAAGGTGGCAT
>JF909139
CTAAATACTCTTAAGAAACGACCAGTCTGAGGCCGTAAGGTCGTCCAGACCTTGAAGTTG
AGAAAACACTTGTGAATCCCCAGTGCCTTCCGTAGGTTGTGGTTGAACCGTATCTGGAGT
GTGATGATGTCGTGGTTCATGTTCCCTGGCCGCTTGTCGTGGTTGGTGATTTCGAAATAG
AGGGGATTTGTTATTTCCCAGGTAAAAACGCCATTCGTTGCTTGAGGCGCAGTGATGAGT
TCCCCTGTGCGAGAATCCATGGTTGATGCAGTCGATATGGAGATAGAACGAGCAACCGCA
TTCGAGGTCTACCCGCCTACGTCTGACGGCCCTGGTCTTCGCTGTGCGGTGTTGGACTTT
GATGGGCACTAGAGAACAATGGCTCGTGGAGGGTGATGAAGGTGGCAT
>AJ717558
CTAAATACTCTTAAGAAAAGACCAGTCTGAGGCCGTAAGGTCGTCCAGACCTTGAAGTTG
AGAAAACACTTGTGAATCCCCAATGCCTTCCGGATGTTGTGGTTGAACCGTATCTGGAGT
GTGATGATGTCGTGGTTCATGTTCCCTGGTCTCTTGTCGTGGTTGGTGATTTCGAAATAG
AGGGGATTTGTTATGTCCCAGGTAAAAACGCCATTCCTTGCTTGAGGCGCAGTGATGAGT
TCCCCTGTGCGAGAATCCATGGTTGATGCAGTCGATATGGAGATAGAACGAGCAGCCGCA
TTCGAGGTCTACCCGCCTACGTCTGACGGCCCGGGTCTTCGCTATGCGGTGTTGGACTTT
GATGGGCACTTGAGAACAATGGCTCGTGGATGGTGATGAAGGTGGCAT
>AJ717556
CTAAATACTCTTAAGAAAAGACCAGTCTGAGGCCGTAAGGTCGTCCAGACCTTGAAGTTG
AGAAAACACTTGTGAATCCCCAATGCCTTCCGGATGTTGTGGTTGAATCGTATCTGGAGT
GTGATGATGTCGTGGTTCATGTTCCCTGGTCTCTTGTCGTGGTTGGTGATGTCGAAATAG
AGGGGATTTGTTATTTCCCAGGTAAAAACGCCATTCTTTGCTTGACGCGCAGTGATGAGT
TCCCCTGTGCGAGAATCCATGGTTGATGCAGTCGATATGGAGATAGAACGAGCAGCCGCA
TTCGAGGTCTACCCGCCTACGTCTGACGGCCCTGGTCTTCGCTGTGCGGTGTTGGACTTT
GATGGGCACTTGAGAACAATGGCTCGTGGAGGGTGATGAAGGTGGCAT
>AJ717555
CTAAATACTCTTAAGAAAAGACCAGTCTGAGGCCGTAAGGTCGTCCAGACCTTGAAGTTG
AGAAAACACTTGTGAATCCCCAATGCCTTCCGGATGTTGTGGTTGAACCGTATCTGGATT
GTGATGATGTCGTGGTTCATGTTCCCTGGCCTCTTGTCGTGGTTGGTGATTGCGAAATAG
AGGGGATTTGTTATTTCCCAGGTAAAAACGCCATTCGTTGCTTGAGGCGCAGTGATGAGT
TCCCCTGTGCGAGAATCCATGGTTGATGCAGTCGATATGGAGATAGAACGAGCAGCCGCA
TTCGAGGTCTACCCGCCTACGTCTGATGGCCCTGGTCTTCGCTGTGCGGTGTTGGACTTT
AATGGGCACTTGAGAACAATGGCTCGTGGAGGGTGACGAAGGTGGCAT
>AJ717542
CTAAATACTCTTAAGAAAAGACCAGTCTGAGGCCGTAAGGTCGTCCAGACCTTGAAGTTG
AGAAAACACTTGTGAATCCCCAATGCCTTCCGGATGTTGTGGTTGAACCGTATCTGGATT
GTGATGATGTCGTGGTTCATGTTCCCTGGCCTCTTGTCGTGGTTGGTGATTGCGAAATAG
AGGGGATTTGTTATTTCCCAGGTAAAAACGCCATTCGTTGCTTGAGGCGCAGTGATGAGT
TCCCCTGTGCGAGAATCCATGGTTGATGCAGTCGATGTGGAGATAGAACGAGCAGCCGCA
TTCGAGGTCTACCCGCCTACGTCTGATGGCCCTGGTCTTCGCTGTGCGGTGTTGGACTTT
GATGGGCACTTGAGAACAATGGCTCGTGGAGGGTGACGAAGGTGGCAT
>AJ717538
CTAAATACTCTTAAGAAAAGACCAGTCTGAGGCCGTAAGGTCGTCCAGACCTTGAAGTTG
AGAAAACACTTGTGAATCCCCAACGCCTTCCGGATGTTGTGGTTGAACCGTATCTGGATT
GTGATGATGTCGTGGTTCATGTTCCCTGGCCTCTTGTCGTGGTTTGTGATTGCGAAATAG
AGGGGATTTGTTATTTCCCAGGTAAAAACGCCATTCGTTGCTTGAGGCGCAGTGATGAGT
TCCCCTGTGCGAGAATCCATGGTTGATGCAGCCGATATGGAGATAGAACGAGCAGCCGCA
TTCGAGGTCTACCCGCCTACGTCTGATGGCCCTGGTCTTCGCTGTGCGGTGTTGGACTTT
GATGGGCACTTGAGAACAATGGCTCGTGGAGGGTGACGAAGGTGGCAT
>AJ717537
CTAAATACTCTTAAGAAAAGACCAGTCTGAGGCCGTAAGGTCGTCCAGACCTTGAAGTTG
AGAAAACACTTGTGAATCCCCAATGCCTTCCGGATGTTGTGGTTGAACCGTATCTGGATT
GTGATGATGTCGTGGTTCATGTTCCCTGGCCTCTTGTCGTGGTTGGTGATTGCGAAATAG
AGGGGATTTGTTATTTCCCAGGTAAAAACGCCATTCGTTGCTTGAGGCGCAGTGATGAGT
TCCCCTGTGCGAGAATCCATGGTTGATGCAGTCGATATGGAGATAGAACGAGCAACCGCA
TTCGAGGTCTACCCGCCTACGTCTGATGGCCCTGGTCTTCGCTGTGCGGTGTTGGACTTT
GATGGGCACTTGAGAACAATGGCTCGTGGAGGGTGACGAAGGTGGCAT
>AJ717541
CTAAATACTCTTAAGAAAAGACCAGTCTGAGGCCGTAAGGTCGTCCAGACCTTGAAGTTG
AGAAAACACTTGTGAATCCCCAATGCCTTCCGGATGTTGTGGTTGAACCGTATCTGGATT
GTGATGATGTCGTGGTTCATGTTCCCTGGCCGCTTGTCGTGGTGGGTGATTGCGAAATAG
AGGGGATTTGTTATTTCCCAGGTAAAAACGCCATTCGTTGCTTGAGGCGCAGTGATGAGT
TCCCCTGTGCGAGAATCCATGGTTGATGCAGTCGATATGGAGATAGAACGAGCAGCCGCA
TTCGAGGTCTACCCGCCTACGTCTGATGGCCCTGGTCTTCGCTGTGCGGTGTTGGACTTT
GATGGGCACTTGAGAACAATGGCTCGTGGAGGGTGACGAAGGTGGCAT
>AJ717540
CTAAATACTCTTAAGAAAAGACCAGTCTGAGGCCGTAAGGTCGTCCAGACCTTGAAGTTG
AGAAAACACTTGTGAATCCCCAATGCCTTCCGGATGTTGTGGTTGAACCGTATCTGGATT
GTGATGATGTCGTGGTTCATGGTCCCTGGCCTCTTGTCGTGGTGGGTGATTGCGAAATAG
AGGGGATTTGTTATTTCCCAGGTAAAAACGCCATTCGTTGCTTGAGGCGCAGTGATGAGT
TCCCCTGTGCGAGAATCCATGGTTGATGCAGTCGATATGGAGATAGAACGAGCAGCCGCA
TTCGAGGTCTACCCGCCTACGTCTGATGGCCCTGGTCTTCGCTGTGCGGTGTTGGACTTT
GATGGGCACTTGAGAACAATGGCTCGTGGAGGGTGACGAAGGTGGCAT
>AJ717536
CTAAATACTTTTAAGAAAAGACCAGTCTGAGGCCGTAAGGTCGTCCAGACCTTGAAGTTG
AGAAAACACTTGTGAATCCCCAATGCCTTCCGGATGTTGTGGTTGAACCGTATCTGGATT
GTGATGATGTCGTGGTTCATGTTCCCTGGCCGCTTGTCGTGGTTGGTGATTGCGAAATAG
AGGGGATTTGTTATTTCCCAGGTAAAAACGCCATTCGTTGCTTGAGGCGCAGTGATGAGT
TCCCCTGTGCGAGAATCCATGGTTGATGCAGTCGATATGGAGATAGAACGAGCAGCCGCA
TTCGAGGTCTACCCGCCTACGTCTGATGGCCCTGGTCTTCGCTGTGCGGTGTTGGACTTT
GATGGGCACTTGAGAACAATGGCTCGTGGAGGGTGACGAAGGTGGCAT
>AJ717539
CTAAATACTCTTAAGAAACGACCAGTCTGAGGCCGTAAGGTCGTCCAGACCTTGAAGTTG
AGAAAACACTTGTGAATCCCCAATGCCTTCCGGATGTTGTGGTTGAACCGTATCTGGATT
GTGATGATGTCGTGGTTCATGTTCCCTGGCCTCTTGTCGTGGTTGGTGATTGCGAAATAG
AGGGGATTTGTTATTTCCCAGGTAAAAACGCCATTCCTTGCTTGAGGCGCAGTGATGAGT
TCCCCTGTGCGAGAATCCATGGTTTATGCAGTCGATATGGAGATAGAACGAGCAGCCGCA
TTCGAGGTCTACCCGCCTACGTCTGATGGCCCTGGTCTTCGCTGTGCGGTGTTGGACTTT
GATGGGCACTTGAGAACAATGGCTCGTGGAGGGTGACGAAGGTGGCAT
>AJ717544
CTAAATACTCTTAAGAAAAGACCAGTCGGAGGCCGTAAGGTCGTCCAGACCTTGAAGTTG
AGAAAACACTTGTGAATCCCCAATGCCTTCCGGATGTTGTGGTTGAACCGTATCTGGAGT
GTGATGATGTCGTGGTTCATGTTCCCTGGCCTCTTGTCGTGGTCGGTGATTGCGAAATAG
AGGGGATTTGTTATTTCCCAGGTAAAAACGCCATTCATTGCTTGAGGCGCAGTGATGAGT
TCCCCTGTGCGAGAATCCATGGTTGATGCAGTCGATATGTAGATAGAACGAGCAGCCGCA
TTCGAGGTCTACCCGCCTACGTCTGACGGCCCTGGTCTTCGCTGTGCGGTGTTGGACTTT
GATGGGAACTTGAGAACAATGGCTCGTGGAGGGTGATGAAGGTGGCAT
>AJ717543
CTAAATACTCTTAAGAAAAGACCAGTCGGAGGCCGTAAGGTCGTCCAGACCTTGAAGTTG
AGAAAACACTTGTGAATCCCCAATGCCTTCCGGATGTTGTGGTTGAACCGTATCTGGAGT
GTGATGATGTCGTGGTTCATGTTCCCTGGCCTCTTGTCGTGGTCGGTGATTGCGAAATAG
AGGGGATTTGTTATTTCCCAGGTAAAAACGCCATTCATTGCTTGAGGCGCAGTGATGAGT
TCCCCTGTGCGAGAATCCATGGTTGATGCAGTCGATATGTAGATAGAACGAGCAGCCGCA
TTCGAGGTCTACCCGCCTACGTCTGACGGCCCTGGTCTTCGCTGTGCGGTGTTGGACTTT
GATGGGAACTTGAGAACAATGGCTCGTGGAGGGTGATGAAGGTGGCAT
>AJ717545
CTAAATACTCTTAAGAAAAGACCAGTCGGAGGCCGTAAGGTCGTCCAGACCTTGAAGTTG
AGAAAACACTTGTGAATCCCCAATGCCTTCCGGATGTTGTGGTTGAACCGTATCTGGAGT
GTGATGATGTCGTGGTTCATGTTCCCTGGCCTCTTGTCGTGGTCGGTGATTGCGAAATAG
AGGGGATTTGTTATTTCCCAGGTAAAAACGCCATTCATTGCTTGAGGCGCAGTGATGAGT
TCCCCTGTGCGAGAATCCATGGTTGATGCAGTCGATATGTAGATAGAACGAGCAGCCGCA
TTCGAGGTCTACCCGCCTACGTCTGACGGCCCTGGTCTTCGCTGTGCGGTGTTGGACTTT
GATGGGAACTTGAGAACAATGGCTCGTGGAGGGTGATGAAGGTGGCAT
>AJ717546
CTAAATACTCTTAAGAAAAGACCAGTCGGAGGCCGTAAGGTCGTCCAGACCTTGAAGTTG
AGAAAACACTTGTGAATCCCCAATGCCTTCCGGATGTTGTGGTTGAACCGTATCTGGAGT
GTGATGATGTCGTGGTTCATGTTCCCTGGCCTCTTGTCGTGGTCGGTGATTGCGAAATAG
AGGGGATTTGTTATTTCCCAGGTAAAAACGCCATTCTTTGCTTGAGGCGCAGTGATGAGT
TCCCCTGTGCGAGAATCCATGGTTGATGCAGTCGATATGGAGATAGAACGAGCAGCCGCA
TTCGAGGTCTACCCGCCTACGTCTGACGGCCCTGGTCTTCGCTGTGCGGTGTTGGACTTT
GATGGGAACTTGAGAACAATGGCTCGTGGAGGGTGATGAAGGTGGCAT
>JF909162
CTAAATACTCTTAAGAAACGACCAGTCTGAGGCCGTAAGGTCGTCCAGACCTTGAAGTTG
AGAAAACACTTGTGAATCCCCAATGCCTTCCGGAGGTTGTGGTTGAATCGTATCTGGAGT
GTGATGATGTCGTGGTTCATGTTCCCTGGCCTCTTGTCGTGGTTGGTGATTGCGAAATAG
AGGGGATTTGTTATTTCCCAGGTAAAAGCGCCATTCTTTGCTTGAGGCGCAGTGATGAGT
TCCCCTGTGCGAGAATCCATGGTTGATGCAGTCGATATGGAGATAGAACGAGCAGCCGCA
TTCGAGGTCTACCCGCCTACGTCTAAGTGCCCTGTGCTTCGCTGTGCGGTGTTGGACTTT
GATGGGCACTGGAGAACAATGGCTCTTGGAGGGAGACGAAGGTGGCAT
>JF909157
CTAGATACTCTTAAGAAACGACCAGTCTGAGGCCGTAAGGTCGTCCAAACCTTGAAGTTG
AGAAAACACTTGTGAATCCCCAATGCCTTCCGGAGGTTGTGGTTGAACCGTATCTGGAGT
GTGATGATGTCGTGGTTCATGTTCCCTGGCCTTTTGTCGTGGTTGGTGATTTCGAAATAG
AGGGGATTTGTTATTTCCCAGGTAAAAACGCCATTCTTTGCTTGAGGCGCAGTGATGAGT
TCCCCTGTGCGAGAATCCATGGTTGATGCAGTCGATATGGAGATAGAACGAGCAGCCGCA
TTCGAGGTCTACCCGCCTACGTCTGAGTGCCCTGTGCTTCGCTGTGCGGTGTTGGACTTT
GATGGGCACTAGAGAACAATGGCTCGTGGAGGGTGACGAAGGTGGCAT
>JF909155
CTAAATACTCTTAAGAAACGACCAGTCGGAGGCCGTAAGGTCGTCCAGACCTTGAAGTTG
AGAAAACATTTGTGAATCCCCAATGTTTTCCGGAGGTTGTAGTTGAACCGTATCTGGAGT
GTGATGATGTCGTGGTTCATGTTCCCTGGCCTCTCGTCGTGGTTGGTGATTTCGAAATAG
AGGGGATTTGTTATTTCCCAGGTAAAAACGCCATTCTTTGCTTGAGGCGCAGTGATGAGT
TCCCCTGTGCGAGAATCCATGATTGATGCAGTCGATATGGAGATAGAACGAGCAGCCGCA
TTCGAGGTCTACGCGCCTACGTCTGAGTGCCCTAGTCTTCGCTGTGCGGTGTTGGACTTT
GATGGGCACTAGAGAACAATGGCTCGTGGAGGGTGACGAAGGTGGCAT
>JF909154
CTAAATACTCTTAAGAAACGACCAGTCGGAGGCCGTAAGGTCGTCCAGACCTTGAAGTTG
AGAAAACATTTGTGAATCCCCAATGTTTTCCGGAGGTTGTAGTTGAACCGTATCTGGAGT
GTGATGATGTCGTGGTTCATGTTCCCTGGCCTCTCGTCGTGGTTGGTGATTTCGAAATAG
AGGGGATTTGTTATTTCCCAGGTAAAAACGCCATTCTTTGCTTGAGGCGCAGTGATGAGT
TCCCCTGTGCGAGAATCCATGATTGATGCAGTCGATATGGAGATAGAACGAGCAGCCGCA
TTCGAGGTCTACGCGCCTACGTCTGAGTGCCCTAGTCTTCGCTGTGCGGTGTTGGACTTT
GATGGGCACTAGAGAACAATGGCTCGTGGAGGGTGACGAAGGTGGCAT
>JF909153
CTAAATACTCTTAAGAAACGACCAGTCGGAGGCCGTAAGGTCGTCCAGACCTTGAAGTTG
AGAAAACATTTGTGAATCCCCAATGCCTTCCGGAGGTTGTAGTTGAACCGTATCTGGAGT
GTGATGATGTCGTGGTTCATGTTCCCTGGCCTCTCGTCGTGGTTGGTGATTTCGAAATAG
AGGGGATTTGTTATTTCCCAGGTAAAAACGCCATTCTTTGCTTGAGGCGCAGTGATGAGT
TCCCCTGTGCGAGAATCCATGATTGATGCAGTCGATATGGAGATAGAACGAGCAGCCGCA
TTCGAGGTCTACGCGCCTACGTCTGAGTGCCCTAGTCTTCGCTGTGCGGTGTTGGACTTT
GATGGGCACTAGAGAACAATGGCTCGTGGAGGGTGACGAAGGTGGCAT
>JF909192
CTAAATACTCTTAAGAAAAGACCAGTCTGAGGCCGTAAGGTCGTCCAGACCTTGAAGTTG
AGAAAACACTTGTGAATCGCCAATGCCTTCCGGAGGTTGTGGTTGAAACGTATCTGGAGT
GTGATGATGTCGTGGTTCATGTTCCCTGGCCTCTTGTCGTGGTTGGTGATTTCGAAATAG
AGGGGATTTGTTATTTCCCAGGTAAAAACGCCATTCTTTGCTTGAGGCGCAGTGATGAGT
TCCCCTGTGCGAGAATCCATGGTTGATGCAGTCGATATGGAGATAGAACGAGCAGCCACA
TTCGAGGTCTACCCGCCTACGTCTGAGGGCCCTGTTCTTCGCTGTGCGGTGTTGGACTTT
GATGGGTACTTGAGAACAATGGCTCGTGGAGGGTGACGAAGGTGGCAT
>JF909191
CTAAATACTCTTAAGAAAAGACCAGTCTGAGGCCGTAAGGTCGTCCAGACCTTGAAGTTG
AGAAAACACTTGTGAATCGCCAATGCCTTCCGGAGGTTGTGGTTGAAACGTATCTGGAGT
GTGATGATGTCGTGGTTCATGTTCCCTGGCCTCTTGTCGTGGTTGGTGATTTCGAAATAG
AGGGGATTTGTTATTTCCCAGGTAAAAACGCCATTCTTTGCTTGAGGCGCAGTGATGAGT
TCCCCTGTGCGAGAATCCATGGTTGATGCAGTCGATATGGAGATAGAACGAGCAGCCACA
TTCGAGGTCTACCCGTCTACGTCTGAGGGCCCTGTTCTTCGCTGTGCGGTGTTGGACTTT
GATGGGTACTTGAGAACAATGGCTCGTGGAGGGTGACGAAGGTGGCAT
>JF909168
CTAAATACTCTTAAGAAAAGACCAGTCTGAGGCCGTAAGGTCGTCCAGACCTTGAAGTTG
AGAAAACACTTGTGAATCGCCAATGCCTTCCGGAGGTTGTGGTTGAAACGTATCTGGAGT
GTGATGATGTCGTGGTTCATGTTCCCTGGCCTCTTGTCGTGGTTGGTGATTTCGAAATAG
AGGGGATTTGTTATTTCCCAGGTAAAAACGCCATTCTTTGCTTGAGGCGCAGTGATGAGT
TCCCCTGTGCGAGAATCCATGGTTGATGCAGTCGATATGGAGATAGAACGAGCAGCCACA
TTCGAGGTCTACGCGCCTACGTCTGAGGGCCCTGTTCTTCGCTGTGCGGTGTTGGACTTT
GATGGGTACTTGAGAACAATGGCTCGTGGAGGGTGACGAAGGTGGCAT
>JF909067
CTAAATACTTTTAAGAAAAGACCAGTCTGAGGCCGTAAGGTCGTCCAGACCTTGAAGTTG
AGAAAACACTTGTGAATCGCCAATGCCTTCCGGAGGTTGTGGTTGAAACGTATCTGGAGT
GTGATGATGTCGTGGTTCATGTTCCCTGGCCTCTTGTCGTGGTTGGTGATTTCGAAATAG
AGGGGATTTGTTATTGCCCAGGTAAAAACGCCATTCTTTGCTTGAGGCGCAGTGATGAGT
TCCCCTGTGCGAGAATCCATGGTTGATGCAGTCGATATGGAGATAGAACGAGCAGCCACA
TGCGAGGTCTACCCGCCTACGTCTGAGGGCCCTGTTCTTCGCTGTGCGGTGTTGGACTTT
GATGGGTACTTGAGAACAATTGCTCGTGGAGGGTGACGAAGGTGGCAT
>JF909064
CTAAATACTTTTAAGAAAAGACCAGTCTGAGGCCGTAAGGTCGTCCAGACCTTGAAGTTG
AGAAAACACTTGTGAATCGCCAATGCCTTCCGGAGGTTGTGGTTGAAACGTATCTGGAGT
GTGATGATGTCGTGGTTCATGTTCCCTGGCCTCTTGTCGTGGTTGGTGATTTCGAAATAG
AGGGGATTTGTTATTGCCCAGGTAAAAACGCCATTCTTTGCTTGAGGCGCAGTGATGAGT
TCCCCTGTGCGAGAATCCATGGTTGATGCAGTCGATATGGAGATAGAACGAGCAGCCACA
TGCGAGGTCTACCCGCCTACGTCTGAGGGCCCTGTTCTTCGCTGTGCGGTGTTGGACTTT
GATGGGTACTTGAGAACAATGGCTCGTGGAGGGTGACGAAGGTGGCAT
>JF909066
CTAAATACTTTTAAGAAAAGACCAGTCTGAGGCCGTAAGGTCGTCCAGACCTTGAAGTTG
AGAAAACACTTGTGAATCGCCAATGCCTTCCGGAGGTTGTGGTTGAAACGTATCTGGAGT
GTGATGATGTCGTGGTTCATGTTCCCTGGCCTCTTGTCGTGGTTGGTGATTTCGAAATAG
AGGGGATTTGTTATTGCCCAGGTAAAAACGCCATTCTTTGCTTGAGGCGCAGTGATGAGT
TCCCCTGTGCGAGAATCCATGGTTGATGCAGTCGATATGGAGATAGAACGAGCAGCCACA
TGCGAGGTCTACCCGCCTACGTCTGAGGGCCCTGTTCTTCGCTGTGCGGTGTTGGACTTT
GATGGGTACTTGAGAACAATGGCTCGTGGAGGGTGACGAAGGTGGCAT
>JF909065
CTAAATACTTTTAAGAAAAGACCAGTCTGAGGCCGTAAGGTCGTCCAGACCTTGAAGTTG
AGAAAACACTTGTGAATCGCCAATGCCTTCCGGAGGTTGTGGTTGAAACGTATCTGGAGT
GTGATGATGTCGTGGTTCATGTTCCCTGGCCTCTTGTCGTGGTTGGTGATTTCGAAATAG
AGGGGATTTGTTATTGCCCAGGTAAAAACGCCATTCTTTGCTTGAGGCGCAGTGATGAGT
TCCCCTGTGCGAGAATCCATGGTTGATGCAGTCGATATGGAGATAGAACGAGCAGCCACA
TGCGAGGTCTACCCGCCTACGTCTGAGGGCCCTGTTCTTCGCTGTGCGGTGTTGGACTTT
GATGGGTACTTGAGAACAATGGCTCGTGGAGGGTGACGAAGGTGGCAT
>JF909198
CTAAATACTCTTAAGAAAAGACCAGTCTGAGGCCGTAAGGTCGTCCAGACCTTGAAGTTG
AGAAAACACTTGTGAATCGCCAATGCCTTCCGGAGGTTGTGGTTGAAACGTATCTGGAGT
GTGATGATGTCGTGGTTCATGTGCCCTGGCCTCTTGTCGTGGTTGGTGATTTCGAAATAG
AGGGGATTTGTTATTTCCCAGGTAAAAACGCCATTCTTTGCTTGAGGCGCAGTGATGAGT
TCCCCTGTGCGAGAATCCATGGTTGATGCAGTCGATATGGAGATAGAACGAGCAGCCACA
TTCGAGGTCTACTCGTCTACGTCTGAGGGCCCTGTTCTTCGCTGTGCGGTGTTGGACTTT
GATGGGCACTTGAGAACAATGGCTCGTGGAGGGTGACGAAGGTGGCAT
>JF909179
CTAAATACTCTTAAGAAAAGACCAGTCTGAGGCCGTAAGGTCGTCCAGACCTTGAAGTTG
AGAAAACACTTGTGAATCGCCAATGCCTTCCGGAGGTTGTGGTTGAAACGTATCTGGAGT
GTGATGATGTCGTGGTTCATGTTCCCTGGCCTCTTGTCGTGGTTGGTGATTTCGAAATAG
AGGGGATTTGTTATTTCCCAGGTAAAAACGCCATTCTTTGCTTGAGGCGCAGTGATGAGT
TCCCCTGTGCGAGAATCCATGGTTGATGCAGTCGATATGGAGATAGAACGAGCAGCCACA
TTCGAGGTCTACCCGCCTACGTCTGAGGGCCCTGTTCTTCGCTGTGCCGTGTTGGACTTT
GATGGGCACTTGAGAACAATGGCTCGTGGAGGGTGACGAAGGTGGCAT
>JF909177
CTAAATACTCTTAAGAAAAGACCAGTCTGAGGCCGTAAGGTCGTCCAGACCTTGAAGTTG
AGAAAACACTTGTGAATCGCCAATGCCTTCCGGAGGTTGTGGTTGAAACGTATCTGGAGT
GTGATGATGTCGTGGTTCATGTTCCCTGGCCTCTTGTCGTGGTTGGTGATTTCGAAATAG
AGGGGATTTGTTATTTCCCAGGTAAAAACGCCATTCTTTGCTTGAGGCGCAGTGATGAGT
TCCCCTGTGCGAGAATCCATGGTTGATGCAGTCGATATGGAGATAGAACGAGCAGCCACA
TTCGAGGTCTACCCGCCTACGTCTGAGGGCCCTGTTCTTCGCTGTGCGGTGTTGGACTTT
GATGGGCACTTGAGAACAATGGCTCGTGGAGGGTGACGAAGGTGGCAT
>JF909077
CTAAATACTCTTAAGAAAAGACCAGTCGGAGGCCGTAAGGTCGTCCAGACCTTGAAGTTG
AGAAAACACTTGTGAATCGCCAATGCCTTCCGGAGGTTGTGGTTGAAACGTATCTGGAGT
GTGATGATGTCGTGGTTCATGTTCCCAGGCCTCTTGTCGTGGTTGGTGATTTCGAAATAG
AGGGGATTTGTTATTTCCCAGGTAAAAACGCCATTCTTTGCTTGAGGCGCAGTGATGAGT
TCCCCTGTGCGAGAATCCATGGTTGATGCAGTCGATATGGAGATAGAACGAGCAGCCACA
TTCGAGGTCTACCCGCCTACGTCTGAGGGCCCTGTTCTTCGCTGTGCGGTGTTGGACTTT
GATGGGCACTTGAGAACAATGGCTCGTGGAGGGTGACGAAGGTGGCAT
>JF909193
CTAAATACTCTTAAGAAAAGACCAGTCTGAGGCCGTAAGGTCGTCCAGACCTTGAAGTTG
AGAAAACACTTGTGAATCGCCAATGCCTTCCGGAGGTTGTGGTTGAAACGTATCTGGAGT
GTGATGATGTCGTGGTTCATGTTCCCTGGCCTCTTGTCGTGGTTGGTGATTTCGAAATAG
AGGGGATTTGTTATTTCCCAGGTAAAAACGCCATTCTTTGCTTGAGGCGCAGTGATGAGT
TCCCCTGTGCGAGAATCCATGGTTGATGCAGTCGATATGGAGATAGAACGAGCAGCCACA
TTCGAGGTCTACCCGCCTACGTCTGAGGGCCCGGTTCTTCGCTGTGCGGTGTTGGACTTT
GATGGGCACTTGAGAACAATGGCTCGTGGAGGGTGATGAAGGTGGCAT
>JF909185
CTAAATACTCTTAAGAAAAGACCAGTCTGAGGCCGTAAGGTCGTCCAGACCTTGAAGTTG
AGAAAACACTTGTGAATCGCCAATGCCTTCCGGAGGTTGTGGTTGAAACGTATCTGGAGT
GTGATGATGTCGTGGTTCATGGTCCCTGGCCTCTTGTCGTGGTTGGTGATTTCGAAATAG
AGGGGATTTGTTATTTCCCAGGTAAAAACGCCATTCTTTGCTTGAGGCGCAGTGATGAGT
TCCCCTGTGCGAGAATCCATGGTTGATGCAGTCGATATGGAGATAGAACGAGCAGCCGCA
TTCGAGGTCTACCCGCCTACGTCTGATGGCCCTGTTCTTCGCTGTGCGGTGTTGGACTTG
GATGGGCACTTGAGAACAATGGCTCGTGGAGGGTGACGAAGGTGGCAT
>JF909074
CTAAATACTCTTAAGAAAAGACCAGTCTGAGGCCGTAAGGTCGTCCAGACCTTGAAGTTG
AGAAAACACTTGTGAATCGCCAATGCCTTCCGGAGGTTGTGGTTGAAACGTATCTGGAGT
GTGATGATGTCGTGGTTCATGTTCCCGGGCCTCTTGTCGTGGTGGGTGATTTCGAAATAG
AGGGGATTTGTTAGTTCCCAGGTAAAAACGCCATTCTTTGCTTGAGGCGCAGTGATGAGT
TCCCCTGTGCGAGAATCCATGGTTGATGCAGTCGATATGGAGATAGAACGAGCAGCCGCA
TTCGAGGTCTACCCGCCTACGTCTGATGGCCCTGTTCTTCGCTGTGCGGTGTTGGACTTT
GATGGGCACTTGAGAACAATGGCTCGTGGAGGGTGACGAAGGTGGCAT
>JF909174
CTAAATACTCTTAAGAAAAGACCAGTCGGAGGCCGTAAGGTCGTCCAGACCTTGAAGTTG
AGAAAACACTTGTGAATCGCCAATGCCTTCCGGAGGTTGTGGTTGAAACGTATCTGGAGT
GTGATGATGTCGTGGTTCATGTTCCCTGGCCTCTTGTCGTGGTTGGTGATTTCGAAATAG
AGGGGATTTGTTAGTTCCCAGGTAAAAACGCCATTCTTTGCTTGAGGCGCAGTGATGAGT
TCCCCTGTGCGAGAATCCATGGTTGATGCAGTCGATATGGAGATAGAACGAGCAGCCGCA
TTCGAGGTCTACCCGCCTACGTCGGAGGGCCCTGTTCTTCGCTGTGCGGTGTTGGACTTT
GATGGGCACTTGAGAACAATGGCTCGTGGAGGGTGACGAAGGTGGCAT
>JF909063
CTAAATACTCTTAAGAAAAGACCAGTCTGAGGCCGTAAGGTCGTCCAGACCTTGAAGTTG
AGAAAACACTTGTGAATCGCCAATGCCTTCCGGAGGTTGTGGTTGAAACGTATCTGGAGT
GTGATGATGTCGTGGTTCATGTTCCCTGGCCTCTTGTCGTGGTTGGTGATTTCGAAATAG
AGGGGATTTGTTATTTCCCAGGTAAAAACGCCATTCTTTGCTTGAGGCGCAGTGATGAGT
TCCCCTGTGCGAGAATCCATGGTTGATGCAGTCGATATGGAGATAGAACGAGCAACCGCA
TTCGAGGTCTACCCGCCTACGTCGGAGGGCCCTGTTCTTCGCTGTGCGGTGTTGGACTTT
GATGGGCACTTGAGAACAATGGCTCGTGGAGGGTGACGAAGGTGGCAT
>JF909073
CTAAATACTCTTAAGAAAAGACCAGTCGGAGGCCGTAAGGTCGTCCAGACCTTGAAGTTG
AGAAAACACTTGTGAATCGCCAATGCCTTCCGGAGGTTGTGGTTGAAACGTATCTGGAGT
GTGATGATGTCGTGGTTCATGTTCCCTGGCCTCTTGTCGTGGTTGGTGATTTCGAAATAG
AGGGGATTTGTTATTACCCAGGTAAAAACGCCATTCTTTGCTTGAGGCGCAGTGATGAGT
TCCCCTGTGCGAGAATCCATGGTTGATGCAGTCGATATGGAGATAGAACGAGCAGCCGCA
TTCGAGGTCTACCCGCCTACGTCTGAGGGCCCTGGTCTTCGCTGTGCGGTGTTGGACTTT
GATGGGCACTTGAGAACAATGGCTCGTGGAGGGTGACGAAGGTGGCAT
>JF909195
CTAAATACTCTTAAGAAAAGACCAGTCTGAGGCCGTAAGGTCGTCCAGACCTTGAAGTTG
AGAAAACACTTGTGAATCGCCAATGCCTTCCGGAGGTTGTGGTTGAAACGTATCTGGAGT
GTGATGATGTCGTGGTTCATGTTCCCTGGCCTCCTGTCGTGGTTGGTGATGTCGAAATAG
AGGGGATTTGTTATTTCCCAGGTAAAAACGCCATTCTTTGCTTGAGGCGCAGTGATGAGT
TCCCCTGTGCGAAAATCCATGGTTGATGCAGTCGATATGGAGATAGAACGAGCAGCCACA
TTCGAGGTCTACCCGCCTACGTCTGACGGCCCTGGTCTTCGCTGTGCGGTGTTGGACTTT
GATGGGCACTTGAGAACAATGGCTCATGGAGGGTGACGAAGGTGGCAT
>JF909194
CTAAATACTCTTAAGAAAAGACCAGTCTGAGGCCGTAAGGTCGTCCAGACCTTGAAGTTG
AGAAAACACTTGTGAATCGCCAATGCCTTCCGGAGGTTGTGGTTGAAACGTATCTGGAGT
GTGATGATGTCGTGGTTCATGTTCCCTGGCCTCCTGTCGTGGTTGGTGATGTCGAAATAG
AGGGGATTTGTTATTTCCCAGGTAAAAACGCCATTCTTTGCTTGAGGCGCAGTGATGAGT
TCCCCTGTGCGAAAATCCATGGTTGATGCAGTCGATATGGAGATAGAACGAGCAGCCACA
TTCGAGGTCTACCCGCCTACGTCTGACGGCCCTGGTCTTCGCTGTGCGGTGTTGGACTTT
GATGGGCACTTGAGAACAATGGCTCATGGAGGGTGACGAAGGTGGCAT
>JF909196
CTAAATACTCTTAAGAAAAGACCAGTCTGAGGCCGTAAGGTCGTCCAGACCTTGAAGTTG
AGAAAACACTTGTGAATCGCCAATGCCTTCCGGAGGTTGTGGTTGAAACGTATCTGGAGT
GTGATGATGTCGTGGTTCATGTTCCCTGGCCTCCTGTCGTGGTTGGTGATGTCGAAATAG
AGGGGATTTGTTATTTCCCAGGTAAAAACGCCATTCTTTGCTTGAGGCGCAGTGATGAGT
TCCCCTGTGCGAAAATCCATGGTTGATGCAGTCGATATGGAGATAGAACGAGCAGCCACA
TTCGAGGTCTACCCGCCTACGTCTGACGGCCCTGGTCTTCGCTGTGCGGTGTTGGACTTT
GATGGGCACTTGAGAACAATGGCTCATGGAGGGTGACGAAGGTGGCAT
>JF909070
CTAAATACTCTTAAGAAAAGACCAGTCTGAGGCCGTAAGGTCGTCCAGACCTTGAAGTTG
AGAAAACACTTGTGAATCGCCAATGCCTTCCGGAGGTTGTGGTTGAAACGTATCTGGAGT
GTGATGATGTCGTGGTTCATGTTCCCTGGCCTCTTGTCGTGGTTGGTGATGTCGAAATAG
AGGGGATTTGTTATTTCCCAGGTAAAAACGCCATTCTTTGCTTGAGGCGCAGTGATGAGT
TCCCCTGTGCGAAAATCCATGGTTGATGCAGTCGATATGGAGATAGAACGAGCAGCCACA
TTCGAGGTCTACCCGCCTACGTCTGAGGGCCCTGGTCTTCGCTGTGCGGTGTTGGACTTT
GATGGGCACTTGAGAACAATGGCTCATGGAGGGTGACGAAGGTGGCAT
>JF909069
CTAAATACTCTTAAGAAAAGACCAGTCTGAGGCCGTAAGGTCGTCCAGACCTTGAAGTTG
AGAAAACACTTGTGAATCGCCAATGCCTTCCGGAGGTTGTGGTTGAAACGTATCTGGAGT
GTGATGATGTCGTGGTTCATGTTCCCTGGCCTCTTGTCGTGGTTGGTGATGTCGAAATAG
AGGGGATTTGTTATTTCCCAGGTAAAAACGCCATTCTTTGCTTGAGGCGCAGTGATGAGT
TCCCCTGTGCGAAAATCCATGGTTGATGCAGTCGATATGGAGATAGAACGAGCAGCCACA
TTCGAGGTCTACCCGCCTACGTCTGAGGGCCCTGGTCTTCGCTGTGCGGTGTTGGACTTT
GATGGGCACTTGAGAACAATGGCTCATGGAGGGTGACGAAGGTGGCAT
>JF909071
CTAAATACTCTTAAGAAAAGACCAGTCTGAGGCCGTAAGGTCGTCCAGACCTTGAAGTTG
AGAAAACACTTGTGAATCGCCAATGCCTTCCGGAGGTTGTGGTTGAAACGTATCTGGAGT
GTGATGATGTCGTGGTTCATGTTCCCTGGCCTCTTGTCGTGGTTGGTGATGTCGAAATAG
AGGGGATTTGTTATTTCCCAGGTAAAAACGCCATTCTTTGCTTGAGGCGCAGTGATGAGT
TCCCCTGTGCGAAAATCCATGGTTGATGCAGTCGATATGGAGATAGAACGAGCAGCCACA
TTCGAGGTCTACCCGCCTACGTCTGAGGGCCCTGGTCTTCGCTGTGCGGTGTTGGACTTT
GATGGGCACTTGAGAACAATGGCTCATGGAGGGTGACGAAGGTGGCAT
>JF909072
CTAAATACTCTTAAGAAAAGACCAGTCTGAGGCCGTAAGGTCGTCCAGACCTTGAAGTTG
AGAAAACACTTGTGAATCGCCAATGCCTTCCGGAGGTTGTGGTTGAAACGTATCTGGAGT
GTGATGATGTCGTGGTTCATGTTCCCTGGCCTCTTGTCGTGGTTGGTGATGTCGAAATAG
AGGGGATTTGTTATTTCCCAGGTAAAAACGCCATTCTTTGCTTGAGGCGCAGTGATGAGT
TCCCCTGTGCGAAAATCCATGGTTGATGCAGTCGATATGGAGATAGAACGAGCAGCCACA
TTCGAGGTCTACCCGCCTACGTCTGAGGGCCCTGGTCTTCGCTGTGCGGTGTTGGACTTT
GATGGGCACTTGAGAACAATGGCTCATGGAGGGTGACGAAGGTGGCAT
>JF909170
CTAAATACTCTTAAGAAAAGACCAGTCTGAGGCCGTAAGGTCGTCCAGACCTTGAAGTTG
AGAAAACACTTGTGAATCGCCAATGCCTTCCGGAGGTTGTGGTTGAAACGTATCTGGAGT
GTGATGATGTCGTGGTTCATGTTCCCTGGCCTCTTGTCGTGGTTGGTGATGTCGAAATAG
AGGGGATTTGTTATTTCCCAGGTAAAAACGCCATTCTTTGCTTGAGGCGCAGTGATGAGT
TCCCCTGTGCGAAAATCCATGGTTGATGCAGTCGATATGGAGATAGAACGAGCAGCCACA
TTCGAGGTCTACCCGCCTACGTCTGAGGGCCCTGGTCTTCGCTGTGCGGTGTTGGACTTT
GATGGGCACTTGAGAACAATGGCTCATGGAGGGTGACGAAGGTGGCAT
>JF909169
CTAAATACTCTTAAGAAAAGACCAGTCTGAGGCCGTAAGGTCGTCCAGACCTTGAAGTTC
AGAAAACACTTGTGAATCGCCAATGCCTTCCGGAGGTTGTGGTTGAAACGTATCTGGAGT
GTGATGATGTCGTGGTTCATGTTTCCTGGCCTCTTGTCGTGGTTGGTGATGTCGAAATAG
AGGGGATTTGTTATTTCCCAGGTAAAAACGCCATTCTTTGCTTGAGGCGCAGTGATGAGT
TCCCCTGTGCGAAAATCCATGGTTGATGCAGTCGATATGGAGATAGAACGAGCAGCCACA
TTCGAGGTCTACCCGCCTACGTCTGAGGGCCCTGGTCTTCGCTGTGCGGTGTTGGACTTT
GATGGGCACTTGAGAACAATGGCACATGGAGGGTGACGAAGGTGGCAT
>JF909190
CTAAATACTCTTAAGAAAAGACCAGTCTGAGGCCGTAAGGTCGTCCAGACCTTGAAGTTG
AGAAAACACTTGTGAATCGCCAATGCCTTCCGGAGGTTGTGGTTGAAACGTATCTGGAGT
GTGATGATGTCGTGGTTCATGTTCCCTGGCCTCTTCTCGTGGTTGGTGATGTCGAAATAG
AGGGGATTTGTTATTTCCCAGGTAAAAACGCCATTCTTTGCTTGAGGCGCAGTGATGAGT
TCCCCTGTGCGAGAATCCATGGTTGATGCAGTCGATATGGAGATAGAACGAGCAGCCACA
TTCGAGGTCTACCCGCCTACGTCGGATGGCCCTGGTCTTCGCTGTGCGGTGTTGGACTTT
GATGGGCACTTGAGAACAATGGCTCATGGAGGGTGACGAAGGTGGCAT
>JF909189
CTAAATACTCTTAAGAAAAGACCAGTCTGAGGCCGTAAGGTCGTCCAGACCTTGAAGTTG
AGAAAACACTTGTGAATCGCCAATGCCTTCCGGAGGTTGTGGTTGAAACGTATCTGGAGT
GTGATGATGTCGTGGTTCATGTTCCCTGGCCTCTTCTCGTGGTTGGTGATGTCGAAATAG
AGGGGATTTGTTATTTCCCAGGTAAAAACGCCATTCTTTGCTTGAGGCGCAGTGATGAGT
TCCCCTGTGCGAGAATCCATGGTTGATGCAGTCGATATGGAGATAGAACGAGCAGCCACA
TTCGAGGTCTACCCGCCTACGTCGGATGGCCCTGGTCTTCGCTGTGCGGTGTTGGACTTT
GATGGGCACTTGAGAACAATGGCTCATGGAGGGTGACGAAGGTGGCAT
>JF909188
CTAAATACTCTTAAGAAAAGACCAGTCTGAGGCCGTAAGGTCGTCCAGACCTTGAAGTTG
AGAAAACACTTGTGAATCGCCAATGCCTTCCGGAGGTTGTGGTTGAAACGTATCTGGAGT
GTGATGATGTCGTGGTTCATGTTCCCTGGCCTCTTGTCGTGGTTGGTGATGTCGAAATAG
AGGGGATTTGTTATTTCCCAGGTAAAAACGCCATTCTTTGCTTGAGGCGCAGTGATGAGT
TCCCCTGTGCGAAAATCCATGATTGATGCAGTCGATATGGAGATAGAACGAGCAGCCACA
TGCGAGGTCTACCCGCCTACGTCGGAGGGCCCTGGTCTTCGCTGTGCGGTGTTGGACTTT
GATGGGCACTTGAGAACAATGGCTCATGGAGGGTGACGAAGGTGGCAT
>JF909171
CTAAATACTCTTAAGAAAAGACCAGTCTGAGGCCGTAAGGTCGTCCAGACCTTGAAGTTG
AGAAAACACTTGTGAATCGCCAATGCCTTCCGGAGGTTGTGGTTGAAACGTATCTGGAGT
GTGATGATGTCGTGGTTCATGTTCCCTGGCCTCTTGTCGTGGTTGGTGATGTCGAAATAG
AGGGGATTTGTTATTTCCCAGGTAAAAACGCCATTCTTTGCTTGAGGCGCAGTGATGAGT
TCCCCTGTGCGAAAATCCATGATTGATGCAGTCGATATGGAGATAGAACGAGCAGCCACA
TTCGAGGTCTACCCGCCTACGTCGGAGGGCCCTGGTCTTCGCTGTGCGGTGTTGGACTTT
GATGGGCACTTGAGAACAATGGCTCATGGAGGGTGACGAAGGTGGCAT
>JF909167
CTAAATACTCTTAAGAAAAGACCAGTCTGAGGCCGTAAGGTCGTCCAGACCTTGAAGTTG
AGAAAACACTTGTGAATCGCCAATGCCTTCCGGAGGTTGTGGTTGAAACGTATCTGGAGT
GTGATTATGTCGTGGTTCATGTTCCCTGGCCTCTTGTCGTGGTTGGTGATGTCGAAATAG
AGGGGATTTGTTATTTCCCAGGTAAAAACGCCATTCTTTGCTTGAGGCGCAGTGATGAGT
TCCCCTGTGCGAAAATCCATGGTTGATGCAGTCGATATGGAGATAGAACGAGCAGCCACA
TTCGAGGTCTACCCGCCTACGTCGGAGGGCCCTGGTCTTCGCTGTGCGGTGTTGGACTTT
GATGGGCACTTGAGAACAATGGCTCATGGAGGGTGACGAAGGTGGCAT
>JF909166
CTAAATACTCTTAAGAAAAGACCAGTCTGAGGCCGTAAGGTCGTCCAGACCTTGAAGTTG
AGAAAACACTTGTGAATCGCCAATGCCTTCCGGAGGTTGTGGTTGAAACGTATCTGGAGT
GTGATTATGTCGTGGTTCATGTTCCCTGGCCTCTTGTCGTGGTTGGTGATGTCGAAATAG
AGGGGATTTGTTATTTCCCAGGTAAAAACGCCATTCTTTGCTTGAGGCGCAGTGATGAGT
TCCCCTGTGCGAAAATCCATGGTTGATGCAGTCGATATGGAGATAGAACGAGCAGCCACA
TTCGAGGTCTACCCGCCTACGTCGGAGGGCCCTGGTCTTCGCTGTGCGGTGTTGGACTTT
GATGGGCACTTGAGAACAATGGCTCATGGAGGGTGACGAAGGTGGCAT
>JF909165
CTAAATACTCTTAAGAAAAGACCAGTCTGAGGCCGTAAGGTCGTCCAGACCTTGAAGTTG
AGAAAACACTTGTGAATCGCCAATGCCTTCCGGAGGTTGTGGTTGAAACGTATCTGGAGT
GTGATTATGTCGTGGTTCATGTTCCCTGGCCTCTTGTCGTGGTTGGTGATGTCGAAATAG
AGGGGATTTGTTATTTCCCAGGTAAAAACGCCATTCTTTGCTTGAGGCGCAGTGATGAGT
TCCCCTGTGCGAAAATCCATGGTTGATGCAGTCGATATGGAGATAGAACGAGCAGCCACA
TTCGAGGTCTACCCGCCTACGTCGGAGGGCCCTGGTCTTCGCTGTGCGGTGTTGGACTTT
GATGGGCACTTGAGAACAATGGCTCATGGAGGGTGACGAAGGTGGCAT
>JF909184
CTAAATACTCTTAAGAAAAGACCAGTCTGAGGCCGTAAGGTCGTCCAGACCTTGAAGTTG
AGAAAACACTTGTGAATCGCCAATGCCTTCCGGAGGTTGTGGTTGAAACGTATCTGGAGT
GTGATGATGTCGTGGTTCATGTTCCCTGGCCTCTTGTCGTGGTTGGTGATGTCGAAATAG
AGGGGATTTGTTATTTCCCAGGTAAAAACGCCATTCTTTGCTTGAGGCGCAGTGATGAGT
TCCCCTGTGCGAAAATCCATGGTTGATGCAGTCGATATGGAGATAGAACGAGCAGCCACA
TTCGAGGTCTACCCGCCTACGTCGGAGGGCCCTGGTCTTCGCTGTGCGGTGTTGGACTTT
GATGGGCACTTGAGAACAATGGCTCATGGAGGGTGACGAAGGTGGCAT
>JF909183
CTAAATACTCTTAAGAAAAGACCAGTCTGAGGCCGTAAGGTCGTCCAGACCTTGAAGTTG
AGAAAACACTTGTGAATCGCCAATGCCTTCCGGAGGTTGTGGTTGAAACGTATCTGGAGT
GTGATGATGTCGTGGTTCATGTTCCCTGGCCTCTTGTCGTGGTTGGTGATGTCGAAATAG
AGGGGATTTGTTATTTCCCAGGTAAAAACGCCATTCTTTGCTTGAGGCGCAGTGATGAGT
TCCCCTGTGCGAAAATCCATGGTTGATGCAGTCGATATGGAGATAGAACGAGCAGCCACA
TTCGAGGTCTACCCGCCTACGTCGGAGGGCCCTGGTCTTCGCTGTGCGGTGTTGGACTTT
GATGGGCACTTGAGAACAATGGCTCATGGAGGGTGACGAAGGTGGCAT
>JF909180
CTAAATACTCTTAAGAAAAGACCAGTCTGAGGCCGTAAGGTCGTCCAGACCTTGAAGTTG
AGAAAACACTTGTGAATCGCCAATGCCTTCCGGAGGTTGTGGTTGAAACGTATCTGGAGT
GTGATGATGTCGTGGTTCATGTTCCCTGGCCTCTTGTCGTGGTTGGTGATGTCGAAATAG
AGGGGATTTGTTATTTCCCAAGTAAAAACGCCATTCTTTGCTTGAGGCGCAGTGATGAGT
TCCCCTGTGCGAAAATCCATGGTTGATGCAGTCGATATGGAGATAGAACGAGCAGCCACA
TTCGAGGTCTACCCGCCTACGTCGGAGGGCCCTGGTCTTCGCTGTGCGGTGTTGGACTTT
GATGGGCACTTGAGAACAATGGCTCATGGAGGGTGACGAAGGTGGCAT
>JF909178
CTAAATACTCTTAAGAAAAGACCAGTCTGAGGCCGTAAGGTCGTCCAGACCTTGAAGTTG
AGAAAACACTTGTGAATCGCCAATGCCTTCCGGAGGTTGTGGTTGAAACGTATCTGGAGT
GTGATGATGTCGTGGTTCATGTTCCCTGGCCTCTTGTCGTGGTTGGTGATGTCGAAATAG
AGGGGATTTGTTATTTCCCAAGTAAAAACGCCATTCTTTGCTTGAGGCGCAGTGATGAGT
TCCCCTGTGCGAAAATCCATGGTTGATGCAGTCGATATGGAGATAGAACGAGCAGCCACA
TTCGAGGTCTACCCGCCTACGTCGGAGGGCCCTGGTCTTCGCTGTGCGGTGTTGGACTTT
GATGGGCACTTGAGAACAATGGCTCATGGAGGGTGACGAAGGTGGCAT
>JF909164
CTAAATACTCTTAAGAAAAGACCAGTCTGAGGCCGTAAGGTCGTCCAGACCTTGAAGTTG
AGAAAACACTTGTGAATCGCCAATGCCTTCCGGAGGTTGTGGTTGAAACGTATCTGGAGT
GTGATGATGTCGTGGTTCATGTTCCCTGGCCTCTTGTCGTGGTTGGTGATGTCGAAATAG
AGGGGATTTGTTATTTCCCAAGTAAAAACGCCATTCTTTGCTTGAGGCGCAGTGATGAGT
TCCCCTGTGCGAAAATCCATGGTTGATGCAGTCGATATGGAGATAGAACGAGCAGCCACA
TTCGAGGTCTACCCGCCTACGTCGGAGGGCCCTGGTCTTCGCTGTGCGGTGTTGGACTTT
GATGGGCACTTGAGAACAATGGCTCATGGAGGGTGACGAAGGTGGCAT
>JF909163
CTAAATACTCTTAAGAAAAGACCAGTCTGAGGCCGTAAGGTCGTCCAGACCTTGAAGTTG
AGAAAACACTTGTGAATCGCCAATGCCTTCCGGAGGTTGTGGTTGAAACGTATCTGGAGT
GTGATGATGTCGTGGTTCATGTTCCCTGGCCTCTTGTCGTGGTTGGTGATGTCGAAATAG
AGGGGATTTGTTATTTCCCAAGTAAAAACGCCATTCTTTGCTTGAGGCGCAGTGATGAGT
TCCCCTGTGCGAAAATCCATGGTTGATGCAGTCGATATGGAGATAGAACGAGCAGCCACA
TTCGAGGTCTACCCGCCTACGTCGGAGGGCCCTGGTCTTCGCTGTGCGGTGTTGGACTTT
GATGGGCACTTGAGAACAATGGCTCATGGAGGGTGACGAAGGTGGCAT
>JF909176
CTAAATACTCTTAAGAAAAGACCAGTCTGAGGCCGTAAGGTCGTCCAGACCTTGAAGTTG
AGAAAACACTTGTGAATCGCCAATGCCTTCCGGAGGTTGTGGTTGAAACGTATCTGGAGT
GTGATGATGTCGTGGTTCATGTTCCCTGGCCTCTTGTCGTGGTTGGTGATGTCGAAATAG
AGGGGATTTGTTATTTCCCAGGTAAAAACGCCATTCTTTGCTTGAGGCGCAGTGATGAGT
TCCCCTGTGCGAAAATCCATGGTTGATGCAGTCGATATGGAGATAGAACGAGCAGCCACA
TTCGAGGTCGACCCGCCTACGTCGGAGGGCCCTGGTCTTCGCTGTGCGGTGTTGGACTTT
GATGGGCACTTGAGAACAATGGCTCATGGAGGGTGACGAAGGTGGCAT
>JF909173
CTAAATACTCTTAAGAAAAGACCAGTCTGAGGCCGTAAGGTCGTCCAGACCTTGAAGTTG
AGAAAACACTTGTGAATCGCCAATGCCTTCCGGAGGTTGTGGTTGAAACGTATCTGGAGT
GTGATGATGTCGTGGTTCATGTTCCCTGGCCTCGTGTCGTGGTTGGTGATGTCGAAATAG
AGGGGATTTGTTATTTCCCAGGTAAAAACGCCATTCTTTGCTTGAGGCGCAGTGATGAGT
TCCCCTGTGCGAAAATCCATGGTTGATGCAGTCGATATGGAGATAGAACGAGCAGCCACA
TTCGAGGTCTACCCGCCTACGTCGGAGGGCCCTGGTTTTCGCTGTGCGGTGTTGGACTTT
GATGGGCACTTGAGAACAATGGCTCATGGAGGGTGACGAAGGTGGCAT
>JF909182
CTAAATACTCTTAAGAAAAGACCAGTCTGAGGCCGTAAGGTCGTCCAGACCTTGAAGTTG
AGAAAACACTTGTGAATCGCCAATGCCTTCCGGAGGTTGTGGTTGAAACGTATCTGGAGG
GTGATGATGTCGTGGTTCATGTTCCCTGGCCTCTTGTCGTGGTTGGTGATGGCGAAATAG
AGGGGATTTGTTATTTCCCAGGTAAAAACGCCATTCTTTGCTTGAGGCGCAGTGATGAGT
TCCCCTGTGCGAAAATCCATGGTTGATGCAGTCGATATGGAGATAGAACGAGCAGCCACA
TTCGAGGTCTACCCGCCTACGTCGGAGGGCCCTGGTCTTCGCTGTGCGGTGTTGGACTTT
GATGGGCACTTGAGAACAATGGCTCATGGAGGGTGACGAAGGTGGCAT
>JF909181
CTAAATACTCTTAAGAAAAGACCAGTCTGAGGCCGTAAGGTCGTCCAGACCTTGAAGTTG
AGAAAACACTTGTGAATCGCCAATGCCTTCCGGAGGTTGTGGTTGAAACGTATCTGGAGG
GTGATGATGTCGTGGTTCATGTTCCCTGGCCTCTTGTCGTGGTTGGTGATGGCGAAATAG
AGGGGATTTGTTATTTCCCAGGTAAAAACGCCATTCTTTGCTTGAGGCGCAGTGATGAGT
TCCCCTGTGCGAAAATCCATGGTTGATGCAGTCGATATGGAGATAGAACGAGCAGCCACA
TTCGAGGTCTACCCGCCTACGTCGGAGGGCCCTGGTCTTCGCTGTGCGGTGTTGGACTTT
GATGGGCACTTGAGAACAATGGCTCATGGAGGGTGACGAAGGTGGCAT
>JF909175
CTAAATACTCTTAAGAAAAGACCAGTCGGAGGCCGTAAGGTCGTCCAGACCTTGAAGTTG
AGAAAACACTTGTGAATCGCCAATGCCTTCCGGAGGTTGTGGTTGAAACGTATCTGGAGT
GTGATGATGTCGTGGTTCATGTTCCCTGGCCTCTTGTCGTGGTTGGTGATGATGAAATAT
AGGGGATTTGTTATTTCCCAGGTAAAAACGCCATTCTTTGCTTGAGGCGCAGTGATGAGT
TCCCCTGTGCGAAAATCCATGGTTGATGCAGTCGATATGGAGATAGAACGAGCAGCCACA
TTCGAGGTCTACCCGCCTACGTCGGATGGCCCTGGTCTTCGCTGTGCGGTGTTGGACTTT
GATGGGCACTTGAGAACAATGGCTCATGGAGGGTGACGAAGGTGGCAT
>JF909096
CTAAATACTCTTAAGAAAAGACCAGTCGGAGGCCGTAAGGTCGTCCAGACCTTGAAGTTG
AGAAAACACTTGTGAATCGCCAATGCCTTCCGGAGGTTGTGGTTGAAACGTATCTGGAGT
GTGATGATGTCGTGGTTCATGTTCCCTGGCCTCTTGTCGTGGTTGGTGATGATGAAATAT
AGGGGATTTGTTATTTCCCAGGTAAAAACGCCATTCTTTGCTTGAGGCGCAGTGATGAGT
TCCCCTGTGCGAAAATCCATGGTTGATGCAGTCGATATGGAGATAGAACGAGCAGCCACA
TTCGAGGTCTACCCGCCTACGTCGGATGGCCCTGTTCTTCGCTGTGCGGTGTTGGACTTT
GATGGGCACTTGAGAACAATGGCTCATGGAGGGTGACGAAGGTGGCAT
>JF909075
CTAAATACTCTTAAGAAAAGACCAGTCTGAGGCCGTAAGGTCGTCCAGACCTTGAAGTTG
AGAAAACACTTGTGAATCGCCAATGCCTTCCGGAGGTTGTGGTTGAAACGTATCTGGAGT
GTGATGATGTCGTGGTTCATGTTCCCTGGCCTCTTGTCGTGGTTGGTGATGTCGAAATAG
AGGGGATTTGTTATTTCCCAGGTAAAAACGCCATTCTTTGCTTGAGGCGCAGTGATGAGT
TCCCCTGTGCGAAAATCCATGGTTGATGCAGTCGATATGGAGATAGAACGAGCAGCCACA
TTCGAGGTCTACCCGGCTACGTCTGAGGGCCCTGGTCTTCGCTGTGCGGTGTTGGACTTT
GATGGGCACTTGAGAACAATGGCTCGTGGAGGGTGACGAAGGTGGCAT
>JF909076
CTAAATACTCTTAAGAAAAGACCAGTCTGAGGCCGTAAGGTCGTCCAGACCTTGAAGTTG
AGAAAACACTTGTGAATCGCCAATGCCTTCCGGAGGTTGTGGTTGAAACGTATCTGGAGT
GTGATGATGTCGTGGTTCATGTTCCCTGGCCGCTTGTCGTGGTTGGTGATGTCGAAATAG
AGGGGATTTGTTATTTCCCAGGTAAAAACGCCATTCTTTGCTTGAGGCGCAGTGATGAGT
GCCCCTGTGCGAGAATCCATGGTTGATGCAGTCGATATGGAGATAGAACGAGCAGCCACA
TTCGAGGTCTACCCGCCTACGTCTGAGGGCCCTGGTCTTCGCTGTGCGGTGTTGGACTTT
GATGGGCACTTGAGAACAATGGCTCGTGGAGGGTGACGAAGGTGGCAT
>JF909068
CTAAATACTCTTAAGAAAAGACCAGTCTGAGGCCGTAAGGTCGTCCAGACCTTGAAGTTG
AGAAAACACTTGTGAATCGCCAATGCCTTCCGGAGGTTGTGGTTGAAACGTATCTGGAGT
GTGATGATGTCGTGGTTCATGTTCCCTGGCCTCATGTCGTGGTCGGTGATGTCGAAATAG
AGGGGATTTGTTATTTCCCAGGTAAAAACGCCATTCTTTGCTTGAGGCGCAGTGATGAGT
TCCCCTGTGCGAGAATCCATGGTTGATGCAGTCGATATGGAGATAGAACGAGCAGCCACA
TTCGAGGTCTACCCGCCTACGTCTGAGGGCCCTGGTCTTCGCTGTGCGGTGTTGGACCTT
GATGGGCACTTGAGAACAATGGCTCGTGGAGGGTGACGAAGGTGGCAT
>AJ717554
CTAAATACTTTTAAGAAAAGACCAGTCGGAGGCCGTAAGGTCGTCCAGACCTTGAAGTTC
AGAAAACACTTGTGAATCCCCAGTGCCTTCCGGATGTTGTGGTTGAACCGTATCTGGAGT
GTGATGATGTCGTGGTTCATGTTCCCTGGCCTCTTGTCGTGGTTGGTGATTGCGAAATAG
AGGGGATTTATTATTTCCCAGGTAAAAACGCCATTCTTTGCTTGAGGCGCAGTGATGAGT
TCCCCTGTGCGAGAATCCATGGTTGATGCAGTCGATATGGAGATAGAACGAGCAGCCGCA
TTCGAGGTCTACCCGCCTACGTCTGAGTGCCCTGGTTTTCGCTGTGCGGTGTTGGACTTT
GATGGGCACTTGAGAACAATGGCTCGTAGAGGGTGACGAAGGTGGCAT
>AJ717553
CTAAATACTTTTAAGAAAAGACCAGTCTGAGGCCGTAAGGTCGTCCAGACCTTGAAGTTG
AGAAAACACTTGTGAATCCCCAGTGCCTTCCGGATGTTGTGGTTGAACCGTATCTGGAGT
GTGATGATGTCGTGGTTCATGTGCCCTGGCCTCTTGTCGTGGTTGGTGATTTCGAAATAG
AGGGGATTTGTTATTTCCCAGGTAAAAACGCCATTCTTTGCTTGAGGCGCAGTGATGAGT
TCCCCTGTGCGAGAATCCATGGTTGATGCAGTCGATATGGAGATAAAACGAGCAGCCGCA
TTCGAGGTCTACCCGCCTACGTCTGAGTGCCCTGGTCTTCGCTGTGCGGTGTTGGACTTT
GATGGGCACTTGAGAATAATGGCTCGTAGAGGGTGACGAAGGTGGCAT
>AJ717550
CTAAATACTTTTAAGAAAAGACCAGTCGGAGGCCGTAAGGTCGTCCAGACCTTGAAGTTG
AGAAAACACTTGTGAATCCCCAATGCCTTCCGGATGTTGTGGTTGAACCGTATCTGGAGT
GTGATGAGGTCGTGGTTCATGTTCCCTGGCCTCTTGTCGTGGTTGGTGATTTCGAAATAG
AGGGGATTTGTTATTTCCCAGGTAAAAACGCCATTCTTTGCTTGAGGCGCAGTGATGAGT
TCCCCTGTGCGAGAATCCATGGTTGATGCAGTCGATATGGAGATAGAACGAGCAGCCGCA
TTCGAGGTCTACCCGCCTACGTCGGAGTGCCCTGGTCTTCGCTGTGCGGTGTTGGACTTT
GATGGGCACTTGAGAACAATGGCTCGTAGAGGGTGACGAAGGTGGCAT
>AJ717549
CTAAATACTTTTAAGAAAAGACCAGTCGGAGGCCGTAAGGTCGTCCAGACCTTGAAGTTG
AGAAAACACTTGTGAATCCCCAATGCCTTCCGGATGTTGTGGTTGAACCGTATCTGGAGT
GTGATGATGTCGTGGTCCATGTTCCCTGGCCTCTTGTCGTGGTTGGTGATTTCGAAATAG
AGGGGATTTGTTATTTCCCAAGTAAAAACGCCATTCTTTGCTTGAGGCGCAGTGATGAGT
TCCCCTGTGCGAGAATCCATGGTTGATGCAGTCGATATGGAGATAGAACGAGCAGCCGCA
TTCGAGGTCTACCCGCCTACGTCGGAGTGCCCTGGTCTTCGCTGTGCGGTGTTGGACTTT
GATGGGCACTTGAGAACAATGGCGCGTAGAGGGTGACGAAGGTGGCAT
>AJ717548
CTAAATACTTTTAAGAAAAGACCAGTCGGAGGCCGTAAGGTCGTCCAGACCTTGAAGTTG
AGAAAACACTTGTGAATCCCCAATGCCGTCCGAATGTTGTGGTTGAACCGTATCTGGAGT
GTGATGATGTCGTGGGTCATGTTCCCTGGCCTCTTGTCGTGGTTGGTGATTGCGAAATAG
AGGGGATTTGTTATTTCCCAGGTAAAAACGCCATTCGTTGCTTGAGGCGCAGTGATGAGT
TCCCCTGTGCGAGAATCCATGGTTGATGCAGTCGATATGGAGATAGAACGAGCAGCCGCA
TTCGAGGTCTACCCGCCTACGTCTGAGTGCCCTGGTCTTCGCTGTGCGGTGTTGGACTTT
GATTGGCACTTGAGAACAATGGCTCGTAGAGGGTGACGAAGGTGGCAT
>AJ717547
CTAAATACTTTTAAAAAAAGACCAGTCGGAGGCCGTAAGGTCGTCCAGACCTTGAAGTTG
AGAAAACACTTGTGAATCCCCAATGCCTTCCGAATGTTGTGGTTGAACCGTATCTGGAGT
GTGATGATGTCGTGGGTCATGTTCCCTGGCCTCTTGTCGTGGTTGGTGATTGCGAAATAG
AGGGGATTTGTTATTTCCCAGGTAAAAACGCCATTCGTTGCTTGAGGCGCAGTGATGAGT
TCCCCTGTGCGAGAATCCATGGTTGATGCAGTCGATATGGAGATAGAACGAGCAGCCGCA
TTCGAGGTCTACCCGCCTACGTCTGAGTGCCCTGGTCTTCGCTGTGCGGTGTTGGACTTT
GATTGGCACTTGAGAACAATGGCTCGTAGAGGGTGACGAAGGTGGCAT
>AJ717552
CTAAATACTTTTAAGAAAAGACCAGTCGGAGGCCGTAAGGTCGTCCAGACCTTGAAGTTG
AGAAAACACTTGTGAATCCCCAATGCCTTCCGGAGGTTGTGGTTGAACCGTATCTGGAGT
GTGATGATGTCGTGGGTCATGTTCCCTGGCCTCTTGTCGTGGTTGGTGATTTCGAAATAG
AGGGGATTTGTTATTTCCCAGGTAAAAACGCCATTCTTTGCTTGAGGCGCAGTGATGAGT
TCCCCTGTGCGAGAATCCATGGTTGATGCAGTCGATATGGAGATAGAACGAGCAGCCGCA
TTCGAGGTCTACCCGCCTACGTCTGAGTGCCCTGCTCTTCGCTGTGCGGTGTTGGACTTT
GATGGGCACTTGAGAACAATGGCTCGTAGAGGGTGATGAAGGTGGCAT
>AJ717551
CTAAATACTTTTAAGAAAAGACCAGTCTGAGGCCGTAAGGTCGTCCAGACCCTGAAGTTG
AGAAAACACTTGTGAATCCCCAATGCCTTCCGGAGGTTGTGGTTGAACCGTATCTGGAGT
GTGATGATGTCGTGGTTCATGTTCCCTGGCCTCTTGTCGTGGTTGGTGATTTCGAAATAG
AGGGGATTTGTTATTTCCCAGGTAAAAACGCCATTCTTTGCTTGAGGCGCAGTGATGAGT
TCCCCTGTGCGAGAATCCATGGTTGATGCAGTCGATATGGAGATAGAACGAGCAGCCGCA
TTCGAGGTCTACCCGCCTACGTCTGAGTGCCCTGGTCTTCGCTGTGCGGTGTTGGACTTT
GATGGGCACTGGAGAACAATGGCTCGTACAGGGTGATGAAGGTGGCAT
>AJ717557
CTAAATACTCTTAAGAAAAGACCAGTCTGAGGCCGTAAGGTCGTCCAGACCTTGAAGTTG
AGAAAACACTTGTGAATCCCCAATGCCTTCCGGAGGTTGTGGTTGAACCGTATCTGGAGT
GTGATGATGTCGTGGTTCATGTTCCCTGGCCGCTTGTCGTGGTTGGTGATTTCGAAATAG
AGGGGATTTGTTATTTCCCAGGTAAAAACGCCATTCTTTGCTTGAGGCGCAGTGATGAGT
TCCCCTGTGCGAGAATCCATGGTTGATGCAGTCGATATGGAGATAGAACGAGCAGCCGCA
TTCGAGGTCCACCCGCCTACGTCTGAGTGCCCTGGTCTTCGCTGTGCGGTGTTGGACTTT
GATTGGCACTTGAGAACAATGGCTCGTAGAGGGTGACGAAGGTGGCAT
>KT869124
CTAAATACTCTTAAGAAAAGACCAGTCTGAGGCCGTAAGGTCGTCCAGACCTTGAAGTTG
AGAAAACACTTGTGAATCCCCAATGCCTTCCTGATGTTGTGGTTGAACCGTATCTGGAGT
GTGATGATGTCGTGGTTCAGGTTCCCTGGCCTCACGTCGTGGTTGGTGATTTCGAAATAT
AGGGGATTTGTTATTTCCCAGGTAAAAACGCCATTCATTGCTTGAGGCGCAGTGATGAGT
TCCCCTGTGCGAGAATCCATGGTTGATGCAGTCGATATGGAGATAAAACGAGCAGCCGCA
TGAGAGGTCTACCCTCCTACGTCTGAGAGCCCTGGTCTTCGCGGTGCGGTGTTGGACTTT
GATGGGCACTTGAGAACAATGGCTCGTGGATGGTGATGAAGGTGGCAT
>KT869123
CTAAATACTCTTAAGAAAAGACCAGTCTGAGGCCGTAAGGTCGTCCAGACCTTGAAGTTG
AGAAAACACTTGTGAATCCCCAATGCCTTCCTGATGTTGTGGTTGAACCGTATCTGGAGT
GTGATGATGTCGTGGTTCAGGTTCCCTGGCCTCACGTCGTGGTTGGTGATTTCGAAATAT
AGGGGATTTGTTATTTCCCAGGTAAAAACGCCATTCATTGCTTGAGGCGCAGTGATGAGT
TCCCCTGTGCGAGAATCCATGGTTGATGCAGTCGATATGGAGATAAAACGAGCAGCCGCA
TGAGAGGTCTACCCTCCTACGTCTGAGAGCCCTGGTCTTCGCGGTGCGGTGTTGGACTTT
GATGGGCACTTGAGAACAATGGCTCGTGGATGGTGATGAAGGTGGCAT
>JF909159
CTAAATACTCTTAAGAAACGACCAGTCTGAGGCTGTAAGGTCGTCCAGACCTTGAAGTTG
AGAAAACACTTGTGAATCCCCAATGTCTTCCGGAGGTTGTGGTTGAACCGTATCTGGAGT
GTGATGATGTCGTGGTGCATGTTCCCTGGCCTCTCGTCGTGGTTGGTGATTTTGAAATAT
AGGGGATTTGTTATTTCCCAGGTAAAAACGCCATTCTTTGCTTGAGGCGCAGTGATGAGT
TCCCCTGTGCGAGAATCCATGGTTGATGCAGTCGATATGGAGATAGAACGAGCAACCGCA
TTCGAGGTCTACCCGCCTACGTCTGAGGGCCCTGGTCTTCGCTGTGCGGTGTTGGACTTT
GATGGGTACTTGAGAACAATGGCTCGTGGAGGGTGACGAAGGTGGCAT
>JF909158
CTAAATACTCTTAAGAAACGACCAGTCTGAGGCTGTAAGGTCGTCCAGACCTTGAAGTTG
AGAAAACACTTGTGAATCCCCAATGTCTTCCGGAGGTTGTGGTTGAACCGTATCTGGAGT
GTGATGATGTCGTGGTGCATGTTCCCTGGCCTCTCGTCGTGGTTGGTGATTTTGAAATAT
AGGGGATTTGTTATTTCCCAGGTAAAAACGCCATTCTTTGCTTGAGGCGCAGTGATGAGT
TCCCCTGTGCGAGAATCCATGGTTGATGCAGTCGATATGGAGATAGAACGAGCAACCGCA
TTCGAGGTCTACCCGCCTACGTCTGAGGGCCCTGGTCTTCGCTGTGCGGTGTTGGACTTT
GATGGGTACTTGAGAACAATGGCTCGTGGAGGGTGACGAAGGTGGCAT
>JF909160
CTAAATACTCTTAAGAAACGACCAGTCTGAGGCTGTAAGGTCGTCCAGACCTTGAAGTTG
AGAAAACACTTGTGAATCCCCAATGTCTTCCGGATGTTGTGGTTGAACCGTATCTGGAGT
GTGATGATGTCGTGGTGCATGTTCCCTGGCCTCTCGTCGTGGTTGGTGATTTTGAAATAT
AGGGGATTTGTTATTTCCCAGGTAAAAACGCCATTCTTTGCTTGAGGCGCAGTGATGAGT
TCCCCTGTGCGAGAATCCATGGTTGATGCAGTCGATATGGAGATAGAACGAGCAACCGCA
TTCGAGGTCTACCCGCCTACGTCTGAGGGCCCTGGTCTTCGCTGTGCGGTGTTGGACTTT
GATGGGTACTTGAGAACAATGGCTCGTGGAGGGTGACGAAGGTGGCAT
>JF909152
CTAAATACTCTTAAGAAACGACCAGTCTGAGGCTGTAAGGTCGTCCAGACCTTGAAGTTG
AGAAAACACTTGTGAATCCCCAATGTCTTCCGGATGTTGTGGTTGAACCGTATCTGGAGT
GTGATGATGTCGTGGTTCATGTTCCCGGGCCTCTCGTCGTGGTTGGTGATTTTGAAATAT
AGGGGATTTGTTATTTCCCAGGTAAAAACGCCATTCTTTGCTTGAGGCGCAGTGATGAGT
TCCCCTGTGCGAGAATCCATGGTTGATGCAGTCGATATGGAGATAGAACGAGCAACCGCA
TTCGAGGTCTACCCGCCTACGTCTGAGGGCCCTGGTCTTCGCTGTGCGGTGTTGGACTTT
GATGGGTACTTGAGAACAATGGCTCGTGGAGGGTGACGAAGGTGGCAT
>JF909151
CTAAATACTCTTAAGAAACGACCAGTCTGAGGCTGTAAGGTCGTCCAGACCTTGAAGTTG
AGAAAACACTTGTGAATCCCCAATGTCTTCCGGATGTTGTGGTTGAACCGTATCTGGAGT
GTGATGATGTCGTGGTTCATGTTCCCGGGCCTCTCGTCGTGGTTGGTGATTGTGAAATAT
AGGGGATTTGTTATTTCCCAGGTAAAAACGCCATTCTTTGCTTGAGGCGCAGTGATGAGT
TCCCCTGTGCGAGAATCCATGGTTGATGCAGTCGATATGGAGATAGAACGAGCAACCGCA
TTCGAGGTCTACCCGCCTACGTCTGAGGGCCCTGGTCTTCGCTGTGCGGTGTTGGACTTT
GATGGGTACTTGAGAACAATGGCTCGTGGAGGGTGACGAAGGTGGCAT
>JF909161
CTAAATACTCTTAAGAAACGACCAGTCTGAGGCTGTAAGGTCGTCCAGACCTTGAAGTTG
AGAAAACACTTGTGAATCCCCAATGCCTTCCGGATGTTGTGGTTGAACCGTATCTGGAGT
GTGATGATGTCGTGGTTCATGTTCCCTGGCCTCTCGTCGTGGTTGGTGATTTTGAAATAT
AGGGGATTTGTTATTTCCCAGGTAAAAACGCCATTCTTTGCTTGAGGCGCAGTGATGAGT
TCCCCTGTGCGAGAATCCATGGTTGATGCAGTCGATATGGAGATAGAACGAGCAGCCGCA
TTCGAGGTCTACCCGCCTACGTCTGAGGGCCCTGTTCTTCGCTGTGCGGTGTTGGACTTT
GATGGGTACGTGAGAACAATGGCTCGTGGAGGGTGACGAAGGTGGCAT
>JF909156
CTAAATACTCTTAAGAAACGACCAGTCTGAGGCCGTAAGGTCGTCCAGACCTTGAAGTTG
AGAAAACACTTGTGAATCCCCAATGCCTTCCGGATGTTGTGGTTGAACCGTATCTGGAGT
GTGATGATGTCGTGGTTCATGTTCCCTGGCCTCTCGTCGTGGTTGGTGATGTTGAAATAT
AGGGGATTTGTTATTTCCCAGGTAAAAACGCCATTCTTTGCTTGAGGCGCAGTGATGAGT
TCCCCTGTGCGAGAATCCATGGTTGATGCAGTCGATATGGAGATAGAACGAGCAGCCGCA
TTCGAGGTCTACCCGCCTACGTCTGAGGGCCCTGTTCTTCGCTGTGCGGTGTTGGACTTT
GATGGGTACTTGAGAACAATGGCCCGTGGAGGGTGATGAAGGTGGCAT
>JF909092
CTAAATACTCTTAAGAAAAGACCAGTCGGAGGCCGTAAGGTCGTCCAGACCTTGAAGTGG
AGAAAACACTTGTGAATCCCCAATGCCTTCCGGATGTTGTGGTTGAACCGTATCTGGAGT
GTGATGATGTCGTGGTTCATGTTCCCTGGCCTCGTGTCGTGGTTGGTGATGTCGAAATAG
AGGGGATTTGTTATTGCCCAGGTAAAAACGCCATTCTTTGCTTGAGGCGCAGTGATGAGT
GCCCCTGTGCGAGAATCCATGGTTGATGCAGTCGATATGGAGATAGAACGAGCAGCCGCA
TTCGAGGTCTACCCGCCTACGTCTGAGGGCCCTGGTCTTCGTTGTGCGGTGTTGGACTTT
GATGGGTACTTGAGAACAATGGCTCGTGGAGGGTGACGAAGGTGGCAT
