# Supplementary material for: Gene Overlapping as a Modulator of Begomovirus Evolution
Source: Microorganisms. 2022 Feb 4;10(2):366. doi: 10.3390/microorganisms10020366 (PMC8875319; doi:10.3390/microorganisms10020366)
Supplement: Supplementary file 1 [file microorganisms-10-00366-s001.zip › File S1/East_African_cassava_mosaic_virus/DNA_AC1.fasta]

>JF909185
CTACGTCTGATGGCCCTGTTCTTCGCTGTGCGGTGTTGGACTTGGATGGGCACTTGAGAA
CAATGGCTCGTGGAGGGTGACGAAGGTGGCATTCTTTAAAGCCCAGGCTTTAAGGGACTG
ATTCTTTTCCTCTTCCAGAAACTCTTTATATGATGATGTTGGTCCTGGATTGCAGAGGAA
GATAGTGGGAATGCCGCCTTTAATTTGAATGGGCTTCCCGTACTTTGTATTGCTTTGCCA
GTCCCTTTGGGCCCCCATGAATTCTTTGAAGTGCTTGAGGTAGTGGGGGTCGACGTCATC
AATGACGTTGTACCATGCGTCGTTTGAATATACCTTTGGAGACAGATCCAGGTGTCCACA
TAGATAATTATGGGGTCCCAGTGAACGAGCCCACATGGTTTTCCCGGTCCGGCTATCGCC
TTCGAGAACAATACTGATCGGTCTCCATGGCCGCGCAGCGGGACTGCATATATTTTCTGA
TACCCATACCTCTAGTTCTTCGGGGACTTGTGTAAATGAGGATGATAAGAACGGACTAAC
GTAAGTTTGTGGCGGAGCCTGGAAGATTCTATCTGCGTTAGCAGATATGTTATGGAACTG
TAAAAAAAAGGACTTGGGATCTTTTTCTTTGATAATTTGAAGAGCTTCGGATTTAGAAGA
AGCATTCAACGCGTCGGCATATACCTGTGCTAAATGCTGGCCCTCGCCCCTTGCACTTCG
GGCATCGACTTGGAAAATTCCATCGTCAAGAAAGTCCCCTCCCTTTTCAATGTAAGCTTT
GACATCGGACGATGATTTAGCTCCCTGAATGTTCGGATGGAAATGTGTTGATCTGGATGG
GGAAATGAGATCGAAGAATCTCTGGTTTGTACATTGGAACTTGCCTTCGAATTGGATGAG
AACATGGAGATGAGGCACCCCATCCTGATGTAGTTCTCTGCAAACCCTAATGAATTTGAT
ATTCGTCGGGTAAGAAAGGGCTTTCAATTGGGAAAGGGCCTCGTCCTTGGTTAATGAGCA
TCGGGGATAGGTTATGAAATAATTTTTGGCATTTATTTGAAAACGACCGGCTCGTGGCAT
>JF909074
CTACGTCTGATGGCCCTGTTCTTCGCTGTGCGGTGTTGGACTTTGATGGGCACTTGAGAA
CAATGGCTCGTGGAGGGTGACGAAGGTGGCATTCTTTAAAGCCCAGGCTTTAAGGGACTG
ATTCTTTTCCTCTTCCAGAAACTCTTTATATGATGATGTTGGTCCTGGATTGCAGAGGAA
GATAGTGGGAATGCCGCCTTTAATTTGAATTGGCTTCCCGTACTTTGTATTGCTTTGCCA
GTCCCTTTGGGCCCCCATGAATTCTTTGAAGTGCTTGAGGTAGTGGGGGTCGACGTCATC
AATGACGTTGTACCATGCGTCGTTTGAATATACCTTTGGAGACAGATCCAGGTGTCCACA
TAGATAATTATGGGGTCCCAGTGAACGAGCCCACATGGTTTTCCCGGTCCGGCTATCGCC
TTCGAGAACAATACTGATCGGTCTCCATGGCCGCGCAGCGGGACTGCATATATTTTCCGA
TACCCATACCTCTAGTTCTTCGGGGACTTGTGTAAATGAGGATGATAAGAACGGACTAAC
GTAAGTTTGTGGCGGAGCCTGGAAGATTCTATCTGCGTTAGCAGATATGTTATGGAACTG
TAAAAAAAAGGACTTGGGATCTTTTTCTTTGATAATTTGAAGAGCTTCTGATTTAGAAGA
AGCATTCAACGCGTCGGCATATACCTGAGCTAAATGCTGGCCCTCGCCCCTTGCACTTCG
GGCATCGACTTGGAAAATTCCATCGTCAAGAAATTCCCCTCCCTTTTCAATGTAAGCTTT
GACATCGGACGATGATTTAGCTCCCTGAATGTTCGGATGGAAATGTGTTGATCTGGAGGG
GGAAATGAGATCGAAGAATCTCTGGTTGGTACATTGGAACTTGCCTTCGAATTGGATGAG
AACATGGAGATGAGGCACCCCATCTTGATGTAGTTCTCTGCAAACCCTAATGAATTTGAT
AGTCGTCGGGTAAGAAAGGGCTTTTAATTGGGAAAGGGCCTCTTCCTTGGTTAATGAGCA
TCGGGGATAGGTTATGAAATAATTTTTGGCATTTATTTGAAAACGACCGGCTCTTGGCAT
>JF909174
CTACGTCGGAGGGCCCTGTTCTTCGCTGTGCGGTGTTGGACTTTGATGGGCACTTGAGAA
CAATGGCTCGTGGAGGGTGACGAAGGTGGCATTCTTTAAAGCCCAGGCTTTAAGGGACTG
ATTCTTTTCCTCTTCCAGAAACTCTTTATAGGATGATGTTGGTCCTGGATTGCAGAGGAA
GATAGTGGGAATGCCGCCTTTAATTTGAATTGGCTTCCCGTACTTTGTATTGCTTTGCCA
GTCCCTTTGGGCCCCCATGAATTCTTTGAAGTGTTTGAGGTAGTGGGGGTCGACGTCATC
AATGACGTTGTACCATGCGTCGTTTGAATATACCTTTGGAGACAGATCCAGGTGTCCACA
TAGATAATTATGGGGTCCCAGTGAACGAGCCCACATGGTTTTCCCGGTCCGGCTATCGCC
TTCGAGAACAATACTGATCGGTCTCCATGGCCGCGCAGCGGGACTGCATATATTTTCTGA
AACCCATACCTCTAGTTCTTCGGGGACGTGTGTAAATGAGGATGATAAGAACGGACTAAC
GTAAGTTTGGGGCGGAGCCTGGAAGATTCTATCTGCGTTAGCAGATATGTTATGGAACTG
TAAAAAAAAGGACTTGGGATCTTTTTCTTTAATAATTTGAAGAGCTTCTGATTTAGAAGA
AGCATTCAACGCGTCGGCATATACCTGAGCTAAATGCTGGCCCTCGCCCCTTGCACTTCG
GGCATCGACTTGGAAAATTCCATCGTCAAGAAATTCCCCTCCCTTTTCAATGTAAGCTTT
GACATCGGACGATGATTTAGCTCCCTGAATGTTCGGATGGAAATGTGTTGATCGGGAGGG
GGAAATGAGATCGAAGAATCTCTGGTTGGTACATTGGAACTTGCCTTCGAATTGGATGAG
AACATGGAGATGAGGCACCCCATCCTGATGTAGTTCTCTGCAAACCCTAATGAATTTGAT
AATCGTGGGGTAAGAAAGGGCTTTTAATTGGGAAAGGGCCTCTTCCTTGGTTAATGAGCA
TCGGGGATAGGTTATGAAATAATTTTTGGCATTTATTTGAAAACGACCGGCTCGTGGCAT
>JF909063
CTACGTCGGAGGGCCCTGTTCTTCGCTGTGCGGTGTTGGACTTTGATGGGCACTTGAGAA
CAATGGCTCGTGGAGGGTGACGAAGGTGGCATTCTTTAAAGCCCAGGCTTTAAGGGACTG
ATGCTTTTCCTCTTCCAGAAACTCTTTATATGATGATTGTGGTCCTGGATTGCAGAGGAA
GATAGTGGGAATGCCGCCTTTAATTTGAATTGGCTTCCCGTACTTTGTATTGCTTTGCCA
GTCCCTTTGGGCCCCCATGAATTCTTTGAAGTGTTTGAGGTAGTGGGGGTCGACGTCATC
AATGACGTTGTACCATGCGTCGTTTGAATATACCTTTGGAGACAGATCCAGGTGTCCACA
TAGATAATTATGGGGTCCCAGTGAACGAGCCCACATGGTTTTCCCGGTCCGGCTATCGCC
TTCGAGAACAATACTGATCGGTCTCCATGGCCGCGCAGCGGGACTGCATATATTTTCTGA
TACCCATACCTCTACTTCTTCGGGGACTTGTGTAAATGATGATGATAAGAACGGACTAAC
GTAAGTTTGTGGCGGAGCCTGGAAGATTCTATCTGCGTTAGCAGATATGTTATGGAACTG
TAAAAAAAAGGACTTGGGATCTTTTTCTTTGATAATTTGAAGAGCTTCGGATTTAGAAGA
AGCATTCAACGCGTCGGCATATACCTGAGCTAAATGCTGGCCCTCGCCCCTTGCACTTCG
GGCATCGACCTGGAAAATTCCATCGTCAAGAAATTCCCCTCCCTTTTCAATGTAAGCTTT
GACATCGGACGATGATTTAGCTCCCTGAATGTTCGGATGGAAATGTGTTGAGCGGGAGGG
GGAAATGAGATCGAAGAATTTCTGGTTGGTACATTGGAACTTGCCTTCGAATTGGATGAG
AACATGGAGATGAGGCACCCCATCCCGATGTAGTTCTCTGCAAACCCTAATGAATTGGAT
ATTCGTCGGGTAAGAAAGGGCTTTTAATTGGGAAAGGGCCTCTTCCTTTGTTAATGAGCA
TCGGGGATAGGTTATGAAATAATTTTTGGCATTGATTTGAAAACGACCGGCTCTTGGCAT
>JF909073
CTACGTCTGAGGGCCCTGGTCTTCGCTGTGCGGTGTTGGACTTTGATGGGCACTTGAGAA
CAATGGCTCGTGGAGGGTGACGAAGGTGGCATTCTTTAAAGCCCAGGCTTTAAGGGATTG
ATTCTTTTCCTCTTCCAGAAACTCTTTATATGATGATGTTGGTCCTGGATTGCAGAGGAA
GATAGTGGGAATGCCGCCTTTAATTTGAATTGGCTTCCCGTACTTTGTATTGCTTTGCCA
GTCCCTTTGGGCCCCCATGAGATCTTTGAAGTGTTTGAGGTAGTGGGGGTCGACGTCATC
AATGTCGTTGTACCATGGGTCGTTTGAATATACCTTTGGAGACAGATCCAGGTGTCCACA
TAGATAATTATGGGGTCCCAGTAAACGAGCCCACATGGTTTTCCCGGTCAGGCTATCGCC
TTCGAGAACAATTCTGATCGGTCTCCATGGCCGCGCAGCGGGACTGCATATATTTTCGGA
TACCCATACCTCTAGTGCGTCGAAGACTTGTGTAAATGATGATGATAAGAACGGACTAAC
GTAAGTTTGTGGCGGAGCCTGGAAGATTCTATCTGCGTTAGCAGATATGTTATGGAACTG
TAAAAAAAAGGACTTGGGATCTTTTTCTTTGATAATTTGAAGAGCTTCTGATTTAGAAGA
AGCATTTAACGCGTCGGCATATACCTGAGCTAAATGCTGGCCCTCGCCCCTCGCACTTCG
GGCATCGACTTGGAAAATTCCATCGTCAAGAAATTCCCCTCCCTTTTCAATGTAAGCTTT
GACATCGGACGACGATTTAGCTCCCTGAATGTTCGGATGGAAATGTGTTGATCGGGATGG
GGAAATGAGATCGAAGAATCGCTGGTTGGTACATTGGAACTTGCCTTCGAATTGGATGAG
AACATGGAGATGAGGCACCCCATCCTGATGTAGTTCTCTGCAAACCCTAATGAATTTGAT
ATTCGTCGGGTAAGAAAGGGCTTTTAATTGGGAAAGGGCCTCTTCCTTGGTTAATGAGCA
TCGGGGATAGGTGATGAAATAATTTTTGGCATTTATTTGAAAACGACCGGCTCTTGGCAT
>JF909191
CTACGTCTGAGGGCCCTGTTCTTCGCTGTGCGGTGTTGGACTTTGATGGGTACTTGAGAA
CAATGGCTCGTGGAGGGTGACGAAGGTGGCATTCTTTAAAGCCCAGGCTTTAAGGGACTG
ATTCTTATCCTCTGCCAGAAACTCTTTATATGATGATGTTGGTCCTGGATTGCAGAGGAA
GATAGTGGGAATGCCGCCTTTAATTTGAATTGGCTTCCCGTACTTTGTATTGCTTTGCCA
GTCCCTTTGGGCCCCCATGAATTCTTTGAAGTGCTTTAGATAATGCGGGTCTACGTCGTC
AATGACGTTGTACCATGCGTCGTTTGAATATACCTTTGGAGACAGATCCAGGTGTCCACA
TAGATAATTATGGGGTCCCAGTGAACGAGCCCACATGGTTTTTCCGGTTCGGCTATCACC
TTCGAGAACAATACTGACCGGTCTCCATGGCCGCGCAGCGGGACTGCATATATTGTTTGA
TACCCATACCTCTATGTCTTCGGGGACGTGTGTAAAGGATGATGATAAGAACGGACTAAC
GTAAGTTTGTGGCGGAGCCTGGAAGATTCTATCTGCGTTAGCAGATATGTTATGGAACTG
TAAAAAAAAGGACTTGGGATCTTTTTCTTTAATAATTTGAAGAGCTTCGGATTTAGAAGA
AGCATTCAACGCGTCTGCATATACCTGAGCTAAATGCTGGCCCTCCCCCCTTGCACTTCT
GGCATCGACCTGGAAAATTCCATCGTCAAGAAATTCCCCTCCCTTTTCAATGTAAGCTTT
GACATCGGACGATGATTTAGCTCCCTGAATGTTCGGATGGAAATGTGATGATCTAGACGG
GGAAATGAGATCAAAGAATCTCTGGTTTGTACATTGGAACTTGCCTTCGAATTGGATGAG
AACATGGAGATGAGGCACCCCATCCTGATGTAGTTCTCTGCAAACCCTAATGAATTTGAT
ATTCGTCGGGTAAGAAAGGGCTTTTAATTGGGAAAGGGCCTCTTCCTTGGTTAATGAGCA
TCGGGGATAGGTGATGAAATAATTTTTGGCATTTATTTGAAAACGACCGGCTCTGGGCAT
>JF909168
CTACGTCTGAGGGCCCTGTTCTTCGCTGTGCGGTGTTGGACTTTGATGGGTACTTGAGAA
CAATGGCTCGTGGAGGGTGACGAAGGTGGCATTCTTTAAAGCCCAGGCTTTAAGGGACTG
ATTCTTATCCTCTCCCAGAAACTCTTTATATGATGATGTTGGTCCTGGATTGCAGAGGAA
GATAGTGGGAATGCCGCCTTTAATTTGAATTGGCTTCCCGTACTTTGTATTGCTTTGCCA
GTCCCTTTGGGCCCCCATGAATTCTTTGAAGTGCTTTAGATAATGCGGGTCTACGTCGTC
AATGACGTTGTACCATGCGTCGTTTGAATATACCTTTGGAGACAGATCCAGGTGTCCACA
TAGATAATTATGGGGTCCCAGTGAACGAGCCCACATGGTTTTTCCGGTTCGGCTATCACC
TTCGAGAACAATACTGATCGGTCTCCATGGCCGCGCAGCGGGACTGCAGATATTGTTTGA
TACCCAGACCTCTATGTCTTCGGGGACGTGTGTAAATGATGATGATAAGAACGGACTAAC
GTAAGTTTGTGGCGGAGCCTGGAAGATTCTATCTGCGTTAGCAGATATGTTATGGAACTG
TAAAAAAAAGGACTTGGGATCTTTTTCTTTAATAATTTGAAGAGCTTCGGATTTAGAAGA
AGCATTCAACGCGTCTGCATATACCTGAGCTAAATGCTGGCCCTCCCCCCTTGCACTTCT
GGCATCGACCTGGAAAATTCCATCGTCAAGAAATTCCCCTCCCTTTTCAATGTAAGCTTT
GACATCGGACGATGATTTAGCTCCCTGAATGTTCGGATGGAAATGTGATGATCTAGACGG
GGAAATGAGATCAAAGAATCTCTGGTTTGTACATTGGAACTTGCCTTCGAATTGGATGAG
AACATGGAGATGAGGCACCCCATCCTGATGTAGTTCGCTGCAAACCCTAATGAATTTGAT
ATTCGTCGGGTAAGAAAGGGCTTTTAATTGGGAAAGGGCCTCTTCCTTGGTTAATGAACA
TCGGGGATAGGTGATGAAATAATTTTTGGCATTTATTTGAAAACGACCGGCTCTGGGCAT
>JF909192
CTACGTCTGAGGGCCCTGTTCTTCGCTGTGCGGTGTTGGACTTTGATGGGTACTTGAGAA
CAATGGCTCGTGGAGGGTGACGAAGGTGGCATTCTTTAAAGCCCAGGCTTTGAGGGACTG
ATTCTTATCCTCTTCCAGAAACTCTTTATATGATGATGTTGGTCCTGGATTGCAGAGGAA
GATAGTGGGAATGCCGCCTTTAATTTGAATTGGCTTCCCGTACTTTGTATTGCTTTGCCA
GTCCCTTTGGGCCCCCATGAATTCTTTGAAGTGCTTTAGATAATGCGGGTCTACGTCGTC
AATGACGTTGTACCATGCGTCGTTTGAATATACCTTTGGAGACAGATCCAGGTGTCCACA
TAGATAATTATGGGGTCCCAGTGAACGAGCCCACATGGTTTTTCCGGTTCGGCTATCACC
TTCGAGAACAATACTGATCGGTCTCCATGGCCGCGCAGCGGGACTGCATATATTTTCTGA
TACCCATACCTCTATGTCTTCGGGGACGTGTGTAAATGATGATGATAAGAACGGACTAAC
GTAAGTTTGTGGCGGAGCCTGGAAGATTCTATCTGCGTTAGCAGATATGTTATGGAACTG
TAAAAAAAAGGACTTGGGATCTTTTTCTTTAATAATTTGAAGAGCTTCGGATTTAGAAGA
AGCATTCAACGCGTCTGCATATACCTGAGCTAAATGCTGGCCCTCCCCCCTTGCACTTCT
GGCATCGACCTGGAAAATTCCATCGTCAAGAAATTCCCCTCCCTTTTCAATGTAAGCTTT
GACATCGGACGATGATTTAGCCCCCTGAATGTTGGGATGGAAATGTGATGATCTAGACGG
GGAAATGAGATCAAAGAATCTCTGGTTTGTACATTGGAACTTGCCTTCGAATTGGATGAG
AACATGGAGATGAGGCACCCCATCCTGATGTAGTTCTCTGCAAACCCTAATGAATTTGAT
ATTCGTCGGGTAAGAAAGGGCTTTTAATTGGGAAAGGGCCTCTTCCTTTGTTAATGAGCA
TCGGGGATAGGTGATGAAATAATTTTTGGCATTTATTTGAAAACGACCGGCTCTTGGCAT
>JF909066
CTACGTCTGAGGGCCCTGTTCTTCGCTGTGCGGTGTTGGACTTTGATGGGTACTTGAGAA
CAATGGCTCGTGGAGGGTGACGAAGGTGGCATTCTTTAAAGCCCAGGCTTTAAGGGACTG
ATTCTTGTCCTCCTCCAGAAACTCTTTATATGATGATGTTGGTCCTGGATTGCAGAGGAA
GATAGTGGGAATGCCGCCTTTAATTTGAATTGGCTTCCCGTACTTTGTATTGCTTTGCCA
GTCCCTTTGGGCCCCCATGAATTCTTTGAAGTGCTTTAGATAATGCGGGTCTACGTCGTC
AATGACGTTGTACCATGCGTCGTTTGAATATACCTTTGGAGACAGATCCAGGTGTCCACA
TAGATAATTATGGGGTCCCAGTGAACGAGCCCACATGGTTTTTCCGGTTCGGCTATCACC
TTCGAGAACAATACTGATCGGTCTCCATGGCCGCGCAGCGGGACTGCATATATTTTCTGA
TACCCATACCTCTATGTCTTCGGGGACGTGTGTAAATGATGATGATAAGAACGGACTAAC
GTAAGTTTGTGGCGGAGCCTGGAAGATTCTATCTGCGTTAGCAGATATGTTATGGAACTG
TAAAAAAAATGACTTGGGATCTTTTTCTTTAATAATTTGAAGAGCTTCGGATTTAGAAGA
AGCATTCAACGCGTCTGCATATACCTGAGCTAAATGCTGGCCCTCTCCCCTTGCACTTCT
GGCATCGACCTGGAAAATGCCATCGTCAAGAAATTCCCCTCCCTTTTCAATGTAAGCTTT
GACATCGGACGATGATTTAGCTCCCTGAATGTTTGGATGGAAATGTGTTGATCTGGACGG
GGAAATGAGATCGAAGAATCGCTGGTTTGTACATTGGAACTTGCCTTCGAATTGGATGAG
AACATGGAGATGAGGCACCCCATCCTGATGAAGTTCTCTGCAAACCCTAATGAATTTGAT
ATTTGTCGGGTAAGAAAGGGCTTTTAATTGGGAAAGGGCCTCTTCCTTGGATAATGAGCA
TCGGGGATAGGTGATGAAATAATTTTTGGCATTTACTTGAAAACGACCGGCTCTTGGCAT
>JF909064
CTACGTCTGAGGGCCCTGTTCTTCGCTGTGCGGTGTTGGACTTTGATGGGTACTTGAGAA
CAATGGCTCGTGGAGGGTGACGAAGGTGGCATTCTTTAAAGCCCAGGCTTTAAGGGACTG
ATTCTTGTCCTCCTCCAGAAACTCTTTATATGATGATGTTGGTCCTGGATTGCAGAGGAA
GATAGTGGGAATGCCGCCTTTAATTTGAATTGGCTTCCCGTACTTTGTATTGCTTTGCCA
GTCCCTTTGGGCCCCCATGAATTCTTTGAAGTGCTTTAGATAATGCGGGTCTACGTCGTC
AATGACGTTGTACCATGCGTCGTTTGAATATACCTTTGGAGACAGATCCAGGTGTCCACA
TAGATAATTATGGGGTCCCAGTGAACGAGCCCACATGGTTTTTCCGGTTCGGCTATCACC
TTCGAGAACAATACTGATCGGTCTCCATGGCCGCGCAGCGGGACTGCATATATTTTCTGA
TACCCATACCTCTATGTCTTCGGGGACGTGTGTAAATGATGATGATAAGAACGGACTAAC
GTAAGTTTGTGGCGGAGCCTGGAAGATTCTATCTGCGTTAGCAGATATGTTATGGAACTG
TAAAAAAAATGACTTGGGATCTTTTTCTTTAATAATTTGAAGAGCTTCGGATTTAGAAGA
AGCATTCAACGCGTCTGCATATACCTGAGCTAAATGCTGGCCCTCTCCCCTTGCACTTCT
GGCATCGACCTGGAAAATGCCATCGTCAAGAAATTCCCCTCCCTTTTCAATGTAAGCTTT
GACATCGGACGATGATTTAGCTCCCTGAATGTTTGGATGGAAATGTGTTGATCTGGACGG
GGAAATGAGATCGAAGAATCGCTGGTTTGTACATTGGAACTTGCCTTCGAATTGGATGAG
AACATGGAGATGAGGCACCCCATCCTGATGAAGTTCTCTGCAAACCCTAATGAATTTGAT
ATTTGTCGGGTAAGAAAGGGCTTTTAATTGGGAAAGGGCCTCTTCCTTGGATAATGAGCA
TCGGGGATAGGTGATGAAATAATTTTTGGCATTTACTTGAAAACGACCGGCTCTTGGCAT
>JF909067
CTACGTCTGAGGGCCCTGTTCTTCGCTGTGCGGTGTTGGACTTTGATGGGTACTTGAGAA
CAATTGCTCGTGGAGGGTGACGAAGGTGGCATTCTTTAAAGCCCAGGCTTTAAGGGACTG
ATTCTTGTCCTCCTCCAGAAACTCTTTATATGATGATGTTGGTCCTGGATTGCAGAGGAA
GATAGTGGGAATGCCGCCTTTAATTTGAATTGGCTTCCCGTACTTTGTATTGCTTTGCCA
GTCCCTTTGGGCCCCCATGAATTCTTTGAAGTGCTTTAGATAATGCGGGTCTACGTCGTC
AATGACGTTGTACCATGCGTCGTTTGAATATACCTTTGGAGACAGATCCAGGTGTCCACA
TAGATAATTATGGGGTCCCAGTGAACGAGCCCACATGGTTTTTCCGGTTCGGCTATCACC
TTCGAGAACAATACTGATTGGTCTCCATGGCCGCGCAGCGGGACTGCATATATTTTCTGA
TACCCATACCTCTATGTCTTCGGGGACGTGTGTAAATGATGATGATAAGAACGGACTAAC
GTAAGTTTGTGGCGGAGCCTGGAAGATTCTATCTGCGTTAGCAGATATGTTATGGAACTG
TAAAAAAAATGACTTGGGATCTTTTTCTTTAATAATTTGAAGAGCTTCGGATTTAGAAGA
AGCATTCAACGCGTCTGCATATACCTGAGCTAAATGCTGGCCCTCTCCCCTTGCACTTCT
GGCATCGACCTGGAAAATGCCATCGTCAAGAAATTCCCCTCCCTTTTCAATGTAAGCTTT
GACATCGGACGATGATTTAGCTCCCTGAATGTTTGGATGGAAATGTGTTGATCTGGACGG
GGAAATGAGATCGAAGAATCGCTGGTTTGTACATTGGAACTTGCCTTCGAATTGGATGAG
AACATGGAGATGAGGCACCCCATCCTGATGAAGTTCTCTGCAAACCCTAATGAATTTGAT
ATTTGTCGGGTAAGAAAGGGCTTTTAATTGGGAAAGGGCCTCTTCCTTGGATAATGAGCA
TCGGGGATAGGTGATGAAATAATTTTTGGCATTTACTTGAAAACGACCGGCTCTTGGCAT
>JF909065
CTACGTCTGAGGGCCCTGTTCTTCGCTGTGCGGTGTTGGACTTTGATGGGTACTTGAGAA
CAATGGCTCGTGGAGGGTGACGAAGGTGGCATTCTTTAAAGCCCAGGCTTTAAGGGACTG
ATTCTTGTCCTCCTCCAGAAACTCTTTATATGATGATGTTGGTCCTGGATTGCAGAGGAA
GATAGTGGGAATGCCGCCTTTAATTTGAATTGGCTTCCCGTACTTTGTATTGCTTTGCCA
GTCCCTTTGGGCCCCCATGAATTCTTTGAAGTGCTTTAGATAATGCGGGTCTACGTCGTC
AATGACGTTGTACCATGCGTCGTTTGAATATACCTTTGGAGACAGATCCAGGTGTCCACA
TAGATAATTATGGGGTCCCAGTGAACGAGCCCACATGGTTTTTCCGGTTCGGCTATCACC
TTCGAGAACAATACTGATCGGTCTCCATGGCCGCGCAGCGGGACTGCATATATTTTCTGA
TACCCATACCTCTATGTCTTCGGGGACGTGTGTAAATGATGATGATAAGAACGGACTAAC
GTAAGTTTGTGGCGGAGCCTGGAAGATTCTATCTGCGTTAGCAGATATGTTATGGAACTG
TAAAAAAAATGACTTGGGATCTTTTTCTTTAATAATTTGAAGAGCTTCGGATTTAGAAGA
AGCATTCAACGCGTCTGCATATACCTGAGCTAAATGCTGGCCCTCTCCCCTTGCACTTCT
GGCATCGACCTGGAAAATGCCATCGTCAAGAAATTCCCCTCCCTTTTCAATGTAAGCTTT
GACATCGGACGATGATTTAGCTCCCTGAATGTTTGGATGGAAATGTGTTGATCTGGACGG
GGAAATGAGATCGAAGAATCGCGGGTTTGTACATTGGAACTTGCCTTCGAATTGGATGAG
AACATGGAGATGAGGCACCCCATCCTGATGAAGTTCTCTGCAAACCCTAATGAATTTGAT
ATTTGTCGGGTAAGAAAGGGCTTTTAATTGGGAAAGGGCCTCTTCCTTGGATAATGAGCA
TCGGGGATAGGTGATGAAATAATTTTTGGCATTTACTTGAAAACGACCGGCTCTTGGCAT
>JF909179
CTACGTCTGAGGGCCCTGTTCTTCGCTGTGCCGTGTTGGACTTTGATGGGCACTTGAGAA
CAATGGCTCGTGGAGGGTGACGAAGGTGGCATTCTTTAAAGCCCAGGCTTTAAGGGACTG
ATTCTTGTCCTCTTCCAGAAACTCTTTATATGATGATGTTGGTCCTGGATTGCAGAGGAA
GATAGTGGGAATGCCGCCTTTAATGTGAATTGGCTTCCCGTACTTTGTATTGCTTTGCCA
GTCCCTTTGGGCCCCCATGAATTCTTTGAAGTGCTTTAGATAATGCGGGTCTACGTCGTC
AATGACGTTGTACCAGGCGTCGTTTGAATATACCTTTGGAGACAGATCCAGGTGTCCACA
TAGATAATTATGGGGTCCCAGTGAACGAGCCCACATGGTTTTTCCGGTTCGGCTATCACC
TTCGAGAACAATACTGATCGGTCTCCATGGCCGCGCAGCGGGACTGCATATATTTTCTGA
TACCCATACCTCTATGTCTTCGGGGACGTGTGTAAATGATGATGATAAGAACGGACTAAC
GTATGTTTGTGGCGGAGCCTGGAAGATTCGATCTGCGTTAGCAGATATGTTATGGAACTG
TAAAAAAAAGGACTTGGGATCTTTTTCTTTAATAATTTGAAGAGCTTCTGATTTAGAAGA
AGCATTCAACGCGTCTGCATATACCTGAGCTAAATGCTGGCCCTCCCCCCTTGCACTTCT
GGCATCGACCTGGAAAATTCCATCGTCAAGAAATTCCCCTCCCTTTTCAATGTAAGCTTT
GACATCGGACGATGATTTAGCTCCCTGAATGTTCGGATGGAAATGTGTTGATCTGGACGG
GGAAATGAGATCGAAGAATCTCTGGTTTGTACATTGGAACTTGCCTTCGAATTGGATGAG
AACATGGAGATGAGGCACCCCATCCTGATGTAGTTCTCTGCAAACCCTAATGAATTTGAT
ATTCGTCGGGTAAGAAAGGGCTTGTAATTGGGAAAGGGCCTCTTCCTTGGTTAAGGAGCA
TCGGGGATAGGTGATGAAATAATTTTTGGCATTTATTTGAAAACGACCGGCTCTTGGCAT
>JF909177
CTACGTCTGAGGGCCCTGTTCTTCGCTGTGCGGTGTTGGACTTTGATGGGCACTTGAGAA
CAATGGCTCGTGGAGGGTGACGAAGGTGGCATTCTTTAAAGCCCAGGCTTTAAGGGACTG
ATTCTTGTCCTCTTCCAGAAACTCTTTATATGATGATGTTGGTCCTGGATTGCAGAGGAA
GATAGTGGGAATGCCGCCTTTAATTTGAATTGGCTTCCCGTACTTTGTATTGCTTTGCCA
GTCCCTTTGGGCCCCCATGAATTCTTTGAAGTGCTTTAGATAATGCGGGTCTACGTCGTC
AATGACGTTGTACCAGGCGTCGTTTGAATATACCTTTGGAGACAGATCCAGGTGTCCACA
TAGATAATTATGGGGTCCCAGTGAACGAGCCCACATGGTTTTTCCGGTTCGGCTATCACC
TTCGAGAACAATACTGATCGGTCTCCATGGCCGCGCAGCGGGACTGCATATATTTTCTGA
TACCCATACCTCTATGTCTTCGGGGACGTGTGTAAATGATGATGATAAGAACGGACTAAC
GTATGTTTGTGGCGGAGCCTGGAAGATTCTATCTGCGTTAGCAGATATGTTATGGAACTG
TAAAAAAAAGGACTTGGGATCTTTTTCTTTAATAATTTGAAGAGCTTCTGATTTAGAAGA
AGCATTCAACGCGTCTGCATATACCTGAGCTAAATGCTGGCCCTCCCCCCTTGCACTTCT
GGCATCGACCTGGAAAATTCCATCGTCAAGAAATTCCCCTCCCTTTTCAATGTAAGCTTT
GACATCGGACGATGATTTAGCTCCCTGAATGTTCGGATGGAAATGTGTTGATCTGGACGG
GGAAATGAGATCGAAGAATCTCTGGTTTGTACATTGGAACTTGCCTTCGAATTGGATGAG
AACATGGAGATGAGGCACCCCATCCTGATGTAGTTCTCTGCAAACCCTAATGAATTTGAT
ATTCGTCGGGTAAGAAAGGGCTTTTAATTGGGAAAGGGCCTCTTCCTTGGTTAATGAGCA
TCGGGGATAGGTGATGAAATAATTTTTGGCATTTATTTGAAAACGACCGGCTCTTGGCAT
>JF909198
CTACGTCTGAGGGCCCTGTTCTTCGCTGTGCGGTGTTGGACTTTGATGGGCACTTGAGAA
CAATGGCTCGTGGAGGGTGACGAAGGTGGCATTCTTTAAAGCCCAGGCTTTAAGGGACTG
ATTCTTCTCCTCTTCCAGAAACTCTTTATATGATGATGTTGGTCCTGGATTGCAGAGGAA
GATAGTGGGAATGCCGCCTTTAATTTGAATTGGCTTCCCGTACTTTGTATTGCTTTGCCA
GTCCCTTTGGGCCCCCATGAATTCTTTGAAGTGCTTTAGATAATGCGGGTCTACGTCGTC
AATGACGTTGTACCATGCGTCGTTTGAATATACCTTTGGAGACAGATCCAGGTGTCCACA
TAGATAATTATGGGGTCCCAGTGAACGAGCCCACATGGTTTTTCCGGTTCGGCTATCACC
TTCGAGAACAATACTGATCGGTCTCCACGGCCGCGCAGCGGGACTGCATATATTTTCGGA
TACCCATACCTCTATGTCTTCGGGGACGTGTGTGAATGATGATGATAAGAACGGACTAAC
GTAAGTTTGTGGCGGAGCCTGGAAGATTCTATCCGCGTTAGCAGATATGTTATGGAACTG
TAAAAAAAAGGACTTGGGATCTTTTTCTTTAATAATTTGAAGAGCTTCTGATTTAGAAGA
AGCATTCAACGCGTCTGCATATACCTGAGCTAAATGCTGGCCCTCCCCCCTTGCACTTCT
GGCATCGACCTGGAAAATGCCATCGTCAAGAAATTCCCCTCCCTTTTCAATGTAAGCTTT
GACATCGGACGATGATTTAGCTCCCTGAATGTTCGGATGGAAATGTGTGGATCTGGATGG
GGAAATGAGATTGAAGAATCTCTGGTTTGTACATTGGAACTTGCCTTCGAATTGGATGAG
AACATGGAGATGAGGCACCCCATCCAGATGTAGTTCTCTGCAAACCCTAATGAATTTGAT
ATTCGTCGGGTAAGAAAGGGCTTTTAATTGGGAAAGGGCCTCTTCCTTGGTTAATGAGCA
TCGGGGATAGGTGATGAAATAATGTTTGGCATTTATTTGAAAACGACCGGCTCTTGGCAT
>JF909076
CTACGTCTGAGGGCCCTGGTCTTCGCTGTGCGGTGTTGGACTTTGATGGGCACTTGAGAA
CAATGGCTCGTGGAGGGTGACGAAGGTGGCATTCTTTAAAGCCCAGGCTTTAAGGGACTG
ATTCTTTTCCTCGTCCAGAAACTCTTTATATGATGATGTTGGTCCTGGATTGCAGAGGAA
GATAGTGGGAATGCCGCCTTTAATTTGAATTGGCTTCCCGTACTTTGTATTGCTTTGCCA
GTCCCTTTGGGCCCCCATGAATTCTTTGAAGTGCTTTAGATAATGCGGGTCTACGTCGTC
AATGACGTTGTACCATGCGTCGTTTGAATATACCTTTGGAGACAGATCCAGGTGTCCACA
TAGATAATTATGGGGTCCCAGTGAACGAGCCCACATGGTTTTTCCGGTTCGGCTATCACC
TTCGAGAACAATACTGACCGGTCGCCATGGCCGCGCAGCGGGACTGCATATATTTTCTGA
TACCCATACCTCTATGTCTTCGGGAACGTGTGTAAATGATGATGATAAGAACGGACTAAC
GTAAGTTTGTGGCGGAGCCTGGAAGATTCGATCTGCGTTAGCAGATATGTTATGGAACTG
TAAAAAAAAGGACTTGGGATCTTTTTCTTTAATAATTTGAAGAGCTTCGGATTTAGAAGA
AGCATTCAACGCGTCTGCATATACCTGAGCTAAATGCTGGCCCTCCCCCCGTGCACTTCT
GGCATCGACCTGGAAAATTCCATCGTCAAGAAATTCCCCTCCCTTTTCAATGTAAGCTTT
GACATCGGACGATGATTTAGCTCCCTGAATGTTCGGATGGAAATGTGTTGATCTGGACGG
GGAAATGAGATCGAAGAATCTCTGGTTTGTACATTGGAACTTGCCTTCGAATTGGATAAG
AACATGGAGATGAGGCACCCCATCCTGATGTAGTTCTCTGCAAACCCTAATGAATTTGAT
ATTCGTCGGGTAAGAAAGGGCTTTTAATTGGGAAATGGCCTCTTCCATGGTTAATGAGCA
TCGGGGATAGGTGATGAAATAATTTTTGGCATTTATTTGAAAACGACCGGCTCTTGGCAT
>JF909068
CTACGTCTGAGGGCCCTGGTCTTCGCTGTGCGGTGTTGGACCTTGATGGGCACTTGAGAA
CAATGGCTCGTGGAGGGTGACGAAGGTGGCATTCTTTAAAGCCCAGGCTTTAAGGGACTG
ATTCTTTTCCTCCTCCAGAAACTCTGTATATGATGATGTTGGTCCTGGATTGCAGAGGAA
GATAGTGGGAATGCCGCCTTTAATTTGAATTGGCTTCCCGTACTTTGTATTGCTTTGCCA
GTCCCTTTGGGCCCCCATGAATTCTTTGAAGTGCTTTAGATAATGCGGGTCTACGTCGTC
AATGACGTTGTACCATGCGTCGTTTGAATATACCTTTGGAGACAGATCCAGGTGTCCACA
TAGATAATTATGGGGTCCCAGTGAACGAGCCCACATGGTTTTCCCGGTTCGGCTATCACC
TTCGAGAACAATACTGATCGGTCTCCATGGCCGCGCAGCGGGACGGCATATATTTTCTGA
TACCCATACCTCTATGTCTTCGGGGACGTGTGTAAATGATGATGATAAGAACGGACTAAC
GTAAGTTTGTGGCGGAGCCTGGAAGATTCTATCTGCGTTAGCAGATATGTTATGGAACTG
TAAAAAAAAAGACTTGGGATCTTTTTCTTTAATAATTTGAAGAGCTTCTGATTTAGAAGA
AGCATTCAACGCGTCTGCATATACCTGAGCTAAATGCTGGCCCTCCCCCTTTGCACTTCT
GGCATCGACCTGGAAAATTCCATCGTCAAGAAATTCCCCTCCCTTTTCAATGTAAGCTTT
GACATCGGACGATGATTTAGCTCCCTGAATGTTCGGATGGAAATGTGTTGATCTGGACGG
GGAAATGAGATCGAAGAATCTCTGGTTTGTACATTGGAACTTGCCTTCGAATTGGATGAG
AACATGGAGATGAGGCACCCCATCCTGATGTAGTTCTCTGCAAACCCTAATGAATTTGAT
ATTCGTCGGGTAAGAAAGGGCTTTTAATTGGGAAAGGGCCTCTTCCTTGGTTAATGAGCA
TCGGGGATAGGTGATGAAATAATTTTTGGCATTTATTTGAAAACGACCGGCTCTTGGCAT
>JF909077
CTACGTCTGAGGGCCCTGTTCTTCGCTGTGCGGTGTTGGACTTTGATGGGCACTTGAGAA
CAATGGCTCGTGGAGGGTGACGAAGGTGGCATTCTTTAAAGCCCAGTCTTTAAGGGACTG
ATTCTTTTCCTCGGCCAGAAACTCTCTATATGATGATGTTGGTCCTGGATTGCAGAGGAA
GATAGTGGGAATGCCGCCTTTAATTTGTATTGGCTTCCCGTACTTTGTATTGCTTTGCCA
GTCCCGCTGGGCCCCCATGAATTCTTTGAAGTGCTTTAGATAATGCGGGTCGACGTCGTC
AATGACGTTGTACCATGCGTCGTTTGAATATACTTTTGGAGACAGATCCAGGTGTCCACA
TAGATAATTATGGGGTCCCAGTGAACGAGCCCACATGGTTTTTCCGGTTCGGCTATCACC
TTCGAGAACAATACTGATCGGTCTCCATGGCCGCGCAGCGGGACTGCATATATTTTCTGA
TACCCATACCTCTATGTCTTCGGGGACGTGTGTAAATGATGATGATAAGAACGGACTAAC
GTATGTTTGTGGCGGAGCCTGGAAGATTCTATCTGCGTTAGCAGATATGTTATGGAACTG
TAAAAAAAAGGACTTGGGATCGTGTTCTTTAATAATTTGAAGAGCTTCTGATTTAGAAGA
AGCATTCAACGCGTCTGCATATACCTGAGCTAAATGCTGGCCCTCCCCCCTTGCACTTCT
GGCATCGACTTGGAAAACTCCATCGTCAAGAAATTCCCCTCCCTTTGCAATGTAAGCCTT
GACATCGGACGATGATTTAGCTCCCTGAATGTTTGGATGGAAATGTGTTGATCCGGACGG
GGAAATGAGATCGAAGAACCTCTGGTTTGTACATTGGAACTTGCCTTCGAATTGGATGAG
AACATGGAGATGAGGCACCCCATCCTGATATAGTTCTCGGCAAACCCTAATGAATTTGAT
ATTCGTCGGGTAAGAAAGGGCTTGTAATTGGGAAAGGGCCTCTTCCTTGGTTAATGAGCA
TCGGGGATAGGTGATGAAATAATTTTTGGCATTTATTTGAAAACGACCGGCTCTTGGCAT
>JF909195
CTACGTCTGACGGCCCTGGTCTTCGCTGTGCGGTGTTGGACTTTGATGGGCACTTGAGAA
CAATGGCTCATGGAGGGTGACGAAGGTGGCATTCTTTAAAGCCCAGGCTTTAAGGGACTG
ATTCTTTTCCTCGTCCAGAAACTCTTTATATGATGATGTTGGTCCTGGATTGCAGAGGAA
GATAGTGGGAATGCCGCCTTTAATTTGAATTGGCTTCCCGTACTTTGTATTGCTTTGCCA
GTCCCTTTGGGCCCCCATGAATTCCTTGAAGTGTTTGAGATAATGCGGGTCTACGTCGTC
AATGACGTTGTACCATGCGTCGTTTGAATATACCTTTGGAGACAGATCCAGGTGTCCACA
TAGATAATTATGGGGTCCCAGTGAACGAGCCCACATGGTTTTCCCGGTTCGGCTATCACC
TTCGAGAACAATACTGACCGGTCTCCATGGCCGCGCAGCGGGACTGCATATATTTTCTGA
TACCCATACCTCTAGTTCTTCGGGAACGTGTGTAAATGATGATGATAAGAATGGACTAAC
GTAAGTTTGTGGCGGAGCCTGGAAGATTCGATCTGCGTTAGCAGATATGTTATGGAACTG
TAAAAAAAAGGACTTTGGATCTTTTTCTTTAATAATTTGAAGAGCTTCTGATTTAGAAGA
AGCATTCAACGCGTCTGCATATACCTGAGCTAAATGCTGGCCCTCCCCCCTTGCACTTCT
GGCATCGACTTGGAAAATGCCATCGTCAAGAAATTCCCCTCCCTTTTCAATGTAAGCCTT
GACATCGGACGACGATTTAGCTCCCTGAATGTTCGGATGGAAATGTGTTGATCTGGATGG
GGAAATGAGATCGAAGAATCTTTGGTTTGTACATTGGAACTTGCCTTCGAATTGGATGAG
AACATGGAGATGAGGCACCCCATCCTGATGTAGTTCTCTGCAAACCCTAATGAATTTGAT
ATTCGTCGGGTAAGAAAGGGCTTTTAATTGGGAAAGGGCCTCTTCCTTGGTTAATGAGCA
TCGGGGATAGGTTATGAAATAATTTTTGGCATTTATTTGAAAACGACCGGCTCTTGGCAT
>JF909194
CTACGTCTGACGGCCCTGGTCTTCGCTGTGCGGTGTTGGACTTTGATGGGCACTTGAGAA
CAATGGCTCATGGAGGGTGACGAAGGTGGCATTCTTTAAAGCCCAGGCTTTAAGGGACTG
ATTCTTTTCCTCGTCCAGAAACTCTTTATATGATGATGTTGGTCCTGGATTGCAGAGGAA
GATAGTGGGAATGCCGCCTTTAATTTGAATTGGCTTCCCGTACTTTGTATTGCTTTGCCA
GTCCCTTTGGGCCCCCATGAATTCCTTGAAGTGTTTGAGATAATGCGGGTCTACGTCGTC
AATGACGTTGTACCATGCGTCGTTTGAATATACCTTTGGAGACAGATCCAGGTGTCCACA
TAGATAATTATGGGGTCCCAGTGAACGAGCCCACATGGTTTTCCCGGTTCGGCTATCACC
TTCGAGAACAATACTGACCGGTCTCCATGGCCGCGCAGCGGGACTGCATATATTTTCTGA
TACCCATACCTCTAGTTCTTCGGGAACGTGTGTAAATGATGATGATAAGAATGGACTAAC
GTAAGTTTGTGGCGGAGCCTGGAAGATTCGATCTGCGTTAGCAGATATGTTATGGAACTG
TAAAAAAAAGGACTTTGGATCTTTTTCTTTAATAATTTGAAGAGCTTCTGATTTAGAAGA
AGCATTCAACGCGTCTGCATATACCTGAGCTAAATGCTGGCCCTCCCCCCTTGCACTTCT
GGCATCGACTTGGAAAATGCCATCGTCAAGAAATTCCCCTCCCTTTTCAATGTAAGCCTT
GACATCGGACGACGATTTAGCTCCCTGAATGTTCGGATGGAAATGTGTTGATCTGGATGG
GGAAATGAGATCGAAGAATCTTTGGTTTGTACATTGGAACTTGCCTTCGAATTGGATGAG
AACATGGAGATGAGGCACCCCATCCTGATGTAGTTCTCTGCAAACCCTAATGAATTTGAT
ATTCGTCGGGTAAGAAAGGGCTTTTAATTGGGAAAGGGCCTCTTCCTTGGTTAATGAGCA
TCGGGGATAGGTTATGAAATAATTTTTGGCATTTATTTGAAAACGACCGGCTCTTGGCAT
>JF909196
CTACGTCTGACGGCCCTGGTCTTCGCTGTGCGGTGTTGGACTTTGATGGGCACTTGAGAA
CAATGGCTCATGGAGGGTGACGAAGGTGGCATTCTTTAAAGCCCAGGCTTTAAGGGACTG
ATTCTTTTCCTCGTCCAGAAACTCTTTATATGATGATGTTGGTCCTGGATTGCAGAGGAA
GATAGTGGGAATGCCGCCTTTAATTTGAATTGGCTTCCCGTACTTTGTATTGCTTTGCCA
GTCCCTTTGGGCCCCCATGAATTCCTTGAAGTGTTTGAGATAATGCGGGTCTACGTCGTC
AATGACGTTGTACCATGCGTCGTTTGAATATACCTTTGGAGACAGATCCAGGTGTCCACA
TAGATAATTATGGGGTCCCAGTGAACGAGCCCACATGGTTTTCCCGGTTCGGCTATCACC
TTCGAGAACAATACTGACCGGTCTCCATGGCCGCGCAGCGGGACTGCATATATTTTCTGA
TACCCATACCTCTAGTTCTTCGGGAACGTGTGTAAATGATGATGATAAGAATGGACTAAC
GTAAGTTTGTGGCGGAGCCTGGAAGATTCGATCTGCGTTAGCAGATATGTTATGGAACTG
TAAAAAAAAGGACTTTGGATCTTTTTCTTTAATAATTTGAAGAGCTTCTGATTTAGAAGA
AGCATTCAACGCGTCTGCATATACCTGAGCTAAATGCTGGCCCTCCCCCCTTGCACTTCT
GGCATCGACTTGGAAAATGCCATCGTCAAGAAATTCCCCTCCCTTTTCAATGTAAGCCTT
GACATCGGACGACGATTTAGCTCCCTGAATGTTCGGATGGAAATGTGTTGATCTGGATGG
GGAAATGAGATCGAAGAATCTTTGGTTTGTACATTGGAACTTGCCTTCGAATTGGATGAG
AACATGGAGATGAGGCACCCCATCCTGATGTAGTTCTCTGCAAACCCTAATGAATTTGAT
ATTCGTCGGGTAAGAAAGGGCTTTTAATTGGGAAAGGGCCTCTTCCTTGGTTAATGAGCA
TCGGGGATAGGTTATGAAATAATTTTTGGCATTTATTTGAAAACGACCGGCTCTTGGCAT
>JF909188
CTACGTCGGAGGGCCCTGGTCTTCGCTGTGCGGTGTTGGACTTTGATGGGCACTTGAGAA
CAATGGCTCATGGAGGGTGACGAAGGTGGCATTCTTAAAAGCCCAGGCTTTAATGGACTG
ATGCTTTTCCTCTTCCAGAAACTCTTTATATGATGATGTTGGTCCTGGATTGCAGAGGAA
GATAGTGGGAATGCCGCCTTTAATTTGAATTGGCTTCCCGTACTTTGTATTGCTTTGCCA
GTCCCTTTGGGCCCCCATGAATTCTTTGAAGTGTTTGAGATAATGCGGGTCTACGTCGTC
AATGACGTTGTACCATGCGTCGTTTGAATATACCTTTGGAGACAGATCCAGGTGTCCACA
TAGATAATTATGGGGTCCCAGTGAACGAGCCCACATGGTTTTCCCGGTTCGGCTATCACC
TTCGAGAACAATACTGACCGGTCTCCATGGCCGCGCAGCGGGACTGCATATATTTTCAGA
TACCCATACCTCTAGTTCTTCGGGAACGTGTGTAAATGATGATGATAAGAAGGGACTAAC
GTAAGTTTGTGGCGGAGCCTGGAAGATTCTATCTGCGTTAGCAGATATGTTATGGAACTG
TAAAAAAAAGGACTTTGGATCTTTTTCTTTAATAATTTGAAGAGCTTCTGATTTAGAAGA
AGCATTTAACGCGTCTGCATATACCTGAGCTAAATGCTGGCCCTCTCCCCTTGCACTTCT
GGCATCGACTTGGAAAATGCCATCGTCAAGAAATTCCCCTCCCTTTTCAATGTAAGCCTT
GACATCGGACGACGATTTAGCGCCCTGAATGTTCGGATGGAAATGTGTTGATCGGGATGG
GGAAATGAGATCGAAGAATCGTTGGTTCGTACATTGGAACTTGCCTTCGAATTGGATGAG
AACATGGAGATGAGGCACCCCATCCTGATGTAGTTCTCTGCAAACCCTAATGAATTTGAT
ATTCGTCGGGTAAGAAAGGGCTTTTAATTGGGAAAGGGCCTCTTCCTTGGTTAATGAGCA
TCGGGGATAGGTTATGAAATAATTTTTGGCATTTATTTGAAAACGACCGGCTCTTGGCAT
>JF909171
CTACGTCGGAGGGCCCTGGTCTTCGCTGTGCGGTGTTGGACTTTGATGGGCACTTGAGAA
CAATGGCTCATGGAGGGTGACGAAGGTGGCATTCTTTAAAGCCCAGGCTTTAAGGGACTG
ATTCTTTTCCTCTTCCAGAAACTCTTTATATGATGATGTTGGTCCTGGATTGCAGAGGAA
GATAGTGGGAATGCCGCCTTTAATTTGAATTGGCTTCCCGTACTTTGTATTGCTTTGCCA
GTCCCTTTGGGCCCCCATGAATTCTTTGAAGTGTTTGAGATAATGCGGGTCTACGTCGTC
AATGACGTTGTACCATGCGTCGTTTGAATAGACCTTTGGAGACAGATCCAGGTGTCCACA
TAGATAATTATGAGGTCCCAGTGAACGAGCCCACATGGTTTTCCCGGTTCGGCTATCACC
TTCGAGAACAATACTGACCGGTCTCCATGGCCGCGCAGCGGGACTGCATATATTGTCTGA
TACCCATACCTCTAGTTCTTCGGGAACGTGTGTAAATGATGATGATAAGAAGGGACTAAC
GTAAGTTTGTGGCGGAGCCTGGAAGATTCTATCTGCGTTAGCAGATATGTTATGGAACTG
TAAAAAAAAGGACTTTGGATCTTTTTCTTTAATAATTTGAAGAGCTTCTGATTTAGAAGA
AGCATTCAACGCGTCTGCATATACCTGAGCTAAGTGCTGGCCCTCCCCCCTTGCACTTCT
GGCATCGACTTGGAAAATTCCATCGTCAAGAAATTCCCCTCCCTTTTCAATGTAAGCCTT
GACATCGGACGACGATTTAGCGCCCTGAATGTTCGGATGGAAATGTGTTGATCTGGATGG
GGAAATGAGATCGAAGAATCTTTGGTTCGTACATTGGAACTTGCCTTCGAATTGGATGAG
AACATGGAGATGAGGCACCCCATCCTGATGTAGTTCTCTGCAAACCCTAATGAATTTGAT
ATTCGTCGGGTAAGAAAGGGCTTTTAATTGGGAAAGGGCCTCTTCCTTGGTTAATGAGCA
TCGGGGATAGGTTATGAAATAATTTTTGGCATTGATTTGAAAACGACCGGCTCTTGGCAT
>JF909164
CTACGTCGGAGGGCCCTGGTCTTCGCTGTGCGGTGTTGGACTTTGATGGGCACTTGAGAA
CAATGGCTCATGGAGGGTGACGAAGGTGGCATTCTTTAAAGCCCAGGCTTTAAGGGACTG
ATTCTTTTCCTCTTCCAGAAACTCTTTATATGATGATGTTGGTCCTGGATTGCAGAGGAA
GATAGTGGGAATGCCGCCTTTAATTTGAATTGGCTTCCCGTACTTTGTATTGCTTTGCCA
GTCCCTTTGGGCCCCCATGAATTCTTTGAAGTGTTTGAGATAATGCGGGTCTACGTCGTC
AATGACGTTGTACCATGCGTCGTTTGAATATACCTTTGGAGACAGATCCAGGTGTCCACA
TAGATAATTATGGGGTCCCAGTGAACGAGCCCACATGGTTTTCCCGGTTCGGCTATCACC
TTCGAGAACAATACTGACCGGTCTCCATGGCCGCGCAGCGGGACTGCATATATTTTCTGA
TACCCATACCTCTAGTTCGTCGGGAACGTGTGTAAATGAGGATGATAAGAATGGACTAAC
GTAAGTTTGTGGCGGAGCCTGGAAGATTCTATCCGCGTTAGCAGATATGTTATAGAACTG
TAAAAAAAAGGACTTTGGATCTTTTTCTTTAATAATTTGAAGAGCTTCTGATTTAGAAGA
AGCATTCAACGCGTCTGCATATACCTGAGCTAAATGCTGGCCCTCTCCCCTTGCACTTCT
GGCATCGACTTGGAAAATTCCATCGTCAAGAAATTCCCCTCCCTTTTCAATGTAAGCCTT
GACATCGGACGACGATTTAGCGCCCTGAATGTTCGGATGGAAATGTGTTGATCTGGATGG
GGAAATGAGATCGAAGAATCTTTGGTTTGTACATTGGAACTTGCCTTCGAATTGGATGAG
AACATGGAGATGAGGCACCCCATCCTGATGTAGTTCTCTGCAAACCCTAATGAATTTGAT
ATTCGTCGGGTAAGAAAGGGCTTTTAATTGGGAAAGGGCCTCTTCCTTGGTTAATGAGCA
TCGGGGATAGGTTATGAAATAATTTTTGGCATGTATTTGAAAACGACCGGCTCTTGGCAT
>JF909163
CTACGTCGGAGGGCCCTGGTCTTCGCTGTGCGGTGTTGGACTTTGATGGGCACTTGAGAA
CAATGGCTCATGGAGGGTGACGAAGGTGGCATTCTTTAAAGCCCAGGCTTTAAGGGACTG
ATTCTTTTCCTCTTCCAGAAACTCTTTATATGATGATGTTGGTCCTGGATTGCAGAGGAA
GATAGTGGGAATGCCGCCTTTAATTTGAATTGGCTTCCCGTACTTTGTATTGCTTTGCCA
GTCCCTTTGGGCCCCCATGAATTCTTTGAAGTGTTTGAGATAATGCGGGTCTACGTCGTC
AATGACGTTGTACCATGCGTCGTTTGAATATACCTTTGGAGACAGATCCAGGTGTCCACA
TAGATAATTATGGGGTCCCAGTGAACGAGCCCACATGGTTTTCCCGGTTCGGCTATCACC
TTCGAGAACAATACTGACCGGTCTCCATGGCCGCGCAGCGGGACTGCATATATTTTCTGA
TACCCATACCTCTAGTTCGTCGGGAACGTGTGTAAATGAGGATGATAAGAATGGACTAAC
GTAAGTTTGTGGCGGAGCCTGGAAGATTCTATCCGCGTTAGCAGATATGTTATGGAACTG
TAAAAAAAAGGACTTTGGATCTTTTTCTTTAATAATTTGAAGAGCTTCTGATTTAGAAGA
AGCATTCAACGCGTCTGCATATACCTGAGCTAAATGCTGGCCCTCTCCCCTTGCACTTCT
GGCATCGACTTGGAAAATTCCATCGTCAAGAAATTCCCCTCCCTTTTCAATGTAAGCCTT
GACATCGGACGACGATTTAGCGCCCTGAATGTTCGGATGGAAATGTGTTGATCTGGATGG
GGAAATGAGATCGAAGAATCTTTGGTTTGTACATTGGAACTTGCCTTCGAATTGGATGAG
AACATGGAGATGAGGCACCCCATCCTGATGTAGTTCTCTGCAAACCCTAATGAATTTGAT
ATTCGTCGGGTAAGAAAGGGCTTTTAATTGGGAAAGGGCCTCTTCCTTGGTTAATGAGCA
TCGGGGATAGGTTATGAAATAATTTTTGGCATGTATTTGAAAACGACCGGCTCTTGGCAT
>JF909182
CTACGTCGGAGGGCCCTGGTCTTCGCTGTGCGGTGTTGGACTTTGATGGGCACTTGAGAA
CAATGGCTCATGGAGGGTGACGAAGGTGGCATTCTTTAAAGCCCAGGCTTTAAGGGACGG
ATTCTTTTCCTCTGCCAGAAACTCTTTATATGATGATGTTGGTCCTGGATTGCAGAGGAA
GATAGTGGGAATGCCGCCTTTAATTTGAATTGGCTTCCCGTACTTTGTATTGCTTTGCCA
GTCCCTTTGGGCCCCCATGAATTCTTTGAAGTGTTTGAGATAATGCGGGTCTACGTCGTC
AATGACGTTGTACCATGCGTCGTTTGAATATACCTTTGGAGACAGATCCAGGTGTCCACA
TAGATAATTATGGGGTCCCAGTGAACGAGCCCACATGGTTTTCCCGGTTCGGCTATCACC
TTCGAGAACAATACTGACCGGTCTCCATGGCCGCGCAGCGGGACTGCATATATTTTCTGA
TACCCATACCTCTAGTTCTTCGGGAACGTGTGTAAATGAGGATGATAAGAATGGACTAAC
GTAAGTTTGTGGCGGAGCCTGGAAGATTCTATCTGCGTTAGCAGATATGTTATGGAACTG
TAAAAAAAAGGACTTTGGATCTTTTTCTTTAATAATTTGAAGAGCTTCGGATTTAGAAGA
AGCATTCAACGCGTCTGCATATACCTGAGCTAAATGCTGGCCCTCCCCCCTTGCACTTCT
GGCATCGACTTGGAAAATTCCATCGTCAAGAAATTCCCCTCCCTTTTCAATGTAAGCCTT
GACATCGGACGACGATTTAGCTCCCTGAATGTTCGGATGGAAATGTGTTGATCTGGATGG
GGAAATGAGATCGAAGAATCTTTGGTTTGTACATTGGAACTTGCCTTCGAATTGGATGAG
AACATGGAGATGAGGCACCCCATCCTGATGTAGTTCTCTGCAAACCCTAATGAATTTGAT
ATTTGTCGGGTAAGAAAGGGCTTTTAATTGGGAAAGGGCCTCTTCCTTGGTTAATGAGCA
TCGGGGATAGGTTATGAAATAATTTTTGGCATTGATTTGAAAACGACCGGCTCTTGGCAT
>JF909181
CTACGTCGGAGGGCCCTGGTCTTCGCTGTGCGGTGTTGGACTTTGATGGGCACTTGAGAA
CAATGGCTCATGGAGGGTGACGAAGGTGGCATTCTTTAAAGCCCAGGCTTTAAGGGACGG
ATTCTTTTCCTCTGCCAGAAACTCTTTATATGATGATGTTGGTCCTGGATTGCAGAGGAA
GATAGTGGGAATGCCGCCTTTAATTTGAATTGGCTTCCCGTACTTTGTATTGCTTTGCCA
GTCCCTTTGGGCCCCCATGAATTCTTTGAAGTGTTTGAGATAATGCGGGTCTACGTCGTC
AATGACGTTGTACCATGCGTCGTTTGAATATACCTTTGGAGACAGATCCAGGTGTCCACA
TAGATAATTATGGGGTCCCAGTGAACGAGCCCACATGGTTTTCCCGGTTCGGCTATCACC
TTCGAGAACAATACTGACCGGTCTCCATGGCCGCGCAGCGGGACTGCATATATTTTCTGA
TACCCATACCTCTAGTTCTTCGGGAACGTGTGTAAATGAGGATGATAAGAATGGACTAAC
GTAAGTTTGTGGCGGAGCCTGGAAGATTCTATCTGCGTTAGCAGATATGTTATGGAACTG
TAAAAAAAAGGACTTTGGATCTTTTTCTTTAATAATTTGAAGAGCTTCGGATTTAGAAGA
AGCATTCAACGCGTCTGCATATACCTGAGCTAAATGCTGGCCCTCCCCCCTTGCACTTCT
GGCATCGACTTGGAAAATTCCATCGTCAAGAAATTCCCCTCCCTTTTCAATGTAAGCCTT
GACATCGGACGACGATTTAGCTCCCTGAATGTTCGGATGGAAATGTGTTGATCTGGATGG
GGAAATGAGATCGAAGAATCTTTGGTTTGTACATTGGAACTTGCCTTCGAATTGGATGAG
AACATGGAGATGAGGCACCCCATCCTGATGTAGTTCTCTGCAAACCCTAATGAATTTGAT
ATTTGTCGGGTAAGAAAGGGCTTTTAATTGGGAAAGGGCCTCTTCCTTGGTTAATGAGCA
TCGGGGATAGGTTATGAAATAATTTTTGGCATTGATTTGAAAACGACCGGCTCTTGGCAT
>JF909180
CTACGTCGGAGGGCCCTGGTCTTCGCTGTGCGGTGTTGGACTTTGATGGGCACTTGAGAA
CAATGGCTCATGGAGGGTGACGAAGGTGGCATTCTTTAAAGCCCAGGCTTTAAGGGACTG
ATTCTTTTCCTCTTCCAGAAACGCTTTATATGATGATGTTGGTCCTGGATTGCAGAGGAA
GATAGTGGGAATGCCGCCTTTAATTTGAATTGGCTTCCCGTACTTTGTATTGCTTTGCCA
GTCCCTTTGGGCCCCCATGAATTCTTTGAAGTGTTTGAGATAATGCGGGTCTACGTCGTC
AATGACGTTGTACCATGCGTCGTTTGAATATACCTTTGGAGACAGATCCAGGTGTCCACA
TAGATAATTATGGGGTCCCAGTGAACGAGCCCACATGGTTTTCCCGGTTCGGCTATCACC
TTCGAGAACAATACTGACCGGTCTCCATGGCCGCGCAGCGGGACTGCATATATTTTCTGA
TACCCATACCTCTAGTTCTTCGGGAACGTGTGTAAATGATGATGATAAGAATGGACTAAC
GTAAGTTTGTGGCGGAGCCTGGAAGATTCTATCTGCGTTAGCAGATATGTTATGGAACTG
TAAAAAAAAGGACTTTGGATCTTTTTCTTTAATAATTTGAAGAGCTTCTGATTTAGAAGA
AGCATTCAACGCGTCTGCATATACCTGAGCTAAATGCTGGCCCTCCCCCCTTGCACTTCT
GGCATCGACTTGGAAAATTCCATCGTCAAGAAATTCCCCTCCCTTTTCAATGTAAGCCTT
GACATCGGACGACGATTTAGCTCCCTGAATGTTCGGATGGAAATGTGTTGATCTGGATGG
GGAAATGAGATCGAAGAATCTTTGGTTTGTACATTGGAACTTGCCTTCGAATTGGATGAG
AACATGGAGATGAGGCACCCCATCCTGATGTAGTTCTCTGCAAACCCTAATGAATTTGAT
ATTCGTCGGGTAAGAAAGGGCTTTTAATTGGGAAAGGGCCTCTTCCTTGGTTAATGAGCA
TCGGGGATAGGTTATGAAATAATTTTTGGCATTTATTTGAAAACGACCGGCTCTTGGCAT
>JF909178
CTACGTCGGAGGGCCCTGGTCTTCGCTGTGCGGTGTTGGACTTTGATGGGCACTTGAGAA
CAATGGCTCATGGAGGGTGACGAAGGTGGCATTCTTTAAAGCCCAGGCTTTAAGGGACTG
ATTCTTTTCCTCTTCCAGAAACGCTTTATATGATGATGTTGGTCCTGGATTGCAGAGGAA
GATAGTGGGAATGCCGCCTTTAATTTGAATTGGCTTCCCGTACTTTGTATTGCTTTGCCA
GTCCCTTTGGGCCCCCATGAATTCTTTGAAGTGTTTGAGATAATGCGGGTCTACGTCGTC
AATGACGTTGTACCATGCGTCGTTTGAATATACCTTTGGAGACAGATCCAGGTGTCCACA
TAGATAATTATGGGGTCCCAGTGAACGAGCCCACATGGTTTTCCCGGTTCGGCTATCACC
TTCGAGAACAATACTGACCGGTCTCCATGGCCGCGCAGCGGGACTGCATATATTTTCTGA
TACCCATACCTCTAGTTCTTCGGGAACGTGTGTAAATGATGATGATAAGAATGGACTAAC
GTAAGTTTGTGGCGGAGCCTGGAAGATTCTATCTGCGTTAGCAGATATGTTATGGAACTG
TAAAAAAAAGGACTTTGGATCTTTTTCTTTAATAATTTGAAGAGCTTCTGATTTAGAAGA
AGCATTCAACGCGTCTGCATATACCTGAGCTAAATGCTGGCCCTCCCCCCTTGCACTTCT
GGCATCGACTTGGAAAATTCCATCGTCAAGAAATTCCCCTCCCTTTTCAATGTAAGCCTT
GACATCGGACGACGATTTAGCTCCCTGAATGTTCGGATGGAAATGTGTTGATCTGGATGG
GGAAATGAGATCGAAGAATCTTTGGTTTGTACATTGGAACTTGCCTTCGAATTGGATGAG
AACATGGAGATGAGGCACCCCATCCTGATGTAGTTCTCTGCAAACCCTAATGAATTTGAT
ATTCGTCGGGTAAGAAAGGGCTTTTAATTGGGAAAGGGCCTCTTCCTTGGTTAATGAGCA
TCGGGGATAGGTTATGAAATAATTTTTGGCATTTATTTGAAAACGACCGGCTCTTGGCAT
>JF909176
CTACGTCGGAGGGCCCTGGTCTTCGCTGTGCGGTGTTGGACTTTGATGGGCACTTGAGAA
CAATGGCTCATGGAGGGTGACGAAGGTGGCATTCTTTAAAGCCCAGGCTTTAAGGGACTG
ATTCTTTTCCTCTTCCAGAAACTCTTTATATGATGATGTTGGTCCTGGATTGCAGAGGAA
GATAGTGGGAATGCCGCCTTTAATTTGAATTGGCTTCCCGTACTTTGTATTGCTTTGCCA
GTCCCTTTGGGCCCCCATGAATTCTTTGAAGTGTTTGAGATAATGCGGGTCTACGTCGTC
AATGACGTTGTACCATGCGTCGTTTGAATATATCTTTGGAGACAGATCCAGGTGTCCACA
TAGATAATTATGGGGTCCCAGTGAACGAGCCCACATGGTTTTCCCGGTTCGGCTATCACC
TTCGAGAACAATACTGACCGGTCTCCATGGCCGCGCAGCGGGACTGCATATATTTTCTGA
TACCCATACCTCTAGTTCTTCGGGAACGTGGGTAAATGATGAGGATAAGAATGGACTAAC
GTAAGTTTGTGGCGGAGCCTGGAAGATTCTATCTGCGTTAGCAGATATGTTATGGAACTG
TAAAAAAAAGGACTTTGGATCTTTTTCTTTAATAATTTGAAGAGCTTCTGATTTAGAAGA
AGCATTCAACGCGTCTGCATATACCTGAGCTAAATGCTGGCCCTCCCCCCTTGCACTTCT
GGCATCGACTTGGAAAAGTCCATCGTCAAGAAATTCCCCGCCCTTATCAATGTAAGCCTT
GACATCGGACGACGATTTAGCTCCCTGAATGTTCGGATGGAAATGTGTTGATCTGGATGG
GGAAATGAGATCGAAGAATCTTTGGTTTGTACATTGGAACTTGCCTTCGAATTGGATGAG
AACATGGAGATGAGGCACCCCATCCTGATGTAGTTCTCTGCAAACCCTAATGAATTTGAT
ATTCGTCGGGTAAGAAAGGGCTTTTAATTGGGAAAGGGCCTCTTCCTTGGTTAATGAGCA
TCGGGGATAGGTTATGAAATAATTTTTGGCATTTATTTGAAAACGACCGGCTCTTGGCAT
>JF909175
CTACGTCGGATGGCCCTGGTCTTCGCTGTGCGGTGTTGGACTTTGATGGGCACTTGAGAA
CAATGGCTCATGGAGGGTGACGAAGGTGGCATTCTTTAAAGCCCAGGCTTTAAGGGACTG
ATTCTTTTCCTCTGCCAGAAACTCTTTATATGATGATGTTGGTCCTGGATTGCAGAGGAA
GATAGTGGGAATGCCGCCTTTAATTTGAATTGGCTTCCCGTACTTTGTATTGCTTTGCCA
GTCCCTTTGGGCCCCCATGAATTCTTTGAAGTGTTTGAGATAATGCGGGTCTACGTCGTC
AATGACGTTGTACCATGCGTCGTTTGAATATACCTTTGGAGACAGATCCAGGTGTCCACA
TAGATAATTATGGGGTCCCAGTGAACGAGCCCACATGGTTTTCCCGGTTCGGCTATCACC
TTCGAGAACAATACTGACCGGTCTCCATGGCCGCGCAGCGGGACTGCATATATTTTCTGA
TACCCATACCTCTAGTTCTTCGGGAACGTGTGTAAATGATGATGATAAAAATGGACTAAC
GTAAGTTTGCGGCGGAGCCTGGAAGATTCTATCTGCGTTAGCAGATATGTTATGGAACTG
TAAAAAAAAGGACTTTGGATCTTTTTCTTTAATAATTTGAAGAGCTTCTGATTTAGAAGA
AGCATTCAACGCGTCTGCATATACCTGAGCTAAATGCTGGCCCTCCCCCCTTGCACTTCG
GGCATCGACTTGGAAAATTCCATCGTCAAGAAATTCCCCTCCCTTTTCAATGTAAGCCTT
GACATCGGACGACGATTTAGCTCCCTGAATGTTCGGATGGAAATGTGTTGATCTGGATGG
GGAAATGAGATCGAAGAATCGTTGGTTTGTACATTGGAACTTGCCTTCGAATTGGATGAG
AACATGGAGATGAGGCACCCCATCCTGATGTAGCTCTCTGCAAACCCTAATGAATTTGAT
ATTCGTCGGGTAAGAAAGGGCTTTTAATTGGGAAAGGGCCTCTTCCTTGGTTAATGAGCA
TCGGGGATAAGTGATGAAATAATTTTTGGCATTTATTTGAAAACGACCGGCTCTTGGCAT
>JF909096
CTACGTCGGATGGCCCTGTTCTTCGCTGTGCGGTGTTGGACTTTGATGGGCACTTGAGAA
CAATGGCTCATGGAGGGTGACGAAGGTGGCATTCTTTAAAGCCCAGGCTTTAAGGGACTG
ATTCTTTTCCTCTGCCAGAAACTCTTTATATGATGATGTTGGTCCTGGATTGCAGAGGAA
GATAGTGGGAATGCCGCCTTTAATTTGAATTGGCTTCCCGTACTTTGTATTGCTTTGCCA
GTCCCTTTGGGCCCCCATGAATTCTTTGAAGTGTTTGAGATAATGCGGGTCTACGTCGTC
AATGACGTTGTACCATGCGTCGTTTGAATATACCTTTGGAGACAGATCCAGGTGTCCACA
TAGATAATTATGGGGTCCCAGTGAACGAGCCCACATGGTTTTCCCGGTTCGGCTATCACC
TTCGAGAACAATACTGACCGGTCTCCATGGCCGCGCAGCGGGACTGCATATATTTTCTGA
TACCCATACCTCTAGTTCTTCGGGAACGTGTGTAAATGATGATGATAAAAATGGACTAAC
GTAAGTTTGCGGCGGAGCCTGGAAGATTCTATCTGCGTTAGCAGATATGTTATGGAACTG
TAAAAAAAAGGACTTTGGATCTTTTTCTTTAATAATTTGAAGAGCTTCTGATTTAGAAGA
AGCATTCAACGCGTCTGCATATACCTGAGCTAAATGCTGGCCCTCCCCCCTTGCACTTCG
GGCATCGACTTGGAAAATTCCATCGTCAAGAAATTCCCCTCCCTTTTCAATGTAAGCCTT
GACATCGGACGACGATTTAGCTCCCTGAATGTTCGGATGGAAATGTGTTGATCTGGATGG
GGAAATGAGATCGAAGAATCGTTGGTTTGTACATTGGAACTTGCCTTCGAATTGGATGAG
AACATGGAGATGAGGCACCCCATCCTGATGTAGCTCTCTGCAAACCCTAATGAATTTGAT
ATTCGTCGGGTAAGAAAGGGCTTTTAATTGGGAAAGGGCCTCTTCCTTGGTTAATGAGCA
TCGGGGATAAGTGATGAAATAATTTTTGGCATTTATTTGAAAACGACCGGCTCTTGGCAT
>JF909173
CTACGTCGGAGGGCCCTGGTTTTCGCTGTGCGGTGTTGGACTTTGATGGGCACTTGAGAA
CAATGGCTCATGGAGGGTGACGAAGGTGGCATTCTTTAAAGCCCAGGCTTTAAGGGACTG
ATTCTTTTCCTCGTCCAGAAACTCTTTATATGATGATGTTGGTCCTGGATTGCAGAGGAA
GATAGTGGGAATGCCGCCTTTAATTTGAATTGGCTTCCCGTACTTTGTATTGCTTTGCCA
GTCCCTTTGGGCCCCCATGAATTCTTTGAAGTGTTTGAGATAATGCGGGTCTACGTCGTC
AATGACGTTGTACCATGCGTCGTTTGAATATACCTTTGGAGACAGATCCAGGTGTCCACA
TAGATAATTATGGGGTCCCAGTGAACGAGCCCACATGGTTTTCCCGGTTCGGCTATCACC
TTCGAGAACAATACTGACCGGTCTCCATGGCCGCGCAGCGGGACTGCATATATTTTCTGA
TACCCATACCTCTAGTTCTTCGGGAACGTGTGTAAATGATGATGATAAGAATGGACTAAC
GTAAGTTTGTGGCGGAGCCTGGAAGATTCTATCTGCGTTAGCAGATATGTTATGGAACTG
TAAAAAAAAGGACTTTGGATCTTTTTCTTTAATAATTTGAAGAGCTTCTGATTTAGAAGA
AGCATTCAACGCGTCTGCATATACCTGAGCTAAATGCTGGCCCTCCCCCCTTGCACTTCT
GGCATCGACTTGGAAAATTCCATCGTCAAGAAATTCCCCTCCCTTTTCAATGTAAGCCTT
GACATCGGACGACGATTTAGCTCCCTGAATGTTCGGATGGAAATGTGTTGATCTGGATGG
GGAAATGAGATCGAAGAATCGTTGGTTTGTACATTGGAACTTGCCTTCGAATTGGATGAG
AACATGGAGATGAGGCACCCCATCCTGATGTAGTTCTCTGCAAACCCTAATGAATTTGAT
ATTCGTCGGGTAAGAAAGGGCTTTTAATTGGGAAAGGGCCTCTTCCTTGGTTAATGAGCA
TCGGGGATAGGTTATGAAATAATTTTTGGCATTTATTTGAAAACGACCGGCTCTTGGCAT
>JF909166
CTACGTCGGAGGGCCCTGGTCTTCGCTGTGCGGTGTTGGACTTTGATGGGCACTTGAGAA
CAATGGCTCATGGAGGGTGACGAAGGTGGCATTCTTTAAAGCCCAGGCTTTAAGGGACTG
ATTCTTTTCCTCTTCCAGAAACTCTTTATATGATGATGTTGGTCCTGGATTGCAGAGGAA
GATAGTGGGAATGCCGCCTTTAATTTGAATTGGCTTCCCGTACTTGGTATTGCTTTGCCA
GTCTCTTTGGGCCCCCATGAATTCTTTGAAGTGTTTGAGATAATGCGGGTCTACGTCGTC
AATGACGTTGTACCATGCGTCGTTTGAATATACCTTTGGAGACAGATCCAGGTGTCCACA
TAGATAATTATGGGGTCCCAGTGAACGAGCCCACATGGTTTTCCCGGTTCGGCTATCACC
TTCGAGAACAATACTGACCGGTCTCCATGGCCGCGCAGCGGGACTGCATATATTTTCTGA
TGCCCATACCTCGAGTTCTTCGGGAACGTGTGTAAATGATGATGATAAGAACGGACTAAC
GTAAGTTTGTGGCGGAGCCTGGAAGATTCTATCTGCGTTAGCAGATATGTTATGGAACTG
TAAAAAAAAGGACTTTGGATCTTTTTCTTTAATAATTTGAAGAGCTTCTGATTTAGAAGA
AGCATTCAACGCGTCTGCATATACCTGAGCTAAATGCTGGCCCTCCCCCCGTGCACTTCG
GGCATCGACTTGGAAAATTCCATCGTCAAGAAATTCCCCTCCCTTTTCAATGTAAGCCTT
GACATCGGACGACGATTTAGCTCCCTGAATGTTCGGATGGAAATGTGTTGATCTGGATGG
GGAAATGAGATCGAAGAATCTTTGGTTTGTACATTGGAACTTGCCTTCGAATTGGATGAG
AACATGGAGATGAGGCACCCCATCTTGATGCAGTTCTCTGCAAACCCTAATGAATTTGAT
ATTCGTCGGGTAAGAAAGGGCTTTTAACTGGGAAAGGGCCTCTTCCTTGGTTAATGAGCA
TCGGGGATAGGTTATGAAATAATTTTTGGCATTTATTTGAAAACGACCGGCTCTTGGCAT
>JF909165
CTACGTCGGAGGGCCCTGGTCTTCGCTGTGCGGTGTTGGACTTTGATGGGCACTTGAGAA
CAATGGCTCATGGAGGGTGACGAAGGTGGCATTCTTTAAAGCCCAGGCTTTAAGGGACTG
ATTCTTTTCCTCTTCCAGAAACTCTTTATATGATGATGTTGGTCCTGGATTGCAGAGGAA
GATAGTGGGAATGCCGCCTTTAATTTGAATTGGCTTCCCGTACTTGGTATTGCTTTGCCA
GTCTCTTTGGGCCCCCATGAATTCTTTGAAGTGTTTGAGATAATGCGGGTCTACGTCGTC
AATGACGTTGTACCATGCGTCGTTTGAATATACCTTTGGAGACAGATCCAGGTGTCCACA
TAGATAATTATGGGGTCCCAGTGAACGAGCCCACATGGTTTTCCCGGTTCGGCTATCACC
TTCGAGAACAATACTGACCGGTCTCCATGGCCGCGCAGCGGGACTGCATATATTTTCTGA
TGCCCATACCTCGAGTTCTTCGGGAACGTGTGTAAATGATGATGATAAGAACGGACTAAC
GTAAGTTTGTGGCGGAGCCTGGAAGATTCTATCTGCGTTAGCAGATATGTTATGGAACTG
TAAAAAAAAGGACTTTGGATCTTTTTCTTTAATAATTTGAAGAGCTTCTGATTTAGAAGA
AGCATTCAACGCGTCTGCATATACCTGAGCTAAATGCTGGCCCTCCCCCCGTGCACTTCG
GGCATCGACTTGGAAAATTCCATCGTCAAGAAATTCCCCTCCCTTTTCAATGTAAGCCTT
GACATCGGACGACGATTTAGCTCCCTGAATGTTCGGATGGAAATGTGTTGATCTGGATGG
GGAAATGAGATCGAAGAATCTTTGGTTTGTACATTGGAACTTGCCTTCGAATTGGATGAG
AACATGGAGATGAGGCACCCCATCTTGATGCAGTTCTCTGCAAACCCTAATGAATTTGAT
ATTCGTCGGGTAAGAAAGGGCTTTTAACTGGGAAAGGGCCTCTTCCTTGGTTAATGAGCA
TCGGGGATAGGTTATGAAATAATTTTTGGCATTTATTTGAAAACGACCGGCTCTTGGCAT
>JF909184
CTACGTCGGAGGGCCCTGGTCTTCGCTGTGCGGTGTTGGACTTTGATGGGCACTTGAGAA
CAATGGCTCATGGAGGGTGACGAAGGTGGCATTCTTTAAAGCCCAGGCTTTAAGGGACTG
ATTCTTTTCCTCGTCCAGAAACTCTTTATATGATGATGTTGGTCCTGGATTGCAGAGGAA
GATAGTGGGAATGCCGCCTTTAATTTGAATTGGCTTCCCGTACTTTGTATTGCTTTGCCA
GTCCCTTTGGGCCCCCATGAATTCTTTGAAGTGTTTGAGATAATGCGGGTCTACGTCGTC
AATGACGTTGTACCATGCGTCGTTCGAATATACCTTTGGAGACAGATCCAGGTGTCCACA
TAGATAATTATGGGGTCCCAGTGAACGAGCCCACATGGTTTTCCCGGTTCGGCTATCACC
TTCGAGAACAATACTGACCGGTCTCCATGGCCGCGCAGCGGGACTGCATATATTTTCTGA
TACCCATACCTCTAGTTCTTCGGGAACGTGTGTAAATGATGATGATAAGAATGGACTAAC
GTAAGTTTGTGGCGGAGCCTGGAAGATTCTATCTGCGTTAGCAGATATGTTATGGAACTG
TAAAAAAAAGGACTTTGGATCTTTTTCTTTAATAATTTGAAGAGCTTCGGATTTAGAAGA
AGCATTCAACGCGTCTGCATATACCTGAGCTAAATGCTGGCCCTCCCCCCTTGCACTTCT
GGCATCGACTTGGAAAATTCCATCGTCAAGAAATTCCCCTCCCTTTTCAATGTAAGCCTT
GACATCGGACGACGATTTAGCTCCCTGAATGTTCGGATGGAAATGTGTTGATCGGGATGG
GGAAATGAGATCGAAGAATCTTTGGTTTGTACATTGGAACTTGCCTTCGAATTGGATGAG
AACATGGAGATGAGGCACCCCATCCTGATGTAGTTCTCTGCAAACCCTAATGAATTTGAT
ATTCGTCGGGTAAGAAAGGGCTTTTAATTGGGAAAGGGCCTCTTCCTTGGTTAATGAGCA
TCGGGGATAGGTTATGAAATAATTTTTGGCATTTATTTGAAAACGACCGGCTCTTGGCAT
>JF909183
CTACGTCGGAGGGCCCTGGTCTTCGCTGTGCGGTGTTGGACTTTGATGGGCACTTGAGAA
CAATGGCTCATGGAGGGTGACGAAGGTGGCATTCTTTAAAGCCCAGGCTTTAAGGGACTG
ATTCTTTTCCTCGTCCAGAAACTCTTTATATGATGATGTTGGTCCTGGATTGCAGAGGAA
GATAGTGGGAATGCCGCCTTTAATTTGAATTGGCTTCCCGTACTTTGTATTGCTTTGCCA
GTCCCTTTGGGCCCCCATGAATTCTTTGAAGTGTTTGAGATAATGCGGGTCTACGTCGTC
AATGACGTTGTACCATGCGTCGTTCGAATATACCTTTGGAGACAGATCCAGGTGTCCACA
TAGATAATTATGGGGTCCCAGTGAACGAGCCCACATGGTTTTCCCGGTTCGGCTATCACC
TTCGAGAACAATACTGACCGGTCTCCATGGCCGCGCAGCGGGACTGCATATATTTTCTGA
TACCCATACCTCTAGTTCTTCGGGAACGTGTGTAAATGATGATGATAAGAATGGACTAAC
GTAAGTTTGTGGCGGAGCCTGGAAGATTCTATCTGCGTTAGCAGATATGTTATGGAACTG
TAAAAAAAAGGACTTTGGATCTTTTTCTTTAATAATTTGAAGAGCTTCGGATTTAGAAGA
AGCATTCAACGCGTCTGCATATACCTGAGCTAAATGCTGGCCCTCCCCCCTTGCACTTCT
GGCATCGACTTGGAAAATTCCATCGTCAAGAAATTCCCCTCCCTTTTCAATGTAAGCCTT
GACATCGGACGACGATTTAGCTCCCTGAATGTTCGGATGGAAATGTGTTGATCGGGATGG
GGAAATGAGATCGAAGAATCTTTGGTTTGTACATTGGAACTTGCCTTCGAATTGGATGAG
AACATGGAGATGAGGCACCCCATCCTGATGTAGTTCTCTGCAAACCCTAATGAATTTGAT
ATTCGTCGGGTAAGAAAGGGCTTTTAATTGGGAAAGGGCCTCTTCCTTGGTTAATGAGCA
TCGGGGATAGGTTATGAAATAATTTTTGGCATTTATTTGAAAACGACCGGCTCTTGGCAT
>JF909167
CTACGTCGGAGGGCCCTGGTCTTCGCTGTGCGGTGTTGGACTTTGATGGGCACTTGAGAA
CAATGGCTCATGGAGGGTGACGAAGGTGGCATTCTTTAAAGCCCAGGCTTTAAGGGACTG
ATTCTTTTCCTCGTCCAGAAACTCTTTATATGATGATGTTGGTCCTGGATTGCAGAGGAA
GATAGTGGGAATGCCGCCTTTAATTTGAATTGGCTTCCCGTACTTTGTATTGCTTTGCCA
GTCCCTTTGGGCCCCCATGAATTCTTTGAAGTGTTTGAGATAATGCGGGTCTACGTCGTC
AATGACGTTGTACCATGCGTCGTTTGAATATACCTTTGGAGACAGATCCAGGTGTCCACA
TAGATAATTATGGGGTCCCAGTGAACGAGCCCACATGGTTTTCCCGGTTCGGCTATCACC
TTCGAGAACAATACTGACCGGTCTCCATGGCCGCGCAGCGGGACTGCATATATTTTCTGA
TACCCATACCTCTAGTTCTTCGGGAACGTGTGTAAATGATGATGATAAGAATGGACTAAC
GTAAGTTTGTGGCGGAGCCTGGAAGATTCTATCTGCGTTAGCAGATATGTTATGGAACTG
TAAAAAAAAGGACTTTGGATCTTTTTCTTTAATAATTTGAAGAGCTTCTGATTTAGAAGA
AGCATTCAACGCGTCTGCATATACCTGAGCTAAATGCTGGCCCTCCCCCCTTGCACTTCT
GACATCGACTTGGAAAATGCCATCGTCAAGAAATTCCCCTCCCTTTTCAATGTAAGCCTT
GACATCGGACGACGATTTAGCTCCCTGAATGTTCGGATGGAAATGTGTTGATCGGGATGG
GGAAATGAGATCGAAGAATCTTTGGTTTGTACATTGGAACTTGCCTTCGAATTGGATGAG
AACATGGAGATGAGGCACCCCATCCTGATGTAGTTCTCTGCAAACCCTAATGAATTTGAT
ATTCGTCGGATAAGAAAGGGCTTTTAATTGGGAAAGGGCCTCTTCCTTGGTTAATGAGCA
TCGGGGATAGGTTATGAAATAATTTTTGGCATTTATTTGAAAACGACCGGCTCTTGGCAT
>JF909170
CTACGTCTGAGGGCCCTGGTCTTCGCTGTGCGGTGTTGGACTTTGATGGGCACTTGAGAA
CAATGGCTCATGGAGGGTGACGAAGGTGGCATTCTTTAAAGCCCAGGCTTTAAGGGACTG
ATTCTTTTCCTCTTCCAGAAACTCTTTATATGATGATGTTGGTCCTGGATTGCAGAGGAA
GATAGTGGGAATGCCGCCTTTAATTTGAATGGGCTTCCCGTACTTTGTATTGCTTTGCCA
GTCCCTTTGGGCCCCCATGAATTCTTTGAAGTGTTTGAGATAATGCGGGTCTACGTCGTC
AATGACGTTGTACCATGCGTCGTTTGAATATACCTTTGGAGACAGATCCAGGTGTCCACA
TAGATAATTATGGGGTCCCAGTGAACGAGCCCACATGGTTTTCCCGGTTCGGCTATCACC
TTCGAGAACAATACTGACCGGTCTCCATGGCCGCGCAGCGGGACTGCATATATTTTCCGA
TACCCATACCTCTAGTTCTTCGGGAACGTGTGTAAATGATGATGATAAGAATGGACTAAC
GTAAGTTTGTGGCGGAGCCTGGAAGATTCTATCTGCGTTAGCAGATATGTTATGGAACTG
TAAAAAAAATGACTTTGGATCTTTTTCTTTAATGATTTGAAGAGCTTCTGATTTAGAAGA
AGCATTCAACGCGTCTGCATATACCTGAGCTAAATGCTGGCCCTCCCCTCTTGCACTTCT
GGCATCGACTTGGAAAATTCCATCGTCAAGAAATTCCCCTCCCTTTTCAATGTAAGCCTT
GACATCGGACGCCGATTTAGCTCCCTGAATGTTCGGATGGAAATGTGTTGATCGGGATGG
GGAAATGAGATCGAAGAATCTTTGGTTTGTACATTGGAACTTGCCTTCGAATTGAATGAG
AACATGGAGATGAGGCACCCCATCCTGATGTAGTTCTCTGCAAACCCTAATAAATTTGAT
ATTCGTCGGGTAAGAAAGGGCTTTTAATTGGGAAAGGGCCTCTTTCTTTGTTAATGAGCA
TCGGGGATAGGTTATGAAATAATTTTTGGCATTGATTTGAAAACGACCGGCTCTTGGCAT
>JF909169
CTACGTCTGAGGGCCCTGGTCTTCGCTGTGCGGTGTTGGACTTTGATGGGCACTTGAGAA
CAATGGCACATGGAGGGTGACGAAGGTGGCATTCTTTAAAGCCCAGGCTTTAAGGGACTG
ATTCTTTTCCTCTTCCAGAAACTCTTTATATGATGATGTTGGTCCTGGATTGCAGAGGAA
GATAGTGGGAATGCCGCCTTTAATTTGAATTGGCTTCCCGTACTTTGTATTGCTTTGCCA
GTCCCTTTGGGCCCCCATGAATTCTTTGAAGTGTTTGAGATAATGCGGGTCTACGTCGTC
AATGACGTTGTACCATGCGTCGTTTGAATATACCTTTGGAGACAGATCCAGGTGTCCACA
TAGATAATTATGGGGTCCCAGTGAACGAGCCCACATGGTTTTACCGGTTCGGCTATCACC
TTCGAGAACAATACTGACCGGTCTCCATGGCCGCGCAGCGGGACTGCATATATTTTCTGA
TACCCATACCTCTAGTTCTTCGGGAACGTGTGTAAATGAGGATGATAAGAATGGACTAAC
GTAAGTTTGTGGCGGAGCCTGGAAGATTCTGTCCGCGTTAGCAGATATGTTATGGAACTG
TAAAAAAAAGGACTTTGGATCTTTTTCTTTAATGATTTGAAGAGCTTCTGATTTAGAAGA
AGCATTCAACGCGTCTGCATATACCTGAGCTAAATGCTGGCCCTCCCCCCGTGCACTTCT
GGCATCGACTTGGAAAATTCCATCGTCAAGAAATTCCCCTCCCTTTTCAATGTAAGCCTT
GACATCGGACGCCGATTTAGCTCCCTGAATGTTCGGATGGAAATGTGTTGATCGGGATGG
GGAAATGAGATCGAAGAATCTTTGGTTTGTACATTGGAACTTGCCTTCGAATTGAATGAG
AACATGGAGATGAGGCACCCCATCCTGATGTAGTTCTCTGCAAACCCTAATAAATTTGAT
ATTCGTCGGGTAAGAAAGGGCTTTTAATTGGGAAAGGGCCTCTTCCTTGGTTAATGAGCA
TCGGGGATAGGTTATGAAATAATTTTTGGCATTTATTTGAAAACGACCGGCTCGTGGCAT
>JF909072
CTACGTCTGAGGGCCCTGGTCTTCGCTGTGCGGTGTTGGACTTTGATGGGCACTTGAGAA
CAATGGCTCATGGAGGGTGACGAAGGTGGCATTCTTTAAAGCCCAGGCTTTAAGGGACTG
ATTCTTTTCCTCTTCCAGAAACTCTTTATATGATGATGTTGGTCCTGGATTGCAGAGGAA
GATAGTGGGAATGCCGCCTTTAATTTGAATTGGCTTCCCGTACTTTGTATTGCTTTGCCA
GTCCCTTTGGGCCCCCATGAATTCTTTGAAGTGTTTGAGATAATGCGGGTCTACGTCGTC
AATGACGTTGTACCATGCGTCGTTTGAATATACCTTTGGAGACAGATCCAGGTGTCCACA
TAGATAATTATGGGGTCCCAGTGAACGAGCCCACATGGTTTTTCCGGTTCGGCTATCACC
TTCGAGAACAATACTGATCGGTCTCCATGGCCGCGCAGCGGGACTGCATATATTTTCTGA
TACCCATACCTCTAGTTCTTCGGGAACGTGTGTAAATGATGATGATAAGAATGGACTAAC
GTAAGTTTGTGGCGGAGCCTGGAAGATTCTATCTGCGTTAGCAGATATGTTATGGAACTG
TAAAAAAAAGGACTTTGGATCTTTTTCTTTAATAATTTGAAGAGCTTCTGATTTAGAAGA
AGCATTCAACGCGTCTGCATATACCTGAGCTAAATGCTGGCCCTCCCCCCTTGCACTTCT
GGCATCGACTTGGAAAATTCCATCGTCAAGAAATTCCCCTCCCTTTTCAATGTAATCCTT
GACATCGGACGACGATTTAGCTCCCTGAATGTTCGGATGGAAATGTGTTGATCTGGATGG
GGAAATGAGATCGAAGAATCGTTGGTTTGTACATTGGAACTTGCCTTCGAATTGAATGAG
AACATGGAGATGAGGCACCCCATCCTGATGTAGTTCTCTGCAAACCCTAATGAATTTGAT
ATTCGTCGGGTAAGAAAGGGCTTTTAATTGGGAAAGGGCCTCTTCCTTGGTTAATGAACA
TCGGGGATAGGTTATGAAGTAATTTTTGGCATTGATTTGAAAACGACCGGCTCTTGGCAT
>JF909071
CTACGTCTGAGGGCCCTGGTCTTCGCTGTGCGGTGTTGGACTTTGATGGGCACTTGAGAA
CAATGGCTCATGGAGGGTGACGAAGGTGGCATTCTTTAAAGCCCAGGCTTTAAGGGACTG
ATTCTTTTCCTCTTCCAGAAACTCTTTATATGATGATGTTGGTCCTGGATTGCAGAGGAA
GATAGTGGGAATGCCGCCTTTAATTTGAATTGGCTTCCCGTACTTTGTATTGCTTTGCCA
GTCCCTTTGGGCCCCCATGAATTCTTTGAAGTGTTTGAGATAATGCGGGTCTACGTCGTC
AATGACGTTGTACCATGCGTCGTTTGAATATACCTTTGGAGACAGATCCAGGTGTCCACA
TAGATAATTATGGGGTCCCAGTGAACGAGCCCACATGGTTTTTCCGGTTCGGCTATCACC
TTCGAGAACAATACTGATCGGTCTCCATGGCCGCGCAGCGGGACTGCATATATTTTCTGA
TACCCATACCTCTAGTTCTTCGGGAACGTGTGTAAATGATGATGATAAGAATGGACTAAC
GTAAGTTTGTGGCGGAGCCTGGAAGATTCTATCTGCGTTAGCAGATATGTTATGGAACTG
TAAAAAAAAGGACTTTGGATCTTTTTCTTTAATAATTTGAAGAGCTTCTGATTTAGAAGA
AGCATTCAACGCGTCTGCATATACCTGAGCTAAATGCTGGCCCTCCCCCCTTGCACTTCT
GGCATCGACTTGGAAAATTCCATCGTCAAGAAATTCCCCTCCCTTTTCAATGTAATCCTT
GACATCGGACGACGATTTAGCTCCCTGAATGTTCGGATGGAAATGTGTTGATCTGGATGG
GGAAATGAGATCGAAGAATCGTTGGTTTGTACATTGGAACTTGCCTTCGAATTGAATGAG
AACATGGAGATGAGGCACCCCATCCTGATGTAGTTCTCTGCAAACCCTAATGAATTTGAT
ATTCGTCGGGTAAGAAAGGGCTTTTAATTGGGAAAGGGCCTCTTCCTTGGTTAATGAACA
TCGGGGATAGGTTATGAAGTAATTTTTGGCATTGATTTGAAAACGACCGGCTCTTGGCAT
>JF909070
CTACGTCTGAGGGCCCTGGTCTTCGCTGTGCGGTGTTGGACTTTGATGGGCACTTGAGAA
CAATGGCTCATGGAGGGTGACGAAGGTGGCATTCTTTAAAGCCCAGGCTTTAAGGGACTG
ATTCTTTTCCTCTTCCAGAAACTCTTTATATGATGATGTTGGTCCTGGATTGCAGAGGAA
GATAGTGGGAATGCCGCCTTTAATTTGAATTGGCTTCCCGTACTTTGTATTGCTTTGCCA
GTCCCTTTGGGCCCCCATGAATTCTTTGAAGTGTTTGAGATAATGCGGGTCTACGTCGTC
AATGACGTTGTACCATGCGTCGTTTGAATATACCTTTGGAGACAGATCCAGGTGTCCACA
TAGATAATTATGGGGTCCCAGTGAACGAGCCCACATGGTTTTTCCGGTTCGGCTATCACC
TTCGAGAACAATACTGATCGGTCTCCATGGCCGCGCAGCGGGACTGCATATATTTTCTGA
TACCCATACCTCTAGTTCTTCGGGAACGTGTGTAAATGATGATGATAAGAATGGACTAAC
GTAAGTTTGTGGCGGAGCCTGGAAGATTCTATCTGCGTTAGCAGATATGTTATGGAACTG
TAAAAAAAAGGACTTTGGATCTTTTTCTTTAATAATTTGAAGAGCTTCTGATTTAGAAGA
AGCATTCAACGCGTCTGCATATACCTGAGCTAAATGCTGGCCCTCCCCCCTTGCACTTCT
GGCATCGACTTGGAAAATTCCATCGTCAAGAAATTCCCCTCCCTTTTCAATGTAATCCTT
GACATCGGACGACGATTTAGCTCCCTGAATGTTCGGATGGAAATGTGTTGATCTGGATGG
GGAAATGAGATCGAAGAATCGTTGGTTTGTACATTGGAACTTGCCTTCGAATTGAATGAG
AACATGGAGATGAGGCACCCCATCCTGATGTAGTTCTCTGCAAACCCTAATGAATTTGAT
ATTCGTCGGGTAAGAAAGGGCTTTTAATTGGGAAAGGGCCTCTTCCTTGGTTAATGAACA
TCGGGGATAGGTTATGAAGTAATTTTTGGCATTGATTTGAAAACGACCGGCTCTTGGCAT
>JF909069
CTACGTCTGAGGGCCCTGGTCTTCGCTGTGCGGTGTTGGACTTTGATGGGCACTTGAGAA
CAATGGCTCATGGAGGGTGACGAAGGTGGCATTCTTTAAAGCCCAGGCTTTAAGGGACTG
ATTCTTTTCCTCTTCCAGAAACTCTTTATATGATGATGTTGGTCCTGGATTGCAGAGGAA
GATAGTGGGAATGCCGCCTTTAATTTGAATTGGCTTCCCGTACTTTGTATTGCTTTGCCA
GTCCCTTTGGGCCCCCATGAATTCTTTGAAGTGTTTGAGATAATGCGGGTCTACGTCGTC
AATGACGTTGTACCATGCGTCGTTTGAATATACCTTTGGAGACAGATCCAGGTGTCCACA
TAGATAATTATGGGGTCCCAGTGAACGAGCCCACATGGTTTTTCCGGTTCGGCTATCACC
TTCGAGAACAATACTGATCGGTCTCCATGGCCGCGCAGCGGGACTGCATATATTTTCTGA
TACCCATACCTCTAGTTCTTCGGGAACGTGTGTAAATGATGATGATAAGAATGGACTAAC
GTAAGTTTGTGGCGGAGCCTGGAAGATTCTATCTGCGTTAGCAGATATGTTATGGAACTG
TAAAAAAAAGGACTTTGGATCTTTTTCTTTAATAATTTGAAGAGCTTCTGATTTAGAAGA
AGCATTCAACGCGTCTGCATATACCTGAGCTAAATGCTGGCCCTCCCCCCTTGCACTTCT
GGCATCGACTTGGAAAATTCCATCGTCAAGAAATTCCCCTCCCTTTTCAATGTAATCCTT
GACATCGGACGACGATTTAGCTCCCTGAATGTTCGGATGGAAATGTGTTGATCTGGATGG
GGAAATGAGATCGAAGAATCGTTGGTTTGTACATTGGAACTTGCCTTCGAATTGAATGAG
AACATGGAGATGAGGCACCCCATCCTGATGTAGTTCTCTGCAAACCCTAATGAATTTGAT
ATTCGTCGGGTAAGAAAGGGCTTTTAATTGGGAAAGGGCCTCTTCCTTGGTTAATGAACA
TCGGGGATAGGTTATGAAGTAATTTTTGGCATTGATTTGAAAACGACCGGCTCTTGGCAT
>JF909190
CTACGTCGGATGGCCCTGGTCTTCGCTGTGCGGTGTTGGACTTTGATGGGCACTTGAGAA
CAATGGCTCATGGAGGGTGACGAAGGTGGCATTCTTTAAAGCCCAGGCTTTAAGGGACTG
ATTCTTGTCCTCTGCCAGAAACTCTTTATATGATGATGTTGGTCCTGGATTGCAGAGGAA
GATAGTGGGAATGCCGCCTTTAATTTGAATTGGCTTCCCGTACTTTGTATTGCTTTGCCA
GTCCCTTTGGGCCCCCATGAATTCTTTGAAGTGTTTGAGATAATGCGGGTCTACGTCGTC
AATGACGTTGTACCATGCGTCGTTTGAATATACCTTTGGAGACAGATCCAGGTGTCCACA
TAGATAATTATGGGGTCCCAGTGAACGAGCCCACATGGTTTTCCCGGTTCGGCTATCACC
TTCGATAACAATACTGACCGGTCTCCATGGCCGCGCAGCGGGACTGCATATATTTTCTGA
TACCCATACCTCTAGTTCTTCGGGAACGTGTGTAAATGATGATGATAAGAAGGGACTAAC
GTAAGTTTGTGGCGGAGCCTGGAAGATTCTATCTGCGTTAGCAGATATGTTATGGAACTG
TAAAAAAAAGGACTTTGGATCTTTTTCTTTAATAATTTGAAGAGCTTCTGATTTAGAAGA
AGCATTCAACGCGTCTGCATATACCTGAGCTAAATGCTGGCCCTCCCCCCTTGCACTTCT
GGCATCGACTTGGAAAATTCCATCGTCAAGAAATTCCCCTCCCTTTTCAATGTAAGCCTT
GACATCGGACGACGATTTAGCGCCCTGAATGTTCGGATGGAAATGTGTTGATCTGGATGG
GGAAATGAGATCGAAGAATCTCTGGTTTGTACATTGGAACTTGCCTTCGAATTGGATGAG
AACATGGAGATGAGGCACCCCATCCTGATGTAGTTCTCGGCAAACCCTAATGAATTTGAT
ATTCGTCGGGTAAGAAAGGGTTTTTAATTGGGAAAGGGCCTCTTCCTTTGTTAATGAGCA
TCGGGGATAGGTTATGAAATAATTTTTGGCATTTATTTGAAAACGACCGGCTCTTGGCAT
>JF909189
CTACGTCGGATGGCCCTGGTCTTCGCTGTGCGGTGTTGGACTTTGATGGGCACTTGAGAA
CAATGGCTCATGGAGGGTGACGAAGGTGGCATTCTTTAAAGCCCAGGCTTTAAGGGACTG
ATTCTTGTCCTCTGCCAGAAACTCTTTATATGATGATGTTGGTCCTGGATTGCAGAGGAA
GATAGTGGGAATGCCGCCTTTAATTTGAATTGGCTTCCCGTACTTTGTATTGCTTTGCCA
GTCCCTTTGGGCCCCCATGAATTCTTTGAAGTGTTTGAGATAATGCGGGTCTACGTCGTC
AATGACGTTGTACCATGCGTCGTTTGAATATACCTTTGGAGACAGATCCAGGTGTCCACA
TAGATAATTATGGGGTCCCAGTGAACGAGCCCACATGGTTTTCCCGGTTCGGCTATCACC
TTCGATAACAATACTGACCGGTCTCCATGGCCGCGCAGCGGGACTGCATATATTTTCTGA
TACCCATACCTCTAGTTCTTCGGGAACGTGTGTAAATGATGATGATAAGAAGGGACTAAC
GTAAGTTTGTGGCGGAGCCTGGAAGATTCTATCTGCGTTAGCAGATATGTTATGGAACTG
TAAAAAAAAGGACTTTGGATCTTTTTCTTTAATAATTTGAAGAGCTTCTGATTTAGAAGA
AGCATTCAACGCGTCTGCATATACCTGAGCTAAATGCTGGCCCTCCCCCCTTGCACTTCT
GGCATCGACTTGGAAAATTCCATCGTCAAGAAATTCCCCTCCCTTTTCAATGTAAGCCTT
GACATCGGACGACGATTTAGCGCCCTGAATGTTCGGATGGAAATGTGTTGATCTGGATGG
GGAAATGAGATCGAAGAATCTCTGGTTTGTACATTGGAACTTGCCTTCGAATTGGATGAG
AACATGGAGATGAGGCACCCCATCCTGATGTAGTTCTCGGCAAACCCTAATGAATTTGAT
ATTCGTCGGGTAAGAAAGGGTTTTTAATTGGGAAAGGGCCTCTTCCTTTGTTAATGAGCA
TCGGGGATAGGTTATGAAATAATTTTTGGCATTTATTTGAAAACGACCGGCTCTTGGCAT
>JF909075
CTACGTCTGAGGGCCCTGGTCTTCGCTGTGCGGTGTTGGACTTTGATGGGCACTTGAGAA
CAATGGCTCGTGGAGGGTGACGAAGGTGGCATTCTTTAAAGCCCAGGCGTTAAGGGACTG
ATTCTTTTCCTCGTCCAGAAACTCTTTATATGATGATGTTGGTCCTGGATTGCAGAGGAA
GATAGTGGGAATGCCGCCTTTAATTTGAATAGGCTTCCCGTACTTTGTATTGCTTTGCCA
GTCCCTTTGGGCCCCCATGAATTCTTTGAAGTGTTTGAGATAATGCGGGTCTACGTCGTC
AATGACGTTGTACCATGCGTCGTTTGAATATACCTTTGGAGACAGATCCAGGTGTCCACA
TAGATAATTATGGGGTCCCAGTGAACGAGCCCACATGGTTTTCCCGGTTCGGCTATCACC
TTCGAGAACAATACTGATCGGTCTCCATGGCCGCGCAGCGGGACTGCATATATTTTCTGA
TACCCATACCTCTAGTTCTTCGGGAACGTGTGTAAATGATGATGATAAGAATGGACTAAC
GTAAGTTTGTGGCGGAGCCTGGAAGATTCTATCTGCGTTAGCAGATATGTTATGGAACTG
TAAAAAAAAGGACTTTGGATCTTTTTCTTTAATAATTTGAAGAGCTTCTGATTTAGAAGA
AGCATTCAACGCGTCTGCATATACCTGAGCTAAATGCTGGCCCTCCCCCCTTGCACTTCT
GGCATCGACTTGGAAAATTCCATCGTCAAGAAATTCCCCTCCCTTTTCAATGTAAGCCTT
GACATCGGACGACGATTTAGCTCCCTGAATATTCGGATGGAAATGTGTTGATCGGGATGG
GGAAATGAGATCGAAGAATCTTTGGTTTGTACATTGGAACTTGCCTTCGAATTGGATGAG
AACATGGAGATGAGGCACCCCATCCTGATGTAGTTCTCTGCAAACCCTAATGAATTTGAT
ATTCGTCGGGTAAGAAAGGGCTTTTAATTGGGAAAGGGCCTCTTCCTTGGTTAATGAGCA
TCGGGGATAGGTGATGAAATAATTTTTGGCATTTATTTGAAAACGACCTGCTCTTGGCAT
>JF909193
CTACGTCTGAGGGCCCGGTTCTTCGCTGTGCGGTGTTGGACTTTGATGGGCACTTGAGAA
CAATGGCTCGTGGAGGGTGATGAAGGTGGCATTCTTTAAAGCCCAGGCTTTAAGGGACTG
ATTCTTTTCCTCGTCCAGAAACTCTTTATATGATGATGTTGGTCCTGGATTGCAGAGGAA
GATAGTGGGAATGCCGCCTTTAATTTGAATTGGCTTCCCGTACTTTGTATTGCTTTGCCA
GTCCCTTTGGGCCCCCATGAATTCTTTGAAGTGCTTTAGATAATGCGGGTCTACGTCGTC
AATGACGTTGTACCATGCGTCGTTTGAATAGACCTTTGGAGACAGATCCAGGTGTCCACA
TAGATAATTATGGGGTCCCAGTGAACGAGCCCACATGGTTTTCCCGGTCCGGCTATCACC
TTCGAGAACAATACTGATCGGTCTCCATGGCCGCGCAGCGGGACTGCATATATTTTCTGA
TACCCATACCTCAAGTTCTTCGGGAACTTGTGTAAATGATGATGATAAGAACGGACTAGC
GTAAGTTTGAGGCGGAGCCTGGAAGATCCTATCTGCGTTAGCAGATATGTTATGGAACTG
TAAAAAAAAGGACTTGGGATCTTTTTCTTTGATGATTTGAAGAGCTTCTGATTTAGAAGA
AGCATTCAACGCGTCGGCATATACCTGAGCTAAATGCTGGCCCTCCCCCCTTGCACTTCT
GGCATCGACTTGGAAAATTCCATCGTCAAGAAATTCCCCTCCCTTTTCAATGTAGGCTTT
GACATCGGACGATGATTTAGCACCCTGAATGTTCGGATGGAAATGTGTTGATCTGGAGGG
GGAAATGAGATCGAAGAATCTCTGGTTTGTACATTGGAACTTGCCTTCGAATTGGATGAG
AACATGGAGATGAGGCACCCCATCCCGATGTAGTTCTCTGCAAACCCTAATGAATTTGAT
ATTCGTCGGGTAAGAAAGGGCTTTTAATTGGGAAATGGCCTCTTCCTTGGTTAATGAGCA
TCGGGGATAGGTTATGAAATAATTTTTGGCATTTATTTGAAAACGACCGGCTCTTGGCAT
>JF909152
CTACGTCTGAGGGCCCTGGTCTTCGCTGTGCGGTGTTGGACTTTGATGGGTACTTGAGAA
CAATGGCTCGTGGAGGGTGACGAAGGTGGCATTCTTTAAAGCCCAGGCTTTAAGGGACTG
ATTCTTTTCCTCGTCCAGAAACTCTTTATATGATGAAGTTGGTCCTGGATTGCAGAGGAA
GATAGTGGGAATGCCGCCTTTAATTTGAATGGGCTTCCCGTACTTCGTATTGCTTTGCCA
GTCCCTCTGGGCCCCCATGAACTCTTTGAAATGCTTTAGATAATGCGGGTCTACGTCGTC
AATGACGTTGTACCATGCGTCGTTTGAATATACCTTTGGAGACAGATCCAGGTGTCCACA
TAGATAATTATGGGGTCCCAGTGAACGAGCCCACATGGTTTTCCCTGTTCGGCTATCACC
TTCTAGAACAATACTGATCGGTCTCCATGGCCGCGCAGCGGGACTGCATATATTCTCTGA
TACCCATACTTCTACGTCGTCTGGGACGTCTGTAAATGATGAGGATAAGAACGGACAAAC
GTAAGTTTGTGGCGGAGCCTGGAAGATTCTATCTGCGTTAGCAGATATGTTATGGAACTG
TAAAAAAAAGGACTTTGGATCTTTTTCCTTAATGATTTGAAGAGCTTCTGATTTAGAAGA
AGCATTCAACGCGTCCGCATATACCTGAGCTAAATGCTGGCCCTCTCCCCGTGCACTTCT
GGCATCGACCTGGAAAATTCCATCGTCAAGAAAGTCCCCTCCCTTTTCAATGTAAGCTTT
GACATCGGACGATGACTTAGCTCCCTGAATGTTCGGATGGAAATGTGTTGATCGGGATGG
GGAAATGAGATCGAAGAATCGCTGGTTTGTACATTGGAACTTGCCTTCGAATTGGATGAG
AACATGGAGATGAGGCACCCCATCCTGATGTAGTTCACGGCAAACCCTAATGAATTTGAT
ATTCGTCGGGTAAGAAAGGGCTTTTAATTGGGAAAGGATTTCTCCCTTCGTTAATGAGCA
TCGGGGATAGGTGATGAAATAATTTTTGGCATTGATTTGAAAACGACCTACTCTTGGCAT
>JF909151
CTACGTCTGAGGGCCCTGGTCTTCGCTGTGCGGTGTTGGACTTTGATGGGTACTTGAGAA
CAATGGCTCGTGGAGGGTGACGAAGGTGGCATTCTTTAAAGCCCAGGCTTTAAGGGACTG
ATTCTTTTCCTCGTCCAGAAACTCTTTATATGATGAAGTTGGTCCTGGATTGCAGAGGAA
GATAGTGGGAATGCCGCCTTTAATTTGAATGGGCTTCCCGTACTTCGTATTGCTTTGCCA
GTCCCTCTGGGCCCCCATGAACTCTTTGAAATGCTTTAGATAATGCGGGTCTACGTCGTC
AATGACGTTGTACCATGCGTCGTTTGAATATACCTTTGGAGACAGATCCAGGTGTCCACA
TAGATAATTATGGGGTCCCAGTGAACGAGCCCACATGGTTTTCCCTGTCCGGCTATCACC
TTCTAGAACAATACTGATCGGTCTCCATGGCCGCGCAGCGGGACTGCATATATTCTCTGA
TACCCATACTTCTACGTCGTCTGGGACGTCTGTAAATGATGAGGATAAGAACGGACTAAC
GTAAGTTTGTGGCGGAGCCTTGAAGATTCTATCTGCGTTAGCAGATATGTTATGGAACTG
TAAAAAAAAAGACTTTGGATCTTTTTCCTTAAGGATTTGAAGAGCTTCTGATTTAGAAGA
AGCATTCAACGCGTCCGCATATACCTGAGCTAAATGCTGGCCCTCACCCCGTGCACTTCT
GGCATCGACCTGGAAAATTCCATCGTCAAGAAAGTCCCCTCCCTTTTCAATGTAAGCTTT
GACATCGGACGATGACTTAGCTCCCTGAATGTTCGGATGGAAATGTGTTGATCGGGATGG
GGAAATGAGATCGAAGAATCGCTGGTTTGTACATTGGAACTTGCCTTCGAATTGGATGAG
AACATGGAGATGAGGCACCCCATCCTGATGTAGTTCACGGCAAACCCTAATGAATTTGAT
ATTCGTCGGGTAAGAAAGGGCTTTTAATTGGGAAAGGATTTCTTCCTTCGTTAATGAGCA
TCGGGGATAGGTGATGAAATAATTTTTGGCATTGATTTGAAAACGACCTACTCTTGGCAT
>JF909161
CTACGTCTGAGGGCCCTGTTCTTCGCTGTGCGGTGTTGGACTTTGATGGGTACGTGAGAA
CAATGGCTCGTGGAGGGTGACGAAGGTGGCATTCTTTAAAGCCCAGGCTTTAAGGGACTG
ATTCTTTTCCTCGTCCAGAAACTCTTTATATGATGATGTTGGTCCTGGATTGCAGAGGAA
GATAGTGGGAATGCCGCCTTTAATTTGAATTGGCTTCCCGTACTTCGTATTGCTTTGCCA
GTCCCTTTGGGCCCCCATGAACTCTTTGAAATGCTTTAGATAATGCGGGTCTACGTCGTC
AATGACGTTGTACCATGCGTCGTTTGAATATACCTTTGGAGACAGATCCAGGTGTCCACA
TAGATAATTATGGGGTCCCAGTGAACGAGCCCACATGGTTTTCCCTGTGCGGCTATCACC
TTCTAGAACAATACTGATCGGTCTCCATGGCCGCGCAGCGGGACTGCATATATTCTCTGA
TACCCATACTTTTACGTCGTCTGGGACGTCTGTAAATGATGAGGATAAGAACGGACTAAC
GTAAGTTTGTGGCGGAGCCTGGAAGATTCTATCTGCGTTAGCAGATATGTTATGGAACTG
TAAAAAAAAGGACTTTGGATCTTTTTCCTTAATGATTTGAAGAGCTTCTGATTTAGAAGA
AGCATTCAACGCGTCCGCATATACCTGAGCTAAATGCTGGCCCTCTCCCCGTGCACTTCT
GGCATCGACCTGGAAAATTCCATCGTCAAGAAAGTCCCCTCCCTTTTCAATGTAAGCTTT
GACATCGGACGATGACTTAGCTCCCTGAATGTTCGGATGGAAATGTGTTGATCGGGATGG
GGAAATGAGATCGAAGAATCGCTGGTTTGTACATTGGAACTTGCCTTCGAATTGGATGAG
AACATGGAGATGAGGCACCCCATCCTGATGTAGTTCACGGCAAACCCTAATGAATTTGAT
ATTTGTCGGGTAAGAAAGGGCTTTTAATTGGGAAAGGACCTCTTCCTTCGTTAATGAGCA
TCGGGGATAGGTGATGAAATAATTTTTGGCATTGATTTGAAAACGACCTACTCTTGGCAT
>JF909159
CTACGTCTGAGGGCCCTGGTCTTCGCTGTGCGGTGTTGGACTTTGATGGGTACTTGAGAA
CAATGGCTCGTGGAGGGTGACGAAGGTGGCATTCTTTAAAGCCCAGGCTTTCAGGGACTG
ATTCTTTGCCTCGTCCAGAAACTCTTTATATGATGATGTTGGTCCTGGATTGCAGAGGAA
GATAGTGGGAATGCCGCCTTTAATTTGAATTGGCTTCCCGTACTTCGTATTGCTTTGCCA
GTCCCTTTGGGCCCCCATGAACTCTTTGAAATGCTTTAGATAATGCGGGTCTACGTCGTC
AATGACGTTGTACCATGCGTCGTTTGAATATACCTTTGGAGACAGATCCAGGTGTCCACA
TAGATAATTATGGGGTCCCAGTGAACGAGCCCACATGGTTTTCCCTGTTCGGCTATCACC
TTCTAGAACAATACTGATCGGTCTCCATGGCCGCGCAGCGGGACTGCATATATTCTCGGA
TACCCATACTTCTACGTCGTCTGGGACGGCTGTAAATGATGAGGATAAGAACGGACTAAC
GTAAGTTTGTGGCGGAGCCTGGAAGATTCTATCTGCGTTAGCAGATATGTTATGGAACTG
TAAAAAAAAGGACTTAGGATCTTTTTCCTTAATGATTTGAAGAGCTTCTGATTTAGAAGA
AGCATTCAACGCGTCCGCATATACCTGAGCTAAATGCTGGCCCTCTCCCCGTGCACTTCT
GGCATCGACCTGGAAAATTCCATCGTCAAGAAAGTCCCCTCCCTTTTCAATGTAAGCTTT
GACATCGGACGATGACTTAGCTCCCTGAATGTTCGGATGGAAATGTGTTGATCGGGATGG
GGAAATGAGATCGAAGAATCGCTGGTTTGTACATTGGAACTTGCCTTCGAATTGGATGAG
AACATGGAGATGAGGCACCCCATCCTGATGTAGTTCACGGCAAACCCTAATGAATTTGAT
ATTCGTCGGGTAAGAAAGGGCTTTTAATTGGGAAAGGACCTCTTCCTTCGTTAATGAGCA
TCGGGGATAGGTGATGAAATAATGTTTGGCATTGATTTGAAAACGACCTACTCTTGGCAT
>JF909158
CTACGTCTGAGGGCCCTGGTCTTCGCTGTGCGGTGTTGGACTTTGATGGGTACTTGAGAA
CAATGGCTCGTGGAGGGTGACGAAGGTGGCATTCTTTAAAGCCCAGGCTTTCAGGGACTG
ATTCTTTGCCTCGTCCAGAAACTCTTTATATGATGATGTTGGTCCTGGATTGCAGAGGAA
GATAGTGGGAATGCCGCCTTTAATTTGAATTGGCTTCCCGTACTTCGTATTGCTTTGCCA
GTCCCTTTGGGCCCCCATGAACTCTTTGAAATGCTTTAGATAATGCGGGTCTACGTCGTC
AATGACGTTGTACCATGCGTCGTTTGAATATACCTTTGGAGACAGATCCAGGTGTCCACA
TAGATAATTATGGGGTCCCAGTGAACGAGCCCACATGGTTTTCCCTGTTCGGCTATCACC
TTCTAGAACAATACTGATCGGTCTCCATGGCCGCGCAGCGGGACTGCATATATTCTCGGA
TACCCATACTTCTACGTCGTCTGGGACGGCTGTAAATGATGAGGATAAGAACGGACTAAC
GTAAGTTTGTGGCGGAGCCTGGAAGATTCTATCTGCGTTAGCAGATATGTTATGGAACTG
TAAAAAAAAGGACTTAGGATCTTTTTCCTTAATGATTTGAAGAGCTTCTGATTTAGAAGA
AGCATTCAACGCGTCCGCATATACCTGAGCTAAATGCTGGCCCTCTCCCCGTGCACTTCT
GGCATCGACCTGGAAAATTCCATCGTCAAGAAAGTCCCCTCCCTTTTCAATGTAAGCTTT
GACATCGGACGATGACTTAGCTCCCTGAATGTTCGGATGGAAATGTGTTGATCGGGATGG
GGAAATGAGATCGAAGAATCGCTGGTTTGTACATTGGAACTTGCCTTCGAATTGGATGAG
AACATGGAGATGAGGCACCCCATCCTGATGTAGTTCACGGCAAACCCTAATGAATTTGAT
ATTCGTCGGGTAAGAAAGGGCTTTTAATTGGGAAAGGACCTCTTCCTTCGTTAATGAGCA
TCGGGGATAGGTGATGAAATAATGTTTGGCATTGATTTGAAAACGACCTACTCTTGGCAT
>JF909160
CTACGTCTGAGGGCCCTGGTCTTCGCTGTGCGGTGTTGGACTTTGATGGGTACTTGAGAA
CAATGGCTCGTGGAGGGTGACGAAGGTGGCATTCTTTAAAGCCCAGGCTTTCAGGGACTG
ATGCTTTGCCTCGTCCAGAAACTCTTTATATGATGATGTTGGTCCTGGATTGCAGAGGAA
GATAGTGGGAATGCCGCCTTTAATTTGAATTGGCTTCCCGTACTTCGTATTGCTTTGCCA
GTCCCTTTGGGCCCCCATGAACTCTTTGAAATGCTTTAGATAATGCGGGTCTACGTCGTC
AATGACGTTGTACCATGCGTCGTTTGAATATACCTTTGGAGACAGATCCAGGTGTCCACA
TAGATAATTATGGGGTCCCAGTGAACGAGCCCACATGGTTTTCCCTGTTCGGCTATCACC
TTCTAGAACAATACTGATCGGTCTCCATGGCCGCGCAGCGGGACTGCATATATTCTCGGA
TACCCATACTTCTACGTCGTCTGGGACGTCTGTAAATGATGAGGATAAGAATGGACTAAC
GTAAGTTTGTGGCGGAGCCTGGAAGATTCTATCTGCGTTAGCAGATATGTTATGGAACTG
TAAAAAAAAGGACTTAGGATCTTTTTCCTTAATGATTTGAAGAGCTTCTGATTTAGAAGA
AGCATTCAACGCGTCCGCATATACCTGAGCTAAATGCTGGCCCTCTCCCCGTGCACTTCT
GGCATCGACCTGGAAAATTCCATCGTCAAGAAAGTCCCCTCCCTTTTCAATGTAAGCTTT
GACATCGGACGATGACTTAGCTCCCTGAATGTTCGGATGGAAATGTGTTGATCGGGATGG
GGAAATGAGATCGAAGAATCGCTGGTTTGTACATTGGAACTTGCCTTCGAATTGGATGAG
AACATGGAGATGAGGCACCCCATCCTGATGTAGTTCACGGCAAACCCTAATGAATTTGAT
ATTCGTCGGGTAAGAAAGGGCTTTTAATTGGGAAAGGACCTCTTCCTTCGTTAATGAGCA
TCGGGGATAGGTGATGAAATAATGTTTGGCATTGATTTGAAAACGACCTACTCTTGGCAT
>JF909156
CTACGTCTGAGGGCCCTGTTCTTCGCTGTGCGGTGTTGGACTTTGATGGGTACTTGAGAA
CAATGGCCCGTGGAGGGTGATGAAGGTGGCATTCTTTAAAGCCCAGGCTTTAAGGGACCG
ATGCTTTTCCTCGTCCAGAAACTCTTTATATGATGATGTTGGTCCTGGATTGCAGAGGAA
GATAGTGGGAATGCCGCCTTTAATTTGAATTGGCTTCCCGTACTTCGTATTGCTTTGCCA
GTCCCGTTGGGCCCCCATGAACTCTTTGAAATGCTTTAGATAATGCGGGTCTACGTCGTC
AATGACGTTGTACCATGCGTCGTTTGAATATACCTTTGGAGACAGATCCACGTGTCCACA
TAAATAATTATGGGGTCCCAGTGAACGAGCCCACATGGTTTTCCCTGTTCGGCTATCACC
TTCTAGAACAATACTGATCGGTCTCCATGGCCGCGCAGCGGGACTGCATATATTCTCTGA
TACCCATACTTCTACGTCGTCTGGGACGTCTGTAAATGATGAGGATAAGAACGGACTAAC
GTAAGTTTGTGGCGGAGCCTGGAAGATTCTATCTGCGTTAGCAGATATGTTATGGAACTG
TAAAAAAAATGACTTTGGATCTTTTTCCTTAATGATTTGAAGAGCTTCTGATTTAGAAGA
AGCATTCAACGCGTCCGCATATACCTGAGCTAAATGCTGGCCCTCTCCCCGTGCACTTCT
GGCATCGACCTGGAAAATTCCATCGTCAAGAAAGTCCCCTCCCTTTTCAATGTAAGCTTT
GACATCGGACGATGACTTAGCTCCCTGAATGTTCGGATGGAAATGTGTTGATCGGGATGG
GGAAATGAGATCGAAGAATCGCTGGTTTGTACATTGGAACTTGCCTTCGAATTGGATGAG
AACATGGAGATGAGGCACCCCATCCTGATGTAGTTCCCTGCAAATCCTAATGAATTTGAG
AGTCGTCGGGTAAGAAAGGGCTTTTAATTGGGAAAGGACCTCTTCCTTCGTTAATGAGCA
TCGGGGATATGTGATGAAATAATTTTTGGCATTGATTTGAAAACGACCTACTCGGGGCAT
>JF909157
CTACGTCTGAGTGCCCTGTGCTTCGCTGTGCGGTGTTGGACTTTGATGGGCACTAGAGAA
CAATGGCTCGTGGAGGGTGACGAAGGTGGCATTCTTTAAAGCCCAGGCTTTAAGGGACTG
ATTCTTTTCCTCTTCCAGAAACTCTTTATATGATGATGTTGGTCCAGGATTGCAGAGGAA
GATAGTGGGAATGCCGCCTTTAATTTGAATGGGCTTCCCGTACTTTGTATTGCTTTGCCA
GTCCCTTTGGGCCCCCATGAACTCTTTGAAATGCTTTAGATAATGCGGGTCTACGTCGTC
AATGACGTTGTACCATGCGTCGTTTGAATATACCTTTGGAGACAGATCCAGGTGTCCACA
TAGATAATTATGGGGTCCCAGTGAACGAGCCCACATGGTTTTCCCTGTTCGGCTATCACC
TTCTAGAACAATACTGATCGGTCTCCATGGCCGCGCAGCGGGACTGCATATATTCTCTGA
TACCCATACTTCTACGTCGTCTGGGACGTCTGTAAATGATGAGGATAAGAACGGACTAAC
GTAAGTTTGTGGCGGAGCCTGGAAGATTCTATCTGCGTTAGCAGATATGTTATGAAACTG
TAAAAAAAAGGACTTTGGATCTTTTTCTTTAATGATCTGAAGAGCTTCTGATTTAGAAGA
AGCATTCAACGCGTCTGCATATACCTGAGCTAAATGCTGGCCCTCTCCCCGTGCACTTCG
GGCATCGACCTGGAAAATGCCATCGTCAAGAAATTCCCCTCCCTTTTCAATGTAAGCTTT
GACATCGGACGATGACTTAGCTCCCTGAATGTTCGGATGGAAATGTGTTGATCGGGATGG
GGAAATGAGATCGAAGAATCGCTGGTTTGTACATTGGAACTTGCCTTCGAATTGGATGAG
AACATGGATATGAGGCACCCCATCCTGATGTAGTTCTCTGCAAACCCTAATGAATTTTAT
ATTCGTCGGGTAAGAAAGGGCTTTTAATCGGGAAAGGACCTCTTCCTTTGTTAATGAGCA
TCGGGGATAGGTGATGAAATAATTTTTGGCATTGATTTGAAAACGACCTACTCTGGGCAT
>JF909150
CTACGTCTGACGGCCCTGGTCTTCGCTGTGCGGTGTTGGACTTTGATGGGCACTAGAGAA
CAATGGCTCGTGGAGGGTGATGAAGGTGGCATTCTTTAAAGCCCAGGTTTTAAGGGACTG
GTTCTTTTCCTCGTCCAGAAACGCTTTATATGATGATGTTGGTCCTGGATTGCAGAGGAA
GATAGTGGGAATGCCGCCTTTAATTTGAATGGGCTTCCCGTACTTTGTATTGCTTTGCCA
GTCTCTTTGGGCCCCCATGAATTCTTTGAAATGCTTTAGATAATGCGGGTCTACGTCGTC
AATGACGTTGTACCATGCGTCGTTTGAATATACCTTTGGAGACAGATCCAGGTGTCCACA
TAGATAATTATGGGGTCCCAGCGAACGAGCCCACATGGTTTTCCCTGTTCGGCTATCACC
TTCTAGAACAATACTTATCGGTCTCCATGGCCGCGCAGCGGGACCGCATATATTTTCCGA
TACCCATACTTCTATTTCTTCGGGGACTTGTGTAAATGAGGATGATAAGAACGGACTAAC
ATAATTTTGGGGCGGAGCCTGGAAGATTCTATCCGCGTTAGCAGATATGTTATGGAACTG
TAAAAAAAAGGATTTTGGATCTTTTTCTTTAATAATCTGAAGAGCTTCTGTTTTAGAAGA
AGCATTCAACGCGTCTGCATATACCTGAGCTAAATGCTGGCCCTCCCCCCTTGCACTTCT
GGCATCGACTTGGAAAATTCCATCGTCAAGAAATTCCCCTCCCTTTTCAATATAAGCTTT
GACATCGGACGATGATTTAGCTCCCTGAATGTTCGGATGGAAATGTGTGGATCTGGATGT
GGAAATGAGATCGAAGAATCGTGGGTTGGTACATTGGAACTTCCCTTCGAACTGGATGAG
AACATGGAGATGAGGCACCCCATCCTGATGTAGTTCTCGGCAAATTCTAATGAATTTGAT
ATGCCTCGGGTAAGAAAGGGCTTTTAATTGGGAAAGTGCCTCTTCCTTTGTTAATGAGCA
TCGGGGATAGGTGATGAAATAATTTCTGGCATTTATTTGAAAACGACCGGCTCTCGGCAT
>JF909131
CTACGTCTGACGGCCCTGGTCTTCGCTGTGCGGTGTTGGACTTTGATGGGCACTAGAGAA
CAATGGCTCGTGGAGGGTGATGAAGGTGGCATTCTTTAAAGCCCAGGCTTTAAGGGACTG
GTTCTTTTCCTCGTCCAGAAACTCTTTATATGATGATGTGGGTCCTGGATTGCAGAGGAA
GATAGTGGGAATGCCGCCTTTAATTTGAATTGGCTTCCCGTACTTTGTATTGCTTTGCCA
GTCTCGTTGGGCCCCCATGAATTCTTTGAAATGCTTTAGATAATGCGGGTCTACGTCGTC
AATGACGTTGTACCATGCGTCGTTTGAATATACCTTTGGAGACAGATCCAGGTGTCCACA
TAGATAATTATGGGGTCCCAGTGAACGAGCCCACATGGTTTTCCCTGTTCGGCTATCACC
TTCTAGAACAATACTTATCGGTCTCCATGGCCGCGCAGCGGGACTGCATATATTTTCCGA
TACCCATACTTCTATATCTTCGGGTACTTGTGTAAATGAGGATGATAAGAACGGACTAAC
ATAAGTTTGGGGCGGAGCCTGGAAGATTCTATCCGCGTTAGCAGATATGTTATGGAACTG
TAAAAAAAAGGATTTTGGATCTTTTTCTTTAATAATCTGAAGAGCTTCTGTTTTAGAAGA
AGCATTCAACGCGTCTGCATATACCTGAGCTAAATGCTGGCCCTCCCCCCTTGCACTTCT
GGCATCGACTTGGAAAATTCCATCGTCAAGAAATTCCCCTCCCTTTTCAATATAAGCTTT
GACATCGGACGATGATGTAGCTCCCTGAATGTTCGGATGGAAATGTGTGGATCTGGATGT
GGAAATGAGATCGAAGAATCTTGGGTTGGTACATTGGAACTTCCCTTCGAACTGGATGAG
AACATGGAGATGAGGCACCCCATCCTGATGTAGTTCTCGGCAAACCCTAATGAATTTGAT
ATGCGTCGGGTAAGAAAGGGCTTTTAATTGGGAAAGTGCCTCTTCCTTTGTTAATGAGCA
TCGGGGATAGGTGATGAAATAATTTCGGGCATTTATTTGAAAACGACCGGCTCTCGGCAT
>JF909111
CTACGTCTGACGGCCCTGGTCTTCGCTGTGCGGTGTTGGACTTTGATGGGCACTAGAGAA
CAATGGCTCGTGGAGGGTGATGAAGGTGGCATTCTTTAAAGCCCAGGCTTTAAGGGACAG
GTTCTTTTCCTCTTCCAGAAACTCTTTATATGTTGATGTTGATCCAGGATTGCAGAAGAA
GATAGAGGGAATGCCGCCTTTAATTTGAATTGGCTTCCCGTACTTTATATAGATTTGACA
GTCTCTTTGGGCCCCCAGGAAATCTTTGAAATGCTTTAGATAGAGCGGGTATACGTCGTC
AATGACGTTGTACCATGCGTCGTTTGAATATACTTTTGGAGACAGATCCAGGTGTCCACA
TAGATAATTATGGGGTCCCAGTGAACGAGCCCACATGGTTTTTCCTGTTAGGCTATCACA
TTCGAGAACAATACTGATCGGTCTCCATGGCCGCGCAGCGGGAGTGCATATATTTTCTGA
TACCCGTACTTCTATGTCTTCGGGGACTTGTGTAAATGATGATGATAAGAACGGACTAAT
ATAAGTTTGGGGCGGAGCCTGGAAGATTCTATCCGCGTTAGCAGATATGTTATGGAACTG
TAAAAAAAAGGACTTGGGATCTTTTTCTTTAATAATCTGAAGAGCTTCTGTTTTAGAAGA
AGCATTCAACGCGTCTGCATATACCTGAGCTAAATGCTGGCCCTCCCCCCTTGCACTTCT
GGCATCGACCTGGAAAATTCCATCGTCAAGAAAGTCCCCTCCCTTTTCAATATAAGCTTT
GACATCGGACGATGATTTAGCGCCCTGAATGTTCGGATGGAAATGTGTGGATCTGGATGT
GGAAATGAGATCGAAGAATCTTGGGTTGGTACATTGGAACTTCCCTTCGAACTGGATGAG
AACATGGAGATGAGGCACCCCATCCTGATGTAGTTCTCGGCAAACCCTAATGAATATGAA
ATTCGTCGGGTAAGAAAGGGCTTTTAATTGGGAAAGTGCCTCTTCCTTTGTTAATGAGCA
TCGGGGATAGGTAATGAAATAATTTCTGGCATTTATTTGAAAACGACCGGCTCTCGGCAT
>JF909110
CTACGTCTGACGGCCCTGGTCTTCGCTGTGCGGTGTTGGACTTTGATGGGCACTAGAGAA
CAATGGCTCGTGGAGGGTGATGAAGGTGGCATTCGTTAAAGCCCAGGCTTTAAGGGACTG
GTTCTTTTCCTCTTCCAGAAACTCTTTATATGATGATGTTGGTCCAGGATTGCAGAGGAA
GATAGAGGGAATGCCGCCTTTAATTTGAATTGGCTTCCCGTACTTTGTATTGCTTTGCCA
GTCTCTTTGGGCCCCCATGAATTCTTTGAAATGCTTTAGATAGTGCGGGTCTACGTCGTC
AATGACGTTGTACCATGCGTCGTTTGAATATACTTTTGGAGACAGATCCAGGTGTCCACA
TAGATAATTATGGGGTCCCAGTGAACGAGCCCACATGGTTTTTCCTGTTCGGCTATCACC
TTCGAGAACAATACTGATCGGTCTCCATGGCCGCGCAGCGGGACTGCATATATTTTCTGA
TACCCATACTTCTATGTCTTCGGGGACTTGTGTAAATGATGATGATAAGAACGGACTAAT
ATAAGTTTGGGGCGGAGCCTGGAAGATTCTATCCGCGTTAGCAGATATGTTATGGAACTG
TAAAAAAAAGGACTTGGGATCTTTTTCTTTAATAATCTGAAGAGCTTCTGTTTTAGAAGA
AGCATTCAACGCGTCTGCATATACCTGAGCTAAATGCTGGCCCTCCCCCCTTGCACTTCT
GGCATCGACCTGGAAAATTCCATCGTCAAGAAAGTCCCCTCCCTTTTCAATATAAGCTTT
GACATCGGACGATGATTTAGCGCCCTGAATGTTCGGATGGAAATGTGTGGATCTGGATGT
GGAAATGAGATCGAAGAATCTTGGGTTGGTACATTGGAACTTCCCTTCGAACTGGATGAG
AACATGGAGATGAGGCACCCCATCCTGATGTAGTTCTCGGCAAACCCTAATGAATATGAA
ATTCGTCGGGTAAGAAAGGGCTTTTAATTGGGAAAGTGCCTCTTCCTTTGTTAATGAGCA
TCGGGGATAGGTAATGAAATAATTTCTGGCATTTATTTGAAAACGACCGGCTCTCGGCAT
>JF909149
CTACGTCTGACGGCCCTGGTCTTCGCTGTGCGGTGTTGGACTTTGATGGGCACTAGAGAA
CAATGGCTCGTGGAGGGTGATGAAGGTGGCATTCTTTAAAGCCCAGGCTTTAAGGGATTG
GTTCTTTTCCTCTTCCAGAAACTCTTTATATGATGATGTTGGTCCAGGATTACAGAGGAA
GATAGTGGGAATGCCGCCTTTAATTTGAATTGGCTTCCCGTACTTTGTATTGCTTTGCCA
GTCTCTTTGGGCCCCCATGAATTCTTTGAAATGCTTTAGATAGTGCGGGTCTACGTCGTC
AATGACGTTGTACCATGCGTCGTTTGAATATACCTTTGGAGACAGATCCAGGTGTCCACA
TAGATAATTATGGGGTCCCAGTGAACGAGCCCACATGGTTTTCCCTGTTCGGCTATCACC
TTCGAGAACAATACTGATCGGTCTCCATGGCCGCGCAGCGGGACTGCATATATTTTCTGA
TACCCATACTTCTATGTCTTCGGGGACTTGTGTAAATGATGATGATAAGAACGGACTAAC
ATAAGTTTGGGGCGGAGCCTGGAAGATTCTATCCGCGTTAGCAGATATGTTATGGAACTG
TAAAAAAAAGGACTTTGGATCTTTTTCTTTAATAATCTGAAGAGCTTCTGTTTTAGAAGA
AGCATTCAACGCGTCTGCATATACTTGAGCTAAATGCTGGCCCTCCCCCCTTGCACTTCT
GGCATCGACCTGGAAAATTCCATCGTCAAGAAATTCCCCTCCCTTTTCAATATAAGCTTT
GACATCGGACGATGATTTAGCTCCCTGAATGTTCGGATGGAAATGTGTGGATCTGGATGT
GGAAATGAGATCGAAGAATCTTGGGTTGGTACATTGGAACTTCCCTTCGAACTGGATGAG
AACATGGAGATGAGGCACCCCATCCTGATGTAGTTCTCGGCAAACCCTAATGAATTTGAT
ATTCGTCGGGTAAGAAAGGGCTTTTAATTGGGAAAGTGCCTCTTCCTTTGTTAATGAGCA
TCGGGGATAGGTAATGAAATAATTTCTGGCATTTATTTGAAAACGACCGGCTCTCGGCAT
>JF909099
CTACGTCTGACGGCCCTGGTCTTCGCTGTGCGGTGTTGGACTTTGATGGGCACTAGAGAA
CAATGGCTCGTGGAGGGTGATGAAGGTGGCATTCTTTAAAGCCCAGGCTTTAAGGGACTG
GTTCTTTTCCTCTTCCAGAAACTCTTTATATGATGATGTTGGTCCAGGATTGCAGAGGAA
GATAGTGGGAATGCCGCCTTTAATTTGAATTGGCTTCCCGTACTTTGTATTGCTTTGCCA
GTCTCTTTGGGCCCCCATGAATTCTTTGAAATGCTTTAGATAGTGCGGGTCTACGTCGTC
AATGACGTTGTACCATGCGTCGTTTGAATATACCTTTGGAGACAGATCCAGGTGGCCACA
TAGATAATTATGGGGTCCCAGTGAACGAGCCCACATGGTTTTCCCTGTTCGGCTATCACC
TTCGAGAACAATACTGATCGGTCTCCATGGCCGCGCAGCGGGACTGCATATATTTTCTGA
TACCCATACTTCTATGTCTTCGGGGACTTGTGTAAATGATGATGATAAGAACGGACTAAC
ATAAGTTTGGGGCGGAGCCTGGAAGATTCTATCCGCGTTAGCAGATATGTTATGGAACTG
TAAAAAAAAGGACTTTGGATCTTTTTCTTTAATAATCTGAAGAGCTTCTGTTTTAGAAGA
AGCATTCAACGCGTCTGCATATACCTGAGCTAAATGCTGGCCCTCCCCCCTTGCACTTCT
GGCATCGACCTGGAAAATTCCATCGTCAAGAAATTCCCCTCCCTTTTCAATATAAGCCTT
GACATCGGACGATGATTTAGCTCCCTGAATGTTCGGATGGAAATGTGTGGATCTGGATGT
GGAAATGAGATCGAAGAATCTTGGGTTGGTACATTGGAACTTCCCTTCGAACTGGATGAG
AACATGGAGATGAGGCACCCCATCCTGATGTAGTTCTCGGCAAACCCTAATGAATTTGAT
ATTCGTCGGGTAAGAAAGGGCTTTTAATTGGGAAAGTGCCTCTTGTTTTGTTAATGAGCA
TCGGGGATAGGTAATGAAATAATTTCTGGCATTTATTTGAAAACGACCGGCTCTCGGCAT
>JF909084
CTACGTCTGACGGCCCTGGTCTTCGCTGTGCGGTGTTGGACTTTGATGGGCACTAGAGAA
CAATGGCTCGTGGAGGGTGATGAAGGTGGCATTCTTTAAAGCCCAGGCTTTAAGGGACTG
GTTCTTTTCCTCTTCCAGAAACTCTTTATATGATGATGTTGGTCCAGGATTGCAGAGGAA
GATAGTGGGAATGCCGCCTTTAATTTGAATTGGCTTCCCGTACTTTGTATTGCTTTGCCA
GTCTCTTTGGGCCCCCATGAATTCTTTGAAATGCTTTAGATAGTGCGGGTCTACGTCGTC
AATGACGTTGTACCATGCGTCGTTTGAATATACCTTTGGAGACAGATCCAGGTGGCCACA
TAGATAATTATGGGGTCCCAGTGAACGAGCCCACATGGTTTTCCCTGTTCGGCTATCACC
TTCGAGAACAATACTGATCGGTCTCCATGGCCGCGCAGCGGGACTGCATATATTTTCTGA
TACCCATACTTCTATGTCTTCGGGGACTTGTGTAAATGATGATGATAAGAACGGACTAAC
ATAAGTTTGGGGCGGAGCCTGGAAGATTCTATCCGCGTTAGCAGATATGTTATGGAACTG
TAAAAAAAAGGACTTTGGATCTTTTTCTTTAATAATCTGAAGAGCTTCTGTTTTAGAAGA
AGCATTCAACGCGTCTGCATATACCTGAGCTAAATGCTGGCCCTCCCCCCTTGCACTTCT
GGCATCGACCTGGAAAATTCCATCGTCAAGAAATTCCCCTCCCTTTTCAATATAAGCCTT
GACATCGGACGATGATTTAGCTCCCTGAATGTTCGGATGGAAATGTGTGGATCTGGATGT
GGAAATGAGATCGAAGAATCTTGGGTTGGTACATTGGAACTTCCCTTCGAACTGGATGAG
AACATGGAGATGAGGCACCCCATCCTGATGTAGTTCTCGGCAAACCCTAATGAATTTGAT
ATTCGTCGGGTAAGAAAGGGCTTTTAATTGGGAAAGTGCCTCTTGTTTTGTTAATGAGCA
TCGGGGATAGGTAATGAAATAATTTCTGGCATTTATTTGAAAACGACCGGCTCTCGGCAT
>JF909121
CTACGTCTGACGGCCCTGGTCTTCGCTGTGCGGTGTTGGACTTTGATGGGCACTAGAGAA
CAATGGCTCGTGGAGGGTGATGAAGGTGGCATTCTTTAAAGCCCAGGCTTTAAGGGACTG
GTTCTTTTCCTCGTCCAGAAACTCTTTATATGATGATGTTGGTCCAGGATAGCAGAGGAA
GATAGTGGGAATACCGCCTTTAATTTGAATTGGCTTCCCGTACTTTGTATTGCTTTGCCA
GTCTCTTTGGGCCCCCATGAATTCTGTGAAATGCTTTAGATAGTGCGGGTGTGCGTCGTC
AATGACGTTGTACCATGCGTCGTTTGAATATACCTTTGGAGACAGATCCAGGTGTCCACA
TAGATAATTATGGGGTCCCAGTGAACGAGCCCACATGGTTTTCCCTGTTCGGCTATCACC
TTCGAGAACAATACTGATCGGTCTCCATGGCCGCGCAGCGGGACGGCATATATTTTCTGA
GACCCATACTTCTATGTCTTCGGGGACTTGTGTAAATGATGATGATAAGAACGGACTAAC
ATAAGTTTGGGCCGGAGCCTGGAAGATTCTATCCGCGTTAGCAGATATGTTGTGGAACTG
TAAAAAAAAGGACTTTGGATCTTTTTCTTTAATAATCTGAAGAGCTTCTGTTTTAGAAGA
AGCATTCAACGCGTCGGCATATACCTGAGCTAAATGCTGGCCCTCCCCCCTTGCACTTCT
GGCATCGACCTGGAAAATTCCATCGTCAAGAAATTCCCCTCCCTTTTCAATATAAGCTTT
GACATCGGACGATGATTTAGCTCCCTGAATGTTCGGATGGAAATGTGTGGATCTGGATGT
GGAAATGAGATCGAAGAATCTTGGGTTGGTACATTGGAACTTCCCTTCGAACTGGATGAG
AACATGGAGATGAGGCACCCCATCCTGATGTAGTTCTCGGCAAATCCTGATGAATTTGAT
ATTCGTCGGGTAAGAAAGGGCTTTTAATTGGGAAAGTGCCTCTTCCTTTGTTAATGAGCA
TCGGGGATAGGTAATGAAATAATTTCTGGCGTTTATTTGAAAACGACCGGCTCTCGGCAT
>JF909120
CTACGTCTGACGGCCCTGGTCTTCGCTGTGCGGTGTTGGACTTTGATGGGCACTAGAGAA
CAATGGCTCGTGGAGGGTGATGAAGGTGGCATTCTTTAAAGCCCAGGCTTTTAGGGACTG
GTTCTTTTCCTCGTCCAGAAACTCTTTATATGATGATGTTGGTCCAGGATTGCAGAGGAA
GATAGTGGGAATGCCGCCTTTAATTTGAATTGGCTTCCCGTACTTTGTATTGCTTTGCCA
GTCTCTTTGGGCCCCCATGAATTCTTTGAAATGCTTTAGATAGTGCGGGTCTACGTCGTC
AATGACGTTGTACCATGCGTCGTTTGAATATACCTTTGGAGACAGATCCAGGTGTCCACA
TAGATAATTATGGGGTCCCAGTGAACGAGCCCACATGGTTTTCCCTGTTCGGCTATCACC
TTCGAGAACAATACTGATCGGTCTCCATGGCCGCGCAGCGGGACGGCATATATTTTCTGA
GACCCATACTTCTATGTCTTCGGGGACTTGTGTAAATGATGATGATAAGAACGGACTAAC
ATAAGTTTGGGCCGGAGCCTGGAAGATTCTATCCGCGTTAGCAGATATGTTGTGGAACTG
TAAAAAAAAGGACTTTGGATCTTTTTCTTTAATAATCTGAAGAGCTTCTGTTTTAGAAGA
AGCATTCAACGCGTCGGCATATACCTGAGCTAAATGCTGGCCCTCCCCCCTTGCACTTCT
GGCATCGACCTGGAAAATTCCATCGTCAAGAAATTCCCCTCCCTTTTCAATATAAGCTTT
GACATCGGACGATGATTTAGCTCCCTGAATGTTCGGATGGAAATGTGTGGATCTGGATGT
GGAAATGAGATCGAAGAATCTTGGGTTGGTACATTGGAACTTCCCTTCGAACTGGATGAG
AACATGGAGATGAGGCACCCCATCCTGATGTAGTTCTCGGCAAATCCTGATGAATTTGAT
ATTCGTCGGGTAAGAAAGGGCTTTTAATTGGGAAAGTGCCTCTTCCTTTGTTAATGAGCA
TCGGGGATAGGTAATGAAATAATTTCTGGCGTTTATTTGAAAACGACCGGCTCTCGGCAT
>JF909115
CTACGTCTGACGGCCCTGGTCTTCGCTGTGCGGTGTTGGACTTTGATGGGCACTAGAGAA
CAATGGCTCGTGGAGGGTGATGAAGGTGGCATTCTTTAAAGCCCAGGCTTTAAGGGACTG
GTTCTTTTCCTCTTCCAGAAACTCTTTATATGATGATGTTGGTCCAGGATTGCAGAGGAG
GATAGTGGGAATGCCGCCTTTAATTTGAATTGGCTTCCCGTACTTTGTATTGCTTTGCCA
GTCTCTTTGGGCCCCCATGAATTCTTTGAAATGCTTTAAATAGTGCGGGTCTACGTCGTC
AAAGACGTTGTACCATGCGTCGTTTGAATATACCTTTGGAGACAGATCCAGGTGTCCACA
TAGATAATTATGGGGTCCCAGTGAACGAGCCCACATGGTTTTCCCTGTTCGGCTATCACC
TTCGAGAACAATACTGATCGGTCTCCATGGCCGCGCAGCGGGACTGCATATATTTTCTGA
GACCCATACTTCTATGTCTTCGGGGACTTGTGTAAATGATGATGATAAGAACGGACTAAC
ATAAGTTTGGGCCGGAGCCTGGAAGATTCTATCCGCGTTAGCAGATATGTTATGGAACTG
TAAAAAAAAAGACTTTGGATCTTTTTCTTTAATAATCTGAAGAGCTTCTGTTTTAGAAGA
AGCATTCAACGCGTCGGCATATACCTGAGCTAAATGCTGGCCCTCCCCCCTTGCACTTCT
GGCATCGACCTGGAAAATTCCATCGTCAAGAAATTCCCCTCCCTTTTCAATATAAGCTTT
GACATCGGACGATGATTTAGCTCCCTGAATGTTCGGATGGAAATGTGTGGATCTGGATGT
GGAAATGAGATCGAAGAATCGTGGGTTGGTACATTGGAACTTCCCTTCGAACTGGATGAG
AACATGGAGATGAGGCACCCCATCCTGATGTAGTTCTCGGCAAACCCTGATGAATTTGAT
ATTCGTCGGGTAAGAAAGGGCTTTTAATTGGGAAAGTGCCTCTTCCTTTGTTAATGAGCA
TCGGGGATAGGTAATGAAATAATTTCTGGCATTTATTTGAAAACGACCGGCTCTCGGCAT
>JF909119
CTACGTCTGACGGCCCTGGTCTTCGCTGTGCGGTGTTGGACTTTGATGGGCACTAGAGAA
CAATGGCTCGTGGAGGGTGATGAAGGTGGCATTCTTTAAAGCCCAGGCTTTAAGGGACTG
GTTCCTTTCCTCGTCCAGAAACGCTTTATATGATGATGTTGGTCCAGGATTGCAGAGGAA
GATAGTGGGAATGCCGCCTTTAATTTGAATTGGCTTCCCGTACTTTGTATTGCTTTGCCA
GTCTCTTTGGGCCCCCATGAATTCTTTGAAATGCTTTAGATAGTGCGGGTCTACGTCGTC
AATGACGTTGTACCATGCGTCGTTTGAATATACCTTTGGAGACAGATCCAGGTGTCCACA
TAGATAATTATGGGGTCCCAGTGAACGAGCCCACATGGTTTTCCCTGTTCGGCTATCACC
TTCGAGAACAATACTGATCGGTCTCCATGGCCGCGCAGCGGGACTGCATATATTTTCTGA
TACCCATACTTCTATGTCTTCGGGGACTTGTGTAAATGATGATGATAAGAACGGACTAAC
ATAAGTTTGGGCCGGAGCCTGGAAGATTCTATCCGCGTTAGCAGATATGTTATGGAACTG
TAAAAAAAAGGACTTTGGATCTTTTTCTTTAATAATCTGAAGAGCTTCTGTTTTAGAAGA
AGCATTCAACGCGTCGGCATATACCTGAGCTAAATGCTGGCCCTCCCCCCTTGCACTTCT
GGCATCGACCTGGAAAATTCCATCGTCAAGAAATTCCCCTCCCTTTTCAATATAAGCTTT
GATATCGGACGATGATTTAGCTCCCTGAATGTTCGGATGGAAATGTGTGGATCTGAATGT
GGAAATGAGATCGAAGAATCTTGGGTTGGTACATTGGAACTTCCCTTCGAACTGGATGAG
AACATGGAGATGAGGCACCCCATCCTGATGTAGTTCTCGGCAAACCCTGATGAATTTGAT
ATTCGTCGGGTAAGAAAGGGCTTTTAATTGGGAAAGTGCCTCTTCCTTTGTTAATGAGCA
TCGGGGATAGGTAATGAAATAATTTCTGGCATTTATTTGAAAACGACCGGCTCTCGGCAT
>JF909139
CTACGTCTGACGGCCCTGGTCTTCGCTGTGCGGTGTTGGACTTTGATGGGCACTAGAGAA
CAATGGCTCGTGGAGGGTGATGAAGGTGGCATTCTTTAAAGCCCAGGCTTTAAGGGACTG
GTTCTTTTCCTCGTCCAGAAACTCTTTATATGATGATGTTGGTCCAGGATTGCAGAGGAA
GATAGTGGGAATGCCGCCTTTAATCTGAATTGGCTTCCCGTACTTTGTATTGCTTTGCCA
GTCCCTTTGGGCCCCCATGAATTCTTTGAAATGCTTTAGATAGTGCGGGTCTACGTCGTC
AATGACGTTGTACCATGCGTCGTTTGAATATACCTTTGGAGACAGATCCAGGTGTCCACA
TAGATAATTATGGGGTCCCAGTGAACGAGCCCACATGGTTTTACCTGTTCGGCTATCACC
TTCGAGAACAATACTGATCGGTCTCCATGGCCGCGCAGCGGGACTGCATATATTTTCTGA
TACCCATACTTCTATGTCTTCGGGGACTTGTGTAAATGATGATGATAAGAACGGACTAAC
ATAAGTTTGGGCCGGAGCCTGGAAGATTCTATCCGCGTTAGCAGATATGTTATGGAACTG
TAAAAAAAAGGACTTTGGATCTTTTTCTTTAATAATCTGAAGAGCTTCTGTTTTAGAAGA
AGCATTCAACGCGTCGGCATATACCTGAGCTAAATGCTGGCCCTCCCCCCTTGCACTTCT
GGCATCGACCTGGAAAATTCCATCGTCAAGAAATTCCCCTCCCTTTTCAATATAAGCTTT
GACATCGGACGATGATTTAGCTCCCTGAATGTTCGGATGGAAATGTGTGGATCTGGATGT
GGAAATGAGATCGAAGAATCTTGGGTTGGTACATTGGAACTTCCCTTCGAACTGGATGAG
AACATGGAGATGAGGCACCCCATCCTGATGTAGTTCTCGGCAAACCCTGATGAATTTGAT
ATTCGTCGGGTAAGAAAGGGCTTTTAATTGGGAAAGTGCCTCTTCCTTTGTTAATGAGCA
TCGGGGATAGGTAATGAAATAATTTCTGGCATTTATCTGAAAACGACCGGCTCTCGGCAT
>JF909090
CTACGTCTGACGGCCCTGGTCTTCGCTGTGCGGTGTTGGACTTTGATGGGCACTAGAGAA
CAATGGCTCGTGGAGGGTGATGAAGGTGGCATTCTTTAAAGCCCAGGCTTTAAGGGACTG
GTTCTTTTCCTCTTCCAGAAACTCTTTATATGATGATGTTGGTCCAGGATTGCAGAGGAA
GATAGTGGGAATGCCGCCTTTAATTTGAATTGGCTTCCCGTACTTTGTATTGCTTTGCCA
GTCTCTTTGGGCCCCCATGAATTCTTTGAAATGCTTTAGATAGTGCGGGTCTACGTCGTC
AATGACGTTGTACCATGCGTCGTTTGAATATACCTTTGGAGACAGATCCAAGTGTCCACA
TAGATAATTATGGGGTCCCAGTGAACGAGCCCACATGGTTTTCCCTGTTCGGCTATCACC
CTCGAGAACAATACTGATCGGTCTCCATGGCCGCGCAGCGGGACTGCATATATTTTCCGA
TACCCATACTTCTATGTCTTCGGGGACTTGTGTAAATGATGATGATAAGAACGGACTAAC
ATAAGTTTGGGGCGGAGCCTGGAAGATTCTATCCGCGTTAGCAGATATGTTATGGAACTG
TAAAAAAAAGGACTTTGGATCTTTTTCTTTAATAATCTGAAGAGCTTCTGTTTTAGAAGA
AGCATTCAACGCGTCGGCATATACCTGAGCTAAATGCTGGCCCTCCCCCCTTGCACTTCT
GGCATCGACCTGGAAAATTCCATCGTCAAGAAATTCCCCTCCCTTTTCAATATAAGCTTT
GACATCGGACGATGATTTAGCTCCCTGAATGTTCGGATGGAAAGGTGTGGATCTGGATGT
GGAAATGAGATCAAAGAATCTTGGGTTGGTACATTGGAACTTCCCTTCGAACTGGATGAG
AACATGGAGATGAGGCACCCCATCCTGATGTAGTTCTCGGCAAACCCTAATGAATTTGAT
AATCGTCGGGTAAGAAAGTGCTTTTAATTGGGAAAGTGCCTCTTCCTTTGTTAATGAGCA
TCGGGGATAGGTAATGAAATAATTTCTGGCATTTATTTGAAAACGACCGGCTCTCGGCAT
>JF909082
CTACGTCTGACGGCCCTGGTCTTCGCTGTGCGGTGTTGGACTTTGATGGGCACTAGAGAA
CAATGGCTCGTGGAGGGTGATGAAGGTGGCATTCTTTAAAGCCCAGGCTTTAAGGGACTG
GTTCTTTTCCTCTTCCAGAAACTCTTTATATGATGATGTTGGTCCAGGATTGCAGAGGAA
GATAGTGGGAATGCCGCCTTTAATTTGAATTGGCTTCCCGTACTTTGTATTGCTTTGCCA
GTCTCTTTGGGCCCCCATGAATTCTTTGAAATGCTTTAGATAGTGCGGGTCTACGTCGTC
AATGACGTTGTACCATGCGTCGTTTGAATATACCTTTGGAGACAGATCCAAGTGTCCACA
TAGATAATTATGGGGTCCCAGTGAACGAGCCCACATGGTTTTCCCTGTTCGGCTATCACC
CTCGAGAACAATACTGATCGGTCTCCATGGCCGCGCAGCGGGACTGCATATATTTTCCGA
TACCCATACTTCTATGTCTTCGGGGACTTGTGTAAATGATGATGATAAGAACGGACTAAC
ATAAGTTTGGGGCGGAGCCTGGAAGATTCTATCCGCGTTAGCAGATATGTTATGGAACTG
TAAAAAAAAGGACTTTGGATCTTTTTCTTTAATAATCTGAAGAGCTTCTGTTTTAGAAGA
AGCATTCAACGCGTCGGCATATACCTGAGCTAAATGCTGGCCCTCCCCCCTTGCACTTCT
GGCATCGACCTGGAAAATTCCATCGTCAAGAAATTCCCCTCCCTTTTCAATATAAGCTTT
GACATCGGACGATGATTTAGCTCCCTGAATGTTCGGATGGAAATGTGTGGATCTGGATGT
GGAAATGAGATCAAATAATCTTGGGTTGGTACATTGTAACTTCCCTTCGAACTGGATGAG
AACATGGAGATGAGGCACCCCATCCTGATGTAGTTCTCGGCAAACCCTAATGAATTTGAT
ATTCGTCGGGTAAGAAAGTGCTTTTAATTGGGAAAGTGCCTCTTCCTTTGTTAATGAGCA
TCGGGGATAGGTAATGAAATAATTTTTGGCATTTATTTGAAAACGACCGGCTCTCGGCAT
>JF909133
CTACGTCTGACGGCCCTGGTCTTCGCTGTGCGGTGTTGGACTTTGATGGGCACTAGAGAA
CAATGGCTCGTGGAGGGTGATGAAGGTGGCATTCTTTAAAGCCCAGGCTTTAAGGGACTG
GTTCTTTTCCTCGTCCAGAAACTCTTTATATGATGATGTTGGTCCAGGATTGCAGAGGAA
GATAGTGGGAATGCCGCCTTTAATTTGAATTGGCTTCCCGTACTTTGTATTGCTTTGCCA
GTCTCTTTGGGCCCCCATGAATTCTTTGAAATGCTTTAGATAGTGCGGGTCTACGTCGTC
AATGACGTTGTACCATGCGTCGTTTGAATATACCTTTGGAGACAGATCCAAGTGTCCACA
TAGATAATTATGGGGTCCCAGTGAACGAGCCCACATTGTTTTCCCTGTTCGGCTATCACC
TTCGAGAACAATACTGATCGGTCTCCATGGCCGCGCAGCGGGACTGCATATATTTTCTGA
TACCCATACTTCTATGTCTTCGGGGACTTGTGTAAATGATGAGGATAAGAACGGACTAAC
ATAAATTTGGGGCGGAGCCTGGAAGATTCTATCCGCGTTAGCAGATATGTTATGGAACTG
TAAAAAAAAGGACTTTGGATCTTTTTCTTTAATAATCTGAAGAGCTTCTGTTTTAGAAGA
AGCATTCAACGCGTCTGCATATACCTGAGCTAAATGCTGACCCTCCCCCCTTGCACTTCT
GGCATCGACCTGGAAAATTCCATCGTCAAGAAATTCCCCTCCCTTTTCAATATAAGCTTT
GACATCGGACGATGATTTAGCTCCCTGAATGTTCGGATGGAAATGTGTGGATCTGGATGT
GGAAATGAGATCGAAGAATCGTGGGTTGGTACATTGGAACTTCCCTTCGAACTGGATGAG
AACATGGAGATGAGGCACCCCATCCTGATGTAGTTCTCGGCAAACCCTAATGAATTTGAT
ATTCGTCGGGTAAGACAGTGCTTTTAATTGGGAAAGTGCCTCTTCCTTTGTTAATGAGCA
TCTGGGATAGGTTATGAAATAATTTCTGGCATTTATTTGAAAACGACCGGCTCTCGGCAT
>JF909106
CTACGTCTGACGGCCCTGGTTTTCGCTGTGCGGTGTTGGACTTTGATGGGCACTAGAGAA
CAATGGCTCGTGGAGGGTGATGAAGGTGGCATTCTTTAAAGCCCAGGCTTTAAGGGACTG
GTTCTTTTCCTCTTCCAGAAACTCTTTATATGATGATGTTGGTCCAGGATTGCAGAGGAA
GATAGTGGGAATGCCGCCTTTAATTTGAATTGGCTTCCCGTACTTTGTATTGCTTTGCCA
GTCTCTTTGGGCCCCCATGAATTCTTTGAAATGCTTTAGATAGTGCGGGTCTACGTCGTC
AATGACGTTGTACCATGCGTCGTTTGAATATACCTTTGGAGACAGATCCAGGTGTCCACA
TAGATAATTATGGGGTCCCAGTGAACGAGCCCACATGGTTTTCCCTGTTCGGCTATCACC
TTCGAGAACAATACTGACCGGTCTCCATGGCCGCGCAGCGGGACTGCATATATTTTCTGA
TACCCATACTTCTATGTCTTCGGGGACTTGTGTAAATGATGATGATAAGAACGGACTAAC
ATAAGTTTGGGGCGGAGCCTGGAAGATTCTATCCGCGTTAGCAGATATGTTATGGAACTG
TAAAAAAAAGGACTTTGGATCTTTTTCTTTAATAATCTGAAGAGCTTCTGTTTTAGAAGA
AGCATTCAACGCGTCTGCATATACCTGAGCTAAATGCTGGCCCTCCCCCCTTGCACTTCT
GGCATCGACCTGGAAAATGCCATCGTCAAGAAATTCCCCTCCCTTTTCAATATAAGCTTT
GACATCGGACGATGATTTAGCTCCCTGAATGTTCGGATGGAAATGTGTGGATCTGGATGT
GGAAATGAGATCGAAGAATCGTGGGTTGGTACATTGGAACTTCCCTTCGAACTGGATGAG
AACATGGAGATGAGGCACCCCATCCTGATGTAGTTCTCGGCAAACCCTAATGAATTTGAT
ATTCGACGGGTAAGAAAGGGCTTTTAATTGGGAAAGTGCCTCTTCCTTTGTTAATGAGCA
TCGGGGATAGGTAATGAAATAATTTCTGGCATTTATTTGAAAACGACCGGCTCTTGGCAT
>JF909097
CTACGTCTGACGGCCCTGGTCTTCGCTGTGCGGTGTTGGACTTTGATGGGCACTAGAGAA
CAATGGCTCGTGGAGGGTGATGAAGGTGGCATTCTTTAAAGCCCAGGCTTTAAGGGACTG
GTTCTTTTCCTCCTCCAGAAACTCTTTATATGATGATGTTGGTCCAGGATTGCAGAGGAA
GATAGTGGGAATGCCGCCTTTAATTTGAATTGGCTTCCCGTACTTTGTATTGCTTTGCCA
GTCTCTTTGGGCCCCCATGAATTCTTTGAAATGCTTTAGATAGTGCGGGTCTACGTCGTC
AATGACGTTGTACCATGCGTCGTTTGAATATACCTTTGGAGACAGATCCAGGTGTCCACA
TAGATAATTATGGGGTCCCAGTGAACGAGCCCACATGGTTTTCCCTGTTCGGCTATCACC
TTCGAGAACAATACTGATCGGTCTCCATGGCCGCGCAGCGGGACTGCATATATTTTCTGA
TACCCATACTTCTATGTCTTCGGGGACTTGTGTAAATGATGATGATAAGAACGGACTAAC
ATAAGTTTGGGGCGGAGCCTGGAAGATTCTATCCGCGTTAGCAGTTATGTTATGGAACTG
TAAAAAAAAGGACTTTGGATCTTTTTCTTTAATAATCTGAAGAGCTTCTGTTTTAGAAGA
AGCATTCAACGCGTCTGCATATACCTGAGCTAAATGCTGGCCCTCCCCCCTTGCACTTCT
GGCATCGACCTGGAAAATGCCATCGTCAAGAAATTCCCCTCCCTTTTCAATATAAGCTTT
GACATCGGACGATGATTTAGCTCCCTGAATGTTCGGATGGAAATGTGTTGATCTGGATGT
GGAAATGAGATCGAAGAATCTTGGGTTGGTACATTGGAACTTCCCTTCGAACTGGATGAG
AACATGGAGATGAGGCACCCCATCCTGATGTAGTTCTCGGCAAACCCTAATGAATTTGAT
ATTCGTCGGGTAAGAAAGGGCTTTTAATTGGGAAAGTGCCTCTTCCTTTGTTAATGAGCA
TCGGGGATAGGTAATGAAATAATTTCTGGCATTTATTTGAAAACGACCGGCTCTCGGCAT
>JF909118
CTACGTCTGACGGCCCTGGTCTTCGCTGTGCGGTGTTGGACTTTGATGGGCACTAGAGAA
CAATGGCTCGTGGAGGGTGATGAAGGTGGCATTCTTTAAAGCCCAGGCTTTAAGGGACTG
GTTCTTTTCCTCTTCCAGAAACTCTTTATATGATGATGTTGGTCCAGGATTGCAGAGGAA
GATAGTGGGAATGCCGCCTTTAATTTGAATTGGCTTCCCGTACTTTGTATTGCTTTGCCA
GTCTCTTTGGGCCCCCATGAATTCTTTGAAATGCTTTAGATAGTGCGGGTCTACGTCGTC
AATGACGTTGTACCATGCGTCGTTTGAATATACCTTTGGAGACAGATCCAAGTGTCCACA
TAGATAATTATGGGGTCCCAGTGAACGAGCCCACATGGTTTTTCCTGTTCGGCTATCACC
TTCGAGAACAATACTGATCGGTCTCCATGGCCGCGCAGCGGGACTGCATATATTTTCGGA
TACCCATACTTCTATGTCTTCGGGGACTTGTGTAAATGACGATGATAAGAACGGACTAAC
ATAAGTTTGGGGCGGAGCCTGGAAGATTCTATCCGCGTTAGCAGATATGTTATGGAACTG
TAAAAAAAAGGACTTTGGATCTTTTTCTTTAATAATCTGAAGAGCTTCTGTTTTAGAAGA
AGCATTCAACGCGTCTGCATATACCTGAGCTAAATGCTGGCCCTCCCCCCTTGCACTTCG
GGCATCGATTTGGAAAAGTCCATCGTCAAGAAATTCCCCTCCCTTTTCAATATAAGCTTT
GACATCGGACGATGATTTAGCGCCCTGAATGTTCGGATGGAAATGTGTGGATCTGGATGT
GGAAATGAGATCGAAGAATCTGGGGTTGGTACATTGGAACTTCCCTTCGAATTGGATGAG
AATATGGAGATGAGGCACCCCATCCTGATGTAGTTCTCGGCAAACCCTAATGAATTTGAT
ATTCGTCGGGTAAGAAAGTGCTTTTAATTGGGAAAGTGCCTCTTCCTTTGTTAATGAGCA
TCGGGGATAGGTAATGAAATAATTTCTGGCATTTATTTGAAAACGACCGGCTCTCGGCAT
>JF909092
CTACGTCTGAGGGCCCTGGTCTTCGTTGTGCGGTGTTGGACTTTGATGGGTACTTGAGAA
CAATGGCTCGTGGAGGGTGACGAAGGTGGCATTCTTTAAAGCCCAGGCTTTAAGGGACTG
GTTCTTTTCTTCGGCCAGAAACTCTGTATATGATGATGTTGGTCCTGGATTGCAGAGGAA
GATAGTGGGAATGCCGCCTTTAATTTGAATTGGCTTCCCGTACTTGGTATTGCTTTGCCA
GTCCCTTTGGGCCCCCATGAATTCTTTGAAGTGCTTTAGATAATGCGGGTCTACGTCGTC
AATGACGTTGTACCATGCGTCGTTTGAATATACCTTTGGAGACAGATCTAGGTGTCCACA
TAGATAATTATGGGGTCCCAGTGAACGAGCCCACATGGTTTTCCCGGTTCGGCTATCACC
TTCTAGAACAATACTGATCGGTCTCCATGGCCGCGCAGCGGGACTGCATATATTTTCGGA
TACCCATACCTCTATGTCCTCCGGGACTTGTGTAAATGAGGATGATAAGAACGGACTAAC
GTAAGTTTGTGGCGGAGCCTGGAAGATGCGATCTGCGTTAGCAGATATGTTATGGAACTG
TAAAAAAAAGGACTTTGGATCCTTTTCTTTAATAATTTGAAGAGCTTCTGATTTAGAAGA
AGCATTCAACGCTTCTGCATATACCTGAGCTAAATGTTGGCCCTCCCCCCTCGCACTTCG
GGCATCGACTTGGAAAATGCCATCGTCAAGAAATTCCCCTCCCTTTTCAATGTAAGCTTT
GACATCGGACGATGATTTAGCTCCCTGAATGTTCGGATGGAAATGTGTTGATCGGGATGG
GGAAATGAGATCGAAAAATCGCGGGTTGGTACATTGGAACTTGCCTTCGAATTGGATGAG
AACATGGAGATGAGGCACCCCATCCTGATGTAGTTCTCTGCAAACCCTAATGAATTTGAT
ATTCGTCGGGTAAGAAAGGGTTTTTAATTGGGAAAGGGCCTCTTCCTTGGTTAATGAACA
TCGGGGATAAGTTATGAAATAATTTTTGGCATTTATTTGAAAACGACCGGCTCTTGGCAT
>KT869126
CTACGTCTGAGGGCCCGGTTCTTCGCTGTGCGGTGTTGGACTTTGATGGGCACTTGAGAA
CAATGGCTCGTGGAGGGTGATGAAGGTGGCATTCTTTAAAGCCCAGGCTTTAAGAGACTG
GTTCTTTTCCTCGTCCAGAAACTCTTTATATGATGATGTTGGTCCTGGATTGCATAGGAA
GATAGTGGGAATGCCGCCTTTAATTTGAATTGGCTTCCCGTACTTTGTATTGCTTTGCCA
GTCCCTTTGGGCCCCCATGAATTCTTTGAAGTGTTTGAGGTAGTGGGGGTCGACGTCATC
AATGACGTTGTACCAGGCGTCATTTGAAAATACCTTTGGAGACAGGTCCAGGTGTCCACA
TAGATAATTATGGGGTCCCAGAGAACGAGCCCACAGGGTCTTCCCGGTTCGGCTATCACC
TTCTAGAACAATACTGATCGGTCTCCATGGCCGCGCAGCGGGACTGCATATATTGTCGGA
TACCCATACTTCTATTTCTTCTGGGACTTGTGTAAATGAGGAAGATAAGAACGGACTAAC
GTAAGTTTGTGGCGGAGCCTGGAAGATTCTATCTGCGTTAGCAGATATGTTATGGAACTG
TAAAAAAAAGGACTTGGGATCTTTTTCTTTAATAATTTGAAGAGCTTCGGATTTAGACGA
AGCATTCAACGCGTCTGCATATACCTGAGCTAAATGCTGGCCCTCCCCCCTTGCACTTCT
GGCATCGACCTGGAAAATGCCATCGTCAAGAAATTCCCCTCCCTTTTCAATATAAGCTTT
GACATCGGACGATGATTTAGCTCCCTGAATGTTCGGATGAAAGTGTGTTGATCGGGATGG
GGAAATGAGATCGAAGAATCGGGGGTTGGTACATTGGAATTTGCCTTCGAATTGGATGAG
AACATGGAGATGAGGCACCCCATCCTGATGTAGTTCTTTGCAAACCCTAATGAATTTGAT
ATTCGTCGGGTAGGAAAGGGCTTTTAATTGGGTAAGGGCCTCTTCCTTAGTTAATGAGCA
TCGGGGATAGGTGATGAAATAATTTTTGGCATTTATTTGAAAACGACCGGCTCTTGGCAT
>KT869125
CTACGTCTGAGGGCCCGGTTCTTCGCTGTGCGGTGTTGGACTTTGATGGGCACTTGAGAA
CAATGGCTCGTGGAGGGTGATGAAGGTGGCATTCTTTAAAGCCCAGGCTTTAAGGGACTG
GTTCTTTTCCTCGTCCAGAAACTCTTTATATGATGATGTTGGTCCTGGATTGCATAGGAA
GATAGTGGGAACGCCGCCTTTAATTTGAATTGGCTTCCCGTACTTTGTATTGCTTTGCCA
GTCCCTTTGGGCCCCCATGAATTCTTTGAAGTGTTTGAGGTAGTGGGGGTCGACGTCATC
AATGACGTTGTACCAGGCGTCATTTGAAAATACCTTTGGAGACAGGTCCAGGTGTCCACA
TAGATAATTATGGGGTCCCAGAGAACGAGCCCACAGGGTCTTCCCGGTTCGGCTATCACC
TTCTAGAACAATACTGATCGGTCTCCATGGCCGCGCATCGGGACTGCATATATTGTCGGA
TACCCATACTTCTATTTCTTCTGGGACTTGTGTAAATGAGGAAGATAAGAACGGACTAAC
GTAAGTTTGTGGCGGAGCCTGGAAGATTCTATCTGCGTTAGCAGATATGTTATGGAACTG
TAAAAAAAAGGACTTGGGATCTTTTTCTTTAATAATTTGAAGAGCTTCGGATTTAGACGA
AGCATTCAACGCGTCTGCATATACCTGAGCTAAATGCTGGCCCTCCCCCCTTGCACTTCT
GGCATCGACCTGGAAAATGCCATCGTCAAGAAATTCCCCTCCCTTTTCAATATAAGCTTT
GACATCGGACGATGATTTAGCTCCCTGAATGTTCGGATGAAAGTGTGTTGATCGGGATGG
GGAAATGAGATCGAAGAATCGGGGGTTGGTACATTGGAATTTGCCTTCGAATTGGATGAG
AACATGGAGATGAGGCACCCCATCCTGATGTAGTTCTTTGCAAACCCTAATGAATTTGAT
ATTCGTCGGGTAGGAAAGGGCTTTTAATTGGGTAAGGGCCTCTTCCTTAGTTAATGAGCA
TCGGGGATAGGTGATGAAATAATTTTTGGCATTTATTTGAAAACGACCGGCTCTTGGCAT
>KT869124
CTACGTCTGAGAGCCCTGGTCTTCGCGGTGCGGTGTTGGACTTTGATGGGCACTTGAGAA
CAATGGCTCGTGGATGGTGATGAAGGTGGCATTCTTTAGAGCCCAGGCTTTAAGTGATTG
GTTCTTTTCCTCGTCCAGAAACTCTTTATATGATGATGTCGGTCCTGGATTGCATAGGAA
GATAGTGGGAATGCCGCCTTTAATTTGAATCGGCTTCCCGTACTTTGTATTGCTTTGCCA
GTCCCTTTGGGCCCCCATGAATTCTTTGAAGTGTTTGAGGTAGTGGGGGTCGACGTCATC
AATGACGTTGTACCAGGCGTCATTTGAAAATACCTTTGGAGACAGATCCAGGTGTCCACA
TAGATAATTATGGGGTCCCAGAGAACGAGCCCACATGGTCTTCCCGGTTCGGCTATCACC
TTCTAGAACAATACTGATCGGTCTCCATGGCCGCGCAGCGGGGCTGCATATATTTTCGGA
CACCCATACCTCAATATCGTCGGGAACGTGTGTAAATGAGGATGATAAAAATGGACTAAC
GTAAGTTTGTGGCGGAGCCTGGAAGATTCGATCCGCGTTAGCAGATATGTTATGGAACTG
TAAAAAAAATGACTTGGGATCTTTTTCTTTAATAATTTGAAGAGCTTCCGATTTAGAGGA
AGCATTCAACGCGTCTGCATATACCTGAGCTAAATGCTGGCCCTCCCCTCTTGCACTTCT
GGCATCGACCTGGAAAATGCCATCGTCAAGAAATTCCCCTCCCTTTTCAATGTAAACTTT
GACATCGGACGAGGATTTAGCTCCCTGAATGTTCGGATGGAAATGTGTGGATCTGGATGG
GGAAATGAGATCGAAGAATCGCGGGTTGGTACATTGGAATTTGCCTTCGAATTGGATGAG
AATATGGAGATGAGGCACCCCATCCTGATGTAGTTCTCTGCAAACCCTAATGAATTTGAT
ATTCGTCGGGTAAGAAAGGGCTTTTAATTGGGAAAGGGCCTCTTCCTTTGTTAGTGAGCA
ACGTGGATAGGTGATGAAATAATTTTTGGCATTTATTTGAAAACGACCGGCTCTTGGCAT
>KT869123
CTACGTCTGAGAGCCCTGGTCTTCGCGGTGCGGTGTTGGACTTTGATGGGCACTTGAGAA
CAATGGCTCGTGGATGGTGATGAAGGTGGCATTCTTTAGAGCCCAGGCTTTAAGTGATTG
GTTCTTTTCCTCGTCCAGAAACTCTTTATATGATGATGTCGGTCCTGGATTGCATAGGAA
GATAGTGGGAATGCCGCCTTTAATTTGAATCGGCTTCCCGTACTTTGTATTGCTTTGCCA
GTCCCTTTGGGCCCCCATGAATTCTTTGAAGTGTTTGAGGTAGTGGGGGTCGACGTCATC
AATGACGTTGTACCAGGCGTCATTTGAAAATACCTTTGGAGACAGATCCAGGTGTCCACA
TAGATAATTATGGGGTCCCAGAGAACGAGCCCACATGGTCTTCCCGGTTCGGCTATCACC
TTCTAGAACAATACTGATCGGTCTCCATGGCCGCGCAGCGGGGCTGCATATATTTTCGGA
CACCCATACCTCAATATCGTCGGGAACGTGTGTAAATGAGGATGATAAAAATGGACTAAC
GTAAGTTTGTGGCGGAGCCTGGAAGATTCGATCCGCGTTAGCAGATATGTTATGGAACTG
TAAAAAAAATGACTTGGGATCTTTTTCTTTAATAATTTGAAGAGCTTCCGATTTAGAGGA
AGCATTCAACGCGTCTGCATATACCTGAGCTAAATGCTGGCCCTCCCCTCTTGCACTTCT
GGCATCGACCTGGAAAATGCCATCGTCAAGAAATTCCCCTCCCTTTTCAATGTAAACTTT
GACATCGGACGAGGATTTAGCTCCCTGAATGTTCGGATGGAAATGTGTGGATCTGGATGG
GGAAATGAGATCGAAGAATCGCGGGTTGGTACATTGGAATTTGCCTTCGAATTGGATGAG
AATATGGAGATGAGGCACCCCATCCTGATGTAGTTCTCTGCAAACCCTAATGAATTTGAT
ATTCGTCGGGTAAGAAAGGGCTTTTAATTGGGAAAGGGCCTCTTCCTTTGTTAGTGAGCA
ACGTGGATAGGTGATGAAATAATTTTTGGCATTTATTTGAAAACGACCGGCTCTTGGCAT
>AJ717519
CTACGTCTGACGGCCCTGGTCTTCGCTGGGCGGTGTTGGACTTTGATGGGCACTAGAGAA
CAATGGCTCGTGGGGGGTGATGAAGGTGGCATTCTTTAAAGCCCAGGCTTTAAGGGATTG
GTTCTTTTCCTCGTCCAGAAACTCTTTATATGATGATGTTGGTCCTGGATTGCATAGGAA
GATAGTGGGAATGCCGCCTTTAATTTGAATGGGCTTCCCGTATTCTGTATTGCTTTGCCA
GTCTCTCTGGGCCCCCATGAATTCTTTGAAGTGTTTGAGGTAGTGGGGGTCGACGTCATC
AATGACGTTGTACCAGGCGTCGTTTGAATAGACCTTGGGAGACAGATCCAGGTGTCCACA
AAGATAATTATGGGGTCCCAGTGAACGAGCCCACATTGTTTTGCCGGTTCGGCTATCACC
TTCTAGAACAATACTGATAGGTCTCCATGGCCGCGCAGCGGGACTGCATATATTTTCGGA
TACCCATACCTCTATGTCTTCTGGGACTTGTGTAAAAGAGGATGATAAGAACGGACTAAC
GTAAGTTTGTGGCGGAGCCTGGAAGATTCTATCTGCGTTAGCAGATATGTTATGGAACTG
TAAAAAAAAGGACTTTGGATCTTTTTCTTTAATAATTTGAAGAGCCTCGGATTTAGACGA
AGCATTCAACGCGTCTGCATATACCTGAGCTAAATGCTGGGCCTCCCCCCTTGCACTTCT
GGCATCGACTTGGAAAAGTCCAGCGTCAAGAAATTCCCCTCCCTTTTCAATGTAAGCTTT
GACATCGGACGATGATTTAGCTCCCTGAATGTTCGGATGGAAATGTGTTGATCGGGATGG
GGAAATGAGATCGAAGAATCTCGGGTTGGTACATTGGAACTTGCCTTCGAATTGGATGAG
AACATGGAGATGAGGCACCCCATCCTGATGTAATTCTCTGCAAACCCTAATGAATTTGAT
ATTCGTCGGGAACGAAAGGGCTTGTAATTGGGAAAGGGCCTCTTCTTTTGCTAATGAGCA
TCGGGGATAGGTTATGAAATAATTTTTGGCATTGATTTGAAAACGACCGGCTCTTGGCAT
>AJ717518
CTACGTCTGACGGCCCTGGTCTTCGCTGTGCGGTGTTGGACTTTGATGGGCACTAGAGAA
CAATGGCTCGTGGAGGGTGATGAAGGTGGCATTCTTTAAAGCCCAGGCTTTAAGGGATTG
GTTCTTTTCCTCTTCCAGAAACTCTTTATATGATGATGTTGGTCCTGGATTGCAGAGGAA
GATAGTGGGAATGCCGCCTTTAATTTGAATTGGCTTCCCGTATTTTGTATTGCTTTGCCA
GTCTCTCTGGGCCCCCATGAATTCTTTGAAGTGTTTGAGGTAGTGGGGGTCGACGTCATC
AATGACGTTGTACCAGGCGTCGTTTGAATATACCTTGGGAGACAGATCCAGGTGTCCACA
AAGATAATTATGGGGTCCCAGTGAACGAGCCCACATTGTTTTGCCGGTTCGGCTATCACC
TTCTAGAACAATACTGATCGGTCTCCATGGCCGCGCAGCGGGACTGCATATATTTTCGGA
TACCCATACCTCTATGTCTTCTGGGACTTGTGTAAAAGAGGATGATAAGAATGGACTAAC
GTAAGTTTGTGGCGGAGCCTGGAAGATTCTATCTGCGTTAGCAGATATGTTATGGAACTG
TAAAAAAAATGACTTTGGATCTTTTTCTTTAATAATTTGAAGAGCCTCGGATTTAGACGA
AGCATTCAACGCGTCTGCATATACCTGAGCTAAATGCTGGGCCTCCCCCCTTGCACTTCT
GGCATCGACTTGGAAAAGTCCAGCGTCAAGAAATTCCCCTCCCTTTTCAATGTAAGCTTT
GACATCGGACGATGATTTAGCTCCTTGAATGTTCGGATGGAAATGTGTTGATCGGGATGG
GGAAATGAGATCGAAGAATCTTGGGTTGGTACATTGGAACTTGCCTTCGAATTGGATGAG
AACATGGAGATGAGGCACCCCATCCTGATGTAGTTCTCTGCAAACCCTAATGAATTTGAT
ATTCGTCGGGAACGAAAGGGCTTGTAATTGGGAAAGGGCCTCTTCTTTTGTTAATGAGCA
TCGGGGATAGGTTATGAAATAATTTTTGGCATTTATTTGAAAACGACCGGCTCTTGGCAT
>AJ717517
CTACGTCTGACGGCCCTGGTCTTCGCTGTGCGGTGTTGGACTTTGATGGGCACTAGAGAA
CAATGGCTCGTGGAGGGTGATGAAGGTGGCATTCTTTAAAGCCCAGGCTTTAAGGGATTG
GTTCTTTTCCTCGTCCAGAAATTCTTTATATGATGATGTTGGTCCCGGATTGCAGAGGAA
GATAGTGGGAATGCCGCCTTTAATTTGAATTGGCTTCCCGTATTTTGTATTGCTTTGCCA
GTCTCTCTGGGCCCCCATGAATTCTTTGAAGTGTTTGAGGTAGTGGGGGTCGACGTCATC
AATGACGTTGTACCAGGCGTCGTTTGAATATACCTTGGGAGACAGATCCAGGTGTCCACA
AAGATAATTATGGGGTCCCAGTGAACGAGCCCACATTGTTTTGCCGGTTCGGCTATCACC
TTCTAGAACAGTACTGATCGGTCTCCATGGCCGCGCAGCGGGACTGCATATATTTTCGGA
TACCCATACCTCTATGTCTTCTGGGACTTGTGTAAAAGAGGATGATAAGAACGGACTAAC
GTAAGTTTGTGGCGGAGCCTGGAAGATTCTATCTGCGTTAGCAGATATGTTATGGAACTG
TAAAAAAAAGGACTTTGGATCTTTTTCTTTAATAATTTGAAGAGCCTCGGATTTAGACGA
AGCATTCAACGCGTCTGCATATACCTGAGCTAAATGCTGGGCCTCCCCCCTTGCACTTCT
GGCATCGACTTGGAAAAGTCCAGCGTCAAGAAATTCCCCTCCCTTTTCAATGTAAGCTTT
GACATCGGACGATGATTTAGCTCCCTGAATGTTCGGATGGAAATGTGTTGATCGGGATGG
GGAAATGAGATCGAAGAATCTCGGGTTGGTACATTGGAACTTGCCTTCGAATTGGATGAG
AACATGGAGATGAGGCACCCCATCCTGATGTAGTTCTCTGCAAACCCTAATGAATTTGAT
ATTCGTCGGGTACGAAAGGGCTTGTAATTGGGAAAGGGCCTCTTCTTTTGTTAATGAGCA
TCGGGGATAGGTTATGAAATAATTTTTGGCATTTATTTGAAAACGACCGGCTCTTGGCAT
>AJ717516
CTACGTCTGACGGCCCTGGTCTTCGCTGTGCGGTGTTGGACTTTGATGGGCACTAGAGAA
CAATGGCTCGTGGAGGGTGATGAAGGTGGCATTCTTTAAAGCCCAGGCCTTAAGGGATTG
GTTCTTTTCCTCGTCCAGAAATTCTTTATATGATGATGTTGGTCCTGGATTGCAGAGGAA
GATAGTGGGAATGCCGCCTTTAATTTGAATGGGCTTCCCGTATTTTGTATTGCTTTGCCA
GTCTCTCTGGGCCCCCATGAATTCTTTGAAGTGTTTGAGGTAGTGGGGGTCGACGTCATC
AATGACGTTGTACCAGGCGTCGTTTGAATATACCTTGGGAGACAGATCCAGGTGTCCACA
AAGATAATTATGGGGTCCCAGTGAACGAGCCCACATTGTTTTGCCGGTTCGGCTATCACC
TTCTAGAACAATACTGATCGGTCTCCATGGCCGCGCAGCGGGACTGCATATATTTTCGGA
TACCCATACCTCGATGTCTTCCGGGACTTGTGTAAAAGAGGATGATAAGAACGGACTAAC
GTAAGTTTGTGGCGGAGCCTGGAAGATTCGATCTGCGTTAGCAGATATGTTATGGAACTG
TAAAAAAAAGGACTTTGGATCTTTTTCTTTAATAATTTGAAGAGCCTCGGATTTAGACGA
AGCATTCAACGCGTCTGCATATACCTGAGCTAAATGCTGGGCCTCCCCCCTTGCACTTCT
GGCATCGACTTGGAAAAGTCCAGCGTCAAGAAATTCCCCTCCCTTTTCAATGTAAGCTTT
GACATCGGACGATGATTTAGCTCCCTGAATGTTCGGATGGAAATGTGTTGATCGGGATGG
GGAAATGAGATCGAAGAATCTCGGGTTGGTACATTGGAACTTGCCTTCGAATTGGATGAG
AACATGGAGATGAGGCACCCCATCCTGATGTAGTTCTCTGCAAACCCTAATGAATTTGAT
ATTCGTCGGGTACGAAAGGGCTTGTAATTGGGAAAGGGCCTCTTCTTTTGTTAATGAGCA
TCGGGGATAGGTTATGAAATAATTTTTGGCATTTATTTGAAAACGACCGGCTCTTGGCAT
>AJ717520
CTACGTCTGACGGCCCTGGTCTTCGCTGTGCGGTGTTGGACTTTGATGGGCACTAGAGAA
CAATGGCTCGTGGAGGGTGATGAAGGTGGCATTCTTTAAAGCCCAGGCTTTAAGGGATTG
GTTCTTTTCCTCGTCCAGAAATGCTTTATATGATGATGTTGGTCCTGGATTGCAGAGGAA
GATAGTGGGAATGCCGCCGTTAATTTGAATTGGCTTCCCGTATTTGGTATTGCTTTGCCA
GTCTCTCTGGGCCCCCATGAATTCTTTGAAGTGTTTGAGGTAGTGGGGGTCGACGTCATC
AATGACGTTGTACCAGGCGTCGTTTGAATATACCTTGGGAGACAGATCCAGGTGTCCACA
AAGATAATTATGGGGTCCCAGTGAACGAGCCCACATTGTTTTGCCGGTTCGGCTATCACC
TTCTAGAACAATACTGATCGGTCTCCATGGCCGCGCAGCGGGACGGCATATATTTTCGGA
TACCCATACTTCTATGTCTTCGGGGACTTGTGTAAAAGATGATGATAAGAACGGACTAAC
GTAAGTTTGTGGCGGAGCCTGGAAGATTCTATCTGCGTTAGCAGATATGTTATGGAACTG
TAAAAAAAAGGACTTTGGATCTTTTTTTTTAATAAGTTGAAGAGCCTCGGATTTAGACGA
AGCATTCAACGCGTCTGCATATACCTGAGCTAAATGCTGGCCCTCCCCCCTTGCACTTCT
GGCATCGACTTGGAAAAGTCCAGCGTCAAGAAAGTCCCCTCCCTTTTCAATGTAAGCTTT
GACATCGGACGATGATTTAGCTCCCTGAATGTTCGGATGAAAATGTGTTGATCGGGATGG
GGAAATGAGATCGAAGAATCTCGGGTTGGTACATTGGAACTTGCCTTCGAATTGGATGAG
AACATGGAGATGAGGCACCCCATCCTGATGTAGTTCTCTGCAAACCCTAATGAATTTGAT
ATTCGTCGGGTACGAAAGGGCTTGTAACTGGGAAAGGGCCTCGTCCTTTGTTAATGAGCA
TCGGGGATAGGTTATGAAATAATTTTTGGCATTTATTTGAAAACGACCGGCTCTTGGCAT
>HG530116
CTACGTCTGACGGCCCTGGTCTTCGCTGTGCGGTGTTGGACTTTGATGGGCACTAGAGAA
CAATGGCTCGTGGAGGGTGATGAAGGTGGCATTCTTTAAAGCCCAGGCTTTAAGGGATTG
GTTCTTTTCCTCGTCCAGAAACTCTTTATATGATGATGTTGGTCCTGGATTGCAGAGGAA
GATAGTGGGAATGCCGCCTTTAATATGAATTGGCTTCCCGTATTTTGTATTGCTTTGCCA
GTCTCTTTGGGCCCCCATGAATTCTTTGAAGTGTTTGAGGTAGTGGGGGTCGACGTCATC
AATGACGTTGTACCATGCGTCGTTTGAATATACCTTGGGAGACAGATCCAGGTGGCCACA
AAGATAATTATGGGGTCCCAGTGAACGAGCCCACATTGTTTTGCCGGTTCGGCTATCACC
TTCTAGAACAATACTGATCGGTCTCCATGGCCGCGCAGCGGGACTGCATATATTTTCGGA
TACCCATACCTCTATGTCGTCTGGGACTTGTGTAAAAGATGATGATAAGAACGGACTAAC
GTAAGTTTGTGGCGGAGCCTGGAAGATTCTATCTGCGTTAGCAGATATGTTATGGAATTG
TAAAAAAAAGGACTTTGGATCTTTTTCTTTAATAATTTGAAGAGCCTCGGATTTAGACGA
AGCATTCAACGCGTCTGCATATACCTGAGCTAAATGCTGGCCCTCCCCTCTTGCACTTCG
GGCATCGACTTGGAAAAGTCCAGCGTCAAGAAATTCCCCTCCCTTTTCCATGTAAGCTTT
GACATCGGACGATGATTTAGCTCCCTGAATGTTCGGATGGAAATGTGTTGATCGGGATGG
GGAAATGAGATCGAAGAATCTCGGGTTGGTACATTGGAACTTGCCTTCGAATTGGATGAG
AACATGGAGATGAGGCACCCCATCCTGATGTAGTTCTCTGCAAACCCTAATGAATTTGAT
ATTCGTCGGGTACGAAAGGGCTTGTAATTGGGAAAGGGCCTCTTCTTTTGTTAATGAGCA
TCGGGGATAGGTGATGAAATAATTTTTGGCATTTATTTGAAAACGACCGGCTCTTGGCAT
>HG530114
CTACGTCTGACGGCCCTGGTCTTCGCTGTGCGGTGTTGGACTTTGATGGGCACTAGAGAA
CAATGGCTCGTGGAGGGTGATGAAGGTGGCATTCTTTAAAGCCCAAGCTTTAAGGGATTG
GTTCTTTTCCTCGTCCAGAAACTCTTTATATGATGATGTTGGTCCTGGATTGCAGAGGAA
GATAGTGGGAATGCCGCCTTTAATTTGAATTGGCTTCCCGTATTTTGTATTGCTTTGCCA
GTCTCTTTGGGCCCCCATGAATTCTTTGAAGTGTTTGAGGTAGTGGGGGTCGACGTCATC
AATGACGTTGTACCATGCGTCGTTTGAATAGACCTTGGGAGACAGATCCAGGTGTCCACA
AAGATAATTATGGGGTCCCAGTGAACGAGCCCACATTGTTTTGCCGGTTCGGCTATCACC
TTCTAGAACAATACTGATCGGTCTCCATGGCCGCGCAGCGGGACTGCATATATTTTCGGA
TACCCATACCTCTATGTCTTCTGGGACTTGTGTAAAAGATGATGATAAGAACGGACTAAC
GTAAGTTTGTGGCGGAGCCTGGAAGATTCTATCTGCGTTAGCAGATATGTTATGGAACTG
TAAAAAAAAGGACTTTGGATCTTTTTCTTTAATAATTTGAAGAGCCTCGGATTTAGACGA
AGCATTCAATGCGTCTGCATATACCTGAGCTAAATGCTGGCCCTCCCCTCTTGCACTTCT
GGCATCGACTTGGAAAAGTCCAGCGTCAAGAAATTCCCCTCCCTTTTCAATGTAAGCTTT
GACATCGGACGATGATTTAGCTCCCTGAATGTTCGGATGGAAATGTGTTGATCGGGATGG
GGAAATGAGATCGAAGAATCTCGGGTTGGTACATTGGAACTTGCCTTCGAATTGGATGAG
AACATGGAGATGAGGCACCCCATCCTGATGTAGTTCTCTGCAAACCCTAATGAATTTGAT
ATTCGTCGGGTACGAAAGGGCTTGTAATTGGGAAAGGGCCTCTTCTTTTGTTAATGAGCA
TCGGGGATAGGTGATGAAATAATTTTTGGCATTTATTTGAAAACGACCGGCTCTTGGCAT
>JX910240
CTACGTCTGATGGCCCTGGTCTTCGCTGTGCGGTGTTGGACTTTGATGGGCACTAGAGAA
CAATGGCTCGTGGAGGGTGATGAAGATGGCATTCTTTAAAGCCCAGGCTTTAAGGGAATG
GTTCTTTTCCTCGTCCAGAAACTCTTTATATGAGGATGTTGGTCCTGGATTGCAGAGGAA
GATAGTGGGAATGCCGCCTTTAATTTGAATTGGCTTCCCGTATTTTGTATTGCTTTGCCA
GTCTCTTTGGGCCCCCATGAATTCTTTGAAGTGTTTGAGGTAGTGGGGGTCGACGTCATC
AATGACGTTGTACCATGCGTCGTTTGAATATACCTTTGGAGACAGATCCAGGTGTCCACA
AAGATAATTATGGGGTCCCAGTGAACGAGCCCACATTGTTTTGCCGGTTCGGCTATCACC
TTCTAGAACAATACTGATCGGTCTCCATGGCCGCGCAGCGGGACTGCATATATTTTCGGA
TACCCATACCTCTATGTCTTCTGGGACTTGTGTAAAAGATGATGATAAGAACGGACTAAC
GTAAGTTTGTGGCGGAGCCTGGAAGATTCTATCTGCGTTAGCAGATATGTTATGGAATTG
TAAAAAAAATGACTTTGGATCTTTTTCTTTAATAATTTGAAGAGCCTCGGATTTAGACGA
AGCATTCAACGCGTCTGCATATACCTGAGCTAAATGCTGGCCTTCCCCCCTTGCACTTCT
GGCATCGACTTGGAAAAGTCCAGCGTCAAGAAATTCGCCTCCCTTTTCAATGTAAGCTTT
GACATCGGACGATGATTTAGCGCCCTGAATGTTCGGATGGAAATGTGTTGATCGGGATGG
GGAAATGAGATCGAAGAATCTCGGGTTGGTACATTGGAACTTGCCTTCGAATTGGATGAG
AACATGGAGATGAGGCACCCCATCCTGATGTAGTTCTCTGCAAACCCTAATGAATTTGAT
ATTCGTCGGGTACGAAAGGGCTTGTAATTGGGAAAGGGCCTCTTCTTTTGTTAATGAGCA
TCGGGGATAGGTGATGAAATAATTTTTGGCATTTATTTGAAAACGACCGGCTCTTGGCAT
>HE814064
CTACGTCTGATGGCCCTGGTCTTCGCTGTGCGGTGTTGGACTTTGATGGGCACTAGAGAA
CAATGGCTCGTGGAGGGTGATGAAGGTGGCATTCTTTAAAGCCCAGGCTTTAAGGGATTG
GTTCTTTTCCTCGTCCAGAAACTCGTTATATGAGGATGTTGGTCCTGGATTGCAGAGGAA
GATAGTGGGAATGCCGCCTTTAATTTGAATTGGCTTCCCGTATTTTGTATTACTTTGCCA
GTCTCTTTGGGCCCCCATGAATTCTTTGAAGTGTTTGAGGTAGTGGGGGTCGACGTCATC
AATGACGTTGTACCATGCGTCGTTTGAATATACCTTGGGAGACAGATCCAGGTGTCCACA
AAGATAATTATGGGGTCCCAGTGAACGAGCCCACATTGTTTTGCCGGTTCGGCTATCACC
TTCTAGAACAATACTGATAGGTCTCCATGGCCGCGCAGCGGGACTGCATATATTTTCGGA
TACCCATACCTCTATGTCTTCTGGGACTTGTGTAAAAGATGATGATAAGAACGGACTAAC
GTAAGTTTGTGGCGGAGCCTGGAAGATTCTATCTGCGTTAGCAGATATGTTATGGAACTG
TAAAAAAAAGGACTTTGGATCTTTTTCTTTAATAATTTGAAGAGCCTCTGATTTAGACGA
CGCATTCAACGCGTCTGCATATACCTGAGCTAAATGCTGGCCTTCCCCCCTTGCACTTCT
GGCATCGACTTGGAAAAGTCCAGCGTCAAGAAATTCCCCTCCCTTTTCAATGTAAGCTTT
GACATCGGACGATGATTTAGCACCCTGAATGTTCGGATGGAAATGTGTTGATCGGGATGG
GGAAATGAGATCGAAGAATCTCGGGTTGGTACATTGGAACTTGCCTTCGAATTGGATGAG
AACATGGAGATGAGGCACCCCATCCTGATGTAGTTCTTTGCAAACCCTAATGAATTTGAT
ATTCGTCGGGTACGAAAGGGCTTGTAATTGGGAAAGGGCCTCTTCTTTGGTTAATGAGCA
TCGGGGATAGGTTATGAAATAATTTTTGGCATTTATTTGAAAACGACCGGCTCTTGGCAT
>HE814063
CTACGTCGGATGGCCCTGGTCTTCGCTGTGCGGTGTTGGACTTTGATGGGCACTAGAGAA
CAATGGCTCGTGGAGGGTGATGAAGGTGGCATTCTTTAAAGCCCAGGCTTTAAGGGATTG
GTTCTTTTCCTCGTCCAGAAACGCTTTATAAGAGGATGTTGGTCCTGGATTGCAGAGGAA
GATAGTGGGAATGCCGCCTTTAATTTGAATTGGCTTCCCGTATTTAGTATTGCTTTGCCA
GTCTCTTTGGGCCCCCATGAATTCTTTGAAGTGTTTGAGATAGTGGGGGTCGACGTCATC
AATGACGTTGTACCATGCGTCGTTTGAATATACCTTGGGAGACAGATCCAGGTGTCCACA
AAGATAATTATGGGGTCCCAGTGAACGAGCCCACATTGTTTTGCCGGTTCGGCTATCACC
TTCTAGAACAATACTGATCGGTCTCCATGGCCGCGCAGCGGGACTGCATATATTTTCGTA
TACCCATACCTCTATGTCTTCTGGGACTTGTGTAAAAGATGATGATAAGAACGGACTAAC
GTAAGTTTGTGGCGGAGCCTGGAAGATTCTATCTGCGTTAGCAGATATGTTATGGAACTG
TAAAAAAAAGGACTTTGGATCTTTTTCTTTAATAATTTGAAGAGCCTCGGATTTAGACGA
AGCATTCAACGCGTCTGCATATACCTGAGCTAAATGCTGGCCTTCCCCCCTTGCACTTCT
GGCATCGACTTGGAAAAGTCCAGCGTCAAGAAATTCCCCGCCCTTTTCAATGTAAGCTTT
GACATCGGACGAGGATTTAGCTCCCTGAATGTTCGGATGGAAATGTGTTGATCGGGATGG
GGAAATGAGATCGAAGAATCTCGGGTTGGTACATTGGAACTTGCCTTCGAATTGGATGAG
AACATGGAGATGAGGCACCCCATCCTGATGTAGTTCTCTGCAAACCCTAATGAATTTGAT
ATTCGTCGGGTACGAAAGGGCTTGTAATTGGGAAAGGGCCTCTTCTTTTGTTAATGAGCA
TCGGGGATAGGTTATGAAATAATTTTTGGCATTTATTTGAAAACGACCGGCTCTTGGCAT
>AJ717532
CTACGTCTGACGGCCCTGGTCTTCGCTGTGCGGTGTTGGACTTTGATGGGCACTAGAGAA
CAATGGCTCGTGGAGGGTGATGAAGGTGGTATTCTTTAAAGCCCAGGCTTTAAGGGATTG
GTTCTTTTCCTCGTCCAGAAACTCTTTATATGATGATGTTGGTCCTGGATTGCAGAGGAA
GATAGTGGGAATGCCGCCTTTAATTTGAATTGGCTTCCCGTATTTTGTATTGCTTTGCCA
GTCTCTTTGGGCCCCCATGAATTCTTTGAAGTGTTTGAGGTAGTGGGGGTCGACGTCATC
GATGACGTTGTACCAGGCGTCGTTTGAATATACCTTGGGAGACAGATCCAGGTGTCCACA
AAGATAATTATGGGGTCCCAGTGAACGAGCCCACATTGTTTTGCCGGTTCGGCTATCACC
TTCTAGAACAATACTGATCGGTCTCCATGGCCGCGCAGCGGGACTGCATATATTTTCGGA
TACCCATACCTCTATGTCTTCCGGGACTTGTGTAAAAGATGATGATAAGAACGGACTAAC
GTAAGTTTGTGGCGGAGCCTGGAAGATTCTATCTGCGTTAGCAGATATGTTATGAAACTG
TAAAAAAAAGGACTTTGGATCTTTTTCTTTAATAATTTGAAGAGCCTCGGATTTAGACGA
AGCATTCAACGCGTCTGCATATACCTGAGCTAAATGCTGGCCCTCCCCTCTTGCACTTCT
GGCATCGACTTGGAAAAGTCCAGCGTCAAGAAATTCCCCTCCCTTTTCAATGTAAGCTTT
GACATCGGACGATGATTTAGCTCCCTGAATGTTCGGATGGAAATGTGTTGATCGGGATGG
GGAAATGAGATCGAAGAATCTCGGGTTGGTACATTGGAACTTGCCTTCGAATTGGATGAG
AACATGGAGATGAGGCACCCCATCCTGATGTAGTTCTCTGCAAACCCTAATGAATTTGAT
ATTCGTCGGGTACGAAAGGGCTTGTAATTGGGAAAGGGCCTCTTCTTTTGGTAATGAGCA
TCGGGGATAGGTTATGAAATAATTTTTGGCATTTATTTGAAAACGACCGGCTCTTGGCAT
>AJ717522
CTACGTCTGACGGCCCTGGTCTTCGCTGTGCGGTGTTGGACTTTGATGGGCACTAGAGAA
CAATGGCTCGTGGAGGGTGATGAAGGTGGCATTCTTTAAAGCCCAGGCTTTAAGGGAGTG
GTTCTTTTCCTCGTCCAGAAACTCTTTATATGATGATGTCGGTCCTGGATTGCAGAGGAA
GATAGTGGGAATGCCGCCTTTAATTTGAATTGGCTTACCGTATTTTGTATTGCTTTGCCA
GTCTCTTTGGGCCCCCATGAATTCTTTGAAGTGTTTGAGGTAGTGGGGGTCGACGTCATC
AATGACGTTGTACCAGGCGTCGTTTGAATATACCTTGGGAGACAGATCCAGGTGTCCACA
AAGATAATTATGGGGTCCCAGTGAACGAGCCCACATTGTTTTGCCGGTTCGGCTATCACC
TTCTAGAACAATACTGATCGGTCTCCATGGCCGCGCAGCGGGACTGCATATATTTTCGGA
TACCCATACCTCTATGTCTTCTGGGACTTGTGTAAAAGATGATGATAAGAACGGACTAAC
GTAAGTTTGTGGCGGAGCCTGGAAGATTCTATCTGCGTTAGCAGATATGTTATGAAACTG
TAAAAAAAGGGACTTTGGATCTTTTTCTTTAATAATTTGAAGAGCCTCGGATTTAGACGA
AGCATTCAACGCGTCTGCATATACCTGAGCTAAATGCTGGCCCTCTCCCCTTGCACTTCT
GGCATCGACTTGGAAAAGTCCAGCGTCAAGAAATTCCCCTCCCTTTTCAATGTAAGCTTT
GACATCGGACGATGATTTAGCTCCCTGAATGTTCGGATGGAAATGTGTTGATCGGGATGG
GGAAATGAGATCGAAGAATCTCGGGTTGGTACATTGGAACTTGCCTTCGAATTGGATGAG
AATATGGAGATGAGGCACCCCATCCTGATGTAGTTCTCTGCAAACCCTAATGAATTTGAT
ATTCGTCGGGTACGAAAGGGCTTGTAATTGGGAAAGGGCGTCTTCTTTTGTTAATGAGCA
TCGGGGATAGGTTATGAAATAATTTTTGGCATTTATTTGAAAACGACCGGCTCGTGGCAT
>AJ717530
CTACGTCTGACGGCCCTGGTCTTCGCCGTGCGGTGTTGGACTTTGATGGGCACTAGAGAA
CAATGGCTCGTGGAGGGTGATGAAGGTGGCATTCTTTAAAGCCCAGGCTTTAAGGGATTG
GTTCTTTTCCTCGTCCAGAAACTCTTTATATGATGATGTTGGTCCTGGATTGCAGAGGAA
GATAGTGGGAATGCCGCCTTTAATTTGAATTGGCTTCCCGTATTTTGTATTGCTTTGCCA
GTCTCGTTGGGCCCCCATGAATTCTTTGAAGTGTTTGAGGTAGTGGGGGTCGACGTCATC
AATGACGTTGTACCAGGCGTCGTTTGAATATACCTTGGGAGACAGATCCAGGTGTCCACA
AAGATAATTATGGGGTCCCAGTGAACGAGCCCACATTGTTTTGCCGGTTCGGCTATCACC
TTCTAGAACAATACTGATCGGTCTCCATGGCCGCGCAGCGGGACTGCATATATTTTCGGA
TACCCATACCTCTATGTCTTCTGGGACTTGTGTAAAAGATGATGATAAGAACGGACTAAC
GTAAGTTTGTGGCGGAGCCTGGAAGATTCTATCTGCGTTAGCAGATATGTTATGGAACTG
TAAAAAAAAGGACTTTGGATCTTTTTCTTTAATAATTTGAAGAGCCTCGGATTTAGACGA
AGCATTCAACGCGTCTGCATATACCTGAGCTAAATGCTGCCCCTCTCCCCTTGCACTTCT
GGCATCGACTTGGAAAAGTCCAGCGTCAAGAAATTCCCCTCCCTTTTCAATGTAAGCTTT
GACATCGGACGATGATTTAGCTCCCTGAATGTTCGGATGGAAATGTGTTGATCGGGATGG
GGAAATGAGATCGAAGAATCTCGGGTTGGTACATTGGAACTTGCCTTCGAATTGGATGAG
AACATGGAGATGAGGCACCCCATCCTGATGTAGTTCTCTGCAAACCCTAATGAATTTGAT
ATTCGTCGGGTACGAAAGGGCTTGTAATTGGGAAAGGGCCTCTTCTTTTGTTAATGAGCA
TCGGGGATAGGTGATGAAATAATGTTTGGCATTTATTTGAAAACGACCGGCTCTTGGCAT
>AJ717525
CTACGTCTGACGGCCCTGGTCTTCGCTGTGCGGTGTTGGACTTTGATGGGCACTAGAGAA
CAATGGCTCGTGGAGGGTGATGAAGGTGGCATTCTTTAAAGCCCAGGCTTTAAGGGATTG
GTTCTTTTCCTCGTCCAGAAACTCTTTATATGATGATGTTGGTCCTGGATTGCAGAGGAA
GATAGTGGGAATGCCGCCTTTAATTTGAATTGGCTTCCCGTATTTTGTATTGCTTTGCCA
GTCCCTTTGGGCCCCCATGAATTCTTTGAAGTGTTTGAGGTAGTGGGGGTCGACGTCATC
AATGACGTTGTACCAGGCGTCGTTTGAATATACCTTGGGAGACAGATCCAGGTGTCCACA
AAGATAATTATGGGGTCCCAGTGAACGAGCCCACATTGTTTTGCCGGTTCGGCTATCACC
TTCTAGAACAATACTGATCGGTCTCCATGGCCGCGCAGCGGGACTGCATATATTTTCTGA
TACCCATACCTTTATGTCCTCTGGGACTTGTGTAAAAGAGGATGATAAGAACGGACTAAC
GTAAGTTTGTGGCGGAGCCTGGAAGATTCTATCTGCGTTAGCAGATATGTTATGGAACTG
TAAAAAAAAGGACTTTGGATCTTTTTCTTTAATAATTTGAAGAGCCTCGGATTTAGACGA
AGCATTCAACGCGTCTGCATATACCTGAGCTAAATGCTGGCCCTCTCCCCTTGCACTTCG
GGCATCGACTTGGAAAAGTCCAGCGTCAAGAAATTCCCCTCCCTTTTCAATGTAAGCTTT
GACATCGGACGATGATTTAGCTCCCTGAATGTTCGGATGGAAATTTGTTGATCGGGATGG
GGAAATGAGATCGAAGAATCTCGGGTTGGTACATTGGAACTTGCCTTCGAATTGGATGAG
AACATGGAGATGAGGCACCCCATCCTGATGTAGTTCTCTGCAAACCCTAATGAATTTGAT
ATTCGTCGGGTACGAAAGGGCTTGTAATTGGGAAAGGGCCTCTTCTTTTGTTAATGAGCA
TCGAGGATAGGTTATGAAATAATTTTTGGCATTTATTTGAAAACGACCGGCTCTTGGCAT
>AJ717524
CTACGTCTGACGGCCCTGGTCTTCGCTGTGCGGTGTTGGACTTTGATGGGCACTAGAGAA
CAATGGCTCGTGGGGGGTGATGAAGGTGGCATTCTTTAAAGCCCAGGCTTTAAGGGATTG
GTTCTTTTCCTCATCCAGAAACTCTTTATATGATGATGTTGGTCCTGGATTGCAGAGGAA
GATAGTGGGAATGCCGCCTTTAATTTGAATTGGCTTCCCGTATTTTGTATTGCTTTGCCA
GTCTCTTTGGGCCCCCATGAATTCTTTGAAGTGTTTGAGGTAGTGGGGGTCGACGTCATC
AATGACGTTGTACCAGGCGTCGTTTGAATATACCTTGGGAGACAGATCCAGGTGTCCACA
AAGATAATTATGGGGTCCCAGTGAACGAGCCCACATTGTTTTGCCGGTTCGGCTATCACC
TTCTAGAACAATACTGATCGGTCTCCATGGCCGCGCAGCGGGACTGCATATATTTTCGGA
TACCCATACCTCTATGTCCTCTGGGACTTGTGTAAAAGAGGATGATAAGAACGGACTAAC
GTAAGTTTGTGGCGGAGCCTGGAAGATTCTATCTGCGTTAGCAGATATGTTATGGAACTG
TAAAAAAAAGGACTTTGGATCTTTTTCTTTAATAATTTGAAGAGCCTCGGATTTAGACGA
CGCATTCAACGCGTCTGCATATACCTGAGCTAAATGCTGGCCCTCTCCCCTTGCACTTCG
GGCATCGACTTGGAAAAGTCCAGCGTCAAGAAATTCCCCTCCCTTTTCAATGTAAGCTTT
GACATCGGACGATGATTTAGCTCCCTGAATGTTCGGATGGAAATGTGTTGATCGGGATGG
GGAAATGAGATCGAAGAATCTCGGGTTGGTACATTGGAACTTGCCTTCGAATTGGATGAG
AACATGGAGATGAGGCACCCCATCCTGATGTAGTTCTCTGCAAACCCTAATGAATTTGAT
ATTCGTCGGGTACGAAAGGGCTTGTAATTGGGAAAGGGCCTCTTCTTTTGTTAATGAGCA
TCGGGGATAGGTTATGAAATAATTTTTGGCATTTATTTGAAAACGACCGGCTCTTGGCAT
>AJ717523
CTACGTCTGACGGCCCTGGTCTTCGCTGTGCGGTGTTGGACTTTGATGGGCACTAGAGAA
CAATGGCTCGTGGAGGGTGATGAAGGTGGCATTCTTTAAAGCCCAAGCTTTAAGGGATTG
GTTCTTTTCCTCGTCCAGGAACTCTTTATATGATGATGTTGGTCCTGGATTGCAGAGGAA
GATAGTGGGAATGCCGCCTTTAATGTGAATTGGCTTCCCGTATTTTGTATTGCTTTGCCA
GTCTCTTTGGGCCCCCATGAATTCTTTGAAGTGTTTGAGGTAGTGGGGGTCGACGTCATC
AATGACGTTGTACCAGGCGTCGTTTGAATATACCTTGGGAGACAGATCCAGGTGTCCACA
AAGATAATTATGGGGTCCCAGTGAACGAGCCCACATTGTTTTGCCGGTTCGGCTATCACC
TTCTAGAACAATACTGATCGGTCTCCATGGCCGCGCAGCGGGACTGCATATATTTTCGGA
TACCCATACCTCTATGTCCTCTGGGACTTGTGTAAAAGAGGATGATAAGAACGGACTAAC
GTAAGTTTGTGGCGGAGCCTGGAAGATTCTATCTGCGTTAGCAGATATGTTATGGAACTG
TAAAAAAAGGGACTTTGGATCTTTTTCTTTAATAATTTGAAGAGCCTCGGATTTAGACGA
CGCATTCAACGCGTCTGCATATACCTGAGCTAAATGCTGGCCCTCTCCCCTTGCACTTCT
GGCATCGACTTGGAAAAGTCCAGCGTCAAGAAATTCCCCTCCCTTTTCAATGTAAGCTTT
GACATCGGACGATGATTTAGCTCCCTGAATGTTCGGATGGAAATGTGTTGATCGGGATGG
GGAAATGAGATCGAAGAATCTCGGGTTGGTACATTGGAACTTGCCTTCGAATTGGATGAG
AACATGGAGATGAGGCACCCCATCCTGATGTAGTTCACTGCAAACCCTAATGAATTTGAT
ATTCGTCGGGTACGAAAGGGCTTGTAATTGGGAAAGGGCCTCTTCTTTTGTTAATGAGCA
TCGGGGATAGGTTATGAAATAATTTTTGGCATTTATTTGAAAACGACCGGCTCTTGGCAT
>AJ717528
CTACGTCTGACGGCCCTGGTCTTCGCTGTGCGGTGTTGGACTTTGATGGGCACTAGAGAA
CAATGGCTCGTGGAGGGTGATGAAGGTGGCATTCTTTAAAGCCCAGGCTTTAAGGGATTG
GTTCTTTTCCTCGTCCAGAAACTCTTTATATGATGATGTTGGTCCTGGATTGCAGAGGAA
GATAGTGGGAATGCCGCCTTTAATTTGAATTGGCTTCCCGTATTTTGTATTGCTTTGCCA
GTCTCTTTGGGCCCCCATGAATTCTTTGAAGTGTTTGAGGTAGTGGGGGTCGACGTCATC
AATGACGTTGTACCAGGCGTCGTTTGAATATACCTTGGGAGACAGATCCAGGTGTCCACA
AAGATAATTATGGGGTCCCAGTGAACGAGCCCACATTGTTTTGCCGGTTCGGCTATCACC
TTCTAGAACAATACTGATCGGTCTCCATGGCCGCGCAGCGGGACTGCATATATTTTCGGA
TACCCATACCTCTATGTCCTCTGGGACGTGTGTAAAAGAGGATGATAAGAACGGACTAAC
GTAAGTTTGTGGCGGAGCCTGGAAGATTCGATCTGCGTTAGCAGATATGTTATGGAACTG
TAAAAAAAAAGACTTTGGATCTTTTTCCTTAATAATTTGAAGAGCCTCGGATTTAGACGA
AGCATTCAACGCGTCTGCATATACCTGAGCTAAATGTTGGCCCTCTCCCCTTGCACTTCT
GGCATCGACTTGGAAAAGTCCAGCGTCAAGAAATTCCCCTCCCTTTTCAATGTAAGCTTT
GACATCGGACGATGATTTAGCTCCCTGAATGTTCGGATGGAAATGTGTTGATCGGGATGG
GGAAATGAGATCGAAGAATCTCGGGTTGGTACATTGGAACTTGCCTTCGAATTGGATGAG
AACATGGAGATGAGGCACCCCATCCTGATGTAGTTCTCTGCAAACCCTAATGAATTTGAT
ATTCGTCGGGTACGAAAGGGCTTGTAATTGGGAAAGGGCCTCTTCTTTTGTTAATGAGCA
TCGGGGATAGGTTATGAAATAATTTTTGGCATTTATTTGAAAACGACCGGCTCTTGGCAT
>HG530113
CTACGTCTGACGGCCCTGGTCTTCGCTGTGCGGTGTTGGACTTTGATGGGCACTAGAGAA
CAATGGCTCGTGGAGGGTGATGAAGGTGGCATTCTTTAAAGCCCAGGCTTTAAGGGATTG
GTTCTTTTCCTCGTCCAGAAACTCTTTATATGATGATGTTGGTCCTGGATTGCAGAGGAA
GATAGTGGGAATGCCGCCTTTAATTTGAATTGGCTTCCCGTATTTTGTATTGCTTTGCCA
GTCTCTTTGGGCCCCCATGAATTCTTTGAAGTGTTTGAGGTAGTGGGGGTCGACGTCATC
AATGACGTTGTACCATGCGTCGTTTGAATAAACCTTGGGAGACAGATCCAGGTGGCCACA
AAGATAATTATGGGGTCCCAGTGAACGAGCCCACATTGTTTTGCCGGTTCGGCTATCACC
TTCTAGAACAATACTGATCGGTCTCCATGGCCGCGCAGCGGGACTGCATATATTTTCGGA
TACCCATACCTCTATGTCTTCTGGCACTTGTGTAAAAGAGGATGATAAGAACGGACTAAC
GTAAGTTTGTGGCGGAGCCTGGAAGATTCTATCTGCGTTAGCAGATATGTTATGGAACTG
TAAAAAAAAGGACTTTGGATCCTTTTCTTTAATAATTTGAAGAGCCTCGGATTTAGACGA
AGCATTCAATGCGTCTGCATATACCTGAGCTAAATGTTGGCCCTCCCCCCTTGCACTTCT
GGCATCGACTTGGAAAAGTCCAGCGTCAAGAAATTCCCCTCCCTTTTCAATGTAAGCTTT
GACATCGGACGATGATTTAGCTCCCTGAATGTTCGGATGGAAATGTGTTGATCGGGATGG
GGAAATGAGATCGAAGAATCGCGGGTTGGTACATTGGAACTTGCCTTCGAATTGGATGAG
AACATGGAGATGAGGCACCCCATCCTGATGTAGTTCTCTGCAAACCCTAATGAATTTGAT
ATTCGTCGGGTACGAAAGGGCTTGTAATTGGGAAAGGGCCTCTTCTTTTGTTAATGAGCA
TCGGGGATAGGTTATGAAATAATTTTTGGCATTTATTTGAAAACGACCGGCTCTTGGCAT
>HG530112
CTACGTCTGACGGCCCTGGTCTTCGCTGTGCGGTGTTGGACTTTGATGGGCACTAGAGAA
CAATGGCTCGTGGAGGGTGATGAAGGTGGCATTCTTTAAAGCCCAGGCTTTAAGGGATTG
GTTCTTTTCCTCGTCCAGAAACTCTTTATATGATGATGTTGGTCCTGGATTGCAGAGGAA
GATAGTGGGAATGCCGCCTTTAATTTGAATTGGCTTCCCGTATTTTGTATTGCTTTGCCA
GTCTCGTTGGGCCCCCATAAATTCTTTGAAGTGTTTGAGGTAGTGGGGGTCGACGTCATC
AATGACGTTGTACCATGCGTCGTTTGAATATACCTTGGGAGACAGATCCAGGTGGCCACA
AAGATAATTATGGGGTCCCAGTGAACGAGCCCACATTGTTTTGCCGGTTCGGCTATCACC
TTCTAGAACAATACTGATCGGTCTCCATGGCCGCGCAGCGGGACTGCATATATTTTCGGA
TACCCATACCTCTATGTCTTCGGGCACTTGTGTAAAAGAGGATGATAAGAACGGACTAAC
GTAAGTTTGTGGCGGAGCCTGGAAGATTCTATCTGCGTTAGCAGATATGTTATGGAACTG
TAAAAAAAAGGACTTTGGATCCTTTTCTTTAATAATTTGAAGAGCCTCGGATTTAGACGA
AGCATTCAATGCGTCTGCATATACCTGAGCTAAATGTTGGCCCTCCCCCCTTGCACTTCT
GGCATCGACTTGGAAAAGTCCAGCGTCAAGAAATTCCCCTCCCTTTTCAATGTAAGCTTT
GACATCGGACGATGATTTAGCTCCCTGAATGTTCGGATGGAAATGTGTTGATCGGGATTG
GGAAATGAGATCGAAGAATCTCGGGTTGGTACATTGGAACTTGCCTTCGAATTGGATGAG
AACATGGAGATGAGGCACCCCATCCTGATGTAGTTCTCTGCAAACCCTAATGAATTTGAT
ATTCGTCGGGTACGAAAGGGCTTGTAATTGGGAAAGGGCCTCTTCTTTGGTTAATGAGCA
TCGGGGATAGGTTATGAAATAATTTTTGGCATTTATTTGAAAACGACCGGCTCTTGGCAT
>AJ717535
CTACGTCTGACGGCCCTGGTCTTCGCTGTGCGGTGTTGGACTTTGATGGGCACTAGAGAA
CAATGGCTCGTGGAGGGTGATGAAGGTGGCATTCTTTAAAGCCCAGGCTTTAAGGGATTG
GTTCTTTTCCTCGTCCAGAAACTCTTTATATGATGATGTTGGTCCTGGATTGCAGAGGAA
GATAGTGGGAATGCCGCCTTTAATATGAATTGGCCTTCCGTATTTTGTATTGCTTTGCCA
GTCTCTTTGGGCCCCCATGAATTCTTTGAAGTGTTTGAGGTAGTGGGGGTCGACGTCATC
AATGACGTTGTACCAGGCGTCGTTTGAATATACCTTGGGAGACAGATCCAGGTGGCCACA
AAGATAATTATGGGGTCCCAGTGAACGAGCCCACATTGTTTTGCCGGTTCGGCTATCACC
TTCTAGAACAATACTGATCGGTCTCCATGGCCGCGCAGCGGGACTGCATATATTTTCGGA
TACCCATACCTCTATGTCTTCTGGCACTTGTGTAAAAGAGGATGATAAGAACGGACTAAC
GTAAGTTTGTGGCGGAGCCTGGAAGATTCTATCTGCGTTAGCAGATATGTTATGGAACTG
TAAAAAAAAGGACTTTGGATCCTTTTCTTTAATAATTTGAAGAGCCTCGGATTTAGACGA
AGCATTCAATGCGTCTGCATATACCTGAGCTAAATGTTGGCCCTCCCCCCTTGCACTTCT
GGCATCGACTTGGAAAAGTCCAGCGTCAAGAAATTCCCCTCCCTTTTTAATGTAAGCTTT
GACATCGGACGATGATTTAGCTCCCTGAATGTTCGGATGGAAATGTGTTGATCGGGATGG
GGAAATGAGATCGAAGAATCTCGGGTTGGTACATTGGAACTTGCCTTCGAATTGGATGAG
AACATGGAGATGAGGCACCCCATCCTGATGTAGTTCTCTGCAAACCCTAATGAATTTGAT
ATTCGTCGGGTACGAAAGGGCTTGTAATTGGGAAAGGGCCGCTTCTTTTGTTAATGAGCA
TCGGGGATAGGTTATGAAATAATTTTTGGCATTTATTTGAAAACGACCGGCTCTTGGCAT
>AJ717534
CTACGTCTGACGGCCCTGGTCTTCGCTGTGCGGTGTTGGACTTTGATGGGCACTAGAGAA
CAATGGCTCGTGGAGGGTGATGAAGGTGGCATTCTTTAAAGCCCAGGCTTTAAGGGATTG
GTTCTTTTCCTCGTCCAGAAACTCTTTATATGATGATGTTGGTCCTGGATTGCAGAGGAA
GATAGTGGGAATGCCGCCTTTAATATGAATTGGCCTCCCGTATTTTGTATTGCTTTGCCA
GTCTCTTTGGGCCCCCATGAATTCTTTGAAGTGTTTGAGGTAGTGGGGGTCGACGTCATC
AATGACGTTGTACCAGGCGTCGTTGGAATATACCTTGGGAGACAGATCCAGGTGGCCACA
AAGATAATTATGGGGTCCCAGTGAACGAGCCCACATTGTTTTGCCGGTTCGGCTATCACC
TTCTAGAACAATACTGATCGGTCTCCATGGCCGCGCAGCGGGACTGCATATATTTTCGGA
TACCCATACCTCTATGTCTTCTGGCACTTGTGTAAAAGAGGATGATAAGAACGGACTAAC
GTAAGTTTGTGGCGGAGCCTGGAAGATTCTATCTGCGTTAGCAGATATGTTATGGAACTG
TAAAAAAAAGGACTTTGGATCCTTTTCTTTAATAATTTGAAGAGCCTCGGATTTAGACGA
AGCATTCAATGCGTCTGCATATACCTGAGCTAAATGTTGGCCCTCCCCCCTTGCACTTCT
GGCATCGACTTGGAAAAGTCCAGCGTCAAGAAATTCCCCTCCCTTTTCAATGTAAGCTTT
GACATCGGACGATGATTTAGCTCCCTGAATGTTCGGATGGAAATGTGTTGATCGGGATGG
GGAAATGAGATCGAAGAATCTCGGGTTGGTACATTGGAACTTGCCTTCGAATTGGATGAG
AACATGGAGATGAGGCACCCCATCCTGATGTAGTTCTCTGCAAACCCTAATGAATTTGAT
ATTCGTCGGGTACGAAAGGGCTTGTAATTGGGAAAGGGCCGCTTCTTTTGTTAACGAGCA
TCGGGGATAGGTTATGAAATAATTTTTGGCATTTATTTGAAAACGACCGGCTCTTGGCAT
>AJ717533
CTACGTCTGACGGCCCTGGTCTTCGCTGTGCGGTGTTGGACTTTGATGGGCACTAGAGAA
CAATGGCTCGTGGAGGGTGATGAAGGTGGCATTCTTTAAAGCCCAGGCTTTAAGAGATTG
GTTCTTTTCCTCGTCCAGAAACTCTTTATATGATGATGTTGGTCCTGGATTGCAGAGGAA
GATAGTGGGAATGCCGCCTTTAATATGAATTGGCCTCCCGTATTTTGTATTGCTTTGCCA
GTCTCTTTGGGCCCCCATGAATTCTTTGAAGTGTTTGAGGTAGTGGGGGTCGACGTCATC
AATGACGTTGTACCAGGCGTCGTTTGAATATACCTTGGGAGACAGATCCAGGTGGCCACA
AAGATAATTATGGGGTCCCAGTGAACGAGCCCACATTGTTTTGCCGGTTCGGCTATCACC
TTCTAGAACAATACTGATCGGTCTCCATGGCCGCGCAGCGGGACTGCATATATTTTCGGA
TACCCATACCTCTATGTCTTCTGGCACTTGTGTAAAAGAGGATGATAAGAACGGACTAAC
GTAAGTTTGTGGCGGAGCCTGGAAGATTCTATCTGCGTTAGCAGATATGTTATGGAACTG
TAAAAAAAAGGACTTTGGATCCTTTTCTTTAATAATTTGAAGAGCCTCGGATTTAGACGA
AGCATTCAATGCGTCTGCATATACCTGAGCTAAATGTTGGCCCTCCCCCCTTGCACTTCT
GGCATCGACTTGGAAAAGTCCAGCGTCAAGAAATTCCCCTCCCTTTTCAATGTAAGCTTT
GACATCGGACGATGATTTAGCTCCCTGAATGTTCGGATGGAAATGTGTTGATCGGGATGG
GGAAATGAGATCGAAGAATCTCGGGTTGGTACATTGGAACTTGCCTTCGAATTGGATGAG
AACATGGAGATGAGGCACCCCATCCTGATGTAGTTCTCTGCAAACCCTAATGAATTTGAT
ATTCGTCGGGTACGAAAGGGCTTGTAATTGGGAAAGGGCCGCTTCTTTTGTTAATGAGCA
TCGGGGATAGGTTATGAAATAATTTTTGGCATTTATTTGAAAACGACCGGCTCTTGGCAT
>HG530115
CTACGTCTGACGGCCCTGGTCTTCGCTGTGCGGTGTTGGACTTTGATGGGCACTAGAGAA
CAATGGCTCGTGGAGGGTGATGAAGGTGGCATTCTTTAAAGCCCAGTCTTTAAGGGATTG
GTTCTTTTCCTCGTCCAGAAACTCTTTATATGATGATGTTGGTCCTGGATTGCAGAGGAA
GATAGTGGGAATGCCGCCTTTAATTTGAATGGGCTTCCCGTATTTTGTATTGCTTTGCCA
GTCTCTCTGGGCCCCCATGAATTCTTTGAAGTGTTTGAGGTAGTGGGGGTCGACGTCATC
AATGACGTTGTACCATGCGTCGTTTGAATATACCTTGGGAGACAGATCCAGGTGTCCACA
AAGATAATTATGGGGTCCCAGTGAACGAGCCCACATTGTTTTGCCGGTTCGGCTATCACC
TTCTAGAACAATACTGATCGGTCGCCATGGCCGCGCAGCGGGACTGCATATATTTTCGGA
TACCCATACCTCTATGTCTTCTGGGACTTGTGTAAAAGAGGATGATAAGAACGGACTAAC
GTAAGTTTGTGGCGGAGCCTGGAAGATTCTATCTGCGTTAGCAGATATGTTATGGAACTG
TAAAAAAAAGGACTTTGGATCCTTTTCTTTAATAATTTGAAGAGCCTCGGATTTAGACGA
AGCATTCAATGCGTCTGCATATACCTGAGCTAAATGTTGGCCCTCCCCCCTTGCACTTCT
GGCATCGACTTGGAAAAGTCCAGCGTCAAGAAATTCCCCTCCCTTTTCAATGTAAGCGTT
GACATCGGACGATGATTTAGCTCCCTGAATGTTCGGATGGAAATGTGTTGATCGGGATGG
GGAAATGAGATCGAAGAATCGCGGGTTGGTACATTGGAACTTGCCTTCGAATTGGATGAG
AACATGGAGATGAGGCACCCCATCCTGATGTAGTTCTCTGCAAACCCTAATGAATTTGAT
ATTCGTCGGGTACGAAAGGGCTTGTAATTGGGAAAGGGCCTCTTCTTTTGTTAATGAGCA
TCGGGGATAGGTTATGAAATAATTTTTGGCATTTATTTGAAAACGACCGGCTCTTGGCAT
>JN053449
CTACGTCTGACTGCCCTGGTCTTCGCTGTGCGGTGTTGGACTTTGATGGGCACTTGAGAA
CAATGGCTCGTGGAGGGTGATGAAGGTGGCATTCTTTAAAGCCCAGGCTTTAAGGGATTG
GTTCTTTTCCTCGTCCAGAAACTCTTTATATGATGATGTTGGTCCTGGATTGCAGAGGAA
GATAGTGGGAATGCCGCCTTTAATTTGAATTGGCTTCCCGTATTTTGTATTGCTTTGCCA
GTCCCTTTGGGCCCCCATGAATTCCTTGAAGTGCTTGAGATAGTGGGGGTCGACGTCATC
AATGACGTTGTACCAGGCGTCGTTTGAATATACCTTGGGAGACAGATCCAGGTGTCCACA
AAGATAATTATGGGGTCCCAGTGAACGAGCCCACAGTGTTTTGCCGGTTCGGCTATCACC
TTCTAGAACAATACTGATCGGTCTCCATGGCCGCGCAGCGGGACTGCATATATTTTCGGA
TACCCATACCTCTATGTCTTCTGGGACTTGTGTAAAAGAGGATGATAAGAACGGACTAAC
GTAAGTTTGTGGCGGAGCCTGGAAGATTCTATCTGCGTTAGCAGATATGTTATGGAACTG
TAAAAAAAAGGACTTTGGATCTTTTTCCTTAATAATTTGAAGAGCCTCGGATTTAGACGA
AGCATTCAACGCGTCTGCATATACCTGAGCTAAATGCTGGCCCTCCCCTCTTGCACTTCT
GGCATCGACTTGGAAAAGTCCAGCGTCAAGAAATTCCCCTCCCTTTTCAATGTAAGCTTT
GACATCGGACGATGATTTAGCTCCCTGAATGTTCGGATGGAAATGTGTTGACCGGGATGG
GGAAATGAGATCGAAGAATCTCGGGTTGGTACATTGAAACTTGCCTTCGAATTGGATGAG
AACATGGAGATGAGGCACCCCATCCTGATGTAGTTCTCTGCAAACCCTAATGAATTTGAT
AATCGTCGGGTACGAAAGGGCTTGTAATTGGGAAAGGGTCTCTTCTTTTGTTAATGAGCA
TCGGGGATAGGTTATGAAATAATTTTTGGCATTTATTTGAAAACGACCGGCTCTTGGCAT
>JN053437
CTACGTCTGACTGCCCTGGTCTTCGCTGTGCGGTGTTGGACTTTGATGGGCACTTGAGAA
CAATGGCTCGTGGAGGGTGATGAAGGTGGCATTCTTTAAAGCCCAGGCTTTAAGGGATTG
GTTCTTTTCCTCGTCCAGAAACTCTTTATATGATGATGTTGGTCCTGGATTGCAGAGGAA
GATAGTGGGAATGCCGCCTTTAATTTGAATTGGCTTCCCGTATTTTGTATTGCTTTGCCA
GTCCCTTTGGGCCCCCATGAATTCCTTGAAGTGCTTGAGATAGTGGGGGTCGACGTCATC
AATGACGTTGTACCAGGCGTCGTTTGAATATACCTTGGGAGACAGATCCAGGTGTCCACA
AAGATAATTATGGGGTCCCAGTGAACGAGCCCACAGTGTTTTGCCGGTTCGGCTATCACC
TTCTAGAACAATACTGATCGGTCTCCATGGCCGCGCAGCGGGACTGCATATATTTTCGGA
TACCCATACCTCTATGTCTTCTGGGACTTGTGTAAAAGAGGATGATAAGAACGGACTAAC
GTAAGTTTGTGGCGGAGCCTGGAAGATTCTATCTGCGTTAGCAGATATGTTATGGAACTG
TAAAAAAAAGGACTTTGGATCTTTTTCCTTAATAATTTGAAGAGCCTCGGATTTAGACGA
AGCATTCAACGCGTCTGCATATACCTGAGCTAAATGCTGGCCCTCCCCTCTTGCACTTCT
GGCATCGACTTGGAAAAGTCCAGCGTCAAGAAATTCCCCTCCCTTTTCAATGTAAGCTTT
GACATCGGACGATGATTTAGCTCCCTGAATGTTCGGATGGAAATGTGTTGACCGGGATGG
GGAAATGAGATCGAAGAATCTCGGGTTGGTACATTGAAACTTGCCTTCGAATTGGATGAG
AACATGGAGATGAGGCACCCCATCCTGATGTAGTTCTCTGCAAACCCTAATGAATTTGAT
AATCGTCGGGTACGAAAGGGCTTGTAATTGGGAAAGGGTCTCTTCTTTTGTTAATGAGCA
TCGGGGATAGGTTATGAAATAATTTTTGGCATTTATTTGAAAACGACCGGCTCTTGGCAT
>JN053459
CTACGTCTGACTGCCCTGGTCTTCGCTGTGCGGTGTTGGACTTTGATGGGCACTTGAGAA
CAATGGCTCGTGGAGGGTGATGAAGGTGGCATTCTTTAAAGCCCAGGCTTTAAGGGATTG
GTTCTTTTCCTCGTCCAGAAACTCTTTATATGATGATGTTGGTCCTGGATTGCAGAGGAA
GATAGTGGGAATGCCGCCTTTAATTTGAATTGGCTTCCCGTATTTTGTATTGCTTTGCCA
GTCCCTTTGGGCCCCCATGAATTCCTTGAAGTGCTTGAGATAGTGGGGGTCGACGTCATC
AATGACGTTGTACCAGGCGTCGTTTGAATATACCTTGGGAGACAGATCCAGGTGTCCACA
AAGATAATTATGGGGTCCCAGTGAACGAGCCCACAGTGTTTTGCCGGTTCGGCTATCACC
TTCTAGAACAATACTGATCGGTCTCCATGGCCGCGCAGCGGGACTGCATATATTTTCGGA
TACCCATACCTCTATGTCTTCTGGGACTTGTGTAAAAGAGGATGATAAGAACGGACTAAC
GTAAGTTTGTGGCGGAGCCTGGAAGATTCTATCTGCGTTAGCAGATATGTTATGGAACTG
TAAAAAAAAGGACTTTGGATCTTTTTCCTTAATAATTTGAAGAGCCTCGGATTTAGACGA
AGCATTCAACGCGTCTGCATATACCTGAGCTAAATGCTGGCCCTCCCCTCTTGCACTTCT
GGCATCGACTTGGAAAAGTCCAGCGTCAAGAAATTCCCCTCCCTTTTCAATGTAAGCTTT
GACATCGGACGATGATTTAGCTCCCTGAATGTTCGGATGGAAATGTGTTGACCGGGATGG
GGAAATGAGATCGAAGAATCTCGGGTTGGTACATTGAAACTTGCCTTCGAATTGGATGAG
AACATGGAGATGAGGCACCCCATCCTGATGTAGTTCTCTGCAAACCCTAATGAATTTGAT
AATCGTCGGGTACGAAAGGGCTTGTAATTGGGAAAGGGTCTCTTCTTTTGTTAATGAGCA
TCGGGGATAGGTTATGAAATAATTTTTGGCATTTATTTGAAAACGACCGGCTCTTGGCAT
>JN053451
CTACGTCTGACTGCCCTGGTCTTCGCTGTGCGGTGTTGGACTTTGATGGGCACTTGAGAA
CAATGGCTCGTGGAGGGTGATGAAGGTGGCATTCTTTAAAGCCCAGGCTTTAAGGGATTG
GTTCTTTTCCTCGTCCAGAAACTCTTTATATGATGATGTTGGTCCTGGATTGCAGAGGAA
GATAGTGGGAATGCCGCCTTTAATTTGAATTGGCTTCCCGTATTTTGTATTGCTTTGCCA
GTCCCTTTGGGCCCCCATGAATTCCTTGAAGTGCTTGAGATAGTGGGGGTCGACGTCATC
AATGACGTTGTACCAGGCGTCGTTTGAATATACATTGGGAGACAGATCCAGGTGTCCACA
AAGATAATTATGGGGTCCCAGTGAACGAGCCCACAGTGTTTTGCCGGTTCGGCTATCACC
TTCTAGAACAATACTGATCGGTCTCCATGGCCGCGCAGCGGGACTGCATATATTTTCGGA
TACCCATACCTCTATGTCTTCTGGGACTTGTGTAAAAGAGGATGATAAGAACGGACTAAC
GTAAGTTTGTGGCGGAGCCTGGAAGATTCTATCTGCGTTAGCAGATATGTTATGGAACTG
TAAAAAAAAGGACTTTGGATCTTTTTCCTTAATAATTTGAAGAGCCTCGGATTTAGACGA
AGCATTCAACGCGTCTGCATATACCTGAGCTAAATGCTGGCCCTCCCCTCTTGCACTTCT
GGCATCGACTTGGAAAAGTCCAGCGTCAAGAAATTCCCCTCCCTTTTCAATGTAAGCTTT
GACATCGGACGATGATTTAGCTCCCTGAATGTTCGGATGGAAATGTGTTGACCGGGATGG
GGAAATGAGATCGAAGAATCTCGGGTTGGTACATTGAAACTTGCCTTCGAATTGGATGAG
AACATGGAGATGAGGCACCCCATCCTGATGTAGTTCTCTGCAAACCCTAATGAATTTGAT
AATCGTCGGGTACGAAAGGGCTTGTAATTGGGAAAGGGTCTCTTCTTTTGTTAATGAGCA
TCGGGGATAGGTTATGAAATAATTTTTGGCATTTATTTGAAAACGACCGGCTCTTGGCAT
>JN053455
CTACGTCTGACTGCCCTGGTCTTCGCTGTGCGGTGTTGGACTTTGATGGGCACTTGAGAA
CAATGGCTCGTGGAGGGTGATGAAGGTGGCATTCTTTAAAGCCCAGGCTTTAAGGGATTG
GTTCTTTTCCTCGTCCAGAAACTCTTTATATGATGATGTTGGTCCTGGATTGCAGAGGAA
GATAGTGGGAATGCCGCCTTTAATTTGAATTGGCTTCCCGTATTTTGTATTGCTTTGCCA
GTCCCTTTGGGCCCCCATGAATTCCTTGAAGTGCTTGAGATAGTGGGGGTCGACGTCATC
AATGACGTTGTACCAGGCGTCGTTTGAATTTACCTTGCGAGACAGATCCAGGTGTCCACA
AAGATAATTATGGGGTCCCAGTGAACGAGCCCACAGTGTTTTGCCGGTTCGGCTATCACC
TTCTAGAACAATACTGATCGGTCTCCATGGCCGCGCAGCGGGACTGCATATATTTTCGGA
TACCCATACCTCTATGTCTTCTGGGACTTGTGTAAAAGAGGATGATAAGAACGGACTAAC
GTAAGTTTGTGGCGGAGCCTGGAAGATTCTATCTGCGTTAGCAGATATGTTATGGAACTG
TAAAAAAAAGGACTTTGGATCTTTTTCCTTAATAATTTGAAGAGCCTCGGATTTAGACGA
AGCATTCAACGCGTCTGCATATACCTGAGCTAAATGCTGGCCCTCCCCTCTTGCACTTCT
GGCATCGACTTGGAAAAGTCCAGCGTCAAGAAATTCCCCTCCCTTTTCAATGTAAGCTTT
GACATCGGACGATGATTTAGCTCCCTGAATGTTCGGATGGAAATGTGTTGACCGGGATGG
GGAAATGAGATCGAAGAATCTCGGGTTGGTACATTGAAACTTGCCTTCGAATTGGATGAG
AACATGGAGATGAGGCACCCCATCCTGATGTAGTTCTCTGTAAACCCTAATGAATTTGAT
AATCGTCGGGTACGAAAGGGCTTGTAATTGGGAAAGGGTCTCTTCTTTTGTTAATGAGCA
TCGGGGATAGGTTATGAAATAATTTTTGGCATTTATTTGAAAACGACCGGCTCTTGGCAT
>JN053454
CTACGTCTGACTGCCCTGGTCTTCGCTGTGCGGTGTTGGACTTTGATGGGCACTTGAGAA
CAATGGCTCGTGGAGGGTGATGAAGGTGGCATTCTTTAAAGCCCAGGCTTTAAGGGATTG
GTTCTTTTCCTCGTCCAGAAACTCTTTATATGATGATGTTGGTCCTGGATTGCAGAGGAA
GATAGTGGGAATGCCGCCTTTAATTTGAATTGGCTTCCCGTATTTTGTATTGCTTTGCCA
GTCCCTTTGGGCCCCCATGAATTCCTTGAAGTGCTTGAGATAGTGGGGGTCGACGTCATC
AATGACGTTGTACCAGGCGTCGTTTGAATTTACCTTGCGAGACAGATCCAGGTGTCCACA
AAGATAATTATGGGGTCCCAGTGAACGAGCCCACAGTGTTTTGCCGGTTCGGCTATCACC
TTCTAGAACAATACTGATCGGTCTCCATGGCCGCGCAGCGGGACTGCATATATTTTCGGA
TACCCATACCTCTATGTCTTCTGGGACTTGTGTAAAAGAGGATGATAAGAACGGACTAAC
GTAAGTTTGTGGCGGAGCCTGGAAGATTCTATCTGCGTTAGCAGATATGTTATGGAACTG
TAAAAAAAAGGACTTTGGATCTTTTTCCTTAATAATTTGAAGAGCCTCGGATTTAGACGA
AGCATTCAACGCGTCTGCATATACCTGAGCTAAATGCTGGCCCTCCCCCCTTGCACTTCT
GGCATCGACTTGGAAAAGTCCAGCGTCAAGAAATTCCCCTCCCTTTTCAATGTAAGCTTT
GACATCGGACGATGATTTAGCTCCCTGAATGTTCGGATGGAAATGTGTTGACCGGGATGG
GGAAATGAGATCGAAGAATCTCGGGTTGGTACATTGAAACTTGCCTTCGAATTGGATGAG
AACATGGAGATGAGGCACCCCATCCTGATGTAGTTCTCTGCAAACCCTAATGAATTTGAT
AATCGTCGGGTACGAAAGGGCTTGTAATTGGGAAAGGGTCTCTTCTTTTGTTAATGAGCA
TCGGGGATAGGTTATGAAATAATTTTTGGCATTTATTTGAAAACGACCGGCTCTTGGCAT
>JN053445
CTACGTCTGACTGCCCTGGTCTTCGCTGTGCGGTGTTGGACTTTGATGGGCACTTGAGAA
CAATGGCTCGTGGAGGGTGATGAAGGTGGCATTCTTTAAAGCCCAGGCTTTAAGGGATTG
GTTCTTTTCCTCGTCCAGAAACTCTTTATATGATGATGTTGGTCCTGGATTGCAGAGGAA
GATAGTGGGAATGCCGCCTTTAATTTGAATTGGCTTCCCGTATTTTGTATTGCTTTGCCA
GTCCCTTTGGGCCCCCATGAATTCCTTGAAGTGCTTGAGATAGTGGGGGTCGACGTCATC
AATGACGTTGTACCAGGCGTCGTTTGAATTTACCTTGGGAGACAGATCCAGGTGTCCACA
AAGATAATTATGGGGTCCCAGTGAACGAGCCCACAGTGTTTTGCCGGTTCGGCTATCACC
TTCTAGAACAATACTGATCGGTCTCCATGGCCGCGCAGCGGGACTGCATATATTTTCGGA
TACCCATACCTCTATGTCTTCTGGGACTTGTGTAAAAGAGGATGATAAGAACGGACTAAC
GTAAGTTTGTGGCGGAGCCTGGAAGATTCTATCTGCGTTAGCAGATATGTTATGGAACTG
TAAAAAAAAGGACTTTGGATCTTTTTCCTTAATAATTTGAAGAGCCTCGGATTTAGACGA
AGCATTCAACGCGTCTGCATATACCTGAGCTAAATGCTGGCCCTCCCCTCTTGCACTTCT
GGCATCGACTTGGAAAAGTCCAGCGTCAAGAAATTCCCCTCCCTTTTCAATGTAAGCTTT
GACATCGGACGATGATTTAGCTCCCTGAATGTTCGGATGGAAATGTGTTGACCGGGATGG
GGAAATGAGATCGAAGAATCTCGGGTTGGTACATTGAAACTTGCCTTCGAATTGGATGAG
AACATGGAGATGAGGCACCCCATCCTGATGTAGTTCTCTGCAAACCCTAATGAATTTGAT
AATCGTCGGGTACGAAAGGGCTTGTAATTGGGAAAGGGTCTCTTCTTTTGTTAATGAGCA
TCGGGGATAGGTTATGAAATAATTTTTGGCATTTATTTGAAAACGACCGGCTCTTGGCAT
>JN053441
CTACGTCTGACTGCCCTGGTCTTCGCTGTGCGGTGTTGGACTTTGATGGGCACTTGAGAA
CAATGGCTCGTGGAGGGTGATGAAGGTGGCATTCTTTAAAGCCCAGGCTTTAAGGGATTG
GTTCTTTTCCTCGTCCAGAAACTCTTTATATGATGATGTTGGTCCTGGATTGCAGAGGAA
GATAGTGGGAATGCCGCCTTTAATTTGAATTGGCTTCCCGTATTTTGTATTGCTTTGCCA
GTCCCTTTGGGCCCCCATGAATTCCTTGAAGTGCTTGAGATAGTGGGGGTCGACGTCATC
AATGACGTTGTACCAGGCGTCGTTTGAATTTACCTTGGGAGACAGATCCAGGTGTCCACA
AAGATAATTAGGTGGTCCCAGTGAACGAGCCCACGTTGTTTTGCCGGTTCGGCTATCACC
TTCTAGAACAATACTGATCGGTCTCCATGGCCGCGCAGCGGGACTGCATATATTTTCGGA
TACCCATACCTCTATGTCTTCTGGGACTTGTGTAAAAGAGGATGATAAGAACGGACTAAC
GTAAGTTTGTGGCGGAGCCTGGAAGATTCTATCTGCGTTAGCAGATATGTTATGGAACTG
TAAAAAAAAGGACTTTGGATCTTTTTCCTTAATAATTTGAAGAGCCTCGGATTTAGACGA
AGCATTCAACGCGTCTGCATATACCTGAGCTAAATGCTGGCCCTCCCCTCTTGCACTTCT
GGCATCGACTTGGAAAAGTCCAGCGTCAAGAAATTCCCCTCCCTTTTCAATGTAAGCTTT
GACATCGGACGATGATTTAGCTCCCTGAATGTTCGGATGGAAATGTGTTGACCGGGATGG
GGAAATGAGATCGAAGAATCTCGGGTTGGTACATTGAAACTTGCCTTCGAATTGGATGAG
AACATGGAGATGAGGCACCCCATCCTGATGTAGTTCTCTGCAAACCCTAATGAATTTGAT
AATCGTCGGGTACGAAAGGGCTTGTAATTGGGAAAGGGTCTCTTCTTTTGTTAATGAGCA
TCGGGGATAGGTTATGAAATAATTTTTGGCATTTATTTGAAAACGACCGGCTCTTGGCAT
>JN053456
CTACGTCTGACGGCCCTGGTCTTCGCTGTGCGGTGTTGGACTTTGATGGGCACTTGAGAA
CAATGGCTCGTGGAGGGTGATGAAGGTGGCATTCTTTAAAGCCCAGGCTTTAAGGGATTG
GTTCTTTTCCTCGTCCAGAAATTCTTTATATGAGGATGTTGGTCCTGGATTGCAGAGGAA
GATAGTTGGAATGCCGCCTTTAATTTGAATTGGCTTCCCGTATTTTGTATTGCTTTGCCA
GTCCCTTTGGGCCCCCATGAATTCCTTGAAGTGCTTGAGATAGTGGGGGTCGACGTCATC
AATGACGTTGTACCAGGCGTCGATTGAATTTACCTTGGGAGACAGATCCAGGTGTCCACA
AAGATAATTATGTGGTCCCAGTGAACGAGCCCACATTGTTTTGCCGGTTCGGCTATCACC
TTCTAGAACAATACTGATCGGTCTCCATGGCCGCGCAGCGGGACTGCATATATTTTCAGA
TACCCATACCTCTATGTCTTCTGGGACTTGTGTAAAAGAGGATGATAAGAACGGACTAAC
GTAAGTTTGTGGCGGAGCCTGGAAGATTCTATCTGCGTTAGCAGATATGTTATGGAACTG
TAAAAAAAAGGACTTTGGATCTTTTTCTTTAATAATTTGAAGAGCCTCGGATTTAGACGA
AGCATTCAACGCGTCTGCATATACCTGAGCTAAATGTTGGCCCTCCCCCCTTGCACTTCT
GGCATCGACTTGGAAAAGTCCAGCGTCAAGAAATTCCCCTCCCTTTTCAATGTAAGCTTT
GACATCGGACGATGATTTAGCTCCCTGAATGTTCGGATGGAAATGTGTTGATCGGGATGG
GGAAATGAGATCGAAGAATCTCGGGTTGGTACATTGGAACTTGCCTTCGAATTGGATGAG
AACATGGAGATGAGGCACCCCATCCTGATGTAGTTCTCTGCAAACCCTAATGAATTTGAT
AATCGTCGGGAACGAAAGGGCTTGTAATTGGGAAAGGGCCTCTTCTTTTGTTAATGAGCA
TCGGGGATAGGTTATGAAATAATTTTTGGCATTTATTTGAAAACGACCGGCTCTTGGCAT
>JN053450
CTACGTCTGACGGCCCTGGTCTTCGCTGTGCGGTGTTGGACTTTGATGGGCACTTGAGAA
CAATGGCTCGTGGAGGGTGATGAAGGTGGCATTCTTTAAAGCCCAGGCTTTAAGGGATTG
GTTCTTTTCCTCGTCCAGAAATTCTTTATATGATGATGTTGGTCCTGGATTGCAGAGGAA
GATAGTGGGAATGCCGCCTTTAATTTGAATTGGCTTCCCGTATTTTGTATTGCTTTGCCA
GTCCCTTTGGGCCCCCATGAATTCCTTGAAGTGCTTGAGATAGTGGGGGTCGACGTCATC
AATGACGTTGTACCAGGCGTCGTTTGAATATACCTTGGGAGACAGATCCAGGTGTCCACA
AAGATAATTATGGGGTCCCAGTGAACGAGCCCACATTGTTTTGCCGGTTCGGCTATCACC
TTCTAGAACAATACTGATCGGTCTCCATGGCCGCGCAGCGGGACCGCATATATTTTCAGA
TACCCATACCTCTATTTCTTCTGGGACTTGTGTAAAAGAGGATGATAAGAACGGACTAAC
GTAAGGTTGTGGCGGAGCCTGGAAGATTCTATCTGCGTTTGCAGTTATGTTATGGAACTG
TAAAAAAAAGGACTTTGGATCTTTTTCTTTAATAACTTGAACACCCTCGGATTTAGACGA
AGCATTCAACGCTTCGGCATATACCTGAGCTAAATGCTGGCCCTCCCCCCTTGCACTTCT
GGCATCGACTTGGAAAAGTCCAGGGTCCAGAAATTCCCCTCCCTTTTCAATGTAAGCTTT
GACATCGGAACATGATTTAGCTCCCTGAATGTTTGGATGGAAATGGGTTGATCGGGATGG
GGAAATGAGATCGAAGAATCTCGGGTTGGTACATTGGAACTTGCCTTCGAATTGGATGAG
AACATGGAGATGAGGCACCCCATCCTGATGTAGTTCTCTGCAAACCCTAATGAATTTGAT
AATCGTCGGGAACGAAAGGGCTTGTAATTGGGAAAGGGCCTCTTCTTTTGTTAATGAGCA
TCGGGGATAGGTTATGAAATAATTTTTGGCATTTATTTGAAAACGACCGGCTCTTGGCAT
>JN053453
CTACGTCTGACGGCCCTGGTCTTCGCTGTGCGGTGTTGGACTTTGATGGGCACTTGAGAA
CAATGGCTCGTGGAGGGTGATGAAGGTGGCATTCTTTAAAGCCCAGCCTTTAAGGGATTG
GTTCTTTTCCTCGTCCAGAAACTCTTTATATGATGATGTTGGTCCTGGATTGCAGAGGAA
GATAGTGGGAATGCCGCCTTTAATTTGAATTGGCTTCCCGTATTTTGTATTGCTTTGCCA
GTCCCTTTGGGCCCCCATGAATTCCTTGAAGTGCTTGAGATAGTGGGGGTCGACGTCATC
AATGACGTTGTACCAGGCGTCGTTTGAATATACCTTGGGAGACACGTCCAGGTGTCCACA
AAGATAATTATGGGGTCCCAGTGAACGAGCCCACATTGTTTTGCCGGTTCGGCTATCACC
TTCTAGAACAATACTGATCGGTCTCCATGGCCGCGCAGCGGGACTGCATATATTTTCAGA
TACCCATACCTCTATGTCTTCGGGGACTTGTGTAAAAGAGGATGATAAGAACGGACTAAC
GTAAGTTTGTGGCGGAGCCTGGAAGATTCTATCTGCGTTAGCAGATATGTTATGGAACTG
TAAAAAAAAGGACTTTGGATCTTTTTCTTTAATAATTTGAAGAGCCTCGGATTTAGACGA
AGCATTCAACGCGTCCGCATATACCTGAGCTAAATGCTGGCCCTCCCCCCTTGCACTTCT
GGCATCGACTTGGAAAAGTCCAGCGTCAAGAAATTCCCCTCCCTTTTCAATGTAAGCTTT
GACATCGGACGATGATTTAGCTCCCTGAATGTTCGGATGGAAATGTGTTGATCGGGATGG
GGAAATGAGATCGAAGAATCTCGTGTTGGTACATTGGAACTTGCCTTCGAATTGGATGAG
AACATGGAGATGAGGCACCCCATCCTGATGTAGTTCTCTGCAAACCCTAATGAATTTGAT
AATCGTCGGGAACGAAAGGGCTTGTAATTGGGAAAGGGCCTCTTCTTTTGTTAATGAACA
TCGGGGATAGGTTATGAAATAATTTTTGGCATTTATTTGAAAACGACCGGCTCTTGGCAT
>JN053448
CTACGTCTGACGGCCCTGGTCTTCGCTGTGCGGTGTTGGACTTTGATGGGCACTTGAGAA
CAATGGCTCGTGGAGGGTGATGAAGGTGGCATTCTTTAAAGCCCAGGCTTTAAGGGATTG
GTTCTTTTCCTCGTCCAGAAACTCTTTATATGATGATGTTGGTCCTGGATTGCAGAGGAA
GATAGTGGGAATGCCGCCTTTAATTTGAATGGGCTTCCCGTATTTTGTATTGCTTTGCCA
GTCCCTTTGGGCCCCCATGAATTCCTTGAAGTGCTTGAGATAGTGCGGGTCGACGTCAAC
AATGACGTTGTACCAGGCGTCGTTTGAATTTACCTTGGGAGACAGGTCCAGGTGTCCACA
AAGGTAATTATGTGGGCCCAGTGAACTGGCCCACATCGTCTTCCCTGTTCTGCTATCACC
TTCTAGAACAATACTGATCGGTCTCCATGGCCGCGCAGCGGGACTGCATATATTTTCGGA
TACCCATACCTCTATGTCTTCTGGGACTTGTGTAAAAGAGGATGATAAGAACGGACTAAC
GTAAGTTTGTGGCGGAGCCTGGAAGATTCTATCTGCGTTAGCAGATATGTTATGGAACTG
TAAAAAAAAGGACTTTGGATCTTTTTCCTTAATAATTTGAAGAGCCTCGGATTTAGACGA
AGCATTCAACGCGTCTGCATATACCTGAGCTAAATGCTGGCCCTCCCCCCTTGCACTTCT
GGCATCGACTTGGAAAAGTCCAGCGTCAAGAAATTCCCCTCCCTTTTCAATGTAAGCTTT
GACATCGGACGATGATTTAGCTCCCTGAATGTTGGGATGGAAATGTGTTGACCGGGATGG
GGAAATGAGATCGAAGAATCTCGGGTTGGTACATTGGAACTTGCCTTCGAATTGGATGAG
AACATGGAGATGAGGCACCCCATCCTGATGTAGTTCTCTGCAAACCCTAATGAATTTGAT
AATCGTCGGGAACGAAAGGGCTTGTAATTGGGAAAGGGCCTCTTCTTTTGTTAATGAGCA
TCGGGGATAGGTTATGAAATAATTTTTGGCATTTATTTGAAAACGACCGGCTCTTGGCAT
>JN053435
CTACGTCTGACGGCCCTGGTCTTCGCTGTGCGGTGTTGGACTTTGATGGGCACTTGAGAA
CAATGGCTCGTGGAGGGTGATGAAGGTGGCATTCTTTAAAGCCCAGGCTTTAAGGGATCG
GTTCTTTTCCTCGTCCAGAAACTCTTTATATGATGATGTTGGTCCTGGATTGCAGAGGAA
GATAGTGGGAATGCCGCCTTTAATTTGAATGGGCTTCCCGTATTTTGTATTGCTTTGCCA
GTCCCTTTGGGCCCCCATGAATTCCTTGAAGTGCTTGAGATAGTGGGGGTCGACGTCATC
AATGACGTTGTACCAGGCGTCGTTTGAATATACCTTGGGAGACCGGTCCAGGTGTCCACA
AAGGTAATTGTGTGGGCCCAGTGAACTGGCCCACATCGTCTTCCCTGTTCTGCTATCACC
TTCTAGAACAATACTGATCGGTCTCCATGGCCGCGCAGCGGGACTGCATATATTTTCAGA
TACCCATACCTCTATGTCGTCTGGGACTTGTGTAAAAGAGGATGATAAGAACGGACTAAC
GTAAGTTTGTGGCGGAGCCTGGAAGATTCTATCTGCGTTAGCAGATATGTTATGGAACTG
TAAAAAAAAGGACTTTGGATCGTTTTCTTTAATAATTTGAAGAGCCTCGGATTTAGACGA
AGCATTCAACGCGTCTGCATATACCTGAGCTAAATGCTGGCCCTCCCCCCTTGCACTTCT
GGCATCGACTTGGAAAAGTCCAGCGTCAAGAAATTCCCCTCCCTTTTCAATGTAAGCTTT
GACATCGGACGATGATTTAGCTCCCTGAATGTTCGGATGGAAATGTGTTGATCGGGATGG
GGAAATGAGATCGAAGAATCTCGGGTTGGTACATTGGAACTTGCCTTCGAATTGGATGAA
AACATGGAGATGAGGCACCCCATCCTGATGTAGTTCTCTGCAAACCCTAATGAATTTGAT
AATCGTCGGGAACGAAAGGGCCTGTAATTGGGAAAGGGCCTCTTCTTTTGTTAATGAGCA
TCGGGGATAGGTTATGAAATAATTTTTGGCATTTATTTGAAAACGACCGGCTCTTGGCAT
>JN053439
CTACGTCTGACGGCCCTGGTCTTCGCTGTGCGGTGTTGGACTTTGATGGGCACTTGAGAA
CAATGGCTCGTGTAGGGTGATGAAGGTGGCATTCTTTAAAGCCCAGCCTTTAAGGGATTG
GTTCTTTTCCTCGTCCAGAAACTCTTTATATGATGATGTTGGTCCTGGATTGCAGAGGAA
GATAGTGGGAATGCCGCCTTTAATTTGAATTGGCTTCCCGTATTTTGTATTGCTTTGCCA
GTCCCTTTGGGCCCCCATGAATTCCTTGAAGTGCTTGAGATAGTGGGGGTCGACGTCATC
AATGACGTTGTACCAGGCGTCGTTTGAATGTACCTTTGGAGACTGGTCCAGGTGTCCACA
AAGGTAATTGTGTGGGCCTATTGAACTGGCCCATATTGTTTTCCCTGTTCTGCTATCACC
TTCTAGAACAGTACTGATCGTTCTCCATGGCCGCGCAGCGGGACCGCCTATATTTTCGGA
TACCCATACCTCTATGTCTTCGGGGACTTGTGTAAAAGAGGATGATAAGAACGGACTAAC
GTAAGTTTGTGGCGGATCCTGGAAGATTCTATCTGCGTTAGCAGTTATGTTATGGAACTG
TAAAAAAAAGGACTTTGGATCTTTTTCTTTAATAATTTGAAGAGCCTCGGATTTAGTCGA
AGCATTCAACGCTTCCGCATATACCTGAGCTAAATGCTGGCCCTCCCCCCTTGCACTTCT
GGCATCGACTTGGAAAAGTCCCCCGTCAACAGATTCCCCGCCCTTTTCCATGTAAGCTTT
GACATCGGACCATGATTTGGCTCCCTGAATGTTCGGATGGAAATGTGTTGATCGGGATGG
GGAGATGAAATCGAAGAATCTCGTGTTGGTACATTGGAACTTGCCTTCGAATTGGATGAG
AACATGGAGATGAGGCACCCCATCCTGATGTAGTTCTCTGCAAACCCTAATGAATTTGAT
AATCGTCGGGAACGAAAGGGCTTGTAATTGGGAAAGGGCCTCTTCTTTTGTTAATGAACA
TCGGGGATAGGTTATGAAATAATTTTTGGCATTTATTTGAAAACGACCGGCTCTTGGCAT
>JN053452
CTACGTCTGACGGCCCTGGTCTTCGCTGTGCGGTGTTGGACTTTGATGGGCACTTGAGAA
CAATGGCTCGTGGAGGGTGATGAAGGTGGCATTCTTTAAAGCCCAGGCTTTAAGGGATCG
GTTCTTTTCCTCGTCCAGAAACTCTTTATATGATGATGTTGGTCCTGGATTGCAGAGGAA
GATAGTGGGAATGCCGCCTTTAATTTGAATGGGCTTCCCGTATTTTGTATTGCTTTGCCA
GTCCCTTTGGGCCCCCATGAATTCCTTGAAGTGCTTGAGATAGTGGGGGTCGACGTCATC
AATGACGTTGTACCAGGCGTCGTTTGAATATACCTTTGGATACAGGTCCAGGTGTCCACA
AAGGTAATTGTGTGGGCCTAGTGAACGAGCCCATATTGTCTTGCCTGTTCGGCTATCACC
TTCTAGAACAATACTGATCGGTCTCCATGGCCGCGCAGCGGGACTGCATATATTTTCAGA
TACCCATACCTCTATGTCGTCTGGGACTTGTGTAAAAGAGGATGATAAGAACGGACTAAC
GTAAGTTTGTGGCGGAGCCTGGAAGATTCTATCTGCGTTAGCAGATATGTTATGGAACTG
TAAAAAAAAGGACTTTGGATCTTTTTCTTTAATAATTTGAAGAGCCTCGGATTTAGACGA
AGCATTCAACGCGTCTGCATATACCTGAGCTAAATGCTGGCCCTCCCCCCTTGCACTTCT
GGCATCGACTTGGAAAAGTCCAGCGTCAAGAAATTCCCCTCCCTTTTCAATGTAAGCTTT
GACATCGGACGATGATTTAGCTCCCTGAATGTTCGGATGGAAATGTGTTGATCGGGATGG
GGAAATGAGATCGAAGAATCTCGGGTTGGTACATTGGAACTTGCCTTCGAATTGGATGAG
AACATGGAGATGAGGCACCCCATCCTGATGTAGTTCTCTGCAAACCCTAATGAATTTGAT
AATCGTCGGGAACGAAAGGGCCTGTAATTGGGAAAGGGCCTCTTCTTTTGTTAATGAGCA
TCGGGGATAGGTTATGAAATAATTTTTGGCATTTATTTGAAAACGACCGGCTCTTGGCAT
>JN053434
CTACGTCTGACGGCCCTGGTCTTCGCTGTGCGGTGTTGGACTTTGATGGGCACTTGAGAA
CAATGGCTCGTGGAGGGTGATGAAGGTGGCATTCTTTAAAGCCCAGGCTTTAAGGGATCG
GTTCTTTTCCTCGTCCAGAAACTCTTTATATGATGATGTTGGTCCTGGATTGCAGAGGAA
GATAGTGGGAATGCCGCCTTTAATTTGAATGGGCTTCCCGTATTTTGTATTGCTTTGCCA
GTCCCTTTGGGCCCCCATGAATTCCTTGAAGTGCTTGAGATAGTGGGGGTCGACGTCATC
AATGACGTTGTACCAGGCGTCGTTTGAATATACTTTGGGAGACAGGTCCAGGTGTCCACA
AAGATAATTATGGGGTGCCAGTGAACGAGCCCACATTGTTTTGCCGGTTCGGCTATCACC
TTCTAGAACAATACTGATCGGTCTCCATGGCCGCGCAGCGGGACTGCATATATTTTCGGA
TACCCATACCTCTATGTCTTCTGGGACTTGTGTAAAAGAGGATGATAAGAACGGACTAAC
GTAAGTTTGTGGCGGAGCCTGGAAGATTCTATCTGCGTTAGCAGATATGTTATGGAACTG
TAAAAAAAAGGACTTTGGATCTTTTTCTTTAATAATTTGAAGAGCCTCGGATTTAGACGA
AGCATTCAACGCGTCTGCATATACCTGAGCTAAATGCTGGCCCTCCCCCCTTGCACTTCT
GGCATCGACTTGGAAAAGTCCAGCGTCAAGAAATTCCCCTCCCTTTTCAATGTAAGCTTT
GACATCGGACGATGATTTAGCTCCCTGAATGTTCGGATGGAAATGTGTTGATCGGGATGG
GGAAATGAGATCGAAGAATCTCGGGTTGGTACATTGGAACTTGCCTTCGAATTGGATGAG
AACATGGAGATGAGGCACCCCATCCTGATGTAGTTCTCTGCAAACCCTAATGAATTTGAT
AATCGTCGGGAACGAAAGGGCCTGTAATTGGGAAAGGGCCTCTTCTTTTGTTAATGAGCA
TCGGGGATAGGTTATGAAATAATTTTTGGCATTTATTTGAAAACGACCGGCTCTTGGCAT
>JN053447
CTACGTCTGACGGCCCTGGTCTTCGCTGTGCGGTGTTGGACTTTGATGGGCACTTGAGAA
CAATGGCTCGTGGAGGGTGATGAAGGTGGCATTCTTTAAAGCCCAGGCTTTAAGGGATCG
GTTCTTTTCCTCGTCCAGAAACTCTTTATATGATGATGTTGGTCCTGGATTGCAGAGGAA
GATAGTGGGAATGCCGCCTTTAATTTGAATGGGCTTCCCGTATTTTGTATTGCTTTGCCA
GTCCCTTTGGGCCCCCATGAATTCCTTGAAGTGCTTGAGATAGTGGGGGTCGACGTCATC
AATGACGTTGTACCAGGCGTCGTTTGAATATACCTTGGGAGACAGATCCAGGTGTCCACA
AAGATAATTATGGGGTCCCAGTGAACGAGCCCACATTGTTTTGCCGGTTCGGCTATCACC
TTCTAGAACAATACTGATCGGTCTCCATGGCCGCGCAGCGGGACTGCATATATTTTCAGA
TACCCATACCTCTATGTCGTCTGGGACTTGTGTAAAAGAGGATGATAAGAACGGACTAAC
GTAAGTTTGTGGCGGAGCCTGGAAGATTCTATCTGCGTTAGCAGATATGTTATGGAACTG
TAAAAAAAAGGACTTTGGATCTTTTTCTTTAATAATTTGAAGAGCCTCGGATTTAGACGA
AGCATTCAACGCGTCTGCATATACCTGAGCTAAATGCTGGCCCTCCCCCCTTGCACTTCT
GGCATCGACTTGGAAAAGTCCAGCGTCAAGAAATTCCCCTCCCTTTTCAATGTAAGCTTT
GACATCGGACGATGATTTAGCTCCCTGAATGTTCGGATGGAAATGTGTTGATCGGGATGG
GGAAATGAGATCGAAGAATCTCGGGTTGGTACATTGGAACTTGCCTTCGAATTGGATGAG
AACATGGAGATGAGGCACCCCATCCTGATGTAGTTCTCTGCAAACCCTAATGAATTTGAT
AATCGTCGGGAACGAAAGGGCCTGTAATTGGGAAAGGGCCTCTTCTTTTGTTAATGAGCA
TCGGGGATAGGTTATGAAATAATTTTTGGCATTTATTTGAAAACGACCGGCTCTTGGCAT
>JN053444
CTACGTCTGACGGCCCTGGTCTTCGCTGTGCGGTGTTGGACTTTGATGGGCACTTGAGAA
CAATGGCTCGTGGAGGGTGATGAAGGTGGCATTCTTTAAAGCCCAGGCTTTAAGGGATCG
GTTCTTTTCCTCGTCCAGAAACTCTTTATATGATGATGTTGGTCCTGGATTGCAGAGGAA
GATAGTGGGAATGCCGCCTTTAATTTGAATGGGCTTCCCGTATTTTGTATTGCTTTGCCA
GTCCCTTTGGGCCCCCATGAATTCCTTGAAGTGCTTGAGATAGTGGGGGTCGACGTCATC
AATGACGTTGTACCAGGCGTCGTTTGAATATACCTTGGGAGACAGATCCAGGTGTCCACA
AAGATAATTATGGGGTCCCAGTGAACGAGCCCACATTGTTTTGCCGGTTCGGCTATCACC
TTCTAGAACAATACTGATCGGTCTCCATGGCCGCGCAGCGGGACTGCATATATTTTCAGA
TACCCATACCTCTATGTCGTCTGGGACTTGTGTAAAAGAGGATGATAAGAACGGACTAAC
GTAAGTTTGTGGCGGAGCCTGGAAGATTCTATCTGCGTTAGCAGATATGTTATGGAACTG
TAAAAAAAAGGACTTTGGATCTTTTTCTTTAATAATTTGAAGAGCCTCGGATTTAGACGA
AGCATTCAACGCGTCTGCATATACCTGAGCTAAATGCTGGCCCTCCCCCCTTGCACTTCT
GGCATCGACTTGGAAAAGTCCAGCGTCAAGAAATTCCCCTCCCTTTTCAATGTAAGCTTT
GACATCGGACGATGATTTAGCTCCCTGAATGTTCGGATGGAAATGTGTTGATCGGGATGG
GGAAATGAGATCGAAGAATCTCGGGTTGGTACATTGGAACTTGCCTTCGAATTGGATGAG
AACATGGAGATGAGGCACCCCATCCTGATGTAGTTCTCTGCAAACCCTAATGAATTTGAT
AATCGTCGGGAACGAAAGGGCCTGTAATTGGGAAAGGGCCTCTTCTTTTGTTAATGAGCA
TCGGGGATAGGTTATGAAATAATTTTTGGCATTTATTTGAAAACGACCGGCTCTTGGCAT
>JN053440
CTACGTCTGACGGCCCTGGTCTTCGCTGTGCGGTGTTGGACTTTGATGGGCACTTGAGAA
CAATGGCTCGTGGAGGGTGATGAAGGTGGCATTCTTTAAAGCCCAGGCTTTAAGGGATCG
GTTCTTTTCCTCGTCCAGAAACTCTTTATATGATGATGTTGGTCCTGGATTGCAGAGGAA
GATAGTGGGAATGCCGCCTTTAATTTGAATGGGCTTCCCGTATTTTGTATTGCTTTGCCA
GTCCCTTTGGGCCCCCATGAATTCCTTGAAGTGCTTGAGATAGTGGGGGTCGACGTCATC
AATGACGTTGTACCAGGCGTCGTTTGAATATACCTTGGGAGACAGATCCAGGTGTCCACA
AAGATAATTATGGGGTCCCAGTGAACGAGCCCACATTGTTTTGCCGGTTCGGCTATCACC
TTCTAGAACAATACTGATCGGTCTCCATGGCCGCGCAGCGGGACTGCATATATTTTCAGA
TACCCATACCTCTATGTCGTCTGGGACTTGTGTAAAAGAGGATGATAAGAACGGACTAAC
GTAAGTTTGTGGCGGAGCCTGGAAGATTCTATCTGCGTTAGCAGATATGTTATGGAACTG
TAAAAAAAAGGACTTTGGATCTTTTTCTTTAATAATTTGAAGAGCCTCGGATTTAGACGA
AGCATTCAACGCGTCTGCATATACCTGAGCTAAATGCTGGCCCTCCCCCCTTGCACTTCT
GGCATCGACTTGGAAAAGTCCAGCGTCAAGAAATTCCCCTCCCTTTTCAATGTAAGCTTT
GACATCGGACGATGATTTAGCTCCCTGAATGTTCGGATGGAAATGTGTTGATCGGGATGG
GGAAATGAGATCGAAGAATCTCGGGTTGGTACATTGGAACTTGCCTTCGAATTGGATGAG
AACATGGAGATGAGGCACCCCATCCTGATGTAGTTCTCTGCAAACCCTAATGAATTTGAT
AATCGTCGGGAACGAAAGGGCCTGTAATTGGGAAAGGGCCTCTTCTTTTGTTAATGAGCA
TCGGGGATAGGTTATGAAATAATTTTTGGCATTTATTTGAAAACGACCGGCTCTTGGCAT
>JN053438
CTACGTCTGACGGCCCTGGTCTTCGCTGTGCGGTGTTGGACTTTGATGGGCACTTGAGAA
CAATGGCTCGTGGAGGGTGATGAAGGTGGCATTCTTTAAAGCCCAGGCTTTAAGGGATCG
GTTCTTTTCCTCGTCCAGAAACTCTTTATATGATGATGTTGGTCCTGGATTGCAGAGGAA
GATAGTGGGAATGCCGCCTTTAATTTGAATGGGCTTCCCGTATTTTGTATTGCTTTGCCA
GTCCCTTTGGGCCCCCATGAATTCCTTGAAGTGCTTGAGATAGTGGGGGTCGACGTCATC
AATGACGTTGTACCAGGCGTCGTTTGAATATACCTTGGGAGACAGATCCAGGTGTCCACA
AAGATAATTATGGGGTCCCAGTGAACGAGCCCACATTGTTTTGCCGGTTCGGCTATCACC
TTCTAGAACAATACTGATCGGTCTCCATGGCCGCGCAGCGGGACTGCATATATTTTCAGA
TACCCATACCTCTATGTCGTCTGGGACTTGTGTAAAAGAGGATGATAAGAACGGACTAAC
GTAAGTTTGTGGCGGAGCCTGGAAGATTCTATCTGCGTTAGCAGATATGTTATGGAACTG
TAAAAAAAAGGACTTTGGATCTTTTTCTTTAATAATTTGAAGAGCCTCGGATTTAGACGA
AGCATTCAACGCGTCTGCATATACCTGAGCTAAATGCTGGCCCTCCCCCCTTGCACTTCT
GGCATCGACTTGGAAAAGTCCAGCGTCAAGAAATTCCCCTCCCTTTTCAATGTAAGCTTT
GACATCGGACGATGATTTAGCTCCCTGAATGTTCGGATGGAAATGTGTTGATCGGGATGG
GGAAATGAGATCGAAGAATCTCGGGTTGGTACATTGGAACTTGCCTTCGAATTGGATGAG
AACATGGAGATGAGGCACCCCATCCTGATGTAGTTCTCTGCAAACCCTAATGAATTTGAT
AATCGTCGGGAACGAAAGGGCCTGTAATTGGGAAAGGGCCTCTTCTTTTGTTAATGAGCA
TCGGGGATAGGTTATGAAATAATTTTTGGCATTTATTTGAAAACGACCGGCTCTTGGCAT
>JN053446
CTACGTCTGACGGCCCTGGTCTTCGCTGTGCGGTGTTGGACTTTGATGGGCACTTGAGAA
CAATGGCTCGTGGAGGGTGATGAAGGTGGCATTCTTTAAAGCCCAGGCTTTAAGGGATCG
GTTCTTTTCCTCGTCCAGAAACTCTTTATATGATGATGTTGGTCCTGGATTGCAGAGGAA
GATAGTGGGAATGCCGCCTTTAATTTGAATGGGCTTCCCGTATTTTGTATTGCTTTGCCA
GTCCCTTTGGGCCCCCATGAATTCCTTGAAGTGCTTGAGATAGTGGGGGTCGACGTCATC
AATGACGTTGTACCAGGCGTCGTTTGAATTTACCTTGGGAGACAGATCCAGGTGTCCACA
AAGATAATTATGGGGTCCCAGTGAACGAGCCCACATTGTTTTGCCGGTTCGGCTATCACC
TTCTAGAACAATACTGATCGGTCTCCATGGCCGCGCAGCGGGACTGCATATATTTTCAGA
TACCCATACCTCTATGTCGTCTGGGACTTGTGTAAAAGAGGATGATAAGAACGGACTAAC
GTAAGTTTGTGGCGGAGCCTGGAAGATTCTATCTGCGTTAGCAGATATGTTATGGAACTG
TAAAAAAAAGGACTTTGGATCTTTTTCTTTAATAATTTGAAGAGCCTCGGATTTAGACGA
AGCATTCAACGCGTCTGCATATACCTGAGCTAAATGCTGGCCCTCCCCCCTTGCACTTCT
GGCATCGACTTGGAAAAGTCCAGCGTCAAGAAATTCCCCTCCCTTTTCAATGTAAGCTTT
GACATCGGACGATGATTTAGCTCCCTGAATGTTCGGATGGAAATGTGTTGATCGGGATGG
GGAAATGAGATCGAAGAATCTCGGGTTGGTACATTGGAACTTGCCTTCGAATTGGATGAG
AACATGGAGATGAGGCACCCCATCCTGATGTAGTTCTCTGCAAACCCTAATGAATTTGAT
AATCGTCGGGAACGAAAGGGCCTGTAATTGGGAAAGGGCCTCTTCTTTTGTTAATGAGCA
TCGGGGATAGGTTATGAAATAATTTTTGGCATTTATTTGAAAACGACCGGCTCTTGGCAT
>JN053433
CTACGTCTGACGGCCCTGGTCTTCGCTGTGCGGTGTTGGACTTTGATGGGCACTTGAGAA
CAATGGCTCGTGGAGGGTGATGAAGGTGGCATTCTTTAAAGCCCAGGCTTTAAGGGATCG
GTTCTTTTCCTCGTCCAGAAACTCTTTATATGATGATGTTGGTCCTGGATTGCAGAGGAA
GATAGTGGGAATGCCGCCTTTAATTTGAATGGGCTTCCCGTATTTTGTATTGCTTTGCCA
GTCCCTTTGGGCCCCCATGAATTCCTTGAAGTGCTTGAGATAGTGGGGGTCGACGTCATC
AATGACGTTGTACCAGGCGTCGTTTGAATTTACCTTGGGAGACAGATCCAGGTGTCCACA
AAGATAATTATGGGGTCCCAGTGAACGAGCCCACATTGTTTTGCCGGTTCGGCTATCACC
TTCTAGAACAATACTGATCGGTCTCCATGGCCGCGCAGCGGGACTGCATATATTTTCAGA
TACCCATACCTCTATGTCGTCTGGGACTTGTGTAAAAGAGGATGATAAGAACGGACTAAC
GTAAGTTTGTGGCGGAGCCTGGAAGATTCTATCTGCGTTAGCAGATATGTTATGGAACTG
TAAAAAAAAGGACTTTGGATCTTTTTCTTTAATAATTTGAAGAGCCTCGGATTTAGACGA
AGCATTCAACGCGTCTGCATATACCTGAGCTAAATGCTGGCCCTCCCCCCTTGCACTTCT
GGCATCGACTTGGAAAAGTCCAGCGTCAAGAAATTCCCCTCCCTTTTCAATGTAAGCTTT
GACATCGGACGATGATTTAGCTCCCTGAATGTTCGGATGGAAATGTGTTGATCGGGATGG
GGAAATGAGATCGAAGAATCTCGGGTTGGTACATTGGAACTTGCCTTCGAATTGGATGAG
AACATGGAGATGAGGCACCCCATCCTGATGTAGTTCTCTGCAAACCCTAATGAATTTGAT
AATCGTCGGGAACGAAAGGGCCTGTAATTGGGAAAGGGCCTCTTCTTTTGTTAATGAGCA
TCGGGGATAGGTTATGAAATAATTTTTGGCATTTATTTGAAAACGACCGGCTCTTGGCAT
>JN053442
CTACGTCTGACGGCCCTGGTCTTCGCTGTGCGGTGTTGGACTTTGATGGGCACTTGAGAA
CAATGGCTCGTGGAGGGTGATGAAGGTGGCATTCTTTAAAGCCCAGGCTTTAAGGGATCG
GTTCTTTTCCTCGTCCAGAAACTCTTTATATGATGATGTTGGTCCTGGATTGCAGAGGAA
GATAGTGGGAATGCCGCCTTTAATTTGAATGGGCTTCCCGTATTTTGTATTGCTTTGCCA
GTCCCTTTGGGCCCCCATGAATTCCTTGAAGTGCTTGAGATAGTGGGGGTCGACGTCATC
AATGACGTTGTACCAGGCGTCGTTTGAATATACCTTGGGAGACAGATCCAGGTGTCCACA
AAGATAATTATGGGGTCCCAGTGAACGAGCCCACTTTGTTTTGCCGGTTCGGCTATCACC
TTCTAGAACAATACTGATCGGTCTCCATGGCCGCGCAGCGGGACTGCATATATTTTCAGA
TACCCATACCTCTATGTCTTCTGGGACTTGTGTAAAAGAGGATGATAAGAACGGACTAAC
GTAAGTTTGTGGCGGAGCCTGGAAGATTCTATCTGCGTTAGCAGATATGTTATGGAACTG
TAAAAAAAAGGACTTTGGATCTTTTTCTTTAATAATTTGAAGAGCCTCGGATTTAGACGA
AGCATTCAACGCGTCTGCATATACCTGAGCTAAATGCTGGCCCTCCCCCCTTGCACTTCT
GGCATCGACTTGGAAAAGTCCAGCGTCAAGAAATTCCCCTCCCTTTTCAATGTAAGCTTT
GACATCGGACGATGATTTAGCTCCCTGAATGTTCGGATGGAAATGTGTTGATCGGGATGG
GGAAATGAGATCGAAGAATCTCGGGTTGGTACATTGGAACTTGCCTTCGAATTGGATGAG
AACATGGAGATGAGGCACCCCATCCTGATGTAGTTCTCTGCAAACCCTAATGAATTTGAT
AATCGTCGGGAACGAAAGGGCCTGTAATTGGGAAAGGGCCTCTTCTTTTGTTAATGAGCA
TCGGGGATAGGTTATGAAATAATTTTTGGCATTTATTTGAAAACGACCGGCTCTTGGCAT
>JN053432
CTACGTCTGACGGCCCTGGTCTTCGCTGTGCGGTGTTGGACTTTGATGGGCACTTGAGAA
CAATGGCTCGTGGAGGGTGATGAAGGTGGCATTCTTTAAAGCCCAGGCTTTAAGGGATCG
GTTCTTTTCCTCGTCCAGAAACTCTTTATATGATGATGTTGGTCCTGGATTGCAGAGGAA
GATAGTGGGAATGCCGCCTTTAATTTGAATGGGCTTCCCGTATTTTGTATTGCTTTGCCA
GTCCCTTTGGGCCCCCATGAATTCCTTGAAGTGCTTGAGATAGTGGGGGTCGACGTCATC
AATGACGTTGTACCAGGCGTCGTTTGAATATACCTTGGGAGACAGATCCAGGTGTCCACA
AAGATAATTATGGGGTCCCAGTGAACGAGCCCACATTGTTTTGCCGGTTCGGCTATCACC
TTCTAGAACAATACTGATCGGTCTCCATGGCCGCGCAGCGGGACTGCATATATTTTCAGA
TACCCATACCTCTATGTCGTCTGGGACTTGTGTAAAAGAGGATGATAAGAACGGACTAAC
GTAAGTTTGTGGCGGAGCCTGGAAGATTCTATCTGCGTTAGCAGATATGTTATGGAACTG
TAAAAAAAAGGACTTTGGATCTTTTTCTTTAATAATTTGAAGAGCCTCGGATTTAGACGA
AGCATTCAACGCGTCTGCATATACCTGAGCTAAATGCTGGCCCTCCCCCCTTGCACTTCT
GGCATCGACTTGGAAAAGTCCAGCGTCAAGAAATTCCCCTCCCTTTTCAATGTAAGCTTT
GACATCGGACGATGATTTAGCTCCCTGAATGTTCGGATGGAAATGTGTTGATCGGGATGG
GGAAATGAGATCGAAGAATCTCGGGTTGGTACATTGGAACTTGCCTTCGAATTGGATGAG
AACATGGAGATGAGGCACCCCATCCTGATGTAGTTCTCTGCAAACCCTAATGAATTTGAT
AATCGTCGGGAACGAAAGGGCTTGTAATTGGGAAAGGGCCTCTTCTTTTGTTAATGAGCA
TCGGGGATAGGTTATGAAATAATTTTTGGCATTTATTTGAAAACGACCGGCTCTTGGCAT
>JN053436
CTACGTCTGACGGCCCTGGTCTTCGCTGTGCGGTGTTGGACTTTGATGGGCACTTGAGAA
CAATGGCTCGTGGAGGGTGATGAAGGTGGCATTCTTTAAAGCCCAGGCTTTAAGGGATCG
GTTCTTTTCCTCGTCCAGAAACTCTTTATATGATGATGTTGGTCCTGGATTGCAGAGGAA
GATAGTGGGAATGCCGCCTTTAATTTGAATGGGCTTCCCGTATTTTGTATTGCTTTGCCA
GTCCCTTTGGGCCCCCATGAATTCCTTGAAGTGCTTGAGATAGTGGGGGTCGACGTCATC
AATGACGTTGTACCAGGCGTCGTTTGAATATACCTTGGGAGACAGATCCAGGTGTCCACA
AAGATAATTATGGGGTCCCAGTGAACGAGCCCACATTGTTTTGCCGGTTCGGCTATCACC
TTCTAGAACAATACTGATCGGTCTCCATGGCCGCGCAGCGGGACTGCATATATTTTCGGA
TACCCATACCTCTATGTCTTCTGGGACTTGTGTAAAAGAGGATGATAAGAACGGACTAAC
GTAAGTTTGTGGCGGAGCCTGGAAGATTCTATCTGCGTTAGCAGATATGTTATGGAACTG
TAAAAAAAAGGACTTTGGATCTTTTTCTTTAATAATTTGAAGAGCCTCGGATTTAGACGA
AGCATTCAACGCGTCTGCATATACCTGAGCTAAATGCTGGCCCTCCCCCCTTGCACTTCT
GGCATCGACTTGGAAAAGTCCAGCGTCAAGAAATTCCCCTCCCTTTTCAATGTAAGCTTT
GACATCGGACGATGATTTAGCTCCCTGAATGTTCGGATGGAAATGTGTTGACCGGGATGG
GGAAATGAGATCGAAGAATCTCGGGTTGGTACATTGGAACTTGCCTTCGAATTGGATGAG
AACATGGAGATGAGGCACCCCATCCTGATGTAGTTCTCTGCAAACCCTAATGAATTTGAT
AATCGTCGGGAACGAAAGGGCTTGTAATTGGGAAAGGGCCTCTTCTTTTGTTAATGAGCA
TCGGGGATAGGTTATGAAATAATTTTTGGCATTTATTTGAAAACGACCGGCTCTTGGCAT
>JN053443
CTACGTCTGACGGCCCTGGTCTTCGCTGTGCGGTGTTGGACTTTGATGGGCACTTGAGAA
CAATGGCTCGTGGAGGGTGATGAAGGTGGCATTCTTTAAAGCCCAGGCTTTAAGGGATTG
GTTCTTTTCCTCGTCCAGAAACTCTTTATATGATGATGTTGGTCCTGGATTGCAGAGGAA
GATAGTGGGAATGCCGCCTTTAATTTGAATGGGCTTCCCGTATTTTGTATTGCTTTGCCA
GTCCCTTTGGGCCCCCATGAATTCCTTGAAGTGCTTGAGATAGTGGGGGTCGACGTCATC
AATGACGTTGTACCAGGCGTCGTTTGAATATACCTTGGGAGACAGATCCAGGTGTCCACA
AAGATAATTATGGGGTCCCAGTGAACGAGCCCACATTGTTTTGCCGGTTCGGCTATCACC
TTCTAGAACAATACTGATCGGTCTCCATGGCCGCGCAGCGGGACTGCATATATTTTCGGA
TACCCATACCTCTATGTCTTCTGGGACTTGTGTAAAAGAGGATGATAAGAACGGACTAAC
GTAAGTTTGTGGCGGAGCCTGGAAGATTCTATCTGCGTTAGCAGATATGTTATGGAACTG
TAAAAAAAAGGACTTTGGATCTTTTTCTTTAATAATTTGAAGAGCCTCGGATTTAGACGA
AGCATTCAACGCGTCTGCATATACCTGAGCTAAATGCTGGCCCTCCCCCCTTGCACTTCT
GGCATCGACTTGGAAAAGTCCAGCGTCAAGAAATTCCCCTCCCTTTTCAATGTAAGCTTT
GACATCGGACGATGATTTAGCTCCCTGAATGTTCGGATGGAAATGTGTTGATCGGGATGG
GGAAATGAGATCGAAGAATCTCGGGTTGGTACATTGAAACTTGCCTTCGAATTGGATGAG
AACATGGAGATGAGGCACCCCATCCTGATGTAGTTCTCTGCAAACCCTAATGAATTTGAT
AATCGTCGGGAACGAAAGGGCTTGTAATTGGGAAAGGGCCTCTTCTTTTGTTAATGAGCA
TCGGGGATAGGTTATGAAATAATTTTTGGCATTTATTTGAAAACGACCGGCTCTTGGCAT
>JN053458
CTACGTCTGACGGCCCTGGTCTTCGCTGTGCGGTGTTGGACTTTGATGGGCACTTGAGAA
CAATGGCTCGTGGAGGGTGATGAAGGTGGCATTCTTTAAAGCCCAGACTTTAAGAGATTG
GTTCTTTTCCTCATCCAGAAACTCTTTATATGATGATGTTGGTCCTGGATTGCAGAGGAA
GATAGTGGGAATGCCGCCTTTTATTTGAATTGGCTTCCCGTATTTTGTATTGCTTTGCCA
GTCCCTTTGGGCCCCCATGAATTCCTTGAAGTGCTTGAGGTAGTGGGGGTCGACGTCATC
AATGACGTTGTACCAGGCGTCGTTTGAAGATACCTTGGGAGACAGATCCAGGTGTCCACA
AAGATAATTATGGGGTCCCAGTGAACGAGCCCACATTGTTTTGCCGGTTCGGCTATCACC
TTCTAGAACAATACTGATCGGTCTCCATGGCCGCGCAGCGGGACTGCATATATTTTCGGA
TACCCATACCTCTATGTCTTCTGGGACTTGTGTAAAAGAGGATGATAAGAACGGACTAAC
GTAAGTTTGTGGCGGAGCCTGGAAGATTCTATCTGCGTTAGCAGATATGTTATGGAACTG
TAAAAAAAAGGACTTTGGATCTTTTTCTTTAATAATTTGAAGAGCCTCGGATTTAGACGA
AGCATTCAACGCGTCTGCATATACCTGAGCTAAATGTTGGCCCTCCCCCCTTGCACTTCT
GGCATCGACTTGGAAAAGTCCAGCGTCAAGAAATTCCCCTCCCTTTTCAATGTAAGCTTT
GACATCGGACGATGATTTAGCTCCCTGAATGTTCGGATGGAAATGTGTTGATCGGGATGG
GGAAATGAGATCGAAGAATCTCGGGTTGGTACATTGGAACTTGCCTTCGAATTGGATGAG
AACATGGAGATGAGGCACTCCATCCTGATGTAGTTCTCTGCAAACCCTAATGAATTTGAT
AATCGTCGGGTACGAAAGGGCTTGTAATTGGGAAAGGGCCTCTTCTTTTGTTAATGAGCA
TCTGGGATAGGTTATGAAATAATTTTTGGCATTTATTTGAAAACGACCGGCTCTTGGCAT
>JN053457
CTACGTCTGACGGCCCTGGTCTTGGCTGTGCGGTGTTGGACTTTGATGGGCACTTGAGAA
CAATGGTTCGTGGAGGGTGATGAAGGTGGCATTCTTTAAAGCCCAGACTTTAAGAGATTG
GTTCTTTTCCTCATCCAGAAATTCTTTATATGAGGATGTTGGTCCTGGATTGCAGAGGAA
GATAGTGGGAATGCCGCCTTTTATTTGAATTGGCTTCCCGTATTTTGTGTTGCTTTGCCA
GTCCCTTTGGGGCCCCATGAATTCCTTGAAGTGCTTGAGATAGTGGGGGTCGACGTCATC
AATGACGTTGTACCAGGCGTCGTTTGAATATACCTTGGGAGACAGATCCAGGTGTCCACA
AAGATAATTATGGGGTCCCAGTGAACGAGCCCACATTGTTTTGCCGGTTCGGCTATCACC
TTCTAGAACAATACTGATCGGTCTCCATGGCCGCGCAGCGGGACTGCATATATTTTCGGA
TACCCATACCTCTATGTCTTCTGGGACTTGTGTAAAAGAGGATGATAAGAACGGACTAAC
GTAAGTTTGTGGCGGATCCTGGAAGATTCTATCTGCGTTAGCAGATATGTTATGGAACTG
TAAAAAAAAGGACTTTGGATCTTTTTCTTTAATAATTTGAAGAGCTTCGGAATTAGTCGA
AGCGTTCAACGCTTCTGCATATACCTGAGCTAAATGTTGGCCCTCCCCCCTTGCACTTCT
GGCATCGATTTGGAAAAGTCCCCATTCAACAAATTCCCCTCCCTTTTCCATGTAAGATTT
GACATCGGACCATGATTTGGCTCCTTGAATGTTGGGATGGAAATGGGTGCATCGGCATGG
GGAAATGAGATCGAAGAATCTCGGGTTGGTACATTGGAACTTGCCTTCGAATTGGATGAG
AACATGGAGATGAGGCACTCCATCCTGATGTAGTTCTCTGCAAACCCTAATGAATTTGAT
AATCGTCGGGTACGAAAGGGCTTGTAATTGGGAAAGGGCCTCTTCTTTTGTTAATGAGCA
TCGGGGATAGGTTATGAAATAATTTTTGGCATTTATTTGAAAACGACCGGCTCTTGGCAT
>NC_004674
CTACGTCTGACGGCCCTGGTCTTCGCTGTGCGGTGTTGGACTTTGATGGGCACTTGAGAA
CAATGGCTCGTGGAGGGCGATGAAGGTGGCATTCTTTAAAGCCCAGGCTTTAAGGGATTG
GTTCTTTTCCTCGTCCAGAAACTCTTTATATGATGATGTTGGTCCTGGATTGCAGAGGAA
GATAGTGGGAATGCCGCCTTTAATTTGAATTGGCTTCCCGTATTTTGTATTGCTTTGCCA
GTCCCTTTGGGCCCCCATGAATTCTTTGAAGTGTTTGAGGTAGTGGGGGTCGACGTCATC
AATGACGTTGTACCATGCGTCGTTTGAATATACCTTGGGAGACAGATCCAGGTGTCCACA
AAGATAATTATGGGGTCCCAGTGAACGAGCCCACATTGTTTTGCCGGTTCGGCTATCACC
TTCTAGAACAATACTGATCGGTCTCCATGGCCGCGCAGCGGGACTGCATATATTTTCGGA
TACCCATACCTCTATGTCTTCTGGGACTTGTGTAAAAGATGATGATAAGAACGGACTAAC
GTAAGTTTGTGGCGGAGCCTGGAAGATTCTATCTGCGTTAGCAGATATGTTATGGAACTG
TAAAAAAAAGGACTTTGGATCTTTTTCTTTAATAATTTGAAGAGCCTCGGATTTAGACGA
AGCATTCAACGCGTCTGCATATACCTGAGCTAAATGTTGGCCCTCCCCCCTTGCACTTCT
GGCATCGACTTGGAAAAGTCCAGCGTCAAGAAATTCCCCTCCCTTTTCAATGTAAGCTTT
GACATCGGACGATGATTTAGCTCCCTGAATGTTCGGATGGAAATGTGTTGATCGGGATGG
GGAAATGAGATCGAAGAATCTCGGGTTGGTACATTGGAACTTGCCTTCGAATTGGATGAG
AACATGGAGATGAGGCACCCCATCCTGATGTAGTTCTCTGCAAACCCTAATGAATTTGAT
AATCGTCGGGTACGAAAGGGCTTGTAATTGGGAAAGGGCCTCTTCTTTTGTTAATGAGCA
TCGGGGATAGGTTATGAAATAATTTTTGGCATTAATTTGAAAACGACCGGCTCTTGGCAT
>AJ717558
CTACGTCTGACGGCCCGGGTCTTCGCTATGCGGTGTTGGACTTTGATGGGCACTTGAGAA
CAATGGCTCGTGGATGGTGATGAAGGTGGCATTCTTTAAAGCCCAGGCTCTAAGGGACTG
GTTCTTTTCCTCGTCCAGAAACTCTTTATATGATGATGTTGGTCCTGGATTGCAGAGGAA
GATAGTGGGAATGCCGCCTTTAATTTGAATTGGCTTTCCGTACTTGGTATTGCTTTGCCA
GTCTCTTTGGGCCCCCATGAATTCTTTGAAGTGTTTGAGGTAGTGGGGGTCGACGTCATC
AATGACGTTGTACCAGGCGTCGTTGCTGTAGACCTTTGGACTAAGGTCCAGGTGTCCACA
CAGGTAATTGTGTGGTCCCAGAGAGCGGGCCCACATTGTTTTCCCGGTCCGGCTATCACC
TTCTAGAACAATACTGATCGGTCTCCATGGCCGCGCAGCGGGACTGCATATATTTTCGGA
TACCCACACCTCTATGTCTTCTGGCACTTGTGTAAAAGAGGATGATAAGAACGGACTAAC
GTAAGTTTGTGGCGGAGCCTGGAAGATTCTATCTGCGTTAGCAGATATGTTATGGAACTG
TAAAAAAAAGGATTTTGGATCTTTTTCTTTAATGATTTGAAGAGCTTCTGATTTAGAAGA
AGCATTCAACGCCTCTGCATATACCTGTGCTAAATGTTGGCCCTCCCCCCTTGCACTTCT
GGCATCGACTTGGAAAATTCCATCGTCAAGAAATTCCCCTCCCTTTTCAATGTAAGCTTT
GACATCGGACGATGATTTAGCGCCCTGAATGTTCGGATGGAAATGTGTTGATCGGGATGG
GGAAATGAGATCGAAGAATCTCGGGTTGGTACATTGGAACTTGCCTTCGAATTGGATGAG
AACATGGAGATGAGGCACCCCATCCTGATGTAGTTCTCTGCAAACCCTAATGAATTTGAT
ATTCGTCGGGTACGAAAGGGCTTGTAATTGGGAAAGGGCCTCTTCCTTTGTTAATGAGCA
TCGGGGATAGGTTATGAAATAATTTTTGGCATTTATTTGAAAACGACCGGCTCTCGGCAT
>AJ717548
CTACGTCTGAGTGCCCTGGTCTTCGCTGTGCGGTGTTGGACTTTGATTGGCACTTGAGAA
CAATGGCTCGTAGAGGGTGACGAAGGTGGCATTCTTTAAAGCCCAGGCTTTAAGGGACTG
ATTCTTTTCCTCTTCTAGAAACTCTTTATATGAGGAAGTTGGTCCTGGATTGCAGAGGAA
GATAGTGGGAATGCCGCCTTTAATTTGAATTGGCTTCCCGTACTTTGTATTGCTTTGCCA
GTCCCTTTGGGCCCCCATGAATTCTTTGAAGTGTTTGAGGTAGTGGGGGTCGACGTCATC
AATGACGTTGTACCAGGCGTCGTTGGAATATATCTTTGGAGACAGATCCAGGTGTCCACA
TAAATAATTATGTGGGCCCAGTGAACGAGCCCACATGGTCTTCCCGGTTCGGCTATCACC
TTCTAGAACAATACTGATCGGTCGCCATGGCCGCGCAGCGGGACTGCATATATTTTCGGA
TACCCATACTTCGATTTCCTCTGGGACTTGTGTAAATGAGGAGGATAAGAACGGACTAAC
GTATGTTTGGGGCGGAGCCTGGAAGATTCTATCTGCGTTAGCAGATATGTTATGAAACTG
TAAAAAAAAGGACTTGGGATCTTTTTCCTTGATAATTTGAAGAGCTTCTGATTTAGAAGA
AGCATTCAACGCTTCTGCATATACCTGAGCTAAATGCTGGCCCTCTCCCCTGGCACTTCT
GGCATCGACTTGGAAAATTCCATCGTCAAGAAATTCCCCTCCCTTTTCAATGTAAGCCTT
GACATCGGACGAGGATTTAGCTCCCTGAATGTTCGGATGGAAATGTGTTGATCTGGATGG
GGAAATGAGATCGAAGAATCTGGGGTTGGTACATTGGAACTTGCCTTCGAATTGGATGAG
AACATGGAGATGAGGCACCCCATCCTGATGTAGTTCTCTGCAAACCCTAATGAATTTGAT
ATTCGTCGGGTAAGAAAAGGCTTTTAATTGGGAAAGGGCCTCTTCCTTTGTTAGTGAGCA
TCGGGGATAGGTGATGAAATAATTTTTGGCATTTATTTGAAAACGACCGGCTCTTGGCAT
>AJ717547
CTACGTCTGAGTGCCCTGGTCTTCGCTGTGCGGTGTTGGACTTTGATTGGCACTTGAGAA
CAATGGCTCGTAGAGGGTGACGAAGGTGGCATTCTTTAAAGCCCAGGCTTTAAGGGACTG
ATTCTTTTCCTCTTCTAGAAACTCTTTATATGATGAAGTTGGTCCTGGATTGCAGAGGAA
GATAGTGGGAATGCCGCCTTTAATTTGAATTGGCTTCCCGTACTTTGTATTGCTTTGCCA
GTCCCTTTGGGCCCCCATGAATTCTTTGAAGTGTTTGAGGTAGTGGGGGTCGACGTCATC
AATGACGTTGTACCAGGCGTCGTTTGAATATATCTTTGGAGACAGATCCAGGTGTCCACA
TAAATAATTATGTGGGCCCAGTGAACGAGCCCACATGGTCTTCCCGGTTCGGCTATCACC
TTCTAGAACAATACTGATCGGTCTCCATGGCCGCGCAGCGGGACTGCATATATTTTCGGA
TACCCATACTTCGATTTCCTCTGGGACTTGTGTAAATGAGGAGGATAAGAACGGACTAAC
GTAGGTTTGGGGCGGAGCCTGGAAGATTCTACCTGCGTTAGCAGATATGTTATGAAACTG
TAAAAAAAAGGACTTTGGATCTTTTTCCTTGATAATTTGAAGAGCTTCGGATTTAGAAGA
AGCATTCAACGCTTCTGCATATACCTGAGCTAAATGCTGGCCCTCCCCCCTGGCACTTCT
GGCATCGACTTGGAAAATTCCATCGTCAAGAAATTCCCCTCCCTTTTCAATGTAAGCCTT
GACATCGGACGATGATTTAGCTCCCTGAATGTTCGGATGGAAATGTGTTGATCTGGATGG
GGAAATGAGATCGAAGAATCTGGGGTTGGTACATTGGAACTTGCCTTCGAATTGGATGAG
AACATGGAGATGAGGCACCCCATCCTGATGTAGTTCTCTGCAAACCCTAATGAATTTGAT
ATTCGTCGGGTAAGAAAAGGCTTTTAATTGGGAAAGGGCCTCTTCCTTTGTTAGTGAGCA
TCGGGGATAGGTGATGAAATAATTTTTGGCATTTATTTGAAAACGACCGGCTCGTGGCAT
>AJ717557
CTACGTCTGAGTGCCCTGGTCTTCGCTGTGCGGTGTTGGACTTTGATTGGCACTTGAGAA
CAATGGCTCGTAGAGGGTGACGAAGGTGGCATTCTTTAAAGCCCAGGCTTTAAGGGACTG
ATTCTTTTCCTCTTCTAGAAACTCTTTATATGATGAAGTTGGTCCTGGATTGCAGAGGAA
GATAGTGGGAATGCCGCCTTTAATCTGAATTGGCTTCCCGTACTTTGTATTGCTTTGCCA
GTCCCTTTGGGCCCCCATGAATTCTTTGAAGTGTTTGAGGTAGTGGGGGTCGACGTCATC
AATGACGTTGTACCAGGCGTCGTTTGAATATATCTTTGGAGACAGATCCAGGTGTCCACA
TAAATAATTATGTGGGCCCAGAGAACGAGCCCACATGGTCTTCCCGGTTCGGCTATCACC
TTCTAGAACAATACTGATCGGTCTCCATGGCCGCGCAGCGGGACTGCATATATTTTCGGA
TACCCATACTTCGATTTCCTCTGGGACTTGTGTAAATGAGGAGGATAAGAACGGACTAAC
GTAGGTTTGGGGCGGAGCCTGGAAGATTCTATCTGCGTTAGCAGATATGTTATGAAACTG
TAAAAAAAAGGACTTTGGATCTTTTTCCTTGATAATTTGAAGAGCTTCTGATTTAGACGA
AGCATTCAACGCTTCTGCATATACCTGAGCTAAATGTTGGCCCTCCCCCCTGGCACTTCT
GGCATCGACTTGGAAAATTCCATCGTCAAGAAATTCCCCTCCCTTTTCAATGTAAGCCTT
GACATCGGACGATGATTTAGCTCCCTGAATGTTCGGATGGAAATGTGTTGATCTGGATGG
GGAAATGAGATCGAAGAATCTGGGGTTGGTACATTGGAACTTGCCTTCGAATTGGATGAG
AACATGGAGATGAGGCACCCCATCCTGATGTAGTTCTCTGCAAACCCTAATGAATTTTAT
ATTCGTCGGGTAAGAAAAGGCTTTTAATTGGGAAAGGGCCTCTTCCTTTGGTAGCGAGCA
TCGGGGATAGGTTATGAAATAATTTTTGGCATTTATTTGAAAACGACCGGCTCTTGGCAT
>AJ717550
CTACGTCGGAGTGCCCTGGTCTTCGCTGTGCGGTGTTGGACTTTGATGGGCACTTGAGAA
CAATGGCTCGTAGAGGGTGACGAAGGTGGCATTCTTGAAAGCCCAGGCTTTAAGGGACTG
ATTCTTTTCCTCCTCCAGAAACTCTTTATATGAAGATGTTGGTCCGGGATTGCAGAGGAA
GATAGTGGGAATGCCGCCTTTAATTTGAATTGGCTTCCCGTACTTTGTATTGCTTTGCCA
GTCCCTTTGGGCCCCCATGAATTCTTTGAAGTGTTTGAGGTAGTGGGGGTCGACGTCATC
AATGACGTTGTACCAGGCGTCGTTTGAATATATCTTTGGAGACAGATCCAGGTGTCCACA
TAAATAATTATGTGGGCCCAGTGAACGAGCCCACATGGTCTTCCCGGTTCGGCTATCACC
TTCTAGAACAATACTGATCGGTCTCCATGGCCGCGCAGCGGGACTGCATATATTTTCGGA
TACCCATACTTCTATTTCCTCTGGGACTTGAGTAAATGAGGATGATAAGAACGGACTAAC
GTAAGTTTGGGGCGGAGCCTGGAAGATTCGATCTGCGTTAGCAGATATGTTATGGAACTG
TAAAAAAAAGGACTTTGGATCTTTTTCTTTGATAATTTGAAGAGCTTCTGATTTAGAAGA
AGCATTCAACGCGTCTGCATATACCTGAGCTAAATGCTGGCCCTCCCCCCTGGCACTTCG
GGCATCGACTTGGAAAATTCCATCGTCAAGAAATTCCCCTCCCTTTTCAATGTAAGCCTT
GACATCGGACGATGATTTAGCTCCCTGAATGTTCGGATGGAAATTTGTTGATCTGGATGG
GGAAATGAGATCGAAGAATCTGGGGTTGGTACATTGGAACTTGCCTTCGAATTGTATGAG
AACATGGAGATGAGGCACCCCATCCTGATGTAGTTCTTTGCAAACCCTAATGAATTTGAT
ATTCGTCGGGTAAGAAAAGGCTTTTAATTGGGAAAGGGCCTCTTCCTTTGTTAATGAGCA
TCGGGGATAGGTGATGAAATAATTTTTGGCATTTATTTGAAAACGACCGGCTCTTGGCAT
>AJ717549
CTACGTCGGAGTGCCCTGGTCTTCGCTGTGCGGTGTTGGACTTTGATGGGCACTTGAGAA
CAATGGCGCGTAGAGGGTGACGAAGGTGGCATTCTTTAAAGCCCAGGCTTTAAGGGACTG
ATTCTTTTCCTCCTCCAGAAACTCTTTATATGAAGATGTTGGTCCTGGATTGCAGAGGAA
GATAGTGGGAATGCCGCCTTTAATTTGAATTGGCTTCCCGTACTTTGTATTGCTTTGCCA
GTCCCTTTGGGCCCCCATGAATTCTTTGAAGTGTTTGAGGTAGTGGGGGTCGACGTCATC
AATGACGTTGTACCAGGCGTCGTTTGAATATATCTTTGGAGACAGATCCAGGTGTCCACA
TAAATAATTATGTGGGCCTAGGGAACGAGCCCACATGGTCTTCCCGGTTCGGCTATCACC
TTCTAGAACAATACTGATCGGTCTCCATGGCCGCGCAGCGGGACTGCATATATTTTCGGA
TACCCATACTTCTATTGCCTCTGGGACTTGTGTAAATGAGGATGATAAGAACGGACTAAC
GTAAGTTTGGGGCGGAGCCTGGAAGATTCGATCTGCGTTAGCAGATATGTTATGGAACTG
TAAAAAAAAGGACTTTGGATCTTTTTCTTTGATAATTTGAAGAGCTTCTGATTTAGAAGA
AGCATTCAACGCGTCTGCATATACCTGAGCTAAATGCTGGCCCTCCCCCCTGGCACTTCG
GGCATCGACTTGGAAAATTCCATCGTCAAGAAATTCCCCTCCCTTTTCAATGTAAGCCTT
GACATCGGACGATGATTTAGCTCCCTGAATGTTCGGATGGAAATGTGTTGATCTGGATGG
GGAAATGAGATCGAAGAATCTGAGGTTGGTACATTGGAACTTGCCTTCGAATTGGATGAG
AACATGGAGATGAGGCACCCCATCCTGATGTAGTTCTCTGCAAACCCTAATGAATTTGAT
ATTCGTCGGGTAAGAAAAGGCTTTTAATTGGGAAAGGGCCTCTTCCTTTGTTAATGAGCA
TCGGGGATAGGTGATGAAATAATTTTTGGCATTTATTTGAAAACGACCGGCTCTTGGCAT
>AJ717554
CTACGTCTGAGTGCCCTGGTTTTCGCTGTGCGGTGTTGGACTTTGATGGGCACTTGAGAA
CAATGGCTCGTAGAGGGTGACGAAGGTGGCATTCTTTAAAGCCCAGTCTTTAAGGGACTG
ATTCCTTTCCTCTTCCAGAAACTCTTTATATGATGATGTTGGTCCTGGATTGCAGAGGAA
GATAGTGGGAATGCCGCCTTTAATTTGAATTGGCTTCCCGTACTTTGTATTGCTTTGCCA
GTCCCTTTGGGCCCCCATGAATTCTTTGAAGTGTTTGAGGTAGTGGGGGTCGACGTCATC
AATGACGTTGTACCAGGCGTCGTTGGAATATATCTTTGGAGACAGATCCAGGTGTCCACA
CAAATAATTATGTGGGCCCAGGGAACGAGCCCACATGGTCTTCCCGGTTCGGCTATCACC
TTCTAGAACAATACTGATCGGTCTCCATGGCCGCGCAGCGGGACTGCATATATTTTCGGA
TACCCATACTTCTATTTCCTGTGGGACTTGTGTAAAGGAGGATGATAAGAACGGACTAAC
GTAAGTTTGGGGCGGAGCCTGGAAGATTCGATCTGCGTTAGCAGATATGTTATGGAACTG
TAAAAAAAAGGACTTTGGATCTTTTTCTTTGATAATTTGAAGAGCTTCTGATTTAGAAGA
AGCATTCAACGCGTCTGCATATACCTGAGCTAAATGTTGGCCCTCCCCCCTGGCACTTCG
GGCATCGACTTGGAAAATTCCATCGTCAAGAAATTCCCCTCCCTTTTCAATGTAAGCTTT
GACATCGGACGATGATTTAGCGCCCTGGATGTTCGGATGGAAATGTGTTGATCGGGATGG
GGAAATGAGATCGAAGAATCTGGGGTTGGTACATTGGAACTTGCCTTCGAATTGGATGAG
AACATGGAGATGAGGCACCCCATCCTGATGTAGTTCTCTGCAAACCCTAATGAATTTGAT
ATTTGTCGGGTAAGAAAAGGCTTTTAATTGGGAAAGGGCCTCTTCCTTTGTTAATGAGCA
TCGGGGATAGGTGATGAAATAATTTTTGGCATTGATTTGAAAACGACCGGCTCTTGGCAT
>AJ717553
CTACGTCTGAGTGCCCTGGTCTTCGCTGTGCGGTGTTGGACTTTGATGGGCACTTGAGAA
TAATGGCTCGTAGAGGGTGACGAAGGTGGCATTCTTTAAAGCCCAGTCTTTAAGGGACTG
ATTCCTTTCCTCATCCAGAAACTCCTTATATGATGATGTTGGTCCTGGATTGCAGAGGAA
GATAGTGGGAATGCCGCCTTTAATTTGAATTGGCTTCCCGTACTTGGTATTGCTTTGCCA
GTCTCTCTGGGCCCCCATGAATTCTTTGAAGTGTTTGAGGTAGTGGGGGTCGACGTCATC
AATGACGTTGTACCAGGCGTCGTTGGAATATATCTTTGGAGACAGATCCAGGTGTCCACA
CAAATAATTATGTGGGCCCAGTGAACGAGCCCACATGGTCTTCCCGGTTCGGCTATCACC
TTCTAGAACAATACTGATTGGTCTCCATGGCCGCGCAGCGGGACTGCATATATTTTCGGA
TACCCATACTTTGATCTCCTCTGGGACTTGTGTAAAGGAGGATGATAAGAACGGACTAAC
GTAAGTTTGGGGCGGAGCCTGGAAGATTCTATCTGCGTTAGCAGATATGTTATGGAACTG
TAAAAAAAAGGACTTGGGATCTTTTTCTTTGATAATTTGAAGAGCTTCTGACTTAGAAGA
AGCATTCAACGCTTCTGCATATACCTGAGCTAAATGCTGGCCCTCCCCCCTGGCACTTCT
GGCATCGACTTGGAAAATTCCATCGTCAAGAAATTCCCCTCCCTTTTCAATGTAAGCCTT
GACATCGGACGATGATTTAGCTCCTTGAATGTTCGGATGGAAATGTGTTGATCGGGATGG
GGAAATGAGATCGAAGAATCTGGGGTTGGTACATTGGAACTTGCCTTCGAATTGGATGAG
AATATGGAGATGAGGCACCCCATCCTGATGTAGTTCTCTGCAAACCCTAATGAATTTGAT
ATTCGTCGGGTAAGAAAAGGCTTTTAATTGTGAAAGGGCCTCTTCCTTTGTTAATGAGCA
TCGGGGATAGGTGATGAAATAATTTTTGGCATTGATTTGAAAACGACCGGCTCTTGGCAT
>AJ717552
CTACGTCTGAGTGCCCTGCTCTTCGCTGTGCGGTGTTGGACTTTGATGGGCACTTGAGAA
CAATGGCTCGTAGAGGGTGATGAAGGTGGCATTCTTTAAAGCCCAGGCTTTAAGAGACTG
ATTCTTTTCCTCTTCCAGAAACTCTTTATATGATGATGTTGGTCCTGGATTGTAGAGGAA
GATAGTGGGAATGCCGCCTTTAATTTGAATTGGCTTCCCGTACTTTGTATTGCTTTGCCA
GTCCCTTTGGGCCCCCATGAATTCTTTGAAGTGTTTGAGGTAGTGGGGGTCGACGTCATC
AATGACGTTGTACCAGGCGTCGTTTGAATATATCTTTGGAGACAGATCCAGGTGTCCACA
CAAATAATTATGTGGGCCCAGTGAACGAGCCCACATGGTCTTCCCGGTTCGGCTATCACC
TTCTAGAACAATACTGATCGGTCTCCATGGCCGCGCAGCGGGACTGCATACATTTTCGGA
TACCCATACTTCTAGTTCCTGTGGGACTTGTGTAAATGAGGATGATAAGAACGGACTAAC
GTAAGTTTGGGGCGGAGCCTGGAAGATTCTATCTGCGTTAGCAGATATGTTATGGAACTG
TAAAAAAAAAGACTTTGGATCTTTTTCTTTGATAATTTGAAGAGCTTCGGTTTTAGAAGA
AGCATTCAACGCGTCTGCATATACCTGAGCTAAATGCTGGCCCTCCCCCCGGGCACTTCG
GGCATCGACTTGGAAAACTCCATCGTCAAGAAATTCCCCTCCCTTTTCAATGTAAGCCTT
GACATCGGACGATGATTTAGCGCCCTGAATGTTCGGATGGAAATGTGTTGATCGGGATGG
GGAAATGAGATCGAAGAATCTGGGGTTGGTACATTGGAACTTGCCTTCAAATTGGATGAG
AACATGGAGATGAGGCACCCCATCCTGATGTACTTCTCTGCAAACCCTAATGAATTTGAT
ATTCGTCGGGTAAGAAAAGGCTTTTAATTGGGAAAGGGCCTCTTCCTTTGTTAACGAGCA
TCGGGGATAGGTTATGAAATAATTTTTGGCATTTATTTGAAAACGACCGGCTCTTGGCAT
>AJ717551
CTACGTCTGAGTGCCCTGGTCTTCGCTGTGCGGTGTTGGACTTTGATGGGCACTGGAGAA
CAATGGCTCGTACAGGGTGATGAAGGTGGCATTCTTTAAAGCCCAGGCTTTAAGAGACTG
ATTCTTTTCCTCTTCCAGAAACTCTTTATATGATGATGTTGGTCCTGGATTGCAGAGGAA
GATAGTGGGAATGCCGCCTTTAATTTGAATTGGCTTCCCGTACTTTGTATTGCTTTGCCA
GTCCCTTTGGGCCCCCATGAATTCTTTGAAGTGTTTGAGGTAGTGGGGGTCGACGTCATC
AATGACGTTGTACCAGGCGTCGTTTGAATATATCTTTGGAGACAGATCCAGGTGTCCACA
TAAATAATTATGTGGGCCCAGTGAACGAGCCCACATGGTCTTCCCGGTTCGGCTATCACC
TTCTAGAACAATACTGATCGGTCTCCATGGCCGCGCAGCGGGACTGCATACATTTTCGGA
TACCCATACGTCTATTTCCTCTGGGACTTGTGTAAATGAGGATGATAAGAACGGACTAAC
GTAAGTTTGGGGCGGAGCCTGGAAGATTCTATCTGCGTTAGCAGATATGTTATGGAACTG
TAAAAAAAAAGACTTCGGATCTTTTTCTTTGATAATTTGAAGAGCTTCTGATTTAGAAGA
AGCATTCAACGCGTCTGCATATACCTGAGCTAAATGCTGGCCCTCCCCCCTGGCACTTCG
GGCATCGACTTGGAAAACTCCATCGTCAAGAAATTCCCCTCCCTTTTCAATGTAAGCCTT
GACATCGGACGATGATTTAGCTCCCTGAATGTTCGGATGGAAATGTGTTGATCTGGATGG
GGAAATGAGATCGAAGAATCTGGGGTTGGTACATTGGAACTTGCCTTCGAATTGGATGAG
AACATGGAGATGAGGCACCCCATCCTGATGTAGTTCTCTGCAAACCCTAATGAATTTGAT
ATTCGTCGGGTAAGAAAAGGATTTCAATTGGGAAAGGGCCTCTTCCTTTGTTAATGAGCA
TCGGGGATAGGTTATGAAATAATTTTTGGCATTGATTTGAAAACGACCGGCTCTTGGCAT
>AJ717545
CTACGTCTGACGGCCCTGGTCTTCGCTGTGCGGTGTTGGACTTTGATGGGAACTTGAGAA
CAATGGCTCGTGGAGGGTGATGAAGGTGGCATTCTTTAAAGCCCAGGCTTTAAGGGACCG
ATTCCTTTCCTCGTCCAGAAACTCTTTATATGATGATGTTGGTCCTGGATTGCAGAGGAA
GATAGTGGGAATGCCGCCTTTAATTTGAATTGGCTTCCCGTACTTTGTATTGCTTTGCCA
GTCCCTTTGGGCCCCCATGAATTCTTTGAAGTGTTTGAGGTAGTGGGGGTCGACGTCATC
AATGACGTTGTACCAGGCGTCGTTTGAATATATCTTTGGAGACAGATCCAGGTGTCCACA
TAAATAATTATGTGGGCCGAGGGAACGAGCCCACATGGTCTTCCCGGTTCGGCTATCACC
TTCTAGAACAATACTGATCGGTCTCCATGGCCGCGCAGCGGGACTGCATATATTTTCGGA
TACCCATACTTCTATTTCCTCTGTGACTTGTGTAAATGAGGATGATAAGAACGGACTAAC
GTAAGTTTGGGGCGGAGCCTGGAAGATTCTATCTGCGTTAGCAGATATGTTATGGAACTG
TAAAAAAAAGGACTTGGGATCTTTTTCTTTGATAATTTGAAGAGCTTCTGATTTAGAAGA
AGCATTCAACGCGTCTGCATATACCTGAGCTAAATGCTGGCCCTCCCCCCTGGCACTTCG
GGCATCGACTTGGAAAATTCCATCGTCAAGAAATTCCCCTCCCTTTTCAATGTAAGCCTT
GACATCGGACGACGATTTAGCTCCCTGAATGTTCGGATGGAAATGTGTTGATCGGGATGG
GGAAATGAGATCGAAGAATCTGGGGTTGGTACATTGGAACTTGCCTTCGAATTGGATGAG
AACATGGAGATGAGGCACCCCATCCTGATGTAGTTCTCTGCAAACCCTAATGAATTTGAT
ATTCGTCGGGTAAGAAAAGGCTTTTAATTGGGAAAGGGTCTCTTCCTTTGTTAAGGAGCA
TCGGGGATAGGTGATGAAATAATTTTTGGCATTTATTTGAAAACGACCGGCTCTTGGCAT
>AJ717544
CTACGTCTGACGGCCCTGGTCTTCGCTGTGCGGTGTTGGACTTTGATGGGAACTTGAGAA
CAATGGCTCGTGGAGGGTGATGAAGGTGGCATTCTTTAAAGCCCAGGCTTTAAGGGACCG
ATTCCTTTCCTCGTCCAGAAACTCTTTATATGATGATGTTGGTCCTGGATTGCAGAGGAA
GATAGTGGGAATGCCGCCTTTAATTTGAATTGGCTTCCCGTACTTTGTATTGCTTTGCCA
GTCCCTTTGGGCCCCCATGAATTCTTTGAAGTGTTTGAGGTAGTGGGGGTCGACGTCATC
AATGACGTTGTACCAGGCGTCGTTTGAATATATCTTTGGAGACAGATCCAGGTGTCCACA
TAAATAATTATGTGGGCCGAGGGAACGAGCCCACATGGTCTTCCCGGTTCGGCTATCACC
TTCTAGAACAATACTGATCGGTCTCCATGGCCGCGCAGCGGGACTGCATATATTTTCGGA
TACCCATACTTCTATTTCCTCTGTGACTTGTGTAAATGAGGATGATAAGAACGGACTAAC
GTAAGTTTGGGGCGGAGCCTGGAAGATTCTATCTGCGTTAGCAGATATGTTATGGAACTG
TAAAAAAAAGGACTTGGGATCTTTTTCTTTGATAATTTGAAGAGCTTCTGATTTAGAAGA
AGCATTCAACGCGTCTGCATATACCTGAGCTAAATGCTGGCCCTCCCCCCTGGCACTTCG
GGCATCGACTTGGAAAATTCCATCGTCAAGAAATTCCCCTCCCTTTTCAATGTAAGCCTT
GACATCGGACGACGATTTAGCTCCCTGAATGTTCGGATGGAAATGTGTTGATCGGGATGG
GGAAATGAGATCGAAGAATCTGGGGTTGGTACATTGGAACTTGCCTTCGAATTGGATGAG
AACATGGAGATGAGGCACCCCATCCTGATGTAGTTCTCTGCAAACCCTAATGAATTTGAT
ATTCGTCGGGTAAGAAAAGGCTTTTAATTGGGAAAGGGTCTCTTCCTTTGTTAAGGAGCA
TCGGGGATAGGTGATGAAATAATTTTTGGCATTTATTTGAAAACGACCGGCTCTTGGCAT
>AJ717546
CTACGTCTGACGGCCCTGGTCTTCGCTGTGCGGTGTTGGACTTTGATGGGAACTTGAGAA
CAATGGCTCGTGGAGGGTGATGAAGGTGGCATTCTTTAAAGCCCAGGCTTTAAGGGACCG
ATTCCTTTCCTCGTCCAGAAACTCTTTATATGATGATGTTGGTCCTGGATTGCAGAGGAA
GATAGTGGGAATGCCGCCTTTAATTTGAATTGGCTTCCCGTACTTTGTATTGCTTTGCCA
GTCCCTTTGGGCCCCCATGAATTCTTTGAAGTGTTTGAGGTAGTGGGGGTCGACGTCATC
AATGACGTTGTACCAGGCGTCGTTTGAATATATCTTTGGAGACAGATCCAGGTGTCCACA
TAAATAATTATGTGGGCCGAGGGAACGAGCCCACATGGTCTTCCCGGTTCGGCTATCACC
TTCTAGAACAATACTGATCGGTCTCCATGGCCGCGCAGCGGGACTGCATATATTTTCGGA
TACCCATACTTCTATTTCCTCTGTGACTTGTGTAAATGAGGATGATAAGAACGGACTAAC
GTAAGTTTGGGGCGGAGCCTGGAAGATTCTATCTGCGTTAGCAGATATGTTATGGAACTG
TAAAAAAAAGGACTTGGGATCTTTTTCTTTGATAATTTGAAGAGCTTCTGATTTAGAAGA
AGCATTCAACGCGTCTGCATATACCTGAGCTAAATGCTGGCCCTCCCCCCTGGCACTTCG
GGCATCGACTTGGAAAATTCCATCGTCAAGAAATTCCCCTCCCTTTTCAATGTAAGCCTT
GACATCGGACGACGATTTAGCTCCCTGAATGTTCGGATGGAAATGTGTTGATCTGGATGG
GGAAATGAGATCGAAGAATCTGGGGTTGGTACATTGGAACTTGCCTTCGAATTGGATGAG
AACATGGAGATGAGGCACCCCATCCTGATGTAGTTCTCGGCAAACCCTTATGAATTTGAT
ATTCGTCGGGTAAGAAAAGGCTTTTAATTGGGAAAGGGCCTCTTCCTTTGTTAATGAGCA
TCGAGGATAGGTTATGAAATAATTTTTGGCATTTATTTGAAAACGACCGGCTCTTGGCAT
>AJ717556
CTACGTCTGACGGCCCTGGTCTTCGCTGTGCGGTGTTGGACTTTGATGGGCACTTGAGAA
CAATGGCTCGTGGAGGGTGATGAAGGTGGCATTCTTTAAAGCCCAGGCTTTAAGGGACCG
GTTCTTGTCCTCGTCCAGAAACTCTTTATAGGATGATGTTGGTCCTGGATTGCAGAGGAA
GATAGTGGGAATGCCGCCTTTAATATGAATTGGTTTCCCGTACTTTGTATTGCTTTGCCA
GTCCCTTTGGGCCCCCATGAATTCTTTGAAGTGTTTGAGGTAGTGGGGGTCGACGTCATC
AATGACGTTGTACCAGGCGTCGTTTGAATATATCTTTGGAGACAGATCCAGGTGTCCACA
TAAATAATTATGTGGGCCCAGTGAACGAGCCCACATTGTCTTCCCGGTTCGGCTATCACC
TTCTAGAACAATACTGATCGGTCTCCATGGCCGCGCAGCGGGACTGCATATATTGTCGGA
TACCCAGACTTCTATTTCCTCGGTGACTTGTGTAAATGAGGATGATAAGAACGGACTAAC
GTAAGTTTGGGGCGGAGCCTGGAAGATTCTATCTGCGTTAGCAGATATGTTATGGAACTG
TAAAAAAAAGGACTTGGGATCTTTTTCTTTGATAATTTGAAGAGCTTCTGATTTAGAAGA
AGCATTCAACGCGTCTGCATATACCTGAGCTAAATGCTGGCCCTCCCCCCTGGCACTCCT
GGCATCGACTTGGAAAATGCCATCGTCAAGAAAGTCCCCTCCCTTTTCAATGTAAGCCTT
GACATCGGACGATGATTTAGCTCCCTGAATGTTCGGATGGAAATGTGTTGATCTGGATGG
GGAAATGAGATCGAAGAATCTGGGGTTGGTACATTGGAACTTGCCTTCGAATTGGATGAG
AACATGGAGATGAGGCACCCCATCCTGATGTAGTTCTCTGCAAACCCTAATGAATTTGAG
ATTTGTCGGGTAAGAAAAGGCTTTCAATTGGGAAAGGGCCTCTTCCTTTGTTAATGAGCA
TCGGGGATATGTGATGAAATAATTTCTGGCATTTATTTGAAAACGACCGGCTCTTGGCAT
>AJ717540
CTACGTCTGATGGCCCTGGTCTTCGCTGTGCGGTGTTGGACTTTGATGGGCACTTGAGAA
CAATGGCTCGTGGAGGGTGACGAAGGTGGCATTCTTTAAAGCCCAGGCTTTAAGGGACTG
GTTCTTTTCCTCATCCAGAAACTCTTTATATGATGATGTTGGTCCTGGATTGCAGAGGAA
GATAGTGGGAATGCCGCCTTTAATTTGAATCGGCTTCCCGTACTTTGTATTGCTTTGCCA
GTCCCTTTGGGCCCCCATGAATTCTTTGAAGTGTTTGAGGTAGTGGGGGTCGACGTCATC
AATGACGTTGTACCAGGCGTCGTTGCTGTAGACCTTTGGACTGAGATCCAGGTGTCCACA
TAAATAATTATGTGGTCCCAATGACCTGGCCCACATGGTCTTCCCTGTACGACTATCACC
TTCTAGAACAATACTGTTGGGTCTCCAAGGCCGCGCAGCGGAACCCATCACGTTCTCGGA
AACCCAGACTTCAAGTTCCTCAGGAACGTTAGTAAAAGAGGATGATAAGAATGGACTAAC
GTAAGTTTGGGGCGGAGCCTGGAAGATTCGATCTGCGTTAGCAGATATGTTATGGAACTG
TAAAAAAAAGGACTTGGGATCTTTTTCTTTGATAATTTGAAGAGCTTCTGATTTAGAAGA
AGCATTCAACGCGTCTGCATATACCTGAGCTAAATGCTGGCCCTCCCCCCTGGCACTTCG
GGCATCGACTTGGAAAATTCCATCGTCAAGAAATTCCCCTCCCTTTTCAATGTAAGCCTT
GACATCGGACGATGATTTAGCGCCCTGAATGTTCGGATGGAAATGTGTTGATCTGGATGG
GGAAATGAGATCGAAGAATCTGGGGTTGGTACATTGGAACTTGCCTTCGAATTGGATGAG
AACATGGAGATGAGGCACCCCATCCTGATGTAGTTCTCTGCAAACCCTAATGAATTTGAT
ATTCGTCGGATAAGAAAAAGCTTTTAATTGGGAAAGGGCCTCTTCCTTTGTTAATGAGCA
TCGGGGATAGGTGATGAAATAATTTTTGGCATTTATCTGAAAACGACCGGCTCTTGGCAT
>AJ717537
CTACGTCTGATGGCCCTGGTCTTCGCTGTGCGGTGTTGGACTTTGATGGGCACTTGAGAA
CAATGGCTCGTGGAGGGTGACGAAGGTGGCATTCTTTAAAGCCCAGGCTTTAAGGGACTG
GTTCTTTTCCTCATCCAGAAACTCTTTATATGATGATGTGGGTCCTGGATTGCAGAGGAA
GATAGTGGGAATGCCGCCTTTAATTTGAATCGGCTTCCCGTACTTTGTATTGCTTTGCCA
GTCCCTTTGGGCCCCCATGAATTCTTTGAAGTGTTTGAGGTAGTGGGGGTCGACGTCATC
AATGACGTTGTACCAGGCGTCGTTGCTGTAGACCTTTGGACTGAGATCCAGGTGTCCACA
TAAATAATTATGTGGTCCCAATGACCTGGCCCACATGGTCTTCCCTGTACGACTATCACC
TTCTAGAACAATACTGTTGGGTCTCCAAGGCCGCGCAGCGGAACCCATCACGTTCTCGGA
AACCCAGACTTCAAGTTCCTGAGGAACGTTAGTAAAAGAGGATGATAAGAACGGACTAAC
GTAAGTTTGGGGCGGAGCCTGGAAGATTCGATCTGCGTTAGCAGATATGTTATGGAACTG
TAAAAAAAAGGACTTGGGATCTTTTTCTTTGATAATTTGAAGAGCTTCTGATTTAGAAGA
AGCATTCAATGCGTCTGCATATACCTGAGCTAAATGCTGGCCCTCCCCCCTGGCACTTCG
GGCATCGACTTGGAAAATTCCATCGTCAAGAAATTCCCCTCCCTTTTCAATGTAAGCCTT
GACATCGGACGATGATTTAGCGCCCTGAAGGTTCGGATGGAAATGTGTTGATCTGGATGG
GGAAATGAGATCGAAGAATCTGGGGTTGGTACATTGGAACTTGCCTTCGAATTGGATGAG
AACATGGAGATGAGGCACCCCATCCTGATGTAGTTCTCTGCAAACCCTAATGAATTTGAT
ATTTGTCGGATAAGAAAAAGCTTTTAATTGGGAAAGGGCCTCTTCCTTTGTTAATGAGCA
TCGGGGATAGGTGATGAAATAATTTTTGGCATTTATTTGAAAACGACCGGCTCTTGGCAT
>AJ717536
CTACGTCTGATGGCCCTGGTCTTCGCTGTGCGGTGTTGGACTTTGATGGGCACTTGAGAA
CAATGGCTCGTGGAGGGTGACGAAGGTGGCATTCTTTAAAGCCCAGGCTTTAAGGGACTG
GTTCTTTTTCTCATCCAGAAACTCTTTATATGATGATGTTGGTCCTGGATTGCAGAGGAA
GATAGTGGGAATGCCGCCTTTAATTTGAATCGGCTTCCCGTATTTTGTATTGCTTTGCCA
GTCCCTTTGGGCCCCCATGAATTCTTTGAAGTGTTTGAGGTAGTGGGGGTCGACGTCATC
AATGACGTTGTACCAGGCGTCGTTGCTGTAGACCTTTGGACTGAGATCCAGGTGTCCACA
TAAATAATTATGTGGTCCCAATGACCTGGCCCACATGGTCTTCCCTGTACGACTATCACC
TTCTAGAACAATACTGTTGGGTCTCCAAGGCCGCGCAGCGGAACCCATCACGTTCTCGGA
AACCCAGACTTCAAGTTCCTCAGGAACGTTAGTAAAAGAGGATGATAAGAACGGACTAAC
GTAAGTTTGGGGCGGAGCCTGGAAGATTCGATCTGCGTTAGCAGATATGTTATGGAACTG
TAAAAAAAAGGACTTGGGATCTTTTTCTTTGATAATTTGAAGAGCTTCTGATTTAGAAGA
AGCATTCAACGCGTCTGCATATACCTGAGCTAAATGCTGGCCCTCCCCCCTGGCACTTCG
GGCATCGACTTGGAAAATTCCATCGTCAAGAAATTCCCCTCCCTTTTCAATGTAAGCCTT
GACATCGGACGATGATTTAGCGCCCTGAATGTTCGGATGGAAATGTGTTGATCTGGATGG
GGAAATGAGATCGAAGAATCTGGGGTTGGTACATTGGAACTTGCCTTCGAATTGGATGAG
AACATGGAGATGAGGCACCCCATCCTGATGTAGTTCTCGGCAAACCCTAATGAATTTGAT
ATTCGTCGGATAAGAAAAAGCTTTTAATTGGGAAAGGGCCTCTTCCTTTGTTAATGAGCA
TCGGGGATAGGTGATGAAATAATTTTTGGCATTTATTTGAAAACGACCGGCTCTTGGCAT
>AJ717542
CTACGTCTGATGGCCCTGGTCTTCGCTGTGCGGTGTTGGACTTTGATGGGCACTTGAGAA
CAATGGCTCGTGGAGGGTGACGAAGGTGGCATTCTTTAAAGCCCAGGCTTTAAGGGACTG
GTTCTTTTCCTCATCCAGAAACTCTTTATATGATGATGTTGGTCCTGGATTGCAGAGGAA
GATAGTGGGAATGCCGCCTTTAATTTGAATCGGCTTTCCGTACTTTGTATTGCTTTGCCA
GTCCCTTTGGGCCCCCATGAATTCTTTGAAGTGTTTGAGGTAGTGGGGGTCGACGTCATC
AATGACGTTGTACCAGGCGTCGTTGCTGTAGACCTTTGGACTGAGATCCAGGTGTCCACA
TAAATAATTATGTGGTCCCAATGACCTGGCCCACATGGTCTTCCCTGTACGACTATCACC
TTCTAGAACAATACTGTTGGGTCTCCAAGGCCGCGCAGCGGAACCCATCACGTTCTCGGA
AACCCAGACTTCAAGTTCCTCAGGAACGTTAGTAAAAGAGGATGATAAGAACGGACTAAC
GTAAGTTTGGGGCGGAGCCTGGAAGATTCGATCTGCGTTAGCAGATATGTTATGGAACTG
TAAAAAAAAGGACTTGGGATCTTTTTCTTTGATAATTTGAAGAGCTTCGGATTTCGAAGA
AGCATTCAACGCGTCTGCATAGACCTGAGCTAAATGCTGGCCCTCCCCCCTGGCACTTCG
GGCATCGACTTGGAAAATTCCATCGTCAAGAAATTCCCCTCCCTTTTCAATGTAAGCCTT
GACATCGGACGATGATTTAGCGCCCTGAATGTTCGGATGGAAATGTGTTGATCTGGATGG
GGAAATGAGATCGAAGAATCTGGGGTTGGTACATTGGAACTTGCCTTCGAATTGGATGAG
AACATGGAGATGAGGCACCCCATCCTGATGTAGTTCTCTGCAAACCCTAACGAATTTGAT
ATTCGTCGGATAAGCAAAAGCTTTTAATTGGGAAAGAGCCTCTTCCTTTGTTAATGAGCA
GCGGGGATAGGTGATGAAATAATTTTTGGCATTTATTTGAAAACGACCGGCTCTTGGCAT
>AJ717538
CTACGTCTGATGGCCCTGGTCTTCGCTGTGCGGTGTTGGACTTTGATGGGCACTTGAGAA
CAATGGCTCGTGGAGGGTGACGAAGGTGGCATTCTTTAAAGCCCAGGCTTTAAGGGACTG
GTTCTTTTCCTCATCCAGAAACTCTTTATATGATGATGTTGGTCCTGGATTGCAGAGGAA
GATAGTGGGAATGCCGCCTTTAATTTGAATCGGCTTCCCGTACTTTGTATTGCTTTGCCA
GTCCCTTTGGGCCCCCATGAATTCTTTGAAGTGTTTGAGGTAGTGGGGGTCGACGTCATC
AATGACGTTGTACCAGGCGTCGTTGCTGTAGACCTTTGGACTGAGATCCAGGTGTCCACA
TAAATAATTATGTGGTCCCAATGACCTGGCCCACATGGTCTTCCCTGTACGACTATCACC
TTCTAGAACAATACTGTTGGGTCTCCAAGGCCGCGCAGCGGAACCCATCACGTTCTCGGA
AACCCAGACTTCAAGATCCTCAGGAACGTTAGTAAAAGAGGATGATAAGAACGGACTAAC
GTAAGTTTGGGGCGGAGCCTGGAAGATGCGATCTGCGTTAGCAGATATGTTATGGAACTG
TAAAAAAAAGGACTTGGGATCTTTTTCTTTGATAATTTGAAGAGCTTCTGATTTAGAAGA
AGCATTCAACGCGTCTGCATATACCTGAGCTAAATGCTGACCCTCCCCCCTGGCACTTCG
GGCATCGACTTGGAAAATTCCATCGTCAAGAAATTCCCCTCCCTTTTCAATGTAAGCCTT
GACATCGGACGATGATTTAGCGCCCTGAATGTTCGGATGGAAATGTGTTGATCTGGATGG
GGAAATGAGATCGAAGAATCTGGGGTTGGTACATTGGAACTTGCCTTCGAATTGGATGAG
AACATGGAGATGAGGCACCCCATCCTGATGTAGTTCTCTGCAAACCCTAATGAATTTGAT
ATTCGTCGGATAAGAAAACGCTTTTAATTGGGAAAGGGCCTCTTCCTTTGTTAATGAGCA
TCGGGGATAGGTGATGAAATAATTTTTGGCATTTATTTGAAAACGACCGGCTCTTGGCAT
>AJ717539
CTACGTCTGATGGCCCTGGTCTTCGCTGTGCGGTGTTGGACTTTGATGGGCACTTGAGAA
CAATGGCTCGTGGAGGGTGACGAAGGTGGCATTCTTTAAAGCCCAGGCTTTAAGGGACTG
GTTCTTTTCCTCATCCAGAAACTCTTTATATGATGATGTTGGTCCTGGATTGCAGAGGAA
GATAGTGGGAATGCCGCCTTTAATTTGAATCGGCTTCCCGTACTTTGTATTGCTTTGCCA
GTCCCTTTGGGCCCCCATGAATTCTTTGAAGTGTTTGAGGTAGTGGGGGTCGACGTCATC
AATGACGTTGTACCAGGCGTCGTTGCTGTAGACCTTTGGACTGAGATCCAGGTGTCCACA
TAAATAATTATGGGGTCCCAATGACCTGGCCCACATGGTCTTCCCTGTACGACTATCACC
TTCTAGAACAGTACTGTTGGGTCTCCAAGGCCGCGCAGCGGAACCCATCACGTTCTCGGA
AACCCAGACTTCAAGTTCCTCAGGAACGTTAGTAAAAGAGGATGATAAGAACGGACTAAC
GTAAGTTTGGGGCGGAGCCTGGAAGATTCGATCTGCGTTAGCAGATATGTTACGGAACTG
TAAAAAAAAGGACTTGGGATCTTTTTCTTTGATAATTTGAAGAGCTTCTGATTTAGAAGC
AGCATTCAACGCGTCTGCATATACCTGAGCTAAATGCTGGCCCTCCCCCCGGGCACTTCG
GGCATCGACTTGGAAAATTCCATCGTCAAGAAATTCCCCTCCCTTTTCAATGTAAGCCTT
TACATCGGACGATGATTTAGCGCCCTGAATGTTCGGATGGAAATGTGTTGATGTGGATGG
GGAAATGAGATCGAAGAATCTGGGGTTGGTACATTGGAACTTGCCTTCGAATTGGATGAG
AACATGGAGATGAGGCACCCCATCCTGATGCAGTTCTCTGCAAACCCTAATGAATTTGAT
ATTCGTCGGATAAGAAAAAGCTTTTAATTGGGAAAGGGCCTCTTCCTTTGTTAATGAGCA
TCGGGGATAGGTGATGAAATAATTTTTGGCATTGATTTGAAAACGACCGGCTCTTGGCAT
>AJ717541
CTACGTCTGATGGCCCTGGTCTTCGCTGTGCGGTGTTGGACTTTGATGGGCACTTGAGAA
CAATGGCTCGTGGAGGGTGACGAAGGTGGCATTCTTTAAAGCCCAGGCTTTAAGGGACTG
GTTCTTTTCCTCGTCCAGAAACTCTTTATATGATGATGTTGGTCCCGGATTGCAGAGGAA
GATAGTGGGAATGCCACCTTTAATTTGAATTGGCTTCCCGTACTTTGTATTGCTTTGCCA
GTCTCTTTGGGCCCCCATGAATTCTTTGAAGTGTTTGAGGTAGTGGGGGTCGACGTCATC
AATGACGTTGTACCAGGCGTCGTTGCTGTAGACCTTTGGACTGAGATCCAGGTGTCCACA
TAAATAATTATGTGGTCCCAATGACCTGGCCCACATGGTCTTCCCTGTACGACTATCACC
TTCTAGAACAATACTGTTGGGTCTCCAAGGCCGCGCAGCGGAACCCATCACGTTCTCGGA
AACCCAGACTTCAAGTTCCTCAGGAACGTTAGTAAAAGAGGATGATAAGAACGGACTAAC
GTAAGTTTGGGGCGGAGCCTGGAAGATTCGATCTGCGTTAGCAGATATGTTATGGAACTG
TAAAAAAAAAGACTTGGGATCTTTTTCTTTGATAATTTGAAGAGCTTCTGATTTAGAAGA
AGCATTCAACGCGTCTGCATATACCTGAGCTAAATGCTGGCCCTCCCCCCTGGCACTTCG
GGCATCGACTTGGAAAATTCCATCGTCAAGAAATTCCCCTCCCTTTTCAATGTAAGCCTT
GACATCGGACGATGATTTAGCGCCCTGAATGTTCGGATGGAAATGTGTTGATCTGGATGG
GGAAATGAGATCGAAGAATCTGGGGTTGGTACATTGGAACTTGCCTTCGAATTGGATGAG
AACATGGAGATGAGGCACCCCATCCTGATGTAGTTCTCTGCAAACCCTAATGAATTTGAT
ATTCGTCGGATAAGAAAAAGCTTTTAATTGGGAAAGGGCCTCTTCCTTTGTTAATGAGCA
TCGGGGATAGGTGATGAAATAATTTTTGGCATTTATTTGAAAACGACCGGCTCTTGGCAT
>AJ717543
CTACGTCTGACGGCCCTGGTCTTCGCTGTGCGGTGTTGGACTTTGATGGGAACTTGAGAA
CAATGGCTCGTGGAGGGTGATGAAGGTGGCATTCTTCAAAGCCCAGGCTTTAAGGGACCG
ATTCCTTTCCTCGTCCAGAAACTCTTTATATGATGATGTTGGTCCTGGATTGCAGAGGAA
GATAGTGGGAATGCCGCCTTTAATTTGAATTGGCTTCCCGTACTTTGTATTGCTTTGCCA
GTCCCTTTGGGCCCCCATGAATTCTTTGAAGTGTTTGAGGTAGTGGGGGTCGACGTCATC
AATGACGTTGTACCAGGCGTCGTTGCTGTAGACCTTTGGACTGAGATCCAGGTGTCCACA
TAAATAATTATGTGGTCCCAATGACCTGGCCCACATGGTCTTCCCTGTACGACTATCACC
TTCTAGAACAATACTGTTGGGTCTCCAAGGCCGCGCAGCGGAAACCATCACGTTCTCGGA
AACCCAGACTTCAAGTTCCTCAGGAACGTTAGTAAAAGAGGATGATAAGAACGGACTAAC
GTAAGTTTGGGGCGGAGCCTGGAAGATTCGATCTGCGTTAGCAGATATGTTATGGAACTG
TAAAAAAAAGGACTTGGGATCTTTTTCTTTGATAATTTGAAGAGCTTCTGATTTAGAAGA
AGCATTCAACGCGTCTGCATATACCTGAGCTAAATGCTGGCCCTCCCCCCTGGCACTTCG
GGCATCGACTTGGAAAATTCCATCGTCAAGAAATTCCCCTCCCTTTTCAATGTAAGCCTT
GACATCGGATGATGATTTAGCGCCCTGAATGTTCGGATGGAAATGTGTTGATCTGGATGG
GGAAATGAGATCGAAGAATCTGGGGTTGGTACATTGGAACTTGCCTTCGAATTGGATGAG
AACATGGAGATGAGGCACCCCATCCTGATGTAGTTCTCTGCAAACCCTAATGAATTTGAT
ATTCGTCGGATAAGAAAAAGCTTTTAATTGGGAAAGGGCCTCTTCCTTTGTTAATGAGCA
TCGGGGATAGGTGATGAAATAATTTTTGGCATTTATTTGAAAACGACCGGCTCTTGGCAT
