# Supplementary material for: Gene Overlapping as a Modulator of Begomovirus Evolution
Source: Microorganisms. 2022 Feb 4;10(2):366. doi: 10.3390/microorganisms10020366 (PMC8875319; doi:10.3390/microorganisms10020366)
Supplement: Supplementary file 1 [file microorganisms-10-00366-s001.zip › File S1/East_African_cassava_mosaic_virus/DNA_AC3.fasta]

>JN053449
TTAATAAAGGTTGAATTTTATTGCATGTTGCTCCGTAACTTGGAGTGTGTTTAGTAATAC
ATCGTACACAACATGATCAACAGCTTGAAGGACAGTGTTAATGGAAATAACGCCTATCAT
ATCTAAATACTTGAGCACTTGATATCTAAATACTCTTAAGAAACGACCAGTCTGAGGCCG
TAAGGTCGTCCAGACCTTGAAGTTGAGAAAACACTTGTGAATCCCCAATGCCTTCCGAAG
GTTGTGGTTGAACCGTATTTGGAGTGTGATGATGTCGTGGTTCATGTTCCCTGGCCTCTT
GTCGTGGTCGGTGATTTCGAAATAGAGGGGATTTGTTATGTCCCAGGTAAAAACGCCATT
CCTTGCTTGAGGCGCAGTGATGAGTTCCCCTGTGCGAGAATCCAT
>AJ717525
TTAATAAAGGTTGAATTTTATTGCATGTTGCTCCGTAACTTGGAGTGTGTTTAGTAATAC
ATCGTACACAACATGATCAACAGCTTGAAGGACAGTGTTAATGGAAATAACGCCTATCAT
ATCTAAATACTTGAGCACTTGATATCTAAATACTCTTAAGAAACGACCAGTCTGAGGCCG
TAAGGTCGTCCAGACCTTGAAGTTGAGAAAACACTTGTGAATCCCCAATGCCTTCCGAAG
GTTGTGGTTGAACCGTATCTGGAGTGTGATGATGTCGTGGTTCATGTTCCCTGGCCTCTT
GTCGTGGTCGGTGATTTCGAAATAGAGGGGATTTGTTATGTCCCAGGTAAAAACGCCATT
CCTTGCTTGAGGCGCAGTGATGAGTTCCCCTGTGCGAGAATCCAT
>AJ717531
TTAATAAAGGTTGAATTTTATTGCATGTTGCTCCGTAACTTGGAGTGTGTTTAGTAATAC
ATCGTACACAACATGATCAACAGCTTGAAGGACAGTGTTAATGGAAATAACGCCTATCAT
ATCTAAATACTTGAGCACTTGATATCTAAATACTCTTAAGAAACGACCAGTCTGAGGCCG
TAAGGTCGTCCAGACCTTGAAGTTGAGAAAACACTTGTGAATCCCCAATGCCTTCCGAAG
GTTGTGGTTGAACCGTATCTGGAGTGTGATGATGTCGTGGTTCATGTTCCCTGGCCTCTT
GTCGTGGTCGGTGATTTCGAAATAGAGGGGATTTGTTATGTCCCAGGTAAAAACGCCATT
CCTTGCTTGAGGCGCAGTGATGAGTTCCCCTGTGCGAGAATCCAT
>JN053458
TTAATAAAGGTTGAATTTTATTGCATGTTGCTCCGTAACTTGGAGTGTGTTTAGTAATAC
ATCGTACACAACATGATCAACAGCTTGAAGGACAGTGTTAATGGAAATAACGCCTATCAT
ATCTAAATACTTGAGCACTTGATATCTAAATACTCTTAAGAAACGACCAGTCTGAGGCCG
TAAGGTCGTCCAGACCTTGAAGTTGAGAAAACACTTGTGAATCCCCAATGCCTTCCGAAG
GTTGTGGTTGAACCGTATCTGGAGTGTGATGATGTCGTGGTTCATGTTCCCTGGCCTCTT
GTCGTGGTCGGTGATTTCGAAATAGAGGGGATTTGTTATGTCCCAGGTAAAAACGCCATT
CCTTGCTTGAGGCGCAGTGATGAGTTCCCCTGTGCGAGAATCCAT
>JN053459
TTAATAAAGGTTGAATTTTATTGCATGTTGCTCCGTAACTTGGAGTGTGTTTAGTAATAC
ATCGTACACAACATGATCAACAGCTTGAAGGACAGTGTTAATGGAAATAACGCCTATCAT
ATCTAAATACTTGAGCACTTGATATCTAAATACTCTTAAGAAACGACCAGTCTGAGGCCG
TAAGGTCGTCCAGACCTTGAAGTTGAGAAAACACTTGTGAATCCCCAATGCCTTCCGAAG
GTTGTGGTTGAACCGTATCTGGAGTGTGATGATGTCGTGGTTCATGTTCCCTGGCCTCTT
GTCGTGGTCGGTGATTTCGAAATAGAGGGGATTTGTTATGTCCCAGGTAAAAACGCCATT
CCTTGCTTGAGGCGCAGTGATGAGTTCCCCTGTGCGAGAATCCAT
>JN053448
TTAATAAAGGTTGAATTTTATTGCATGTTGCTCCGTAACTTGGAGTGTGTTTAGTAATAC
ATCGTACACAACATGATCAACAGCTTGAAGGACAGTGTTAATGGAAATAACGCCTATCAT
ATCTAAATACTTGAGCACTTGATATCTAAATACTCTTAAGAAACGACCAGTCTGAGGCCG
TAAGGTCGTCCAGACCTTGAAGTTGAGAAAACACTTGTGAATCCCCAATGCCTTCCGAAG
GTTGTGGTTGAACCGTATCTGGAGTGTGATGATGTCGTGGTTCATGTTCCCTGGCCTCTT
GTCGTGGTCGGTGATTTCGAAATAGAGGGGATTTGTTATGTCCCAGGTAAAAACGCCATT
CCTTGCTTGAGGCGCAGTGATGAGTTCCCCTGTGCGAGAATCCAT
>JN053434
TTAATAAAGGTTGAATTTTATTGCATGTTGCTCCGTAACTTGGAGTGTGTTTAGTAATAC
ATCGTACACAACATGATCAACAGCTTGAAGGACAGTGTTAATGGAAATAACGCCTATCAT
ATCTAAATACTTGAGCACTTGATATCTAAATACTCTTAAGAAACGACCAGTCTGAGGCCG
TAAGGTCGTCCAGACCTTGAAGTTGAGAAAACACTTGTGAATCCCCAATGCCTTCCGAAG
GTTGTGGTTGAACCGTATCTGGAGTGTGATGATGTCGTGGTTCATGTTCCCTGGCCTCTT
GTCGTGGTCGGTGATTTCGAAATAGAGGGGATTTGTTATGTCCCAGGTAAAAACGCCATT
CCTTGCTTGAGGCGCAGTGATGAGTTCCCCTGTGCGAGAATCCAT
>AJ717527
TTAATAAAGGTTGAATTTTATTGCATGTTGCTCCGTAACTTGGAGTGTGTTTAGTAATAC
ATCGTACACAACATGATCAACAGCTTGAAGGACAGTGTTAATGGAAATAACGCCTATCAT
ATCTAAATACTTGAGCACTTGATATCTAAATACTCTTAAGAAACGACCAGTCTGAGGCCG
TAAGGTCGTCCAGACCTTGAAGTTGAGAAAACACTTGTGAATCCCCAATGCCTTCCGAAG
GTTGTGGTTGAACCGTATCTGGAGTGTGATGATGTCGTGGTTCATGTTCCCTGGCCTCTT
GTCGTGGTCGGTGATTTCGAAATAGAGGGGATTTGTTATGTCCCAGGTAAAAACGCCATT
CCTTGCTTGAGGCGCAGTGATGAGTTCCCCTGTGCGAGAATCCAT
>AJ717521
TTAATAAAGGTTGAATTTTATTGCATGTTGCTCCGTAACTTGGAGTGTGTTTAGTAATAC
ATCGTACACAACATGATCAACAGCTTGAAGGACAGTGTTAATGGAAATAACGCCTATCAT
ATCTAAATACTTGAGCACTTGATATCTAAATACTCTTAAGAAACGACCAGTCTGAGGCCG
TAAGGTCGTCCAGACCTTGAAGTTGAGAAAACACTTGTGAATCCCCAATGCCTTCCGAAG
GTTGTGGTTGAACCGTATCTGGAGTGTGATGATGTCGTGGTTCATGTTCCCTGGCCTCTT
GTCGTGGTCGGTGATTTCGAAATAGAGGGGATTTGTTATGTCCCAGGTAAAAACGCCATT
CCTTGCTTGAGGCGCAGTGATGTGTTCCCCTGTGCGAGAATCCAT
>HG530114
TTAATAAAGGTTGAATTTTATTGCATGTTGCTCCGTAACTTGGAGTGTGTTTAGTAATAC
ATCGTACACAACATGATCAACAGCTTGAAGGACAGTGTTAATGGAAATAACGCCTATCAT
ATCTAAATACTTGAGCACTTGATATCTAAATACTCTTAAGAAACGACCAGTCTGAGGCCG
TAAGGTCGTCCAGACCTTGAAGTTGAGAAAACACTTGTGAATCCCCAATGCCTTCCGAAG
GTTGTGGTTGAACCGTATCTGGAGTGTGATGATGTCGTGGTTCATGTTCCCTGGCCTCTT
GTCGTGGTCGGTGATTTCGAAATAGAGGGGATTTGTTATGTCCCAGGTAAAAACGCCATT
CCTTGCTTGAGGCGCAGTGATGAGTTCCCCTGTGCGAGAATCCAT
>JN053454
TTAATAAAGGTTGAATTTTATTGCATGTTGCTCCGTAACTTGGAGTGTGTTTAGTAATAC
ATCGTACACAACATGATCAACAGCTTGAAGGACAGTGTTAATGGAAATAACGCCTATCAT
ATCTAAATACTTGAGCACTTGATATCTAAATACTCTTAAGAAACGACCAGTCTGAGGCCG
TAAGGTCGTCCAGACCTTGAAGTTGAGAAAACACTTGTGAATCCCCAATGCCTTCCGAAG
GTTGTGGTTGAACCGTATCTGGAGTGTGATGATGTCGTGGTTCATGTTCCCTGGCCTCTT
GTCGTGGTCGGTGATTTCGAAATAGAGGGGATTTGTTATGTCCCAGGTAAAAACGCCATT
CCTTGCTTGAGGCGCAGTGATGAGTTCCCCTGTGCGAGAATCCAT
>HE814064
TTAATAAAGGTTGAATTTTATTGCATGTTGCTCCGTAACTTGGAGTGTGTTTAGTAATAC
ATCGTACACAACATGATCAACAGCTTGAAGGACAGTGTTAATGGAAATAACGCCTATCAT
ATCTAAATACTTGAGCACTTGATATCTAAATACTCTTAAGAAACGACCAGTCTGAGGCCG
TAAGGTCGTCCAGACCTTGAAGTTGAGAAAACACTTGTGAATCCCCAATGCCTTCCGAAG
GTTGTGGTTGAACCGTATCTGGAGTGTGATGATGTCGTGGTTCATGTTCCCTGGCCTCTT
GTCGTGGTCGGTGATTTCGAAATAGAGGGGATTTGTTATGTCCCAGGTAAAAACGCCATT
CCTTGCTTGAGGCGCAGTGATGAGTTCCCCTGTGCGAGAATCCAT
>JN053437
TTAATAAAGGTTGAATTTTATTGCATGTTGCTCCGTAACTTGGAGTGTGTTTAGTAATAC
ATCGTACACAACATGATCAACAGCTTGAAGGACAGTGTTAATGGAAATAACGCCTATCAT
ATCTAAATACTTGAGCACTTGATATCTAAATACTCTTAAGAAACGACCAGTCTGAGGCCG
TAAGGTCGTCCAGACCTTGAAGTTGAGAAAACACTTGTGAATCCCCAATGCCTTCCGAAG
GTTGTGGTTGAACCGTATCTGGAGTGTGATGATGTCGTGGTTCATGTTCCCTGGCCTCTT
GTCGTGGTCGGTGATTTCGAAATAGAGGGGATTTGTTATGTCCCAGGTAAAAACGCCATT
CCTTGCTTGAGGCGCAGTGATGAGTTCCCCTGTGCGAGAATCCAT
>JN053450
TTAATAAAGGTTGAATTTTATTGCATGTTGCTCCGTAACTTGGAGTGTGTTTAGTAATAC
ATCGTACACAACATGATCAACAGCTTGAAGGACAGTGTTAATGGAAATAACGCCTATCAT
ATCTAAATACTTGAGCACTTGATATCTAAATACTCTTAAGAAACGACCAGTCTGAGGCCG
TAAGGTCGTCCAGACCTTGAAGTTGAGAAAACACTTGTGAATCCCCAATGCCTTCCGAAG
GTTGTGGTTGAACCGTATCTGGAGTGTGATGATGTCGTGGTTCATGTTCCCTGGCCTCTT
GTCGTGGTCGGTGATTTCGAAATAGAGGGGATTTGTTATGTCCCAGGTAAAAACGCCATT
CCTTGCTTGAGGCGCAGTGATGAGTTCCCCTGTGCGAGAATCCAT
>JN053445
TTAATAAAGGTTGAATTTTATTGCATGTTGCTCCGTAACTTGGAGTGTGTTTAGTAATAC
ATCGTACACAACATGATCAACAGCTTGAAGGACAGTGTTAATGGAAATAACGCCTATCAT
ATCTAAATACTTGAGCACTTGATATCTAAATACTCTTAAGAAACGACCAGTCTGAGGCCG
TAAGGTCGTCCAGACCTTGAAGTTGAGAAAACACTTGTGAATCCCCAATGCCTTCCGAAG
GTTGTGGTTGAACCGTATCTGGAGTGTGATGATGTCGTGGTTCATGTTCCCTGGCCTCTT
GTCGTGGTCGGTGATTTCGAAATAGAGGGGATTTGTTATGTCCCAGGTAAAAACGCCATT
CCTTGCTTGAGGCGCAGTGATGAGTTCCCCTGTGCGAGAATCCAT
>JN053441
TTAATAAAGGTTGAATTTTATTGCATGTTGCTCCGTAACTTGGAGTGTGTTTAGTAATAC
ATCGTACACAACATGATCAACAGCTTGAAGGACAGTGTTAATGGAAATAACGCCTATCAT
ATCTAAATACTTGAGCACTTGATATCTAAATACTCTTAAGAAACGACCAGTCTGAGGCCG
TAAGGTCGTCCAGACCTTGAAGTTGAGAAAACACTTGTGAATCCCCAATGCCTTCCGAAG
GTTGTGGTTGAACCGTATCTGGAGTGTGATGATGTCGTGGTTCATGTTCCCTGGCCTCTT
GTCGTGGTCGGTGATTTCGAAATAGAGGGGATTTGTTATGTCCCAGGTAAAAACGCCATT
CCTTGCTTGAGGCGCAGTGATGAGTTCCCCTGTGCGAGAATCCAT
>NC_004674
TTAATAAAGGTTGAATTTTATTGCATGTTGCTCCGTAACTTGGAGTGTGTTTAGTAATAC
ATCGTACACAACATGATCAACAGCTTGAAGGACAGTGTTAATGGAAATAACGCCTATCAT
ATCTAAATACTTGAGCACTTGATATCTAAATACTCTTAAGAAACGACCAGTCTGAGGCCG
TAAGGTCGTCCAGACCTTGAAGTTGAGAAAACACTTGTGAATCCCCAATGCCTTCCGAAG
GTTGTGGTTGAACCGTATCTGGAGTGTGATGATGTCGTGGTTCATGTTCCCTGGCCTCTT
GTCGTGGTCGGTGATTTCGAAATAGAGGGGATTTGTTATGTCCCAGGTAAAAACGCCATT
CCTTGCTTGAGGCGCAGTGATGAGTTCCCCTGTGCGAGAATCCAT
>JN053455
TTAATAAAGGTTGAATTTTATTGCATGTTGCTCCGTAACTTGGAGTGTGTTTAGTAATAC
ATCGTACACAACATGATCAACAGCTTGAAGGACAGTGTTAATGGAAATAACGCCTATCAT
ATCTAAATACTTGAGCACTTGATATCTAAATACTCTTAAGAAACGACCAGTCTGAGGCCG
TAAGGTCGTCCAGACCTTGAAGTTGAGAAAACACTTGTGAATCCCCAATGCCTTCCGAAG
GTTGTGGTTGAACCGTATCTGGAGTGTGATGATGTCGTGGTTCATGTTCCCTGGCCTCTT
GTCGTGGTCGGTGATTTCGAAATAGAGGGGATTTGTTATGTCCCAGGTAAAAACGCCATT
CCTTGCTTGAGGCGCAGTGATGAGTTCCCCTGTGCGAGAATCCAT
>AJ717526
TTAATAAAGGTTGAATTTTATTGCATGTTGCTCCGTAACTTGGAGTGTGTTTAGTAATAC
ATCGTACACAACATGATCAACAGCTTGAAGGACAGTGTTAATGGAAATAACGCCTATCAT
ATCTAAATACTTGAGCACTTGATATCTAAATACTCTTAAGAAACGACCAGTCTGAGGCCG
TAAGGTCGTCCAGACCTTGAAGTTGAGAAAACACTTGTGAATCCCCAATGCCTTCCGAAG
GTTGTGGTTGAACCGTATCTGGAGTGTGATGATGTCGTGGTTCATGTTCCCTGGCCTCTT
GTCGTGGTCGGTGATTTCGAAATAGAGGGGATTTGTTATGTCCCAGGTAAAAACGCCATT
CCTTGCTTGAGGCGCAGTGATGAGTTCCCCTGTGCGAGAATCCAT
>AJ717524
TTAATAAAGGTTGAATTTTATTGCATGTTGCTCCGTAACTTGGAGTGTGTTTAGTAATAC
ATCGTACACAACATGATCAACAGCTTGAAGGACAGTGTTAATGGAAATAACGCCTATCAT
ATCTAAATACTTGAGCACTTGATATCTAAATACTCTTAAGAAACGACCAGTCTGAGGCCG
TAAGGTCGTCCAGACCTTGAAGTTGAGAAAACACTTGTGAATCCCCAATGCCTTCCGAAG
GTTGTGGTTGAACCGTATCTGGAGTGTGATGATGTCGTGGTGCATGTTCCCTGGCCTCTT
GTCGTGGTCGGTGATTTCGAAATAGAGGGGATTTGTTATGTCCCAGGTAAAAACGCCATT
CCTTGCTTGAGGCGCAGTGATGAGTTCCCCTGTGCGAGAATCCAT
>AJ717532
TTAATAAAGGTTGAATTTTATTGCATGTTGCTCCGTAACTTGGAGTGTGTTGAGTAATAC
ATCGTACACAACATGATCAACAGCTTGAAGGACAGTGTTAATGGAAATAACGCCTATCAT
ATCTAAATACTTGAGCACTTGATATCTAAATACTCTTAAGAAACGACCAGTCTGAGGCCG
TAAGGTCGTCCAGACCTTGAAGTTGAGAAAACACTTGTGAATCCCCAATGCCTTCCGAAG
GTTGTGGTTGAACCGTATCTGGAGTGTGATGATGTCGTGGTTCATGTTCCCTGGCCTCTT
GTCGTGGTCGGTGATTTCGAAATAGAGGGGATTTGTTATGTCCCAGGTAAAAACGCCATT
CCTTGCTTGAGGCGCAGTGATGAGTTCCCCTGTGCGAGAATCCAT
>AJ717529
TTAATAAAGGTTGAATTTTATTGCATATTGCTCCGTAACTTGGAGTGTGTTTAGTAATAC
ATCGTACACAACATGATCAACAGCTTGAAGGACAGTGTTAATGGAAATAACGCCTATCAT
ATCTAAATACTTGAGCACTTGATATCTAAATACTCTTAAGAAACGACCAGTCTGAGGCCG
TAAGGTCGTCCAGACCTTGAAGTTGAGAAAACACTTGTGAATCCCCAATGCCTTCCGAAG
GTTGTGGTTGAACCGTATCTGGAGTGTGATGATGTCGTGGTTCATGTTCCCTGGCCTCCT
GTCGTGGTCGGTGATTTCGAAATAGAGGGGATTTGTTATGTCCCAGGTAAAAACGCCATT
CCTTGCTTGAGGCGCAGTGATGAGTTCCCCTGTGCGAGAATCCAT
>AJ717528
TTAATAAATGTTGAATTTTATTGCATGTTGCTCCGTAACTTGGAGTGTGTTTAGTAATAC
ATCGTACACAACATGATCAACAGCTTGAAGGACAGTGTTAATGGAAATAACGCCTATCAT
ATCTAAATACTTGAGCACTTGATATCTAAATACTCTTAAGAAACGACCAGTCTGAGGCCG
TAAGGTCGTCCAGACCTTGAAGTTGAGAAAACACTTGTGAATCCCCAATGCCTTCCGAAG
GTTGTGGTTGAACCGTATCTGGAGTGTGATGATGTCGTGGTTCATGTTCCCTGGCCTCTT
GTCGTGGTCGGTGATTTCGAAATAGAGGGGATTTGTTATGTCCCAGGTAAAAACGCCATT
CCTTGCTTGAGGCGCAGTGATGAGTTCTCCTGTGCGAGAATCCAT
>HG530116
TTAATAAAGGTTGAATTTTATTGCATGTTGCTCCGTAACTTGGAGTGTGTTTAGTAATAC
AGCATACACAACATGATCAACAGCTTGAAGGACAGTGTTAATGGAAATAACGCCTATCAT
ATCTAAATACTTGAGCACTTGATATCTAAATACCCTTAAGAAACGACCAGTCTGAGGCCG
TAAGGTCGTCCAGACCTTGAAGTTGAGAAAACACTTGTGAATCCCCAATGCCCTCCGAAG
GTTGTGGTTGAACCGTATCTGGAGTGTGATGATGTCGTGGTTCATGTTCCCTGGCCGCTT
GTCGTGGTCGGTGATTTCGAAATAGAGGGGATTTGTTATGTCCCAGGTAAAAACGCCATT
CCTTGCTTGAGGCGCAGTGATGAGTTCCCCTGTGCGAGAATCCAT
>JX910240
TTAATAAAGGTTGAATTTTATTGCATGTTGCTCCGTAACTTGGAGTGTGTTTAGTAATAC
ACCGTACACAACATGATCAACAGCTTGAAGGACAGTGTTAATGGAAATAACGCCTATCAT
ATCTAAATACTTGAGCACTTGATATCTAAATACTCTTAAGAAACGACCAGTCTGAGGCCG
TAAGGTCGTCCAGACCTTGAAGTTGAGAAAACACTTGTGAATCCCCAATGCCTTCCGAAG
GTTGTGGTTGAACCGTATCTGGAGTGTGATGATGTCGTGGTTCATGTTCCCTGGCCTCTT
GTCGTGGTCGGTGATTTCGAAATAGAGGGGATTTGTTATGTCCCAGGTAAAAACGCCATT
CCTTGCTTGAGGCGCAGTGATGAGTTCCCCTGTGCGAGAATCCAT
>HG530113
TTAATAAAGGTTGAATTTTATTGCATGTTGCTCCGTAACTTGGAGTGTGTTTATTAATAC
ATCGTACACAACATGATCAACAGCTTGAAGGACAGTGTTAATGGAAATAACGCCTATCAT
ATCTAAATACTTGAGCACTTGATATCTAAATACTCTTAAGAAACGACCAGTCTGAGGCCG
TAAGGTCGTCCAGACCTTGAAGTTCAGAAAACACTTGTGAATCCCCAATGCCTTCCGAAG
GTTGTGGTTGAACCGTATCTGGAGTGTGATGATGTCGTGGTTCATGTTCCCTGGCCTCTT
GTCGTGGTCGGTGATTTCGAAATAGAGGGGATTTGTTATGTCCCAGGTAAAAACGCCATT
CCTTGCTTGAGGCGCAGTGATGAGTTCCCCTGTGCGAGAATCCAT
>AJ717535
TTAATAAAGGTTGAATTTTATTGCATGTTGCTCCGTAACTTGGAGTGTGTTTAGTAATAC
ATCGTACACAACATGATCAACAGCTTGAAGGACAGTGTTAATGGAAATAACGCCTATCAT
ATCTAAATACTTGAGCACTTGATATCTAAATACTCTTAAGAAACGACCAGTCTGAGGCCG
TAAGGTCGTCCAGACCTTGAAGTTCAGAAAACACTTGTGAATCCCCAATGCCTTCCGAAG
GTTGTGGTTGAACCGTATCTGGAGAGTGATGATGTCGTGGTTCATGTTCCCTGGCCTCTT
GTCGTGGTCGGTGATTTCGAAATATAGGGGATTTGTTATGTCCCAGGTAAAAACGCCATT
CCTTGCTTGAGGCGCAGTGATGAGTTCCCCTGTGCGAGAATCCAT
>AJ717534
TTAATAAAGGTTGAATTTTATTGCATGTTGCTCCGTAACTTGGAGTGTGTTTAGTAATAC
ATCGTACACAACATGATCAACAGCTTGAATGACAGTGTTAATGGAAATAACGCCTATCAT
ATCTAAATACTTGAGCACTTGATATCTAAATACTCTTAAGAAGCGACCAGTCTGAGGCCG
TAAGGTCGTCCAGACCTTGAAGTTCAGAAAACACTTGTGAATCCCCAATGCCTTCCGAAG
GTTGTGGTTGAACCGTATCTGGAGTGTGATGATGTCGTGGTTCATGTTCCCTGGCCGCTT
GTCGTGGTCGGTGATTTCGAAATAGAGGGGATTTGTTATGTCCCAGGTAAAAACGCCATT
CCTTGCTTGAGGCGCAGTGATGAGTTCCCCTGTGCGAGAATCCAT
>AJ717533
TTAATAAAGGTTGAATTTTATTGCATGTTGCTCCGTAACTTGGAGTGTGTTTAGTAATAC
ATCGTACACAACATGATCAACAGCTTGAATGACAGTGTTAATGGAAATAACGCCTATCAT
ATCTAAATACTTGAGCACTTGATATCTAAATACTCTTAAGAAACGACCAGTCTGAGGCCG
TAAGGTCGTCCAGACCTTGAAGTTCAGAAAACACTTGTGAATCCCCAATGCCTTCCGAAG
GTTGTGGTTGAACCGTATCTGGAGTGTGATGATGTCGTGGTTCATGTTCCCTGGCCTCTT
GTCGTGGTCGGTGATTTCGAAATAGAGGGGATTTGTTATGTCCCAGGTAAAAACGCCATT
CCTTGCTTGAGGCGCAGTGATGAGTTCCCCTGTGCGAGAATCCAT
>HE814063
TTAATAAAGGTTGAATTTTATTGCATGTTGCTCCGTAACTTGGAGTGTGTTTAGTAATAC
ATCGTACACAACATGATCAACAGCTTGAAGGACAGTGTTAATGGAAATAACGCCTATCAT
ATCCAAATACTTGAGCACTTGATATTTAAATACTCTTAAGAAACGACCAGTCTGAGGCCG
TAAGGTCGTCCAGACCTTGAAGTTGAGAAAACACTTGTGAATCCCCAATGCCTTCCGAAG
GTTGTGGTTGAACCGTATCTGGAGTGTGATGATGTCGTGGTTCATGTTCCCTGGCCTCTT
GTCGTGGTCGGTGATTTCGAAATAGAGGGGATTTGTTATGTCCCAGGTAAAAACGCCATT
CCTTGCTTGAGGCGCAGTGATGAGTTCCCCTGTGCGAGAATCCAT
>AJ717530
TTAATAAAGGTTGAATTTTATTGCATGTTGCTCCGTAACTTGGAGTGTGTTTAGTAATAC
ATCGTACACAACATGATCAACAGCTTGAAGGACAGTGTTAATGGAAATAACGCCTATCAT
ATCTAAATACTTGAGCACTTGATATTTAAAGACTCTTAAGAAACGACCAGTCTGAGGCCG
TAAGGTCGTCCAGACCTTGAAGTTGAGAAAACACTTGTGAATCCCCAATGCCTTCCGAAG
GTTGTGGTTGAACCGTATCTGGAGTGTGATGATGTCGTGGTTCATGTTCCCTGGCCTCTT
GTCGTGGTCGGTGATTTCGAAATAGAGGGGATTTGTTATGTCCCAGGTAAAAACGCCATT
CCTTGCTTGAGGCGCAGTGATGAGTTCCCCTGTGCGAGAATCCAT
>AJ717519
TTAATAAAGGTTGAATTTTATTGCATGTTGCTCCGTAACTTGGAGTGTGTTTAGTAATAC
ATCGTACACAACATGATCAACAGCTTGAAGGACAGTGTTAATGGAAATAACGCCTATCAT
ATCTAAATACTTGAGCACTTGATATCTAAATACTCTTAAGAAACGACCAGTCTGAGGCCG
TAAGGTCGTCCAGATCTTGAAGGTGAGAAAACACTTGTGAATCCCCAATGCCTTCCGAAG
GTTGTGGTTGAACCGTATCTGGAGTGTGATGATGTCGTGGTTCATGTTCCCTGGCCTCTT
GTCGTGGTCGGGGATTTCGAAATAGAGGGGATTTGTTATGTCCCAGGTAAAAACGCCATT
CCTTGCTTGAGGCGCAGTGATGAGTTCCCCTGTGCGAGAATCCAT
>AJ717516
TTAATAAAGGTTGAATTTTATTGCATGTTGCTCCGTAACTTGGAGTGTGTTTAGTAATAC
ATCGTACACAACATGATCAACAGCTTGAAGGACAGTGTTAATGGAAATAACGCCTATCAT
ATCTAAATACTTGAGCACTTGATATCTAAATACTCTTAAGAAACGACCAGTCTGAGGCCG
TAAGGTCGTCCAGATCTTGAAGTTGAGAAAACACTTGTGAATCCCCAATGCCTTCCGAAG
GTTGTGGTTGAACCGTATCTGGAGTGTGATGATGTCGTGGTTCATGTTCCCTGGCCTCTT
GTCGTGGTCGGGGATTTCGAAATAGAGGGGATTTGTTATGTCCCAGGTAAAAACGCCATT
CCTTGCTTGAGGCGCAGTGATGAGTTCCCCTGTGCGAGAATCCAT
>AJ717520
TTAATAAAGGTTGAATTTTATTGCATGTTGCTCCGTAACTTGGAGTGTGTTTAGTAATAC
ATCGTACACAACATGATCAACAGCTTGAAGGACAGTGTTAATGGAAATAACGCCTATCAT
ATCTAAATACTTGAGCACTTGATATCTAAATACTCTTAAGAAACGACCAGTCTGAGGCCG
TAAGGTCGTCCAGATCTTGAAGTTGAGAAAACACTTGTGAATCCCCAATGCCTTCCGAAG
GTTGTGGTTGAACCGTATCTGTAGTGTGATGATGTCGTGGTTCATGTTCCCTGGCCTCTT
GTCGTGGTCGGGGATTGCGAAATAGAGGGGATTTGTTATGTCCCAGGTAAAAACGCCATT
CCTTGCTTGAGGCGCAGTGATGAGTTCCCCTGCGCGAGAATCCAT
>AJ717518
TTAATAAAGGTTAAATTTTATTGCATGTTGCTCCGTAACTTGGAGTGTGTTTAGTAATAC
ATCGTACACAACATGATCAACAGCTTGAAGGACATTGTTAATGGAAATAACGCCTATCAT
ATCTAAATACTTGAGCACTTGATATCTAAATACTCTTAAGAAACGACCAGTCTGAGGCCG
TAAGGTCGTCCAGATCTTGAAGTTGAGAAAACACTTGTGAATCCCCAATGCCTTCCGGAG
GTTGTGGTTGAACCGTATCTGGAGTGTGATGATGTCGTGGTTCATGTTCCCTGGCCTCTT
GTCGTGGTCTGGGATTTCGAAATAGAGGGGATTTGTTATGTCCCAGGTAAAAACGCCATT
CCTTGCTTGAGGCGCAGTGATGAGTTCCCCTGTGCGAGAATCCAT
>HG530115
TTAATAAAGGTTGAATTTTATTGCATGTTGCTCCGTAACTTGGAGTGTGTTTAGTAATAC
ATCGTACACAACATGATCAACAGCCTGAAGGACAGTGTTAATGGAAATAACGCCTATCAT
ATCTAAATATTTGAGCACTTGATATCTAAATACTCTTAAGAAACGACCAGTCTGAGGCCG
TAAGGTCGTCCAGATCTTGAAGTTGAGAAAACACTTGTGAATCCCCAATGCCTTCCGAAG
GTTGTGGTTGAACCGTATCTGGAGTGTGATGATGTCGTGGTTCATGTTCCCTGGCCTCTT
GTCGTGGTCGGGGATTTCGAAATAGAGGGGATTTGTTATGTCCCAGGTAAAAACGCCATT
CCTTGCTTGAGGCGCAGTGATGAGTTCCCCTGTGCGAGAATCCAT
>AJ717522
TTAATAAAGGTTGAATTTTATTGCATGTTGCTCCGTAACTTGGAGTGTGTTTAGTAATAC
ATCGTACACAACATGATCAACAGCTTGAAGGACAGTGTTAATGGAAATAACGCCTATCAT
ATCTAAATACTTGAGCACTTGATATCTAAATACTCTTAAGAAACGACCAGTCTGAGGCCG
TAAGGTCGTCCAGATCTTGAAGTTGAGAAAACACTTGTGAATCCCCAATGCCTTCCGAAG
GTTGTGGTTGAACCGTATCTGGAGTGTGATGATGTCGTGGTTCATGTTCCCTGGCCTCTT
GTCGTGGTCGGTGATTTCGAAATAGAGGGGATTTGTTATGTCCCAGGTAAAAACGCCATT
CCTTGCTTGAGGCGCAGTGATGAGTTCCCCTGTGCGAGAATCCAT
>JN053447
TTAATAAAGGTTGAATTTTATTGCATGTTGCTCCGTAACTTGGAGTGTGTTTAGTAATAC
ATCGTACACAACATGATCAACAGCGTGAAGGACAGTGTTAATGGAAATAACGCCTATCAT
ATCTAAATACTTGAGCACTTGATATCTAAATACTCTTAAGAAACGACCAGTCTGAGGCCG
TAAGGTCGTCCAGACCTTGAAGTTGAGAAAACACTTGTGAATCCCCAATGCCTTCCGAAG
GTTGTGGTTGAACCGTATCTGGAGTGTGATGATGTCGTGGTTCATGTTCCCTGGTCTCTT
GTCGTGGTCGGTGATTTCGAAATAGAGGGGATTTGTTATGTCCCAGGTAAAAACGCCATT
CCTTGCTTGAGGCGCAGTGATGAGTTCCCCTGTGCGAGAATCCAT
>JN053446
TTAATAAAGGTTGAATTTTATTGCATGTTGCTCCGTAACTTGGAGTGTGTTTAGTAATAC
ATCGTACACAACATGATCAACAGCGTGAAGGACAGTGTTAATGGAAATAACGCCTATCAT
ATCTAAATACTTGAGCACTTGATATCTAAATACTCTTAAGAAACGACCAGTCTGAGGCCG
TAAGGTCGTCCAGACCTTGAAGTTGAGAAAACACTTGTGAATCCCCAATGCCTTCCGAAG
GTTGTGGTTGAACCGTATCTGGAGTGTGATGATGTCGTGGTTCATGTTCCCTGGTCTCTT
GTCGTGGTCGGTGATTTCGAAATAGAGGGGATTTGTTATGTCCCAGGTAAAAACGCCATT
CCTTGCTTGAGGCGCAGTGATGAGTTCCCCTGTGCGAGAATCCAT
>JN053444
TTAATAAAGGTTGAATTTTATTGCATGTTGCTCCGTAACTTGGAGTGTGTTTAGTAATAC
ATCGTACACAACATGATCAACAGCGTGAAGGACAGTGTTAATGGAAATAACGCCTATCAT
ATCTAAATACTTGAGCACTTGATATCTAAATACTCTTAAGAAACGACCAGTCTGAGGCCG
TAAGGTCGTCCAGACCTTGAAGTTGAGAAAACACTTGTGAATCCCCAATGCCTTCCGAAG
GTTGTGGTTGAACCGTATCTGGAGTGTGATGATGTCGTGGTTCATGTTCCCTGGTCTCTT
GTCGTGGTCGGTGATTTCGAAATAGAGGGGATTTGTTATGTCCCAGGTAAAAACGCCATT
CCTTGCTTGAGGCGCAGTGATGAGTTCCCCTGTGCGAGAATCCAT
>JN053442
TTAATAAAGGTTGAATTTTATTGCATGTTGCTCCGTAACTTGGAGTGTGTTTAGTAATAC
ATCGTACACAACATGATCAACAGCGTGAAGGACAGTGTTAATGGAAATAACGCCTATCAT
ATCTAAATACTTGAGCACTTGATATCTAAATACTCTTAAGAAACGACCAGTCTGAGGCCG
TAAGGTCGTCCAGACCTTGAAGTTGAGAAAACACTTGTGAATCCCCAATGCCTTCCGAAG
GTTGTGGTTGAACCGTATCTGGAGTGTGATGATGTCGTGGTTCATGTTCCCTGGTCTCTT
GTCGTGGTCGGTGATTTCGAAATAGAGGGGATTTGTTATGTCCCAGGTAAAAACGCCATT
CCTTGCTTGAGGCGCAGTGATGAGTTCCCCTGTGCGAGAATCCAT
>JN053440
TTAATAAAGGTTGAATTTTATTGCATGTTGCTCCGTAACTTGGAGTGTGTTTAGTAATAC
ATCGTACACAACATGATCAACAGCGTGAAGGACAGTGTTAATGGAAATAACGCCTATCAT
ATCTAAATACTTGAGCACTTGATATCTAAATACTCTTAAGAAACGACCAGTCTGAGGCCG
TAAGGTCGTCCAGACCTTGAAGTTGAGAAAACACTTGTGAATCCCCAATGCCTTCCGAAG
GTTGTGGTTGAACCGTATCTGGAGTGTGATGATGTCGTGGTTCATGTTCCCTGGTCTCTT
GTCGTGGTCGGTGATTTCGAAATAGAGGGGATTTGTTATGTCCCAGGTAAAAACGCCATT
CCTTGCTTGAGGCGCAGTGATGAGTTCCCCTGTGCGAGAATCCAT
>JN053435
TTAATAAAGGTTGAATTTTATTGCATGTTGCTCCGTAACTTGGAGTGTGTTTAGTAATAC
ATCGTACACAACATGATCAACAGCGTGAAGGACAGTGTTAATGGAAATAACGCCTATCAT
ATCTAAATACTTGAGCACTTGATATCTAAATACTCTTAAGAAACGACCAGTCTGAGGCCG
TAAGGTCGTCCAGACCTTGAAGTTGAGAAAACACTTGTGAATCCCCAATGCCTTCCGAAG
GTTGTGGTTGAACCGTATCTGGAGTGTGATGATGTCGTGGTTCATGTTCCCTGGTCTCTT
GTCGTGGTCGGTGATTTCGAAATAGAGGGGATTTGTTATGTCCCAGGTAAAAACGCCATT
CCTTGCTTGAGGCGCAGTGATGAGTTCCCCTGTGCGAGAATCCAT
>JN053438
TTAATAAAGGTTGAATTTTATTGCATGTTGCTCCGTAACTTGGAGTGTGTTTAGTAATAC
ATCGTACACAACATGATCAACAGCGTGAAGGACAGTGTTAATGGAAATAACGCCTATCAT
ATCTAAATACTTGAGCACTTGATATCTAAATACTCTTAAGAAACGACCAGTCTGAGGCCG
TAAGGTCGTCCAGACCTTGAAGTTGAGAAAACACTTGTGAATCCCCAATGCCTTCCGAAG
GTTGTGGTTGAACCGTATCTGGAGTGTGATGATGTCGTGGTTCATGTTCCCTGGTCTCTT
GTCGTGGTCGGTGATTTCGAAATAGAGGGGATTTGTTATGTCCCAGGTAAAAACGCCATT
CCTTGCTTGAGGCGCAGTGATGAGTTCCCCTGTGCGAGAATCCAT
>JN053433
TTAATAAAGGTTGAATTTTATTGCATGTTGCTCCGTAACTTGGAGTGTGTTTAGTAATAC
ATCGTACACAACATGATCAACAGCGTGAAGGACAGTGTTAATGGAAATAACGCCTATCAT
ATCTAAATACTTGAGCACTTGATATCTAAATACTCTTAAGAAACGACCAGTCTGAGGCCG
TAAGGTCGTCCAGACCTTGAAGTTGAGAAAACACTTGTGAATCCCCAATGCCTTCCGAAG
GTTGTGGTTGAACCGTATCTGGAGTGTGATGATGTCGTGGTTCATGTTCCCTGGTCTCTT
GTCGTGGTCGGTGATTTCGAAATAGAGGGGATTTGTTATGTCCCAGGTAAAAACGCCATT
CCTTGCTTGAGGCGCAGTGATGAGTTCCCCTGTGCGAGAATCCAT
>JN053432
TTAATAAAGGTTGAATTTTATTGCATGTTGCTCCGTAACTTGGAGTGTGTTTAGTAATAC
ATCGTACACAACATGATCAACAGCGTGAAGGACAGTGTTAATGGAAATAACGCCTATCAT
ATCTAAATACTTGAGCACTTGATATCTAAATACTCTTAAGAAACGACCAGTCTGAGGCCG
TAAGGTCGTCCAGACCTTGAAGTTGAGAAAACACTTGTGAATCCCCAATGCCTTCCGAAG
GTTGTGGTTGAACCGTATCTGGAGTGTGATGATGTCGTGGTTCATGTTCCCTGGTCTCTT
GTCGTGGTCGGTGATTTCGAAATAGAGGGGATTTGTTATGTCCCAGGTAAAAACGCCATT
CCTTGCTTGAGGCGCAGTGATGAGTTCCCCTGTGCGAGAATCCAT
>JN053443
TTAATAAAGGTTGAATTTTATTGCATGTTGCTCCGTAACTTGGAGTGTGTTTAGTAATAC
ATCGTACACAACATGATCAACAGCGTGAAGGACAGTGTTAATGGAAATAACGCCTATCAT
ATCTAAATACTTGAGCACTTGATATCTAAATACTCTTAAGAAACGACCAGTCTGAGGCCG
TAAGGTCGTCCAGACCTTGAAGTTGAGAAAACACTTGTGAATCCCCAATGCCTTCCGAAG
GTTGTGGTTGAACCGTATCTGGAGTGTGATGATGTCGTGGTTCATGTTCCCTGGTCTCTT
GTCGTGGTCGGTGATTTTGAAATAGAGGGGATTTGTTATGTCCCAGGTAAAAACGCCCAT
CCTTGCTTGAGGCGCAGTGATGAGTTCCCCTGTGCGAGAATCCAT
>JN053436
TTAATAAAGGTTGAATTTTATTGCATGTTGCTCCGTAACTTGGAGTGTGTTTAGTAATAC
ATCGTACACAACATGATCAACAGCGTGAAGGACAGTGTTAATGGAAATAACGCCTATCAT
ATCTAAATACTTGAGCACTTGATATCTAAATACTCTTAAGAAACGACCAGTCTGAGGCCG
TAAGGTCGTCCAGACCTTGAAGTTGAGAAAACACTTGTGAATCCCCAATGCCTTCCGAAG
GTTGTGGTTGAACCGTATCTGGAGTGTGATGATGTCGTGGTTCATGTTCCCTGGCCTCTT
GTCGTGGTCGGTGATTTTGAAATAGAGGGGATTTGTTATGTCCCAGGTAAAAACGCCATT
CCTTGCTTGAGGCGCAGTGATGAGTTCCCCTGTGCGAGAATCCAT
>JN053452
TTAATAAAGGTTGAATTTTATTGCATGTTGCTCCGTAACTTGGAGTGTGTTTAGTAATAC
ATCGTACACAACATGATCAACAGCGTGAAGGACAGTGTTAATGGAAATAACGCCTATCAT
ATCTAAATACTTGAGCACTTGATATCTAAATACTCTTAAGAAACGACCAGTCTGAGGCCG
TAAGGTCGTCCAGACCTTGAAGTTGAGAAAACACTTGTGAATCCCCAATGCCTTCCGAAG
GTTGTGGTTGAACCGTATCTGGAGTGTGATGATGTCGTGGTTCATGTTCCCTGGCCTCTT
GTCGTGGTCGGTGATTTCGAAATAGAGGGGATTTGTTATGTCCCAGGTAAAAACGCCATT
CCTTGCTTGAGGCGCAGTGATGAGTTCCCCTGTGCGAGAATCCAT
>HG530112
TTAATAAAGGTTGAATTTTATTGCATGTTGCTCCGTAACTTGGAGTGTGTTTAGTAATAC
ATCGTACACAACATGATCAACAGCCTGAAGGACAGTGTTAATGGAAATAACGCCTATCAT
ATCTAAATACTTGAGCACTTGATATCTAAATACTCTTAAGAAACGACCAGTCTGAGGCCG
TAAGGTCGTCCAGACCTTGAAGTTGAGAAAACACTTGTGAATCCCCAATGCCTTCCGAAG
GTTGTGGTTGAACCGTATCTGGAGTGTGATGATGTCGTGGTTCATGTTCCCTGGCCTCTT
GTCGTGGTCGGTGATTTCGAAATAGAGGGGATTTGTTATGTCCCAGGTAAAAACGCCATT
CCTTGCTTGAGGCGCAGTGATGAGTTCCCCTGTGCGAGAATCCAT
>JN053456
TTAATAAAGGTTGAATTTTATTGCATGTTGCTCCGTAACTTGGAGTGTGTTTAGTAATAC
ATCGTACACAACATGATCAACAGCTTGAAGGACAGTGTTAATGGAAATAACGCCTATCAT
ATCTAAATACTTGAGCACTTGATATCTAAATACTCTTAAGAAACGACCAGTCTGAGGCCG
TAAGGTCGTCCAGACCTTGAAGTTGAGAAAACACTTGTGAATCCCCAATGCCTTCCGAAG
GTTGTGGTTGAACCGTATCTGGAGTGTGATGATGTCGTGGTTCATGTTCCCTGGTCTCTT
GTCGTGGTCGGTGATTTCGAAATAGAGGGGATTTGTTATGTCCCAGGTAAAAACGCCATT
CCTTGCTTGAGGCGCAGTGATGAGTTCCCCTGTGCGAGAATCCAT
>AJ717523
TTAATAAAGGTTGAATTTTATTGCATGTTGCTCCGTAACTTGGAGTGTGTTTAGTAATAC
ATCGTACACAACATGATCAACAGCTTGAAGGACAGTGTTAATGGAAATAACGCCTATCAT
ATCTAAATACTTGAGCACTTGATATCTAAATACTCTTAAGAAACGACCAGTCTGAGGCCG
TAAGGTCGTCCAGACCTTGAAGTTGAGAAAACACTTGTGAATCCCCAATGCCTTCCGAAG
GTTGTGGTTGAACCGTATCTGGAGTGTGATGATGTCGTGGTTCATGTTCCCTGGTCTCTT
GTCGTGGTCGGTGATTTCGAAATAGAGGGGATTTGTTATGTCCCAGGTAAAAACGCCATT
CCTTGCTTGAGGCGCAGTGATGAGTTCCCCTGTGCGAGAATCCAT
>JN053453
TTAATAAAGGTTGAATTTTATTGCATGTTGCTCCGTAACTTGGAGTGTGTTTAGTAATAC
ATCGTACACAACATGATCAACAGCTTGAAGGACAATGTTAATGGAAATAACGCCTATCAT
ATCTAAATACTTGAGCACTTGATATCTAAATACTCTTAAGAAACGACCAGTCTGAGGCCG
TAAGGTCGTCCAGACCTTGAAGTTGAGAAAACACTTGTGAATCCCCAATGCCTTCCGAAG
GTTGTGGTTGAACCGTATCTGGAGTGTGATGATGTCGTGGTTCATGTTCCCTGGTCTCTT
GTCGTGGTCGGTGATTTCGAAATAGAGGGGATTTGTTATGTCCCAGGTAAAAACGCCATT
CCTTGCTTGAGGCGCAGTGATGAGTTCCCCTGTGCGAGAATCCAT
>JN053457
TTAATAAAGGTTGAATTTTATTGCATGTTGCTCCGTAACTTGGAGTGTGTTTAGTAATAC
ATCGTACACAACATGATCAACAGCTTGAAGGACAGTGTTAATGGAAATAACGCCTATCAT
ATCTAAATACTTGAGCACTTGATATCTAAATACTCTTAAGAAACGACCAGTCTGAGGCCG
TAAGGTCGTCCAGACCTTGAAGTTGAGAAAACACTTGTGAATCCCCAATGCCTTCCGCAG
GTTGTGGTTGAACCGTATCTGGAGTGTGATGATGTCGTGGTTCATGTTGCCTGGCCTTTG
GTGGTGCTTGGTGATTTCGAAATAGAGGGGATTTGTTATGTCCCAGGTAAAAACGCCATT
CCTTGCTTGAGGAGCAGTGATGAGTTCCCCTGTGCGAGAATCCAT
>JN053439
TTAATAAAGGTTGAATTTTATTGCATGTTGCTCCGTAACTTGGAGTGTGTTTAGTAATAC
ATCGTACACAACATGATCAACAGCTTGAAGGACAATGTTAATGGAAATAACGCCTATCAT
ATCCAAATACTTGAGCACTTGATATCTAAATACTCTTAAGAAACGACCAGTCTGAGGCCG
TAAGGTCGTCCAGACCTTGAAGTTGAGAAAACACTTGTGAATCCCCAATGCCTTCCGAAG
GTTGTGGTTGAACCGTATCTGGAGTGTGATGATGTCGTGGGTCATGTTCCCTGGCCTCTT
GTGGTGGTCGGTGATTTCGAAATAGAGGGGATTTGTTATGTCCCAGGTAAAAACGCCATT
CCTTGCTTGAGGAGCAGTGATGAGTTCCCCTGTGCGAGAATCCAT
>JN053451
TTAATAAAGGTTGAATTTTATTGCATGTTGCTCCGTAACTTGGAGTGTGTTTAGTAATAC
ATCGTACACAACATGATCAACAGCTTGAAGTACAGTGTTAATGGAAATAACGCCTATCAT
ATCTAAATACTTGAGCACTTGATATCTAAATACTCTTAAGAAACGACCAGTCTGAGGCCG
TAAGGTCGTCCAGACCTTGAAGTTGAGAAAACACTTGTGAATCCCCAATGCCTTCCGAAG
GTTGTGGTTGAACCGTATCTGGAGTGTGATGATGTCGTGGTTCATGTTCCCTGGCCTCTT
GTCGTGGTCGGTGATTTCGAAATAGAGGGGATTTGTTATGTCCCAGGTAAAAACGCCATT
CCTTGCTTGAGGCGCAGTGATGAGTTCCCCTGTGCGAGAATCCAT
>AJ717558
TTAATAAAGGTTGAATTTTATTGCATGTTGCTCCGTAACTTGGAGTGTGTTTAGTAATAC
ATCGTATAGAACATGATCAACAGCTTGAAGTACAGTATTAATGGAAATAACGCCTATCAT
ATCTAAATACTTGAATACTTGATATCTAAATACTCTTAAGAAAAGACCAGTCTGAGGCCG
TAAGGTCGTCCAGACCTTGAAGTTGAGAAAACACTTGTGAATCCCCAATGCCTTCCGGAT
GTTGTGGTTGAACCGTATCTGGAGTGTGATGATGTCGTGGTTCATGTTCCCTGGTCTCTT
GTCGTGGTTGGTGATTTCGAAATAGAGGGGATTTGTTATGTCCCAGGTAAAAACGCCATT
CCTTGCTTGAGGCGCAGTGATGAGTTCCCCTGTGCGAGAATCCAT
>JF909149
TTAATAAAGGTTGAATTTTATTGCATGTTGCTCCGTAACTTGGAGCGTGTTGAGTAATAC
ATCGTACATAACATGATCAACAGCCTGAAGTACAGTGTTAATGGAAATAACGCCTATCAT
ATCTAAATACTTGAGCACTTGATATTTAAATACTTTTAAGAAACGACCAGTCTGAGGCCG
TAAGGTCGTCCAGATCTTGAAGTTGAGAAAACACTTGTGAATCCCCAATGCCTTCCGGAG
GTTGTGGTTGAACCGTATCTGGAGTGTGATGATGTCGTGGTTCATGTTCCCTGGCCGCTT
GTCGTGGTTGGTGATTTCGAAATAGAGGGGATTTGTTATTTCCCAGGTAAAAACGCCATT
CGTTGCTTGAGGCGCAGTGATGAGTTCCCCTGTGCGAGAATCCAT
>JF909118
TTAATAAAGGTTGAATTTTATTGCATGTTTCTCCGTAACTTGGAGCGTGTTGAGTAATAC
ATCGTACAGAACATGATCAACAGCCTGAAGTACAGTGTTAATGGAAATAACGCCTATCAT
ATCTAAATACTTGAGCACTTGATATCTAAATACTTTTAAGAAACGACCAGTCTGAGGCCG
TAAGGTCGTCCAGACCTTGAAGTTGAGAAAACACTTGTGAATCCCCAATGCCTTCCGGAG
GTTGTGGTTGAACCGTATCTGGAGTGTGATGATGTCGTGGTTCATGTTCCCTGGCCGCTT
GTCGTGGTCGGTGATTTCGAAATAGAGGGGATTTGTTATTTCCCAGGTAAAAACGCCATT
CGTTGCTTGAGGCGCAGTGATGAGTTCCCCTGTGCGAGAATCCAT
>JF909099
TTAATAAAGGTTGAATTTTATTGCATGTTGCTCCGTAACTTGGAGCGTGTTTAGTAATAC
ATCGTACAGAACATGATCAACAGCCTGAAGTACAGTGTTAACGGAAATAACGCCTATCAT
ATCTAAATACTTGAGCACTTGATATCTAAATACTTTTAAGAAACGACCAGTCTGAGGCCG
TAAGGTCGTCCAGACCTTGAAGTTGAGAAAACACTTGTGAATCCCCAATGCCTTCCGGAG
GTTGTGGTTGAACCGTATCTGGAGTGTGATGATGTCGTGGTTCATGTTCCCTGGCCGCTT
GTCGTGGTTGGTGATTTCGAAATAGAGGGGATTTGTTATTCCCCAGGTAAAAACGCCATT
CGTTGCTTGAGGCGCAGTGATGAGTTCCCCTGTGCGAGAATCCAT
>JF909084
TTAATAAAGGTTGAATTTTATTGCATGTTGCTCCGTAACTTGGAGCGTGTTTAGTAATAC
ATCGTACAGAACATGATCAACAGCCTGAAGTACAGTGTTAACGGAAATAACGCCTATCAT
ATCTAAATACTTGAGCACTTGATATCTAAATACTTTTAAGAAACGACCAGTCTGAGGCCG
TAAGGTCGTCCAGACCTTGAAGTTGAGAAAACACTTGTGAATCCCCAATGCCTTCCGGAG
GTTGTGGTTGAACCGTATCTGGAGTGTGATGATGTCGTGGTTCATGTTCCCTGGCCGCTT
GTCGTGGTTGGTGATTTCGAAATAGAGGGGATTTGTTATTCCCCAGGTAAAAACGCCATT
CGTTGCTTGAGGCGCAGTGATGAGTTCCCCTGTGCGAGAATCCAT
>JF909133
TTAATAAAGGTTGAATTTTATTGCATGTTGCTCCGTAACTTGGAGCGTGTTTAGTAATAC
AGCGTACAGAACATGATCAACAGCCTGAAGTACAGTGTTAATGGAAATAACGCCTATCAT
ATCTAAATACTTGAGCACTTGATATCTAAATACTTTTAAGAAACGACCAGTCTGAGGCCG
TAAGGTCGTCCAGACCTTGAAGTTGAGAAAACACTTGTGAATCTCCAATGCCTTCCGGAG
GTTGTGGTTGAACCGTATCTGGAGTGTGATGATGTCGTGGTTCATGTTCCCTGGCCGCTT
GTCGTGGTTGGTGATTTCGAAATAGAGGGGATTTGTTATTGCCCAGATAAAAACGCCATT
CGTTGCTTGAGGCGCAGTGATGAGTTCCCCTGTGCGAGAATCCAT
>JF909121
TTAATAAAGGTTGAATTTTATTGCATGTTGCTCCGTAACTTGGAGCGTGTTTAGTAATAC
ATCGTACAGAACATGATCAACAGCCTGAAGTACAGTGTTAATGGAAATAACGCCTATCAT
ATCTAAATACTTGAGCACTTGATATCTAAATACTTTTAAGAAACGACCAGTCTGAGGCCG
TAAGGTCGTCCAGACCTTGAAGTTGAGAAAACACTTGTGAATCCCCAGTGCCTTCCGGAG
GGTGTGGTTGAACCGTATCTGGAGTGTGATGATGTCGTGGTTCATGTTCCCTGGCCGCTT
GTCGTGGTTGGTGATTTCGAAATAGAGGGGATTTGTTATTTCCCAGGTAAAAACGCCATT
CGTTGCTTGAGGCGCAGTGATGAGTTCCCCTGTGCGAGAATCCAT
>JF909120
TTAATAAAGGTTGAATTTTATTGCATGTTGCTCCGTAACTTGGAGCGTGTTTAGTAATAC
ATCGTACAGAACATGATCAACAGCCTGAAGTACAGTGTTAATGGAAATAACGCCTATCAT
ATCTAAATACTTGAGCACTTGATATCTAAATACTTTTAAGAAACGACCAGTCTGAGGCCG
TAAGGTCGTCCAGACCTTGAAGTTGAGAAAACACTTGTGAATCCCCAGTGCCTTCCGGAG
GGTGTGGTTGAACCGTATCTGGAGTGTGATGATGTCGTGGTTCATGTTCCCTGGCCGCTT
GTCGTGGTTGGTGATTTCGAAATAGAGGGGATTTGTTATTTCCCAGGTAAAAACGCCATT
CGTTGCTTGAGGCGCAGTGATGAGTTCCCCTGTGCGAGAATCCAT
>JF909115
TTAATAAAGGTTGAATTTTATTGCATGTTGCTCCGTAACTTGGAGCGTGTTTAGTAATAC
ATCGTACAGAACATGATCAACAGCCTGAAGTACAGTGTTAATGGAAATAACGCCTATCAT
ATCTAAATACTTGAGCACTTGATATCTAAATACTTTTAAGAAACGACCAGTCTGAGGCCG
TAAGGTCGTCCAGACCTTGAAGTTGAGAAAACACTTGTGAATCCCCAGTGCCTTCCGGAG
GTTGTGGTTGAACCGTATCTGGAGTGTGATGATGTCGTGGTTCATGTTCCCTGGCCGCTT
GTCGTGGTTGGTGATTTCGAAATAGAGGGGATTTGTTATTTCCCAGGTAAAAACGCCATT
CGTTGCTTGAGGCGCAGTGATGAGTTCCCCTGTGCGAGAATCCAT
>JF909119
TTAATAAAGGTTGAATTTTATTGCATGTTGCTCCGTAACTTGGAGCGTGTTTAGTAATAC
ATCGTACAGAACATGATCAACAGCCTGAAGTACAGTGTTAATGGAAATAACGCCTATCAT
ATCTAAATACTTGAGCACTTGATATCTAAATACTTTTAAGAAACGACCAGTCTGAGGCCG
TAAGGTCGTCCAGACCTTGAAGTTGAGAAAACACTTGTGAATCCCCAGTGCCTTCCGGAG
GTTGTGGTTGAACCGTATCTGGAGTGTGATGATGTCGTGGTTCATGTTCCCTGGCCGCTT
GTCGTGGTTGGTGATTTCGAAATAGAGGGGATTTGTTATTTCCCAGGTAAAAACGCCATT
CGTTGCTTGAGGCGCAGTGATGAGTTCCCCTGTGCGAGAATCCAT
>JF909090
TTAATAAAGGTTGAATTTTATTGCATGTTGCTCCGTAACTTGGAGCGTGTTTAGTAATAC
ATCGTACAGAACATGATCAACAGCCTGAAGTAGAGTGTTAATGGAAATAACGCCTATCAT
ATCTAAATACTTGAGCACTTGATATCTAAATACTTTTAAGAAACGACCAGTCTGAGGCCG
TAAGGTCGTCCAGACCTTGAAGTTGAGAAAACACTTGTGAATCCCCAATGCCTTCCGGAG
GTTGTGGTTGAACCGTATCTGGAGTGTGATGATGTCGTGGTTCATGTGCCCTGGCCGCTT
GTCGTGGTTGGTGATTTCGAAATAGAGGGGATTTGTTATTTCCCAGGTAAAAACGCCATT
CGTTGCTTGAGGCGCAGTGATGAGTTCCCCTGTGCGAGAATCCAT
>JF909082
TTAATAAAGGTTGAATTTTATTGCATGTTGCTCCGTAACTTGGAGCGTGTTTAGTAATAC
ATCGTACAGAACATGATCAACAGCCTGAAGTAGAGTGTTAATGGAAATAACGCCTATCAT
ATCTAAATACTTGAGCACTTGATATCTAAATACTTTTAAGAAACGACCAGTCTGAGGCCG
TAAGGTCGTCCAGACCTTGAAGTTGAGAAAACACTTGTGAATCCCCAATGCCTTCCGGAG
GTTGTGGTTGAACCGTATCTGGAGTGTGATGATGTCGTGGTTCATGTGCCCTGGCCGCTT
GTCGTGGTTGGTGATTGCGAAATAGAGGGGATTTGTTATTTCCCAGGTAAAAACGCCATT
CGTTGCTTGAGGCGCAGTGATGAGTTCCCCTGTGCGAGAATCCAT
>JF909111
TTAATAAAGGTTGAATTTTATTGCATGTTGCTCCGTAACTTGGAGCGTGTTTAGTAATAC
ATCGTACAGAACATGATCAACAGCCTGAAGTACAGTGTTAATGGAAATAACGCCTATCAT
ATCTAAATACTTGAGCACTTGATATCTAAATACTTTTAAGAAACGACCAGTCTGAGGCCG
TAAGGTCGTCCAGACCCTGAAGTTGAGAAAACACTTGTGAATCCCCAATGCCTTCCGGAG
GTTGTGGTTGAATCGTATCTGGAGTGTGATGATGTCGTGGTGCATGTTCCCTGGCCGCTT
GTCGTGGTTGGTGATTTCGAAATAGAGGGGATTTGTTATTTCCCAGGTAAAAACGCCATT
CGTTGCTTGAGGCGCAGTGATGAGTTCCCCTGTGCGAGAATCCAT
>JF909110
TTAATAAAGGTTGAATTTTATTGCATGTTGCTCCGTAACTTGGAGCGTGTTTAGTAATAC
ATCGTACAGAACATGATCAACAGCCTGAAGTACAGTGTTAATGGAAATAACGCCTATCAT
ATCTAAATACTTGAGCACTTGATATCTAAATACTTTTAAGAAACGACCAGTCTGAGGCCG
TAAGGTCGTCCAGACCCTGAAGTTGAGAAAACACTTGTGAATCCCCAATGCCTTCCGGAG
GTTGTGGTTGAATCGTATCTGGAGTGTGATGATGTCGTGGTGCATGTTCCCTGGCCGCTT
GTCGTGGTTGGTGATTTCGAAATAGAGGGGATTTGTTATTTCCCAGGTAAAAACGCCATT
CGTTGCTTGAGGCGCAGTGATGAGTTCCCCTGTGCGAGAATCCAT
>JF909097
TTAATAAAGGTTGAATTTTATTGCATGTTGCTCTGTAACTTGGAGCGTGTTTAGTAATAC
ATCGTACAGAACATGATCAACAGCCTGAAGTACAATGTTAATGGAAATAACGCCTATCAT
ATCTAAATACTTGAGCACTTGATATCTAAATACTTTTAAGAAACGACCAGTCTGAGGCCG
TAAGGTCGTCCAGACCTTGAAGTTGAGAAAACACTTGTGAATCCCCAATGCCTTCCGGAG
GTTGTGGTTGAACCGTATCCGGAGTGTGATGATGTCGTGGTGCATGTTCCCTGGCCGCTT
GTCGTGGTTGGTGATTTCGAAATAGAGGGGATTTGTTATTTCCCAGGTAAAAACGCCATT
CGTTGCTTGAGGCGCAGTGATGAGTTCCCCTGTGCGAGAATCCAT
>JF909106
TTAATAAAGGTTGAATTTTATTGCATGTTGCTCCGTAACTTGGAGCGTGTTTAGTAATAC
ATCGTACAGAACATGATCAACAGCCTGAAGTACAATGTTAATGGAAATAACGCCTATCAT
ATCCAAATACTTGAGCACTTGATATCTAAATACTTTTAAGAAACGACCAGTCTGAGGCCG
TAAGGTCGTCCAGACCTTGAAGTTGAGAAAACACTTGTGAATCCCCAATGCCTTCCGGAG
GTTGTGGTTGAACCGTATCTGGAGTGTGATGATGTCGTGGTTCATGTTCCCTGGCCGCTT
GTCGTGGTTGGTGATTTCGAAATAGAGGGGATTTGTTATTTCCCAGGTAAAAACGCCATT
CGTTGCTTGAGGCGCAGTGATGAGTTCCCCTGTGCGAGAATCCAT
>JF909139
TTAATAAAGGTTGAATTTTATTGCATGTTGCTCCGTAACTTGGAGCGTGTTTAGTAATAC
ATCGTACAGAACATGATCAACAGTCTGAAGTACAGTGTTAACGGAAATAACGCCTATCAT
ATCTAAATACTTGAGCACTTGATATCTAAATACTCTTAAGAAACGACCAGTCTGAGGCCG
TAAGGTCGTCCAGACCTTGAAGTTGAGAAAACACTTGTGAATCCCCAGTGCCTTCCGTAG
GTTGTGGTTGAACCGTATCTGGAGTGTGATGATGTCGTGGTTCATGTTCCCTGGCCGCTT
GTCGTGGTTGGTGATTTCGAAATAGAGGGGATTTGTTATTTCCCAGGTAAAAACGCCATT
CGTTGCTTGAGGCGCAGTGATGAGTTCCCCTGTGCGAGAATCCAT
>AJ717557
TTAATAAAGGTTGAATTTTATTGCATGTTGCTCCGTAACTTGGAGAGTGTTTAGTAATAC
ATCGTACAGAACATGATCAACAGCTTGAAGTACAGTGTTAATGGAAATAACGCCTATCAT
ATCTAAATACGTGAGCACTTGATATCTAAATACTCTTAAGAAAAGACCAGTCTGAGGCCG
TAAGGTCGTCCAGACCTTGAAGTTGAGAAAACACTTGTGAATCCCCAATGCCTTCCGGAG
GTTGTGGTTGAACCGTATCTGGAGTGTGATGATGTCGTGGTTCATGTTCCCTGGCCGCTT
GTCGTGGTTGGTGATTTCGAAATAGAGGGGATTTGTTATTTCCCAGGTAAAAACGCCATT
CTTTGCTTGAGGCGCAGTGATGAGTTCCCCTGTGCGAGAATCCAT
>AJ717542
TTAATAAAGGTTGAATTTTATTGCATGTTGCTCCGTAACTTGGAGCGTGTTTAGTAATAC
ATCGTACAGAACATGATCAACAGATTGAAGTACAGTGTTAATGGAAATAACGCCTATCAT
ATCTAAATACTTGAGCACTTGAGATCTAAATACTCTTAAGAAAAGACCAGTCTGAGGCCG
TAAGGTCGTCCAGACCTTGAAGTTGAGAAAACACTTGTGAATCCCCAATGCCTTCCGGAT
GTTGTGGTTGAACCGTATCTGGATTGTGATGATGTCGTGGTTCATGTTCCCTGGCCTCTT
GTCGTGGTTGGTGATTGCGAAATAGAGGGGATTTGTTATTTCCCAGGTAAAAACGCCATT
CGTTGCTTGAGGCGCAGTGATGAGTTCCCCTGTGCGAGAATCCAT
>AJ717538
TTAATAAAGGTTGAATTTTATTGCATGTTGCTCCGTAACTTGGAGCGTGTTTAGTAATAC
ATCGTACAGAACATGATCAACAGATTGAAGTACAGTGTTAATGGAAATAACGCCTATCAT
ATCTAAATACGTGAGCACTTGAGATCTAAATACTCTTAAGAAAAGACCAGTCTGAGGCCG
TAAGGTCGTCCAGACCTTGAAGTTGAGAAAACACTTGTGAATCCCCAACGCCTTCCGGAT
GTTGTGGTTGAACCGTATCTGGATTGTGATGATGTCGTGGTTCATGTTCCCTGGCCTCTT
GTCGTGGTTTGTGATTGCGAAATAGAGGGGATTTGTTATTTCCCAGGTAAAAACGCCATT
CGTTGCTTGAGGCGCAGTGATGAGTTCCCCTGTGCGAGAATCCAT
>AJ717555
TTAATAAAGGTTGAATTTTATTGCATGTTGCTCCGTAACTTGGAGCGTGTTTAGTAATAC
ATCGTACAGAACATGATCAACAGATTGAAGTACAGTGTTAATGGAAATAACGCCTATCAT
ATCTAAATATTTGAGCACTTGAGATCTAAATACTCTTAAGAAAAGACCAGTCTGAGGCCG
TAAGGTCGTCCAGACCTTGAAGTTGAGAAAACACTTGTGAATCCCCAATGCCTTCCGGAT
GTTGTGGTTGAACCGTATCTGGATTGTGATGATGTCGTGGTTCATGTTCCCTGGCCTCTT
GTCGTGGTTGGTGATTGCGAAATAGAGGGGATTTGTTATTTCCCAGGTAAAAACGCCATT
CGTTGCTTGAGGCGCAGTGATGAGTTCCCCTGTGCGAGAATCCAT
>AJ717537
TTAATAAAGGTTGAATTTTATTGCATGTTGCTCCGTAACTTGGAGCGTGTTTAGTAATAC
ATCGTACAAAACATGATCAACAGATTGAAGTACAGTGTTAATGGAAATAACGCCTATCAT
ATCTAAATACTTGAGCACTTGAGATCTAAATACTCTTAAGAAAAGACCAGTCTGAGGCCG
TAAGGTCGTCCAGACCTTGAAGTTGAGAAAACACTTGTGAATCCCCAATGCCTTCCGGAT
GTTGTGGTTGAACCGTATCTGGATTGTGATGATGTCGTGGTTCATGTTCCCTGGCCTCTT
GTCGTGGTTGGTGATTGCGAAATAGAGGGGATTTGTTATTTCCCAGGTAAAAACGCCATT
CGTTGCTTGAGGCGCAGTGATGAGTTCCCCTGTGCGAGAATCCAT
>AJ717541
TTAATAAAGGTTGAATTTTATTGCATGTTGCTCCGTAACTTGGAGCGTGTTTAGTAATAC
ATCGTACAGAACATGATCAACAGATTGAAGTACAGTGTTAATGGAAATAACGCCTATCAT
ATCTAAATACTTGAGCACTTGAGATCTAAATACTCTTAAGAAAAGACCAGTCTGAGGCCG
TAAGGTCGTCCAGACCTTGAAGTTGAGAAAACACTTGTGAATCCCCAATGCCTTCCGGAT
GTTGTGGTTGAACCGTATCTGGATTGTGATGATGTCGTGGTTCATGTTCCCTGGCCGCTT
GTCGTGGTGGGTGATTGCGAAATAGAGGGGATTTGTTATTTCCCAGGTAAAAACGCCATT
CGTTGCTTGAGGCGCAGTGATGAGTTCCCCTGTGCGAGAATCCAT
>AJ717540
TTAATAAAGGTTGAATTTTATTGCATGTTGCTCCGTAACTTGGAGCGTGTTTAGTAATAC
ATCGTACAGAACATGATCAACAGATTGAAGTACAGTGTTAATGGAAATAACGCCTATCAT
ATCTAAATACTTGAGCACTTGAGATCTAAATACTCTTAAGAAAAGACCAGTCTGAGGCCG
TAAGGTCGTCCAGACCTTGAAGTTGAGAAAACACTTGTGAATCCCCAATGCCTTCCGGAT
GTTGTGGTTGAACCGTATCTGGATTGTGATGATGTCGTGGTTCATGGTCCCTGGCCTCTT
GTCGTGGTGGGTGATTGCGAAATAGAGGGGATTTGTTATTTCCCAGGTAAAAACGCCATT
CGTTGCTTGAGGCGCAGTGATGAGTTCCCCTGTGCGAGAATCCAT
>AJ717536
TTAATAAAGGTTGAATTTTATTGCATGTTGCTCCGTAACTTGGAGCGTGTTTAGTAATAC
ATCGTACAGAACATGATCAACAGATTGAAGTACAGTGTTAATGGAAATAACGCCTAACAT
ATCTAAATACTTGAGCACTTGAGATCTAAATACTTTTAAGAAAAGACCAGTCTGAGGCCG
TAAGGTCGTCCAGACCTTGAAGTTGAGAAAACACTTGTGAATCCCCAATGCCTTCCGGAT
GTTGTGGTTGAACCGTATCTGGATTGTGATGATGTCGTGGTTCATGTTCCCTGGCCGCTT
GTCGTGGTTGGTGATTGCGAAATAGAGGGGATTTGTTATTTCCCAGGTAAAAACGCCATT
CGTTGCTTGAGGCGCAGTGATGAGTTCCCCTGTGCGAGAATCCAT
>AJ717539
TTAATAAAGGTTGAATTTTATTGCATGTTGCTCCGTAACTTGGAGCGTGTTTAGTAATAC
ATCGTACAGAACATGATCAACAGATTGAAGTACAGTGTTAATGGAAATAACGCCTATCAT
ATCTAAATACTTGAGCACTTGAGATCTAAATACTCTTAAGAAACGACCAGTCTGAGGCCG
TAAGGTCGTCCAGACCTTGAAGTTGAGAAAACACTTGTGAATCCCCAATGCCTTCCGGAT
GTTGTGGTTGAACCGTATCTGGATTGTGATGATGTCGTGGTTCATGTTCCCTGGCCTCTT
GTCGTGGTTGGTGATTGCGAAATAGAGGGGATTTGTTATTTCCCAGGTAAAAACGCCATT
CCTTGCTTGAGGCGCAGTGATGAGTTCCCCTGTGCGAGAATCCAT
>JF909174
TTAATAAATGTTGAATTTTATTGCATGTTGCTCCGTAACTTGGAGTGTGTTTAGTAATAC
AGCGTACAGAACATGATCAACAGCTCTAATTACAGTGTTAATGGAAATAACGCCTATCAT
ATTTAAATATTTGAGCACTTGATATCTAAATACTCTTAAGAAAAGACCAGTCGGAGGCCG
TAAGGTCGTCCAGACCTTGAAGTTGAGAAAACACTTGTGAATCGCCAATGCCTTCCGGAG
GTTGTGGTTGAAACGTATCTGGAGTGTGATGATGTCGTGGTTCATGTTCCCTGGCCTCTT
GTCGTGGTTGGTGATTTCGAAATAGAGGGGATTTGTTAGTTCCCAGGTAAAAACGCCATT
CTTTGCTTGAGGCGCAGTGATGAGTTCCCCTGTGCGAGAATCCAT
>JF909073
TTAATAAATGTTGAATTTTATTGCATGTTGCTCCGTAACTTGGAGTGTGTTTAGTAATAC
AGCGTACAGAACATGATCAACAGCTCTAATTACAGTGTTAATGGAAATAACGCCTATCAT
ATCTAAATATTTGAGCACTTGATATCTAAATACTCTTAAGAAAAGACCAGTCGGAGGCCG
TAAGGTCGTCCAGACCTTGAAGTTGAGAAAACACTTGTGAATCGCCAATGCCTTCCGGAG
GTTGTGGTTGAAACGTATCTGGAGTGTGATGATGTCGTGGTTCATGTTCCCTGGCCTCTT
GTCGTGGTTGGTGATTTCGAAATAGAGGGGATTTGTTATTACCCAGGTAAAAACGCCATT
CTTTGCTTGAGGCGCAGTGATGAGTTCCCCTGTGCGAGAATCCAT
>JF909063
TTAATAAATGTTGAATTTTATTGCATGTTGCTCCGTAACTTGGAGTGTGTTTAGTAATAC
AGCGTACAGAACATGATCAACAGCGCTAATTACAGTGTTAATGGAAATAACGCCTATCAT
ATCTAAATATTTGAGCACTTGATATCTAAATACTCTTAAGAAAAGACCAGTCTGAGGCCG
TAAGGTCGTCCAGACCTTGAAGTTGAGAAAACACTTGTGAATCGCCAATGCCTTCCGGAG
GTTGTGGTTGAAACGTATCTGGAGTGTGATGATGTCGTGGTTCATGTTCCCTGGCCTCTT
GTCGTGGTTGGTGATTTCGAAATAGAGGGGATTTGTTATTTCCCAGGTAAAAACGCCATT
CTTTGCTTGAGGCGCAGTGATGAGTTCCCCTGTGCGAGAATCCAT
>JF909074
TTAATAAATGTTGAATTTTATTGCATGTTGCTCCGTAACTTGGAGTGTGTTTAGTAATAC
AGCGTACAGAACATGATCAACAGCGCTAATTACAGTGTTAATGGAAATAACGCCTATCAT
ATCTAAATACTTGAGCACTTGATATCTAAATACTCTTAAGAAAAGACCAGTCTGAGGCCG
TAAGGTCGTCCAGACCTTGAAGTTGAGAAAACACTTGTGAATCGCCAATGCCTTCCGGAG
GTTGTGGTTGAAACGTATCTGGAGTGTGATGATGTCGTGGTTCATGTTCCCGGGCCTCTT
GTCGTGGTGGGTGATTTCGAAATAGAGGGGATTTGTTAGTTCCCAGGTAAAAACGCCATT
CTTTGCTTGAGGCGCAGTGATGAGTTCCCCTGTGCGAGAATCCAT
>JF909185
TTAATAAATGTTGAATTTTATTGCATGTTGCTCCGTAACTTGGAGTGTGTTTAGTAATAC
AGCGTACAGAACATGATCAACAGCTCTAATTACAGTGTTAATGGAAATAACGCCTAGCAT
ATCTAAATACTTGAGCACTTGATATCTAAATACTCTTAAGAAAAGACCAGTCTGAGGCCG
TAAGGTCGTCCAGACCTTGAAGTTGAGAAAACACTTGTGAATCGCCAATGCCTTCCGGAG
GTTGTGGTTGAAACGTATCTGGAGTGTGATGATGTCGTGGTTCATGGTCCCTGGCCTCTT
GTCGTGGTTGGTGATTTCGAAATAGAGGGGATTTGTTATTTCCCAGGTAAAAACGCCATT
CTTTGCTTGAGGCGCAGTGATGAGTTCCCCTGTGCGAGAATCCAT
>JF909179
TTAATAAAGGTTGAATTTTATTGCATGTTGCTCCGTAACTTGGAGTGTGTTTAGTAATAC
AGCGTACAGAACATGATCAACAGCGCTAATTACAGTGTTAATGGAAATAACGCCTATCAT
ATCTAAATACTTGAGCACTTGATATCTAAATACTCTTAAGAAAAGACCAGTCTGAGGCCG
TAAGGTCGTCCAGACCTTGAAGTTGAGAAAACACTTGTGAATCGCCAATGCCTTCCGGAG
GTTGTGGTTGAAACGTATCTGGAGTGTGATGATGTCGTGGTTCATGTTCCCTGGCCTCTT
GTCGTGGTTGGTGATTTCGAAATAGAGGGGATTTGTTATTTCCCAGGTAAAAACGCCATT
CTTTGCTTGAGGCGCAGTGATGAGTTCCCCTGTGCGAGAATCCAT
>JF909177
TTAATAAAGGTGGAATTTTATTGCATGTTGCTCCGTAACTTGGAGTGTGTTTAGTAATAC
AGCGTACAGAACATGATCAACAGCGCTAATTACAGTGTTAATGGAAATAACGCCTATCAT
ATCTAAATACTTGAGCACTTGATATCTAAATACTCTTAAGAAAAGACCAGTCTGAGGCCG
TAAGGTCGTCCAGACCTTGAAGTTGAGAAAACACTTGTGAATCGCCAATGCCTTCCGGAG
GTTGTGGTTGAAACGTATCTGGAGTGTGATGATGTCGTGGTTCATGTTCCCTGGCCTCTT
GTCGTGGTTGGTGATTTCGAAATAGAGGGGATTTGTTATTTCCCAGGTAAAAACGCCATT
CTTTGCTTGAGGCGCAGTGATGAGTTCCCCTGTGCGAGAATCCAT
>JF909198
TTAATAAAGGTTGAATTTTATTGCATGTTGCTCCGTAACTTGGAGTGTGTTTAGTAATAC
AGCGTACAGAACATGATCAACAGCTCTAATTACAGTGTTAATGGAAATAACGCCTATCAT
ATCTAAATACTTGAGCACTTGATATCTAAATACTCTTAAGAAAAGACCAGTCTGAGGCCG
TAAGGTCGTCCAGACCTTGAAGTTGAGAAAACACTTGTGAATCGCCAATGCCTTCCGGAG
GTTGTGGTTGAAACGTATCTGGAGTGTGATGATGTCGTGGTTCATGTGCCCTGGCCTCTT
GTCGTGGTTGGTGATTTCGAAATAGAGGGGATTTGTTATTTCCCAGGTAAAAACGCCATT
CTTTGCTTGAGGCGCAGTGATGAGTTCCCCTGTGCGAGAATCCAT
>JF909191
TTAATAAAGGTTGAATTTTATTGCATGTTGCTCCGTAACTTGGAGTGTGTTTAGTAATAC
AGCGTACAGAACATGATCAACAGCTCTAATTACAGTGTTAATGGAAATAACGCCTATCAT
ATCTAAATACTTGAGCACTTGAGATCTAAATACTCTTAAGAAAAGACCAGTCTGAGGCCG
TAAGGTCGTCCAGACCTTGAAGTTGAGAAAACACTTGTGAATCGCCAATGCCTTCCGGAG
GTTGTGGTTGAAACGTATCTGGAGTGTGATGATGTCGTGGTTCATGTTCCCTGGCCTCTT
GTCGTGGTTGGTGATTTCGAAATAGAGGGGATTTGTTATTTCCCAGGTAAAAACGCCATT
CTTTGCTTGAGGCGCAGTGATGAGTTCCCCTGTGCGAGAATCCAT
>JF909168
TTAATAAAGGTTGAATTTTATTGCATGTTGCTCCGTAACTTGGAGTGTGTTTAGTAATAC
AGCGTACAGAACATGATCAACAGCTCTAATTACAGTGTTAATGGAAATAACGCCTATCAT
ATCTAAATACTTGAGCACTTGAGATCTAAATACTCTTAAGAAAAGACCAGTCTGAGGCCG
TAAGGTCGTCCAGACCTTGAAGTTGAGAAAACACTTGTGAATCGCCAATGCCTTCCGGAG
GTTGTGGTTGAAACGTATCTGGAGTGTGATGATGTCGTGGTTCATGTTCCCTGGCCTCTT
GTCGTGGTTGGTGATTTCGAAATAGAGGGGATTTGTTATTTCCCAGGTAAAAACGCCATT
CTTTGCTTGAGGCGCAGTGATGAGTTCCCCTGTGCGAGAATCCAT
>JF909077
TTAATAAAGGTTGAATTTTATTGCATGTTGCTCCGTAACTTGGAGTGTGTTTAGTAATAC
AGCGTACAGAACATGATCAACAGCTCTAATTACAGTGTTAATGGAAATAACGCCTATCAT
ATCTAAATACTTGAGCACTTGAGATCTAAATACTCTTAAGAAAAGACCAGTCGGAGGCCG
TAAGGTCGTCCAGACCTTGAAGTTGAGAAAACACTTGTGAATCGCCAATGCCTTCCGGAG
GTTGTGGTTGAAACGTATCTGGAGTGTGATGATGTCGTGGTTCATGTTCCCAGGCCTCTT
GTCGTGGTTGGTGATTTCGAAATAGAGGGGATTTGTTATTTCCCAGGTAAAAACGCCATT
CTTTGCTTGAGGCGCAGTGATGAGTTCCCCTGTGCGAGAATCCAT
>JF909192
TTAATAAAGGTTGAATTTTATTGCATGTCGCTCCGTAACTTGGAGTGTGTTTAGTAATAC
AGCGTACAGAACATGATCAACAGCTCCAATTACAGTGTTAATGGAAATAACGCCTATCAT
ATCTAAATACTTGAGCACTTGAGATCTAAATACTCTTAAGAAAAGACCAGTCTGAGGCCG
TAAGGTCGTCCAGACCTTGAAGTTGAGAAAACACTTGTGAATCGCCAATGCCTTCCGGAG
GTTGTGGTTGAAACGTATCTGGAGTGTGATGATGTCGTGGTTCATGTTCCCTGGCCTCTT
GTCGTGGTTGGTGATTTCGAAATAGAGGGGATTTGTTATTTCCCAGGTAAAAACGCCATT
CTTTGCTTGAGGCGCAGTGATGAGTTCCCCTGTGCGAGAATCCAT
>JF909065
TTAATAAAGGTTGAATTTTATTGCATGGTGCTCCGTAACTTGGAGTGTGTTTAGTAATAC
AGCGTACAGAACATGATCAACAGCTCTAATTACAGTGTTAATGGAAATAACGCCTATCAT
ATCTAAATACTTGAGCACTTGATATCTAAATACTTTTAAGAAAAGACCAGTCTGAGGCCG
TAAGGTCGTCCAGACCTTGAAGTTGAGAAAACACTTGTGAATCGCCAATGCCTTCCGGAG
GTTGTGGTTGAAACGTATCTGGAGTGTGATGATGTCGTGGTTCATGTTCCCTGGCCTCTT
GTCGTGGTTGGTGATTTCGAAATAGAGGGGATTTGTTATTGCCCAGGTAAAAACGCCATT
CTTTGCTTGAGGCGCAGTGATGAGTTCCCCTGTGCGAGAATCCAT
>JF909064
TTAATAAAGGTTGAATTTTATTGCATGGTGCTCCGTAACTTGGAGTGTGTTTAGTAATAC
AGCGTACAGAACATGATCAACAGCTCTAATTACAGTGTTAATGGAAATAACGCCTATCAT
ATCTAAATACTTGAGCACTTGATATCTAAATACTTTTAAGAAAAGACCAGTCTGAGGCCG
TAAGGTCGTCCAGACCTTGAAGTTGAGAAAACACTTGTGAATCGCCAATGCCTTCCGGAG
GTTGTGGTTGAAACGTATCTGGAGTGTGATGATGTCGTGGTTCATGTTCCCTGGCCTCTT
GTCGTGGTTGGTGATTTCGAAATAGAGGGGATTTGTTATTGCCCAGGTAAAAACGCCATT
CTTTGCTTGAGGCGCAGTGATGAGTTCCCCTGTGCGAGAATCCAT
>JF909066
TTAATAAAGGTTGAATTTTATTGCATGGTGCTCCGTAACTTGGAGTGTGTTTAGTAATAC
AGCGTACAGAACATGATCAACAGCTCTAATTACAGTGTTAATGGAAATAACGCCTATCAT
ATCTAAATACTTGAGCACTTGATATCTAAATACTTTTAAGAAAAGACCAGTCTGAGGCCG
TAAGGTCGTCCAGACCTTGAAGTTGAGAAAACACTTGTGAATCGCCAATGCCTTCCGGAG
GTTGTGGTTGAAACGTATCTGGAGTGTGATGATGTCGTGGTTCATGTTCCCTGGCCTCTT
GTCGTGGTTGGTGATTTCGAAATAGAGGGGATTTGTTATTGCCCAGGTAAAAACGCCATT
CTTTGCTTGAGGCGCAGTGATGAGTTCCCCTGTGCGAGAATCCAT
>JF909067
TTAATAAAGGTTGAATTTTATTGCATGGTGCTCCGTAACTTGGAGTGTGTTTAGTAATAC
AGCGTACAGAACATGATCAACAGCTCTAATTACAGTGTTAATGGAAATAACGCCTATCAT
ATCTAAATACTTGAGCACTTGATATCTAAATACTTTTAAGAAAAGACCAGTCTGAGGCCG
TAAGGTCGTCCAGACCTTGAAGTTGAGAAAACACTTGTGAATCGCCAATGCCTTCCGGAG
GTTGTGGTTGAAACGTATCTGGAGTGTGATGATGTCGTGGTTCATGTTCCCTGGCCTCTT
GTCGTGGTTGGTGATTTCGAAATAGAGGGGATTTGTTATTGCCCAGGTAAAAACGCCATT
CTTTGCTTGAGGCGCAGTGATGAGTTCCCCTGTGCGAGAATCCAT
>JF909193
TTAATAAAGGTTGAATTTTATTGCATGGTGCTCCGTAACTTGGAGTGTGTTTAGTAATAC
AGCGTACAGAACATGATCAACAGCTGTAATTACAGTGTTAATGGAAATAACGCCTATCAT
ATCTAAATACTTGAGCACTTGATATCTAAATACTCTTAAGAAAAGACCAGTCTGAGGCCG
TAAGGTCGTCCAGACCTTGAAGTTGAGAAAACACTTGTGAATCGCCAATGCCTTCCGGAG
GTTGTGGTTGAAACGTATCTGGAGTGTGATGATGTCGTGGTTCATGTTCCCTGGCCTCTT
GTCGTGGTTGGTGATTTCGAAATAGAGGGGATTTGTTATTTCCCAGGTAAAAACGCCATT
CTTTGCTTGAGGCGCAGTGATGAGTTCCCCTGTGCGAGAATCCAT
>JF909196
TTAATAAAGGTTGAATTTTATTGCATGTTGCTCCGTAACTTGGAGTGTGTTTAGTAATAC
ATCGTACAGAACATGATCAACAGCTGTAATTACAGTGTTAATGGAAATAACGCCTATCAT
ATCTAAATACTTGAGCACTTGATATCTAAATACTCTTAAGAAAAGACCAGTCTGAGGCCG
TAAGGTCGTCCAGACCTTGAAGTTGAGAAAACACTTGTGAATCGCCAATGCCTTCCGGAG
GTTGTGGTTGAAACGTATCTGGAGTGTGATGATGTCGTGGTTCATGTTCCCTGGCCTCCT
GTCGTGGTTGGTGATGTCGAAATAGAGGGGATTTGTTATTTCCCAGGTAAAAACGCCATT
CTTTGCTTGAGGCGCAGTGATGAGTTCCCCTGTGCGAAAATCCAT
>JF909195
TTAATAAAGGTTGAATTTTATTGCATGTTGCTCCGTAACTTGGAGTGTGTTTAGTAATAC
ATCGTACAGAACATGATCAACAGCTGTAATTACAGTGTTAATGGAAATAACGCCTATCAT
ATCTAAATACTTGAGCACTTGATATCTAAATACTCTTAAGAAAAGACCAGTCTGAGGCCG
TAAGGTCGTCCAGACCTTGAAGTTGAGAAAACACTTGTGAATCGCCAATGCCTTCCGGAG
GTTGTGGTTGAAACGTATCTGGAGTGTGATGATGTCGTGGTTCATGTTCCCTGGCCTCCT
GTCGTGGTTGGTGATGTCGAAATAGAGGGGATTTGTTATTTCCCAGGTAAAAACGCCATT
CTTTGCTTGAGGCGCAGTGATGAGTTCCCCTGTGCGAAAATCCAT
>JF909194
TTAATAAAGGTTGAATTTTATTGCATGTTGCTCCGTAACTTGGAGTGTGTTTAGTAATAC
ATCGTACAGAACATGATCAACAGCTGTAATTACAGTGTTAATGGAAATAACGCCTATCAT
ATCTAAATACTTGAGCACTTGATATCTAAATACTCTTAAGAAAAGACCAGTCTGAGGCCG
TAAGGTCGTCCAGACCTTGAAGTTGAGAAAACACTTGTGAATCGCCAATGCCTTCCGGAG
GTTGTGGTTGAAACGTATCTGGAGTGTGATGATGTCGTGGTTCATGTTCCCTGGCCTCCT
GTCGTGGTTGGTGATGTCGAAATAGAGGGGATTTGTTATTTCCCAGGTAAAAACGCCATT
CTTTGCTTGAGGCGCAGTGATGAGTTCCCCTGTGCGAAAATCCAT
>JF909184
TTAATAAAGGTTGAATTTTATTGCATGTTGCTCCGTAACTTGGAGTGTGTTTAGTAATAC
ATCGTACAGAACATGATCAACAGCGGTAATTACAGTGTTAATGGAAATAACGCCTATCAT
ATCTAAATACTTGAGCACTTGATATCTAAATACTCTTAAGAAAAGACCAGTCTGAGGCCG
TAAGGTCGTCCAGACCTTGAAGTTGAGAAAACACTTGTGAATCGCCAATGCCTTCCGGAG
GTTGTGGTTGAAACGTATCTGGAGTGTGATGATGTCGTGGTTCATGTTCCCTGGCCTCTT
GTCGTGGTTGGTGATGTCGAAATAGAGGGGATTTGTTATTTCCCAGGTAAAAACGCCATT
CTTTGCTTGAGGCGCAGTGATGAGTTCCCCTGTGCGAAAATCCAT
>JF909183
TTAATAAAGGTTGAATTTTATTGCATGTTGCTCCGTAACTTGGAGTGTGTTTAGTAATAC
ATCGTACAGAACATGATCAACAGCGGTAATTACAGTGTTAATGGAAATAACGCCTATCAT
ATCTAAATACTTGAGCACTTGATATCTAAATACTCTTAAGAAAAGACCAGTCTGAGGCCG
TAAGGTCGTCCAGACCTTGAAGTTGAGAAAACACTTGTGAATCGCCAATGCCTTCCGGAG
GTTGTGGTTGAAACGTATCTGGAGTGTGATGATGTCGTGGTTCATGTTCCCTGGCCTCTT
GTCGTGGTTGGTGATGTCGAAATAGAGGGGATTTGTTATTTCCCAGGTAAAAACGCCATT
CTTTGCTTGAGGCGCAGTGATGAGTTCCCCTGTGCGAAAATCCAT
>JF909173
TTAATAAAGGTTGAATTTTATTGCATGTTGCTCCGTAACTTGGAGTGTGTTTAGTAATAC
ATCGTACAGAACATGATCAACAGCGGTAATTACAGTGTTAATGGAAATAACGCCTATCAT
ATCTAAATACTTGAGCACTTGATATCTAAATACTCTTAAGAAAAGACCAGTCTGAGGCCG
TAAGGTCGTCCAGACCTTGAAGTTGAGAAAACACTTGTGAATCGCCAATGCCTTCCGGAG
GTTGTGGTTGAAACGTATCTGGAGTGTGATGATGTCGTGGTTCATGTTCCCTGGCCTCGT
GTCGTGGTTGGTGATGTCGAAATAGAGGGGATTTGTTATTTCCCAGGTAAAAACGCCATT
CTTTGCTTGAGGCGCAGTGATGAGTTCCCCTGTGCGAAAATCCAT
>JF909170
TTAATAAAGGTTGAATTTTATTGCATGTTGCTCCGTAACTTGGAGTGTGTTTAGTAATAC
ATCGTACAGAACATGATCAACAGCTGTAATTACAGTGTTAATGGAAATAACGCCTATCAT
ATCTAAATACTTGAGCACTTGATATCTAAATACTCTTAAGAAAAGACCAGTCTGAGGCCG
TAAGGTCGTCCAGACCTTGAAGTTGAGAAAACACTTGTGAATCGCCAATGCCTTCCGGAG
GTTGTGGTTGAAACGTATCTGGAGTGTGATGATGTCGTGGTTCATGTTCCCTGGCCTCTT
GTCGTGGTTGGTGATGTCGAAATAGAGGGGATTTGTTATTTCCCAGGTAAAAACGCCATT
CTTTGCTTGAGGCGCAGTGATGAGTTCCCCTGTGCGAAAATCCAT
>JF909075
TTAATAAAGGTTGAATTTTATTGCATGTTGCTCCGTAACTTGGAGTGTGTTTAGTAATAC
ATCGTACAGAACATGATCAACAGCTGTAATTACAGTGTTAATGGAAATAACGCCTATCAT
ATCTAAATACTTGAGCACTTGATATCTAAATACTCTTAAGAAAAGACCAGTCTGAGGCCG
TAAGGTCGTCCAGACCTTGAAGTTGAGAAAACACTTGTGAATCGCCAATGCCTTCCGGAG
GTTGTGGTTGAAACGTATCTGGAGTGTGATGATGTCGTGGTTCATGTTCCCTGGCCTCTT
GTCGTGGTTGGTGATGTCGAAATAGAGGGGATTTGTTATTTCCCAGGTAAAAACGCCATT
CTTTGCTTGAGGCGCAGTGATGAGTTCCCCTGTGCGAAAATCCAT
>JF909176
TTAATAAAGGTTGAATTTTATTGCATGTTGCTCCGTAACTTGGAGTGTGTTTAGTAATAC
ATCGTACAGAACATGATCAACAGCTGTAATTACAGTGTTAATGGAAATAACGCCTATCAT
ATCTAAATACTTGAGCACTTGATATCTAAATACTCTTAAGAAAAGACCAGTCTGAGGCCG
TAAGGTCGTCCAGACCTTGAAGTTGAGAAAACACTTGTGAATCGCCAATGCCTTCCGGAG
GTTGTGGTTGAAACGTATCTGGAGTGTGATGATGTCGTGGTTCATGTTCCCTGGCCTCTT
GTCGTGGTTGGTGATGTCGAAATAGAGGGGATTTGTTATTTCCCAGGTAAAAACGCCATT
CTTTGCTTGAGGCGCAGTGATGAGTTCCCCTGTGCGAAAATCCAT
>JF909070
TTAATAAAGGTTGAATTTTATTGCATGTTGCTCCGTAACTTGGAGTGTGTTTAGTAATAC
ATCGTACAGAACATGATCAACAGCTGTAATTACAGTGTTAATGGAAATAACGCCTATCAT
ATCTAAATATTTGAGCACTTGATATCTAAATACTCTTAAGAAAAGACCAGTCTGAGGCCG
TAAGGTCGTCCAGACCTTGAAGTTGAGAAAACACTTGTGAATCGCCAATGCCTTCCGGAG
GTTGTGGTTGAAACGTATCTGGAGTGTGATGATGTCGTGGTTCATGTTCCCTGGCCTCTT
GTCGTGGTTGGTGATGTCGAAATAGAGGGGATTTGTTATTTCCCAGGTAAAAACGCCATT
CTTTGCTTGAGGCGCAGTGATGAGTTCCCCTGTGCGAAAATCCAT
>JF909069
TTAATAAAGGTTGAATTTTATTGCATGTTGCTCCGTAACTTGGAGTGTGTTTAGTAATAC
ATCGTACAGAACATGATCAACAGCTGTAATTACAGTGTTAATGGAAATAACGCCTATCAT
ATCTAAATATTTGAGCACTTGATATCTAAATACTCTTAAGAAAAGACCAGTCTGAGGCCG
TAAGGTCGTCCAGACCTTGAAGTTGAGAAAACACTTGTGAATCGCCAATGCCTTCCGGAG
GTTGTGGTTGAAACGTATCTGGAGTGTGATGATGTCGTGGTTCATGTTCCCTGGCCTCTT
GTCGTGGTTGGTGATGTCGAAATAGAGGGGATTTGTTATTTCCCAGGTAAAAACGCCATT
CTTTGCTTGAGGCGCAGTGATGAGTTCCCCTGTGCGAAAATCCAT
>JF909071
TTAATAAAGGTTGAATTTTATTGCATGTTGCTCCGTAACTTGGAGTGTGTTTAGTAATAC
ATCGTACAGAACATGATCAACAGCTGTAATTACAGTGTTAATGGAAATAACGCCTATCAT
ATCTAAATATTTGAGCACTTGATATCTAAATACTCTTAAGAAAAGACCAGTCTGAGGCCG
TAAGGTCGTCCAGACCTTGAAGTTGAGAAAACACTTGTGAATCGCCAATGCCTTCCGGAG
GTTGTGGTTGAAACGTATCTGGAGTGTGATGATGTCGTGGTTCATGTTCCCTGGCCTCTT
GTCGTGGTTGGTGATGTCGAAATAGAGGGGATTTGTTATTTCCCAGGTAAAAACGCCATT
CTTTGCTTGAGGCGCAGTGATGAGTTCCCCTGTGCGAAAATCCAT
>JF909072
TTAATAAAGGTTGAATTTTATTGCATGTTGCTCCGTAACTTGGAGTGTGTTTAGTAATAC
ATCGTACAGAACATGATCAACAGCTGTAATTACAGTGTTAATGGAAATAACGCCTATCAT
ATCTAAATATTTGAGCACTTGATATCTAAATACTCTTAAGAAAAGACCAGTCTGAGGCCG
TAAGGTCGTCCAGACCTTGAAGTTGAGAAAACACTTGTGAATCGCCAATGCCTTCCGGAG
GTTGTGGTTGAAACGTATCTGGAGTGTGATGATGTCGTGGTTCATGTTCCCTGGCCTCTT
GTCGTGGTTGGTGATGTCGAAATAGAGGGGATTTGTTATTTCCCAGGTAAAAACGCCATT
CTTTGCTTGAGGCGCAGTGATGAGTTCCCCTGTGCGAAAATCCAT
>JF909169
TTAATAAAGGTTGAATTTTATTGCATGTTGCTCCGTAACTTGGAGTGTGTTTAGTAATAC
ATCGTACAGAACATGATCAACAGCTGTAATTACAGTGTTAATGGAAATAACGCCTATCAT
ATCTAAATACTTGAGCACTTGATATCTAAATACTCTTAAGAAAAGACCAGTCTGAGGCCG
TAAGGTCGTCCAGACCTTGAAGTTCAGAAAACACTTGTGAATCGCCAATGCCTTCCGGAG
GTTGTGGTTGAAACGTATCTGGAGTGTGATGATGTCGTGGTTCATGTTTCCTGGCCTCTT
GTCGTGGTTGGTGATGTCGAAATAGAGGGGATTTGTTATTTCCCAGGTAAAAACGCCATT
CTTTGCTTGAGGCGCAGTGATGAGTTCCCCTGTGCGAAAATCCAT
>JF909182
TTAATAAAGGTTGAATTTTATTGCATGTTGCCCCGTAACTTGGAGCGTGTTTAGTAATAC
ATCGTACAGAACATGATCAACAGCTGTAATTACAGTGTTAATGGAAATAACGCCTATCAT
ATCTAAATACTTGAGCACTTGATATCTAAATACTCTTAAGAAAAGACCAGTCTGAGGCCG
TAAGGTCGTCCAGACCTTGAAGTTGAGAAAACACTTGTGAATCGCCAATGCCTTCCGGAG
GTTGTGGTTGAAACGTATCTGGAGGGTGATGATGTCGTGGTTCATGTTCCCTGGCCTCTT
GTCGTGGTTGGTGATGGCGAAATAGAGGGGATTTGTTATTTCCCAGGTAAAAACGCCATT
CTTTGCTTGAGGCGCAGTGATGAGTTCCCCTGTGCGAAAATCCAT
>JF909181
TTAATAAAGGTTGAATTTTATTGCATGTTGCCCCGTAACTTGGAGCGTGTTTAGTAATAC
ATCGTACAGAACATGATCAACAGCTGTAATTACAGTGTTAATGGAAATAACGCCTATCAT
ATCTAAATACTTGAGCACTTGATATCTAAATACTCTTAAGAAAAGACCAGTCTGAGGCCG
TAAGGTCGTCCAGACCTTGAAGTTGAGAAAACACTTGTGAATCGCCAATGCCTTCCGGAG
GTTGTGGTTGAAACGTATCTGGAGGGTGATGATGTCGTGGTTCATGTTCCCTGGCCTCTT
GTCGTGGTTGGTGATGGCGAAATAGAGGGGATTTGTTATTTCCCAGGTAAAAACGCCATT
CTTTGCTTGAGGCGCAGTGATGAGTTCCCCTGTGCGAAAATCCAT
>JF909175
TTAATAAAGGTTGAATTTTATTGCATGTTGCTCCGTAACTTGGAGCGTGTTTAGTAATAC
ATCGTACAGAACATGATCAACAGCTGTAATTACAGTGTTAATGGAAATAACGCCTATCAT
ATCTAAATACTTGAGCACTTGATATCTAAATACTCTTAAGAAAAGACCAGTCGGAGGCCG
TAAGGTCGTCCAGACCTTGAAGTTGAGAAAACACTTGTGAATCGCCAATGCCTTCCGGAG
GTTGTGGTTGAAACGTATCTGGAGTGTGATGATGTCGTGGTTCATGTTCCCTGGCCTCTT
GTCGTGGTTGGTGATGATGAAATATAGGGGATTTGTTATTTCCCAGGTAAAAACGCCATT
CTTTGCTTGAGGCGCAGTGATGAGTTCCCCTGTGCGAAAATCCAT
>JF909096
TTAATAAAGGTTGAATTTTATTGCATGTTGCTCCGTAACTTGGAGCGTGTTTAGTAATAC
ATCGTACAGAACATGATCAACAGCTGTAATTACAGTGTTAATGGAAATAACGCCTATCAT
ATCTAAATACTTGAGCACTTGATATCTAAATACTCTTAAGAAAAGACCAGTCGGAGGCCG
TAAGGTCGTCCAGACCTTGAAGTTGAGAAAACACTTGTGAATCGCCAATGCCTTCCGGAG
GTTGTGGTTGAAACGTATCTGGAGTGTGATGATGTCGTGGTTCATGTTCCCTGGCCTCTT
GTCGTGGTTGGTGATGATGAAATATAGGGGATTTGTTATTTCCCAGGTAAAAACGCCATT
CTTTGCTTGAGGCGCAGTGATGAGTTCCCCTGTGCGAAAATCCAT
>JF909166
TTAATAAAGGTTGAATTTTATTGCATGTTGCTCCGTAACTTGGAGCGTGTTTAGTAATAC
ATCGTACAGAACATGATCAACAGCTGTAATTACAGTGTTAAGGGAAATAACGCCTATCAT
ATCTAAATACTTGAGCACTTGATATCTAAATACTCTTAAGAAAAGACCAGTCTGAGGCCG
TAAGGTCGTCCAGACCTTGAAGTTGAGAAAACACTTGTGAATCGCCAATGCCTTCCGGAG
GTTGTGGTTGAAACGTATCTGGAGTGTGATTATGTCGTGGTTCATGTTCCCTGGCCTCTT
GTCGTGGTTGGTGATGTCGAAATAGAGGGGATTTGTTATTTCCCAGGTAAAAACGCCATT
CTTTGCTTGAGGCGCAGTGATGAGTTCCCCTGTGCGAAAATCCAT
>JF909165
TTAATAAAGGTTGAATTTTATTGCATGTTGCTCCGTAACTTGGAGCGTGTTTAGTAATAC
ATCGTACAGAACATGATCAACAGCTGTAATTACAGTGTTAAGGGAAATAACGCCTATCAT
ATCTAAATACTTGAGCACTTGATATCTAAATACTCTTAAGAAAAGACCAGTCTGAGGCCG
TAAGGTCGTCCAGACCTTGAAGTTGAGAAAACACTTGTGAATCGCCAATGCCTTCCGGAG
GTTGTGGTTGAAACGTATCTGGAGTGTGATTATGTCGTGGTTCATGTTCCCTGGCCTCTT
GTCGTGGTTGGTGATGTCGAAATAGAGGGGATTTGTTATTTCCCAGGTAAAAACGCCATT
CTTTGCTTGAGGCGCAGTGATGAGTTCCCCTGTGCGAAAATCCAT
>JF909167
TTAATAAAGGTTGAATTTTATTGCATGTTGCTCCGTAACTTGGAGTGTGTTTAGTAATAC
ATCGTACAGAACATGATCAACAGCTGTAATTACAGTGTTAATGGAAATAACGCCTATCAT
ATCTAAATACTTGAGCACTTGATATCTAAATACTCTTAAGAAAAGACCAGTCTGAGGCCG
TAAGGTCGTCCAGACCTTGAAGTTGAGAAAACACTTGTGAATCGCCAATGCCTTCCGGAG
GTTGTGGTTGAAACGTATCTGGAGTGTGATTATGTCGTGGTTCATGTTCCCTGGCCTCTT
GTCGTGGTTGGTGATGTCGAAATAGAGGGGATTTGTTATTTCCCAGGTAAAAACGCCATT
CTTTGCTTGAGGCGCAGTGATGAGTTCCCCTGTGCGAAAATCCAT
>JF909188
TTAATAAAGGTTGAATTTTATTGCATGTTGCTCCGTAACTTGGAGTGTGTTAAGTAATAC
ATCGTACAGAACATGATCAACAGCTCTAATTACAGTGTTAATGGAAATAACGCCTATCAT
ATCTAAATACTTGAGCACTTGATATCTAAATACTCTTAAGAAAAGACCAGTCTGAGGCCG
TAAGGTCGTCCAGACCTTGAAGTTGAGAAAACACTTGTGAATCGCCAATGCCTTCCGGAG
GTTGTGGTTGAAACGTATCTGGAGTGTGATGATGTCGTGGTTCATGTTCCCTGGCCTCTT
GTCGTGGTTGGTGATGTCGAAATAGAGGGGATTTGTTATTTCCCAGGTAAAAACGCCATT
CTTTGCTTGAGGCGCAGTGATGAGTTCCCCTGTGCGAAAATCCAT
>JF909171
TTAATAAAGGTTGAATTTTATTGCATGTTGCTCCGTAACTTGGAGTGTGTTAAGTAATAC
ATCGTACAGAACATGATCAACAGCTGTAATTACAGTGTTAATGGAAATAACGCCTATCAT
ATCTAAATACTTGAGCACTTGATATCTAAATACTCTTAAGAAAAGACCAGTCTGAGGCCG
TAAGGTCGTCCAGACCTTGAAGTTGAGAAAACACTTGTGAATCGCCAATGCCTTCCGGAG
GTTGTGGTTGAAACGTATCTGGAGTGTGATGATGTCGTGGTTCATGTTCCCTGGCCTCTT
GTCGTGGTTGGTGATGTCGAAATAGAGGGGATTTGTTATTTCCCAGGTAAAAACGCCATT
CTTTGCTTGAGGCGCAGTGATGAGTTCCCCTGTGCGAAAATCCAT
>JF909180
TTAATAAAGGTTGAATTTTATTGCATGTTGCTCCGTAACTTGGAGTGTGTTTAGTAATAC
ATCGTACAGAACATGATCAACAGCTGTAATGACAGTGTTAATGGAAATAACGCCTATCAT
ATCTAAATACTTGAGCACTTGATATCTAAATACTCTTAAGAAAAGACCAGTCTGAGGCCG
TAAGGTCGTCCAGACCTTGAAGTTGAGAAAACACTTGTGAATCGCCAATGCCTTCCGGAG
GTTGTGGTTGAAACGTATCTGGAGTGTGATGATGTCGTGGTTCATGTTCCCTGGCCTCTT
GTCGTGGTTGGTGATGTCGAAATAGAGGGGATTTGTTATTTCCCAAGTAAAAACGCCATT
CTTTGCTTGAGGCGCAGTGATGAGTTCCCCTGTGCGAAAATCCAT
>JF909178
TTAATAAAGGTTGAATTTTATTGCATGTTGCTCCGTAACTTGGAGTGTGTTTAGTAATAC
ATCGTACAGAACATGATCAACAGCTGTAATGACAGTGTTAATGGAAATAACGCCTATCAT
ATCTAAATACTTGAGCACTTGATATCTAAATACTCTTAAGAAAAGACCAGTCTGAGGCCG
TAAGGTCGTCCAGACCTTGAAGTTGAGAAAACACTTGTGAATCGCCAATGCCTTCCGGAG
GTTGTGGTTGAAACGTATCTGGAGTGTGATGATGTCGTGGTTCATGTTCCCTGGCCTCTT
GTCGTGGTTGGTGATGTCGAAATAGAGGGGATTTGTTATTTCCCAAGTAAAAACGCCATT
CTTTGCTTGAGGCGCAGTGATGAGTTCCCCTGTGCGAAAATCCAT
>JF909164
TTAATAAAGGTTGAATTTGATTGCATGTTGCTCCGTAACTTGGAGTGTGTTTAGTAATAC
ATCGTACAGAACATGATCAACAGCTGTAATTACAGTGTTAATGGAAATAACGCCTATCAT
ATCTAAATACTTGAGCACTTGATATCTAAATACTCTTAAGAAAAGACCAGTCTGAGGCCG
TAAGGTCGTCCAGACCTTGAAGTTGAGAAAACACTTGTGAATCGCCAATGCCTTCCGGAG
GTTGTGGTTGAAACGTATCTGGAGTGTGATGATGTCGTGGTTCATGTTCCCTGGCCTCTT
GTCGTGGTTGGTGATGTCGAAATAGAGGGGATTTGTTATTTCCCAAGTAAAAACGCCATT
CTTTGCTTGAGGCGCAGTGATGAGTTCCCCTGTGCGAAAATCCAT
>JF909163
TTAATAAAGGTTGAATTTGATTGCATGTTGCTCCGTAACTTGGAGTGTGTTTAGTAATAC
ATCGTACAGAACATGATCAACAGCTGTAATTACAGTGTTAATGGAAATAACGCCTATCAT
ATCTAAATACTTGAGCACTTGATATCTAAATACTCTTAAGAAAAGACCAGTCTGAGGCCG
TAAGGTCGTCCAGACCTTGAAGTTGAGAAAACACTTGTGAATCGCCAATGCCTTCCGGAG
GTTGTGGTTGAAACGTATCTGGAGTGTGATGATGTCGTGGTTCATGTTCCCTGGCCTCTT
GTCGTGGTTGGTGATGTCGAAATAGAGGGGATTTGTTATTTCCCAAGTAAAAACGCCATT
CTTTGCTTGAGGCGCAGTGATGAGTTCCCCTGTGCGAAAATCCAT
>JF909190
TTAATAAAGGTTGAATTTTATTGCATGTTGCTCCGTAACTTGGAGCGTGTTTAGTAATAC
ATCGTACAGAACATGATCAACAGCTGTAATTACAGTGTTAATGGAAATAACGCCTATCAT
ATCTAAATACTTGAGCACTTGATATCTAAATACTCTTAAGAAAAGACCAGTCTGAGGCCG
TAAGGTCGTCCAGACCTTGAAGTTGAGAAAACACTTGTGAATCGCCAATGCCTTCCGGAG
GTTGTGGTTGAAACGTATCTGGAGTGTGATGATGTCGTGGTTCATGTTCCCTGGCCTCTT
CTCGTGGTTGGTGATGTCGAAATAGAGGGGATTTGTTATTTCCCAGGTAAAAACGCCATT
CTTTGCTTGAGGCGCAGTGATGAGTTCCCCTGTGCGAGAATCCAT
>JF909189
TTAATAAAGGTTGAATTTTATTGCATGTTGCTCCGTAACTTGGAGCGTGTTTAGTAATAC
ATCGTACAGAACATGATCAACAGCTGTAATTACAGTGTTAATGGAAATAACGCCTATCAT
ATCTAAATACTTGAGCACTTGATATCTAAATACTCTTAAGAAAAGACCAGTCTGAGGCCG
TAAGGTCGTCCAGACCTTGAAGTTGAGAAAACACTTGTGAATCGCCAATGCCTTCCGGAG
GTTGTGGTTGAAACGTATCTGGAGTGTGATGATGTCGTGGTTCATGTTCCCTGGCCTCTT
CTCGTGGTTGGTGATGTCGAAATAGAGGGGATTTGTTATTTCCCAGGTAAAAACGCCATT
CTTTGCTTGAGGCGCAGTGATGAGTTCCCCTGTGCGAGAATCCAT
>JF909076
TTAATAAAGGTTGAATTTTATTGCATGTTGCTCCGTAACTTGGAGTGTGTTTAGTAATAC
ATCGTACAGAACATGAGCAACAGCTGTAATTACAGTGTTAATGGAAATAACGCCTATCAT
ATCTAAATACTTGAGCACTTGATATCTAAATACTCTTAAGAAAAGACCAGTCTGAGGCCG
TAAGGTCGTCCAGACCTTGAAGTTGAGAAAACACTTGTGAATCGCCAATGCCTTCCGGAG
GTTGTGGTTGAAACGTATCTGGAGTGTGATGATGTCGTGGTTCATGTTCCCTGGCCGCTT
GTCGTGGTTGGTGATGTCGAAATAGAGGGGATTTGTTATTTCCCAGGTAAAAACGCCATT
CTTTGCTTGAGGCGCAGTGATGAGTGCCCCTGTGCGAGAATCCAT
>JF909068
TTAATAAAGGTTGAATTTTATTGCATGTTGCTCCGTAACTTGGAGTGTGTTTAGTAATAC
ATCGTACAGAACATGATCAACAGCTGTAATTACAGTGTTAATGGAAATAACGCCTATCAT
ATCTAAATACTTGAGCACTTGATATCTAAATACTCTTAAGAAAAGACCAGTCTGAGGCCG
TAAGGTCGTCCAGACCTTGAAGTTGAGAAAACACTTGTGAATCGCCAATGCCTTCCGGAG
GTTGTGGTTGAAACGTATCTGGAGTGTGATGATGTCGTGGTTCATGTTCCCTGGCCTCAT
GTCGTGGTCGGTGATGTCGAAATAGAGGGGATTTGTTATTTCCCAGGTAAAAACGCCATT
CTTTGCTTGAGGCGCAGTGATGAGTTCCCCTGTGCGAGAATCCAT
>AJ717556
TTAATAAAGGTTGAATTTTATTGCATGTTGCTCCGTAACTTGGAGTGTGTTTAGTAATAC
ATCGTACAGAACATGATCAACAGCTTTGAGTACAGTGTTAATGGAAATAACGCCTATCAT
ATGTAAATACTTGAGCACTTGATATCTAAATACTCTTAAGAAAAGACCAGTCTGAGGCCG
TAAGGTCGTCCAGACCTTGAAGTTGAGAAAACACTTGTGAATCCCCAATGCCTTCCGGAT
GTTGTGGTTGAATCGTATCTGGAGTGTGATGATGTCGTGGTTCATGTTCCCTGGTCTCTT
GTCGTGGTTGGTGATGTCGAAATAGAGGGGATTTGTTATTTCCCAGGTAAAAACGCCATT
CTTTGCTTGACGCGCAGTGATGAGTTCCCCTGTGCGAGAATCCAT
>AJ717545
TTAATAAAGGTTGAATTTTATTGCATGGTGCTCCGTAACTTGGAGTGTGTTTAGTAATAC
ATCGTACAGAACATGAGCAACAGCGTGAAGTACAGTGTTAATGGAAATAACGCCAATCAT
ATCTAAATATTTGAGCACTTGATATCTAAATACTCTTAAGAAAAGACCAGTCGGAGGCCG
TAAGGTCGTCCAGACCTTGAAGTTGAGAAAACACTTGTGAATCCCCAATGCCTTCCGGAT
GTTGTGGTTGAACCGTATCTGGAGTGTGATGATGTCGTGGTTCATGTTCCCTGGCCTCTT
GTCGTGGTCGGTGATTGCGAAATAGAGGGGATTTGTTATTTCCCAGGTAAAAACGCCATT
CATTGCTTGAGGCGCAGTGATGAGTTCCCCTGTGCGAGAATCCAT
>AJ717544
TTAATAAAGGTTGAATTTTATTGCATGGTGCTCCGTAACTTGGAGTGTGTTTAGTAATAC
ATCGTACAGAACATGAGCAACAGCGTGAAGTACAGTGTTAATGGAAATAACGCCAATCAT
ATCTAAATATTTGAGCACTTGATATCTAAATACTCTTAAGAAAAGACCAGTCGGAGGCCG
TAAGGTCGTCCAGACCTTGAAGTTGAGAAAACACTTGTGAATCCCCAATGCCTTCCGGAT
GTTGTGGTTGAACCGTATCTGGAGTGTGATGATGTCGTGGTTCATGTTCCCTGGCCTCTT
GTCGTGGTCGGTGATTGCGAAATAGAGGGGATTTGTTATTTCCCAGGTAAAAACGCCATT
CATTGCTTGAGGCGCAGTGATGAGTTCCCCTGTGCGAGAATCCAT
>AJ717543
TTAATAAAGGTTGAATTTTATTGCATGGTGCTCCGTAACTTGGAGTGTGTTTAGTAATAC
ATCGTACAGAACATGAGCAACAGCGTGAAGTACAGTGTTAATGGAAATAACGCCAATCAT
ATCTAAATATTTGAGCACTTGATATCTAAATACTCTTAAGAAAAGACCAGTCGGAGGCCG
TAAGGTCGTCCAGACCTTGAAGTTGAGAAAACACTTGTGAATCCCCAATGCCTTCCGGAT
GTTGTGGTTGAACCGTATCTGGAGTGTGATGATGTCGTGGTTCATGTTCCCTGGCCTCTT
GTCGTGGTCGGTGATTGCGAAATAGAGGGGATTTGTTATTTCCCAGGTAAAAACGCCATT
CATTGCTTGAGGCGCAGTGATGAGTTCCCCTGTGCGAGAATCCAT
>AJ717546
TTAATAAAGGTTGAATTTTATTGCATGGTGCTCCGTAACTTGGAGTGTGTTTAGTAATAC
ATCGTACAGAACATGAGCAACAGCGTGAAGTACAGTGTTAATGGAAATAACGCCAATCAT
ATCTAAATATTTGAGCACTTGATATCTAAATACTCTTAAGAAAAGACCAGTCGGAGGCCG
TAAGGTCGTCCAGACCTTGAAGTTGAGAAAACACTTGTGAATCCCCAATGCCTTCCGGAT
GTTGTGGTTGAACCGTATCTGGAGTGTGATGATGTCGTGGTTCATGTTCCCTGGCCTCTT
GTCGTGGTCGGTGATTGCGAAATAGAGGGGATTTGTTATTTCCCAGGTAAAAACGCCATT
CTTTGCTTGAGGCGCAGTGATGAGTTCCCCTGTGCGAGAATCCAT
>JF909092
TTAATAAAGGTTGAATTTTATTGCATGGTGCTCCGTAACTTGGAGTGTGTTTAGTAATAC
ATCGTACAGAACATGATCAACAGCTTGAATGACAGTGTTAATGGAAATAACGCCAAGCAT
ATCTAAATACTTGAGCACCTGATATCTAAATACTCTTAAGAAAAGACCAGTCGGAGGCCG
TAAGGTCGTCCAGACCTTGAAGTGGAGAAAACACTTGTGAATCCCCAATGCCTTCCGGAT
GTTGTGGTTGAACCGTATCTGGAGTGTGATGATGTCGTGGTTCATGTTCCCTGGCCTCGT
GTCGTGGTTGGTGATGTCGAAATAGAGGGGATTTGTTATTGCCCAGGTAAAAACGCCATT
CTTTGCTTGAGGCGCAGTGATGAGTGCCCCTGTGCGAGAATCCAT
>AJ717554
TTAATAAAGGTTGAATTTTATTGCATGTTGCTCCGTAACTTGGAGTGTGTTGAGTAATAC
ATCGTACAGAACATGATCAACAGCTTGAAGTACAGTGTTAATGGAAATAACGCCTATCAT
ATCTAAATACTTGAGCACTTGATATCTAAATACTTTTAAGAAAAGACCAGTCGGAGGCCG
TAAGGTCGTCCAGACCTTGAAGTTCAGAAAACACTTGTGAATCCCCAGTGCCTTCCGGAT
GTTGTGGTTGAACCGTATCTGGAGTGTGATGATGTCGTGGTTCATGTTCCCTGGCCTCTT
GTCGTGGTTGGTGATTGCGAAATAGAGGGGATTTATTATTTCCCAGGTAAAAACGCCATT
CTTTGCTTGAGGCGCAGTGATGAGTTCCCCTGTGCGAGAATCCAT
>AJ717553
TTAATAAAGGTTGAATTTTATTGTATGTTGCTCCGTAACTTGGAGTGTGTTTAGAAATAC
ATCGTACAGAACATGATCAACAGCTTGAAGTACAGTGTTAATGGAAATAACGCCTATCAT
ATCTAAATACTTGAGCACTTGATATCTAAATACTTTTAAGAAAAGACCAGTCTGAGGCCG
TAAGGTCGTCCAGACCTTGAAGTTGAGAAAACACTTGTGAATCCCCAGTGCCTTCCGGAT
GTTGTGGTTGAACCGTATCTGGAGTGTGATGATGTCGTGGTTCATGTGCCCTGGCCTCTT
GTCGTGGTTGGTGATTTCGAAATAGAGGGGATTTGTTATTTCCCAGGTAAAAACGCCATT
CTTTGCTTGAGGCGCAGTGATGAGTTCCCCTGTGCGAGAATCCAT
>AJ717550
TTAATAAAGGTTGAATTTTATTGCATGTCGCTCCGTAACTTGGAGTGTGTTTAGTAATAC
ATCGTACAGAACATGATCAACGGCTTGAAGTACAGTGTTAATGGAAATAACGCCTATCAT
ATCTAAATACTTGAGCACTTGATATCTAAATACTTTTAAGAAAAGACCAGTCGGAGGCCG
TAAGGTCGTCCAGACCTTGAAGTTGAGAAAACACTTGTGAATCCCCAATGCCTTCCGGAT
GTTGTGGTTGAACCGTATCTGGAGTGTGATGAGGTCGTGGTTCATGTTCCCTGGCCTCTT
GTCGTGGTTGGTGATTTCGAAATAGAGGGGATTTGTTATTTCCCAGGTAAAAACGCCATT
CTTTGCTTGAGGCGCAGTGATGAGTTCCCCTGTGCGAGAATCCAT
>AJ717549
TTAATAAAGGTTGAATTTTATTGCATGTTGCTCCGTAACTTGGAGTGTGTTTAGTAATAC
ATCGTACAGAACATGATCAACAGCTTGAAGTACAGTGTTAATGGAAATAACGCCTATCAT
ATCTAAATACTTGAGCACTTGATATCTAAATACTTTTAAGAAAAGACCAGTCGGAGGCCG
TAAGGTCGTCCAGACCTTGAAGTTGAGAAAACACTTGTGAATCCCCAATGCCTTCCGGAT
GTTGTGGTTGAACCGTATCTGGAGTGTGATGATGTCGTGGTCCATGTTCCCTGGCCTCTT
GTCGTGGTTGGTGATTTCGAAATAGAGGGGATTTGTTATTTCCCAAGTAAAAACGCCATT
CTTTGCTTGAGGCGCAGTGATGAGTTCCCCTGTGCGAGAATCCAT
>AJ717548
TTAATAAAGGTTGAATTTTATTGCATGTTGCTCCGTAACTTGGAGTGTGTTTAGTAATAC
ATCGTACAGAACATGATCAACAGCTTGAAGTACAGTGTTAATGGAAATAACGCCTATCAT
ATCTAAATACTTGAGCACTTGATATCTAAATACTTTTAAGAAAAGACCAGTCGGAGGCCG
TAAGGTCGTCCAGACCTTGAAGTTGAGAAAACACTTGTGAATCCCCAATGCCGTCCGAAT
GTTGTGGTTGAACCGTATCTGGAGTGTGATGATGTCGTGGGTCATGTTCCCTGGCCTCTT
GTCGTGGTTGGTGATTGCGAAATAGAGGGGATTTGTTATTTCCCAGGTAAAAACGCCATT
CGTTGCTTGAGGCGCAGTGATGAGTTCCCCTGTGCGAGAATCCAT
>AJ717547
TTAATAAAGGTTGAATTTTATTGCATGTTGCTCCGTAACTTGGAGTGTGTTTAGTAATAC
ATCGTACAGAACATGATCAACAGCTTGAAGTACAGTGTTAATTGAAATAACGCCTATCAT
ATCTAAATACTTGAGCACTTGATATCTAAATACTTTTAAAAAAAGACCAGTCGGAGGCCG
TAAGGTCGTCCAGACCTTGAAGTTGAGAAAACACTTGTGAATCCCCAATGCCTTCCGAAT
GTTGTGGTTGAACCGTATCTGGAGTGTGATGATGTCGTGGGTCATGTTCCCTGGCCTCTT
GTCGTGGTTGGTGATTGCGAAATAGAGGGGATTTGTTATTTCCCAGGTAAAAACGCCATT
CGTTGCTTGAGGCGCAGTGATGAGTTCCCCTGTGCGAGAATCCAT
>AJ717552
TTAATAAAGGTTGAATTTTATTGCATGTTGCTCCGTAACTTGGAGTGTATTTAGTAATAC
ATCGTACAGAACATGCTCAACAGCCTGAAGGACAGTGTTAATTGAAATAACGCCTATCAT
ATCTAAATACTTGAGCACCTGATATCTAAATACTTTTAAGAAAAGACCAGTCGGAGGCCG
TAAGGTCGTCCAGACCTTGAAGTTGAGAAAACACTTGTGAATCCCCAATGCCTTCCGGAG
GTTGTGGTTGAACCGTATCTGGAGTGTGATGATGTCGTGGGTCATGTTCCCTGGCCTCTT
GTCGTGGTTGGTGATTTCGAAATAGAGGGGATTTGTTATTTCCCAGGTAAAAACGCCATT
CTTTGCTTGAGGCGCAGTGATGAGTTCCCCTGTGCGAGAATCCAT
>AJ717551
TTAATAAATGTTGAATTTTATTGCATGTTGCTCCGTAACTTGGAGTGTATTTAGTAATAC
ATCGTACAGAACATGATCAACAGCTTGAAGTACAGTGTTAATGGAAATAACGCCTATCAT
ATCTAAATACTTGAGCACTTGATATCTAAATACTTTTAAGAAAAGACCAGTCTGAGGCCG
TAAGGTCGTCCAGACCCTGAAGTTGAGAAAACACTTGTGAATCCCCAATGCCTTCCGGAG
GTTGTGGTTGAACCGTATCTGGAGTGTGATGATGTCGTGGTTCATGTTCCCTGGCCTCTT
GTCGTGGTTGGTGATTTCGAAATAGAGGGGATTTGTTATTTCCCAGGTAAAAACGCCATT
CTTTGCTTGAGGCGCAGTGATGAGTTCCCCTGTGCGAGAATCCAT
>KT869124
TTAATAAAGTTTGAATTTTATTGCATGTTGCTCTGTAACTTGGAGTGTGTGTAGTAATAC
ATCGTACAGAACATGATCAACAGCTCGAAGTACATTGTTAATGGAAATAACGCCTATCAT
ATCTAAATACTTGAGCACTTGATATCTAAATACTCTTAAGAAAAGACCAGTCTGAGGCCG
TAAGGTCGTCCAGACCTTGAAGTTGAGAAAACACTTGTGAATCCCCAATGCCTTCCTGAT
GTTGTGGTTGAACCGTATCTGGAGTGTGATGATGTCGTGGTTCAGGTTCCCTGGCCTCAC
GTCGTGGTTGGTGATTTCGAAATATAGGGGATTTGTTATTTCCCAGGTAAAAACGCCATT
CATTGCTTGAGGCGCAGTGATGAGTTCCCCTGTGCGAGAATCCAT
>KT869123
TTAATAAAGTTTGAATTTTATTGCATGTTGCTCTGTAACTTGGAGTGTGTGTAGTAATAC
ATCGTACAGAACATGATCAACAGCTCGAAGTACATTGTTAATGGAAATAACGCCTATCAT
ATCTAAATACTTGAGCACTTGATATCTAAATACTCTTAAGAAAAGACCAGTCTGAGGCCG
TAAGGTCGTCCAGACCTTGAAGTTGAGAAAACACTTGTGAATCCCCAATGCCTTCCTGAT
GTTGTGGTTGAACCGTATCTGGAGTGTGATGATGTCGTGGTTCAGGTTCCCTGGCCTCAC
GTCGTGGTTGGTGATTTCGAAATATAGGGGATTTGTTATTTCCCAGGTAAAAACGCCATT
CATTGCTTGAGGCGCAGTGATGAGTTCCCCTGTGCGAGAATCCAT
>JF909150
TTAATAAAGATTGAATTTTATTGCATGTTGATCCGTAACTTGGAGTGTGTATAGTAATAC
ATCGTACAGAACATGATCAACAGCTTGAAGTACAGTGTTAATGGAAATAACGCCTATCAT
ATCTAAATACTTGAGCACTTGATATCTAAATACTCTTAAGAAAAGACCAGTCTGAGGCCG
TAAGGTCGTCCAGACCTTGAAGTTGAGAAAACACTTGTGAATCCCCAATGCCTTCCGGAG
GTTGTGGTTGAAGCGTATCTGGAGTATGATGATGTCGTGGTTCATGTTCCCTGGCCTCCT
GTCGTGGTTGGTGATTTCGAAATAGAGGGGATTTGTTATTTCCCAGGTAAAAACGCCATT
CCTTGCTTGAGGCGCAGTGATGAGTTCCCCTGTGCGAGAATCCAT
>JF909131
TTAATAAAGATTGAATTTTATTGCATGTTGCTCCGTAACTTGGAGTGTGTTTAGTAATAC
ATCGTACAGAACATGATCAACAGCAAGAAGTACAGTGTTAATGGAAAGAACGCCTATCAT
ATCTAAATACTTGAGCACTTGATATCTAAATACTCTTAAGAAAAGACCAGTCGGAGGCCG
TAAGGTCGTCCAGACCTTGAAGTTGAGAAAACACTTGTGAATCCCCAATGCCTTCCGGAG
GTTGTGGTTGAACCGTATCTGGAGTGTGATGATGTCGTGATTCATGTTCCCTGGCCGTCT
GTCGTGGTTGGTGATTTCGAAATAGAGGGGATTTGTTATTTCCCAGGTAAAAACGCCATT
CGTTGCTTGAGGCGCAGTGATGAGTTCCCCTGTGCGAGAATCCAT
>JF909162
TTAATAAATATTAAATTTTATTTCATGAGTCTCCGTAACTTGGAGTGTGTTTAGTAATAC
ATCGTACAGAACATGATCAACCGCTCGAAGTACAGTGTTAATGGAAATAACGCCTATCAT
ATCTAAATACTTGAGCACCTGATATCTAAATACTCTTAAGAAACGACCAGTCTGAGGCCG
TAAGGTCGTCCAGACCTTGAAGTTGAGAAAACACTTGTGAATCCCCAATGCCTTCCGGAG
GTTGTGGTTGAATCGTATCTGGAGTGTGATGATGTCGTGGTTCATGTTCCCTGGCCTCTT
GTCGTGGTTGGTGATTGCGAAATAGAGGGGATTTGTTATTTCCCAGGTAAAAGCGCCATT
CTTTGCTTGAGGCGCAGTGATGAGTTCCCCTGTGCGAGAATCCAT
>JF909157
TTAATAAATATTAAATTTTATTGCATGACTCTCCGTAACTTGGAGTGTGTTTAGTAATAC
ATCGTACAGAACATGATCAACAGCTCGAAGTACAGTGTTAATGGAAATAACGCCTATCAT
ATCTAAATACTTGAGGACCTGGTATCTAGATACTCTTAAGAAACGACCAGTCTGAGGCCG
TAAGGTCGTCCAAACCTTGAAGTTGAGAAAACACTTGTGAATCCCCAATGCCTTCCGGAG
GTTGTGGTTGAACCGTATCTGGAGTGTGATGATGTCGTGGTTCATGTTCCCTGGCCTTTT
GTCGTGGTTGGTGATTTCGAAATAGAGGGGATTTGTTATTTCCCAGGTAAAAACGCCATT
CTTTGCTTGAGGCGCAGTGATGAGTTCCCCTGTGCGAGAATCCAT
>JF909159
TTAATAAATATTAAATTTTATTTCATGAGTCTCCGTAACTTGGAGTGTGTTTAGTAATAC
ATCGTACAGAACATGATCAACAGCTCGAAGTACAGTGTTAATGGAAATAACGCCTATCAT
ATCTAAAAACTTGAGCACTTGATATCTAAATACTCTTAAGAAACGACCAGTCTGAGGCTG
TAAGGTCGTCCAGACCTTGAAGTTGAGAAAACACTTGTGAATCCCCAATGTCTTCCGGAG
GTTGTGGTTGAACCGTATCTGGAGTGTGATGATGTCGTGGTGCATGTTCCCTGGCCTCTC
GTCGTGGTTGGTGATTTTGAAATATAGGGGATTTGTTATTTCCCAGGTAAAAACGCCATT
CTTTGCTTGAGGCGCAGTGATGAGTTCCCCTGTGCGAGAATCCAT
>JF909158
TTAATAAATATTAAATTTTATTTCATGAGTCTCCGTAACTTGGAGTGTGTTTAGTAATAC
ATCGTACAGAACATGATCAACAGCTCGAAGTACAGTGTTAATGGAAATAACGCCTATCAT
ATCTAAAAACTTGAGCACTTGATATCTAAATACTCTTAAGAAACGACCAGTCTGAGGCTG
TAAGGTCGTCCAGACCTTGAAGTTGAGAAAACACTTGTGAATCCCCAATGTCTTCCGGAG
GTTGTGGTTGAACCGTATCTGGAGTGTGATGATGTCGTGGTGCATGTTCCCTGGCCTCTC
GTCGTGGTTGGTGATTTTGAAATATAGGGGATTTGTTATTTCCCAGGTAAAAACGCCATT
CTTTGCTTGAGGCGCAGTGATGAGTTCCCCTGTGCGAGAATCCAT
>JF909160
TTAATAAATATTAAATTTTATTTCATGAGTCTCCGTAACTTGGAGTGTGTTTAGTAATAC
ATCGTACAGAACATGATCAACAGCTCGAAGTACAGTGTTAATGGAAATAACGCCTATCAT
ATCTAAAAACTTGAGCACTTGATATCTAAATACTCTTAAGAAACGACCAGTCTGAGGCTG
TAAGGTCGTCCAGACCTTGAAGTTGAGAAAACACTTGTGAATCCCCAATGTCTTCCGGAT
GTTGTGGTTGAACCGTATCTGGAGTGTGATGATGTCGTGGTGCATGTTCCCTGGCCTCTC
GTCGTGGTTGGTGATTTTGAAATATAGGGGATTTGTTATTTCCCAGGTAAAAACGCCATT
CTTTGCTTGAGGCGCAGTGATGAGTTCCCCTGTGCGAGAATCCAT
>JF909152
TTAATAAATATTAAATTTTATTTCATGAGTCTCCGTAACTTGGAGTGTGTTTAGTAATAC
ATCGTACAGAACATGATCAACAGCTCGAAGTACAGTGTTAATGGAAATAACGCCTATCAT
ATCTAAAAACTTGAGCACTTGATATCTAAATACTCTTAAGAAACGACCAGTCTGAGGCTG
TAAGGTCGTCCAGACCTTGAAGTTGAGAAAACACTTGTGAATCCCCAATGTCTTCCGGAT
GTTGTGGTTGAACCGTATCTGGAGTGTGATGATGTCGTGGTTCATGTTCCCGGGCCTCTC
GTCGTGGTTGGTGATTTTGAAATATAGGGGATTTGTTATTTCCCAGGTAAAAACGCCATT
CTTTGCTTGAGGCGCAGTGATGAGTTCCCCTGTGCGAGAATCCAT
>JF909151
TTAATAAATATTAAATTTTATTTCATGAGTCTCCGTAACTTGGAGTGTGTTTAGTAATAC
ATCGTACAGAACATGATCAACAGCTCGAAGTACAGTGTTAATGGAAATAACGCCTATCAT
ATCTAAAAACTTGAGCACTTGATATCTAAATACTCTTAAGAAACGACCAGTCTGAGGCTG
TAAGGTCGTCCAGACCTTGAAGTTGAGAAAACACTTGTGAATCCCCAATGTCTTCCGGAT
GTTGTGGTTGAACCGTATCTGGAGTGTGATGATGTCGTGGTTCATGTTCCCGGGCCTCTC
GTCGTGGTTGGTGATTGTGAAATATAGGGGATTTGTTATTTCCCAGGTAAAAACGCCATT
CTTTGCTTGAGGCGCAGTGATGAGTTCCCCTGTGCGAGAATCCAT
>JF909161
TTAATAAATATTAAATTTTATTTCATGAGTCTCCGTAACTTGGAGTGTGTTGAGTAATAC
ATCGTACAGAACATGATCAACAGCTCGAAGTACAGTGTTAATGGAAATAACGCCTATCAT
ATCTAAAAACTTGAGCACTTGATATCTAAATACTCTTAAGAAACGACCAGTCTGAGGCTG
TAAGGTCGTCCAGACCTTGAAGTTGAGAAAACACTTGTGAATCCCCAATGCCTTCCGGAT
GTTGTGGTTGAACCGTATCTGGAGTGTGATGATGTCGTGGTTCATGTTCCCTGGCCTCTC
GTCGTGGTTGGTGATTTTGAAATATAGGGGATTTGTTATTTCCCAGGTAAAAACGCCATT
CTTTGCTTGAGGCGCAGTGATGAGTTCCCCTGTGCGAGAATCCAT
>JF909156
TTAATAAATATTAAATTTTATTTCATGAGTCTCCGTAACTTGGAGTGTGTTTATTAATAC
ATCGTACAGAACATGATCAACAGCGTGAAGTACAGTGTTAATGGAAATAACGCCTATCAT
ATCTAAAAACTTTAGCACCTGATATCTAAATACTCTTAAGAAACGACCAGTCTGAGGCCG
TAAGGTCGTCCAGACCTTGAAGTTGAGAAAACACTTGTGAATCCCCAATGCCTTCCGGAT
GTTGTGGTTGAACCGTATCTGGAGTGTGATGATGTCGTGGTTCATGTTCCCTGGCCTCTC
GTCGTGGTTGGTGATGTTGAAATATAGGGGATTTGTTATTTCCCAGGTAAAAACGCCATT
CTTTGCTTGAGGCGCAGTGATGAGTTCCCCTGTGCGAGAATCCAT
>JF909155
TTAATAAATATTAAATTTTATTTCATGAGTCTCCGTAACTTGGAGTGTGTTTAGTAATAC
ATCGTACATAACATGATCAACAGCTTGAAGTACAGTGTTAATGGAAATAACGCCTATCAT
ATCTAAATACTTGAGCACTTGATATCTAAATACTCTTAAGAAACGACCAGTCGGAGGCCG
TAAGGTCGTCCAGACCTTGAAGTTGAGAAAACATTTGTGAATCCCCAATGTTTTCCGGAG
GTTGTAGTTGAACCGTATCTGGAGTGTGATGATGTCGTGGTTCATGTTCCCTGGCCTCTC
GTCGTGGTTGGTGATTTCGAAATAGAGGGGATTTGTTATTTCCCAGGTAAAAACGCCATT
CTTTGCTTGAGGCGCAGTGATGAGTTCCCCTGTGCGAGAATCCAT
>JF909154
TTAATAAATATTAAATTTTATTTCATGAGTCTCCGTAACTTGGAGTGTGTTTAGTAATAC
ATCGTACATAACATGATCAACAGCTTGAAGTACAGTGTTAATGGAAATAACGCCTATCAT
ATCTAAATACTTGAGCACTTGATATCTAAATACTCTTAAGAAACGACCAGTCGGAGGCCG
TAAGGTCGTCCAGACCTTGAAGTTGAGAAAACATTTGTGAATCCCCAATGTTTTCCGGAG
GTTGTAGTTGAACCGTATCTGGAGTGTGATGATGTCGTGGTTCATGTTCCCTGGCCTCTC
GTCGTGGTTGGTGATTTCGAAATAGAGGGGATTTGTTATTTCCCAGGTAAAAACGCCATT
CTTTGCTTGAGGCGCAGTGATGAGTTCCCCTGTGCGAGAATCCAT
>JF909153
TTAATAAATATTAAATTTTATTTCATGAGTCTCCGTAACTTGGAGTGTGTTTAGTAATAC
ATCGTACATAACATGATCAACAGCTTGAAGTACAGTGTTAATGGAAATAACGCCTATCAT
ATCTAAATACTTGAGCACTTGATATCTAAATACTCTTAAGAAACGACCAGTCGGAGGCCG
TAAGGTCGTCCAGACCTTGAAGTTGAGAAAACATTTGTGAATCCCCAATGCCTTCCGGAG
GTTGTAGTTGAACCGTATCTGGAGTGTGATGATGTCGTGGTTCATGTTCCCTGGCCTCTC
GTCGTGGTTGGTGATTTCGAAATAGAGGGGATTTGTTATTTCCCAGGTAAAAACGCCATT
CTTTGCTTGAGGCGCAGTGATGAGTTCCCCTGTGCGAGAATCCAT
>KT869126
TTAATAGAAATTAAATTTTATTTCGTGGGACTCCATAATCTGGAGTGTGTTTACAAGTAC
ATTGTACAATACGTGATCAACAGCTCGAACGACAGTGTTAATGGAAATAACGCCTATCAT
ATCTAAATACTTGAGCACTTGATATCTAAATACTCTTAAGAAAAGACCAGTCTGAGGCCG
TAAGGTCGTCCAGACCTTGAAGTTGAGAAAACACTTGTGAATCCCCAATGCCTTCCGGAG
GTTGTGGTTGAACCGTATCTGGAGTGTGATGATGTCGTGGTTCATGTTCCCTGGCCTCTT
GTCGTGGTTGGTGATTTCGAAATAGAGGGGATTTGTTATTTCCCAGGTAAAAACGCCATT
CTTTGCTTGAGGCGCAGTGATGAGTTCCCCTGTGCGAGAATCCAT
>KT869125
TTAATAGAAATTAAATTTTATTTCGTGGGACTCCATAATCTGGAGTGTGTTTACAAGTAC
ATTGTACAATACGTGATCAACAGCTCGAACGACAGTGTTAATGGAAATAACGCCTATCAT
ATCTAAATACTTGAGCACTTGATATCTAAATACTCTTAAGAAAAGACCAGTCTGAGGCCG
TAAGGTCGTCCAGACCTTGAAGTTGAGAAAACACTTGTGAATCCCCAATGCCTTCCGGAG
GTTGTGGTTGAACCGTATCTGGAGTGTGATGATGTCGTGGTTCATGTTCCCTGGCCTCTT
GTCGTGGTTGGTGATTTCGAAATAGAGGGGATTTGTTATTTCCCAGGTAAAAACGCCATT
CTTTGCTTGAGGCGCAGTGATGAGTTCCCCTGTGCGAGAATCCAT
