# Supplementary material for: Gene Overlapping as a Modulator of Begomovirus Evolution
Source: Microorganisms. 2022 Feb 4;10(2):366. doi: 10.3390/microorganisms10020366 (PMC8875319; doi:10.3390/microorganisms10020366)
Supplement: Supplementary file 1 [file microorganisms-10-00366-s001.zip › File S1/East_African_cassava_mosaic_Kenya_virus/DNA_AV2.fasta]

>NC_011583
ATGTGGGATCCATTGTTGAACGACTTTCCCGAAACCGTTCACGGTTTCCGTTCTATGCTT
GCTGTTAAATACCTGTTACATCTGGAACAGGAATACGACCGCGGTACTGTCGGGGCTGAG
TATATACGGGATCTAATAGGGGTTCTACGGTGTAAGAGTTATGTCGAAGCGACCAGGAGA
TATAATAATCTCAACACCCGTATCCAAGGTGCGGAGGAGGCTGAACTTCGACAGCCCATA
CACGAACCGTGTTGTTGCCCCCACTGTCCGCGTCACCAGAAGCAAAATATGGGCCAACAG
ACCCATGTATCGGAAGCCCAAGATGTACAGAATGTATCGAAGCCCAGATGTCCCTAA
>AJ717572
ATGTGGGATCCATTGTTGAACGACTTTCCCGAAACCGTTCACGGTTTCCGTTCTATGCTT
GCTGTTAAATACCTGTTACATCTGGAACAGGAATACGACCGCGGTACTGTCGGGGCTGAG
TATATACGGGATCTAATAGGGGTTCTACGGTGTAAGAGTTATGTCGAAGCGACCAGGAGA
TATAATAATCTCAACACCCGTATCCAAGGTGCGGAGGAGGCTGAACTTCGACAGCCCATA
CACGAACCGTGTTGTTGCCCCCACTGTCCGCGTCACCAGAAGCAAAATATGGGCCAACAG
ACCCATGTATCGGAAGCCCAAGATGTACAGAATGTATCGAAGCCCAGATGTCCCTAA
>AJ717571
ATGTGGGATCCATTGTTGAACGACTTTCCCGAAACCGTTCACGGTTTCCGTTCTATGCTT
GCTGTTAAATACCTGTTACATCTGGAACAGGAATACGACCGCGGTACTGTCGGGGCGGAG
TATATACGGGATCTAATAGGGGTTCTACGGTGTAAGAGTTATGTCGAAGCGACCAGGAGA
TATAATAATCTCAACACCCGTATCCAAGGTGCGGAGGAGGCTGAACTTCGACAGCCCATA
CACGAACCGTGTTGTTGCCCCCACTGTCCGCGTCACCAGAAGCAAAATATGGGCCAACAG
ACCCATGTATCGGAAGCCCAAGATGTACAGAATGTATCGAAGCCCAGATGTCCCTAA
>AJ717570
ATGTGGGATCCATTGTTGAACGACTTTCCCGAAACCGTTCACGGTTTCCGTTCTATGCTT
GCTGTTAAATACCTGTTACATCTGGAACAGGAATACGACCGCGGTACTGTCGGGGCGGAG
TATATACGGGATCTAATAGGGGTTCTACGGTGTAAGAGTTATGTCGAAGCGACCAGGAGA
TATAATAATCTCAACACCCGTATCCAAGGTGCGGAGGAGGCTGAACTTCGACAGCCCATA
CACGAACCGTGTTGTTGCCCCCACTGTCCGCGTCACCAGAAGCAAAATATGGGCCAACAG
ACCCATGTATCGGAAGCCCAAGATGTACAGAATGTATCGAAGCCCAGATGTCCCTAA
>AJ717569
ATGTGGGATCCATTGTTGAACGACTTTCCCGAAACCGTTCACGGTTTCCGTTCTATGCTT
GCTGTTAAATACCTGTTACATCTGGAACAGGAATACGACCGCGGTACTGTCGGGGCGGAG
TATATACGGGATCTAATAGGGGTTCTACGGTGTAAGAGTTATGTCGAAGCGACCAGGAGA
TATAATAATCTCAACACCCGTATCCAAGGTGCGGAGGAGGCTGGACTTCGACAGCCCATA
CACGAACCGTGTTGTTGCCCCCACTGTCCGCGTCACCAGAAGCAAAATATGGGCCAACAG
ACCCATGTATCGGAAGCCCAAGATGTACAGAATGTATCGAAGCCCAGATGTCCCTAA
>AJ717576
ATGTGGGATCCATTGTTGAACGACTTTCCCGAAACCGTTCACGGTTTCCGTTCTATGCTT
GCTGTTAAATACCTGTTACATCTGGAACAGGAATACGATCGCGGTACTGTCGGGGCTGAG
TATATACGGGATCTAATAGGGGTTCTACGGTGTAAGAGTTATGTCGAAGCGACCAGGAGA
TATAATAATCTCAACACCCGTATCCAAGGTGCGGAGGAGGCTGAACTTCGACAGCCCATA
CACGAACCGTGTTGTTGCCCCCACTGTCCGCGTCACCAGAAGCAAATTATGGGCCAACAG
ACCCATGTATCGGAAGCCCAAGATGTACAGAATGTATCGAAGCCCAGATGTCCCTAA
>AJ717573
ATGTGGGATCCATTGTTGAACGACTTTCCCGAAACCGTTCACGGTTTCCGTTCTATGCTT
GCTGTTAAATACCTGTTACATCTGGAACAGGAATACGATCGCGGTACCGTCGGGGCTGAG
TATATACGGGACCTAATAGGGGTTCTACGGTGTAAGAGTTATGTCGAAGCGACCAGGAGA
TATAATAATCTCAACACCCGTATCCAAGGTGCGGAGGAGGCTGAACTTCGACAGCCCATA
CACGAACCGTGTGGTTGCCCCCACTGTCCGCGTCACCAGAAGCAAAATATGGGCCAACAG
ACCCATGTATCGGAAGCCCAAGATGTACAGAATGTATCGAAGCCCAGATGTCCCTAA
>AJ717575
ATGTGGGATCCATTGTTGAACGACTTTCCCGAAACCGTTCACGGTTTCCGTTCTATGCTT
GCTGTTAAATACCTGTTACATCTGGAACAGGAATACGATCGCGGTACTGTCGGGGCTGAG
TATATACGGGATCTAATAGGGGTTTTACGGTGTAAGAGTTATGTCGAAGCGACCAGGAGA
TATAATAATCTCAACACCCGTATCCAAGGTGCGGAGGAGGCTGAACTTCGACAGCCCATA
CACGAACCGTGTTGTTGCCCCCACTGTCCGCGTCACCAGAAGCAAAATATGGGCCAACAG
ACCCATGTATCGGAAGCCCAAGATGTACAGAATGTATCGAAGCCCAGATGTCCCTAA
>AJ717574
ATGTGGGATCCATTGGTGAACGACTTTCCCGAAACCGTTCACGGTTTCCGTTCTATGCTT
GCTGTTAAATACCTGTTACATCTGGAACAGGAATACGATCGCGGTACTGTCGGGGCTGAG
TATATACGGGATCTAATAGGGGTTTTACGGTGTAAGAGTTATGTCGAAGCGACCAGGAGA
TATAATAATCTCAACACCCGTATCCAAGGTGCGGAGGAGGCTGAACTTCGACAGCCCATA
CACGAACCGTGTTGTTGCCCCCACTGTCCGCGTCACCAGAAGCAAAATATGGGCCAACAG
ACCCATGTATCGGAAGCCCAAGATGTACAGAATGTATCGAAGCCCAGATGTCCCTAA
>JF909134
ATGTGGGATCCATTGTTGAACGATTTTCCCGAAACCGTTCACGGTTTCCGTTCTATGCTT
GCTGTTAAATACCTGTTACATCTGGAACAGGAATACGATCGCGGTACTGTCGGGGCGGAG
TATATACGTGATTTAATAGGGGTTCTACGGTGTAAGAGTTATGTCGAAGCGACCAGGAGA
TATAATAATCTCAACACCCGTATCCAAGGTGCGGAGGAGGCTGAACTTCGACAGCCCATA
CACGAACCGTGTTGTTGCCCCCACTGTCCGCGTCACCAGAAGCAAAATATGGGCCAACAG
GCCCATGTATCGGAAGCCCAAGATGTACAGAATGTATCGAAGCCCAGATGTTCCTAA
>JF909123
ATGTGGGATCCATTGTTGAACGATTTTCCCGAAACCGTTCACGGTTTCCGTTCTATGCTT
GCTGTTAAATACCTGTTACATCTGGAACAGGAATACGATCGCGGTACTGTCGGGGCGGAG
TATATACGTGATTTAATAGGGGTTCTACGGTGTAAGAGTTATGTCGAAGCGACCAGGAGA
TATAATAATCTCAACACCCGTATCCAAGGTGCGGAGGAGGCTGAACTTCGACAGCCCATA
CACGAACCGTGTTGTTGCCCCCACTGTCCGCGTCACCAGAAGCAAAATATGGGCCAACAG
GCCCATGTATCGGAAGCCCAAGATGTACAGAATGTATCGAAGCCCAGATGTTCCTAA
>JF909124
ATGTGGGATCCATTGTTGAACGATTTTCCCGAAACCGTTCACGGTTTCCGTTCTATGCTT
GCTGTTAAATACCTGTTACATCTGGAACAGGAATACGATCGCGGTACTGTCGGGGCGGAG
TATATACGTGATTTAATAGGGGTTCTACGGTGTAAGAGTTATGTCGAAGCGACCAGGAGA
TATAATAATCTCAACACCCGTATCCAAGGTGCGGAGGAGGCTGAACTTCGACAGCCCATA
CACGAACCGTGTTGTTGCCCCCACTGTCCGCGTCACCAGAAGCAAAATATGGGCCAACAG
GCCCATGTATCGGAAGCCCAAGATGTACAGAATGTATCGAAGCCCAGATGTTCCTAA
>JF909122
ATGTGGGATCCATTGTTGAACGATTTTCCCGAAACCGTTCACGGTTTCCGTTCTATGCTT
GCTGTTAAATACCTGTTACATCTGGAACAGGAATACGATCGCGGTACTGTCGGGGCGGAG
TATATACGTGATTTAATAGGGGTTCTACGGTGTAAGAGTTATGTCGAAGCGACCAGGAGA
TATAATAATCTCAACACCCGTATCCAAGGTGCGGAGGAGGCTGAACTTCGACAGCCCATA
CACGAACCGTGTTGTTGCCCCCACTGTCCGCGTCACCAGAAGCAAAATATGGGCCAACAG
GCCCATGTATCGGAAGCCCAAGATGTACAGAATGTATCGAAGCCCAGATGTTCCTAA
>JF909141
ATGTGGGATCCATTGTTGAACGATTTTCCCGAAACCGTTCACGGTTTCCGTTCTATGCTT
GCTGTTAAATACCTGTTACATCTGGAACAGGAATACGATCGCGGTACTGTCGGGGCGGAG
TATATACGTGATTTAATAGGGGTTCTACGGTGTAAGAGTTATGTCGAAGCGACCAGGAGA
TATAATAATCTCAACACCCGTATCCAAGGTGCGGAGGAGGCTGAACTTCGACAGCCCATA
CACGAACCGTGTTGTTGCCCCCACTGTCCGCGTCACCAGAAGCAAAATATGGGCCAACAG
GCCCATGTATCGGAAGCCCAAGATGTACAGAATGTATCGAAGCCCAGATGTTCCTAA
>JF909140
ATGTGGGATCCATTGTTGAACGATTTTCCCGAAACCGTTCACGGTTTCCGTTCTATGCTT
GCTGTTAAATACCTGTTACATCTGGAACAGGAATACGATCGCGGTACTGTCGGGGCGGAG
TATATACGTGATTTAATAGGGGTTCTACGGTGTAAGAGTTATGTCGAAGCGACCAGGAGA
TATAATAATCTCAACACCCGTATCCAAGGTGCGGAGGAGGCTGAACTTCGACAGCCCATA
CACGAACCGTGTTGTTGCCCCCACTGTCCGCGTCACCAGAAGCAAAATATGGGCCAACAG
GCCCATGTATCGGAAGCCCAAGATGTACAGAATGTATCGAAGCCCAGATGTTCCTAA
>JF909138
ATGTGGGATCCATTGTTGAACGATTTTCCCGAAACCGTTCACGGTTTCCGTTCTATGCTT
GCTGTTAAATACCTGTTACATCTGGAACAGGAATACGATCGCGGTACTGTCGGGGCGGAG
TATATACGTGATTTAATAGGGGTTCTACGGTGTAAGAGTTATGTCGAAGCGACCAGGAGA
TATAATAATCTCAACACCCGTATCCAAGGTGCGGAGGAGGCTGAACTTCGACAGCCCATA
CACGAACCGTGTTGTTGCCCCCACTGTCCGCGTCACCAGAAGCAAAATATGGGCCAACAG
GCCCATGTATCGGAAGCCCAAGATGTACAGAATGTATCGAAGCCCAGATGTTCCTAA
>JF909137
ATGTGGGATCCATTGTTGAACGATTTTCCCGAAACCGTTCACGGTTTCCGTTCTATGCTT
GCTGTTAAATACCTGTTACATCTGGAACAGGAATACGATCGCGGTACTGTCGGGGCGGAG
TATATACGTGATTTAATAGGGGTTCTACGGTGTAAGAGTTATGTCGAAGCGACCAGGAGA
TATAATAATCTCAACACCCGTATCCAAGGTGCGGAGGAGGCTGAACTTCGACAGCCCATA
CACGAACCGTGTTGTTGCCCCCACTGTCCGCGTCACCAGAAGCAAAATATGGGCCAACAG
GCCCATGTATCGGAAGCCCAAGATGTACAGAATGTATCGAAGCCCAGATGTTCCTAA
>JF909085
ATGTGGGATCCATTGTTGAACGATTTTCCCGAAACCGTTCACGGTTTCCGTTCTATGCTT
GCTGTTAAATACCTGTTACATCTGGAACAGGAATACGATCGCGGTACTGTCGGGGCGGAG
TATATACGTGATTTAATAGGGGTTCTACGGTGTAAGAGTTATGTCGAAGCGACCAGGAGA
TATAATAATCTCAACACCCGTATCCAAGGTGCGGAGGAGGCTGAACTTCGACAGCCCATA
CACGAACCGTGTTGTTGCCCCCACTGTCCGCGTCACCAGAAGCAAAATATGGGCCAACAG
GCCCATGTATCGGAAGCCCAAGATGTACAGAATGTATCGAAGCCCAGATGTTCCTAA
>JF909083
ATGTGGGATCCATTGTTGAACGATTTTCCCGAAACCGTTCACGGTTTCCGTTCTATGCTT
GCTGTTAAATACCTGTTACATCTGGAACAGGAATACGATCGCGGTACTGTCGGGGCGGAG
TATATACGTGATTTAATAGGGGTTCTACGGTGTAAGAGTTATGTCGAAGCGACCAGGAGA
TATAATAATCTCAACACCCGTATCCAAGGTGCGGAGGAGGCTGAACTTCGACAGCCCATA
CACGAACCGTGTTGTTGCCCCCACTGTCCGCGTCACCAGAAGCAAAATATGGGCCAACAG
GCCCATGTATCGGAAGCCCAAGATGTACAGAATGTATCGAAGCCCAGATGTTCCTAA
>JF909136
ATGTGGGATCCATTGTTGAACGATTTTCCCGAAACCGTTCACGGTTTCCGTTCTATGCTT
GCTGTTAAATACCTGTTACATCTGGAACAGGAATACGATCGCGGTACTGTCGGGGCGGAG
TATATACGTGATTTAATAGGGGTTCTACGGTGTAAGAGTTATGTCGAAGCGACCAGGAGA
TATAATAATCTCAACACCCGTATCCAAGGTGCGGAGGAGGCTGAACTTCGACAGCCCATA
CACGAACCGTGTTGTTGCCCCCACTGTCCGCGTCACCAGAAGCAAAATATGGGCCAACAG
GCCCATGTATCGGAAGCCCAAGATGTACAGAATGTATCGAAGCCCAGATGTTCCTAA
>JF909101
ATGTGGGATCCATTGTTGAACGATTTTCCCGAAACCGTTCACGGTTTCCGTTCTATGCTT
GCTGTTAAATACCTGTTACATCTGGAACAGGAATACGATCGCGGTACTGTCGGGGCGGAG
TATATACGTGATTTAATAGGGGTTCTACGGTGTAAGAGTTATGTCGAAGCGACCAGGAGA
TATAATAATCTCAACACCCGTATCCAAGGTGCGGAGGAGGCTGAACTTCGACAGCCCATA
CACGAACCGTGTTGTTGCCCCCACTGTCCGCGTCACCAGAAGCAAAATATGGGCCAACAG
GCCCATGTATCGGAAGCCCAAGATGTACAGAATGTATCGAAGCCCAGATGTTCCTAA
>JF909080
ATGTGGGATCCATTGTTGAACGATTTTCCCGAAACCGTTCACGGTTTCCGTTCTATGCTT
GCTGTTAAATACCTGTTACATCTGGAACAGGAATACGATCGCGGTACTGTCGGGGCGGAG
TATATACGTGATTTAATAGGGGTTCTACGGTGTAAGAGTTATGTCGAAGCGACCAGGAGA
TATAATAATCTCAACACCCGTATCCAAGGTGCGGAGGAGGCTGAACTTCGACAGCCCATA
CACGAACCGTGTTGTTGCCCCCACTGTCCGCGTCACCAGAAGCAAAATATGGGCCAACAG
GCCCATGTATCGGAAGCCCAAGATGTACAGAATGTATCGAAGCCCAGATGTTCCTAA
>JF909098
ATGTGGGATCCATTGTTGAACGATTTTCCCGAAACCGTTCACGGTTTCCGTTCTATGCTT
GCTGTTAAATACCTGTTACATCTGGAACAGGAATACGATCGCGGTACTGTCGGGGCGGAG
TATATACGTGATTTAATAGGGGTTCTACGGTGTAAGAGTTATGTCGAAGCGACCAGGAGA
TATAATAATCTCAACACCCGTATCCAAGGTGCGGAGGAGGCTGAACTTCGACAGCCCATA
CACGAACCGTGTTGTTGCCCCCACTGTCCGCGTCACCAGAAGCAAAATATGGGCCAACAG
GCCCATGTATCGGAAGCCCAAGATGTACAGAATGTATCGAAGCCCAGATGTTCCTAA
>JF909093
ATGTGGGATCCATTGTTGAACGATTTTCCCGAAACCGTTCACGGTTTCCGTTCTATGCTT
GCTGTTAAATACCTGTTACATCTGGAACAGGAATACGATCGCGGTACTGTCGGGGCGGAG
TATATACGTGATTTAATAGGGGTTCTACGGTGTAAGAGTTATGTCGAAGCGACCAGGAGA
TATAATAATCTCAACACCCGTATCCAAGGTGCGGAGGAGGCTGAACTTCGACAGCCCATA
CACGAACCGTGTTGTTGCCCCCACTGTCCGCGTCACCAGAAGCAAAATATGGGCCAACAG
GCCCATGTATCGGAAGCCCAAGATGTACAGAATGTATCGAAGCCCAGATGTTCCTAA
>JF909087
ATGTGGGATCCATTGTTGAACGATTTTCCCGAAACCGTTCACGGTTTCCGTTCTATGCTT
GCTGTTAAATACCTGTTACATCTGGAACAGGAATACGATCGCGGTACTGTCGGGGCGGAG
TATATACGTGATTTAATAGGGGTTCTACGGTGTAAGAGTTATGTCGAAGCGACCAGGAGA
TATAATAATCTCAACACCCGTATCCAAGGTGCGGAGGAGGCTGAACTTCGACAGCCCATA
CACGAACCGTGTTGTTGCCCCCACTGTCCGCGTCACCAGAAGCAAAATATGGGCCAACAG
GCCCATGTATCGGAAGCCCAAGATGTACAGAATGTATCGAAGCCCAGATGTTCCTAA
>JF909086
ATGTGGGATCCATTGTTGAACGATTTTCCCGAAACCGTTCACGGTTTCCGTTCTATGCTT
GCTGTTAAATACCTGTTACATCTGGAACAGGAATACGATCGCGGTACTGTCGGGGCGGAG
TATATACGTGATTTAATAGGGGTTCTACGGTGTAAGAGTTATGTCGAAGCGACCAGGAGA
TATAATAATCTCAACACCCGTATCCAAGGTGCGGAGGAGGCTGAACTTCGACAGCCCATA
CACGAACCGTGTTGTTGCCCCCACTGTCCGCGTCACCAGAAGCAAAATATGGGCCAACAG
GCCCATGTATCGGAAGCCCAAGATGTACAGAATGTATCGAAGCCCAGATGTTCCTAA
>JF909126
ATGTGGGATCCATTGTTGAACGATTTTCCCGAAACCGTTCACGGTTTCCGTTCTATGCTT
GCTGTTAAATACCTGTTACATCTGGAACAGGAATACGATCGCGGTACTGTCGGGGCGGAG
TATATACGTGATTTAATAGGGGTTCTACGGTGTAAGAGTTATGTCGAAGCGACCAGGAGA
TATAATAATATCAACACCCGTATCCAAGGTGCGGAGGAGGCTGAACTTCGACAGCCCATA
CACGAACCGTGTTGTTGCCCCCACTGTCCGCGTCACCAGAAGCAAAATATGGGCCAACAG
GCCCATGTATCGGAAGCCCAAGATGTACAGAATGTATCGAAGCCCAGATGTTCCTAA
>JF909103
ATGTGGGATCCATTGTTGAACGATTTTCCCGAAACCGTTCACGGTTTCCGTTCTATGCTT
GCTGTTAAATACCTGTTACATCTGGAACAGGAATACGATCGCGGTACTGTCGGGGCGGAG
TATATACGTGATTTAATAGGGGTTCTACGGTGTAAGAGTTATGTCGAAGCGACCAGGAGA
TATAATAATCTCAACACCCGTATCCAAAGTGCGGAGGAGGCTGAACTTCGACAGCCCATA
CACGAACCGTGTTGTTGCCCCCACTGTCCGCGTCACCAGAAGCAAAATATGGGCCAACAG
GCCCATGTATCGGAAGCCCAAGATGTACAGAATGTATCGAAGCCCAGATGTTCCTAA
>JF909081
ATGTGGGATCCATTGTTGAACGATTTTCCCGAAACCGTTCACGGTTTCCGTTCTATGCTT
GCTGTTAAATACCTGTTACATCTGGAACAGGAATACGATCGCGGTACTGTCGGGGCGGAG
TATATACGTGATTTAATAGGGGTTCTACGGTGTAAGAGTTATGTCGAAGCGACCAGGAGA
TATAATAATCTCAACACCCGTATCCAAGGTGCGGAGGAGGCTGAACTTCGACAGCCCATA
CACGAACCGTGTTGTTGCCCCCACTGTCCGCGTCACCAGAAACAAAATATGGGCCAACAG
GCCCATGTATCGGAAGCCCAAGATGTACAGAATGTATCGAAGCCCAGATGTTCCTAA
>JF909109
ATGTGGGATCCATTGTTGAACGATTTTCCCGAAACCGTTCACGGTTTCCGTTCTATGCTT
GCTGTTAAATACCTGTTACATCTGGAACAGGAATACGATCGCGGTACTGTCGGGGCGGAG
TATATACGTGATTTAATAGGGGTTCTACGGTGTAAGACCTATGTCGAAGCGACCAGGAGA
TATAATAATCTCAACACCCGTATCCAAGGTGCGGAGGAGGCTGAACTTCGACAGCCCATA
CACGAATCGTGTTGTTGCCCCCACTGTCCGCGTCACCAGAAGCAAAATATGGGCCAACAG
GCCCATGTATCGGAAGCCCAAGATGTACAGAATGTATCGAAGCCCAGATGTTCCTAA
>JF909108
ATGTGGGATCCATTGTTGAACGATTTTCCCGAAACCGTTCACGGTTTCCGTTCTATGCTT
GCTGTTAAATACCTGTTACATCTGGAACAGGAATACGATCGCGGTACTGTCGGGGCGGAG
TATATACGTGATTTAATAGGGGTTCTACGGTGTAAGACCTATGTCGAAGCGACCAGGAGA
TATAATAATCTCAACACCCGTATCCAAGGTGCGGAGGAGGCTGAACTTCGACAGCCCATA
CACGAATCGTGTTGTTGCCCCCACTGTCCGCGTCACCAGAAGCAAAATATGGGCCAACAG
GCCCATGTATCGGAAGCCCAAGATGTACAGAATGTATCGAAGCCCAGATGTTCCTAA
>JF909107
ATGTGGGATCCATTGTTGAACGATTTTCCCGAAACCGTTCACGGTTTCCGTTCTATGCTT
GCTGTTAAATACCTGTTACATCTGGAACAGGAATACGATCGCGGTACTGTCGGGGCGGAG
TATATACGTGATTTAATAGGGGTTCTACGGTGTAAGACCTATGTCGAAGCGACCAGGAGA
TATAATAATCTCAACACCCGTATCCAAGGTGCGGAGGAGGCTGAACTTCGACAGCCCATA
CACGAATCGTGTTGTTGCCCCCACTGTCCGCGTCACCAGAAGCAAAATATGGGCCAACAG
GCCCATGTATCGGAAGCCCAAGATGTACAGAATGTATCGAAGCCCAGATGTTCCTAA
>JF909088
ATGTGGGATCCATTGTTGAACGATTTTCCCGAAACCGTTCACGGTTTCCGTTCTATGCTT
GCTGTTAAATACCTGTTACATCTGGAACAGGAATACGATCGCGGTACTGTCGGGGCGGAG
TATATACGTGATTTAATAGGGGTTCTACGGTGTAAGAATTATGTCGAAGCGACCAGGAGA
TATAATAATCTCAACACCCGTATCCAAGGTGCGGAGGAGGCTGAACTTCGACAGCCCATA
CACGAACCGTGTTGTTGCCCCCACTGTCCGCGTCACCAGAAGCAAAATATGGGCCAACAG
GCCCATGTATCGGAAGCCCAAGATGTACAGAATGTATCGAAGCCCAGATGTTCCTAA
>JF909146
ATGTGGGATCCATTGTTGAACGATTTTCCCGAAACCGTTCACGGTTTCCGTTCTATGCTT
GCTGTTAAATACCTGTTACATCTGGAACAGGAATACGATCGCGGTACTGTCGGGGCGGAG
TATTTACGTGATTTAATAGGGGTTCTACGGTGTAAGAGTTATGTCGAAGCGACCAGGAGA
TATAATAATCTCAACACCCGTATCCAAGGTGCGGAGGAGGCTGAACTTCGACAGCCCATA
CACGAACCGTGTTGTTGCCCCCACTGTCCGCGTCACCAGAAGCAAAATATGGGCCAACAG
GCCCATGTATCGGAAGCCCAAGATGTACAGAATGTATCGAAGCCCAGATGTTCCTAA
>JF909102
ATGTGGGATCCATTGTTGAACGATTTTCCCGAAACCGTTCACGGTTTCCGTTCTATGCTT
GCTGTTAAATACCTGTTACATCTGGAACAGGAATACGATCGCGGTACTGTCGGGGCGGAG
TATTTACGTGATTTAATAGGGGTTCTACGGTGTAAGAGTTATGTCGAAGCGACCAGGAGA
TATAATAATCTCAACACCCGTATCCAAGGTGCGGAGGAGGCTGAACTTCGACAGCCCATA
CACGAACCGTGTTGTTGCCCCCACTGTCCGCGTCACCAGAAGCAAAATATGGGCCAACAG
GCCCATGTATCGGAAGCCCAAGATGTACAGAATGTATCGAAGCCCAGATGTTCCTAA
>JF909147
ATGTGGGATCCATTGTTGAACGATTTTCCCGAAACCGTTCACGGTTTCCGTTCTATGCTT
GCTGTTAAATACCTGTTACATCTGGAACAGGAATACGATCGCGGTACTGTCGGGGCGGAG
TATTTACGTGATTTAATAGGGGTTCTACGGTGTAAGAGTTATGTCGAAGCGACCAGGAGA
TATAATAATCTCAACACCCGTATCCAAGGTGCGGAGGAGGCTGAACTTCGACAGCCTATA
CACGAACCGTGTTGTTGCCCCCACTGTCCGCGTCACCAGAAGCAAAATATGGGCCAACAG
GCCCATGTATCGGAAGCCCAAGATGTACAGAATGTATCGAAGCCCAGATGTTCCTAA
>JF909148
ATGTGGGATCCATTGTTGAACGATTTTCCCGAAACCGTTCACGGTTTCCGTTCTATGCTC
GCTGTTAAATACCTGTTACATCTGGAACAAGAATACGATCGCGGTACTGTCGGGGCGGAG
TATATACGTGATTTAATAGGGGTTCTACGGTGTAAGAGTTATGTCGAAGCGACCAGGAGA
TATAATAATCTCAACACCCGTATCCAAGGTGCGGAGGAGGCTGAACTTCGACAGCCCATA
CACGAACCGTGTTGTTGCCCCCACTGTCCGCGTCACCAGAAGCAAAATATGGGCCAACAG
GCCCATGTATCGGAAGCCCAAGATGTACAGAATGTATCGAAGCCCAGATGTTCCTAA
>JF909132
ATGTGGGATCCATTGTTGAACGATTTTCCCGAAACCCTTCACGGTTTCCGTTCTATGCTT
GCTGTTAAATACCTGTTACATCTGGAACAGGAATACGATCGCGGTACTGTCGGGGCGGAG
TATATACGTGATTTAATAGGGGTGCTACGGTGTAAGAGTTATGTCGAAGCGACCAGGAGA
TATAATAATCTCAACACCCGTATCCAAGGTGCGGAGGAGGCTGAACTTCGACAGCCCATA
CACGAACCGTGTTGTTGCCCCCACTGTCCGCGTCACCAGAAGCAAAATATGGGCCAACAG
GCCCATGTATCGGAAGCCCAAGATGTACAGAATGTATCGAAGCCCAGATGTTCCTAA
>JF909089
ATGTGGGATCCATTGTTGAACGATTTTCCCGAAACCGTTCACGGTTTCCGTTCTATGCTT
GCTGTTAAATACCTGTTACATCTGGAACAGGAATACGAGCGCGGTACTGTCGGGGCGGAG
TATATACGTGATTTAATAGGGGTTCTACGGTGTAAGAGTTATGTCGAAGCGACCAGGAGA
TATAATAATCTCAACACCCGTATCCAAGGTGCGGAGGAGGCTGAACTTCGACAGCCCATA
CACGAACCGTGCTGTTGCCCCCACTGTCCGCGTCACCAGAAGCAAAATATGGGCCAACAG
GCCCATGTATCGGAAGCCCAAGATGTACAGAATGTATCGAAGCCCAGATGTTCCTAA
>JF909091
ATGTGGGATCCATTGTTGAACGATTTTCCCGAAACCGTTCACGGTTTCCGTTCTATGCTT
GCTGTTAAATATCTGTTACATCTGGAACAGGAATACGATCGCGGTACTGTCGGGGCGGAG
TATATACGTGATTTAATAGGGGTTCTACGGTGTAAGAGTTATGTCGAAGCGACCAGGAGA
TATAATAATCTCAACACCCGTATCCAAGGTGCGGAGGAGGCTGAACTTCGACAGCCCATA
CACGAACCGTGTTGTTGCCCCCACTGTCCGCGTCACCAGAAGCAAAATATGGGCCAACAG
GCCCATGTATCGGAAGCCCAAGATGTACAGAATGTATCGAAGCCCAGATGTTCCTAA
>JF909079
ATGTGGGATCCATTGTTGAACGATTTTCCCGAAACCGTTCACGGTTTCCGTTCTATGCTT
GCTGTTAAATATCTGTTACATCTGGAACAGGAATACGATCGCGGTACTGTCGGGGCGGAG
TATATACGTGATTTAATAGGGGTTCTACGGTGTAAGAGTTATGTCGAAGCGACCAGGAGA
TATAATAATCTCAACACCCGTATCCAAGGTGCGGAGGAGGCTGAACTTCGACAGCCCATA
CACGAACCGTGTTGTTGCCCCCACTGTCCGCGTCACCAGAAGCAAAATATGGGCCAACAG
GCCCATGTATCGGAAGCCCAAGATGTACAGAATGTATCGAAGCCCAGATGTTCCTAA
>JF909135
ATGTGGGATCCATTGGTGAACGATTTTCCTGAAACCGTTCACGGTTTCCGTTCTATGCTT
GCTGTTAAATACCTGTTACATCTGGAACAGGAATACGATCGCGGTACTGTCGGGGCGGAG
TATATACGTGATTTAATAGGGGTTCTACGGTGTAAGAGTTATGTCGAAGCGACCAGGAGA
TATAATAATCTCAACACCCGTATCCAAGGTGCGGAGGAGGCTGAACTTCGACAGCCCATA
CACGAACCGTGTTGTTGCCCCCACTGTCCGCGTCACCAGAAGCAAAATATGGGCCAACAG
GCCCATGTATCGGAAGCCCAAGATGTACAGAATGTATCGAAGCCCAGATGTGCCTAA
>JF909128
ATGTGGGATCCATTGGTGAACGATTTTCCTGAAACCGTTCACGGTTTCCGTTCTATGCTT
GCTGTTAAATACCTGTTACATCTGGAACAGGAATACGATCGCGGTACTGTCGGGGCGGAG
TATATACGTGATTTAATAGGGGTTCTACGGTGTAAGAGTTATGTCGAAGCGACCAGGAGA
TATAATAATCTCAACACCCGTATCCAAGGTGCGGAGGAGGCTGAACTTCGACAGCCCATA
CACGAACCGTGTTGTTGCCCCCACTGTCCGCGTCACCAGAAGCAAAATATGGGCCAACAG
GCCCATGTATCGGAAGCCCAAGATGTACAGAATGTATCGAAGCCCAGATGTGCCTAA
>JF909130
ATGTGGGATCCATTGTTGAACGATTTTCCCGAAACCGTTCACGGTTTCCGTTCTATGCTT
GCTGTTAAATACCTGTTACATCTGGAACAGGAATACGATCGCGGTACAGTCGGGGCTGAG
TATATACGTGATTTAATAGGGGTTCTACGGTGTAAGAGTTATGTCGAAGCGACCAGGAGA
TATAATAATCTCAACACCCGTATCCAAGGTGCGGAGGAGGCTGAACTTCGACAGCCCATA
CACGAACCGTGTTGTTGCCCCCACTGTCCGCGTCACCAGAAGCAAAATATGGGCCAACAG
GCCCATGTATCGGAAGCCCAAGATGTACAGAATGTATCGAAGCCCAGATGTTCCTAA
>JF909129
ATGTGGGATCCATTGTTGAACGATTTTCCCGAAACCGTTCACGGTTTCCGTTCTATGCTT
GCTGTTAAATACCTGTTACATCTGGAACAGGAATACGATCGCGGTACAGTCGGGGCTGAG
TATATACGTGATTTAATAGGGGTTCTACGGTGTAAGAGTTATGTCGAAGCGACCAGGAGA
TATAATAATCTCAACACCCGTATCCAAGGTGCGGAGGAGGCTGAACTTCGACAGCCCATA
CACGAACCGTGTTGTTGCCCCCACTGTCCGCGTCACCAGAAGCAAAATATGGGCCAACAG
GCCCATGTATCGGAAGCCCAAGATGTACAGAATGTATCGAAGCCCAGATGTTCCTAA
>AJ717579
ATGTGGGATCCATTGTTGAACGATTTTCCCGAAACCGTTCACGGTTTCCGTTCTATGCTT
GCTGTTAAATACCTGTTACATCTGGAACAGGAATACGATCGCGGTACTGTCGGGGCTGAG
TATATACGTGATCTAATAGGGGTTCTACGGTGTAAGAGTTATGTCGAAGCGACCAGGAGA
TATAATAATCTCAACACCCGTATCCAAGGTGCGGAGGAGGCTGAACTTCGACAGCCCATA
CACGAACCGTGTTGTTGCCCCCACTGTCCGCGTCACCAGAAGCAAAATATGGGCCAACAG
GCCCATGTATCGGAAGCCCAAGATGTACAGAATGTATCGAAGCCCAGATGTCCCTAA
>AJ717578
ATGTGGGATCCATTGTTGAACGATTTTCCCGAAACCGTTCACGGTTTCCGTTCTATGCTT
GCTGTTAAATACCTGTTACATCTGGAACAGGAATACGATCGCGGTACTGTCGGGGCTGAG
TATATACGTGATCTAATAGGGGTTCTACGGTGTAAGAGTTATGTCGAAGCGACCAGGAGA
TATAATAATCTCAACACCCGTATCCAAGGTGCGGAGGAGGCTGAACTTCGACAGCCCATA
CACGAACCGTGTTGTTGCCCCCACTGTCCGCGTCACCAGAAGCAAAATATGGGCCAACAG
GCCCATGTATCGGAAGCCCAAGATGTACAGAATGTATCGAAGCCCAGATGTCCCTAA
>AJ717577
ATGTGGGATCCATTGTTGAACGATTTTCCCGAAACCGTTCACGGTTTCCGTTCTATGCTT
GCTGTTAAATACCTGTTACATCTGGAACAGGAATACGATCGCGGTACTGTCGGGGCTGAG
TATATACGTGATCTAATAGGGGTTCTACGGTGTAAGAGTTATGTCGAAGCGACCAGGAGA
TATAATAATCTCAACACCCGTATCCAAGGTGCGGAGGAGGCTGAACTTCGACAGCCCATA
CACGAACCGTGTTGTTGCCCCCACTGTCCGCGTCACCAGAAGCAAAATATGGGCCAACAG
GCCCATGTATCGGAAGCCCAAGATGTACAGAATGTATCGAAGCCCAGATGTCCCTAA
>AJ717581
ATGTGGGATCCATTGTTGAACGATTTTCCCGAAACCGTTCACGGTTTCCGTTCTATGCTT
GCTGTTAAATACCTGTTACATCTGGAACAGGAATACGATCGCGGTACTGTCGGGGCTGAG
TATATACGTGATCTAATAGGGGTTCTACGGTGTAAGAGTTATGTCGAAGCGACCAGGAGA
TATAATAATCTCAACACCCGTATCCAAGGTGCGGAGGAGGCTGAACTTCGACAGCCCATA
CACGAACCGTGTTGTTGCCCCCACTATCCGCGTCACCAGAAGCAAAATATGGGCCAACAG
GCCCATGTATCGGAAGCCCAAGATGTACAGAATGTATCGAAGCCCAGATGTCCCTAA
>AJ717580
ATGTGGGATCCATTGTTGAACGATTTTCCCGAAACCGTTCACGGTTTCCGTTCTATGCTT
GCTGTTAAATATTTGTTACATCTGGAACAGGAATACGATCGCGGTACTGTCGGGGCTGAG
TATATACGTGATCTAATAGGGGTTCTACGGTGTAAGAGTTATGTCGAAGCGACCAGGAGA
TATAATAATCTCAACACCCGTATCCAAGGTGCGGAGGAGGCTGAACTTCGACAGCCCATA
CACGAACCGTGTTGTTGCCCCCACTGTCCGCGTCACCAGAAGCAAAATATGGGCCAACAG
GCCCATGTATCGGAAGCCCAAGATGTACAGAATGTATCGAAGCCCAGATGTCCCTAA
>JF909186
ATGTGGGATCCATTGTTGAACGATTTCCCTGAAACCGTGCACGGTTTCCGTTCTATGCTT
GCTGTTAAATACCTGTTACATCTGGAACAGGAATACGATCGCGGTACTGTCGGGGCTGAG
TATATACGGGATCTAATAGGGGTTCTACGGTGTAAGAGTTATGTCGAAGCGACCAGGAGA
TATAATAATCTCAACACCCGTATCCAAGGTGCGGAGGAGGCTGAACTTCGACAGCCCATA
CACGAACCGTGTTGTTGCCCCCACTGTCCGCGTCACCAGAAGCAAAATATGGGCCAACAG
GCCCATGTATCGGAAGCCGAAGATGTACAGAATGTATCGAAGCCCAGATGTCCCTAA
>JF909172
ATGTGGGATCCATTGTTGAACGATTTCCCTGAAACCGTGCACGGTTTCCGTTCTATGCTT
GCTGTTAAATACCTGTTACATCTGGAACAGGAATACGATCGCGGTACTGTCGGGGCTGAG
TATATACGGGATCTAATAGGGGTTCTACGGTGTAAGAGTTATGTCGAAGCGACCAGGAGA
TATAATAATCTCAACACCCGTATCCAAGGTGCGGAGGAGGCTGAACTTCGACAGCCCATA
CACGAACCGTGTTGTTGCCCCCACTGTCCGCGTCACCAGAAGCAAAATATGGGCCAACAG
GCCCATGTATCGGAAGCCGAAGATGTACAGAATGTATCGAAGCCCAGATGTCCCTAA
>JF909199
ATGTGGGATCCATTGTTGAACGATTTCCCTGAAACCGTGCACGGTTTCCGTTCTATGCTT
GCTGTTAAATACCTGTTACATCTGGAACAGGAATACGATCGCGGTACTGTCGGGGCTGAG
TATATACGGGATCTAATAGGGGTTCTACGGTGTAAGAGTTATGTCGAAGCGACCAGGAGA
TATAATAATCTCAACACCCGTATCCAAGGTGCGGAGGAGGCTGAACTTCGACAGCCCATA
CACGAACCGTGTTGTTGCCCCCACTGTCCGCGTCACCAGAAGCAAAATATGGGCCAACAG
GCCCATGTATCGGAAGCCGAAGATGTACAGAATGTATCGAAGCCCAGATGTCCCTAA
>JF909197
ATGTGGGATCCATTGTTGAACGATTTCCCTGAAACCGTGCACGGTTTCCGTTCTATGCTT
GCTGTTAAATACCTGTTACATCTGGAACAGGAATACGATCGCGGTACTGTCGGGGCTGAG
TATATACGGGATCTAATAGGGGTTCTACGGTGTAAGAGTTATGTCGAAGCGACCAGGAGA
TATAATAATCTCAACACCCGTATCCAAGGTGCGGAGGAGGCTGAACTTCGACAGCCCATA
CACGAACCGTGTTGTTGCCCCCACTGTCCGCGTCACCAGAAGCAAAATATGGGCCAACAG
GCCCATGTACCGGAAGCCGAAGATGTACAGAATGTATCGAAGCCCAGATGTCCCTAA
>JF909187
ATGTGGGATCCATTGTTGAACGATTTCCCTGAAACCGTGCACGGTTTCCGTTCTATGCTT
GCTGTTAAATACCTGTTACATTTGGAACAGGAATACGATCGCGGTACTGTCGGGGCTGAG
TATATACGGGATCTAATAGGGGTTCTACGGTGTAAGAGTTATGTCGAAGCGACCAGGAGA
TATAATAATCTCAACACCCGTATCCAAGGTGCGGAGGAGGCTGAACTTCGACAGCCCATA
CACGAACCGTGTTGTTGCCCCCACTGTCCGCGTCACCAGAAGCAAAATATGGGCCAACAG
GCCCATGTATCGGAAGCCGAAGATGTACAGAATGTATCGAAGCCCAGATGTCCCTAA
>JF909127
ATGTGGGATCCACTAGTGAACGATTTCCCTGAAACCGTGCACGGTTTCCCCTCTAAGCTT
GCTGTTAAATACCTGTTACATCTGGAACAGGAATACGATCGCGGTACTGTCGGGGCTGAG
TATATCCGGGATCTAATAGGGGTTCTACGGTGTAAGAGTTATGTCGAAGCGACCAGGAGA
TATAATAATCTCAACACCCGTATCCAAGGTGCGGAGGAGGCTGAACTTCGACAGCCCATA
CACGAACCGTGTTGTTGCCCCCACTGTCCGCGTCACCAGAAGCAAAATATGGGCCAACAG
GCCCATGTATCGGAAGCCGAAGATGTACAGAATGTATCGAAGCCCAGATGTCCCTAA
