# Supplementary material for: Gene Overlapping as a Modulator of Begomovirus Evolution
Source: Microorganisms. 2022 Feb 4;10(2):366. doi: 10.3390/microorganisms10020366 (PMC8875319; doi:10.3390/microorganisms10020366)
Supplement: Supplementary file 1 [file microorganisms-10-00366-s001.zip › File S1/East_African_cassava_mosaic_Kenya_virus/DNA_AV1.fasta]

>AJ717571
ATGTCGAAGCGACCAGGAGATATAATAATCTCAACACCCGTATCCAAGGTGCGGAGGAGG
CTGAACTTCGACAGCCCATACACGAACCGTGTTGTTGCCCCCACTGTCCGCGTCACCAGA
AGCAAAATATGGGCCAACAGACCCATGTATCGGAAGCCCAAGATGTACAGAATGTATCGA
AGCCCAGATGTCCCTAAGGGCTGTGAAGGCCCATGTAAGGTTCAGTCCTATGAACAGAGG
GATGATGTTAAGCACACTGGTATGGTCCGATGTGTCAGTGATGTTACTCGTGGGTCAGGC
ATTACCCATAGAGTCGGGAAGAGGTTTTGTGTTAAGTCCATATATATATTGGGCAAGATC
TGGATGGATGAGAATGTCAAGAAGCAAAATCACACGAACCATGTGATGTTCTTCCTCGTT
TGAGATAGAAGGCCGTATGGTCCGAGTCCTCAAGATTTTGGGCAAGTGTTCAACATGTTT
GATAATGAACCAACTACTGCAACTGTGAAGAATGATCTTAGGGACCGGTATCAGGTGTTA
CGTAAATTCTATGCGACTGTGGTTGGTGGACCCTCTGGGATGAAGGAACAAGCTCTGGTT
AAGAGGTTTTTTAGGATCAATAATCATGTAGTGTATAATCATCAGGAACAGGCCAAGTAT
GAGAATCATACTGAGAATGCGTTGTTATTGTATATGGCATGTACACATGCCGCTAATCCT
GTGTACGCTACGCTGAAAATACGCATCTATTTTTATGATGCAGTGACAAATTAA
>AJ717570
ATGTCGAAGCGACCAGGAGATATAATAATCTCAACACCCGTATCCAAGGTGCGGAGGAGG
CTGAACTTCGACAGCCCATACACGAACCGTGTTGTTGCCCCCACTGTCCGCGTCACCAGA
AGCAAAATATGGGCCAACAGACCCATGTATCGGAAGCCCAAGATGTACAGAATGTATCGA
AGCCCAGATGTCCCTAAGGGCTGTGAAGGCCCATGTAAGGTTCAGTCCTATGAACAGAGG
GATGATGTTAAGCACACTGGTATGGTCCGATGTGTCAGTGATGTTACTCGTGGGTCAGGC
ATTACCCATAGAGTCGGGAAGAGGTTTTGTGTTAAGTCCATATATATATTGGGCAAGATC
TGGATGGATGAGAATGTCAAGAAGCAAAATCACACGAACCATGTGATGTTCTTCCTCGTT
CGAGATAGAAGGCCGTATGGTCCGAGTCCTCAAGATTTTGGGCAAGTGTTCAACATGTTT
GATAATGAACCAACTACTGCAACTGTGAAGAATGATCTTAGGGACCGGTATCAGGTGTTA
CGTAAATTCTATGCGACTGTGGTTGGTGGACCCTCTGGGATGAAGGAACAAGCTCTGGTT
AAGAGGTTTTTTAGGATCAATAATCATGTAGTGTATAATCATCAGGAACAGGCCAAGTAT
GAGAATCATACTGAGAATGCGTTGTTATTGTATATGGCATGTACACATGCCGCTAATCCT
GTGTACGCTACGCTGAAAATACGCATCTATTTTTATGATGCAGTGACAAATTAA
>NC_011583
ATGTCGAAGCGACCAGGAGATATAATAATCTCAACACCCGTATCCAAGGTGCGGAGGAGG
CTGAACTTCGACAGCCCATACACGAACCGTGTTGTTGCCCCCACTGTCCGCGTCACCAGA
AGCAAAATATGGGCCAACAGACCCATGTATCGGAAGCCCAAGATGTACAGAATGTATCGA
AGCCCAGATGTCCCTAAGGGCTGTGAAGGCCCATGTAAGGTTCAGTCCTATGAACAGAGG
GATGATGTTAAGCACACTGGTATGGTCCGATGTGTCAGTGATGTTACTCGTGGGTCAGGC
ATTACCCATAGAGTCGGGAAGAGGTTTTGTGTTAAGTCCATATATATATTGGGCAAGATC
TGGATGGATGAGAATGTCAAGAAGCAAAATCACACGAACCATGTGATGTTCTTCCTCGTT
CGAGATAGAAGGCCGTATGGTCCGAGTCCTCAAGATTTTGGGCAAGTGTTCAACATGTTT
GATAATGAACCAACTACTGCAACTGTGAAGAATGATCTTAGGGACCGGTATCAGGTGTTA
CGTAAATTCTATGCGACTGTGGTTGGTGGACCCTCTGGGATGAAGGAACAAGCTCTGGTT
AAGAGGTTTTTTAGGATCAATAATCATGTAGTGTATAATCATCAGGAACAGGCCAAGTAT
GAGAATCATACTGAGAATGCGTTGTTATTGTATATGGCATGTACACATGCCGCTAATCCT
GTGTACGCTACGCTGAAAATACGCATCTATTTTTATGATGCAGTGACAAATTAA
>AJ717572
ATGTCGAAGCGACCAGGAGATATAATAATCTCAACACCCGTATCCAAGGTGCGGAGGAGG
CTGAACTTCGACAGCCCATACACGAACCGTGTTGTTGCCCCCACTGTCCGCGTCACCAGA
AGCAAAATATGGGCCAACAGACCCATGTATCGGAAGCCCAAGATGTACAGAATGTATCGA
AGCCCAGATGTCCCTAAGGGCTGTGAAGGCCCATGTAAGGTTCAGTCCTATGAACAGAGG
GATGATGTTAAGCACACTGGTATGGTCCGATGTGTCAGTGATGTTACTCGTGGGTCAGGC
ATTACCCATAGAGTCGGGAAGAGGTTTTGTGTTAAGTCCATATATATATTGGGCAAGATC
TGGATGGATGAGAATGTCAAGAAGCAAAATCACACGAACCATGTGATGTTCTTCCTCGTT
CGAGATAGAAGGCCGTATGGTCCGAGTCCTCAAGATTTTGGGCAAGTGTTCAACATGTTT
GATAATGAACCAACTACTGCAACTGTGAAGAATGATCTTAGGGACCGGTATCAGGTGTTA
CGTAAATTCTATGCGACTGTGGTTGGTGGACCCTCTGGGATGAAGGAACAAGCTCTGGTT
AAGAGGTTTTTTAGGATCAATAATCATGTAGTGTATAATCATCAGGAACAGGCCAAGTAT
GAGAATCATACTGAGAATGCGTTGTTATTGTATATGGCATGTACACATGCCGCTAATCCT
GTGTACGCTACGCTGAAAATACGCATCTATTTTTATGATGCAGTGACAAATTAA
>AJ717569
ATGTCGAAGCGACCAGGAGATATAATAATCTCAACACCCGTATCCAAGGTGCGGAGGAGG
CTGGACTTCGACAGCCCATACACGAACCGTGTTGTTGCCCCCACTGTCCGCGTCACCAGA
AGCAAAATATGGGCCAACAGACCCATGTATCGGAAGCCCAAGATGTACAGAATGTATCGA
AGCCCAGATGTCCCTAAGGGCTGTGAAGGCCCATGTAAGGTTCAGTCCTATGAACAGAGG
GATGATGTTAAGCACACTGGTATGGTCCGATGTGTCAGTGATGTTACTCGTGGGTCAGGC
ATTACCCATAGAGTCGGGAAGAGGTTTTGTGTTAAGTCCATATATATATTGGGCAAGATC
TGGATGGATGAGAATGTCAAGAAGCAAAATCACACGAACCATGTGATGTTCTTCCTCGTT
CGAGATAGAAGGCCGTATGGTCCGAGTCCTCAAGATTTTGGGCAAGTGTTCAACATGTTT
GATAATGAACCAACTACTGCAACTGTGAAGAATGATCTTAGGGACCGGTATCAGGTGTTA
CGTAAATTCTATGCGACTGTGGTTGGTGGGCCCTCTGGGATGAAGGAACAAGCTCTGGTT
AAGAGGTTTTTGAGGATCAATAATCATGTAGTGTATAATCATCAGGAACAGGCCAAGTAT
GAGAATCATACTGAGAATGCGTTGTTATTGTATATGGCATGTACACATGCCGCTAATCCT
GTGTACGCTACGCTGAAAATACGCATCTATTTTTATGATGCAGTGACAAATTAA
>AJ717575
ATGTCGAAGCGACCAGGAGATATAATAATCTCAACACCCGTATCCAAGGTGCGGAGGAGG
CTGAACTTCGACAGCCCATACACGAACCGTGTTGTTGCCCCCACTGTCCGCGTCACCAGA
AGCAAAATATGGGCCAACAGACCCATGTATCGGAAGCCCAAGATGTACAGAATGTATCGA
AGCCCAGATGTCCCTAAGGGCTGTGAAGGCCCATGTAAGGTTCAGTCCTATGAACAGAGG
GATGATGTTAAGCACACTGGTATGGTCCGATGTGTCAGTGATGTTACTCGTGGGTCAGGC
ATTACCCATAGAGTCGGGAAGAGGTTTTGTGTTAAGTCCATATATATATTGGGCAAGATC
TGGATGGATGAGAATGTCAAAAAGCAAAATCACACGAACCATGTGATGTTCTTCCTCGTG
CGAGATAGAAGGCCGTATGGTCCGAGTCCTCAAGATTTTGGGCAAGTGTTCAACATGTTT
GATAATGAACCAACTACTGCAACTGTGAAGAATGATCTTAGGGACCGGTATCAGGTGTTA
CGTAAATTCTATGCGACTGTGGTTGGTGGACCCTCTGGGATGAAGGAACAAGCTCTGGTT
AAGAGGTTTTTTAGGATCAATAATCATGTAGTGTATAATCATCAGGAACAGGCCAAGTAT
GAGAATCATACTGAGAATGCGTTGTTATTGTATATGGCATGTACACATGCCTCTAATCCT
GTGTACGCTACGCTGAAAATACGCATCTATTTTTATGATGCAGTGACAAATTAA
>AJ717574
ATGTCGAAGCGACCAGGAGATATAATAATCTCAACACCCGTATCCAAGGTGCGGAGGAGG
CTGAACTTCGACAGCCCATACACGAACCGTGTTGTTGCCCCCACTGTCCGCGTCACCAGA
AGCAAAATATGGGCCAACAGACCCATGTATCGGAAGCCCAAGATGTACAGAATGTATCGA
AGCCCAGATGTCCCTAAGGGCTGTGAAGGCCCATGTAAGGTGCAGTCCTATGAACAGAGG
GATGATGTTAAGCACACTGGTATGGTCCGATGTGTCAGTGATGTTACTCGTGGGTCAGGC
ATTACCCATAGAGTCGGGAAGAGGTTTTGTGTTAAGTCCATATATATATTGGGCAAGATC
TGGATGGATGAGAATGTCAAAAAGCAAAATCACACGAACCATGTGATGTTCTTCCTCGTT
CGAGATAGAAGGCCGTATGGTCCGAGTCCTCAAGATTTTGGGCAAGTGTTCAACATGTTT
GATAATGAACCAACTACTGCAACTGTGAAGAATGATCTTAGGGACCGGTATCAGGTGTTA
CGTAAATTCTATGCGACTGTGGTTGGTGGACCCTCTGGGATGAAGGAACAAGCTCTGGTT
AAGAGGTTTTTTAGGATCAATAATCATGTAGTGTATAATCATCAGGAACAGGCCAAGTAT
GAGAATCATACTGAGAATGCGTTGTTATTGTATATGGCATGTACACATGCCTCTAATCCT
GTGTACGCTACGCTGAAAATACGCATCTATTTTTATGATGCAGTGACAAATTAA
>AJ717576
ATGTCGAAGCGACCAGGAGATATAATAATCTCAACACCCGTATCCAAGGTGCGGAGGAGG
CTGAACTTCGACAGCCCATACACGAACCGTGTTGTTGCCCCCACTGTCCGCGTCACCAGA
AGCAAATTATGGGCCAACAGACCCATGTATCGGAAGCCCAAGATGTACAGAATGTATCGA
AGCCCAGATGTCCCTAAGGGCTGTGAAGGCCCATGTAAGGTTCAGTCCTATGAACAGAGG
GATGATGTTAAGCACACTGGTATGGTCCGATGTGTCAGTGATGTTACGCGTGGGTCAGGC
ATTACCCATAGAGTCGGGAAGAGGTTTTGTGTTAAGTCCATATATATATTGGGCAAGATC
TGGATGGATGAGAATGTCAAGAAGCAAAATCACACGAACCATGTGATGTTCTTCCTCGTG
CGAGATAGAAGGCCGTATGGTCCGAGTCCTCAAGATTTTGGGCAAGTGTTCAACATGTTT
GATAATGAACCAACTACTGCAACTGTGAAGAATGATCTTAGGGACCGGTATCAGGTGTTA
CGTAAATTCTATGCGACTGTTGTTGGTGGACCCTCTGGGATGAAGGAACAAGCTCTGGTT
AAGAGGTTTTTTAGGATCAATAATCATGTTGTGTATAATCATCAGGAACAGGCCAAGTAT
GAGAATCATACTGAGAATGCGTTGTTATTGTATATGGCATGTACACATGCCTCTAATCCT
GTGTACGCTACGCTGAAAATACGCATCTATTTTTATGATGCAGTGACAAATTAA
>AJ717573
ATGTCGAAGCGACCAGGAGATATAATAATCTCAACACCCGTATCCAAGGTGCGGAGGAGG
CTGAACTTCGACAGCCCATACACGAACCGTGTGGTTGCCCCCACTGTCCGCGTCACCAGA
AGCAAAATATGGGCCAACAGACCCATGTATCGGAAGCCCAAGATGTACAGAATGTATCGA
AGCCCAGATGTCCCTAAGGGCTGTGAAGGCCCATGTAAGGTTCAGTCCTATGAACAGAGG
GATGATGTTAAGCACACTGGTATGGTCCGATGTGTCAGTGATGTTACTCGTGGGTCAGGC
ATTACCCATAGAGTCGGGAAGAGGTTTTGTGTTAAGTCCATATATATATTGGGCAAGATC
TGGATGGATGAGAATGTCAAGAAGCAAAATCACACGAACCATGTGATGTTCTTCCTCGTT
CGAGATAGAAGGCCGTATGGTCCGAGTCCTCAAGATTTTGGGCAAGTGTTCAACATGTTT
GATAATGAACCAACTACTGCAACTGTGAAGAATGATCTTAGGGACCGGTACCAGGTGTTA
CGTAAATTCTATGCGACTGTTGTTGGTGGACCCTCTGGGATGAAGGAACAAGCTCTGGTT
AAGAGGTTTTTTAGGATCAATAATCATGTAGTGTATAATCATCAGGAACAGGCCAAGTAT
GAGAATCATACTGAGAATGCGTTGTTATTGTATATGGCATGTACACATGCCTCTAATCCT
GTGTACGCTACGCTGAAAATACGCATCTATTTTTATGATGCAGTGACAAATTAA
>AJ717582
ATGTCGAAGCGACCAGGAGATATCATAATCTCAACACCCGTATCCAAGGTGCGGAGGAGG
CTGAACTTCGACAGCCCATACACGAACCGTGTTGTTGCCCCCACTGTCCGCGTCACCAGA
AGCAAAATATGGGCCAACAGGCCCATGTATCGGAAGCCCAAGATGTATAGGATGTATCGA
AGCCCAGATGTCCCTAAGGGCTGTGAAGGCCCATGTAAGGTTCAGTCCTATGAACAGAGG
GATGATGTTAAGCACACTGGTATGGTCCGATGTGTCAGTGATGTTACTCGTGGGTCAGGC
ATTATCCATAGAGTCGGCAAGAGGTTTTGTGTTAAGTCCATATATATATTGGGCAAGATC
TGGATGGATGAGAATGTCAAGAAGCAAAATCATACGAACCATGTTATGTTCTTCCTTGTT
CGAGATAGAAGGCCTTATGGTCCGAGTCCTCAAGATTTTGGACAAGTGTTCAACATGTTT
GATAATGAACCTACTACTGCAACTGTGAAGAATGATCTTAGGGACCGGTATCAGGTGTTA
CGTAAGTTCTATGCGACTGTTGTTGGTGGACCCTCTGGGATGAAGGAACAAGCGTTGGTT
AAGAGGTTTTTTAGGATCAATAATCATGTAGTGTATAATCATCAGGAACAGGCCAAGTAT
GAGAATCATACTGAGAATGCGTTGTTATTGTATATGGCATGTACACATGCCTCGAATCCT
GTGTACGCTACGCTGAAAATACGCATCTATTTCTATGATGCAGTGACAAATTAA
>JF909085
ATGTCGAAGCGACCAGGAGATATAATAATCTCAACACCCGTATCCAAGGTGCGGAGGAGG
CTGAACTTCGACAGCCCATACACGAACCGTGTTGTTGCCCCCACTGTCCGCGTCACCAGA
AGCAAAATATGGGCCAACAGGCCCATGTATCGGAAGCCCAAGATGTACAGAATGTATCGA
AGCCCAGATGTTCCTAAGGGCTGTGAAGGCCCATGTAAGGTTCAGTCCTATGAACAGAGG
GATGATGTGAAGCACACTGGTATGGTCCGATGTGTCAGTGATGTTACTCGTGGATCAGGC
ATTACCCATAGAGTCGGGAAGAGGTTTTGTGTGAAGTCCATATATATATTGGGCAAGATT
TGGATGGATGAGAATATCAAGAAGCAAAATCATACGAACCATGTTATGTTCTTCCTTGTT
CGAGATAGAAGGCCTTATGGTCAGAGTCCTCAAGATTTTGGACAAGTGTTCAACATGTTT
GATAATGAACCTACTACGGCAACTGTGAAGAATGATCTTAGGGACCGATATCAGGTGTTA
CGTAAATTCTATACGACTGTTGTGGGTGGACCCTCTGGGATGAAGGAACAAGCTCTAGTT
AAGAGGTTTTTTAGGATCAATAATCATGTAGTGTATAATCATCAGGAACAGGCCAAGTAT
GAGAATCATACTGAGAATGCGTTGTTATTGTATATGGCATGTACACATGCCTCGAATCCT
GTGTACGCTACGCTGAAAATACGCATCTATTTCTATGATGCAGTGACAAATTAA
>JF909083
ATGTCGAAGCGACCAGGAGATATAATAATCTCAACACCCGTATCCAAGGTGCGGAGGAGG
CTGAACTTCGACAGCCCATACACGAACCGTGTTGTTGCCCCCACTGTCCGCGTCACCAGA
AGCAAAATATGGGCCAACAGGCCCATGTATCGGAAGCCCAAGATGTACAGAATGTATCGA
AGCCCAGATGTTCCTAAGGGCTGTGAAGGCCCATGTAAGGTTCAGTCCTATGAACAGAGG
GATGATGTGAAGCACACTGGTATGGTCCGATGTGTCAGTGATGTTACTCGTGGATCAGGC
ATTACCCATAGAGTCGGGAAGAGGTTTTGTGTGAAGTCCATATATATATTGGGCAAGATT
TGGATGGATGAGAATATCAAGAAGCAAAATCATACGAACCATGTTATGTTCTTCCTTGTT
CGAGATAGAAGGCCTTATGGTCAGAGTCCTCAAGATTTTGGACAAGTGTTCAACATGTTT
GATAATGAACCTACTACGGCAACTGTGAAGAATGATCTTAGGGACCGATATCAGGTGTTA
CGTAAATTCTATACGACTGTTGTGGGTGGACCCTCTGGGATGAAGGAACAAGCTCTGGTT
AAGAGGTTTTTTAGGATCAATAATCATGTAGTGTATAATCATCAGGAACAGGCCAAGTAT
GAGAATCATACTGAGAATGCGTTGTTATTGTATATGGCATGTACACATGCCTCGAATCCT
GTGTACGCTACGCTGAAAATACGCATCTATTTCTATGATGCAGTGACAAATTAA
>JF909086
ATGTCGAAGCGACCAGGAGATATAATAATCTCAACACCCGTATCCAAGGTGCGGAGGAGG
CTGAACTTCGACAGCCCATACACGAACCGTGTTGTTGCCCCCACTGTCCGCGTCACCAGA
AGCAAAATATGGGCCAACAGGCCCATGTATCGGAAGCCCAAGATGTACAGAATGTATCGA
AGCCCAGATGTTCCTAAGGGCTGTGAAGGCCCATGTAAGGTTCAGTCCTATGAACAGAGG
GATGATGTGAAGCACACTGGTATGGTCCGATGTGTCAGTGATGTTACTCGTGGATCAGGC
ATTACCCATAGAGTCGGGAAGAGGTTTTGTGTGAAGTCCATATATATATTGGGCAAGATT
TGGATGGATGAGAATATCAAGAAGCAAAATCATACGAACCATGTTATGTTCTTCCTTGTT
CGAGATAGAAGGCCTTATGGTCAGAGTCCTCAAGATTTTGGACAAGTGTTCAACATGTTT
GATAATGAACCTACTACGGCAACTGTGAAGAATGATCTTAGGGACCGATATCAGGTGTTA
CGTAAATTCTATACGACTGTTGTGGGTGGACCCTCTGGGATGAAGGAACAAGCTCTGGTT
AAGAGGTTTTTTAGGATCAATAATCATGTAGTGTATAATCATCAGGAACAGGCCAAGTAT
GAGAATCATACTGAGAATGCGTTGTTATTGTATATGGCATGTACACATGCCTCGAATCCT
GTGTACGCTACGCTGAAAATACGCATCTATTTCTATGATGCAGTGACAAATTAA
>JF909103
ATGTCGAAGCGACCAGGAGATATAATAATCTCAACACCCGTATCCAAAGTGCGGAGGAGG
CTGAACTTCGACAGCCCATACACGAACCGTGTTGTTGCCCCCACTGTCCGCGTCACCAGA
AGCAAAATATGGGCCAACAGGCCCATGTATCGGAAGCCCAAGATGTACAGAATGTATCGA
AGCCCAGATGTTCCTAAGGGCTGTGAAGGCCCATGTAAGGTTCAGTCATATGAACAGAGG
GATGATGTGAAGCACACTGGTATGGTCCGATGTGTCAGTGATGTTACTCGTGGATCAGGC
ATTACCCATAGAGTCGGGAAGAGGTTATGTGTGAAGTCCATATATATATTGGGCAAGATT
TGGATGGATGAGAATATCAAGAAGCAAAATCATACGAACCATGTTATGTTCTTCCTTGTT
CGAGATAGAAGGCCTTATGGTCAGAGTCCTCAAGATTTTGGACAAGTGTTCAACATGTTT
GATAATGAACCTACTACGGCAACTGTGAAGAATGATCTTAGGGACCGATATCAGGTGTTA
CGTAAATTCTATACGACTGTTGTGGGTGGACCCTCTGGGATGAAGGAACAAGCTCTGGTT
AAGAGGTTTTTTAGGATCAATAATCATGTAGTGTATAATCATCAGGAACAGGCCAAGTAT
GAGAATCATACTGAGAATGCGTTGTTATTGTATATGGCATGTACACATGCCTCGAATCCT
GTGTACGCTACGCTGAAAATACGCATCTATTTCTATGATGCAGTGACAAATTAA
>JF909081
ATGTCGAAGCGACCAGGAGATATAATAATCTCAACACCCGTATCCAAGGTGCGGAGGAGG
CTGAACTTCGACAGCCCATACACGAACCGTGTTGTTGCCCCCACTGTCCGCGTCACCAGA
AACAAAATATGGGCCAACAGGCCCATGTATCGGAAGCCCAAGATGTACAGAATGTATCGA
AGCCCAGATGTTCCTAAGGGCTGTGAAGGCCCATGTAAGGTTCAGTCCTATGAACAGAGG
GATGATGTGAAGCACACTGGTATGGTCCGATGTGTCAGTGATGTTACTCGTGGATCAGGC
ATGACCCATAGAGTCGGGAAGAGGTTTTGTGTGAAGTCCATATATATATTGGGCAAGATT
TGGATGGATGAGAATATCAAGAAGCAAAATCATACGAACCATGTTATGTTCTTCCTTGTT
CGAGATAGAAGGCCTTATGGTCAGAGTCCTCAAGATTTTGGACAAGTGTTCAACATGTTT
GATAATGAACCTACTACGGCAACTGTGAAGAATGATCTTAGGGACCGATATCAGGTGTTA
CGTAAATTCTATACGACTGTTGTGGGTGGACCCTCTGGGATGAAGGAACAAGCTCTGGTT
AAGAGGTTCTTTAGGATCAATAATCATGTAGTGTATAATCACCAGGAACAGGCCAAGTAT
GAGAATCATACTGAGAATGCGTTGTTATTGTATATGGCATGTACACATGCCTCGAATCCT
GTGTACGCTACGCTGAAAATACGCATCTATTTCTATGATGCAGTGACAAATTAA
>JF909109
ATGTCGAAGCGACCAGGAGATATAATAATCTCAACACCCGTATCCAAGGTGCGGAGGAGG
CTGAACTTCGACAGCCCATACACGAATCGTGTTGTTGCCCCCACTGTCCGCGTCACCAGA
AGCAAAATATGGGCCAACAGGCCCATGTATCGGAAGCCCAAGATGTACAGAATGTATCGA
AGCCCAGATGTTCCTAAGGGCTGTGAAGGCCCATGTAAGGTTCAGTCCTATGAACAGAGG
GATGATGTGAAGCACACTGGTATGGTCCGATGTGTCAGTGATGTTACTCGTGGATCAGGC
ATTACCCATAGAGTCGGGAAGAGGTTTTGTGTGAAGTCCATATATATATTGGGCAAGATT
TGGATGGATGAGAATATCAAGAAGCAAAATCATACGAACCATGTTATGTTCTTCCTTGTT
CGAGATAGAAGGCCTTATGGTCAGAGTCCTCAAGATTTTGGACAAGTGTTCAACATGTTT
GATAATGAACCTACTACGGCAACTGTGAAGAATGATCTTAGGGACCGATATCAGGTGTTA
CGTAAATTCTATACGACTGTTGTTGGTGGACCCTCTGGGATGAAGGAACAAGCTCTGGTT
AAGAGGTTTTTTAGGATCAATAATCATGTAGTGTATAATCATCAGGAACAGGCCAAGTAT
GAGAATCATACTGAGAATGCGTTGTTATTGTATATGGCATGTACACATGCCTCGAATCCG
GTGTACGCTACGCTGAAAATACGCATCTATTTCTATGATGCAGTGACAAATTAA
>JF909108
ATGTCGAAGCGACCAGGAGATATAATAATCTCAACACCCGTATCCAAGGTGCGGAGGAGG
CTGAACTTCGACAGCCCATACACGAATCGTGTTGTTGCCCCCACTGTCCGCGTCACCAGA
AGCAAAATATGGGCCAACAGGCCCATGTATCGGAAGCCCAAGATGTACAGAATGTATCGA
AGCCCAGATGTTCCTAAGGGCTGTGAAGGCCCATGTAAGGTTCAGTCCTATGAACAGAGG
GATGATGTGAAGCACACTGGTATGGTCCGATGTGTCAGTGATGTTACTCGTGGATCAGGC
ATTACCCATAGAGTCGGGAAGAGGTTTTGTGTGAAGTCCATATATATATTGGGCAAGATT
TGGATGGATGAGAATATCAAGAAGCAAAATCATACGAACCATGTTATGTTCTTCCTTGTT
CGAGATAGAAGGCCTTATGGTCAGAGTCCTCAAGATTTTGGACAAGTGTTCAACATGTTT
GATAATGAACCTACTACGGCAACTGTGAAGAATGATCTTAGGGACCGATATCAGGTGTTA
CGTAAATTCTATACGACTGTTGTTGGTGGACCCTCTGGGATGAAGGAACAAGCTCTGGTT
AAGAGGTTTTTTAGGATCAATAATCATGTAGTGTATAATCATCAGGAACAGGCCAAGTAT
GAGAATCATACTGAGAATGCGTTGTTATTGTATATGGCATGTACACATGCCTCGAATCCG
GTGTACGCTACGCTGAAAATACGCATCTATTTCTATGATGCAGTGACAAATTAA
>JF909107
ATGTCGAAGCGACCAGGAGATATAATAATCTCAACACCCGTATCCAAGGTGCGGAGGAGG
CTGAACTTCGACAGCCCATACACGAATCGTGTTGTTGCCCCCACTGTCCGCGTCACCAGA
AGCAAAATATGGGCCAACAGGCCCATGTATCGGAAGCCCAAGATGTACAGAATGTATCGA
AGCCCAGATGTTCCTAAGGGCTGTGAAGGCCCATGTAAGGTTCAGTCCTATGAACAGAGG
GATGATGTGAAGCACACTGGTATGGTCCGATGTGTCAGTGATGTTACTCGTGGATCAGGC
ATTACCCATAGAGTCGGGAAGAGGTTTTGTGTGAAGTCCATATATATATTGGGCAAGATT
TGGATGGATGAGAATATCAAGAAGCAAAATCATACGAACCATGTTATGTTCTTCCTTGTT
CGAGATAGAAGGCCTTATGGTCAGAGTCCTCAAGATTTTGGACAAGTGTTCAACATGTTT
GATAATGAACCTACTACGGCAACTGTGAAGAATGATCTTAGGGACCGATATCAGGTGTTA
CGTAAATTCTATACGACTGTTGTTGGTGGACCCTCTGGGATGAAGGAACAAGCTCTGGTT
AAGAGGTTTTTTAGGATCAATAATCATGTAGTGTATAATCATCAGGAACAGGCCAAGTAT
GAGAATCATACTGAGAATGCGTTGTTATTGTATATGGCATGTACACATGCCTCGAATCCG
GTGTACGCTACGCTGAAAATACGCATCTATTTCTATGATGCAGTGACAAATTAA
>JF909101
ATGTCGAAGCGACCAGGAGATATAATAATCTCAACACCCGTATCCAAGGTGCGGAGGAGG
CTGAACTTCGACAGCCCATACACGAACCGTGTTGTTGCCCCCACTGTCCGCGTCACCAGA
AGCAAAATATGGGCCAACAGGCCCATGTATCGGAAGCCCAAGATGTACAGAATGTATCGA
AGCCCAGATGTTCCTAAGGGCTGTGAAGGCCCATGTAAGGTTCAGTCCTATGAACAGAGG
GATGATGTGAAGCACACTGGTATGGTCCGATGTGTCAGTGATGTTACTCGTGGATCAGGC
ATTACCCATAGAGTCGGGAAGAGGTTTTGTGTGAAGTCCATATATATATTGGGCAAGATT
TGGATGGATGAGAATATCAAGAAGCAAAATCATACGAACCATGTTATGTTCTTCCTTGTC
CAAGATAGAAGGCCTTATGGTCAGAGTCCTCAAGATTTTGGACAAGTGTTCAACATGTTT
GATAATGAACCTACTACGGCAACTGTGAAGAATGATCTTAGGGACCGATATCAGGTGTTA
CGTAAATTCTATACGACTGTTGTGGGTGGACCCTCTGGGATGAAGGAACAATCTCTGGTT
AAGAGGTTTTTTAGGATCAATAATCATGTAGTGTATAATCATCAGGAACAGGCCAAGTAT
GAGAATCATACTGAGAATGCGTTGTTATTGTATATGGCATGTACACATGCCTCGAATCCG
GTGTACGCTACGCTGAAAATACGCATCTATTTCTATGATGCAGTGACAAATTAA
>JF909080
ATGTCGAAGCGACCAGGAGATATAATAATCTCAACACCCGTATCCAAGGTGCGGAGGAGG
CTGAACTTCGACAGCCCATACACGAACCGTGTTGTTGCCCCCACTGTCCGCGTCACCAGA
AGCAAAATATGGGCCAACAGGCCCATGTATCGGAAGCCCAAGATGTACAGAATGTATCGA
AGCCCAGATGTTCCTAAGGGCTGTGAAGGCCCATGTAAGGTTCAGTCCTATGAACAGAGG
GATGATGTGAAGCACACTGGTATGGTCCGATGTGTCAGTGATGTTACGCGTGGATCAGGC
ATTACCCATAGAGTCGGGAAGAGGTTTTGTGTGAAGTCCATATATATATTGGGCAAGATT
TGGATGGATGAGAATATCAAGAAGCAAAATCATACGAACCATGTAATGTTCTTCCTTGTT
CGAGATAGAAGGCCTTATGGTCAGAGTCCTCAAGATTTTGGACAAGTGTTCAACATGTTT
GATAATGAACCTACTACGGCAACTGTGAAGAATGATCTTAGGGACCGATATCAGGTGTTA
CGTAAATTCTATACGACTGTTGTTGGTGGACCCTCTGGGATGAAGGAACAAGCTCTGGTT
AAGAGGTTTTTTAGGATCAATAATCATGTAGTGTATAATCATCAGGAACAGGCCAAGTAT
GAGAATCATACTGAGAATGCGTTGTTATTGTATATGGCATGTACACATGCGTCGAATCCT
GTGTACGCTACGCTGAAAATACGCATCTATTTCTATGATGCAGTGACAAATTAA
>JF909079
ATGTCGAAGCGACCAGGAGATATAATAATCTCAACACCCGTATCCAAGGTGCGGAGGAGG
CTGAACTTCGACAGCCCATACACGAACCGTGTTGTTGCCCCCACTGTCCGCGTCACCAGA
AGCAAAATATGGGCCAACAGGCCCATGTATCGGAAGCCCAAGATGTACAGAATGTATCGA
AGCCCAGATGTTCCTAAGGGCTGTGAAGGCCCATGTAAGGTTCAGTCCTATGAACAGAGG
GATGATGTGAAGCACACTGGTATGGTCCGATGTGTCAGTGATGTTACGCGTGGATCAGGC
ATTACCCATAGAGTCGGGAAGAGGTTTTGTGTGAAGTCCATATATATATTGGGCAAGATT
TGGATGGATGAGAATATCAAGAAGCAAAATCATACGAACCATGTAATGTTCTTCCTTGTT
CGAGATAGAAGGCCTTATGGTCAGAGTCCTCAAGATTTTGGACAAGTGTTCAACATGTTT
GATAATGAACCTACTACGGCAACTGTGAAGAATGATCTTAGGGACCGATATCAGGTGTTA
CGTAAATTCTATACGACTGTTGTTGGTGGACCCTCTGGGATGAAGGAACAAGCTCTGGTT
AAGAGGTTTTTTAGGATCAATAATCATGTAGTGTATAATCATCAGGAACAGGCCAAGTAT
GAGAATCATACTGAGAATGCGTTGTTATTGTATATGGCATGTACACATGCGTCGAATCCT
GTGTACGCTACGCTGAAAATACGCATCTATTTCTATGATGCAGTGACAAATTAA
>JF909126
ATGTCGAAGCGACCAGGAGATATAATAATATCAACACCCGTATCCAAGGTGCGGAGGAGG
CTGAACTTCGACAGCCCATACACGAACCGTGTTGTTGCCCCCACTGTCCGCGTCACCAGA
AGCAAAATATGGGCCAACAGGCCCATGTATCGGAAGCCCAAGATGTACAGAATGTATCGA
AGCCCAGATGTTCCTAAGGGCTGTGAAGGCCCATGTAAGGTTCAGTCCTATGAACAGAGG
GATGATGTGAAGCACACTGGTATGGTCCGATGTGTCAGTGATGTAACGCGTGGATCAGGC
ATTACCCATAGAGTCGGGAAGAGGTTTTGTGTGAAGTCCATATATATATTGGGCAAGATT
TGGATGGATGAGAATATCAAGAAGCAAAATCATACGAACCATGTTATGTTCTTCCTTGTT
CGAGATAGAAGGCCTTATGGTCAGAGTCCTCAAGATTTTGGACAAGTGTTCAACATGTTT
GATAATGAACCTACTACGGCAACTGTGAAGAATGATCTTAGGGACCGATATCAGGTGTTA
CGTAAATTCTATACGACTGTTGTTGGTGGACCCTCTGGGATGAAGGAACAAGCTCTGGTT
AAGAGGTTTTTTAGGATCAATAATCATGTAGTGTATAATCATCAGGAACAGGCCAAGTAT
GAGAATCATACTGAGAATGCGTTGTTATTGTATATGGCATGTACACATGCGTCGAATCCT
GTGTACGCTACGCTGAAAATACGCATCTATTTCTATGATGCAGTGACAAATTAA
>JF909124
ATGTCGAAGCGACCAGGAGATATAATAATCTCAACACCCGTATCCAAGGTGCGGAGGAGG
CTGAACTTCGACAGCCCATACACGAACCGTGTTGTTGCCCCCACTGTCCGCGTCACCAGA
AGCAAAATATGGGCCAACAGGCCCATGTATCGGAAGCCCAAGATGTACAGAATGTATCGA
AGCCCAGATGTTCCTAAGGGCTGTGAAGGCCCATGTAAGGTTCAGTCCTATGAACAGAGG
GATGATGTGAAGCACACTGGTATGGTCCGATGTGTCAGTGATGTTACGCGTGGATCAGGC
ATTACCCATAGAGTCGGGAAGAGGTTTTGTGTGAAGTCCATATATATATTGGGCAAGATT
TGGATGGATGAGAATATCAAGAAGCAAAATTATACGAACCATGTTATGTTCTTCCTTGTT
CGAGATACCACGCCTTATGGTCAGAGTCCTCAAGATTTTGGACAAGTGTTCAACATGTTT
GATAATGAACCTACTACGGCAACTGTGAAGAATGATCTTAGGGACCGATATCAGGTGTTA
CGTAAATTCTATACGACTGTTGTTGGTGGACCCTCTGGGATGAAGGAACAAGCTCTGGTT
AAGAGGTTTTTTAGGATCAATAATCATGTAGTGTATAATCATCAGGAACAGGCCAAGTAT
GAGAATCATACTGAGAATGCGTTGTTATTGTATATGGCATGTACACATGCCTCGAATCCT
GTGTACGCTACGCTGAAAATACGCATTTATTTCTATGATGCAGTGACAAATTAA
>JF909122
ATGTCGAAGCGACCAGGAGATATAATAATCTCAACACCCGTATCCAAGGTGCGGAGGAGG
CTGAACTTCGACAGCCCATACACGAACCGTGTTGTTGCCCCCACTGTCCGCGTCACCAGA
AGCAAAATATGGGCCAACAGGCCCATGTATCGGAAGCCCAAGATGTACAGAATGTATCGA
AGCCCAGATGTTCCTAAGGGCTGTGAAGGCCCATGTAAGGTTCAGTCCTATGAACAGAGG
GATGATGTGAAGCACACTGGTATGGTCCGATGTGTCAGTGATGTTACGCGTGGATCAGGC
ATTACCCATAGAGTCGGGAAGAGGTTTTGTGTGAAGTCCATATATATATTGGGCAAGATT
TGGATGGATGAGAATATCAAGAAGCAAAATCATACGAACCATGTTATGTTCTTCCTTGTT
CGAGATAGAAGGCCTTATGGTCAGAGTCCTCAAGATTTTGGACAAGTGTTCAACATGTTT
GATAATGAACCTACTACGGCAACTGTGAAGAATGATCTTAGGGACCGATATCAGGTGTTA
CGTAAATTCTATACGACTGTTGTTGGTGGACCCTCTGGGATGAAGGAACAAGCTCTGGTT
AAGAGGTTTTTTAGGATCAATAATCATGTAGTGTATAATCATCAGGAACAGGCCAAGTAT
GAGAATCATACTGAGAATGCGTTGTTATTGTATATGGCATGTACACATGCCTCGAATCCT
GTGTACGCTACGCTGAAAATACGCATTTATTTCTATGATGCAGTGACAAATTAA
>JF909123
ATGTCGAAGCGACCAGGAGATATAATAATCTCAACACCCGTATCCAAGGTGCGGAGGAGG
CTGAACTTCGACAGCCCATACACGAACCGTGTTGTTGCCCCCACTGTCCGCGTCACCAGA
AGCAAAATATGGGCCAACAGGCCCATGTATCGGAAGCCCAAGATGTACAGAATGTATCGA
AGCCCAGATGTTCCTAAGGGCTGTGAAGGCCCATGTAAGGTTCAGTCCTATGAACAGAGG
GATGATGTGAAGCACACTGGTATGGTCCGATGTGTCAGTGATGTTACGCGTGGATCAGGC
ATTACCCATAGAGTCGGGAAGAGGTTTTGTGTGAAGTCCATATATATATTGGGCAAGATT
TGGATGGATGAGAATATCAAGAAGCAAAATCATACGAACCATGTTATGTTCTTCCTTGTT
CGAGATAGAAGGCCTTATGGTCAGAGTCCTCAAGATTTTGGACAAGTGTTCAACATGTTT
GATAATGAACCTACTACGGCAACTGTGAAGAATGATCTTAGGGACCGATATCAGGTGTTA
CGTAAATTCTATACGACTGTTGTTGGTGGACCCTCTGGGATGAAGGAACAAGCTCTGGTT
AAGAGGTTTTTTAGGATCAATAATCATGTAGTGTATAATCATCAGGAACAGGCCAAGTAT
GAGAATCATACTGAGAATGCGTTGTTATTGTATATGGCATGTACACATGCCTCGAATCCT
GTGTACGCTACGCTGAAAATACGCATTTATTTCTATGATGCAGTGACAAATTAA
>JF909088
ATGTCGAAGCGACCAGGAGATATAATAATCTCAACACCCGTATCCAAGGTGCGGAGGAGG
CTGAACTTCGACAGCCCATACACGAACCGTGTTGTTGCCCCCACTGTCCGCGTCACCAGA
AGCAAAATATGGGCCAACAGGCCCATGTATCGGAAGCCCAAGATGTACAGAATGTATCGA
AGCCCAGATGTTCCTAAGGGCTGTGAAGGCCCATGTAAGGTTCAGTCCTATGAACAGAGG
GATGATGTGAAGCACACTGGTATGGTCCGATGTGTCAGTGATGTTACGCGTGGATCAGGC
ATTACCCATAGAGTCGGGAAGAGGTTTTGTGTGAAGTCCATATATATATTGGGCAAGATT
TGGATGGATGAGAATATCAAGAAGCAAAATCATACGAACCATGTTATGTTCTTCCTTGTT
CGAGATAGAAGGCCTTATGGTCAGAGTCCTCAAGATTTTGGACAAGTGTTCAACATGTTT
GATAATGAACCTACTACGGCAACTGTGAAGAATGATCTTAGGGACCGATATCAGGTGTTA
CGTAAATTCTATACGACTGTTGTTGGTGGACCCTCTGGGATGAAGGAACAAGCTCTGGTT
AAGAGGTTTTTTAGGATCAATAATCATGTAGTGTATAATCATCAGGAACAGGCCAAGTAT
GAGAATCATACTGAGAATGCGTTGTTATTGTATATGGCATGTACACATGCCTCGAATCCT
GTATACGCTACGCTGAAAATACGCATCTATTTCTATGATGCAGTGACAAATTAA
>JF909089
ATGTCGAAGCGACCAGGAGATATAATAATCTCAACACCCGTATCCAAGGTGCGGAGGAGG
CTGAACTTCGACAGCCCATACACGAACCGTGCTGTTGCCCCCACTGTCCGCGTCACCAGA
AGCAAAATATGGGCCAACAGGCCCATGTATCGGAAGCCCAAGATGTACAGAATGTATCGA
AGCCCAGATGTTCCTAAGGGCTGTGAAGGCCCATGTAAGGTTCAGTCCTATGAACAGAGG
GATGATGTGAAGCACACTGGTATGGTCCGATGTGTCAGTGATGTTACGCGTGGATCAGGC
ATTACCCATAGAGTCGGGAAGAGGTTTTGTGTGAAGTCCATATATATATTGGGCAAGATT
TGGATGGATGAGAATATCAAGAAGCAAAATCATACGAACCATGTTATGTTCTTCCTTGTT
CGAGATAGAAGGCCTTATGGTCAGAGTCCTCAAGATTTTGGACAAGTGTTCAACATGTTT
GATAATGAACCTACTACGGCAACTGTGAAGAATGATCTTAGGGACCGATATCAGGTGTTA
CGTAAATTCTATACGACTGTTGTTGGTGGACCCTCTGGGATGAAGGAACAAGCTCTGGTG
AAGAGGTTTTTTAGGATCAATAATCATGTAGTGTATAATCATCAGGAACAGGCCAAGTAT
GAGAATCATACTGAGAATGCGTTGTTATTGTATATGGCATGTACACATGCCTCGAATCCT
GTGTACGCTACGCTGAAAATACGCATCTATTTCTATGATGCAGTGACAAATTAA
>JF909098
ATGTCGAAGCGACCAGGAGATATAATAATCTCAACACCCGTATCCAAGGTGCGGAGGAGG
CTGAACTTCGACAGCCCATACACGAACCGTGTTGTTGCCCCCACTGTCCGCGTCACCAGA
AGCAAAATATGGGCCAACAGGCCCATGTATCGGAAGCCCAAGATGTACAGAATGTATCGA
AGCCCAGATGTTCCTAAGGGCTGTGAAGGCCCATGTAAGGTTCAGTCCTATGAACAGAGG
GATGATGTGAAGCACACTGGTATGGTCCGATGTGTCAGCGATGTTACTCGTGGATCAGGC
ATTACCCATAGAGTCGGGAAGAGGTTTTGTGTGAAGTCCATATATATATTGGGCAAGATT
TGGATGGATGAGAATATCAAGAAGCAAAACCATACGAACCATGTTATGTTCTTCCTTGTT
CGAGATAGAAGGCCTTATGGGCAGAGTCCTCAAGATTTTGGACAAGTGTTCAACATGTTT
GATAATGAACCTACTACGGCAACTGTGAAGAATGATCTTAGGGACCGATATCAGGTGTTA
CGTAAATTCTATACGACTGTTGTTGGTGGACCCTCTGGGATGAAGGAACAAGCTCTGGTT
AAGAGGTTTTTTAGGATCAATAATCATGTAGTGTATAATCATCAGGAACAGGCCAAGTAT
GAGAATCATACCGAGAATGCGTTGTTATTGTATATGGCATGTACACATGCCTCGAATCCT
GTGTACGCTACGCTGAAAATACGCATCTATTTCTATGATGCAGTGACAAATTAA
>JF909093
ATGTCGAAGCGACCAGGAGATATAATAATCTCAACACCCGTATCCAAGGTGCGGAGGAGG
CTGAACTTCGACAGCCCATACACGAACCGTGTTGTTGCCCCCACTGTCCGCGTCACCAGA
AGCAAAATATGGGCCAACAGGCCCATGTATCGGAAGCCCAAGATGTACAGAATGTATCGA
AGCCCAGATGTTCCTAAGGGCTGTGAAGGCCCATGTAAGGTTCAGTCCTATGAACAGAGG
GATGATGTGAAGCACACTGGTATGGTCCGATGTGTCAGCGATGTTACTCGTGGATCAGGC
ATTACCCATAGAGTCGGGAAGAGGTTTTGTGTGAAGTCCATATATATATTGGGCAAGATT
TGGATGGATGAGAATATCAAGAAGCAAAACCATACGAACCATGTTATGTTCTTCCTTGTT
CGAGATAGAAGGCCTTATGGGCAGAGTCCTCAAGATTTTGGACAAGTGTTCAACATGTTT
GATAATGAACCTACTACGGCAACTGTGAAGAATGATCTTAGGGACCGATATCAGGTGTTA
CGTAAATTCTATACGACTGTTGTTGGTGGACCCTCTGGGATGAAGGAACAAGCTCTGGTT
AAGAGGTTTTTTAGGATCAATAATCATGTAGTGTATAATCATCAGGAACAGGCCAAGTAT
GAGAATCATACCGAGAATGCGTTGTTATTGTATATGGCATGTACACATGCCTCGAATCCT
GTGTACGCTACGCTGAAAATACGCATCTATTTCTATGATGCAGTGACAAATTAA
>JF909091
ATGTCGAAGCGACCAGGAGATATAATAATCTCAACACCCGTATCCAAGGTGCGGAGGAGG
CTGAACTTCGACAGCCCATACACGAACCGTGTTGTTGCCCCCACTGTCCGCGTCACCAGA
AGCAAAATATGGGCCAACAGGCCCATGTATCGGAAGCCCAAGATGTACAGAATGTATCGA
AGCCCAGATGTTCCTAAGGGCTGTGAAGGCCCATGTAAGGTTCAGTCCTATGAACAGAGG
GATGATGTGAAGCACACTGGTATGGTCCGATGTGTCAGCGATGTTACTCGTGGATCAGGC
ATTACCCATAGAGTCGGGAAGAGGTTTTGTGTGAAGTCCATATATATATTGGGCAAGATT
TGGATGGATGAGAATATCAAGAAGCAAAATCATACGAACCATGTTATGTTCTTCCTTGTT
CGAGATAGAAGGCCTTATGGGCAGAGTCCTCAAGATTTTGGACAAGTGTTCAACATGTTT
GATAATGAACCTACTACGGCAACTGTGAAGAATGATCTTAGGGACCGATATCAGGTGTTA
CGTAAATTCTATACGACCGTTGTTGGTGGACCCTCTGGGATGAAGGAACAAGCTCTGGTT
AAGAGGTTTTTTAGGATCAATAATCATGTAGTGTATAATCATCAGGAACAGGCCAAGTAT
GAGAATCATACCGAGAATGCGTTGTTATTGTATATGGCATGTACACATGCCTCGAATCCT
GTGTACGCTACGCTGAAAATACGCATCTATTTCTATGATGCAGTGACAAATTAA
>JF909125
ATGTCGAAGCGACCAGGAGATATAATAATCTCAACACCCGTATCCAAGGTGCGGAGGAGG
CTGAACTTCGACAGCCCATACACGAACCGTGTTGTTGCCCCCACTGTCCGCGTCACCAGA
AGCAAAATATGGGCCAACAGGCCCATGTATCGGAAGCCCAAGATGTACAGAATGTATCGA
AGCCCAGATGTTCTGAAGGGCTGTGAAGGCCCATGTAAGGTTCAGTCCTATGAACAGAGG
GATGATGTGAAGCACACTGGTATGGTCCGATGTGTTAGTGATGTTACTCGTGGATCAGGC
ATTACCCATAGAGTCGGGAAGAGGTTTTGTGTGAAGTCCATATATATATTGGGCAAGATT
TGGATGGATGAGAATATCAAGAAGCAAAATCATACGAACCATGTTATGTTCTTCCTTGTT
CGAGATAGAAGGCCTTATGGTCAGAGTCCTCAAGATTTTGGACAAGTGTTCAATATGTTT
GATAATGAACCTACTACGGTAACGGTGAAGAATGATCTGAGGGACCGATATCAGGTGTTA
CGTAAATTTTATACGACTGTTGTTGGTGGACCCTCTGGGATGAAGGAACATCTCTGGGTT
AAGAGGTTTTTTAGGATCAATAATCATGTAGTGTATAATCATCAGGAACAGGCCAAGTAT
GAGAACCATACTGAGAATGCGTTGTTATTGTATATGGCATGTACACATGCCTCGAATCCT
GTGTACGCTACGCTGAAAATACGCATCTATTTCTATGATGCAGTGACAAATTAA
>JF909116
ATGTCGAAGCGACCAGGAGATATAATAATCTCAACACCCGTATCCAAGGTGCGGAGGAGG
CTGAACTTCGACAGCCCATACACGAACCGTGTTGTTGCCCCCACTGTCCGCGTCACCAGA
AGCAAAATATGGGCCAACAGGCCCATGTATCGGAAGCCCAAGATGTACAGAATGTATCGA
AGCCCAGATGTTCCGAAGGGCTGTGAAGGCCCATGTAAGGTTCAGTCCTATGAACAGAGG
GATGATGTGAAGCACACTGGTATGGTCCGATGTGTTAGTGATGTTACTCGTGGATCAGGC
ATTACCCATAGAGTCGGGAAGAGGTTTTGTGTGAAGTCCATATATATATTGGGCAAGATT
TGGATGGATGAGAATATCAAGAAGCAAAATCATACGAACCATGTTATGTTCTTCCTTGTT
CGAGATAGAAGGCCTTATGGTCAGAGTCCGCAAGATTTTGGACAAGTGTTCAACATGTTT
GATAATGAACCTACTACGGCAACTGTGAAGAATGATCTTAGGGACCGATATCAGGTGTTA
CGTAAATTTTATACGACTGTTGTTGGTGGACCCTCTGGGATGAAGGAACAATCTCTGGTT
AAGAGGTTTTTTAGGATCAATAATCATGTAGTGTATAATCATCAGGAACAGGCCAAGTAT
GAGAACCATACTGAGAATGCGTTGTTATTGTATATGGCATGTACACATGCCTCGAATCCT
GTGTACGCTACGCTGAAAATACGCATCTATTTCTATGATGCAGTGACAAATTAA
>JF909114
ATGTCGAAGCGACCAGGAGATATAATAATCTCAACACCCGTATCCAAGGTGCGGAGGAGG
CTGAACTTCGACAGCCCATACACGAACCGTGTTGTTGCCCCCACTGTCCGCGTCACCAGA
AGCAAAATATGGGCCAACAGGCCCATGTATCGGAAGCCCAAGACGTACAGAATGTATCGA
AGCCCAGATGTTCCGAAGGGCTGTGAAGGCCCATGTAAGGTTCAGTCCTATGAACAGAGG
GATGATGTGAAGCACACTGGTATGGTCCGATGTGTTAGTGATGTTACTCGTGGATCAGGC
ATTACCCATAGAGTCGGGAAGAGGTTTTGTGTGAAGTCCATATATATATTGGGCAAGATT
TGGATGGATGAGAATATCAAGAAGCAAAATCATACGAACCATGTTATGTTCTTCCTTGTT
CGAGATAGAAGGCCTTACGGTCAGAGTCCTCAAGATTTTGGACAAGTGTTCAACATGTTT
GATAATGAACCTACTACGGCAACTGTGAAGAATGATCTTAGGGACCGATATCAGGTGTTA
CGTAAATTTTATACGACTGTTGTTGGTGGACCCTCTGGGATGAAGGAACAATCTCTGGTT
AAGAGGTTTTTTAGGATCAATAATCATGTAGTGTATAATCATCAGGAACAGGCCAAGTAT
GAGAACCATACTGAGAATGCCTTGTTATTGTATATGGCATGTACACATGCCTCGAATCCT
GTGTACGCTACGCTGAAAATACGCATCTATTTCTATGATGCAGTGACAAATTAA
>JF909113
ATGTCGAAGCGACCAGGAGATATAATAATCTCAACACCCGTATCCAAGGTGCGGAGGAGG
CTGAACTTCGACAGCCCATACACGAACCGTGTTGTTGCCCCCACTGTCCGCGTCACCAGA
AGCAAAATATGGGCCAACAGGCCCATGTATCGGAAGCCCAAGATGTACAGAATGTATCGA
AGCCCAGATGTTCCGAAGGGCTGTGAAGGCCCATGTAAGGTTCAGTCCTATGAACAGAGG
GATGATGTGAAGCACACTGGTATGGTCCGATGTGTTAGTGATGTTACTCGTGGATCAGGC
ATTACCCATAGAGTCGGGAAGAGGTTTTGTGTGAAGTCCATATATATATTGGGCAAGATT
TGGATGGATGAGAATATCAAGAAGCAAAATCATACGAACCATGTTATGTTCTTCCTTGTT
CGAGATAGAAGGCCTTATGGTCAGAGTCCTCAAGATTTTGGACAAGTGTTCAACATGTTC
GATAATGAACCCACTACGGCAACTGTGAAGAATGATCTTAGGGACCGATATCAGGTGTTA
CGTAAATTTTATACGACTGTTGTTGGTGGACCCTCTGGGATGAAGGAACAATCTCTGGTT
AAGAGGTTTTTTAGGATCAATAATCATGTAGTGTATAATCATCAGGAACAGGCCAAGTAT
GAGAACCATACTGAGAATGCGTTGTTATTGTATATGGCATGTACACATGCCTCGAATCCT
GTGTACGCTACGCTGAAAATACGCATCTATTTCTATGATGCAGTGACAAATTAA
>JF909112
ATGTCGAAGCGACCAGGAGATATAATAATCTCAACACCCGTATCCAAGGTGCGGAGGAGG
CTGAACTTCGACAGCCCATACACGAACCGTGTTGTTGCCCCCACTGTCCGCGTCACCAGA
AGCAAAATATGGGCCAACAGGCCCATGTATCGGAAGCCCAAGATGTACAGAATGTATCGA
AGCCCAGATGTTCCGAAGGGCTGTGAAGGCCCATGTAAGGTTCAGTCCTATGAACAGAGG
GATGATGTGAAGCACACTGGTATGGTCCGATGTGTTAGTGATGTTACTCGTGGATCAGGC
ATTACCCATAGAGTCGGGAAGAGGTTTTGTGTGAAGTCCATATATATATTGGGCAAGATT
TGGATGGATGAGAATATCAAGAAGCAAAATCATACGAACCATGTTATGTTCTTCCTTGTT
CGAGATAGAAGGCCTTATGGTCAGAGTCCTCAAGATTTTGGACAAGTGTTCAACATGTTC
GATAATGAACCCACTACGGCAACTGTGAAGAATGATCTTAGGGACCGATATCAGGTGTTA
CGTAAATTTTATACGACTGTTGTTGGTGGACCCTCTGGGATGAAGGAACAATCTCTGGTT
AAGAGGTTTTTTAGGATCAATAATCATGTAGTGTATAATCATCAGGAACAGGCCAAGTAT
GAGAACCATACTGAGAATGCGTTGTTATTGTATATGGCATGTACACATGCCTCGAATCCT
GTGTACGCTACGCTGAAAATACGCATCTATTTCTATGATGCAGTGACAAATTAA
>JF909100
ATGTCGAAGCGACCAGGAGATATAATAATCTCAACACCCGTATCCAAGGTGCGGAGGAGG
CTGAACTTCGACAGCCCATACACGAACCGTGTTGTTGCCCCCACTGTCCGCGTCACCAGA
AGCAAAATATGGGCCAACAGGCCCATGTATCGGAAGCCCAGGATGTACAGAATGTATCGA
AGCCCAGATGTTCCGAAGGGCTGTGAAGGCCCATGTAAGGTTCAGTCCTATGAACAGAGG
GATGATGTGAAGTACACTGGTATGGTCCGATGTGTCAGTGATGTTACTCGTGGATCAGGC
ATTACCCATAGAGTCGGGAAGAGGTTTTGTGTGAAGTCCATATATATATTGGGCAAGATT
TGGATGGATGAGAATATCAAGAAGCAAAATCATACGAACCATGTTATGTTCTTTCTTGTT
CGAGATAGAAGGCCTTATGGTCAGAGTCCTCAAGATTTTGGACAAGTGTTCAACATGTTT
GATAATGAACCCACTACGGCAACTGTGAAGAATGATCTTAGGGACCGATATCAGGTGTTA
CGTAAATTTTATACGACTGTTGTTGGGGGACCCTCTGGGATGAAGGAACAATCTCTGGTT
AAGAGGTTTTTTAGGATCAATAATCATGTAGTGTATAATCATCAGGAACAGGCCAAGTAT
GAGAACCATACTGAGAATGCGTTGTTATTGTATATGGCATGTACACATGCCTCGAATCCT
GTGTACGCTACGCTGAAAATACGCATCTATTTCTATGATGCAGTGACAAATTAA
>JF909078
ATGTCGAAGCGACCAGGAGATATAATAAGCTCAACACCCGTATCCAAGGTGCGGAGGAGG
CTGAACTTCGACAGCCCATACACGAACCGTGTTGTTGCCCCCACTGTCCGCGTCACCAGA
AGCAAAATAGGGGCCAACAGGCCCATGTATCGGAAGCCCAATATGTACAGAATGTATCGA
AGCCCAGATGTTCCGAAGGGCTGTGAAGGCCCATGTAAGGTTCAGTCCTATGAACAGAGG
GATGATGTGAAGCACACTGGTATGGTCCGATGTGTCAGTGATGTTACTCGTGGATCAGGC
ATTACCCATAGAGTCGGGAAGAGGTTTTGTGTGAAGTCCATATATATATTGGGCAAGATT
TGGATGGATGAGAATATCAAGAAGCAAAATCATACGAACCATGTGATGTTCTTCCTTGTT
CGAGATAGAAGGCCTTATGGTCAGAGTCCTCAAGATTTTGGACAAGTGTTCAACATGTTT
GATAATGAACCTACTACGGCAACTGTGAAGAATGATCTTAGGGACCGATATCAGGTGTTA
CGTAAATTTTATACGACTGTTGTTGGTGGACCCTCTGGAATGAAGGAACAATCTCTGGTT
AAGAGGTTTTTTAGGATCAATAATCATGTAGTGTATAATCATCAGGAACAGGCCAAGTAT
GAGAACCATACGGAGAATGCGCTGCTATTGTATATGGCATGTACACATGCCTCGAATCCT
GTGTACGCTACGCTGAAAATACGCATCTATTTCTATGATGCAGTGACAAATTAA
>JF909105
ATGTCGAAGCGACCAGGAGATATAATAATCTCAACACCCGTATCCAAGGTGCGGAGGAGG
CTGAACTTCGACAGCCCATACACGAACCGTGTTGTTGCCCCCACTGTCCGCGTCACCAGA
AGCAAAATATGGGCCAACAGGCCCATGTATCGGAAGCCCAAGATGTACAGAATGTATCGA
AGCCCAGATGTTCCGAAGGGCTGTGAAGGCCCATGTAAGGTTCAGTCCTATGAACAGAGG
GATGATGTGAAGCACACTGGTATGGTCCGATGTGTCAGTGACGTTACTCGTGGATCAGGC
ATTACTCATAGAGTCGGGAAGAGGTTTTGTGTGAAGTCCATATATATATTGGGCAAGATT
TGGATGGATGAGAATATCAAGAAGCAAAATCATACGAACCATGTTATGTTCTTCCTTGTT
CGAGATAGAAGGCCTTATGGTCAGAGTCCTCAAGATTTTGGACAAGTGTTCAACATGTTT
GATAATGAACCTACTACGGCAACTGTGAAGAATGATCTTAGGGACCGATATCAGGTGTTA
CGTAAATTCTATACGACTGTTGTTGGTGGACCCTCTGGGATGAAGGAACAAGCTCTGGTT
AAGAGGTTTTTTAGGATCAATAATCATGTAGTGTATAATCATCAGGAACAGGCCAAGTAT
GAGAATCATACTGAGAATGCGTTGTTATTGTATATGGCATGTACACATGCCTCGAATCCT
GTGTACGCTACGCTGAAAATACGCATCTATTTCTATGATGCAGTGACAAATTAA
>JF909104
ATGTCGAAGCGACCAGGAGATATAATAATCTCAACACCCGTATCCAAGGTGCGGAGGAGG
CTGAACTTCGACAGCCCATACACGAACCGTGTTGTTGCCCCCACTGTCCGCGTCACCAGA
AGCAAAATATGGGCCAACAGGCCCATGTATCGGAAGCCCAAGATGTACAGAATGTATCGA
AGCCCAGATGTTCCGAAGGGCTGTGAAGGCCCATGTAAGGTTCAGTCCTATGAACAGAGG
GATGATGTGAAGCACACTGGTATGGTCCGATGTGTCAGTGACGTTACTCGTGGATCAGGC
ATTACTCATAGAGTCGGGAAGAGGTTTTGTGTGAAGTCCATATATATATTGGGCAAGATT
TGGATGGATGAGAATATCAAGAAGCAAAATCATACGAACCATGTTATGTTCTTCCTTGTT
CGAGATAGAAGGCCTTATGGTCAGAGTCCTCAAGATTTTGGACAAGTGTTCAACATGTTT
GATAATGAACCTACTACGGCAACTGTGAAGAATGATCTTAGGGACCGATATCAGGTGTTA
CGTAAATTCTATACGACTGTTGTTGGTGGACCCTCTGGGATGAAGGAACAAGCTCTGGTT
AAGAGGTTTTTTAGGATCAATAATCATGTAGTGTATAATCATCAGGAACAGGCCAAGTAT
GAGAATCATACTGAGAATGCGTTGTTATTGTATATGGCATGTACACATGCCTCGAATCCT
GTGTACGCTACGCTGAAAATACGCATCTATTTCTATGATGCAGTGACAAATTAA
>JF909141
ATGTCGAAGCGACCAGGAGATATAATAATCTCAACACCCGTATCCAAGGTGCGGAGGAGG
CTGAACTTCGACAGCCCATACACGAACCGTGTTGTTGCCCCCACTGTCCGCGTCACCAGA
AGCAAAATATGGGCCAACAGGCCCATGTATCGGAAGCCCAAGATGTACAGAATGTATCGA
AGCCCAGATGTTCCTAAGGGCTGTGAAGGCCCATGTAAGGTTCAGTCCTATGAACAGAGG
GATGATGTGAAGCACACAGGTACGGTCCGATGTGTCAGTGATGTTACTCGTGGATCAGGC
ATTACCCATAGAGTCGGGAAGAGGTTTTGTGTGAAGTCCATATATATATTGGGCAAGATT
TGGATGGATGAGAACATCAAGAAGCAAAATCATACGAATCATGTTATGTTCTTCCTTGTT
CGAGATAGAAGGCCTTATGGTCAGAGTCCTCAAGATTTTGGACAAGTGTTCAACATGTTT
GATAATGAACCTACTACGGCAACTGTGAAGAATGATCTTAGGGACCGATATCAGGTGTTA
CGTAAATTCTATGCGACTGTTGTTGGTGGACCCTCAGGGATGAAGGAACAAGCTCTGGTT
AAGAGGTTTTTTAGGATCAATAATCATGTAGTGTATAATCATCAGGAACAGGCCAAGTAT
GAGAATCATACTGAGAATGCGTTGTTATTGTATATGGCATGTACACATGCCTCGAATCCT
GTGTACGCTACGCTGAAAATACGCATTTATTTCTATGATGCAGTGACAAATTAA
>JF909140
ATGTCGAAGCGACCAGGAGATATAATAATCTCAACACCCGTATCCAAGGTGCGGAGGAGG
CTGAACTTCGACAGCCCATACACGAACCGTGTTGTTGCCCCCACTGTCCGCGTCACCAGA
AGCAAAATATGGGCCAACAGGCCCATGTATCGGAAGCCCAAGATGTACAGAATGTATCGA
AGCCCAGATGTTCCTAAGGGCTGTGAAGGCCCATGTAAGGTTCAGTCCTATGAACAGAGG
GATGATGTGAAGCACACAGGTACGGTCCGATGTGTCAGTGATGTTACTCGTGGATCAGGC
ATTACCCATAGAGTCGGGAAGAGGTTTTGTGTGAAGTCCATATATATATTGGGCAAGATT
TGGATGGATGAGAACATCAAGAAGCAAAATCATACGAATCATGTTATGTTCTTCCTTGTT
CGAGATAGAAGGCCTTATGGTCAGAGTCCTCAAGATTTTGGACAAGTGTTCAACATGTTT
GATAATGAACCTACTACGGCAACTGTGAAGAATGATCTTAGGGACCGATATCAGGTGTTA
CGTAAATTCTATGCGACTGTTGTTGGTGGACCCTCAGGGATGAAGGAACAAGCTCTGGTT
AAGAGGTTTTTTAGGATCAATAATCATGTAGTGTATAATCATCAGGAACAGGCCAAGTAT
GAGAATCATACTGAGAATGCGTTGTTATTGTATATGGCATGTACACATGCCTCGAATCCT
GTGTACGCTACGCTGAAAATACGCATCTATTTCTATGATGCAGTGACAAATTAA
>JF909135
ATGTCGAAGCGACCAGGAGATATAATAATCTCAACACCCGTATCCAAGGTGCGGAGGAGG
CTGAACTTCGACAGCCCATACACGAACCGTGTTGTTGCCCCCACTGTCCGCGTCACCAGA
AGCAAAATATGGGCCAACAGGCCCATGTATCGGAAGCCCAAGATGTACAGAATGTATCGA
AGCCCAGATGTGCCTAAGGGCTGTGAAGGCCCATGTAAGGTTCAGTCCTATGAACAGAGG
GATGATGTGAAGCACACGGGTACCGTCCGATGTGTCAGTGATGTTACTCGTGGATCAGGC
ATTACCCATAGAGTCGGGAAGAGGTTTTGTGTGAAGTCCATATATATATTGGGCAAGATT
TGGATGGATGAGAATATCAAGAAGCAAAATCATACGAATCATGTTATGTTCTTCCTTGTT
CGAGATAGAAGGCCTAATGGTCAGAGTCCTCAAGATTTTGGACAAGTGTTCAACATGTTT
GATAATGAACCTACTACGGCAACTGTGAAGAATGATCTTAGGGACCGATATCAGGTGTTA
CGTAAATTCTATGCGACTGTTGTTGGTGGACCCTCAGGGATGAAGGAACAAGCTCTGGTT
AAGAGGTTTTTTAGGATCAATAATCATGTAGTGTATAATCATCAGGAACAGGCCAAGTAT
GAGAATCATACTGAGAATGCGTTGTTATTGTATATGGCATGTACACATGCCTCGAATCCT
GTGTACGCTACGCTGAAAATACGCATCTATTTCTATGATGCAGTGACAAATTAA
>JF909128
ATGTCGAAGCGACCAGGAGATATAATAATCTCAACACCCGTATCCAAGGTGCGGAGGAGG
CTGAACTTCGACAGCCCATACACGAACCGTGTTGTTGCCCCCACTGTCCGCGTCACCAGA
AGCAAAATATGGGCCAACAGGCCCATGTATCGGAAGCCCAAGATGTACAGAATGTATCGA
AGCCCAGATGTGCCTAAGGGCTGTGAAGGCCCATGTAAGGTTCAGTCCTATGAACAGAGG
GATGATGTGAAGCACACGGGTACCGTCCGATGTGTCAGTGATGTTACTCGTGGATCAGGC
ATTACCCATAGAGTCGGGAAGAGGTTTTGTGTGAAGTCCATATATATATTGGGCAAGATT
TGGATGGATGAGAATATCAAGAAGCAAAATCATACGAATCATGTTATGTTCTTCCTTGTT
CGAGATAGAAGGCCTAATGGTCAGAGTCCTCAAGATTTTGGACAAGTGTTCAACATGTTT
GATAATGAACCTACTACGGCAACTGTGAAGAATGATCTTAGGGACCGATATCAGGTGTTA
CGTAAATTCTATGCGACTGTTGTTGGTGGACCCTCAGGGATGAAGGAACAAGCTCTGGTT
AAGAGGTTTTTTAGGATCAATAATCATGTAGTGTATAATCATCAGGAACAGGTCAAGTAT
GAGAATCATACTGAGAATGCGTTGTTATTGTATATGGCATGTACACATGCCTCGAATCCT
GTGTACGCTACGCTGAAAATACGCATCTATTTCTATGATGCAGTGACAAATTAA
>JF909148
ATGTCGAAGCGACCAGGAGATATAATAATCTCAACACCCGTATCCAAGGTGCGGAGGAGG
CTGAACTTCGACAGCCCATACACGAACCGTGTTGTTGCCCCCACTGTCCGCGTCACCAGA
AGCAAAATATGGGCCAACAGGCCCATGTATCGGAAGCCCAAGATGTACAGAATGTATCGA
AGCCCAGATGTTCCTAAGGGCTGTGAAGGCCCATGTAAGGTTCAGTCCTATGAACAGAGG
GATGATGTGAAGCACACTGGTACGGTCCGATGTGTCAGTGATGTTACTCGTGGATCAGGC
ATTACCCATAGAGTCGGGAAGAGGTTTTGTGTGAAGTCCATATATATATTGGGCAAGATT
TGGATGGATGAGAATATCAAGAAGCAAAATCATACGAATCATGTTATGTTCTTCCTTGTT
CGAGATAGAAGGCCTTACGGTCAGAGTCCTCAAGATTTTGGACAAGTGTTCAACATGTTT
GATAATGAACCTACTACGGCAACTGTGAAGAATGATCTTAGGGACCGATATCAGGTGTTA
CGTAAATTTTATGCGACTGTTGTTGGTGGACCCTCTGGGATGAAGGAACAAGCTCTGGTT
AAGAGGTTTTTTAGGATCAATAATCATGTAGTGTATAATCATCAGGAACAGGCCAAGTAT
GAGAATCATACTGAGAATGCGTTGTTATTGTATATGGCATGTACACATGCCTCGAATCCT
GTGTACGCTACGCTGAAAATACGCATCTATTTCTATGATGCAGTGACAAATTAA
>JF909130
ATGTCGAAGCGACCAGGAGATATAATAATCTCAACACCCGTATCCAAGGTGCGGAGGAGG
CTGAACTTCGACAGCCCATACACGAACCGTGTTGTTGCCCCCACTGTCCGCGTCACCAGA
AGCAAAATATGGGCCAACAGGCCCATGTATCGGAAGCCCAAGATGTACAGAATGTATCGA
AGCCCAGATGTTCCTAAGGGCTGTGAAGGCCCATGTAAGGTTCAGTCCTATGAACAGAGG
GATGATGTGAAGCACACTGGTACGGTCCGATGTGTCAGTGATGTAACTCGTGGATCAGGC
ATTACCCATAGAGTCGGGAAGAGGTTTTGTGTGAAGTCCATATATATATTGGGCAAGATT
TGGATGGATGATAATATCAAGAAGCAAAATCATACGAATCATGTTATGTTCTTCCTTGTT
CGAGATAGAAGGCCTTATGGTCAGAGTCCTCAAGAGTTTGGACAAGTGTTCAACATGTTT
GATAATGAACCTACTACGGCAACTGTGAAGAATGATCTTAGGGACCGATATCAGGTGTTA
CGTAAATTCTATGCGACTGTTGTTGGTGGACCCTCTGGGATGAAGGAACAAGCTTTGGTT
AAGAGGTTCTTCAGGATCAATAATCATGTAGTGTATAATCATCAGGAACAGGCCAAGTAT
GAGAATCATACTGAGAATGCGTTGTTATTGTATATGGCATGTACACATGCCTCGAATCCT
GTGTACGCTACGCTGAAAATACGCATCTATTTCTATGATGCAGTGACAAATTAA
>JF909129
ATGTCGAAGCGACCAGGAGATATAATAATCTCAACACCCGTATCCAAGGTGCGGAGGAGG
CTGAACTTCGACAGCCCATACACGAACCGTGTTGTTGCCCCCACTGTCCGCGTCACCAGA
AGCAAAATATGGGCCAACAGGCCCATGTATCGGAAGCCCAAGATGTACAGAATGTATCGA
AGCCCAGATGTTCCTAAGGGCTGTGAAGGCCCATGTAAGGTTCAGTCCTATGAACAGAGG
GATGATGTGAAGCACACTGGTACGGTCCGATGTGTCAGTGATGTAACTCGTGGATCAGGC
ATTACCCATAGAGTCGGGAAGAGGTTTTGTGTGAAGTCCATATATATATTGGGCAAGATT
TGGATGGATGATAATATCAAGAAGCAAAATCATACGAATCATGTTATGTTCTTCCTTGTT
CGAGATAGAAGGCCTTATGGTCAGAGTCCTCAAGAGTTTGGACAAGTGTTCAACATGTTT
GATAATGAACCTACTACGGCAACTGTGAAGAATGATCTTAGGGACCGATATCAGGTGTTA
CGTAAATTCTATGCGACTGTTGTTGGTGGACCCTCTGGGATGAAGGAACAAGCTTTGGTT
AAGAGGTTCTTCAGGATCAATAATCATGTAGTGTATAATCATCAGGAACAGGCCAAGTAT
GAGAATCATACTGAGAATGCGTTGTTATTGTATATGGCATGTACACATGCCTCGAATCCT
GTGTACGCTACGCTGAAAATACGCATCTATTTCTATGATGCAGTGACAAATTAA
>JF909145
ATGTCGAAGCGACCAGGAGATATAATAATCTCAACACCCGTATCCAAGGTGCGGAGGAGG
CTGAACTTCGACAGCCCATACACGAACCGTGTTGTTGCCCCCACTGTCCGCGTCACCAGA
AGCAAAATATGGGCCAACAGGCCCATGTATCGGAAGCCCAAGATGTATAGAATGTATCGA
AGCCCAGATGTTCCTAAGGGCTGTGAAGGCCCATGTAAGGTTCAGTCCTATGAACAGAGG
GATGATGTGAAGCACACAGGTACGGTCCGATGTGTCAGTGATGTTACTCGTGGATCAGGC
ATTACCCATAGAGTCGGGAAGAGGTTTTGTGTTAAGTCCATATATATATTGGGCAAGATT
TGGATGGATGAGAATATCAAGAAGCAAAATCATACGAACCATGTTATGTTCTTCCTTGTT
CGAGATAGAAGGCCTTATGGTCAGAGTCCTCAAGATTTTGGACAAGTGTTCAACATGTTT
GATAATGAACCTACTACGGCAACTGTGAAGAATGATCTTAGGGACCGATATCAGGTGTTA
CGTAAATTCTATGCTACTGTTGTTGGTGGACCCTCTGGGATGAAGGAACAAGCTCTGGTT
AAGAGGTTTTTTAGGATCAATAATCATGTAGTGTATAATCATCAGGAACAGGCCAAGTAT
GAGAATCATACTGAGAATGCGTTGTTATTGTATATGGCATGTACACATGCCTCGAATCCT
GTGTACGCTACGCTGAAAATACGCATCTATTTCTATGATGCAGTGACAAATTAA
>JF909144
ATGTCGAAGCGACCAGGAGATATAATAATCTCAACACCCGTATCCAAGGTGCGGAGGAGG
CTGAACTTCGACAGCCCATACACGAACCGTGTTGTTGCCCCCACTGTCCGCGTCACCAGA
AGCAAAATATGGGCCAACAGGCCCATGTATCGGAAGCCCAAGATGTATAGAATGTATCGA
AGCCCAGATGTTCCTAAGGGCTGTGAAGGCCCATGTAAGGTTCAGTCCTATGAACAGAGG
GATGATGTGAAGCACACAGGTACGGTCCGATGTGTCAGTGATGTTACTCGTGGATCAGGC
ATTACCCATAGAGTCGGGAAGAGGTTTTGTGTTAAGTCCATATATATATTGGGCAAGATT
TGGATGGATGAGAATATCAAGAAGCAAAATCATACGAACCATGTTATGTTCTTCCTTGTT
CGAGATAGAAGGCCTTATGGTCAGAGTCCTCAAGATTTTGGACAAGTGTTCAACATGTTT
GATAATGAACCTACTACGGCAACTGTGAAGAATGATCTTAGGGACCGATATCAGGTGTTA
CGTAAATTCTATGCTACTGTTGTTGGTGGACCCTCTGGGATGAAGGAACAAGCTCTGGTT
AAGAGGTTTTTTAGGATCAATAATCATGTAGTGTATAATCATCAGGAACAGGCCAAGTAT
GAGAATCATACTGAGAATGCGTTGTTATTGTATATGGCATGTACACATGCCTCGAATCCT
GTGTACGCTACGCTGAAAATACGCATCTATTTCTATGATGCAGTGACAAATTAA
>JF909143
ATGTCGAAGCGACCAGGAGATATAATAATCTCAACACCCGTATCCAAGGTGCGGAGGAGG
CTGAACTTCGACAGCCCATACACGAACCGTGTTGTTGCCCCCACTGTCCGCGTCACCAGA
AGCAAAATATGGGCCAACAGGCCCATGTATCGGAAGCCCAAGATGTATAGAATGTATCGA
AGCCCAGATGTTCCTAAGGGCTGTGAAGGCCCATGTAAGGTTCAGTCCTATGAACAGAGG
GATGATGTGAAGCACACAGGTACGGTCCGATGTGTCAGTGATGTTACTCGTGGATCAGGC
ATTACCCATAGAGTCGGGAAGAGGTTTTGTGTTAAGTCCATATATATATTGGGCAAGATT
TGGATGGATGAGAATATCAAGAAGCAAAATCATACGAACCATGTTATGTTCTTCCTTGTT
CGAGATAGAAGGCCTTATGGTCAGAGTCCTCAAGATTTTGGACAAGTGTTCAACATGTTT
GATAATGAACCTACTACGGCAACTGTGAAGAATGATCTTAGGGACCGATATCAGGTGTTA
CGTAAATTCTATGCTACTGTTGTTGGTGGACCCTCTGGGATGAAGGAACAAGCTCTGGTT
AAGAGGTTTTTTAGGATCAATAATCATGTAGTGTATAATCATCAGGAACAGGCCAAGTAT
GAGAATCATACTGAGAATGCGTTGTTATTGTATATGGCATGTACACATGCCTCGAATCCT
GTGTACGCTACGCTGAAAATACGCATCTATTTCTATGATGCAGTGACAAATTAA
>JF909142
ATGTCGAAGCGACCAGGAGATATAATAATCTCAACACCCGTATCCAAGGTGCGGAGGAGG
CTGAACTTCGACAGCCCATACACGAACCGTGTTGTTGCCCCCACTGTCCGCGTCACCAGA
AGCAAAATATGGGCCAACAGGCCCATGTATCGGAAGCCCAAGATGTATAGAATGTATCGA
AGCCCAGATGTTCCTAAGGGCTGTGAAGGCCCATGTAAGGTTCAGTCCTATGAACAGAGG
GATGATGTGAAGCACACAGGTACGGTCCGATGTGTCAGTGATGTTACTCGTGGATCAGGC
ATTACCCATAGAGTCGGGAAGAGGTTTTGTGTTAAGTCCATATATATATTGGGCAAGATT
TGGATGGATGAGAATATCAAGAAGCAAAATCATACGAACCATGTTATGTTCTTCCTTGTT
CGAGATAGAAGGCCTTATGGTCAGAGTCCTCAAGATTTTGGACAAGTGTTCAACATGTTT
GATAATGAACCTACTACGGCAACTGTGAAGAATGATCTTAGGGACCGATATCAGGTGTTA
CGTAAATTCTATGCTACTGTTGTTGGTGGACCCTCTGGGATGAAGGAACAAGCTCTGGTT
AAGAGGTTTTTTAGGATCAATAATCATGTAGTGTATAATCATCAGGAACAGGCCAAGTAT
GAGAATCATACTGAGAATGCGTTGTTATTGTATATGGCATGTACACATGCCTCGAATCCT
GTGTACGCTACGCTGAAAATACGCATCTATTTCTATGATGCAGTGACAAATTAA
>JF909147
ATGTCGAAGCGACCAGGAGATATAATAATCTCAACACCCGTATCCAAGGTGCGGAGGAGG
CTGAACTTCGACAGCCTATACACGAACCGTGTTGTTGCCCCCACTGTCCGCGTCACCAGA
AGCAAAATATGGGCCAACAGGCCCATGTATCGGAAGCCCAAGATGTACAGAATGTATCGA
AGCCCAGATGTTCCTAAGGGCTGTGAAGGCCCATGTAAGGTTCAGTCCTATGAACAGAGG
GATGATGTGAAGCACACTGGTACGGTCCGATGTTGCAGTGATGTTACTCGTGGATCAGGC
ATTACCCATAGAGTCGGGAAGAGGTTTTGTGTGAAGTCCATATATATATTGGGCAAGATT
TGGATGGATGAGAATATCAAGAAGCAAAATCATACGAACCATGTTATGTTCTTCCTTGTT
CGAGATAGAAGGCCTTATGGTCAGAGTCCTCAAGAATTTGGACAAGTGTTCAACATGTTC
GATAATGAACCGACTACGGCAACTGTGAAGAATGATCTTAGGGACCGATATCAGGTGTTA
CGTAAATTCTATGCGACTGTTGTTGGTGGACCCTCTGGGATGAAGGAACAAGCTCTGGTT
AAGAGGTTTTTTAGGATCAATAATCATGTAGTCTATAATCATCAGGAACAGGCCAAGTAT
GAGAATCATACTGAGAATGCGTTGTTATTGTATATGGCATGTACACATGCCTCGAATCCT
GTGTATGCTACGCTGAAAATACGCATCTATTTCTATGATGCAGTGACAAATTAA
>JF909102
ATGTCGAAGCGACCAGGAGATATAATAATCTCAACACCCGTATCCAAGGTGCGGAGGAGG
CTGAACTTCGACAGCCCATACACGAACCGTGTTGTTGCCCCCACTGTCCGCGTCACCAGA
AGCAAAATATGGGCCAACAGGCCCATGTATCGGAAGCCCAAGATGTACAGAATGTATCGA
AGCCCAGATGTTCCTAAGGGCTGTGAAGGCCCATGTAAGGTTCAGTCCTATGAACAGAGG
GATGATGTGAAGCACACTGGTACGGTCCGATGTTGCAGTGATGTTACTCGTGGATCAGGC
ATTACCCATAGAGTCGGGAAGAGGTTTTGTGTGAAGTCCATATATATATTGGGCAAGATT
TGGATGGATGAGAATATCAAGAAGCAAAATCATACGAACCATGTTATGTTCTTCCTTGTT
CGAGATAGAAGGCCTTATGGTCAGAGTCCTCAAGAATTTGGACAAGTGTTCAACATGTTC
GATAATGAACCGACTACGGCAACTGTGAAGAATGATCTTAGGGACCGATATCAGGTGTTA
CGTAAATTCTATGCGACTGTTGTTGGTGGACCCTCTGGGATGAAGGAACAAGCTCTGGTT
AAGAGGTTTTTTAGGATCAATAATCATGTAGTCTATAATCATCAGGAACAGGCCAAGTAT
GAGAATCATACTGAGAATGCGTTGTTATTGTATATGGCATGTACACATGCCTCGAATCCT
GTGTATGCTACGCTGAAAATACGCATCTATTTCTATGATGCAGTGACAAATTAA
>JF909146
ATGTCGAAGCGACCAGGAGATATAATAATCTCAACACCCGTATCCAAGGTGCGGAGGAGG
CTGAACTTCGACAGCCCATACACGAACCGTGTTGTTGCCCCCACTGTCCGCGTCACCAGA
AGCAAAATATGGGCCAACAGGCCCATGTATCGGAAGCCCAAGATGTACAGAATGTATCGA
AGCCCAGATGTTCCTAAGGGCTGTGAAGGCCCATGTAAGGTTCAGTCCTATGAACAGAGG
GATGATGTGAAGCACACTGGTACGGTCCGATGTTGCAGTGATGTTACTCGTGGATCAGGC
ATTACCCATAGAGTCGGGAAGAGGTTTTGTGTGAAGTCCATATATATATTGGGCAAGATT
TGGATGGATGAGAATATCAAGAAGCAAAATCATACGAACCATGTTATGTTCTTCCTTGTT
CGAGATAGAAGGCCTTATGGTCAGAGTCCTCAAGAATTTGGACAAGTGTTCAACATGTTC
GATAATGAACCGACTACGGCAACTGTGAAGAATGATCTTAGGGACCGATATCAGGTGTTA
CGTAAATTCTATGCGACTGTTGTTGGTGGACCCTCTGGGATGAAGGAACAAGCTCTGGTT
AAGAGGTTTTTTAGGATCAATAATCATGTAGTCTATAATCATCAGGAACAGGCCAAGTAT
GAGAATCATACTGAGAATGCGTTGTTATTGTATATGGCATGTACACATGCCTCGAATCCT
GTGTATGCTACGCTGAAAATACGCATCTATTTCTATGATGCAGTGACAAATTAA
>JF909136
ATGTCGAAGCGACCAGGAGATATAATAATCTCAACACCCGTATCCAAGGTGCGGAGGAGG
CTGAACTTCGACAGCCCATACACGAACCGTGTTGTTGCCCCCACTGTCCGCGTCACCAGA
AGCAAAATATGGGCCAACAGGCCCATGTATCGGAAGCCCAAGATGTACAGAATGTATCGA
AGCCCAGATGTTCCTAAGGGCTGTGAAGGCCCATGTAAGGTTCAGTCCTATGAACAGAGG
GATGATGTGAAGCACACTGGTACGGTCCGATGTGTCAGTGATGTTACTCGTGGATCAGGC
ATTACCCATAGAGTTGGGAAGAGGTTTTGTGTGAAGTCCATATATATATTGGGCAAGATT
TGGATGGATGAGAATATCAAGAAGCAAAATCATACGAACCATGTTATGTTCTTCCTTGTT
CGAGATAGAAGGCCTTATGGTCAGAGTCCTCAAGATTTTGGACAAGTGTTCAACATGTTT
GATAATGAACCTACTACGGCAACTGTGAAGAATGATTTTAGGGACCGATATCAGGTGTTA
CGTAAATTCTATGCGACTGTTGTTGGTGGACCCTCTGGGATGAAGGAACAAGCTCTGGTT
AAGAGGTTTTTTAGGATCAATAATCATGTAGTGTATAATCATCAGGAACAGGCCAAGTAT
GAGAATCATACTGAGAATGCGTTGCTATTGTATATGGCATGTACACATGCCTCGAATCCT
GTGTATGCGACGCTGAAAATACGCATCTATTTCTATGATGCAGTGACAAATTAA
>JF909134
ATGTCGAAGCGACCAGGAGATATAATAATCTCAACACCCGTATCCAAGGTGCGGAGGAGG
CTGAACTTCGACAGCCCATACACGAACCGTGTTGTTGCCCCCACTGTCCGCGTCACCAGA
AGCAAAATATGGGCCAACAGGCCCATGTATCGGAAGCCCAAGATGTACAGAATGTATCGA
AGCCCAGATGTTCCTAAGGGCTGTGAAGGCCCATGTAAGGTTCAGTCCTATGAACAGAGG
GATGATGTGAAGCACACTGGTACGGTCCGATGTGTCAGTGATGTTACTCGTGGATCAGGC
ATTACCCATAGAGTTGGGAAGAGGTTTTGTGTGAAGTCCATATATATATTGGGCAAGATT
TGGATGGATGAGAATATCAAGAAGCAAAATCATACGAACCATGTTATGTTCTTCCTTGTT
CGAGATAGAAGGCCTTATGGTCAGAGTCCTCAAGATTTTGGACAAGTGTTCAACATGTTT
GATAATGAACCTACTACGGCAACTGTGAAGAATGATTTTAGGGACCGATATCAGGTGTTA
CGTAAATTCTATGCGACTGTTGTTGGTGGACCCTCTGGGATGAAGGAACAAGCTCTGGTT
AAGAGGTTTTTTAGGATCAATAATCATGTAGTGTATAATCATCAGGAACAGGCCAAGTAT
GAGAATCATACTGAGAATGCGTTGCTATTGTATATGGCATGTACACATGCCTCGAATCCT
GTGTATGCGACGCTGAAAATACGCATCTATTTCTATGATGCAGTGACAAATTAA
>JF909137
ATGTCGAAGCGACCAGGAGATATAATAATCTCAACACCCGTATCCAAGGTGCGGAGGAGG
CTGAACTTCGACAGCCCATACACGAACCGTGTTGTTGCCCCCACTGTCCGCGTCACCAGA
AGCAAAATATGGGCCAACAGGCCCATGTATCGGAAGCCCAAGATGTACAGAATGTATCGA
AGCCCAGATGTTCCTAAGGGCTGTGAAGGCCCATGTAAGGTTCAGTCCTATGAACAGAGG
GATGATGTGAAGCACACTGGTACGGTCCGATGTGTCAGTGATGTTACTCGTGGATCAGGC
ATTACCCATAGAGTTGGGAAGAGGTTTTGTGTGAAGTCCATATATATATTGGGCAAGATT
TGGATGGATGAGAATATCAAGAAGCAAAATCATACGAACCATGTTATGTTCTTCCTTGTT
CGAGATAGAAGGCCTTATGGTCAGAGTCCTCAAGATTTTGGACAAGTGTTCAACATGTTT
GATAATGAACCTACTACGGCAACTGTGAAGAATGATTTTAGGGACCGATATCAGGTGTTA
CGTAAATTCTATGCGACTGTTGTTGGTGGACCCTCTGGGATGAAGGAACAAGCTCTGGTT
AAGAGGTTTTTTAGGATCAATAATCATGTAGTGTATAATCATCAGGAACAGGCCAAGTAT
GAGAATCATACTGAGAATGCGTTGCTATTGTATATGGCATGTACACATGCCTCGAATCCT
GTGTATGCGACGCTGAAAATACGCATCTATTTCTATGATGCAGTGACAAATTAA
>JF909138
ATGTCGAAGCGACCAGGAGATATAATAATCTCAACACCCGTATCCAAGGTGCGGAGGAGG
CTGAACTTCGACAGCCCATACACGAACCGTGTTGTTGCCCCCACTGTCCGCGTCACCAGA
AGCAAAATATGGGCCAACAGGCCCATGTATCGGAAGCCCAAGATGTACAGAATGTATCGA
AGCCCAGATGTTCCTAAGGGCTGTGAAGGCCCATGTAAGGTTCAGTCCTATGAACAGAGG
GATGATGTGAAGCACACTGGTACGGTCCGATGTGTCAGTGATGTTACTCGTGGATCAGGC
ATTACCCATAGAGTTGGGAAGAGGTTTTGTGTGAAGTCCATATATATATTGGGCAAGATT
TGGATGGATGAGAATATCAAGAAGCAAAATCATACGAACCATGTTATGTTCTTCCTTGTT
CGAGATAGAAGGCCTTATGGTCAGAGTCCTCAAGATTTTGGACAAGTGTTCAACATGTTT
GATAATGAACCTACTACGGCAACTGTGAAGAATGATTTTAGGGACCGATATCAGGTGTTA
CGTAAATTCTATGCGACTGTTGTTGGTGGACCCTCTGGGATGAAGGAACAAGCTCTGGTT
AAGAGGTTTTTTAGGATCAATAATCATGTAGTGTATAATCATCAGGAACAGGCCAAGTAT
GAGAATCATACTGAGAATGCGTTGTTATTGTATATGGCATGTACACATGCCTCGAATCCT
GTGTATGCGACGCTGAAAATACGCATCTATTTCTATGATGCAGTGACAAATTAA
>JF909132
ATGTCGAAGCGACCAGGAGATATAATAATCTCAACACCCGTATCCAAGGTGCGGAGGAGG
CTGAACTTCGACAGCCCATACACGAACCGTGTTGTTGCCCCCACTGTCCGCGTCACCAGA
AGCAAAATATGGGCCAACAGGCCCATGTATCGGAAGCCCAAGATGTACAGAATGTATCGA
AGCCCAGATGTTCCTAAGGGCTGTGAAGGCCCATGTAAGGTTCAGTCCTATGAACAGAGG
GATGATGTGAAGCACACTGGTACGGTCCGATGTGTCAGTGATGTTACTCGTGGATCAGGC
ATTACCCATAGAGTCGGGAAGAGGTTTTGTGTGAAGTCCATATATATATTGGGCAAGATT
TGGATGGATGAGAATATCAAGAAGCAAAATCATACGAACCATGTGATGTTCTTCCTTGTT
CGAGATAGAAGGCCGTATGGTCAGAGTCCTCAAGATTTTGGACAAGTGTTCAACATGTTC
GATAATGAACCTACTACGGCAACTGTGAAGAATGATCTTAGGGACCGATATCAGGTGTTA
CGTAAATTCTATGCGACTGTTGTTGGTGGACCCTCTGGGATGAAGGAACAAGCTCTGGTT
AAGAGGTTTTTTAGGATCAATAATCATGTAGTGTATAATCATCAGGAACAGGCCAAGTAT
GAGAATCATACTGAGAATGCGTTGTTATTGTATATGGCATGTACACATGCCTCGAATCCT
GTGTACGCTACGCTGAAAATACGCATCTATTTCTATGATGCAGTGACAAATTAA
>AJ717578
ATGTCGAAGCGACCAGGAGATATAATAATCTCAACACCCGTATCCAAGGTGCGGAGGAGG
CTGAACTTCGACAGCCCATACACGAACCGTGTTGTTGCCCCCACTGTCCGCGTCACCAGA
AGCAAAATATGGGCCAACAGGCCCATGTATCGGAAGCCCAAGATGTACAGAATGTATCGA
AGCCCAGATGTCCCTAAGGGCTGTGAAGGCCCGTGTAAGGTTCAGTCCTATGAACAGAGG
GATGATGTGAAGCACACTGGTATGGTCCGATGTGTCAGTGATGTTACTCGTGGATCAGGC
ATTACCCATAGAGTCGGGAAGAGGTTTTGTGTGAAGTCCATATATATATTGGGCAAGATC
TGGATGGATGAGAATGTCAAGAAGCAAAATCATACGAACCATGTTATGTTCTTCCTTGTT
CGAGATAGAAGGCCTTATGGGCCGAGTCCTCAAGATTTTGGACAAGTGTTCAACATGTTT
GATAATGAACCTACTACTGCAACTGTGAAGAATGATCTTAGGGACCGGTATCAGGTGTTA
CGTAAATTTTATGCGACTGTTGTTGGTGGACCCTCTGGGATGAAGGAACAAGCTCTGGTT
AAGAGGTTTTTTAGGATCAATAATCATGTAGTGTATAATCATCAGGAACAGGCCAAGTAT
GAGAATCATACTGAGAATGCGTTGTTATTGTATATGGCATGTACACATGCCTCGAATCCT
GTGTACGCTACGCTGAAAATACGCATCTATTTCTATGATGCAGTGACAAATTAA
>AJ717577
ATGTCGAAGCGACCAGGAGATATAATAATCTCAACACCCGTATCCAAGGTGCGGAGGAGG
CTGAACTTCGACAGCCCATACACGAACCGTGTTGTTGCCCCCACTGTCCGCGTCACCAGA
AGCAAAATATGGGCCAACAGGCCCATGTATCGGAAGCCCAAGATGTACAGAATGTATCGA
AGCCCAGATGTCCCTAAGGGCTGTGAAGGCCCATGTAAGGTTCAGTCCTATGAACAGAGG
GATGATGTGAAGCACACTGGTATGGTCCGATGTGTCAGTGATGTTACTCGTGGATCAGGC
ATTACTCATAGAGTCGGGAAGAGGTTTTGTGTGAAGTCCATATATATATTGGGCAAGATC
TGGATGGATGAGAACGTCAAGAAGCAAAATCATACGAACCATGTTATGTTCTTCCTTGTT
CGAGATAGAAGGCCTTATGGTCCGAGTCCTCAAGATTTTGGACAAGTGTTCAACATGTTT
GATAATGAACCTACTACTGCAACTGTGAAGAATGATCTTAGGGACCGGTATCAGGTGTTA
CGTAAATTTTATGCGACTGTTGTTGGTGGACCCTCTGGGATGAAGGAACAAGCTCTGGTT
AAGAGGTTTTTTAGGATCAATAATCATGTAGTGTATAATCATCAGGAACAGGCCAAGTAT
GAGAATCATACTGAGAATGCGTTGTTATTGTATATGGCATGTACACATGCCTCGAATCCT
GTGTACGCTACGCTGAAAATACGCATCTATTTCTATGATGCAGTGACAAATTAA
>AJ717580
ATGTCGAAGCGACCAGGAGATATAATAATCTCAACACCCGTATCCAAGGTGCGGAGGAGG
CTGAACTTCGACAGCCCATACACGAACCGTGTTGTTGCCCCCACTGTCCGCGTCACCAGA
AGCAAAATATGGGCCAACAGGCCCATGTATCGGAAGCCCAAGATGTACAGAATGTATCGA
AGCCCAGATGTCCCTAAGGGCTGTGAAGGCCCATGTAAGGTGCAGTCCTATGAACAGAGG
GATGATGTTAAGCACACTGGTATGGTCCGATGTGTTAGTGATGTTACTCGTGGATCAGGC
ATTACCCATAGAGTCGGGAAGAGGTTTTGTGTGAAGTCCATATATATATTGGGCAAGATC
TGGATGGATGAGAATATCAGGAAGCAAAATCATACGAACCATGTTATGTTCTTCCTCGTT
CGAGATAGAAGGCCTTATGGTCCGAGTCCTCAAGATTTTGGACAAGTGTTCAACATGTTT
GATAATGAACCTACTACGGCAACTGTGAAGAATGATCTTAGGGACCGGTATCAGGTGTTA
CGTAAATTCCATGCGACTGTTGTTGGTGGACCCTCCGGGATGAAGGAACAAGCTCTGGTT
AAGAGGTTTTTTAGGATCAATAATCATGTAGTGTATAATCATCAGGAACAGGCCAAGTAT
GAGAATCATACTGAGAATGCGTTGTTATTATATATGGCATGTACACATGCCTCGAATCCT
GTGTACGCTACGCTGAAAATACGCATCTATTTCTATGATGCAGTGACAAATTAA
>AJ717581
ATGTCGAAGCGACCAGGAGATATAATAATCTCAACACCCGTATCCAAGGTGCGGAGGAGG
CTGAACTTCGACAGCCCATACACGAACCGTGTTGTTGCCCCCACTATCCGCGTCACCAGA
AGCAAAATATGGGCCAACAGGCCCATGTATCGGAAGCCCAAGATGTACAGAATGTATCGA
AGCCCAGATGTCCCTAAGGGCTGTGAAGGCCCATGTAAGGTTCAGTCCTATGAACAGAGG
GATGATGTGAAGCACACTGGTATGGTCCGATGTGTCAGTGATGTTACTCGTGGATCAGGC
ATTACCCATAGAGTCGGGAAGAGGTTTTGTGTGAAGTCCATATATATATTGGGCAAGATC
TGGATGGATGAGAATGTCAAGAAGCAAAATCATACGAACCATGTTATGTTCTTCCTTGTT
CGAGATAGAAGGCCATATGGTCCGAGTCCGCAAGATTTTGGACAAGTGTTCAACATGTTT
GATAATGAACCTACTACGGCAACTGTGAAGAATGATCTTAGGGACCGGTATCAGGTGTTA
CGTAAATTCTATGCGACTGTTGTTGGTGGACCCTCTGGGATGAAGGAACAAGCGTTGGTG
AAGAGGTTTTTTAGGATCAATAATCATGTAGTGTATAATCATCAGGAACAGGCCAAGTAT
GAGAATCATACTGAGAATGCGTTGTTATTGTATATGGCATGTACACATGCCTCGAATCCT
GTGTACGCTACGCTGAAAATACGCATCTATTTCTATGATGCAGTGACAAATTAA
>JF909187
ATGTCGAAGCGACCAGGAGATATAATAATCTCAACACCCGTATCCAAGGTGCGGAGGAGG
CTGAACTTCGACAGCCCATACACGAACCGTGTTGTTGCCCCCACTGTCCGCGTCACCAGA
AGCAAAATATGGGCCAACAGGCCCATGTATCGGAAGCCGAAGATGTACAGAATGTATCGA
AGCCCAGATGTCCCTAAGGGCTGTGAAGGCCCATGTAAGGTTCAGTCGTATGAACAGAGG
GATGATGTTAAGCACACTGGTATGGTCCGATGTGTCAGTGATGTTACTCGTGGGTCAGGC
ATCACCCATAGAGTCGGGAAGAGGTTTTGTGTGAAGTCCATATATATATTGGGCAAGATC
TGGATGGATGAGAACATCAAGAAGCAAAATCATACGAACCATGTTATGTTCTTCCTCGTT
CGAGATAGAAGGCCTTATGGTCCGAGCCCGCAAGATTTTGGACAAGTGTTCAACATGTTT
GATAATGAACCTACTACGGCAACGGTGAAGAATGATCTGAGGGACCGGTATCAGGTGTTA
AGAAAATTCTATGCGACCGTTGTTGGTGGACCCTCCGGGATGAAGGAACAAGCGCTGGTC
AAGAGGTTTTTTAGGATCAATAATCATGTAGTGTATAATCATCAGGAACAGGCCAAGTAT
GAGAATCATACGGAGAATGCGTTGTTATTGTATATGGCATGTACACATGCCTCAAATCCT
GTGTACGCTACTCTGAAAATACGCATCTATTTCTATGATGCAGTGACAAATTAA
>JF909172
ATGTCGAAGCGACCAGGAGATATAATAATCTCAACACCCGTATCCAAGGTGCGGAGGAGG
CTGAACTTCGACAGCCCATACACGAACCGTGTTGTTGCCCCCACTGTCCGCGTCACCAGA
AGCAAAATATGGGCCAACAGGCCCATGTATCGGAAGCCGAAGATGTACAGAATGTATCGA
AGCCCAGATGTCCCTAAGGGCTGTGAAGGCCCATGTAAGGTTCAGTCGTATGAACAGAGG
GATGATGTTAAGCACACTGGTATGGTCCGATGTGTCAGTGATGTTACTCGTGGGTCAGGC
ATCACCCATAGAGTCGGGAAGAGATTTTGTGTGAAGTCCATATATATATTGGGCAAGATC
TGGATGGATGAGAATATCAAGAAGCAAAATCATACGAACCATGTTATGTTCTTCCTCGTT
CGAGATAGAAGGCCTTATGGTCCGAGCCCGCAAGATTTTGGACAAGTGTTCAACATGTTT
GATAATGAACCTACTACGGCAACGGTGAAGAATGATCTGAGGGACCGGTATCAGGTGTTA
CGAAAATTCTATGCGACCGTTGTTGGTGGACCCTCCGGGATGAAGGAACAAGCGCCGGTC
AAGAGGTTTTTTAGGATCAATAATCATGTAGTGTATAATCATCAGGAACAGGCCAAGTAT
GAGAATCATACGGAGAATGCGTTGTTATTGTATATGGCATGTACACATGCCTCAAATCCT
GTGTACGCTACTCTGAAAATACGCATCTATTTCTATGATGCAGTGACAAATTAA
