# Supplementary material for: Gene Overlapping as a Modulator of Begomovirus Evolution
Source: Microorganisms. 2022 Feb 4;10(2):366. doi: 10.3390/microorganisms10020366 (PMC8875319; doi:10.3390/microorganisms10020366)
Supplement: Supplementary file 1 [file microorganisms-10-00366-s001.zip › File S1/East_African_cassava_mosaic_Kenya_virus/DNA_AC4.fasta]

>JF909197
TTACATTAAGAGCCTCTGACTTATTTGCGGAGTTAAGAGCCTTGGCGTAAGCGTCATTGG
CTGATTGTTGTCCTCCGCGAGCAGATCGTCCGTCGATCTGAAACTCGCCCCATTGGATGG
TGTCTCCGTCCTTGTCCAGATAGGACTTGACGTCGGAGCTTGATTTAGCGCCCTGAATGT
TTGGGTGGAAATGGGCTGACCGGGAAGGGGATATGAGGTCGAAGAATCGTTGGTTGGTAC
AATTGTACTTGCCCTCGAACTGAATGAGCGCATGCAGATGAGGTTCCCCATTTTCAT
>JF909186
TTACATTAAGAGCCTCTGACTTATTTGCGGAGTTAAGAGCCTTGGCGTAAGCGTCATTGG
CTGATTGTTGTCCTCCGCGAGCAGATCGTCCGTCGATCTGAAACTCGCCCCATTGGATGG
TGTCTCCGTCCTTGTCCAGATAGGACTTGACGTCGGAGCTTGATTTAGCGCTCTGAATGT
TTGGGTGGAAATGGGCTGACCGGGAAGGGGATATGAGGTCGAAGAATCGTTGGTTGGTAC
AATTGTACTTGCCCTCGAACTGAATGAGCGCATGCAGATGAGGTTCCCCATTTTCAT
>JF909199
TTACATTAAGAGCCTCTGACTTATTTGCTGAGTTAAGAGCCTTGGCGTAAGCGTCATTGG
CTGATTGTTGTCCTCCGCGAGCAGATCGTCCGTCGATCTGAAACTCGCCCCATTGGATGG
TGTCTCCGTCCTTGTCCAGATAGGACTTGACGTCGGAGCTTGATTTAGCGCCCTGAATGT
TTGGGTGGAAATGGGCTGACCGGGAAGGGGATATGAGGTCGAAGAATCGTTGGTTGGTAC
AATTGTACTTGCCCTCGAACTGAACGAGCGCATGCAGATGAGGTTCCCCATTTTCAT
>JF909187
TTACATTAAGAGCCTCTGACTTATTTGCTGAGTTAAGAGCCTTGGCGTAAGCGTCATTGG
CTGATTGTTGTCCTCCGCGAGCAGATCGTCCGTCGATCTGAAACTCGCCCCATTGGATGG
TGTCTCCGTCCTTGTCCAGATAGGACTTGACGTCGGAGCTTGATTTAGCGCCCTGAATGT
TTGGGTGGAAATGGGCTGACCGGGAAGGGGATATGAGGTCGAAGAATCGTTGGTTGGTAC
AATTGTACTTGCCCTCGAACTGAATGAGCGCATGCAGATGAGGTTCCCCATTTTCAT
>JF909172
TTACATTAAGAGCCTCTGACTTATTTGCTGAGTTAAGAGCCTTGGCGTAAGCGTCATTGG
CTGATTGTTGTCCTCCGCGAGCAGATCGTCCGTCGATCTGAAACTCGCCCCATTGGATGG
TGTCTCCGTCCTTGTCCAGATAGGACTTGACGTCGGAGCTGGATTTAGCGCCCTGAATGT
TTGGGTGGAAATGGGCTGACCGGGAAGGGGATATGAGATCGAAGAATCGTTGGTTGGTAC
AATTGTACTTGCCCTCGAACTGAATGAGCGCATGCAGATGAGGTTCCCCATTTTCAT
>JF909127
TTACATTAAGAGCCTCCGACTTATTTGCTGAGTTAAGAGCCTTGGCGTAAGCGTCATTGG
CGGATTGTTGTCCTCCGCGAGCAGATCGTCCGTCGATCTGAAACTCGCCCCATTGGATGG
TGTCTCCGTCCTTGTCCAGATAGGACTTGACGTCGGAGCTTGATTTAGCTCCCTGAATGT
TTGGGTGGAAATGGGCGGACCGGGAAGGGGATATGAGGTCGAAGAATCGTTGGTTGGTAC
AATTGTACTTGCCCTCGAACTGAATGAGCGCATGCAGATGAGGTTCCCCATTTTCAT
>JF909138
TTACATTAAGAGCCTCTGACTTATTTGCTGAGTTAAGAGCCTTGGCGTAAGCGTCATTGG
CGGACTGTTGTCCGCCTCGAGCAGATCGTCCGTCGATCTGAAACTCGCCCCATTGGATGG
TGTCTCCGTCCTTATCCAGATAGGACTTGACGTCGGAGCTTGATTTAGCTCCCTGAATAT
TTGGGTGGAAATGGGCTGACCGGGAAGGGGATATGAGGTCGAAGAATCGTTGGTTGGTAC
AATTGTACTTGCCTTCGAACTGAATGAGGGCATGCAGATGAGGTTCCCCATTTTCAT
>JF909137
TTACATTAAGAGCCTCTGACTTATTTGCTGAGTTAAGAGCCTTGGCGTAAGCGTCATTGG
CGGACTGTTGTCCGCCTCGAGCAGATCGTCCGTCGATCTGAAACTCGCCCCATTGGATGG
TGTCTCCGTCCTTATCCAGATAGGACTTGACGTCGGAGCTTGATTTAGCTCCCTGAATAT
TTGGGTGGAAATGGGCTGACCGGGAAGGGGATATGAGGTCGAAGAATCGTTGGTTGGTAC
AATTGTACTTGCCTTCGAACTGAATGAGGGCATGCAGATGAGGTTCCCCATTTTCAT
>JF909136
TTACATTAAGAGCCTCTGACTTATTTGCTGAGTTAAGAGCCTTGGCGTAAGCGTCATTGG
CGGACTGTTGTCCGCCTCGAGCAGATCGTCCGTCGATCTGAAACTCGCCCCATTGGATGG
TGTCTCCGTCCTTATCCAGATAGGACTTGACGTCGGAGCTTGATTTAGCTCCCTGAATAT
TTGGGTGGAAATGGGCTGACCGGGAAGGGGATATGAGGTCGAAGAATCGTTGGTTGGTAC
AATTGTACTTGCCTTCGAACTGAATGAGGGCATGCAGATGAGGTTCCCCATTTTCAT
>JF909134
TTACATTAAGAGCCTCTGACTTATTTGCTGAGTTAAGAGCCTTGGCGTAAGCGTCATTGG
CGGACTGTTGTCCGCCTCGAGCAGATCGTCCGTCGATCTGAAACTCGCCCCATTGGATGG
TGTCTCCGTCCTTATCCAGATAGGACTTGACGTCGGAGCTTGATTTAGCTCCCTGAATAT
TTGGGTGGAAATGGGCTGACCGGGAAGGGGATATGAGGTCGAAGAATCGTTGGTTGGTAC
AATTGTACTTGCCTTCGAACTGAATGAGGGCATGCAGATGAGGTTCCCCATTTTCAT
>JF909103
TTACATTAAGAGCCGCTGACTTATTTGCTGAGTTAAGAGCCTTGGCGTAAGCGTCATTGG
CGGATTGTTGTCCGCCTCGAGCAGATCGTCCGTCGATCTGAAACTCGCCCCATTGGATGG
TGTCTCCGTCCTTATCCAGATAGGACTTGACGTCGGAGCTTGATTTAGCTCCCTGAATAT
TTGGGTGGAAATGGGCTGACCGGGAAGGGGATATGAGGTCGAAGAATCGTTGGTTGGTAC
AATTGTACTTGCCTTCGAACTGAATGAGGGCATGCAGATGAGGTTCCCCATTTTCAT
>JF909113
TTACATTAAGAGCCTCTGACTTATTTGCTGAGTTAAGAGCCTTGGCGTAAGCGTCATTGG
CGGATTGTTGTCCGCCTCGAGCAGATCGTCCGTCGATCTGAAACTCGCCCCATTGGATGG
TGTCTCCGTCCTTATCCAGATAGGACTTGACGTCGGAGCTTGATTTAGCTCCCTGAATAT
TTGGGTGGAAATGGGCTGACCGGGAAGGGGATATGAGGTCGAAGAATCGTTGGTTGGTAC
AATTGTACTTGCCTTCGAACTGAATGAGGGCATGCAGATGAGGTTCCCCATTTTCAT
>JF909089
TTACATTAAGAGCCTCTGACTTATTTGCTGAGTTAAGAGCCTTGGCGTAAGCGTCATTGG
CGGATTGTTGTCCGCCTCGAGCAGATCGTCCGTCGATCTGAAACTCGCCCCATTGGATGG
TGTCTCCGTCCTTATCCAGATAGGACTTGACGTCGGAGCTTGATTTAGCTCCCTGAATAT
TTGGGTGGAAATGGGCTGACCGGGAAGGGGATATGAGGTCGAAGAATCGTTGGTTGGTAC
AATTGTACTTGCCTTCGAACTGAATGAGGGCATGCAGATGAGGTTCCCCATTTTCAT
>JF909148
TTACATTAAGAGCCTCTGACTTATTTGCTGAGTTAAGAGCCTTGGCGTAAGCGTCATTGG
CGGATTGTTGTCCGCCTCGAGCAGATCGTCCGTCGATCTGAAACTCGCCCCATTGGATGG
TGTCTCCGTCCTTATCCAGATAGGACTTGACGTCGGAGCTTGATTTAGCTCCCTGAATAT
TTGGGTGGAAATGGGCTGACCGGGAAGGGGATATGAGGTCGAAGAATCGTTGGTTGGTAC
AATTGTACTTGCCTTCGAACTGAATGAGGGCATGCAGATGAGGTTCCCCATTTTCAT
>JF909080
TTACATTAAGAGCCTCTGACTTATTTGCTGAGTTAAGAGCCTTTGCGTAAGCGTCATTGG
CGGATTGTTGTCCGCCTCGAGCAGATCGTCCGTCGATCTGAAACTCGCCCCATTGGATGG
TGTCTCCGTCCTTATCCAGATAGGACTTGACGTCGGAGCTTGATTTAGCTCCCTGAATAT
TGGGGTGGAAATGGGCTGACCGGGAAGGGGATATGAGGTCGAAGAATCGTTGGTTGGTAC
AATTGTACTTGCCTTCGAACTGAATGAGGGCATGCAGATGAGGTTCCCCAT------
>JF909079
TTACATTAAGAGCCTCTGACTTATTTGCTGAGTTAAGAGCCTTTGCGTAAGCGTCATTGG
CGGATTGTTGTCCGCCTCGAGCAGATCGTCCGTCGATCTGAAACTCGCCCCATTGGATGG
TGTCTCCGTCCTTATCCAGATAGGACTTGACGTCGGAGCTTGATTTAGCTCCCTGAATAT
TGGGGTGGAAATGGGCTGACCGGGAAGGGGATATGAGGTCGAAGAATCGTTGGTTGGTAC
AATTGTACTTGCCTTCGAACTGAATGAGGGCATGCAGATGAGGTTCCCCAT------
>JF909088
TTACATTAAGAGCCTCTGACTTATTTGCTGAGTTAAGAGCCCTGGCGTAAGCGTCATTGG
CGGATTGTTGTCCGCCTCGAGCAGATCGTCCGTCGATCTGAAACTCGCCCCATTGGATGG
TGTCTCCGTCTTTATCCAGATAGGACTTGACGTCGGAGCTTGATTTAGCTCCCTGAATAT
TGGGGTGGAAATGTGCTGATCGGGAAGGGGATATGAGGTCGAAGAATCGTTGATTGGTAC
AATTGTACTTGCCTTCGAACTGAATGAGGGCATGCAGATGAGGTTCCCCATTTTCAT
>JF909098
TTACATTAAGAGCCTCTGACTTATTTGCTGAGTTAAGAGCCTTGGCGTAAGCGTCATTAG
CGGATTGTTGTCCGCCTCGAGCAGATCGTCCGTCGATCTGAAACTCGCCCCATTGGATGG
TGTCTCCGTCCTTATCCAGATAGGACTTGACGTCGGAGCTCGATTTAGCTCCCTGAATAT
TTGGGTGGAAATGGGCTGACCGGGAAGGGGATATGAGGTCGAAGAATCGTTGGTTGGTAC
AATTGTACTTGCCTTCGAACTGAATGAGGGCATGCAGATGAGGTTCCCCATTTTCAT
>JF909093
TTACATTAAGAGCCTCTGACTTATTTGCTGAGTTAAGAGCCTTGGCGTAAGCGTCATTAG
CGGATTGTTGTCCGCCTCGAGCAGATCGTCCGTCGATCTGAAACTCGCCCCATTGGATGG
TGTCTCCGTCCTTATCCAGATAGGACTTGACGTCGGAGCTCGATTTAGCTCCCTGAATAT
TTGGGTGGAAATGGGCTGACCGGGAAGGGGATATGAGGTCGAAGAATCGTTGGTTGGTAC
AATTGTACTTGCCTTCGAACTGAATGAGGGCATGCAGATGAGGTTCCCCATTTTCAT
>JF909091
TTACATTAAGAGCCTCTGACTTATTTGCTGAGTTAAGAGCCTTGGCGTAAGCGTCATTAG
CGGATTGTTGTCCGCCTCGAGCAGATCGTCCGTCGATCTGAAACTCGCCCCATTGGATGG
TGTCTCCGTCCTTATCCAGATAGGACTTGACGTCGGAGCTTGATTTAGCTCCCTGAATAT
TGGGGTGGAAATGGGCTGACCGGGAAGGGGATATGAGGTCGAAGAATCGTTGGTTGGTAC
AATTGTACTTGCCTTCGAACTGAATGAGGGCATGCAGATGAGGTTCCCCATTTTCAT
>JF909124
TTACATTAAGAGCCTCGGACTTATTTGCTGAGTTAAGAGCCTTGGCGTAAGCGTCATTGG
CGGATTGTTGTCCGCCTCGAGCAGATCGTCCGTCGATCTGAAACTCGCCCCATTGGATGG
TGTCGCCGTCCTTATCCAGATAGGACTTGACGTCGGAGCTTGATTTAGCTCCCTGAATAT
TTGGGTGAAAATGCGCTGACCGGGAAGGGGATATGAGGTCGAAGAATCGTTGGTTGGTAC
AATTGTACTTGCCTTCGAACTGAATGAGGGCATGCAGATGAGGTTCCCCATTTTCAT
>JF909123
TTACATTAAGAGCCTCGGACTTATTTGCTGAGTTAAGAGCCTTGGCGTAAGCGTCATTGG
CGGATTGTTGTCCGCCTCGAGCAGATCGTCCGTCGATCTGAAACTCGCCCCATTGGATGG
TGTCGCCGTCCTTATCCAGATAGGACTTGACGTCGGAGCTTGATTTAGCTCCCTGAATAT
TTGGGTGGAAATGCGCTGACCGGGAAGGGGATATGAGGTCGAAGAATCGTTGGTTGGTAC
AATTGTACTTGCCTTCGAACTGAATGAGGGCATGCAGATGAGGTTCCCCATTTTCAT
>JF909095
TTACATTAAGAGCCTCTGACTTATTTGCTGAGTTAAGAGCCTTGGCGTAAGCGTCATTGG
CGGATTGTTGTCCGCCTCGAGCAGATCGTCCGTCGATCTGAAACTCGCCCCATTGGATGG
TGTCCCCGTCCTTATCCAGATAGGACTTGACGTCGGAGCTTGATTTAGCTCCCTGAATAT
TTGGGTGGAAATGGGCTGACCGGGAAGGGGATATGAGGTCGAAGAATCGTTGGTTGGTAC
AATTGTACTTGCCTTCGAACTGAATGAGGGCATGCAGATGAGGTTCCCCATTTTCAT
>JF909085
TTACATTAAGAGCCTCTGACTTATTTGCTGAGTTAAGAGCCTTGGCGTAAGCGTCATTGG
CGGATTGTTGTCCGCCTCGAGCAGATCGTCCGTCGATCTGAAACTCGCCCCATTGGATGG
TGTCTCCGTCCTTATCCAGATAGGACTTGACGTCGGAGCTTGATTTAGCTCCCTGAATAT
TTGGGTGGAAATGGGCTGACCGGGAAGGAGATATGAGGTCGAAGAATCGTTGGTTGGTAC
AATTGTACTTGCCTTCGAACTGAATGAGGGCATGCAGATGAGGTTCCCCATTTTCAT
>JF909135
TTACATTAAGAGCCTCTGACTTATTTGCTGAGTTAAGAGCCTTGGCGTAAGCGTCATTGG
CGGATTGTTGTCCGCCTCGAGCAGATCGTCCGTCGATCTGAAACTCGCCCCATTGGATGG
TGTCTCCGTCCTTATCCAGATAGGACTTGACGTCGGAGCTTGATTTAGCTCCCTGAATAT
TTGGGTGGAAATGGGCTGACCGGGAAGGGGAGATGAGGTCGAAGAATCGTTGGTTGGTAC
AATTGTACTTGCCTTCGAACTGAATGAGGGCATGCAGATGAGGTTCCCCATTTTCAT
>JF909128
TTACATTAAGAGCCTCTGACTTATTTGCTGAGTTAAGAGCCTTGGCGTAAGCGTCATTGG
CGGATTGTTGTCCGCCTCGAGCAGATCGTCCGTCGATCTGAAACTCGCCCCATTGGATGG
TGTCTCCGTCCTTATCCAGATAGGACTTGACGTCGGAGCTTGATTTAGCTCCCTGAATAT
TTGGGTGGAAATGGGCTGACCGGGAAGGGGAGATGAGGTCGAAGAATCGTTGGTTGGTAC
AATTGTACTTGCCTTCGAACTGAATGAGGGCATGCAGATGAGGTTCCCCATTTTCAT
>JF909105
TTACATTAAGAGCCTCTGACTTATTTGCTGAGTTAAGAGCCTTGGCGTAAGCGTCATTGG
CGGATTGTTGTCCGCCTCGAGCAGATCGTCCGTCGATCCGAAACTCGCCCCATTGGATGG
TGTCTCCGTCCTTATCCAGATAGGACTTGACGTCGGAGCTTGATTTAGCTCCCTGAATAT
TTGGGTGGAAATGGGCTGACCGGGAAGGGGATATGAGATCGAAGAATCGTTGGTTGGTAC
AATTGTACTTGCCTTCGAACTGAATGAGGGCATGCAGATGAGGTTCCCCATTTTCAT
>JF909104
TTACATTAAGAGCCTCTGACTTATTTGCTGAGTTAAGAGCCTTGGCGTAAGCGTCATTGG
CGGATTGTTGTCCGCCTCGAGCAGATCGTCCGTCGATCCGAAACTCGCCCCATTGGATGG
TGTCTCCGTCCTTATCCAGATAGGACTTGACGTCGGAGCTTGATTTAGCTCCCTGAATAT
TTGGGTGGAAATGGGCTGACCGGGAAGGGGATATGAGATCGAAGAATCGTTGGTTGGTAC
AATTGTACTTGCCTTCGAACTGAATGAGGGCATGCAGATGAGGTTCCCCATTTTCAT
>JF909132
TTACATTAAGAGCCTCTGACTTATTTGCTGAGTTAAGAGCCTTGGCGTAAGCGTCATTGG
CGGATTGTTGTCCGCCTCGAGCAGATCGTCCGTCGATCTGAAACTCGCCCCATTGGACGG
TGTCTCCGTCCTTATCCAGATAGGAATTGACGTCGGAGCTTGATTTAGCGCCCTGAATAT
TTGGGTGGAAATGGGCTGACCGGGAAGGGGATATGAGGTCGAAGAATCGTTGGTTGGTAC
AATTGTACTTGCCTTCGAACTGAATGAGGGCATGCAGATGAGGTTCCCCATTTTCAT
>JF909101
TTACATTAAGAGCCTCTGACTTATTTGCTGAGTTAAGAGCCTTGGCGTAAGCGTCATTGG
CGGATTGTTGTCCGCCTCGAGCAGATCGTCCGTCGATCTGAAACTCGCCCCATTGGATGG
TGTCTCCGTCCTTATCCAGATAGGACTTGACGTCGGAGCTTGATTTAGCTCCCTGAATAT
TTGGGTGGAAATGGGCAGACCGGGAAGGGGATATGAGGTCGAAGAATCGTTGGTTGGTAC
AATTGTACTTGCCTTCGAACTGAATGAGGGCATGCAGATGAGGTTCCCCATTTTCAT
>JF909078
TTACATTAAGAGCCTCTGACTTATTTGCTGAGTTAAGAGCCTTGGCGTAAGCGTCATTGG
CGGATTGTTGTCCGCCTCGAGCAGATCGTCCGTCGATTTGAAACTCGCCCCATTGGATGG
TGTCTCCGTCCTTATCCAGATAGGACTTGACGTCGGAGCTTGATTTAGCGCCCTGAATAT
TTGGGTGGAAATGGGCGGACCGGGAAGGGGATATGAGATCGAAGAATCGTTGGTTGGTAC
AATTGTACTTGCCTTCGAACTGAATGAGGGCATGCAGATGAGGTTCCCCAT------
>JF909114
TTACATTAAGAGCCTCTGACTTATTTGCTGAGTTAAGAGCCTTGGCGTAAGCGTCATTGG
CGGATTGTTGTCCGCCTCGAGCAGATCGTCCGTCGATCTGAAACTCGCCCCATTGGATGG
TGTCTCCGTCCTTATCCAGATAGGACTTGACGTCGGAGCTTGATTTAGCTCCCTGAATAT
TTGGGTGGAAATGGGCGGACCGGGAAGGTGATATGAGGTCGAAGAATCGTTGGTTGGTAC
AATTGTACTTGCCTTCGAACTGAATGAGCGCATGCAGATGAGGTTCCCCATTGTCAT
>JF909087
TTACATTAAGAGCCTCTGACTTATTTGCTGAGTTAAGAGCTTTGGCGTAAGCGTCATTGG
CGGATTGTTGTCCGCCTCGAGCAGATCGTCCGTCGATCTGAAACTCGCCCCATTGGATGG
TGTCTCCGTCCTTATCCAGATAGGACTTGACGTCGGAGCTTGATTTAGCTCCCTGAATAT
TTGGGTGGAAATGGGCGGACCGGGAAAGGGATATGAGGTCGAAGAATCGTTGGTTGGTAC
AATTGTACTTGCCTTCGAACTGAATGAGGGCATGCAGATGAGGTTCCCCAT------
>JF909083
TTACATTAAGAGCCTCTGACTTATTTGCTGAGTTAAGAGCTTTGGCGTAAGCGTCATTGG
CGGATTGTTGTCCGCCTCGAGCAGATCGTCCGTCGATCTGAAACTCGCCCCATTGGATGG
TGTCTCCGTCCTTATCCAGATAGGACTTGACGTCGGAGCTTGATTTAGCTCCCTGAATAT
TTGGGTGGAAATGGGCGGACCGGGAAGGGGATATGAGGTCGAAGAATCGTTGGTTGGTAC
AATTGTACTTGCCTTCGAACTGAATGAGGGCATGCAGATGAGGTTCCCCATTTTCAT
>JF909086
TTACATTAAGAGCCTCTGACTTATTTGCTGAGTTAAGAGCTTTGGCGTAAGCGTCATTGG
CGGATTGTTGTCCGCCTCGAGCAGATCGTCCGTCGATCTGAAACTCGCCCCATTGGATGG
TGTCTCCGTCCTTATCCAGATAGGACTTGACGTCGGAGCTTGATTTAGCTCCTTGAATAT
TTGGGTGGAAATGGGCGGACCGGGAAGGGGATATGAGGTCGAAGAATCGTTGGTTGGTAC
AATTGTACTTGCCTTCGAACTGAATGAGGGCATGCAGATGAGGTTCCCCATTTTCAT
>JF909145
TTACATTAAGAGCCTCTGACTTATTTGCTGAGTTAAGAGCCTTGGCGTAAGCGTCATTGG
CGGATTGTTGTCCGCCTCGAGCAGATCGTCCGTCGATCTGAAACTCGCCCCATTGGATGG
TGTCTCCGTCCTTATCCAGATAGGACTTGACGTCGGAGCTTGATTTAGCTCCCTGAATAT
TTGGGTGGAAATGGGCGGACCGGGAAGGGGATATGAGGTCGAAGAATCGTTGGTTGGTAC
AATTGTACTTGCCTTCGAATTGAATGAGGGCATGCAGATGAGGTTCCCCATTTTCAT
>JF909144
TTACATTAAGAGCCTCTGACTTATTTGCTGAGTTAAGAGCCTTGGCGTAAGCGTCATTGG
CGGATTGTTGTCCGCCTCGAGCAGATCGTCCGTCGATCTGAAACTCGCCCCATTGGATGG
TGTCTCCGTCCTTATCCAGATAGGACTTGACGTCGGAGCTTGATTTAGCTCCCTGAATAT
TTGGGTGGAAATGGGCGGACCGGGAAGGGGATATGAGGTCGAAGAATCGTTGGTTGGTAC
AATTGTACTTGCCTTCGAATTGAATGAGGGCATGCAGATGAGGTTCCCCATTTTCAT
>JF909143
TTACATTAAGAGCCTCTGACTTATTTGCTGAGTTAAGAGCCTTGGCGTAAGCGTCATTGG
CGGATTGTTGTCCGCCTCGAGCAGATCGTCCGTCGATCTGAAACTCGCCCCATTGGATGG
TGTCTCCGTCCTTATCCAGATAGGACTTGACGTCGGAGCTTGATTTAGCTCCCTGAATAT
TTGGGTGGAAATGGGCGGACCGGGAAGGGGATATGAGGTCGAAGAATCGTTGGTTGGTAC
AATTGTACTTGCCTTCGAATTGAATGAGGGCATGCAGATGAGGTTCCCCATTTTCAT
>JF909142
TTACATTAAGAGCCTCTGACTTATTTGCTGAGTTAAGAGCCTTGGCGTAAGCGTCATTGG
CGGATTGTTGTCCGCCTCGAGCAGATCGTCCGTCGATCTGAAACTCGCCCCATTGGATGG
TGTCTCCGTCCTTATCCAGATAGGACTTGACGTCGGAGCTTGATTTAGCTCCCTGAATAT
TTGGGTGGAAATGGGCGGACCGGGAAGGGGATATGAGGTCGAAGAATCGTTGGTTGGTAC
AATTGTACTTGCCTTCGAATTGAATGAGGGCATGCAGATGAGGTTCCCCATTTTCAT
>JF909102
TTACATTAAGAGCCTCTGACTTATTTGCTGAGTTAAGAGCCTTGGCGTAAGCGTCATTGG
CGGATTGTTGTCCGCCTCGAGCAGATCGTCCGTCGATCTGAAACTCGCCCCATTGGATGG
TGTCTCCGTCCTTATCCAGATAGGACTTGACGTCGGAGCTTGATTTAGCTCCCTGAATAT
TTGGGTGGAAATGGGCGGACCGGGAAGGGGATATGAGGTCGAAGAATCGTTGGTTGGTAC
AATTGTACTTGCCTTCGAACTGAATGAGGGCATGCAGATGAGGTTCCCCATTTTCAT
>JF909146
TTACATTAAGAGCCTCTGACTTATTTGCTGAGTTAAGAGCCTTGGCGTAAGCGTCATTGG
CGGATTGTTGTCCGCCTCGAGCAGATCGTCCGTCGATCTGAAACTCGCCCCATTGGATGG
TGTCTCCGTCCTTATCCAGATAGGACTTGACGTCGGAGCTTGATTTAGCTCCCTGAATAT
TTGGGTGGAAATGGGCGGACCGGGAAGGGGATATGAGGTCGAAGAATCGTTGGTTGGTAC
AATTGTACTTGCCTTCGAACTGAATGAGGGCATGCAGATGAGGTTCCCCATTTTCAT
>JF909147
TTACATTAAGAGCCTCTGACTTATTTGCTGAGTTAAGAGCCTTGGCGTAAGCGTCATTGG
CGGATTGTTGTCCGCCTCGAGCAGATCGTCCGTCGATCTGAAACTCGCCCCATTGGATGG
TGTCTCCGTCCTTATCCAGATAGGACTTGACGTCGGAGCTTGATTTAGCTCCCTGAATAT
TTGGGTGGAAATGGGCGGACCGGGAAGGGGATATGAGGTCGAAGAATCGTTGGTTGGTAC
AATTGTACTTGCCTTCGAACTGAATGAGGGCATGCAGATGAGGTTCCCCATTTTCAT
>JF909141
TTACATTAAGAGCCTCTGACTTATTTGCTGAGTTAAGAGCCTTGGCGTAAGCGTCATTGG
CGGATTGTTGTCCGCCGCGAGCAGAGCGTCCGTCGATCTGAAACTCGCCCCATTGGATGG
TGTCTCCGTCCTTATCCAGATAGGACTTGACGTCGGAGCTTGATTTAGCTCCCTGAATAT
TTGGGTGGAAATGGGCGGACCGGGAAGGGGAAATGAGGTCGAAGAATCGTTGGTTGGTAC
AATTGTACTTGCCTTCGAACTGAATGAGGGCATGCAGATGAGGTTCCCCATTTTCAT
>JF909140
TTACATTAAGAGCCTCTGACTTATTTGCTGAGTTAAGAGCCTTGGCGTAAGCGTCATTGG
CGGATTGTTGTCCGCCGCGAGCAGAGCGTCCGTCGATCTGAAACTCGCCCCATTGGATGG
TGTCTCCGTCCTTATCCAGATAGGACTTGACGTCGGAGCTTGATTTAGCTCCCTGAATAT
TTGGGTGGAAATGGGCGGACCGGGAAGGGGAAATGAGGTCGAAGAATCGTTGGTTGGTAC
AATTGTACTTGCCTTCGAACTGAATGAGGGCATGCAGATGAGGTTCCCCATTTTCAT
>JF909130
TTACATTAAGAGCCTCTGACTTATTTGCTGAGTTAAGAGCCTTGGCGTAAGCGTCATTGG
CGGATTGTTGTCCGCCTCGAGCAGATCGTCCGTCGATCTGAAACTCGCCCCATTGGATGG
TGTCTCCGTCCTTATCCAGATAGGACTTGACGTCGGAGCTTGATTTAGCTCCCTGAATAT
TTGGGTGGAAATGGGCGGACCGGGAAGGGGATATGAGGTCGAAGAATCGTTGGTTGGTAC
AATTGTACTTGCCCTCGAACTGAATGAGGGCATGCAGATGAGGTTCCCCATTTTCAT
>JF909129
TTACATTAAGAGCCTCTGACTTATTTGCTGAGTTAAGAGCCTTGGCGTAAGCGTCATTGG
CGGATTGTTGTCCGCCTCGAGCAGATCGTCCGTCGATCTGAAACTCGCCCCATTGGATGG
TGTCTCCGTCCTTATCCAGATAGGACTTGACGTCGGAGCTTGATTTAGCTCCCTGAATAT
TTGGGTGGAAATGGGCGGACCGGGAAGGGGATATGAGGTCGAAGAATCGTTGGTTGGTAC
AATTGTACTTGCCCTCGAACTGAATGAGGGCATGCAGATGAGGTTCCCCATTTTCAT
>AJ717581
TTACATTAAGAGCCTCTGACTTATTTGCTGAGTTAAGAGCCTTGGCGTAAGCGTCATTGG
CGGATTGTTGTCCCCCTCGAGCAGATCGTCCGTCGATCTGAAACTTGCCCCATTGGATGG
TGTCTCCGTCCTTGTCCATATAGGATTGGACGTCGGAGCTGGATTTAGCTCCCTGAATGT
TTGGATGGAAATGTGCTGACCGGGAAGGGGATATGAGGTCGAAAAATCGATTGTTGGTAC
AATTGTACTTGCCCTCGAACTGAATGAGGGCATGCAGATGAGGTTCCCCATTTTCAT
>AJ717573
TTACATTAAGAGCTTCTGACTTATTTGCTGAGTTAAGAGCCTTGGCGTAAGCGTCATTGG
CGGATTGTTGTCCTCCTCGAGCAGATCGTCCGTCGATCTGAAACTTGCCCCATTGGATGG
TGTCTCCGTCCTTGTCCATATAGGACTGGACGTCGGAGCTTGATTTAGCTCCCTGAATGT
TGGGATGGAAATGTGCTGACCGGGAAGGGGATATGAGGTCGAAGAATCGATGGTTGGTAC
AATTGTACTTGCCCTCGAACTGAATGAGGGCATGCAGATGAGGTTCCCCAT------
>AJ717575
TTACATTAAGAGCCTCTGACTTATTTGCTGAATTAAGAGCCTTGGCGTAAGCGTCATTGG
CTGATTGTTGTCCTCCTCGAGCAGATCGTCCGTCGATCTGAAACGTGCCCCATTGGATGG
TGTCTCCGTCCTTGTCCATATAGGACTGGACGTCGGAGCTTGATTTAGCTCCCTGAATGT
TTGGATGGAAATGTGCTGACCGGGAAGGGGATATGAGATCGAAGAATCGAGGATTGGTAC
AATTGTATTTGCCCTCGAACTGAATGAGGGCATGCAGATGAGGTTCCCCAT------
>AJ717574
TTACATTAAGAGCCTCTGACTTATTTGCAGAATTAAGAGCCTTTGCGTAAGCGTCATTGG
CTGATTGTTGTCCTCCTCGAGCAGATCGTCCGTCGATCTGAAACGTGCCCCATTGGATGG
TGTCTCCGTCCTTGTCCATATAGGACTGGACGTCGGAGCTTGATTTGGCTCCCTGAATGT
TTGGATGGAAATGTGCTGACCGGGAAGGGGATATGAGATCGAAGAAACGAGGATTGGTAC
AATTGTATTTGCCCTCGAACTGAATGAGGGCATGCAGATGAGGTTCCCCAT------
>AJ717576
TTACATTAAGAGCCTCTGACTTATTTGCTGAGTTAAGAGCCTTTGCGTAAGCGTCATTGG
CTGATTGTTGTCCTCCTCGAGCAGATCGTCCGTCGATCTGAAACTTGCCCCATTGGATGG
TGTCCCCGTCCTTGTCCATATAGGACTGGACGTCGGAGCTTGATTTAGCTCCCTGAATGT
TTGGATGGAAATGTGTTGACCGGGAAGGGGATATGAGGTCGAAGAATCGATTGTTGGTAC
AATTGTATTTGCCCTCGAACTGAATGAGGGCATGCAGATGAGGTTCCCCATTTTCAT
>AJ717572
TTACATTAAGAGCCTCTGACTTATTTGCTGAGTTAAGAGCCTTGGCGTAAGCGTCATTGG
CTGATTGTTGTCCTCCTCGAGCAGATCGTCCGTCGATCTGAAACGTGCCCCATTGGATGG
TGTCTCCGTCCTTGTCCATATAGGACTGGACGTCGGAGCTTGATTTAGCTCCCTGAATGT
TTGGATGGAAATGTGCTGACCGGGATGGGGATATGAGGTCGAAGAATCGATGGTTGGTAC
AATTGTACTTGCCCTCGAACTGAATGAGGGCATGCAGATGAGGTTCCCCAT------
>AJ717570
TTACATTAAGAGCCTCTGACTTATTTGCTGAGTTAAGAGCCTTGGCGTAAGCGTCATTGG
CTGATTGTTGTCCTCCCCGAGCAGATCGTCCGTCGATCTGAAACTTGCCCCATTGGATGG
TGTCTCCGTCCTTGTCCATATAGGACTGGACGTCGGAGCTTGATTTAGCTCCCTGAATGT
TTGGATGGAAATGGGCTGACCGGGATGGGGATATGAGGTCGAAGAATCGATGGTTGGTAC
AATTGTACTTGCCCTCGAACTGAATGAGGGCATGCAGATGAGGTTCCCCAT------
>AJ717569
TTACATTAAGAGCCTCTGACTTATTTGCTGAGTTAAGAGCCTTGGCGTAAGCGTCATTGG
CTGATTGTTGTCCTCCCCGAGCAGATCGTCCGTCGATCTGAAACTTGCCCCATTGGATGG
TGTCTCCGTCCTTGTCCATATAGGACTGGACGTCGGAGCTTGATTTAGCTCCCTGAATGT
TTGGATGGAAATGGGCTGACCGGGATGGGGATATGAGGTCGAAGAATCGATGGTTGGTAC
AATTGTACTTGCCCTCGAACTGAATGAGGGCATGCAGATGAGGTTCCCCAT------
>AJ717571
TTACATTAAGAGCCTCTGACTTATTTGCTGAGTTAAGAGCCTTGGCGTAAGCGTCATTGG
CTGATTGTTGTCCTCCTCGAGCAGATCGTCCGTCGATCTGAAACTTGCCCCATTGGATGG
TGTCTCCGTCCTTGTCCATATAGGACTGGACGTCGGAGCTTGATTTAGCTCCCTGAATGT
TTGGATGGAAGTGGGCGGACCGGGATGGGGATATGAGGTCGAAGAATCGATGGTTGGTAC
AATTGTACTTGCCCTCGAACTGAATGAGGGCATGCAGATGAGGTTCCCCAT------
>AJ717578
TTACATTAAGAGCCTCTGACTTATTTGCTGAGTTAAGAGCCTTGGCGTAAGCGTCATTGG
CTGATTGTTGTCCTCCTCGAGCAGATCGTCCGTCGATCTGAAACTCGCCCCATTGGATGG
TGTCGCCGTCCTTGTCCATATAGGATTTGACGTCGGAGCTTGATTTAGCTCCTTGAATGT
TTGGATGGAAATGTGCTGACCGGGAAGGGGATATGAGGTCGAAGAATCGTTGGTTTGTAC
AATTGTACTTGCCCTCGAACTGAATGAGGGCATGCAGATGAGGTTCCCCATTTTCAT
>AJ717577
TTACATTAAGAGCCTCTGACTTATTTGCTGAGTTAAGAGCCTTGGCGTAAGCGTCATTGG
CTGATTGTTGTCCTCCTCGAGCAGATCGTCCGTCGATCTGAAACTCGCCCCATTGGATGG
TGTCGCCGTCCTTGTCCATATAGGATTTGACGTCGGAGCTTGATTTAGCTCCTTGAATGT
TTGGATGGAAATGTGCTGACCGGGAAGGGGATATGAGGTCGAAGAATCGTTGGTTGGTAC
AATTGTACTTGCCCTCGAACTGAATGAGGGCATGCAGATGAGGTTCCCCATTCTCAT
>AJ717579
TTACATTAAGAGCCTCTGACTTATTTGCTGAGTTAAGAGCCTTGGCGTAAGCGTCATTGG
CGGATTGTTGTCCTCCTCGAGCAGATCGTCCGTCGATCTGAAACTCGCCCCATTGGATGG
TGTCGCCGTCCTTGTCCATATAGGATTTGACGTCGGAGCTTGATTTAGCTCCTTGAATGT
TTGGATGGAAATGTGCTGACCGGGAAGGGGATATGAGGTCGAAGAATCGTTGGTTGGTAC
AATTGTATTTGCCCTCGAACTGAATGAGGGCATGCAGATGAGGTTCCCCATTTTCAT
