# Supplementary material for: Gene Overlapping as a Modulator of Begomovirus Evolution
Source: Microorganisms. 2022 Feb 4;10(2):366. doi: 10.3390/microorganisms10020366 (PMC8875319; doi:10.3390/microorganisms10020366)
Supplement: Supplementary file 1 [file microorganisms-10-00366-s001.zip › File S1/East_African_cassava_mosaic_Kenya_virus/DNA_AC2.fasta]

>NC_011583
CTAAATACTCTTAAGAAAAGACCAGTCTGAGGCCGTAAGGTCGTCCAGACCCTGAAGTTG
AGAAAACACTTGTGAATCCCCAATGCCTTCCGGAGGTTGTGGTTGAACCGTATCTGGAGT
GTGATGATGTCGTGGTTCATGTTCCCTGGCCTCTTGTCGTGGTTGGTGATTTCGAAATAG
AGGGGATTTGTTATGTCCCAGGTAAAAACGCCATTCCTTGCTTGAGGCGCAGTGATGAGT
TCCCCTGTGCGAGAATCCATGGTTGATGCAGTCGATATGGAGATAGAACGAGCAGCCGCA
TTCGAGGTCTACCCGCCTACGTCTGACGGCCCTGGTCTTCGCTGTGCGGTGTTGGACTTT
GATGGGCACTAGAGAACAATGGCTCGTGGAGGGTGATGAAGGTGGCAT
>AJ717572
CTAAATACTCTTAAGAAAAGACCAGTCTGAGGCCGTAAGGTCGTCCAGACCCTGAAGTTG
AGAAAACACTTGTGAATCCCCAATGCCTTCCGGAGGTTGTGGTTGAACCGTATCTGGAGT
GTGATGATGTCGTGGTTCATGTTCCCTGGCCTCTTGTCGTGGTTGGTGATTTCGAAATAG
AGGGGATTTGTTATGTCCCAGGTAAAAACGCCATTCCTTGCTTGAGGCGCAGTGATGAGT
TCCCCTGTGCGAGAATCCATGGTTGATGCAGTCGATATGGAGATAGAACGAGCAGCCGCA
TTCGAGGTCTACCCGCCTACGTCTGACGGCCCTGGTCTTCGCTGTGCGGTGTTGGACTTT
GATGGGCACTAGAGAACAATGGCTCGTGGAGGGTGATGAAGGTGGCAT
>AJ717571
CTAAATACTCTTAAGAAAAGACCAGTCTGAGGCCGTAAGGTCGTCCAGACCCTGAAGTTG
AGAAAACACTTGTGAATCCCCAATGCCTTCCGGAGGTTGTGGTTGAACCGTATCTGGAGT
GTGATGATGTCGTGGTTCATGTTCCCTGGCCTCTTGTCGTGGTTGGTGATTTCGAAATAG
AGGGGATTTGTTATTTCCCAGGTAAAAACGCCATTCCTTGCTTGAGGCGCAGTGATGAGT
TCCCCTGTGCGAGAATCCATGGTTGATGCAGTCGATATGGAGATAGAACGAGCAGCCGCA
TTCGAGGTCTACCCGCCTACGTCTGACGGCCCTGGTCTTCGCTGTGCGGTGTTGGACTTT
GATGGGCACTATAGAACAATGGCTCGTGGAGGGTGATGAAGGTGGCAT
>AJ717570
CTAAATACTCTTAAGAAAAGACCAGTCTGAGGCCGTAAGGTCGTCCAGACCCTGAAGTTG
AGAAAACACTTGTGAATCCCCAATGCCTTCCGGAGGTTGTGGTTGAACCGTATCTGGAGT
GTGATGATGTCGTGGTTCATGTTCCCTGGCCTCTTGTCGTGGTTGGTGATTTCGAAATAG
AGGGGATTTGTTATTTCCCAGGTAAAAACGCCATTCCTTGCTTGAGGCGCAGTGATGAGT
TCCCCTGTGCGAGAATCCATGGTTGATGCAGTCGATATGGAGATAGAACGAGCAGCTGCA
TTCGAGGTCTACCCGCCTACGTCTGACGGCCCTGGTCTTCGCTGTGCGGTGTTGGACTTT
GATGGGCACTATAGAACAATGGCTCGTGGAGGGTGATGAAGGTGGCAT
>AJ717569
CTAAATACTCTTAAGAAAAGACCAGTCTGAGGCCGTAAGGTCGTCCAGACCCTGAAGTTG
AGAGAACACTTGTGAATCCCCAATGCCTTCCGGAGGTTGTGGTTGAACCGTATCTGGAGT
GTGATGATGTCGTGGTTCATGTTCCCTGGCCTCTTGTCGTGGTTGGTGATTTCGAAATAG
AGGGGATTTGTTATTTCCCAGGTAAAAACGCCGTTCCTTGCTTGAGGCGCAGTGATGAGT
TCCCCTGTGCGAGAATCCATGGTTGATGCAGTCGATATGGAGATAGAACGAGCAGCCGCA
TTCGAGGTCTACCCGCCTACGTCTGACGGCCCTGGTCTTCGCTGTGCGGTGTTGGACTTT
GATGGGCACTATAGAACAATGGCTCGTGGAGGGTGATGAAGGTGGCAT
>AJ717573
CTAAATACTCTGAAGAAAAGACCAGTCTGAGGCCGTAAGGTCGTCCAGACCCTGAAGTTG
AGAAAACACTTGTGAATCCCCAATGCCTTCCGGAGGTTGTGGTTGAACCGTATCTGGAGT
GTGATGATGTCGTGGTTCATGTGCCCTGGCCTCTTGACGTGGTTGGTGATTTCGAAATAG
AGGGGATTTGTTATTTCCCAGGTAAAAACGCCACTCCTTGCTTGAGGCGCAGTGATGAGT
TCCCCTGTGCGAGAATCCATGGTTGATGCAGTCGATATGGAGATAGAACGAGCAGCCGCA
TTCGAGGTCTACCCGCCTACGTCTGACGGCCCTGGTCTTCGCTGTGCGGTGTTGGACTTT
GATGGGCACTAGAGAACAATGGCTCGTGGAGGGTGATGAAGGTGGCAT
>AJ717576
CTAAATACTCTTAAGAAAAGACCAGTCTGAGGCCGTAAGGTCGTCCAGACCCTGAAGTTG
AGAAAACACTTGTGAATCCCCAATGCCTTCCGGAGGTTGTGGTTGAACCGTATCTGGAGT
GTGATGATGTCGTGGTTCATGGTCCCTGGCCTCTTGTCGTGGTTGGTGATTTCGAAATAG
AGGGGATTTGTTATTTCCCAGGTAAAAACGCCATTCTTTGCTTGAGGCGCAGTGATGAGT
TCCCCTGTGCGAGAATCCATGGTTGATGCAGTCGATATGGAGATAGAACGAGCAGCCGCA
TTCGAGGTCTACCCGCCTACGTCTGACGGCCCTGGTCTTCGCTGTGCAGTGTTGGACTTT
GATGGGCACTAGAGAACAATGGCTCGTGGAGGGTGATGAAGGTGGCAT
>AJ717575
CTAAATACTCTTAAGAAAAGACCAGTCTGAGGCCGTAAGGTCGTCCAGACCCTGAAGTTG
AGAAAACACTTGTGAATCCCCAATGCCTTCCGGAGGTTGTGGTTGAACCGTATCTGGAGT
GTGATGATGTCGTGGTTCATGTTCCCTGGCCTCTTGTCGTGGTTGGTGATTTCGAAATAG
AGGGGATTTGTTATTTCCCAGGTAAAAACGCCATTCCTTGCTTGAGGCGCAGTGATGAGT
TCCCCTGTGCGAGAATCCATGGTTGATGCAGTCGATATGGAGATAGAACGAGCAGCCGCA
TTCGAGGTCTACCCGCCTACGTCTGACGGCCCTGGTCTTCGCTGTGCGGTGTTGGACTTT
GATGGGCACTAGAGAACAATGGCTCGTTGATGGTGATGAAGGTGGCAT
>AJ717574
CTAAATACTCTTAAGAAAAGACCAGTCTGAGGCCGTAAGGTCGTCCAGACCCTGAAGTTG
AGAAAACACTTGTGAATCCCCAATGCCTTCCGGAGGTTGTGGTTGAACCGTATCTGGAGT
GTGATGATGTCGTGGTTCATGTTCCCTGGCCGCTTGTCGTGGTTGGTGATTTCGAAATAG
AGGGGATTTGTTATTTCCCAGGTAAAAACGCCATTCCTTGCTTGAGGCGCAGTGATGAGT
TCCCCTGTGCGAGAATCCATGGTTGATGCAGTCGATATGGAGATAGAACGAGCAGCCGCA
TTCGAGGTCTACCCGCCTACGTCTGACGGCCCTGGTCTTCGCTGTGCGGTGTTGGACTTT
GATGGGCACTAGAGAACAATGGCTCGTTGATGGTGATGAAGGTGGCAT
>AJ717582
CTAAATACTCTTAAGAAAAGACCAGTCTGAGGCCGTAAGGTCGTCCAGACCTTGAAGTTG
AGAAAACACTTGTGAATCCCCAATGCCTTCCTGATGTTGTGGTTGAACCGTATCTGGAGT
GTGATGATGTCGTGGTTCATGTTCCCTGGCCTCTTGTCGTGGTTGGTGATTTCGAAATAG
AGGGGATTTGTTATTTCCCAGGTAAAAACGCCATTCCTTGCTTGAGGCGCAGTGATGAGT
TCCCCTGTGCGAGAATCCATGGTTGATGCAGTCGATATGGAGATAGAACGAGCAGCCGCA
TTCGAGGTCTACCCGCCTACGTCTGACGGCCCTGGTCTTCGCTGTGCGGTGTTGGACTTT
GATGGGCACTAGAGAACAATGGCTCGTTGATGGTGATGAAGGTGGCAT
>AJ717581
CTAAAGACTCTTAAGAAAAGACCAGTCTGAGGCCGTAAGGTCGTCCAGACCTTGAAGTTG
AGAAAACACTTGTGAATCCCCAATGCCTTCCGGATGTTGTGGTTGAACCGTATCTGGAGT
GTGATGATGTCGTGGTTCATGTTCCCTGGCCTCTTGTCGTGGTTGGTGATTTCGAAATAG
AGGGGATTTGTTATTTCCCAGGTAAAAACGCCATTCCTTGCTTGAGGCGCAGTGATGAGT
TCCCCTGTGCGAGAATCCATGGTTGATGCAGTCGATATGGAGATAGAATGAGCAGCCGCA
TTCGAGGTCTACCCGTCTACGTCTGACGGCCCTGGCCTTCGCTGTGCGGTGTTGGACTTT
GATGGGCACTAGAGAACAATGGCTCGTGGATGGTGATGAAGGTGGCAT
>AJ717578
CTAAATACTCTTAAGAAAAGACCAGTCTGAGGCCGTAAGGTCGTCCAGACCTTGAAGTTG
AGAAAACACTTGTGAATCCCCAATGCCTTCCGGATGTTGTGGTTGAACCGTATCTGGAGT
GTGATGATGTCGTGGTTCATGTTCCCTGGTCTCTTGTCGTGGTTGGTGATTTCGAAATAG
AGGGGATTTGTTATGTCCCAGGTAAAAACGCCATTCTTTGCTTGAGGCGCAGTGATGAGT
TCCCCTGTGCGAGAATCCATGGTTGATGCAGTCGATATGGAGATAGAACGAGCAGCCGCA
TTCGAGGTCTACCCGCCTACGTCTGACGGCCCGGGTCTTCGCTATGCGGTGTTGGATTTT
GATGGGCACTTGAGAACAATGGCTCGTGGAGGGTGATGAAGGTGGCAT
>AJ717577
TTAAATACTCTTAAGAAAAGACCAGTCTGAGGCCGTAAGGTCGTCCAGACCTTGAAGCTG
AGAAAACACTTGTGAATCCCCAATGCCTTCCGGATGTTGTGGTTGAACCGTATCTGGAGT
GTGATGATGTCGTGGTTCATGTTCCCTGGTCTCTTGTCGTGGTTGGTGATTTCGAAATAG
AGGGGATTTGTTATGTCCCAGGTAAAAACGCCATTCTTTGCTTGAGGCGCAGTGATGAGT
TCCCCTGTGCGAGAATCCATGGTTGATGCAGTCGATATGGAGATAGAACGAGCAGCCGCA
TTCGAGGTCTACCCGCCTACGTCTGACGGCCCGGGTCTTCGCTATGCGGTGTTGGACTTT
GATGGGCACTTGAGAACAATGGCTCGTGGAGGGTGATGAAGGTGGCAT
>AJ717579
CTAAATACTCTTAAGAAAAGACCAGTCTGAGGCCGTAAGGTCGTCCAGACCTTGAAGTTG
AGAAAACACTTGTGAATCCCCAATGCCTTCCGGATGTTGTGGTTGAACCGTATCTGGAGT
GTGATGATGTCGTGGTTCATGTTCCCCGGTCTCTTGTCGTGGTCGGTGATTTCGAAATAG
AGGGGATTTGTTATGTCCCAGGTAAAAACGCCATTCTTTGCTTGAGGCGCAGTGATGAGT
TCCCCTGTGCGAGAATCCATGGTTGATGCAGTCGATATGGAGATAGAACGAGCAGCCGCA
TTCGAGGTCTACCCGCCTACGTCTGACGGCCCTGGTCTTCGCTATGCGGTGTTGGACTTT
GATGGGCACTTGAGAACAATGGCTCGTGGAGGGTGATGAAGGTGGCAT
>AJ717580
CTAAAGACTCTTAAGAAACGACCAGTCTGAGGCCGTAAGGTCGTCCAGACCTTGAAGTTG
AGAAAACACTTGTGAATCCCCAATGCCTTCCGGATGTTGTGGTTGAACCGTATCTGGAGT
GTGATGATGTCGTGGTTCATGTTCCCTGGTCTCTTGTCGTGGTTGGTGATGTCGAAATAG
AGGGGATTTGTTATTTCCCAGGTAAAAACGCCATTCTTTGCTTGAGGCGCAGTGATGAGT
TCCCCTGTGCGAGAATCCATGGTTGATGCAGTCGATATGGAGATAGAACGAGCAGCCGCA
TTCGAGGTCTACCCGCCTACGTCTGACGGCCCTGGTCTTCGCTGTGCGGTGTTGGACTTT
GATGGGCACCTGAGAACAATGGCTCGTGGAGGGTGATGAAGGTGGCAT
>JF909136
CTAAATACTTTTAAGAAAAGACCAGTCGGAGGCCGTAAGGTCGTCCAGACCTTGAAGTTG
AGAAAACACTTGTGAATCCCCAATGCCCTCCGGATGTTGTGGTTGAACCGTATCTGGAAT
GTGATGATGTCGTGGTTCATGTTCCCTGGTCTCCTGTCGTGGTTGGTGATGTCGAAATAG
AGGGGATTTGTTATTTCCCAGATAAAAACGCCATTCTTTGCTTGAGGCGCAGTGATGAGT
TCCCCTGTGCGAGAATCCATGATTGATGCAGTCGATATGGAGATAGAACGAGCAGCCGCA
TTCGAGGTCTACCCGCCTACGTCTGACGGCCCTAGTCTTCGCTGTGCGGTGTTGGACTTT
GATGGGCACTTGAGAACAATGGCTCGTGGAGGGTGATGAAGGTGGCAT
>JF909134
CTAAATACTTTTAAGAAAAGACCAGTCGGAGGCCGTAAGGTCGTCCAGACCTTGAAGTTG
AGAAAACACTTGTGAATCCCCAATGCCCTCCGGATGTTGTGGTTGAACCGTATCTGGAAT
GTGATGATGTCGTGGTTCATGTTCCCTGGTCTCCTGTCGTGGTTGGTGATGTCGAAATAG
AGGGGATTTGTTATTTCCCAGATAAAAACGCCATTCTTTGCTTGAGGCGCAGTGATGAGT
TCCCCTGTGCGAGAATCCATGATTGATGCAGTCGATATGGAGATAGAACGAGCAGCCGCA
TTCGAGGTCTACCCGCCTACGTCTGACGGCCCTAGTCTTCGCTGTGCGGTGTTGGACTTT
GATGGGCACTTGAGAACAATGGCTCGTGGAGGGTGATGAAGGTGGCAT
>JF909138
CTAAATACTTTTAAGAAAAGACCAGTCGGAGGCCGTAAGGTCGTCCAGACCTTGAAGTTG
AGAAAACACTTGTGAATCCCCAATGCCCTCCGGATGTTGTGGTTGAACCGTATCTGGAAT
GTGATGATGTCGTGGTTCATGTTCCCTGGTCTCCTGTCGTGGTTGGTGATGTCGAAATAG
AGGGGATTTGTTATTTCCCAGATAAAAACGCCATTCTTTGCTTGAGGCGCAGTGATGAGT
TCCCCTGTGCGAGAATCCATGATTGATGCAGTCGATATGGAGATAGAACGAGCAGCCGCA
TTCGAGGTCTACCCGCCTACGTCTGACGGCCCTAGTCTTCGCTGTGCGGTGTTGGACTTT
GATGGGCACTTGAGAACAATGGCTCGTGGAGGGTGATGAAGGTGGCAT
>JF909137
CTAAATACTTTTAAGAAAAGACCAGTCGGAGGCCGTAAGGTCGTCCAGACCTTGAAGTTG
AGAAAACACTTGTGAATCCCCAATGCCTTCCGGATGTTGTGGTTGAACCGTATCTGGAAT
GTGATGATGTCGTGGTTCATGTTCCCTGGTCTCCTGTCGTGGTTGGTGATGTCGAAATAG
AGGGGATTTGTTATTTCCCAGATAAAAACGCCATTCTTTGCTTGAGGCGCAGTGATGAGT
TCCCCTGTGCGAGAATCCATGATTGATGCAGTCGATATGGAGATAGAACGAGCAGCCGCA
TTCGAGGTCTACCCGCCTACGTCTGACGGCCCTAGTCTTCGCTGTGCGGTGTTGGACTTT
GATGGGCACTTGAGAACAATGGCTCGTGGAGGGTGATGAAGGTGGCAT
>JF909083
CTAAATACTTTTAAGAAAAGACCAGTCGGAGGCCGTAAGGTCGTCCAGACCTTGAAGTTG
AGAAAACACTTGTGAATCCCCAATGCCTTCCGGATGTTGTGGTTGAACCGTATCTGGAAT
GTGATGATGTCGTGGTTCATGTTCCCTGGTCTCCTGTCGTGGTTGGTGATGTCGAAATAG
AGGGGATTTGTTATTTCCCAGGTAAAAACGCCATTCTTTGCTTGAGGCGCAGTGATGAGT
TCCCCTGTGCGAGAATCCATGATTGATGCAGTCGATATGGAGATAGAACGAGCAGCCGCA
TTCGAGGTCTACCCGCCTACGTCTGACGGCCCTAGTCTTCGCTGTGCGGTGTTGGACTTT
GATGGGCACTTGAGAACAATGGCTCGTGGAGGGTGATGAAGGTGGCAT
>JF909145
CTAAATACTTTTAAGAAAAGACCAGTCGGAGGCCGTAAGGTCGTCCAGACCTTGAAGTTG
AGAAAACACTTGTGAATCCCCAATGCCTTCCGGATGTTGTGGTTGAACCGTATCTGGAAT
GTGATGATGTCGTGGTTCATGTTCCCTGGTCTCCTGTCGTGGTTGGTGATGTCGAAATAG
AGGGGATTTGTTATTTCCCAGGTAAAAACGCCATTCTTTGCTTGAGGCGCAGTGATGAGT
TCCCCTGTGCGAGAATCCATGATTGATGCAGTCGATATGGAGATAGAACGAGCAGCCGCA
TTCGAGGTCTACCCGCCTACGTCTGACGGCCCTAGTCTTCGCTGTGCGGTGTTGGACTTT
GATGGGCACTTGAGAACAATGGCTCGTGGAGGGTGATGAAGGTGGCAT
>JF909146
CTAAATACTTTTAAGAAAAGACCAGTCGGAGGCCGTAAGGTCGTCCAGACCTTGAAGTTG
AGAAAACACTTGTGAATCCCCAATGCCTTCCGGATGTTGTGGTTGAACCGTATCTGGAAT
GTGATGATGTCGTGGTTCATGTTCCCTGGTCTCCTGTCGTGGTTGGTGATGTCGAAATAG
AGGGGATTTGTTATTTCCCAGGTAAAAACGCCATTCTTTGCTTGAGGCGCAGTGATGAGT
TCCCCTGTGCGAGAATCCATGATTGATGCAGTCGATATGGAGATAGAACGAGCAGCCGCA
TTCGAGGTCTACCCGCCTACGTCTGACGGCCCTAGTCTTCGCTGTGCGGTGTTGGACTTT
GATGGGCACTTGTGAACAATGGCTCGTGGAGGGTGATGAAGGTGGCAT
>JF909102
CTAAATACTTTTAAGAAAAGACCAGTCGGAGGCCGTAAGGTCGTCCAGACCTTGAAGTTG
AGAAAACACTTGTGAATCCCCAATGCCTTCCGGATGTTGTGGTTGAACCGTATCTGGAAT
GTGATGATGTCGTGGTTCATGTTCCCTGGTCTCCTGTCGTGGTTGGTGATGTCGAAATAG
AGGGGATTTGTTATTTCCCAGGTAAAAACGCCATTCTTTGCTTGAGGCGCAGTGATGAGT
TCCCCTGTGCGAGAATCCATGATTGATGCAGTCGATATGGAGATAGAACGAGCAGCCGCA
TTCGAGGTCTACCCGCCTACGTCTGACGGCCCTAGTCTTCGCTGTGCGGTGTTTGACTTT
GATGGGCACTTGTGAACAATGGCTCGTGGAGGGTGATGAAGGTGGCAT
>JF909147
CTAAATACTTTTAAGAAAAGACCAGTCGGAGGCCGTAAGGTCGTCCAGACCTTGAAGTTG
AGAAAACACTTGTGAATCCCCAATGCCTTCCGGATGTTGTGGTTGAACCGTATCTGGAAT
GTGATGATGTCGTGGTTCATGTTCCCTGGTCTCCTGTCGTGGTTGGTGATGTCGAAATAG
AGGGGATTTGTTATTTCCCAGGTAAAAACGCCATTCTTTGCTTGAGGCGCAGTGATGAGT
TCCCCTGTGCGAGAATCCATGATTGATGCAGTCGATATGGAGATAGAACGAGCAGCCGCA
TTCGAGGTCTACCCGCCTACGTCTGACGGCCCTAGTCTTCGCTGTGCGGTGTTGGACTTT
GATGGGCACTTGTGAACAATGGCTCGTGGAGGGTGATGAAGGTGGCAT
>JF909087
CTAAATACTTTTAAGAAAAGACCAGTCGGAGGCCGTAAGGTCGTCCAGACCTTGAAGTTG
AGAAAACACTTGTGAATCCCCAATGCCTTCCGGATGTTGTGGTTGAACCGTATCTGGAAT
GTGATGATGTCGTGGTTCATGTTCCCTGGTCTCCTGTCGTGGTTGGTGATGTCGAAATAG
AGGGGATTTGTTATTTCCCAGGTAAAAACGCCATTCTTTGCTTGAGGCGCAGTGATGAGT
TCCCCTGTGCGAGAATCCATGATTGATGCAGTCGATATGGAGATAGAACGAGCAGCCGCA
TTCGAGGTCTACCCGCCTACGTCTGACGGCCCTAGTCTTCGCTGTGCGGTGTTGGACTTT
GATGGGCACTTGAGAACAATGGCTCGTGGAGGGTGATGAAGGTGGCAT
>JF909143
CTAAATACTTTTAAGAAAAGACCAGTCGGAGGCCGTAAGGTCGTCCAGACCTTGAAGTTG
AGAAAACACTTGTGAATCCCCAATGCCTTCCGGATGTTGTGGTTGAACCGTATCTGGAAT
GTGATGATGTCGTGGTTCATGTTCCCTGGTCTCCTGTCGTGGTTGGTGATGTCGAAATAG
AGGGGATTTGTTATTTCCCAGGTAAAAACGCCATTCTTTGCTTGAGGCGCAGTGATGAGT
TCCCCTGTGCGAGAATCCATGATTGATGCAGTCGATATGGAGATAGAACGAGCAGCCGCA
TTCGAGGTCTACCCGCCTACGTCTGACGGCCCTAGTCTTCGCTGTGCGGTGTTGGACTTT
GATGGGCACTTGAGAACAATGGCTCGTGGAGGGTGATGAAGGTGGCAT
>JF909132
CTAAATACTTTTAAGAAAAGACCAGTCGGAGGCCGTAAGGTCGTCCAGACCTTGAAGTTG
AGAAAACACTTGTGAATCCCCAATGCCTTCCGGATGTTGTGGTTGAACCGTATCTGGAAT
GTGATGATGTCGTGGTTCATGTTCCCTGGTCTCCTGTCGTGGGTGGTGATGTCGAAATAG
AGGGGATTTGTTATTTCCCAGGTAAAAACGCCATTCTTTGCTTGAGGCGCAGTGATGAGT
TCCCCTGTGCGAGAATCCATGATTGATGCAGTCGATATGGAGATAGAACGAGCAGCCGCA
TTCGAGGTCTACCCGCCTACGTCTGACGGCCCTAGTCTTCGCTGTGCGGTGTTGGACTTT
GATGGGCACTTGAGAACAATGGCTCGTGGAGGGTGATGAAGGTGGCAT
>JF909101
CTAAATACTTTTAAGAAAAGACCAGTCGGAGGCCGTAAGGTCGTCCAGACCTTGAAGTTG
AGAAAACACTTGTGAATCCCCAATGCCTTCCGGATGTTGTGGTTGAACCGTATCTGGAAT
GTGATGATGTCGTGGTTCATGTTCCCTGGTCTCCTGTCGTGGTTGGTGATGTCGAAATAG
AGGGGATTTGTTATTTCCCAGGTAAAAACGCCATTCTTTGCTTGAGGCGCAGTGATGAGT
TCCCCTGTGCGAGAATCCATGATTGATGCAGTCGATATGGAGATAGAACGAGCAGCCGCA
TTCGAGGTCTACCCGCCTACGTCTGACGGCCCTAGTCTTCGCTGTGCGGTGTTGGACTTT
GATGGGCACTTGAGAACAATGGCTCGTGGAGGGTGATGAAGGTGGCAT
>JF909086
CTAAATACTTTTAAGAAAAGACCAGTCGGAGGCCGTAAGGTCGTCCAGACCTTGAAGTTG
AGAAAACACTTGTGAATCCCCAATGCCTTCCGGATGTTGTGGTTGAACCGTATCTGGAAT
GTGATGATGTCGTGGTTCATGTTCCCTGGTCTCCTGTCGTGGTTGGTGATGTCGAAATAG
AGGGGATTTGTTATTTCCCAGGTAAAAACGCCATTCTTTGCTTGAGGCGCAGTGATGAGT
TCCCCTGTGCGAGAATCCATGATTGATGCAGTCGATATGGAGATAGAACGAGCAGCCGCA
TTCGAGGTCTACCCGCCTACGTCTGACGGCCCTAGTCTTCGCTGTGCGGTGTTGGACTTT
GATGGGCACTTGAGAACAATGGCTCGTGGAGGGTGATGAAGGTGGCAT
>JF909144
CTAAATACTTTTAAGAAAAGACCAGTCGGAGGCCGTAAGGTCGTCCAGACCTTGAAGTTG
AGAAAACACTTGTGAATCCCCAATGCCTTCCGGATGTTGTGGTTGAACCGTATCTGGAAT
GTGATGATGTCGTGGTTCATGTTCCCTGGTCTCCTGTCGTGGTTGGTGATGTCGAAATAG
AGGGGATTTGTTATTTCCCAGGTAAAAACGCCATTCTTTGCTTGAGGCGCAGTGATGAGT
TCCCCTGTGCGAGAATCCATGATTGATGCAGTCGATATGGAGATAGAACGAGCAGCCGCA
TTCGAGGTCTACCCGCCTACGTCTGACGGCCCTAGTCTTCGCTGTGCGGTGTTGGACTTT
GATGGGCACTTGAGAACAATGGCTCGTGGAGGGTGATGAAGGTGGCAT
>JF909142
CTAAATACTTTTAAGAAAAGACCAGTCGGAGGCCGTAAGGTCGTCCAGACCTTGAAGTTG
AGAAAACACTTGTGAATCCCCAATGCCTTCCGGATGTTGTGGTTGAACCGTATCTGGAAT
GTGATGATGTCGTGGTTCATGTTCCCTGGTCTCCTGTCGTGGTTGGTGATGTCGAAATAG
AGGGGATTTGTTATTTCCCAGGTAAAAACGCCATTCTTTGCTTGAGGCGCAGTGATGAGT
TCCCCTGTGCGAGAATCCATGATTGATGCAGTCGATATGGAGATAGAACGAGCAGCCGCA
TTCGAGGTCTACCCGCCTACGTCTGACGGCCCTAGTCTTCGCTGTGCGGTGTTGGACTTT
GATGGGCACTTGAGAACAATGGCTCGTGGAGGGTGATGAAGGTGGCAT
>JF909081
CTAAATACTTTTAAGAAAAGACCAGTCGGAGGCCGTAAGGTCGTCCAGACCTTGAAGTTG
AGAAAACACTTGTGAATCCCCAATGCCTTCCGGATGTTGTGGTTGAACCGTATCTGGAAT
GTGATGATGTCGTGGTTCATGTTCCCTGGTCTCCTGTCGTGGTTGGTGATGTCGAAATAG
AGGGGATTTGTTATTTCCCAGGTAAAAACGCCATTCTTTGCTTGAGGCGCAGTGATGAGT
TCCCCTGTGCGAGAATCCATGATTGATGCAGTCGATATGGAGATAGAACGAGCAGCCGCA
TTCGAGGTCTACCCGCCTACGTCTGACGGCCCTAGTCTTCGCTGTGCGGTGTTGGACTTT
GATGGGCACTTGAGAACAATGGCTCGTGGAGGGTGATGAAGGTGGCAT
>JF909085
CTAAATACTTTTAAGAAAAGACCAGTCGGAGGCCGTAAGGTCGTCCAGACCTTGAAGTTG
AGAAAACACTTGTGAATCCCCAATGCCTTCCGGATGTTGTGGTTGAACCGTATCTGGAAT
GTGATGATGTCGTGGTTCATGTTCCCTGGTCTCCTGTCGTGGTTGGTGATGTCGAAATAA
AGGGGATTTGTTATTTCCCAGGTAAAAACGCCATTCTTTGCTTGAGGCGCAGTGATGAGT
TCCCCTGTGCGAGAATCCATGATTGATGCAGTCGATATGGAGATAGAACGAGCAGCCGCA
TTCGAGGTCTACCCGCCTACGTCTGACGGCCCTAGTCTTCGCTGTGCGGTGTTGGACTTT
GATGGGCACTTGAGAACAATGGCTCGTGGAGGGTGATGAAGGTGGCAT
>JF909093
CTAAATACTTTTAAGAAAAGACCAGTCGGAGGCCGTAAGGTCGTCCAGACCTTGAAGTTG
AGAAAACACTTGTGAATCCCCAATGCCTTCCGGATGTTGTGGTTGAACCGTATCTGGAAT
GTGATGATGTCGTGGTTCATGTTCCCTGGTCTCCTGTCGTGGTTGGTGATGTCGAAATAG
AGGGGATTTGTTATTTCCCAGGTAAAAACGCCATTCCTTGCTTGAGGCGCAGTGATGAGT
TCCCCTGTGCGAGAATCCATGATTGATGCAGTCGATATGGAGATAGAACGAGCAGCCGCA
TTCGAGGTCTACCCGCCTACGTCTGACGGCCCTAGTCTTCGCTGTGCGGTGTTGGACTTT
GATGGGCACTTGAGAACAATGGCTCGTGGAGGGTGATGAAGGTGGCAT
>JF909091
CTAAATACTTTTAAGAAAAGACCAGTCGGAGGCCGTAAGGTCGTCCAGACCTTGAAGTTG
AGAAAACACTTGTGAATCCCCAATGCCTTCCGGATGTTGTGGTTGAACCGTATCTGGAAT
GTGATGATGTCGTGGTTCATGTTCCCTGGTCTCCTGTCGTGGTTGGTGATGTCGAAATAG
AGGGGATTTGTTATTTCCCAGGTAAAAACGCCATTCCTTGCTTGAGGCGCAGTGATGAGT
TCCCCTGTGCGAGAATCCATGATTGATGCAGTCGATATGGAGATAGAACGAGCAGCCGCA
TTCGAGGTCTACCCGCCTACGTCTGACGGCCCTAGTCTTCGCTGTGCGGTGTTGGACTTT
GATGGGCACTTGAGAACAATGGCTCGTGGAGGGTGATGAAGGTGGCAT
>JF909098
CTAAATACTTTTAAGAAAAGACCAGTCGGAGGCCGTAAGGTCGTCCAGACCTTGAAGTTG
AGAAAACACTTGTGAATCCCCAATGCCTTCCGGATGTTGTGGTTGAACCGTATCTGGAAT
GTGATGATGTCGTGGTTCATGTTCCCTGGTCTCCTGTCGTGGTTGGTGATGTCGAAATAG
AGGGGATTTGTTATTTCCCAGGTAAAAACGCCATTCCTTGCTTGAGGCGCAGTGATGAGT
TCCCCTGTGCGAGAATCCATGATTGATGCAGTCGATATGGAGATAGAACGAGCAGCCGCA
TTCGAGGTCTACCCGCCTACGTCTGACGGCCCTAGTCTTCGCTGTGCGGTGTTGGACTTT
GATGGGCACTTGAGAACAATGGCTCGTGGAGGGTGATGAAGGTGGCAT
>JF909135
CTAAATACTTTTAAGAAAAGACCAGTCGGAGGCCGTAAGGTCGTCCAGACCTTGAAGTTG
AGAAAACACTTGTGAATCCCCAAGGCCTTCCGGATGTTGTGGTTGAACCGTATCTGGAAT
GTGATGATGTCGTGGTTCATGTTCCCTGGTCTCCTGTCGTGGTTGGTGATGTCGAAATAG
AGGGGATTTGTTATTTCCCAGGTAAAAACGCCATTCTTTGCTTGAGGCGCAGTGATGAGT
TCCCCTGTGCGAGAATCCATGATTGATGCAGTCGATATGGAGATAGAACGAGCAGCCGCA
TTCGAGGTCTACCCGCCTACGTCTGACGGCCCTAGTCTTCGCTGTGCGGTGTTGGACTTT
GATGGGCACTTGAGAACAATGGCTCGTGGAGGGTGATGAAGGTGGCAT
>JF909128
CTAAATACTTTTAAGAAAAGACCAGTCGGAGGCCGTAAGGTCGTCCAGACCTTGAAGTTG
AGAAAACACTTGTGAATCCCCAAGGCCTTCCGGATGTTGTGGTTGAACCGTATCTGGAAT
GTGATGATGTCGTGGTTCATGTTCCCTGGTCTCCTGTCGTGGTTGGTGATGTCGAAATAG
AGGGGATTTGTTATTTCCCAGGTAAAAACGCCATTCTTTGCTTGAGGCGCAGTGATGAGT
TCCCCTGTGCGAGAATCCATGATTGATGCAGTCGATATGGAGATAGAACGAGCAGCCGCA
TTCGAGGTCTACCCGCCTACGTCTGACGGCCCTAGTCTTCGCTGTGCGGTGTTGGACTTT
GATGGGCACTTGAGAACAATGGCTCGTGGAGGGTGATGAAGGTGGCAT
>JF909116
CTAAATACTTTTAAGAAAAGACCAGTCGGAGGCCGTAAGGTCGTCCAGACCTTGAAGTTG
AGAAAACATTTGTGAATCCCCAATGCCTTCCGGATGTTGTGGTTGAACCGTATCTGGAAT
GTGATGATGTCGTGGTTCATGTTCCCTGGTCTCCTGTCGTGGTTGGTGATGTCGAAATAG
AGGGGATTTGTTATTTCCCAGGTAAAAACGCCATTCTTTGCTTGAGGCGCAGTGATGAGT
TCCCCTGTGCGAGAATCCATGATTGATGCAGTCGATATGGAGATAGAACGAGCAGCCGCA
TTCGAGGTCTACCCGCCTACGTCTGACGGCCCTAGTCTTCGCTGTGCGGTGTTGGACTTT
GATGGGCACTTGAGAACAATGGCTCGTGGAGGGTGATGAAGGTGGCAT
>JF909095
CTAAATACTTTTAAGAAAAGACCAGTCGGAGGCCGTAAGGTCGTCCAGACCTTGAAGTTG
AGAAAACATTTGTGAATCCCCAATGCCTTCCGGATGTTGTGGTTGAACCGTATCTGGAAT
GTGATGAGGTCGTGGTTCATGTTCCCTGGTCTCCTGTCGTGGTTGGTGATGTCGAAATAG
AGGGGATTTGTTATTTCCCAGGTAAAAACGCCATTCTTTGCTTGAGGCGCAGTGATGAGT
TCCCCTGTGCGAGAATCCATGATTGATGCAGTCGATATGGAGATAGAACGAGCAGCCGCA
TTCGAGGTCTACCCGCCTACGTCTGACGGCCCTAGTCTTCGCTGTGCGGTGTTGGACTTT
GATGGGCACTTGAGAACAATGGCTCGTGGAGGGTGATGAAGGTGGCAT
>JF909100
CTAAATACTTTTAAGAAAAGACCAGTCGGAGGCCGTAAGGTCGTCCAGACCTTGAAGTTG
AGAAAACATTTGTGAATCCCCAATGTCTTCCGGATGTTGTGGTTGAACCGTATCTGGAAT
GTGATGATGTCGTGGTTCATGTTCCCTGGTCTCCTGTCGTGGTTGGTGATGTCGAAATAG
AGGGGATTTGTTATTTCCCAGGTAAAAACGCCATTCTTTGCTTGAGGCGCAGTGATGAGT
TCCCCTGTGCGAGAATCCATGATTGATGCAGTCGATATGGAGATAGAACGAGCAGCCGCA
TTCGAGGTCTACCCGCCTACGTCTGACGGCCCTAGTCTTCGCTGTGCGGTGTTGGACTTT
GATGGGCACTTGAGAACAATGGCTCGTGGAGGGTGATGAAGGTGGCAT
>JF909113
CTAAATACTTTTAAGAAAAGACCAGTCGGAGGCCGTAAGGTCGTCCAGACCTTGAAGTTG
AGAAAACATTTGTGAATCCCCAATGCCTTCCGGATGTTGTGGTTGAACCGTATCTGGATT
GTGATGATGTCGTGGTTCATGTTCCCTGGTCTCCTGTCGTGGTTGGTGATGTCGAAATAG
AGGGGATTTGTTATTTCCCAGGTAAAAACGCCATTCTTTGCTTGAGGCGCAGTGATGAGT
TCCCCTGTGCGAGAATCCATGATTGATGCAGTCGATATGGAGATAGAACGAGCAGCCGCA
TTCGAGGTCTACCCGCCTACGTCTGACGGCCCTAGTCTTCGCTGTGCGGTGTTGGACTTT
GATGGGCACTTGAGAACAATTGCTCGTGGAGGGTGATGAAGGTGGCAT
>JF909112
CTAAATACTTTTAAGAAAAGACCAGTCGGAGGCCGTAAGGTCGTCCAGACCTTGAAGTTG
AGAAAACATTTGTGAATCCCCAATGCCTTCCGGATGTTGTGGTTGAACCGTATCTGGATT
GTGATGATGTCGTGGTTCATGTTCCCTGGTCTCCTGTCGTGGTTGGTGATGTCGAAATAG
AGGGGATTTGTTATTTCCCAGGTAAAAACGCCATTCTTTGCTTGAGGCGCAGTGATGAGT
TCCCCTGTGCGAGAATCCATGATTGATGCAGTCGATATGGAGATAGAACGAGCAGCCGCA
TTCGAGGTCTACCCGCCTACGTCTGACGGCCCTAGTCTTCGCTGTGCGGTGTTGGACTTT
GATGGGCACTTGAGAACAATTGCTCGTGGAGGGTGATGAAGGTGGCAT
>JF909125
CTAAATACTTTTAAGAAAAGACCAGTCGGAGGCCGTAAGGTCGTCCAGACCTTGAAGTTG
AGAAAACATTTGTGAATCCCCAATGCCTTCCGGATGTTGTGGTTGAACCGTATCTGGAAT
GTGATGATGTCGTGGTTCATGTTCCCTGGTCTCCTGTCGTGGTTGGTGATGTCGAAATAG
AGGGGATTTGTTATTTCCCAGGTAAAAACGCCATTCTTTGCTTGAGGCGCAGTGATGAGT
TCCCCTGTGCGAGAATCCATGATTGATGCAGTCGATATGGAGATAGAACGAGCAGCCGCA
TTCGAGGTCTACCCGCCTACGTCTGACGGCCCTAGTCTTCGCTGTGCGGTGTTGGACCTT
GATGGGCACTTGAGAACAATGGCTCGTGGAGGGTGATGAAGGTGGCAT
>JF909114
CTAAATACTTTTAAGAAAAGACCAGTCGGAGGCCGTAAGGTCGTCCAGACCTTGAAGTTG
AGAAAACATTTGTGAATCCCCAATGCCTTCCGGATGTTGTGGTTGAACCGTATCTGGAAT
GTGATGATGTCGTGGTTCATGTTCCCTGGTCTCTTGTCGTGGTTGGTGATGTCGAAATAG
AGGGGATTTGTTAGTTCCCAGGTAAAAACGCCATTCTTTGCTTGAGGCGCAGTGATGAGT
TCCCCTGTGCGAGAATCCATGATTGATGCAGTCGATATGAAGATAGAACGAGCAGCCGCA
TTCGAGGTCTACCCGCCTACGTCTGACGGCCCTAGTCTTCGCTGTGCGGTGTTGGACTTT
GATGGGCACTTGAGAACAATGGCTCGTGGAGGGTGATGAAGGTGGCAT
>JF909078
CTAAAGACTTTTAAGAAAAGACCAGTCGGAGGCCGTAAGGTCGTCCAGACCTTGAAGTTG
AGAAAACATTTGTGAATCCCCAATGCCTTCCGGATGTTGTGGTTGAACCGTATCTGGAAT
GTGATGATGTCGTGGTTCATGTTCCCTGGTCTCTTGTCGTGGTTGGTGATGTCGAAATAG
AGGGGATTTGTTATTTCCCAGGTAAAAACGCCATTCTTTGCTTGAGGCGCAGTGATGAGT
TCCCCTGTGCGAGAATCCATGATTGATGCAGTCGATATGGAGATAGAACGAGCAGCCGCA
TTCGAGGTCTACCCGCCTACGTCTGACGGCCCTAGTCTTCGCTGTGCGGTGTTGGACTTT
GATGGGCACTTGAGAACAATGGCTCGTGGAGGGTGATGAAGGTGGCAT
>JF909141
CTAAATACTTTTAAGAAAAGACCAGTCGGAGGCCGTAAGGTCGTCCAGACCTTGAAGTTG
AGAAAACACTTGTGAATCCCCAATGCCTTCCGGATGTTGTGGTTGAACCGTATCTGGAAT
GTGATGATGTCGTGGTTCATGTTCCCTGGTCGCCTGTCGTGGTTGGTGATGTCGAAATAG
AGGGGATTTGTTATTTCCCAGGTAAAAACGCCATTCTTTGCTTGAGGCGCAGTGATGAGT
TCCCCTGTGCGAGAATCCATGATTGATGCAGTCGATATGGAGATAGAACGAGCAGCCGCA
TTCGAGGTCTACCCGCCTACGTCGGACGGCCCTAGTCTTCGCTGTGCGGTGTTGGACTTT
GATGGGCACTTGAGAACAATGGCTCGTGGAGGGTGATGAAGGTGGCAT
>JF909140
CTAAATACTTTTAAGAAAAGACCAGTCGGAGGCCGTAAGGTCGTCCAGACCTTGAAGTTG
AGAAAACACTTGTGAATCCCCAATGCCTTCCGGATGTTGTGGTTGAACCGTATCTGGAAT
GTGATGATGTCGTGGTTCATGTTCCCTGGTCGCCTGTCGTGGTTGGTGATGTCGAAATAG
AGGGGATTTGTTATTTCCCAGGTAAAAACGCCATTCTTTGCTTGAGGCGCAGTGATGAGT
TCCCCTGTGCGAGAATCCATGATTGATGCAGTCGATATGGAGATAGAACGAGCAGCCGCA
TTCGAGGTCTACCCGCCTACGTCGGACGGCCCTAGTCTTCGCTGTGCGGTGTTGGACTTT
GATGGGCACTTGAGAACAATGGCTCGTGGAGGGTGATGAAGGTGGCAT
>JF909080
CTAAATACTTTTAAGAAAAGACCAGTCGGAGGCCGTAAGGTCGTCCAGACCTTGAAGTTG
AGAAAACACTTGTGAATCCCCAATGCCTTCCGAATGTTGTGGTTGAACCGTATCTGGAAT
GTGATGATGTCGTGGTTCATGTTCCCTGGTCTCCTGTCGTGGTTGGTGATGTCGAAATAG
AGGGGATTTGTTATTTCCCAGGTAAAAACGCCATTCTTTGCTTGAGGCGCAGTGATGAGT
TCCCCTGTGCGAGAATCCATGATTGATGCAGTCGATATGGAGATAGAACGAGCAGCCGCA
TTCGAGGTCTACACGCCTACGTCGGACGGCCCTAGTCTTCGCTGTGCGGTGTTGGACCTT
GATGGGCACTTGAGAACAATGGCTCGTGGAGGGTGATGAAGGTGGCAT
>JF909079
CTAAATACTTTTAAGAAAAGACCAGTCGGAGGCCGTAAGGTCGTCCAGACCTTGAAGTTG
AGAAAACACTTGTGAATCCCCAATGCCTTCCGAATGTTGTGGTTGAACCGTATCTGGAAT
GTGATGATGTCGTGGTTCATGTTCCCTGGTCTCCTGTCGTGGTTGGTGATGTCGAAATAG
AGGGGATTTGTTATTTCCCAGGTAAAAACGCCATTCTTTGCTTGAGGCGCAGTGATGAGT
TCCCCTGTGCGAGAATCCATGATTGATGCAGTCGATATGGAGATAGAACGAGCAGCCGCA
TTCGAGGTCTACACGCCTACGTCGGACGGCCCTAGTCTTCGCTGTGCGGTGTTGGACCTT
GATGGGCACTTGAGAACAATGGCTCGTGGAGGGTGATGAAGGTGGCAT
>JF909089
CTAAATACTTTTAAGAAAAGACCAGTCGGAGGCCGTAAGGTCGTCCAGACCTTGAAGTTG
AGAAAACACTTGTGAATCCCCAATGCCTTCCGAATGTTGTGGTTGAACCGTATCTGGAAT
GTGATGATGTCGTGGTTCATGTTCCCTGGTCTCCTGTCGTGGTTGGTGATGTCGAAATAG
AGGGGATTTGTTATTTCCCAGGTAAAAACGCCATTCTTTGCTTGAGGCGCAGTGATGAGT
TCCCCTGTGCGAGAATCCATGATTGATGCAGTCGATATGGAGATAGAACGAGCAGCCGCA
TTCGAGGTCTACCCGCCTACGTCTGACGGCCCTAGTCTTCGCTGTGCGGTGTTGGACTTT
GATGGGCACTTGAGAACAATGGCTCGTGGAGGGTGATGAAGGTGGCAT
>JF909088
CTAAATACTTTTAAGAAAAGACCAGTCGGAGGCCGTAAGGTCGTCCAGACCTTGAAGTTG
AGAAAACACTTGTGAATCCCCAATGCCTTCCGAATGTTGTGGTTGAACCGTATCTGGAAT
GTGATGATGTCGTGGTTCATGTTCCCTGGTCTCCTGTCGTGGTTGGTGATGTCGAAATAG
AGGGGATTTGTTATTTCCCAGGTAAAAACGCCATTCTTTGCTTGAGGCGCAGTGATGAGT
TCCCCTGTGCGAGAATCCATGATTGATGCAGTCGATATGGAGATAGAACGAGCAGCCGCA
TTCGAGGTCTACCCGCCTACGTCTGACGGCCCTAGTCTTCGCTGTGCGGTGTTGGACTTT
GATGGGCACTTGAGAACAATGGCTCGTGGAGGGTGATGAAGGTGGCAT
>JF909126
TTAAATACTTTTAAGAAAAGACCAGTCGGAGGCCGTAAGGTCGTCCAGACCTTGAAGTTG
AGAAAACACTTGTGAATCCCCAATGCCTTCCGAATGTTGTGGTTGAACCGTATCTGGAAT
GTGATGATGTCGTGGTTCATGTTCCCTGGTCTCCTGTCGTGGTTGGGGATGTCGAAATAG
AGGGGATTTGTTATTTCCCAGGTAAAAACGCCATTCTTTGCTTGAGGCGCAGTGATGAGT
TCCCCTGTGCGAGAATCCATGATTGATGCAGTCGATATGGAGATAGAACGAGCAGCCGCA
TTCGAGGTCTACCCGCCTACGTCTGACGGCCCTAGTCCTCGCTGTGCGGTGTTGGACTTT
GATGGGCACTTGAGAACAATGGCTCGTGGAGGGTGATGAAGGTGGCAT
>JF909124
CTAAATACTCTTAAGAAAAGACCAGTCGGAGGCCGTAAGGTCGTCCAGACCTTGAAGTTG
AGAAAACACTTGTGAATCCCCAATGCCTTCCGAATGTTGTGGTTGAACCGTATCTGGAAT
GTGATGATGTCGTGGTTCATGTTCCCTGGTCTCCTGTCGTGGTTGGTGATGTCGAAATAG
AGGGGATTTGTTATTTCCCAGGTAAAAACGCCATTCTTTGCTTGAGGCGCAGTGATGAGT
TCCCCTGTGCGAGAATCCATGATTGATGCAGTCGATATGGAGATAGAACGAGCAGCCGCA
TTCGAGGTCTACCCGCCTACGTCTGACGGCCCTAGTCTTCGCTGTGCGGTGTTGGACTTT
GATGGGCACTTGAGAACAATGGCTCGTGGAGGGTGATGAAGGTGGCAT
>JF909103
CTAAATACTCTTAAGAAAAGACCAGTCGGAGGCCGTAAGGTCGTCCAGACCTTGAAGTTG
AGAAAACACTTGTGAATCCCCAATGCCTTCCGAATGTTGTGGTTGAACCGTATCTGGAAT
GTGATGATGTCGTGGTTCATGTTCCCTGGTCTCCTGTCGTGGTTGGTGATGTCGAAATAG
AGGGGATTTGTTATTTCCCAGGTAAAAACGCCATTCTTTGCTTGAGGCGCAGTGATGAGT
TCCCCTGTGCGAGAATCCATGATTGATGCAGTCGAGATGGAGATAGAACGAGCAGCCGCA
TTCGAGGTCTACCCGCCTACGTCTGACGGCCCTAGTCTTCGCTGTGCGGTGTTGGACTTT
GATGGGCACTTGAGAACAATGGCTCGTGGAGGGTGATGAAGGTGGCAT
>JF909122
CTAAATACTCTTAAGAAAAGACCAGTCGGAGGCCGTAAGGTCGTCCAGACCTTGAAGTTG
AGAAAACACTTGTGAATCCCCAATGCCTTCCGAATGTTGTGGTTGAACCGTATCTGGAAT
GTGATGATGTCGTGGTTCATGTTCCCTGGTCTCCTGTCGTGGTTGGTGATGTCGAAATAG
AGGGGATTTGTTATTTCCCAGGTAAAAACGCCATTCTTTGCTTGAGGCGCAGTGATGAGT
TCCCCTGTGCGAGAATCCATGATTGATGCAGTCGATATGGAGATAGAACGAGCAGCCGCA
TTCGAGGTCTACCCGCCTACGTCTGACGGCCCTAGTCTTCGCTGTGCGGTGTTGGACTTT
GATGGGCACTTGAGAACAATGGCTCGTGGAGGGTGATGAAGGTGGCAT
>JF909123
CTAAATACTCTTAAGAAAAGACCAGTCGGAGGCCGTAAGGTCGTCCAGACCTTGAAGTTG
AGAAAACACTTGTGAATCCCCAATGCCTTCCGAATGTTGTGGTTGAACCGTATCTGGAAT
GTGATGATGTCGTGGTTCATGTTCCCTGGTCTCCTGTCGTGGTTGGTGATGTCGAAATAG
AGGGGATTTGTTATTTCCCAGGTAAAAACGCCATTCTTTGCTTGAGGCGCAGTGATGAGT
TCCCCTGTGCGAGAATCCATGATTGATGCAGTCGATATGGAGATAGAACGAGCAGCCGCA
TTCGAGGTCTACCCGCCTACGTCTGACGGCCCTAGTCTTCGCTGTGCGGTGTTGGACTTT
GATGGGCACTTGAGAACAATGGCTCGTGGAGGGTGATGAAGGTGGCAT
>JF909109
CTAAATACTCTTAAGAAAAGACCAGTCGGAGGCCGTAAGGTCGTCCAGACCTTGAAGTTG
AGAAAACACTTGTGAATCCCCAACGCCTTCCGGATGTTGTGGTTGAACCGTATCTGGAAT
GTGATTATGTCGTGGTTCATGTTCCCTGGTCTCCTGTCGTGGTTGGTGATGTCGAAATAG
AGGGGATTTGTTATTTCCCAGGTAAAAACGCCATTCTTTGCTTGAGGCGCAGTGATGAGT
TCCCCTGTGCGAGAATCCATGATTGATGCAGTCGATATGGAGATAGAACGAGCAGCCGCA
TTCGAGGTCTACCCGCCTACGTCTGACGGCCCTAGTCTTCGCTGTGCGGTGTTGGACTTT
GATGGGCACTTGAGAACAATGGCTCGTGGAGGGTGATGAAGGTGGCAT
>JF909108
CTAAATACTCTTAAGAAAAGACCAGTCGGAGGCCGTAAGGTCGTCCAGACCTTGAAGTTG
AGAAAACACTTGTGAATCCCCAACGCCTTCCGGATGTTGTGGTTGAACCGTATCTGGAAT
GTGATTATGTCGTGGTTCATGTTCCCTGGTCTCCTGTCGTGGTTGGTGATGTCGAAATAG
AGGGGATTTGTTATTTCCCAGGTAAAAACGCCATTCTTTGCTTGAGGCGCAGTGATGAGT
TCCCCTGTGCGAGAATCCATGATTGATGCAGTCGATATGGAGATAGAACGAGCAGCCGCA
TTCGAGGTCTACCCGCCTACGTCTGACGGCCCTAGTCTTCGCTGTGCGGTGTTGGACTTT
GATGGGCACTTGAGAACAATGGCTCGTGGAGGGTGATGAAGGTGGCAT
>JF909107
CTAAATACTCTTAAGAAAAGACCAGTCGGAGGCTGTAAGGTCGTCCAGACCTTGAAGTTG
AGAAAACACTTGTGAATCCCCAACGCCTTCCGGATGTTGTGGTTGAACCGTATCTGGAAT
GTGATTATGTCGTGGTTCATGTTCCCTGGTCTCCTGTCGTGGTTGGTGATGTCGAAATAG
AGGGGATTTGTTATTTCCCAGGTAAAAACGCCATTCTTTGCTTGAGGCGCAGTGATGAGT
TCCCCTGTGCGAGAATCCATGATTGATGCAGTCGATATGGAGATAGAACGAGCAGCCGCA
TTCGAGGTCTACCCGCCTACGTCTGACGGCCCTAGTCTTCGCTGTGCGGTGTTGGACTTT
GATGGGCACTTGAGAACAATGGCTCGTGGAGGGTGATGAAGGTGGCAT
>JF909148
CTAAATACTTTTAAGAAAAGACCAGTCGGAGGCCGTAAGGTCGTCCAGACCTTGAAGTTG
AGAAAACACTTGTGAATCCCCAATGCCTTCCGGATGTTGTGGTTGAATCGTATCTGGAAT
GTGATTATGTCGTGGTTCATGTTCCCTGGTCTCCTGTCGTGGTTGGTGATGTCGAAATAG
AGGGGATTTGTTATTTCCCAGGTAAAAACGCCATTCTTTGCTTGAGGCGCAGTGATGAGT
TCCCCTGTGCGAGAATCCATGATTGATGCAGTCGATATGGAGATAGAACGAGCAGCCGCA
TTCGAGGTCTACCCGCCTACGTCTGACGGCCCTAGTCTTCGCTGTGCGGTGTTGGACTTT
GATGGGCACTTGAGAACAATGGCTCGTGGAGGGTGATGAAGGTGGCAT
>JF909130
TTAAATACTTTTAAGAAAAGACCAGTCGGAGGCTGTAAGGTCGTCCAGACCTTGAAGTTG
AGAAAACACTTGTGAATCCCCAATGCCTTCCGGAGGTTGTGGTTGAACCGTATCTGGAAT
GTGATGATGTCGTGGTTCATGTTCCCTGGTCTCCTGTCGTGGTTGGTGATGTCGAAATAG
AGGGGATTTGTTATTTCCCAGGTAAAAACGCCATTCTTTGCTTGAGGCGCAGTGATGAGT
TCCCCTGTGCGAGAATCCATGATTGATGCAGTCGATATGGAGATAGAACGAGCAACCGCA
TTCGAGGTCTACCCGCCTACGTCTGACGGCCCTAGTCTTCGCTGTGCGGTGTTGGACTTT
GATGGGCACTTGAGAACAATGGCTCGTGGAGGGTGATGAAGGTGGCAT
>JF909129
TTAAATACTTTTAAGAAAAGACCAGTCGGAGGCTGTAAGGTCGTCCAGACCTTGAAGTTG
AGAAAACACTTGTGAATCCCCAATGCCTTCCGGAGGTTGTGGTTGAACCGTATCTGGAAT
GTGATGATGTCGTGGTTCATGTTCCCTGGTCTCCTGTCGTGGTTGGTGATGTCGAAATAG
AGGGGATTTGTTATTTCCCAGGTAAAAACGCCATTCTTTGCTTGAGGCGCAGTGATGAGT
TCCCCTGTGCGAGAATCCATGATTGATGCAGTCGATATGGAGATAGAACGAGCAACCGCA
TTCGAGGTCTACCCGCCTACGTCTGACGGCCCTAGTCTTCGCTGTGCGGTGTTGGACTTT
GATGGGCACTTGAGAACAATGGCTCGTGGAGGGTGATGAAGGTGGCAT
>JF909105
CTAAATACTTTTAAGAAAAGACCAGTCGGAGGCCGTAAGGTCGTCCAGACCTTGAAGTTG
AGAAAACACTTGTGAATCCCCAATGCCTTCCGGAGGTTGTGGTTGAACCGTATCTGGAAT
GTGATGATGTCGTGGTTCATGTTCCCTGGTCTCCTGTCGTGGTTGGTGATGTCGAAATAG
AGGGGATTTGTTATTTCCCAGGTAAAAACGCCATTCTTTGCTTGAGGCGCAGTGATGAGT
TCCCCTGTGCGAGAATCCATGATTGATGCAGTCGATATGGAGATAGAACGAGCAGCCGCA
TTCGAGGTCTACCCGTCTACGTCTGACGGCCCTAGTCTTCGCTGTGCGGTGTTGGACTTT
GATGGGCACTTGAGAACAATGGCTCGTGGAGGGTGATGAAGGTGGCAT
>JF909104
CTAAATACTTTTAAGAAAAGACCAGTCGGAGGCCGTAAGGTCGTCCAGACCTTGAAGTTG
AGAAAACACTTGTGAATCCCCAATGCCTTCCGGAGGTTGTGGTTGAACCGTATCTGGAAT
GTGATGATGTCGTGGTTCATGTTCCCTGGTCTCCTGTCGTGGTTGGTGATGTCGAAATAG
AGGGGATTTGTTATTTCCCAGGTAAAAACGCCATTCTTTGCTTGAGGCGCAGTGATGAGT
TCCCCTGTGCGAGAATCCATGATTGATGCAGTCGATATGGAGATAGAACGAGCAGCCGCA
TTCGAGGTCTACCCGTCTACGTCTGACGGCCCTAGTCTTCGCTGTGCGGTGTTGGACTTT
GATGGGCACTTGAGAACAATGGCTCGTGGAGGGTGATGAAGGTGGCAT
>JF909186
CTAAATACTCTTAAGAAACGACCAGTCTGAGGCCGTAAGGTCGTCCAGACCTTGAAGTTG
AGAAAACACTTGTGAATCGCCAATGCCTTCCGGAGGTTGTGGTTGAAACGTATCTGGAGT
GTGATGATGTCGTGGTTCATGTTCCCTGGCCTCTTGTCGTGGTTGGTGATGTCGAAATAA
AGGGGATTTGTTATTTCCCAGGTAAAAACGCCATTCTTTGCTTGAGGCGCAGTGATGAGT
TCCCCTGTGCGAGAATCCATGGTTGATGCAGTCGATATGGAGATAGAACGAGCAGCCACA
TTCGAGGTCTACTCGCCTACGTCTGAGGGCCCTGGTCTTCGCTGTGCGGTGTTGGACTTT
GATCGGCACTTGAGAACAATGGCTCGTGGAGGGTGACGAAGGTGGCAT
>JF909172
CTAAATACTCTTAAGAAACGACCAGTCTGAGGCCGTAAGGTCGTCCAGACCTTGAAGTTG
AGAAAACACTTGTGAATCGCCAATGCCTTCCGGAGGTTGTGGTTGAAACGTATCTGGAGT
GTGATGATGTCGTGGTTCATGTTCCCTGGCCTCTTGTCGTGGTTGGTGATGTCGAAATAA
AGGGGATTTGTTATTTCCCAGGTAAAAACGCCATTCTTTGCTTGAGGCGCAGTGATGAGT
TCCCCTGTGCGAGAATCCATGGTTGATGCAGTCGATATGGAGATAGAACGAGCAGCCACA
TTCGAGGTCTACTCGCCTACGTCTGAGGGCCCTGGTCTTCGCTGTGCGGTGTTGGACTTT
GATCGGCACTTGAGAACAATGGCTCGTGGAGGGTGACGAAGGTGGCAT
>JF909199
CTAAATACTCTTAAGAAACGACCAGTCTGAGGCCGTAAGGTCGTCCAGACCTTGAAGTTG
AGAAAACACTTGTGAATCGCCAATGCCTTCCGGAGGTTGTGGTTGAAACGTATCTGGAGT
GTGATGATGTCGTGGTTCATGTTCCCTGGCCTCTTGTCGTGGTTGGTGATGTCGAAATAT
AGGGGATTTGTTATTTCCCAGGTAAAAACGCCATTCTTTGCTTGAGGCGCAGTGATGAGT
TCCCCTGTGCGAGAATCCATGGTTGATGCAGTCGATATGGAGATAGAACGAGCAGCCACA
TTCGAGGTCTACTCGCCTACGTCTGAGGGCCCTGGTCTTCGCTGTGCGGTGTTGGACTTT
GATCGGCACTTGAGAACAATGGCTCGTGGAGGGTGACGAAGGTGGCAT
>JF909187
CTAAATACTCTTAAGAAACGACCAGTCTGAGGCCGTAAGGTCGTCCAGACCTTGAAGTTG
AGAAAACACTTGTGAATCGCCAATGCCTTCCGGAGGTTGTGGTTGAAACGTATCTGGAGT
GTGATGATGTCGTGGTTCATGTTCCCTGGCCTCTTGTCGTGGTTGGTGATGTCGAAATAG
AGGGGATTTGTTATTTCCCAGGTAAAAACGCCATTCTTTGCTTGAGGCGCAGTGATGAGT
TCCCCTGTGCGAGAATCCATGGTTGATGCAGTCGATATGGAGATAGAACGAGCAGCCACA
TTCGAGGTCTACTCGCCTACGTCTGAGGGCCCTGGTCTTCGCTGTGCGGTGTTGGACTTT
GATCGGCACTTGAGAACAATGGCTCGTGGAGGGTGACGAAGGTGGCAT
>JF909197
CTAAATACTCTTAAGAAACGACCAGTCTGAGGCCGTAAGGTCGTCCAGACCTTGAAGTTG
AGAAAACACTTGTGAATCGCCAATGCCTTCCGGAGGTTGTGGTTGAAACGTATCTGGAGT
GTGATGATGTCGTGGTTCATGTTCCCTGGCCTCGTCTCGTGGTTGGTGATGTCGAAATAG
AGGGGATTTGTTATTTCCCAGGTAAAAACGCCATTCTTTGCTTGAGGCGCAGTGATGAGT
TCCCCTGTGCGAGAATCCATGGTTGATGCAGTCGATATGGAGATAGAACGAGCAGCCACA
TTCGAGGTCTACGCGCCTACGTCTGAGGGCCCTGGTCTTCGCTGTGCGGTGTTGGACTTT
GATCGGCACTTGAGAACAATGGCTCGTGGAGGGTGACGAAGGTGGCAT
>JF909127
CTAAATACTCTTAAGAAACGACCAGTCGGAGGCCGTAAGGTCGTCCAGACCTTGAAGTTG
AGAAAACACTTGTGAATCGCCAATGCCTTCCGGAGGTTGTGGTTGAAACGTATCTGGAGT
GTGATGATGTCGTGGTTCATGTTCCCTGGCCTCGTGTCGTGGTTGGTGATGTCGAAATAG
AGGGGATTTGTTATTTCCCAGGTAAAAACGCCATTCTTTGCTTGAGGCGCAGTGATGAGT
TCCCCTGTGCGAGAATCCATGGTTGATGCAGTCGATATGGAGATAGAACGAGCAGCCACA
TTCGAGGTCTACTCGCCTACGTCTGAGGGCCCTGGTCTTCGCTGTGCGGTGTTGGACTTT
GATCGGCACTTGAGAACAATGGCTCGTGGAGGGTGACGAAGGTGGCAT
