# Supplementary material for: Gene Overlapping as a Modulator of Begomovirus Evolution
Source: Microorganisms. 2022 Feb 4;10(2):366. doi: 10.3390/microorganisms10020366 (PMC8875319; doi:10.3390/microorganisms10020366)
Supplement: Supplementary file 1 [file microorganisms-10-00366-s001.zip › File S1/East_African_cassava_mosaic_Kenya_virus/DNA_AC1.fasta]

>JF909134
CTAGTCTTCGCTGTGCGGTGTTGGACTTTGATGGGCACTTGAGAACAATGGCTCGTGGAG
GGTGATGAAGGTGGCATTCTTTAAAGCCCAGGCTTTAAGGGACTGGTTCTTTACCTCGTC
CAGAAACGCTTTATATGATGATGTTGGTCCTGGATTGCATAGGAAGATAGTGGGAATGCC
GCCTTTAATTTGAATTGGCTTCCCGTATTTTGTGTTGCTTTGCCAGTCCCTTTGGGCCCC
CATGAATTCTTTGAAATGCTTGAGGTAGTGGGGGTCTACGTCATCAATGACGTTGTACCA
TGCGTCGTTGCTGTATACTTTTGGACTGAGATCCAGGTGTCCACACAAGTAGTTATGTGG
TCCCAAAGAGCGAGCCCACATTGTCTTCCCTGTCCTACTATCTCCCTCGATTACGATACT
ACTAGGTCTCCATGGCCGCGCAGCGGAACCCATCACGTTCTCGGAAACCCAGGCTTCAAG
TTCCTCAGGAACGTTAGTGAAAGAAGAAGAAAGAAAGGGAGAAATATAAGGAGTGAGAGG
CTCTTGAAAAATCCTCTCTAAATTGCTATTTAAATTATGAAACTGTAAAACAAAATCTTT
TGGGGCTAGTTCCCGTATTACATTAAGAGCCTCTGACTTATTTGCTGAGTTAAGAGCCTT
GGCGTAAGCGTCATTGGCGGACTGTTGTCCGCCTCGAGCAGATCGTCCGTCGATCTGAAA
CTCGCCCCATTGGATGGTGTCTCCGTCCTTATCCAGATAGGACTTGACGTCGGAGCTTGA
TTTAGCTCCCTGAATATTTGGGTGGAAATGGGCTGACCGGGAAGGGGATATGAGGTCGAA
GAATCGTTGGTTGGTACAATTGTACTTGCCTTCGAACTGAATGAGGGCATGCAGATGAGG
TTCCCCATTTTCATGGAGCTCTCTGCAGATCTTGATGAACAATTTATTTGTTGGGGTTTG
GAGTTGTCGGAGCTGATTCAAGGCCTCTTCCTTCGATAGAGAACATTTGGGATATGTGAG
GAAATAGTTTTTGGCTTTGATGCTAAAACGACCAGCCCTTGGCAT
>JF909138
CTAGTCTTCGCTGTGCGGTGTTGGACTTTGATGGGCACTTGAGAACAATGGCTCGTGGAG
GGTGATGAAGGTGGCATTCTTTAAAGCCCAGGCTTTAAGGGACTGGTTCTTTACCTCGTC
CAGAAACGCTTTATATGATGATGTTGGTCCTGGATTGCATAGGAAGATAGTGGGAATGCC
GCCTTTAATTTGAATTGGCTTCCCGTATTTTGTGTTGCTTTGCCAGTCCCTTTGGGCCCC
CATGAATTCTTTGAAATGCTTGAGGTAGTGGGGGTCTACGTCATCAATGACGTTGTACCA
TGCGTCGTTGCTGTATACTTTTGGACTGAGATCCAGGTGTCCACACAAGTAGTTATGTGG
TCCCAAAGAGCGAGCCCACATTGTCTTCCCTGTCCTACTATCTCCCTCGATTACGATACT
ACTAGGTCTCCATGGCCGCGCAGCGGAACCCATCACGTTCTCGGAAACCCAGGCTTCAAG
TTCCTCAGGAACGTTAGTGAAAGAAGAAGAAAGAAAGGGAGAAATATAAGGAGTGAGAGG
CTCTTGAAAAATCCTCTCTAAATTGCTATTTAAATTATGAAACTGTAAAACAAAATCTTT
TGGGGCTAGTTCCCGTATTACATTAAGAGCCTCTGACTTATTTGCTGAGTTAAGAGCCTT
GGCGTAAGCGTCATTGGCGGACTGTTGTCCGCCTCGAGCAGATCGTCCGTCGATCTGAAA
CTCGCCCCATTGGATGGTGTCTCCGTCCTTATCCAGATAGGACTTGACGTCGGAGCTTGA
TTTAGCTCCCTGAATATTTGGGTGGAAATGGGCTGACCGGGAAGGGGATATGAGGTCGAA
GAATCGTTGGTTGGTACAATTGTACTTGCCTTCGAACTGAATGAGGGCATGCAGATGAGG
TTCCCCATTTTCATGGAGCTCTCTGCAGATCTTGATGAACAATTTATTTGTTGGGGTTTG
GAGTTGTCGGAGCTGATTCAAGGCCTCTTCCTTCGATAGAGAACATTTGGGATATGTGAG
GAAATAGTTTTTGGCTTTGATGCTAAAACGACCAGCCCTTGGCAT
>JF909136
CTAGTCTTCGCTGTGCGGTGTTGGACTTTGATGGGCACTTGAGAACAATGGCTCGTGGAG
GGTGATGAAGGTGGCATTCTTTAAAGCCCAGGCTTTAAGGGACTGGTTCTTTACCTCGTC
CAGAAACGCTTTATATGATGATGTTGGTCCTGGATTGCATAGGAAGATAGTGGGAATGCC
GCCTTTAATTTGAATTGGCTTCCCGTATTTTGTGTTGCTTTGCCAGTCCCTTTGGGCCCC
CATGAATTCTTTGAAATGCTTGAGGTAGTGGGGGTCTACGTCATCAATGACGTTGTACCA
TGCGTCGTTGCTGTATACTTTTGGACTGAGATCCAGGTGTCCACACAAGTAGTTATGTGG
TCCCAAAGAGCGAGCCCACATTGTCTTCCCTGTCCTACTATCTCCCTCGATTACGATACT
ACTAGGTCTCCATGGCCGCGCAGCGGAACCCATCACGTTCTCGGAAACCCAGGCTTCAAG
TTCCTCAGGAACGTTAGTGAAAGAAGAAGAAAGAAAGGGAGAAATATAAGGAGTGAGAGG
CTCTTGAAAAATCCTCTCTAAATTGCTATTTAAATTATGAAACTGTAAAACAAAATCTTT
TGGGGCTAGTTCCCGTATTACATTAAGAGCCTCTGACTTATTTGCTGAGTTAAGAGCCTT
GGCGTAAGCGTCATTGGCGGACTGTTGTCCGCCTCGAGCAGATCGTCCGTCGATCTGAAA
CTCGCCCCATTGGATGGTGTCTCCGTCCTTATCCAGATAGGACTTGACGTCGGAGCTTGA
TTTAGCTCCCTGAATATTTGGGTGGAAATGGGCTGACCGGGAAGGGGATATGAGGTCGAA
GAATCGTTGGTTGGTACAATTGTACTTGCCTTCGAACTGAATGAGGGCATGCAGATGAGG
TTCCCCATTTTCATGGAGCTCTCTGCAGATCTTGATGAACAATTTATTTGTTGGGGTTTG
GAGTTGTCGGAGCTGATTCAAGGCCTCTTCCTTCGATAGAGAACATTTGGGATATGTGAG
GAAATAGTTTTTGGCTTTGATGCTAAAACGACCAGCCCTTGGCAT
>JF909137
CTAGTCTTCGCTGTGCGGTGTTGGACTTTGATGGGCACTTGAGAACAATGGCTCGTGGAG
GGTGATGAAGGTGGCATTCTTTAAAGCCCAGGCTTTAAGGGACTGGTTCTTTACCTCGTC
CAGAAACGCTTTATATGATGATGTTGGTCCTGGATTGCATAGGAAGATAGTGGGAATGCC
GCCTTTAATTTGAATTGGCTTCCCGTATTTTGTGTTGCTTTGCCAGTCCCTTTGGGCCCC
CATGAATTCTTTGAAATGCTTGAGGTAGTGGGGGTCTACGTCATCAATGACGTTGTACCA
TGCGTCGTTGCTGTATACTTTTGGACTGAGATCCAGGTGTCCACACAAGTAGTTATGTGG
TCCCAAAGAGCGAGCCCACATTGTCTTCCCTGTCCTACTATCTCCCTCGATTACGATACT
ACTAGGTCTCCATGGCCGCGCAGCGGAACCCATCACGTTCTCGGAAACCCAGGCTTCAAG
TTCCTCAGGAACGTTAGTGAAAGAAGAAGAAAGAAAGGGAGAAATATAAGGAGTGAGAGG
CTCTTGAAAAATCCTCTCTAAATTGCTATTTAAATTATGAAACTGTAAAACAAAATCTTT
TGGGGCTAGTTCCCGTATTACATTAAGAGCCTCTGACTTATTTGCTGAGTTAAGAGCCTT
GGCGTAAGCGTCATTGGCGGACTGTTGTCCGCCTCGAGCAGATCGTCCGTCGATCTGAAA
CTCGCCCCATTGGATGGTGTCTCCGTCCTTATCCAGATAGGACTTGACGTCGGAGCTTGA
TTTAGCTCCCTGAATATTTGGGTGGAAATGGGCTGACCGGGAAGGGGATATGAGGTCGAA
GAATCGTTGGTTGGTACAATTGTACTTGCCTTCGAACTGAATGAGGGCATGCAGATGAGG
TTCCCCATTTTCATGGAGATCTCTGCAGATCTTGATGAACAATTTATTTGTTGGGGTTTG
GAGTTGTCGGAGCTGATTCAAGGCCTCTTCCTTCGATAGAGAACATTTGGGATATGTGAG
GAAATAGTTTTTGGCTTTGATGCTAAAACGACCAGCCCTTGGCAT
>JF909148
CTAGTCTTCGCTGTGCGGTGTTGGACTTTGATGGGCACTTGAGAACAATGGCTCGTGGAG
GGTGATGAAGGTGGCATTCTTTAAAGCCCAGGCTTTAAGGGACTGGTTCTTTTCCTCGTC
CAGAAACTCTTTATATGATGATGTTGGTCCTGGATTGCATAGGAAGATAGTGGGAATGCC
GCCTTTAATTTGAATTGGCTTCCCGTATTTTGTATTGCTTTGCCAGTCCCTTTGGGCCCC
CATGAATTCTTTGAAATGCTTGAGGTAGTGGGGGTCGACGTCATCAATGACGTTGTACCA
TGCGTCGTTGCTGTATACTTTTGGACTGAGATCCAGGTGTCCACACAAGTAGTTATGTGG
TCCCAAAGAGCGAGCCCACATGGTCTTCCCTGTCCTACTATCTCCCTCGAGTACGATACT
ACTAGGTCTCCATGGCCGCGCAGCGGAACCCATCACGTTCTCGGAAACCCAGGCTTCAAG
TTCCTCAGGAACGTTAGTGAAAGAAGAAGAAAGAAAGGGAGAAATATAAGGAGTGAGAGG
CTCTTGAAAAATCCTCTCTAAATTGCTATTTAAATTATGAAACTGTAAAACAAAATCTTT
TGGGGCCAGTTCCCGTATTACATTAAGAGCCTCTGACTTATTTGCTGAGTTAAGAGCCTT
GGCGTAAGCGTCATTGGCGGATTGTTGTCCGCCTCGAGCAGATCGTCCGTCGATCTGAAA
CTCGCCCCATTGGATGGTGTCTCCGTCCTTATCCAGATAGGACTTGACGTCGGAGCTTGA
TTTAGCTCCCTGAATATTTGGGTGGAAATGGGCTGACCGGGAAGGGGATATGAGGTCGAA
GAATCGTTGGTTGGTACAATTGTACTTGCCTTCGAACTGAATGAGGGCATGCAGATGAGG
TTCCCCATTTTCATGGAGCTCTCTGCAGATCTTGATGAACAATTTATTGGTTGGGGTTTG
GATTTGTCGGAGCTGATTCAAGGCCTCTTCTTTCGATAGAGAACATTTGGGATATGTGAG
GAAATAGTTTTTGGCTTTGATGCTAAAACGACCAGCCCTTGGCAT
>JF909145
CTAGTCTTCGCTGTGCGGTGTTGGACTTTGATGGGCACTTGAGAACAATGGCTCGTGGAG
GGTGATGAAGGTGGCATTCTTTAAAGCCCAGGCTTTAAGGGACTGGTTCTTTTCCTCGTC
CAGAAACTCTTTATATGATGATGTTGGTCCTGGATTGCATAGGAAGATAGTGGGAATGCC
GCCTTTAATTTGAATTGGCTTCCCGTATTTTGTATTGCTTTGCCAGTCCCTTTGGGCCCC
CATGAATTCTTTGAAATGCTTGAGGTAGTGGGGGTCGACGTCATCAATGACGTTGTACCA
TGCGTCGTTGCTGTATACCTTTGGACTGAGATCCAGGTGTCCACACAAGTAGTTATGTGG
TCCCAAAGAGCGAGCCCACATTGTCTTTCCTGTCCTACTATCTCCCTCGATTACGATACT
ACTAGGTCTCCATGGCCGCGCAGCGGAACCCATCACGTTCTCGGAAACCCAGGCTTCAAG
TTCCTCAGGAACGTTAGTGAAAGAAGAAGAAAGAAAGGGAGAAATATAAGGAGTGAGAGG
CTCTTGAAAAATCCTCTCTAAATTGCTATTTAAATTATGAAACTGTAAAACAAAATCTTT
TGGGGCTAGTTCCCGTATTACATTAAGAGCCTCTGACTTATTTGCTGAGTTAAGAGCCTT
GGCGTAAGCGTCATTGGCGGATTGTTGTCCGCCTCGAGCAGATCGTCCGTCGATCTGAAA
CTCGCCCCATTGGATGGTGTCTCCGTCCTTATCCAGATAGGACTTGACGTCGGAGCTTGA
TTTAGCTCCCTGAATATTTGGGTGGAAATGGGCGGACCGGGAAGGGGATATGAGGTCGAA
GAATCGTTGGTTGGTACAATTGTACTTGCCTTCGAATTGAATGAGGGCATGCAGATGAGG
TTCCCCATTTTCATGGAGCTCTCTGCAGATCTTGATGAACAATTTATTGGTTGGGGTTTG
GAGTTGTCGGAGCTGATTCAAGGCCTCTTCTTTCGATAGAGAACATTTGGGATATGTGAG
GAAATAGTTTTTGGCTTTGATGCTAAAACGACCAGCCCTTGGCAT
>JF909144
CTAGTCTTCGCTGTGCGGTGTTGGACTTTGATGGGCACTTGAGAACAATGGCTCGTGGAG
GGTGATGAAGGTGGCATTCTTTAAAGCCCAGGCTTTAAGGGACTGGTTCTTTTCCTCGTC
CAGAAACTCTTTATATGATGATGTTGGTCCTGGATTGCATAGGAAGATAGTGGGAATGCC
GCCTTTAATTTGAATTGGCTTCCCGTATTTTGTATTGCTTTGCCAGTCCCTTTGGGCCCC
CATGAATTCTTTGAAATGCTTGAGGTAGTGGGGGTCGACGTCATCAATGACGTTGTACCA
TGCGTCGTTGCTGTATACCTTTGGACTGAGATCCAGGTGTCCACACAAGTAGTTATGTGG
TCCCAAAGAGCGAGCCCACATTGTCTTTCCTGTCCTACTATCTCCCTCGATTACGATACT
ACTAGGTCTCCATGGCCGCGCAGCGGAACCCATCACGTTCTCGGAAACCCAGGCTTCAAG
TTCCTCAGGAACGTTAGTGAAAGAAGAAGAAAGAAAGGGAGAAATATAAGGAGTGAGAGG
CTCTTGAAAAATCCTCTCTAAATTGCTATTTAAATTATGAAACTGTAAAACAAAATCTTT
TGGGGCTAGTTCCCGTATTACATTAAGAGCCTCTGACTTATTTGCTGAGTTAAGAGCCTT
GGCGTAAGCGTCATTGGCGGATTGTTGTCCGCCTCGAGCAGATCGTCCGTCGATCTGAAA
CTCGCCCCATTGGATGGTGTCTCCGTCCTTATCCAGATAGGACTTGACGTCGGAGCTTGA
TTTAGCTCCCTGAATATTTGGGTGGAAATGGGCGGACCGGGAAGGGGATATGAGGTCGAA
GAATCGTTGGTTGGTACAATTGTACTTGCCTTCGAATTGAATGAGGGCATGCAGATGAGG
TTCCCCATTTTCATGGAGCTCTCTGCAGATCTTGATGAACAATTTATTGGTTGGGGTTTG
GAGTTGTCGGAGCTGATTCAAGGCCTCTTCTTTCGATAGAGAACATTTGGGATATGTGAG
GAAATAGTTTTTGGCTTTGATGCTAAAACGACCAGCCCTTGGCAT
>JF909142
CTAGTCTTCGCTGTGCGGTGTTGGACTTTGATGGGCACTTGAGAACAATGGCTCGTGGAG
GGTGATGAAGGTGGCATTCTTTAAAGCCCAGGCTTTAAGGGACTGGTTCTTTTCCTCGTC
CAGAAACTCTTTATATGATGATGTTGGTCCTGGATTGCATAGGAAGATAGTGGGAATGCC
GCCTTTAATTTGAATTGGCTTCCCGTATTTTGTATTGCTTTGCCAGTCCCTTTGGGCCCC
CATGAATTCTTTGAAATGCTTGAGGTAGTGGGGGTCGACGTCATCAATGACGTTGTACCA
TGCGTCGTTGCTGTATACCTTTGGACTGAGATCCAGGTGTCCACACAAGTAGTTATGTGG
TCCCAAAGAGCGAGCCCACATTGTCTTTCCTGTCCTACTATCTCCCTCGATTACGATACT
ACTAGGTCTCCATGGCCGCGCAGCGGAACCCATCACGTTCTCGGAAACCCAGGCTTCAAG
TTCCTCAGGAACGTTAGTGAAAGAAGAAGAAAGAAAGGGAGAAATATAAGGAGTGAGAGG
CTCTTGAAAAATCCTCTCTAAATTGCTATTTAAATTATGAAACTGTAAAACAAAATCTTT
TGGGGCTAGTTCCCGTATTACATTAAGAGCCTCTGACTTATTTGCTGAGTTAAGAGCCTT
GGCGTAAGCGTCATTGGCGGATTGTTGTCCGCCTCGAGCAGATCGTCCGTCGATCTGAAA
CTCGCCCCATTGGATGGTGTCTCCGTCCTTATCCAGATAGGACTTGACGTCGGAGCTTGA
TTTAGCTCCCTGAATATTTGGGTGGAAATGGGCGGACCGGGAAGGGGATATGAGGTCGAA
GAATCGTTGGTTGGTACAATTGTACTTGCCTTCGAATTGAATGAGGGCATGCAGATGAGG
TTCCCCATTTTCATGGAGCTCTCTGCAGATCTTGATGAACAATTTATTGGTTGGGGTTTG
GAGTTGTCGGAGCTGATTCAAGGCCTCTTCTTTCGATAGAGAACATTTGGGATATGTGAG
GAAATAGTTTTTGGCTTTGATGCTAAAACGACCAGCCCTTGGCAT
>JF909143
CTAGTCTTCGCTGTGCGGTGTTGGACTTTGATGGGCACTTGAGAACAATGGCTCGTGGAG
GGTGATGAAGGTGGCATTCTTTAAAGCCCAGGCTTTAAGGGACTGGTTCTTTTCCTCGTC
CAGAAACTCTTTATATGATGATGTTGGTCCTGGATTGCATAGGAAGATAGTGGGAATGCC
GCCTTTAATTTGAATTGGCTTCCCGTATTTTGTATTGCTTTGCCAGTCCCTTTGGGCCCC
CATGAATTCTTTGAAATGCTTGAGGTAGTGGGGGTCGACGTCATCAATGACGTTGTACCA
TGCGTCGTTGCTGTATACCTTTGGACTGAGATCCAGGTGTCCACACAAGTAGTTATGTGG
TCCCAAAGAGCGAGCCCACATTGTCTTTCCTGTCCTACTATCTCCCTCGATTACGATACT
ACTAGGTCTCCATGGCCGCGCAGCGGAACCCATCACGTTCTCGGAAACCCAGGCTTCAAG
TTCCTCAGGAACGTTAGTGAAAGAAGAAGAAAGAAAGGGAGAAATATAAGGAGTGAGAGG
CTCTTGAAAAATCCTCTCTAAATTGCTATTTAAATTATGAAACTGTAAAACAAAATCTTT
TGGGGCTAGTTCCCGTATTACATTAAGAGCCTCTGACTTATTTGCTGAGTTAAGAGCCTT
GGCGTAAGCGTCATTGGCGGATTGTTGTCCGCCTCGAGCAGATCGTCCGTCGATCTGAAA
CTCGCCCCATTGGATGGTGTCTCCGTCCTTATCCAGATAGGACTTGACGTCGGAGCTTGA
TTTAGCTCCCTGAATATTTGGGTGGAAATGGGCGGACCGGGAAGGGGATATGAGGTCGAA
GAATCGTTGGTTGGTACAATTGTACTTGCCTTCGAATTGAATGAGGGCATGCAGATGAGG
TTCCCCATTTTCATGGAGCTCTCTGCAGATCTTGATGAACAATTTATTGGTTGGGGTTTG
GAGTTGTCGGAGCTGATTCAAGGCCTCTTCTTTCGATAGAGAACATTTGGGATATGTGAG
GAAATAGTTTTTGGCTTTGATGCTAAAACGACCAGCCCTTGGCAT
>JF909141
CTAGTCTTCGCTGTGCGGTGTTGGACTTTGATGGGCACTTGAGAACAATGGCTCGTGGAG
GGTGATGAAGGTGGCATTCTTTAAAGCCCAGGCTTTAAGGGACTGGTTCTTTTCCTCGTC
CAGAAACTCTTTATATGATGATGTTGGTCCTGGATTGCATAGGAAGATAGTGGGAATGCC
GCCTTTAATTTGAATTGGCTTCCCGTATTTTGTATTGCTTTGCCAGTCCCTTTGGGCCCC
CATGAATTCTTTGAAATGCTTGAGGTAGTGGGGGTCGACGTCATCAATGACGTTGTACCA
TGCGTCGTTGCTGTATACCTTTGGACTGAGATCCAGGTGTCCACACAAGTAGTTATGTGG
TCCCAAAGAGCGAGCCCACATTGTCTTCCCTGTCCTACTATCTCCCTCGATTACGATACT
ACTAGGTCTCCATGGCCGCGCAGCGGAACCCATCACGTTCTCGGAAACCCAGGCTTCAAG
TTCCTCAGGAACGTTAGTGAAAGAAGAAGAAATAAAGGGAGAAATATAAGGAGTGAGAGG
CTCTTGAAAAATCCTCTCTAAATTGCTATTTAAATTATGAAACTGTAAAACAAAATCTTT
TGGGGCTAGTTCCCGTATTACATTAAGAGCCTCTGACTTATTTGCTGAGTTAAGAGCCTT
GGCGTAAGCGTCATTGGCGGATTGTTGTCCGCCGCGAGCAGAGCGTCCGTCGATCTGAAA
CTCGCCCCATTGGATGGTGTCTCCGTCCTTATCCAGATAGGACTTGACGTCGGAGCTTGA
TTTAGCTCCCTGAATATTTGGGTGGAAATGGGCGGACCGGGAAGGGGAAATGAGGTCGAA
GAATCGTTGGTTGGTACAATTGTACTTGCCTTCGAACTGAATGAGGGCATGCAGATGAGG
TTCCCCATTTTCATGGAGCTCTCTGCAGATCTTGATGAACAATTTATTGGTTGGGGTTTG
GAGTTGTCGGAGCTGATTCAAGGCCTCTTCTTTCGATAGATAACATTTGGGATATGTGAG
GAAATAGTTTTTGGCTTTGATGCTAAAACGACCAGCCCTTGGCAT
>JF909140
CTAGTCTTCGCTGTGCGGTGTTGGACTTTGATGGGCACTTGAGAACAATGGCTCGTGGAG
GGTGATGAAGGTGGCATTCTTTAAAGCCCAGGCTTTAAGGGACTGGTTCGTTTCCTCGTC
CAGAAACTCTTTATATGATGATGTTGGTCCTGGATTGCATAGGAAGATAGTGGGAATGCC
GCCTTTAATTTGAATTGGCTTCCCGTATTTTGTATTGCTTTGCCAGTCCCTTTGGGCCCC
CATGAATTCTTTGAAATGCTTGAGGTAGTGGGGGTCGACGTCATCAATGACGTTGTACCA
TGCGTCGTTGCTGTATACCTTTGGACTGAGATCCAGGTGTCCACACAAGTAGTTATGTGG
TCCCAAAGAGCGAGCCCACATTGTCTTCCCTGTCCTACTATCTCCCTCGATTACGATACT
ACTAGGTCTCCATGGCCGCGCAGCGGAACCCATCACGTTCTCGGAAACCCAGGCTTCAAG
TTCCTCAGGAACGTTAGTGAAAGAAGAAGAAATAAAGGGAGAAATATAAGGAGTGAGAGG
CTCTTGAAAAATCCTCTCTAAATTGCTATTTAAATTATGAAACTGTAAAACAAAATCTTT
TGGGGCTAGTTCCCGTATTACATTAAGAGCCTCTGACTTATTTGCTGAGTTAAGAGCCTT
GGCGTAAGCGTCATTGGCGGATTGTTGTCCGCCGCGAGCAGAGCGTCCGTCGATCTGAAA
CTCGCCCCATTGGATGGTGTCTCCGTCCTTATCCAGATAGGACTTGACGTCGGAGCTTGA
TTTAGCTCCCTGAATATTTGGGTGGAAATGGGCGGACCGGGAAGGGGAAATGAGGTCGAA
GAATCGTTGGTTGGTACAATTGTACTTGCCTTCGAACTGAATGAGGGCATGCAGATGAGG
TTCCCCATTTTCATGGAGCTCTCTGCAGATCTTGATGAACAATTTATTGGTTGGGGTTTG
GAGTTGTCGGAGCTGATTCAAGGCCTCTTCTTTCGATAGATAACATTTGGGATATGTGAG
GAAATAGTTTTTGGCTTTGATGCTAAAACGACCAGCCCTTGGCAT
>JF909135
CTAGTCTTCGCTGTGCGGTGTTGGACTTTGATGGGCACTTGAGAACAATGGCTCGTGGAG
GGTGATGAAGGTGGCATTCTTTAAAGCCCAGGCTTTAAGGGACTGGTTCTTTTCCTCGTC
CAGAAACTCTTTATATGATGATGTTGGTCCTGGATTGCATAGGAAGATAGTGGGAATGCC
GCCTTTAATTTGAATTGGCTTCCCGTATTTTGTATTGCTTTGCCAGTCCCTTTGGGCCCC
CATGAATTCTTTGAAATGTTTGAGGTAGTGGGGGTCGACGTCATCAATGACGTTGTACCA
TGCGTCGTTGCTGTATACCTTTGGACTGAGATCCAGGTGTCCACACAAGTAGTTATGTGG
TCCCAAAGAGCGAGCCCACATTGTCTTCCCTGTCCTACTATCTCCCTCGATTACGATACT
ACTGGGTCTCCATGGCCGCGCAGCGGAACCCATCACGTTCTCGGAAACCCATGCTTCAAG
TTCCTCAGGAACGTTAGTGAAAGAAGAAGAAAGAAAGGGAGAAATATAAGGAGTGAGAGG
CTCTTGAAAAATCCTCTCTAAATTGCTATTTAAATTATGAAACTGTAAAACAAAATCTTT
TGGGGCTAGTTCCCGTATTACATTAAGAGCCTCTGACTTATTTGCTGAGTTAAGAGCCTT
GGCGTAAGCGTCATTGGCGGATTGTTGTCCGCCTCGAGCAGATCGTCCGTCGATCTGAAA
CTCGCCCCATTGGATGGTGTCTCCGTCCTTATCCAGATAGGACTTGACGTCGGAGCTTGA
TTTAGCTCCCTGAATATTTGGGTGGAAATGGGCTGACCGGGAAGGGGAGATGAGGTCGAA
GAATCGTTGGTTGGTACAATTGTACTTGCCTTCGAACTGAATGAGGGCATGCAGATGAGG
TTCCCCATTTTCATGGAGCTCTCTGCAGATCTTGATGAACAATTTATTGGTTGGGGTTTG
GAGTTGTTGGAGCTGATTCAAGGCCTCTTCTTTCGATAGAGAACATTTGGGATATGTGAG
GAAATAGTTTTTGGCTTTGATGCTAAAACGACCAGCCCTTGGCAT
>JF909128
CTAGTCTTCGCTGTGCGGTGTTGGACTTTGATGGGCACTTGAGAACAATGGCTCGTGGAG
GGTGATGAAGGTGGCATTCTTTAAAGCCCAGGCTTTAAGGGACTGGTTCTTTTCCTCGTC
CAGAAACTCTTTATATGATGATGTTGGTCCTGGATTGCATAGGAAGATAGTGGGAATGCC
GCCTTTAATTTGAATTGGCTTCCCGTATTTTGTATTGCTTTGCCAGTCCCTTTGGGCCCC
CATGAATTCTTTGAAATGTTTGAGGTAGTGGGGGTCGACGTCATCAATGACGTTGTACCA
TGCGTCGTTGCTGTATACCTTTGGACTGAGATCCAGGTGTCCACACAAGTAGTTATGTGG
TCCCAAAGAGCGAGCCCACATTGTCTTCCCTGTCCTACTATCTCCCTCGATTACGATACT
ACTGGGTCTCCATGGCCGCGCAGCGGAACCCATCACGTTCTCGGAAACCCATGCTTCAAG
TTCCTCAGGAACGTTAGTGAAAGAAGAAGAAAGAAAGGGAGAAATATAAGGAGTGAGAGG
CTCTTGAAAAATCCTCTCTAAATTGCTATTTAAATTATGAAACTGTAAAACAAAATCTTT
TGGGGCTAGTTCCCGTATTACATTAAGAGCCTCTGACTTATTTGCTGAGTTAAGAGCCTT
GGCGTAAGCGTCATTGGCGGATTGTTGTCCGCCTCGAGCAGATCGTCCGTCGATCTGAAA
CTCGCCCCATTGGATGGTGTCTCCGTCCTTATCCAGATAGGACTTGACGTCGGAGCTTGA
TTTAGCTCCCTGAATATTTGGGTGGAAATGGGCTGACCGGGAAGGGGAGATGAGGTCGAA
GAATCGTTGGTTGGTACAATTGTACTTGCCTTCGAACTGAATGAGGGCATGCAGATGAGG
TTCCCCATTTTCATGGAGCTCTCTGCAGATCTTGATGAACAATTTATTGGTTGGGGTTTG
GAGTTGTTGGAGCTGATTCAAGGCCTCTTCTTTCGATAGAGAACATTTGGGATATGTGAG
GAAATAGTTTTTGGCTTTGATGCTAAAACGACCAGCCCTTGGCAT
>JF909132
CTAGTCTTCGCTGTGCGGTGTTGGACTTTGATGGGCACTTGAGAACAATGGCTCGTGGAG
GGTGATGAAGGTGGCATTCTTTAAAGCCCAGGCTTTAAGGGACTGGTTCTTTTCCTCGTC
CAGAAACTCTTTATATGATGATGTTGGTCCTGGATTGCATAGGAAGATAGTGGGAATGCC
GCCTTTAATTTGAATTGGCTTCCCGTATTTTGTATTGCTTTGCCAGTCCCTTTGGGCCCC
CATGAATTCTTTGAAATGCTTGAGGTAGTGGGGGTCGACGTCATCAATGACGTTGTACCA
TGCGTCGTTGCTGTATACCTTTGGACTGAGATCCAGGTGTCCACATAAGTAGTTATGTGG
TCCCAAAGAGCGAGCCCACATTGTCTTCCCTGTCCTACTATCTCCCTCGATTACGATACT
ACTAGGTCTCCATGGCCGCGCAGCGGAACCCATCACGTTCTCGGAAACCCAGGCTTCAAG
TTCATCAGGAACGTTAGTGAAAGAAGAAGAAAGAAAGGGAGAAATATAAGGACTGAGAGG
CTCTTGAAAAATCCTCTCTAAATTGCTATTTAAATTATGAAACTGTAAAACAAAATCTTT
TGGGGCTAGTTCCCGTATTACATTAAGAGCCTCTGACTTATTTGCTGAGTTAAGAGCCTT
GGCGTAAGCGTCATTGGCGGATTGTTGTCCGCCTCGAGCAGATCGTCCGTCGATCTGAAA
CTCGCCCCATTGGACGGTGTCTCCGTCCTTATCCAGATAGGAATTGACGTCGGAGCTTGA
TTTAGCGCCCTGAATATTTGGGTGGAAATGGGCTGACCGGGAAGGGGATATGAGGTCGAA
GAATCGTTGGTTGGTACAATTGTACTTGCCTTCGAACTGAATGAGGGCATGCAGATGAGG
TTCCCCATTTTCATGGAGCTCTCTGCAGATCTTGATGAACAATTTATTGGTTGGGGTTTG
GAGTTGTCGGAGCTGATTCAAGGCCTCTTCTTTCGATAGAGAACATTTGGGATATGTGAG
GAAATAGTTTTTGGCTTTGATGCTAAAACGACCAGCCCTTGGCAT
>JF909130
CTAGTCTTCGCTGTGCGGTGTTGGACTTTGATGGGCACTTGAGAACAATGGCTCGTGGAG
GGTGATGAAGGTGGCATTCTTTAAAGCCCAGGCTTTAAGGGACTGGTTCTTTTCCTCGTC
CAGAAACTCTTTATATGATGATGTTGGTCCTGGATTGCATAGGAAGATAGTGGGAATGCC
GCCTTTAATTTGAATTGGCTTCCCGTATTTTGTATTGCTTTGCCAGTCCCTTTGGGCCCC
CATGAATTCTTTGAAATGCTTGAGGTAGTGGGGGTCGACGTCATCAATGACGTTGTACCA
TGCGTCGTTGCGGTATACCTTTGGACTGAGATCCAGGTGTCCACACAAGTAGTTATGTGG
TCCCAAAGAGCGAGCCCACATTGTCTTCCCTGTCCTACTATCGCCCTCGATTACGATACT
ACTAGGTCTCCATGGCCGCGCAGCGGAACCCATCACGTTCTCGGAAACCCAGGCTTCAAG
TTCCTCAGGAACGTTAGTGAAAGAAGAAGAAAGAAAGGGAGAAATATAAGGAGTGAGAGG
CTCTTGAAAAATCCTCTCTAAATTGCTAATTAAATTATGAAACTGTAAAACAAAATCTTT
TGGGGCTAGTTCCCGTATTACATTAAGAGCCTCTGACTTATTTGCTGAGTTAAGAGCCTT
GGCGTAAGCGTCATTGGCGGATTGTTGTCCGCCTCGAGCAGATCGTCCGTCGATCTGAAA
CTCGCCCCATTGGATGGTGTCTCCGTCCTTATCCAGATAGGACTTGACGTCGGAGCTTGA
TTTAGCTCCCTGAATATTTGGGTGGAAATGGGCGGACCGGGAAGGGGATATGAGGTCGAA
GAATCGTTGGTTGGTACAATTGTACTTGCCCTCGAACTGAATGAGGGCATGCAGATGAGG
TTCCCCATTTTCATGGAGCTCTCTGCAGATCTTGATGAACAATTTATTTGTTGGGGTTTG
GAGTTGTCGGAGCTGATTCAAGGCCTCTTCTTTCGATAGAGAACATTTGGGATATGTGAG
GAAATAGTTTTTGGCTTTGATGCTAAAACGACCAGCCCTTGGCAT
>JF909129
CTAGTCTTCGCTGTGCGGTGTTGGACTTTGATGGGCACTTGAGAACAATGGCTCGTGGAG
GGTGATGAAGGTGGCATTCTTTAAAGCCCAGGCTTTAAGGGACTGGTTCTTTTCCTCGTC
CAGAAACTCTTTATATGATGATGTTGGTCCTGGATTGCATAGGAAGATAGTGGGAATGCC
GCCTTTAATTTGAATTGGCTTCCCGTATTTTGTATTGCTTTGCCAGTCCCTTTGGGCCCC
CATGAATTCTTTGAAATGCTTGAGGTAGTGGGGGTCGACGTCATCAATGACGTTGTACCA
TGCGTCGTTGCGGTATACCTTTGGACTGAGATCCAGGTGTCCACACAAGTAGTTATGTGG
TCCCAAAGAGCGAGCCCACATTGTCTTCCCTGTCCTACTATCGCCCTCGATTACGATACT
ACTAGGTCTCCATGGCCGCGCAGCGGAACCCATCACGTTCTCGGAAACCCAGGCTTCAAG
TTCCTCAGGAACGTTAGTGAAAGAAGAAGAAAGAAAGGGAGAAATATAAGGAGTGAGAGG
CTCTTGAAAAATCCTCTCTAAATTGCTAATTAAATTATGAAACTGTAAAACAAAATCTTT
TGGGGCTAGTTCCCGTATTACATTAAGAGCCTCTGACTTATTTGCTGAGTTAAGAGCCTT
GGCGTAAGCGTCATTGGCGGATTGTTGTCCGCCTCGAGCAGATCGTCCGTCGATCTGAAA
CTCGCCCCATTGGATGGTGTCTCCGTCCTTATCCAGATAGGACTTGACGTCGGAGCTTGA
TTTAGCTCCCTGAATATTTGGGTGGAAATGGGCGGACCGGGAAGGGGATATGAGGTCGAA
GAATCGTTGGTTGGTACAATTGTACTTGCCCTCGAACTGAATGAGGGCATGCAGATGAGG
TTCCCCATTTTCATGGAGCTCTCTGCAGATCTTGATGAACAATTTATTTGTTGGGGTTTG
GAGTTGTCGGAGCTGATTCAAGGCCTCTTCTTTCGATAGAGAACATTTGGGATATGTGAG
GAAATAGTTTTTGGCTTTGATGCTAAAACGACCAGCCCTTGGCAT
>JF909147
CTAGTCTTCGCTGTGCGGTGTTGGACTTTGATGGGCACTTGTGAACAATGGCTCGTGGAG
GGTGATGAAGGTGGCATTCTTTAAAGCCCAGGCTTTAAGGGAGTGGTTCTTTTCCTCGTC
CAGAAACTCTTTATATGATGATGTTGGTCCTGGATTGCATAGGAAGATAGTGGGAATGCC
GCCTTTAATTTGAATTGGCTTCCCGTATTTTGTATTGCTTTGCCAGTCCCTTTGGGCCCC
CATGAATTCTTTGAAATGCTTGAGGTAGTGGGGGTCGACGTCATCAATGACGTTGTACCA
TGCGTCGTTGCTGTATACCTTTGGACTGAGATCCAGGTGTCCACACAAGTAGTTATGTGG
TCCCAAAGAGCGAGCCCACATAGTCTTCCCTGTCCTACTATCTCCCTCGATGACGATACT
ACTAGGTCTCCATGGCCGCGCAGCGGAACCCATCACGTTCTCGGAAACCCAGGCTTCAAG
TTCCTCAGGAACGTTAGTGAACGAAGAAGAAAGAAAGGGAGAAATATAAGGAGTGAGAGG
CTCTTGAAAAATCCTCTCTAAATTGCTATTTAAATTATGAAACTGTAAAACAAAATCTTT
TGGGGCTAGTTCCCGTATTACATTAAGAGCCTCTGACTTATTTGCTGAGTTAAGAGCCTT
GGCGTAAGCGTCATTGGCGGATTGTTGTCCGCCTCGAGCAGATCGTCCGTCGATCTGAAA
CTCGCCCCATTGGATGGTGTCTCCGTCCTTATCCAGATAGGACTTGACGTCGGAGCTTGA
TTTAGCTCCCTGAATATTTGGGTGGAAATGGGCGGACCGGGAAGGGGATATGAGGTCGAA
GAATCGTTGGTTGGTACAATTGTACTTGCCTTCGAACTGAATGAGGGCATGCAGATGAGG
TTCCCCATTTTCATGGAGCTCTCTGCAGATCTTGATGAACAATTTATTGGTTGGGGTTTG
GAGTTGTCGGAGCTGATTCAAGGCCTCTTCTTTCGATAGAGAACACTTGGGATATGTGAG
GAAATAGTTTTTGGCTTTGATGCTAAAACGACCAGCCCTTGGCAT
>JF909102
CTAGTCTTCGCTGTGCGGTGTTTGACTTTGATGGGCACTTGTGAACAATGGCTCGTGGAG
GGTGATGAAGGTGGCATTCTTTAAAGCCCAGGCTTTAAGGGAGTGGTTCTTTTCCTCGTC
CAGAAACTCTTTATATGATGATGTTGGTCCTGGATTGCATAGGAAGATAGTGGGAATGCC
GCCTTTAATTTGAATTGGCTTCCCGTATTTTGTATTGCTTTGCCAGTCCCTTTGGGCCCC
CATGAATTCTTTGAAATGCTTGAGGTAGTGGGGGTCGACGTCATCAATGACGTTGTACCA
TGCGTCGTTGCTGTATACCTTTGGACTGAGATCCAGGTGTCCACACAAGTAGTTATGTGG
TCCCAAAGAGCGAGCCCACATAGTCTTCCCTGTCCTACTATCTCCCTCGATGACGATACT
ACTAGGTCTCCATGGCCGCGCAGCGGAACCCATCACGTTCTCGGAAACCCAGGCTTCAAG
TTCCTCAGGAACGTTAGTGAACGAAGAAGAAAGAAAGGGAGAAATATAAGGAGTGAGAGG
CTCTTGAAAAATCCTCTCTAAATTGCTATTTAAATTATGAAACTGTAAAACAAAATCTTT
TGGGGCTAGTTCCCGTATTACATTAAGAGCCTCTGACTTATTTGCTGAGTTAAGAGCCTT
GGCGTAAGCGTCATTGGCGGATTGTTGTCCGCCTCGAGCAGATCGTCCGTCGATCTGAAA
CTCGCCCCATTGGATGGTGTCTCCGTCCTTATCCAGATAGGACTTGACGTCGGAGCTTGA
TTTAGCTCCCTGAATATTTGGGTGGAAATGGGCGGACCGGGAAGGGGATATGAGGTCGAA
GAATCGTTGGTTGGTACAATTGTACTTGCCTTCGAACTGAATGAGGGCATGCAGATGAGG
TTCCCCATTTTCATGGAGCTCTCTGCAGATCTTGATGAACAATTTATTGGTTGGGGTTTG
GAGTTGTCGGAGCTGATTCAAGGCCTCTTCTTTCGATAGAGAACACTTGGGATATGTGAG
GAAATAGTTTTTGGCTTTGATGCTAAAACGACCAGCCCTTGGCAT
>JF909146
CTAGTCTTCGCTGTGCGGTGTTGGACTTTGATGGGCACTTGTGAACAATGGCTCGTGGAG
GGTGATGAAGGTGGCATTCTTTAAAGCCCAGGCTTTAAGGGAGTGGTTCTTTTCCTCGTC
CAGAAACTCTTTATATGATGATGTTGGTCCTGGATTGCATAGGAAGATAGTGGGAATGCC
GCCTTTAATTTGAATTGGCTTCCCGTATTTTGTATTGCTTTGCCAGTCCCTTTGGGCCCC
CATGAATTCTTTGAAATGCTTGAGGTAGTGGGGGTCGACGTCATCAATGACGTTGTACCA
TGCGTCGTTGCTGTATACCTTTGGACTGAGATCCAGGTGTCCACACAAGTAGTTATGTGG
TCCCAAAGAGCGAGCCCACATAGTCTTCCCTGTCCTACTATCTCCCTCGATGACGATACT
ACTAGGTCTCCATGGCCGCGCAGCGGAACCCATCACGTTCTCGGAAACCCAGGCTTCAAG
TTCCTCAGGAACGTTAGTGAACGAAGAAGAAAGAAAGGGAGAAATATAAGGAGTGAGAGG
CTCTTGAAAAATCCTCTCTAAATTGCTATTTAAATTATGAAACTGTAAAACAAAATCTTT
TGGGGCTAGTTCCCGTATTACATTAAGAGCCTCTGACTTATTTGCTGAGTTAAGAGCCTT
GGCGTAAGCGTCATTGGCGGATTGTTGTCCGCCTCGAGCAGATCGTCCGTCGATCTGAAA
CTCGCCCCATTGGATGGTGTCTCCGTCCTTATCCAGATAGGACTTGACGTCGGAGCTTGA
TTTAGCTCCCTGAATATTTGGGTGGAAATGGGCGGACCGGGAAGGGGATATGAGGTCGAA
GAATCGTTGGTTGGTACAATTGTACTTGCCTTCGAACTGAATGAGGGCATGCAGATGAGG
TTCCCCATTTTCATGGAGCTCTCTGCAGATCTTGATGAACAATTTATTGGTTGGGGTTTG
GAGTTGTCGGAGCTGATTCAAGGCCTCTTCTTTCGATAGAGAACACTTGGGATATGTGAG
GAAATAGTTTTTGGCTTTGATGCTAAAACGACCAGCCCTTGGCAT
>JF909108
CTAGTCTTCGCTGTGCGGTGTTGGACTTTGATGGGCACTTGAGAACAATGGCTCGTGGAG
GGTGATGAAGGTGGCATTCTTTAAAGCCCAGGCTTTAAGGGACTGGTTCTTTTCCTCGTC
CAGAAACTCTTTATATGATGATGTTGGTCCTGGATTGCATAGGAAGATAGTGGGAATGCC
GCCTTTAATTTGAATTGGCTTCCCGTACTTTGTATTGCTTTGCCAGTCCCTTTGGGCCCC
CATGAATTCTTTGAAATGCTTGAGGTAGTGGGGGTCGACGTCATCAATGACGTTGTACCA
TGCGTCGTTGCTGTATACCTTTGGACTGAGATCCAGGTGTCCACACAAGTAGTTATGTGG
TCCCAAGGAGCGAGCCCACATTGTCTTCCCTGTCCTACTATCTCCCTCGATGACGATACT
ACTAGGTCTCCATGGCCGCGCAGCGGAACCCATCACGTTCTCGGAAACCCAGGCTTCAAG
TTCCTCAGGAACGTTAGTGAAAGAAGAAGAAAGAAAGGGAGAAATATAAGGAGTGAGAGG
CTCTTGAAAAATCCTCTCTAAATTGCTATTTAAATTATGAAACTGTAAAACAAAATCTTT
TGGGGCTAGTTCCCGTATTACATTAAGAGCCTCTGACTTATTTGCTGAGTTAAGAGCCTT
GGCGTAAGCGTCATTGGCGGATTGTTGTCCGCCTCGAGCAGATCGTCCGTCGATCTGAAA
CTCGCCCCATTGGATGGTGTCTCCGTCCTTATCCAGATAGGACTTGACGTCGGAGCTTGA
TTTAGCTCCCTGAATATTTGGGTGGAAATGGGCGGACCGGGAAGGGGATATGAGGTCGAA
GAATCGTTGGTTGGTACAATTGTACTTGCCTTCGAACTGAATGAGGGCATGCAGATGAGG
TTCCCCATTTTCATGGAGCTCTCTGCAGATTTTGATGAACAATTTATTTGTTGGGGTTTG
TAGTTGTCGAAGCTGATCCAAGGCCTCTTCTTTCGATAGAGAACATTTGGGATATGTGAG
GAAATAGTTTTTGGCTTTGATGCTAAAACGACCAGCCCTTGGCAT
>JF909107
CTAGTCTTCGCTGTGCGGTGTTGGACTTTGATGGGCACTTGAGAACAATGGCTCGTGGAG
GGTGATGAAGGTGGCATTCTTTAAAGCCCAGGCTTTAAGGGACTGGTTCTTTTCCTCGTC
CAGAAACTCTTTATATGATGATGTTGGTCCTGGATTGCATAGGAAGATAGTGGGAATGCC
GCCTTTAATTTGAATTGGCTTCCCGTACTTTGTATTGCTTTGCCAGTCCCTTTGGGCCCC
CATGAATTCTTTGAAATGCTTGAGGTAGTGGGGGTCGACGTCATCAATGACGTTGTACCA
TGCGTCGTTGCTGTATACCTTTGGACTGAGATCCAGGTGTCCACACAAGTAGTTATGTGG
TCCCAAGGAGCGAGCCCACATTGTCTTCCCTGTCCTACTATCTCCCTCGATGACGATACT
ACTAGGTCTCCATGGCCGCGCAGCGGAACCCATCACGTTCTCGGAAACCCAGGCTTCAAG
TTCCTCAGGAACGTTAGTGAAAGAAGAAGAAAGAAAGGGAGAAATATAAGGAGTGAGAGG
CTCTTGAAAAATCCTCTCTAAATTGCTATTTAAATTATGAAACTGTAAAACAAAATCTTT
TGGGGCTAGTTCCCGTATTACATTAAGAGCCTCTGACTTATTTGCTGAGTTAAGAGCCTT
GGCGTAAGCGTCATTGGCGGATTGTTGTCCGCCTCGAGCAGATCGTCCGTCGATCTGAAA
CTCGCCCCATTGGATGGTGTCTCCGTCCTTATCCAGATAGGACTTGACGTCGGAGCTTGA
TTTAGCTCCCTGAATATTTGGGTGGAAATGGGCGGACCGGGAAGGGGATATGAGGTCGAA
GAATCGTTGGTTGGTACAATTGTACTTGCCTTCGAACTGAATGAGGGCATGCAGATGAGG
TTCCCCATTTTCATGGAGCTCTCTGCAGATTTTGATGAACAATTTATTTGTTGGGGTTTG
TAGTTGTCGAAGCTGATCCAAGGCCTCTTCTTTCGATAGAGAACATTTGGGATATGTGAG
GAAATAGTTTTTGGCTTTGATGCTAAAACGACCAGCCCTTGGCAT
>JF909109
CTAGTCTTCGCTGTGCGGTGTTGGACTTTGATGGGCACTTGAGAACAATGGCTCGTGGAG
GGTGATGAAGGTGGCATTCTTTAAAGCCCAGGCTTTAAGGGACTGGTTCTTTTCCTCGTC
CAGAAACTCTTTATATGATGATGTTGGTCCTGGATTGCATAGGAAGATAGTGGGAATGCC
GCCTTTAATTTGAATTGGCTTCCCGTACTTTGTATTGCTTTGCCAGTCCCTTTGGGCCCC
CATGAATTCTTTGAAATGCTTGAGGTAGTGGGGGTCGACGTCATCAATGACGTTGTACCA
TGCGTCGTTGCTGTATACCTTTGGACTGAGATCCAGGTGTCCACACAAGTAGTTATGTGG
TCCCAAGGAGCGAGCCCACATTGTCTTCCCTGTCCTACTATCTCCCTCGATGACGATACT
ACTAGGTCTCCATGGCCGCGCAGCGGAACCCATCACGTTCTCGGAAACCCAGGCTTCAAG
TTCCTCAGGAACGTTAGTGAAAGAAGAAGAAAGAAAGGGAGAAATATAAGGAGTGAGAGG
CTCTTGAAAAATCCTCTCTAAATTGCTATTTAAATTATGAAACTGTAAAACAAAATCTTT
TGGGGCTAGTTCCCGTATTACATTAAGAGCCTCTGACTTATTTGCTGAGTTAAGAGCCTT
GGCGTAAGCGTCATTGGCGGATTGTTGTCCGCCTCGAGCAGATCGTCCGTCGATCTGAAA
CTCGCCCCATTGGATGGTGTCTCCGTCCTTATCCAGATAGGACTTGACGTCGGAGCTTGA
TTTAGCTCCCTGAATATTTGGGTGGAAATGGGCGGACCGGGAAGGGGATATGAGGTCGAA
GAATCGTTGGTTGGTACAATTGTACTTGCCTTCGAACTGAATGAGGGCATGCAGATGAGG
TTCCCCATTTTCATGGAGCTCTCTGCAGATTTTGATGAACAATTTATTTGTTGGGGTTTG
TAGTTGTCGAAGCTGATCCAAGGCCTCTTCTTTCGATAGAGAACATTTGGGATATGTGAG
GAAATAGTTTTTGGCTTTGATGCTAAAACGACCAGCCCTTGGCAT
>JF909125
CTAGTCTTCGCTGTGCGGTGTTGGACCTTGATGGGCACTTGAGAACAATGGCTCGTGGAG
GGTGATGAAGGTGGCATTCTTTATAGCCCAGGCTTTAAGGGAATTGTTCTTTTCCTCGTC
CAGAAACTCTTTATATGATGATGTTGGTCCTGGATTGCATAGGAAGATAGTGGGAATGCC
GCCTTTAATTTGAATTGGCTTCCCGTACTTTGTATTGCTTTGCCAGTCCCTTTGGGCCCC
CATGAATTCTTTGAAATGCTTGAGGTAGTGGGGGTCGACGTCATCAATGACGTTGTACCA
TGCGTCGTTACTGTATACCTTTGGACTGAGATCCAGGTGTCCACACAAGTAGTTATGTGG
TCCCAAAGAGCGAGCCCACATTGTCTTCCCTGTCCTACTATCTCCCTCGATGACGATACT
ACTCGGTCTCCATGGCCGCGCAGCGGAACCCATCACGTTCTCGGAAACCCAGGCTTCAAG
TTCCTCAGGAACGTTAGTGAAAGAAGAAGAAAGAAAGGGAGAAATATAAGGAGGGAGAGG
CTCTTGAAAAATCCTCTCTAAATTGCTATTTAAATTATGAAACTGTAAAACAAAATCTTT
TGGGGCTAGTTCCCGTATTACATTAAGAGCCTCTGACTTATTTGCTGAGTTAAGAGCCTT
GGCGTAAGCGTCATTGGCGGATTGTTGTCCGCCTCGAGCAGATCGTCCGTCGATCTGAAA
CTCGCCCCATTGGATGGTGTCTCCGTCCTTATCCAGATAGGACTTGACGTCGGAGCTTGA
TTTAGCTCCCTGAATATTTGGGTGGAAATGGGCTGACCGGGAAGGTGATATGAGGTCGAA
GAATCGTTGGTTGGTACAATTGTACTTGCCTTCGAATTGAATGAGCGCATGCAGATGAGG
TTCCCCATTTTCATGGAGCTCTCTGCAGATCTTGATGAACAATTTATTTGTTGGGGTTTG
GAGCTGTCGGAGCTGGTCCAAGGCCTCTTCTTTCGATAGAGAACATTTGGGATATGTGAG
GAAATAGTTTTTGGCTTTGATGCTAAAACGACCAGCCCTTGGCAT
>JF909116
CTAGTCTTCGCTGTGCGGTGTTGGACTTTGATGGGCACTTGAGAACAATGGCTCGTGGAG
GGTGATGAAGGTGGCATTCTTTATAGCCCAGGCTTTAAGGGACTGGTTCTTTTCCTCGTC
CAGAAACTCTTTATATGATGATGTTGGTCCTGGATTGCATAGGAAGATAGTGGGAATGCC
GCCTTTAATTTGAATTGGCTTCCCGTACTTTGTATTGCTTTGCCAGTCCCTTTGGGCCCC
CATGAATTCTTTGAAATGCTTGAGGTAGTGGGGGTCGACGTCATCAATGATGTTGTACCA
TGCGTCGTTACTGTATACCTTTGGACTGAGATCCAGGTGTCCACACAAGTAATTATGTGG
TCCCAAAGAGCGAGCCCACATTGTCTTCCCTGTCCTACTATCTCCCTCGATGACGATACT
ACTCGGTCTCCATGGCCGCGCAGCGGAACCCATCACGTTCTCGGAAACCCAGGCTTCAAG
TTCCTCAGGAACGTTAGTGAAAGAAGAAGAAAGAAAGGGAGAAATATAAGGAGTGAGAGG
CTCTTGAAAAATCCTCTCTAAATTGCTATTTAAATTATGAAACTGTAAAACAAAATCTTT
TGGGGCTAGTTCCCGTATTACATTAAGAGCCTCTGACTTATTTGCTGAGTTAAGAGCCTT
GGCGTAAGCGTCATTGGCGGATTGTTGTCCGCCTCGAGCAGATCGTCCGTCGATCTGAAA
CTCGCCCCATTGGATGGTGTCTCCGTCCTTATCCAGATAGGACTTGACGTCGGAGCTTGA
TTTAGCTCCCTGAATATTTGGGTGGAAATGGGCTGACCGGGAAGGTGATATGAGGTCGAA
GAATCGTTGGTTGGTACAATTGTACTTGCCTTCGAACTGAATGAGCGCATGCAGATGAGG
TTCCCCATTTTCATGGAGCTCTCTGCAGATCTTGATGAACAATTTATTTGTTGGGGTTTG
GAGCTGTCGGAGCTGATCCAAGGCCTCTTCTTTCGATAGAGAACATTTGGGATATGTGAG
GAAATAGTTTTTGGCTTTGATGCTAAAACGACCAGCCCTTGGCAT
>JF909114
CTAGTCTTCGCTGTGCGGTGTTGGACTTTGATGGGCACTTGAGAACAATGGCTCGTGGAG
GGTGATGAAGGTGGCATTCTTTATAGCCCAGGCTTTAAGGGACTGGTTCTTTTCCTCGTC
CAGAAACTCTTTATATGATGATGTTGGTCCTGGATTGCATAGGAAGATAGTGGGAATGCC
GCCTTTAATTTGAATTGGCTTCCCGTACTTTGTATTGCTTTGCCAGTCCCTTTGGGCCCC
CATGAATTCTTTGAAATGCTTGAGGTAGTGGGGGTCGACGTCATCAATGACGTTGTACCA
TGCGTCGTTACTGTATACCTTTGGACTGAGATCCAGGTGTCCACACAAGTAGTTATGTGG
TCCCAAAGAGCGAGCCCACATTGTCTTCCCTGTCCTACTATCTCCCTCGATGACGATACT
ACTCGGTCTCCATGGCCGCGCAGCGGAACCCATCACGTTGTCGGAAACCCAAGCTTCAAG
TTCCTCAGGAACGTCAGTGAAAGAAGAAGAAAGAAAGGGAGAAATATAAGGAGTGAGAGG
CTCTTGAAAAATCCTCTCTAAATTGCTATTTAAATTATGAAACTGTAAAACAAAATCTTT
TGGGGCTAGTTCCCGTATTACATTAAGAGCCTCTGACTTATTTGCTGAGTTAAGAGCCTT
GGCGTAAGCGTCATTGGCGGATTGTTGTCCGCCTCGAGCAGATCGTCCGTCGATCTGAAA
CTCGCCCCATTGGATGGTGTCTCCGTCCTTATCCAGATAGGACTTGACGTCGGAGCTTGA
TTTAGCTCCCTGAATATTTGGGTGGAAATGGGCGGACCGGGAAGGTGATATGAGGTCGAA
GAATCGTTGGTTGGTACAATTGTACTTGCCTTCGAACTGAATGAGCGCATGCAGATGAGG
TTCCCCATTGTCATGGAGCTCTCTGCAGATCTTGATGAACAATTTATTTGTTGGGGTTTG
GAGCTGTCGGAGCTGATCCAAGGCCGCTTCTTTCGATAGAGAACATTTGGGATATGTGAG
GAAATAGTTTTTGGCTTTGATGCTAAAACGACCAGCCCTTGGCAT
>JF909095
CTAGTCTTCGCTGTGCGGTGTTGGACTTTGATGGGCACTTGAGAACAATGGCTCGTGGAG
GGTGATGAAGGTGGCATTCTTTATAGCCCAGGCTTTAAGGGACTTGTTCTTTTCCTCGTC
CAGAAACTCTTTATATGATGATGTTGGTCCTGGATTGCATAGGAAGATAGTGGGAATGCC
GCCTTTAATTTGAATTGGCTTCCCGTACTTTGTATTGCTTTGCCAGTCCCGTTGGGCCCC
CATGAATTCTTTGAAATGCTTGAGGTAGTGGGGGTCGACGTCATCAATGACGTTGTACCA
TGCGTCGTTACTGTATACCTTTGGACTGAGATCCAGGTGTCCACACAAGTAGTTATGTGG
TCCCAAAGAGCGAGCCCACATTGTCTTCCCTGTCCTACTATCTCCCTCGATGACGATACT
ACTCGGTCTCCATGGCCGCGCAGCGGAACCCATCACGTTCTCGGAAACCCAGGCTTCAAG
TTCCTCAGGAACGTTAGTGAAAGAAGAAGAAAGAAAGGGAGAAATATAAGGAGTGAGAGG
CTCTTGAAAAATCCTCTCTAAATTGCTATTTAAATTATGAAACTGTAAAACAAAATCTTT
TGGGGCTAGTTCCCGTATTACATTAAGAGCCTCTGACTTATTTGCTGAGTTAAGAGCCTT
GGCGTAAGCGTCATTGGCGGATTGTTGTCCGCCTCGAGCAGATCGTCCGTCGATCTGAAA
CTCGCCCCATTGGATGGTGTCCCCGTCCTTATCCAGATAGGACTTGACGTCGGAGCTTGA
TTTAGCTCCCTGAATATTTGGGTGGAAATGGGCTGACCGGGAAGGGGATATGAGGTCGAA
GAATCGTTGGTTGGTACAATTGTACTTGCCTTCGAACTGAATGAGGGCATGCAGATGAGG
TTCCCCATTTTCATGGAGCTCTCTGCAGATCTTGATGAACAATTTATTTGTTGGGGTTTG
GAGCTGTCGGAGCTGATCCAAGGCCTCTTCTTTCGATAGAGAACATTTGGGATATGTTAG
GAAATAGTTTTTGGCTTTGATGCTAAAACGACCAGCCCTTGGCAT
>JF909113
CTAGTCTTCGCTGTGCGGTGTTGGACTTTGATGGGCACTTGAGAACAATTGCTCGTGGAG
GGTGATGAAGGTGGCATTCTTTAAAGCCCAGGCTTTAAGGGACTGGTTCTTTTCCTCGTC
CAGAAACTCTTTATATGATGATGTTGGTCCGGGATTGCATAGGAAGATAGTGGGAATGCC
GCCTTTAATTTGAATTGGCTTCCCGTACTTTGTATTGCTTTGCCAGTCCCTTTGGGCCCC
CATGAATTCTTTGAAATGCTTGAGGTAGTGGGGGTCGACGTCATCAATGACGTTGTACCA
TGCGTCGTTACTGTATACCTTTGGACTGAGATCCAGGTGTCCACACAAGTAGTTATGTGG
GCCCAAAGAGCGAGCCCACATTGTCTTCCCTGTCCTACTATCTCCCTCGATGACGATACT
ACTCGGTCTCCATGGCCGCGCAGCGGAACCCATCACGTTCTCGGAAACCCAGGCTTCAAG
TTCCTCAGGAACGTTAGTGAAAGAAGAAGAAAGAAATGGAGAAATATAAGGAGTGAGAGG
CTCTTGAAAAATCCTCTCTAAATTGCTATTTAAATTATGAAACTGTAAAACAAAATCTTT
TGGGGCTAGTTCCCGTATTACATTAAGAGCCTCTGACTTATTTGCTGAGTTAAGAGCCTT
GGCGTAAGCGTCATTGGCGGATTGTTGTCCGCCTCGAGCAGATCGTCCGTCGATCTGAAA
CTCGCCCCATTGGATGGTGTCTCCGTCCTTATCCAGATAGGACTTGACGTCGGAGCTTGA
TTTAGCTCCCTGAATATTTGGGTGGAAATGGGCTGACCGGGAAGGGGATATGAGGTCGAA
GAATCGTTGGTTGGTACAATTGTACTTGCCTTCGAACTGAATGAGGGCATGCAGATGAGG
TTCCCCATTTTCATGGAGCTCTCTGCAGATCTTGATGAACAATTTATTTGTTGGTGTTTG
GAGTTGTCGGAGCTGATCCAAGGCCTCTTCTTTCGATAGAGAACATCTGGGATATGTGAG
GAAATAGTTTTTGGCTTTGATGCTAAAACGACCAGCCCTTGGCAT
>JF909112
CTAGTCTTCGCTGTGCGGTGTTGGACTTTGATGGGCACTTGAGAACAATTGCTCGTGGAG
GGTGATGAAGGTGGCATTCTTTAAAGCCCAGGCTTTAAGGGACTGGTTCTTTTCCTCGTC
CAGAAACTCTTTATATGATGATGTTGGTCCGGGATTGCATAGGAAGATAGTGGGAATGCC
GCCTTTAATTTGAATTGGCTTCCCGTACTTTGTATTGCTTTGCCAGTCCCTTTGGGCCCC
CATGAATTCTTTGAAATGCTTGAGGTAGTGGGGGTCGACGTCATCAATGACGTTGTACCA
TGCGTCGTTACTGTATACCTTTGGACTGAGATCCAGGTGTCCACACAAGTAGTTATGTGG
GCCCAAAGAGCGAGCCCACATTGTCTTCCCTGTCCTACTATCTCCCTCGATGACGATACT
ACTCGGTCTCCATGGCCGCGCAGCGGAACCCATCACGTTCTCGGAAACCCAGGCTTCAAG
TTCCTCAGGAACGTTAGTGAAAGAAGAAGAAAGAAATGGAGAAATATAAGGAGTGAGAGG
CTCTTGAAAAATCCTCTCTAAATTGCTATTTAAATTATGAAACTGTAAAACAAAATCTTT
TGGGGCTAGTTCCCGTATTACATTAAGAGCCTCTGACTTATTTGCTGAGTTAAGAGCCTT
GGCGTAAGCGTCATTGGCGGATTGTTGTCCGCCTCGAGCAGATCGTCCGTCGATCTGAAA
CTCGCCCCATTGGATGGTGTCTCCGTCCTTATCCAGATAGGACTTGACGTCGGAGCTTGA
TTTAGCTCCCTGAATATTTGGGTGGAAATGGGCTGACCGGGAAGGGGATATGAGGTCGAA
GAATCGTTGGTTGGTACAATTGTACTTGCCTTCGAACTGAATGAGGGCATGCAGATGAGG
TTCCCCATTTTCATGGAGCTCTCTGCAGATCTTGATGAACAATTTATTTGTTGGTGTTTG
GAGTTGTCGGAGCTGATCCAAGGCCTCTTCTTTCGATAGAGAACATCTGGGATATGTGAG
GAAATAGTTTTTGGCTTTGATGCTAAAACGACCAGCCCTTGGCAT
>JF909100
CTAGTCTTCGCTGTGCGGTGTTGGACTTTGATGGGCACTTGAGAACAATGGCTCGTGGAG
GGTGATGAAGGTGGCATTCTTTAAAGCCCAGGCTTTAAGGGACAGGTTCTTTTCCTCGTC
CAGAAACTCTTTATATGATGATGTTGGTCCGGGATTGCATAGGAAGATAGTGGGAATGCC
GCCTTTAATTTGAATTGGCTTCCCGTACTTTGTATTGCTTTGCCAGTCCCTTTGGGCCCC
CATGAATTCTTTGAAATGCTTGAGGTAGTGGGGGTCGACGTCATCAATGACGTTGTACCA
TGCGTCGTTACTGTATACCTTTGGACTGAGATCCAGGTGTCCACACAAGTAGTTATGTGG
GCCCAAAGAGCGAGCCCACATTGTCTTCCCTGTCCTACTATCGCCCTCGATGACGATACT
ACTCGGTCTCCATGGCCGCGCAGCGGAACCCATCACGTTCTCGGAAACCCAGGCTTCAAG
TTCCTCAGGAACGTTAGTGAAAGAAGAAGAAAGAAATGGAGAAATATAAGGAGTGAGAGG
CTCTTGAAAAATCCTCTCTAAATTGCTATTTAAATTATGAAACTGTAAAACAAAATCTTT
TGGGGCTAGTTCCCGTATTACATTAAGAGCCTCTGACTTATTTGCTGAGTTAAGAGCCTT
GGCGTAAGCGTCATTGGCGGATTGTTGTCCGCCTCGAGCAGATCGTCCGTCGATCTGAAA
CTCGCCCCATTGGATGGTGTCTCCGTCCTTATCCAGATAGGACTTGACGTCGGAGCTTGA
TTTAGCTCCCTGAATATTTGGGTGGAAATGGGCGGACCGGGAAGGGGATATGAGGTCGAA
GAATCGTTTGTTGGTACAATTGTACTTGCCTTCGAACTGAATGAGGGCATGCAGATGAGG
TTCCCCATTTTCATGGAGCTCTCTGCAGATCTTGATGAACAATTTATTTGTTGGTGTTTG
GAGTTGTCGGAGCTGATCCAAGGCCTCTTCTTTCGATAGAGAACATTTGGGATATGTGAG
GAAATAGTTTTTGGCTTTGATGCTAAAACGACCAGCCCTTGGCAT
>JF909078
CTAGTCTTCGCTGTGCGGTGTTGGACTTTGATGGGCACTTGAGAACAATGGCTCGTGGAG
GGTGATGAAGGTGGCATTCTTTAAAGCCCAGGCTTTAAGGGACGGGTTCTTGTCCTCGTC
CAGAAACTCTTTATATGATGATGTTGGTCCTGGATTGCATAGGAAGATAGTGGGAATGCC
GCCTTTAATTTGAATTGGCTTCCCGTACTTGGTATTGCTTTGCCAGTCCCTTTGGGCCCC
CATGAATTCTTTGAAATGCTTGAGGTAGTGGGGGTCGACGTCATCAATGACGTTGTACCA
TGCGTCGTTACTGTATACCTTTGGACTGAGATCCAGGTGTCCACACAAGTAGTTATGTGG
TCCCAAAGAGCGAGCCCACATTGTCTTCCCTGTCCTACTATCTCCCTCGATGACGATACT
ACTCGGTCTCCATGGCCGCGCAGCGGAACCCATCACGTTCTCGGAAACCCAGGCTTCAAG
TTCCTCAGGAACGTTAGTGAAAGAAGAAGAAAGAAAGGGAGAAATATAAGGAGTGAGAGG
CTCTTGAAAAATCCTCTCTAAATTGCTATTTAAATTATGAAACTGTAAAACAAAATCTTT
GGGGGCTAGTTCCCGTATTACATTAAGAGCCTCTGACTTATTTGCTGAGTTAAGAGCCTT
GGCGTAAGCGTCATTGGCGGATTGTTGTCCGCCTCGAGCAGATCGTCCGTCGATTTGAAA
CTCGCCCCATTGGATGGTGTCTCCGTCCTTATCCAGATAGGACTTGACGTCGGAGCTTGA
TTTAGCGCCCTGAATATTTGGGTGGAAATGGGCGGACCGGGAAGGGGATATGAGATCGAA
GAATCGTTGGTTGGTACAATTGTACTTGCCTTCGAACTGAATGAGGGCATGCAGATGAGG
TTCCCCATTTTCATGGAGCTCTCTGCAGATCTTGATGAACAATTTATTTGTTGGGGTTTG
GAGTTGTCGGAGCTGACCCAAGGCCTCCTCTTTCGATAGAGAACATTTGGGATATGTGAG
GAAATAGTTTTTGGCTTTGATGCTAAAACGACCAGCCCTTGGCAT
>JF909105
CTAGTCTTCGCTGTGCGGTGTTGGACTTTGATGGGCACTTGAGAACAATGGCTCGTGGAG
GGTGATGAAGGTGGCATTCTTTAAAGCCCAAGCTTTAAGGGACTGGTTCTTTTCCTCGTC
CAGAAACTCTTTATATGATGATGTTGGTCCTGGATTGCATAGGAAGATAGTGGGAATGCC
GCCTTTAATTTGAATTGGCTTCCCGTACTTTGTATTGCTTTGCCAGTCCCTTTGGGCCCC
CATGAATTCTTTGAAATGTTTGAGGTAGTGGGGGTCGACGTCATCAATGACGTTGTACCA
TGCGTCGTTGCTGTATACCTTTGGACTGAGATCCAGGTGTCCACACAAGTAGTTATGTGG
TCCCAAAGAGCGGGCCCACATTGTCTTCCCTGTCCTACTATCTCCCTCGATGACGATACT
ACTCGGTCTCCATGGCCGCGCAGCGGAACCCATCACGTTCTCGGAAACCCAGGCTTCAAG
TTCCTCAGGAACGTTAGTGAAAGAAGAAGAAAGAAAGGGAGAAATATAAGGAGTGAGAGG
CTCTTGAAAAATCCTCTCTAAATTGCTATTTAAATTATGAAACTGTAAAACAAAATCTTT
TGGGGCTAGTTCCCGTATTACATTAAGAGCCTCTGACTTATTTGCTGAGTTAAGAGCCTT
GGCGTAAGCGTCATTGGCGGATTGTTGTCCGCCTCGAGCAGATCGTCCGTCGATCCGAAA
CTCGCCCCATTGGATGGTGTCTCCGTCCTTATCCAGATAGGACTTGACGTCGGAGCTTGA
TTTAGCTCCCTGAATATTTGGGTGGAAATGGGCTGACCGGGAAGGGGATATGAGATCGAA
GAATCGTTGGTTGGTACAATTGTACTTGCCTTCGAACTGAATGAGGGCATGCAGATGAGG
TTCCCCATTTTCATGGAGCTCTCTGCAGATCTTGATGAACAATTTATTTGTTGGGGTTTG
GAGTTGTCGGAGCTGATCCAAAGCCTCTTCTTTCGATAGAGAACATTTGGGATATGTGAG
GAAATAGTTTTTAGCTTTGATGCTAAAACGACCAGCCCTTGGCAT
>JF909104
CTAGTCTTCGCTGTGCGGTGTTGGACTTTGATGGGCACTTGAGAACAATGGCTCGTGGAG
GGTGATGAAGGTGGCATTCTTTAAAGCCCAAGCTTTAAGGGACTGGTTCTTTTCCTCGTC
CAGAAACTCTTTATATGATGATGTTGGTCCTGGATTGCATAGGAAGATAGTGGGAATGCC
GCCTTTAATTTGAATTGGCTTCCCGTACTTTGTATTGCTTTGCCAGTCCCTTTGGGCCCC
CATGAATTCTTTGAAATGTTTGAGGTAGTGGGGGTCGACGTCATCAATGACGTTGTACCA
TGCGTCGTTGCTGTATACCTTTGGACTGAGATCCAGGTGTCCACACAAGTAGTTATGTGG
TCCCAAAGAGCGGGCCCACATTGTCTTCCCTGTCCTACTATCTCCCTCGATGACGATACT
ACTCGGTCTCCATGGCCGCGCAGCGGAACCCATCACGTTCTCGGAAACCCAGGCTTCAAG
TTCCTCAGGAACGTTAGTGAAAGAAGAAGAAAGAAAGGGAGAAATATAAGGAGTGAGAGG
CTCTTGAAAAATCCTCTCTAAATTGCTATTTAAATTATGAAACTGTAAAACAAAATCTTT
TGGGGCTAGTTCCCGTATTACATTAAGAGCCTCTGACTTATTTGCTGAGTTAAGAGCCTT
GGCGTAAGCGTCATTGGCGGATTGTTGTCCGCCTCGAGCAGATCGTCCGTCGATCCGAAA
CTCGCCCCATTGGATGGTGTCTCCGTCCTTATCCAGATAGGACTTGACGTCGGAGCTTGA
TTTAGCTCCCTGAATATTTGGGTGGAAATGGGCTGACCGGGAAGGGGATATGAGATCGAA
GAATCGTTGGTTGGTACAATTGTACTTGCCTTCGAACTGAATGAGGGCATGCAGATGAGG
TTCCCCATTTTCATGGAGCTCTCTGCAGATCTTGATGAACAATTTATTTGTTGGGGTTTG
GAGTTGTCGGAGCTGATCCAAAGCCTCTTCTTTCGATAGAGAACATTTGGGATATGTGAG
GAAATAGTTTTTAGCTTTGATGCTAAAACGACCAGCCCTTGGCAT
>JF909083
CTAGTCTTCGCTGTGCGGTGTTGGACTTTGATGGGCACTTGAGAACAATGGCTCGTGGAG
GGTGATGAAGGTGGCATTCTTTAAAGCCCAGGCTTTAAGGGACTGGTGCTTTTCCTCGTC
CAGAAACTCTTTATATGATGATGTTGGTCCTGGATTGCATAGGAAGATAGTGGGAATGCC
GCCTTTAATTTGAATTGGCTTCCCGTACTTTGTATTGCTTTGCCAGTCCCTTTGGGCCCC
CATGAATTCTTTGAAATGCTTGAGATAGTGGGGGTCGACGTCATCAATGACGTTGTACCA
TGCGTCGTTGCTGTATACCTTTGGACTGAGATCCAGGTGTCCACACAAGTAGTTATGTGG
TCCCAAAGAGCGAGCCCACATTGTCTTCCCTGTCCTACTATCTCCCTCGATGACGATACT
ACTAGGTCTCCATGGCCGCGCAGCGGAACCCATCACGTTCTCGGAAACCCAGGCTTCAAG
TTCCTCAGGAACGTTAGTGAAAGAAGAAGAAAGAAAGGGAGAAATATAAGGAGTGAGAGG
CTCTTGAAAAATCCTCTCTAAATTGCTATTTAAATTATGAAACTGTAAAACAAAATCTTT
TGGGGCTAGTTCCCGTATTACATTAAGAGCCTCTGACTTATTTGCTGAGTTAAGAGCTTT
GGCGTAAGCGTCATTGGCGGATTGTTGTCCGCCTCGAGCAGATCGTCCGTCGATCTGAAA
CTCGCCCCATTGGATGGTGTCTCCGTCCTTATCCAGATAGGACTTGACGTCGGAGCTTGA
TTTAGCTCCCTGAATATTTGGGTGGAAATGGGCGGACCGGGAAGGGGATATGAGGTCGAA
GAATCGTTGGTTGGTACAATTGTACTTGCCTTCGAACTGAATGAGGGCATGCAGATGAGG
TTCCCCATTTTCATGGAGCTCTCTGCAGATCTTGATGAACAATTTATTTGTTGGGGTTTG
GAGTTGTCGGAGCTGATCCAAGGCCTCTTCTTTCGATAGAGAACATTTGGGATATGTGAG
GAAATAGTTTTTGGCTTTGATGCTAAAACGACCAGCCCTTGGCAT
>JF909086
CTAGTCTTCGCTGTGCGGTGTTGGACTTTGATGGGCACTTGAGAACAATGGCTCGTGGAG
GGTGATGAAGGTGGCATTCTTTAAAGCCCAGGCTTTAAGGGACTGGTGCTTTTCCTCGTC
CAGAAACTCTTTATATGATGATGTTGGTCCTGGATTGCATAGGAAGATAGTGGGAATGCC
GCCTTTAATTTGAATTGGCTTCCCGTACTTTGTATTGCTTTGCCAGTCCCTTTGGGCCCC
CATGAATTCTTTGAAATGCTTGAGATAGTGGGGGTCGACGTCATCAATGACGTTGTACCA
TGCGTCGTTGCTGTATACCTTTGGACTGAGATCCAGGTGTCCACACAAGTAGTTATGTGG
TCCCAAAGAGCGAGCCCACATTGTCTTCCCTGTCCTACTATCTCCCTCGATGACGATACT
ACTAGGTCTCCATGGCCGCGCAGCGGAACCCATCACGTTCTCGGAAACCCAGGCTTCAAG
TTCCTCAGGAACGTTAGTGAAAGAAGAAGAAAGAAAGGGAGAAATATAAGGAGTGAGAGG
CTCTTGAAAAATCCTCTCTAAATTGCTATTTAAATTATGAAACTGTAAAACAAAATCTTT
TGGGGCTAGTTCCCGTATTACATTAAGAGCCTCTGACTTATTTGCTGAGTTAAGAGCTTT
GGCGTAAGCGTCATTGGCGGATTGTTGTCCGCCTCGAGCAGATCGTCCGTCGATCTGAAA
CTCGCCCCATTGGATGGTGTCTCCGTCCTTATCCAGATAGGACTTGACGTCGGAGCTTGA
TTTAGCTCCTTGAATATTTGGGTGGAAATGGGCGGACCGGGAAGGGGATATGAGGTCGAA
GAATCGTTGGTTGGTACAATTGTACTTGCCTTCGAACTGAATGAGGGCATGCAGATGAGG
TTCCCCATTTTCATGGAGCTCTCTGCAGATCTTGATGAACAATTTATTTGTTGGGGTTTG
GAGTTGTCGGAGCTGATCCAAGGCCTTTTCTTTCGATAGAGAACATTTGGGATATGTGAG
GAAATAGTTTTTGGCTTTGATGCTAAAACGACCAGCCCTTGGCAT
>JF909087
CTAGTCTTCGCTGTGCGGTGTTGGACTTTGATGGGCACTTGAGAACAATGGCTCGTGGAG
GGTGATGAAGGTGGCATTCTTTAAAGCCCAGGCTTTAAGGGACTGGTGCTTTTCCTCGTC
CAGAAACTCTTTATATGATGATGTTGGTCCTGGATTGCATAGGAAGATAGTGGGAATGCC
GCCTTTAATTTGAATTGGCTTCCCGTACTTTGTATTGCTTTGCCAGTCCCTTTGGGCCCC
CATGAATTCTTTGAAATGCTTGAGATAGTGGGGGTCGACGTCATCAATGACGTTGTACCA
TGCGTCGTTGCTGTATACCTTTGGACTGAGATCCAGGTGTCCACACAAGTAGTTATGTGG
TCCCAAAGAGCGAGCCCACATTGTCTTCCCTGTCCTACTATCTCCCTCGATGACGATACT
ACTAGGTCTCCATGGCCGCGCAGCGGAACCCATCACGTTCTCGGAAACCCAGGCTTCAAG
TTCCTCAGGAACGTTAGTGAAAGAAGAAGAAAGAAAGGGAGAAATATAAGGAGTGAGAGG
CTCTTGAAAAATCCTCTCTAAATTGCTATTTAAATTATGAAACTGTAAAACAAAATCTTT
TGGGGCTAGTTCCCGTATTACATTAAGAGCCTCTGACTTATTTGCTGAGTTAAGAGCTTT
GGCGTAAGCGTCATTGGCGGATTGTTGTCCGCCTCGAGCAGATCGTCCGTCGATCTGAAA
CTCGCCCCATTGGATGGTGTCTCCGTCCTTATCCAGATAGGACTTGACGTCGGAGCTTGA
TTTAGCTCCCTGAATATTTGGGTGGAAATGGGCGGACCGGGAAAGGGATATGAGGTCGAA
GAATCGTTGGTTGGTACAATTGTACTTGCCTTCGAACTGAATGAGGGCATGCAGATGAGG
TTCCCCATTTTCATGGAGCTCTCTGCAGATCTTGATGAACAATTTATTTGTTGGGGTTTG
GAGTTGTCGGAGCTGATCCAAGGCCTCTTCTTTCGATAGAGAACATTTGGGATATGTGAG
GAAATAGTTTTTGGCTTTGATGCTAAAACGACCAGCCCTTGGCAT
>JF909101
CTAGTCTTCGCTGTGCGGTGTTGGACTTTGATGGGCACTTGAGAACAATGGCTCGTGGAG
GGTGATGAAGGTGGCATTCTTTAAAGCCCAGGCTTTAAGGGACCGGTGCTTTTCCTCGTC
CAGAAACTCTTTATATGATGATGTTGGTCCTGGATTGCATAGGAAGATAGTGGGAATGCC
GCCTTTAATTTGAATTGGCTTCCCGTACTTTGTATTGCTTTGCCAGTCCCTTTGGGCCCC
CATGAATTCTTTGAAATGCTTGAGGTAGTGGGGGTCGACGTCATCAATGACGTTGTACCA
TGCGTCGTTGCTGTATACCTTTGGACTGAGATCCAGGTGTCCACACAAGTAGTTATGTGG
TCCCAAAGAGCGAGCCCACATTGTCTTCTCTGTCCTACTATCTCCCTCGATGACGATACT
ACTAGGTCTCCATGGCCGCGCAGCGGAACCCATCACGTTCTCGGAAACCCAGGCTTCAAG
TTCCTCAGGAACGTTAGTGAAAGAAGAAGAAAGAAAGGGAGAAATATAAGGAGTGAGAGG
CTCTTGAAAAATCCTCTCTAAATTGCTATTTAAATTATGAAACTGTAAAACAAAATCTTT
TGGGGCTAGTTCCCGTATTACATTAAGAGCCTCTGACTTATTTGCTGAGTTAAGAGCCTT
GGCGTAAGCGTCATTGGCGGATTGTTGTCCGCCTCGAGCAGATCGTCCGTCGATCTGAAA
CTCGCCCCATTGGATGGTGTCTCCGTCCTTATCCAGATAGGACTTGACGTCGGAGCTTGA
TTTAGCTCCCTGAATATTTGGGTGGAAATGGGCAGACCGGGAAGGGGATATGAGGTCGAA
GAATCGTTGGTTGGTACAATTGTACTTGCCTTCGAACTGAATGAGGGCATGCAGATGAGG
TTCCCCATTTTCATGGAGCTCTCTGCAGATCTTGATGAACAATTTATTTGTTGGGGTTTG
GAGTTGTCGGAGCTGATCTAAGGCCTCTTCTTTCGATAGAGAACATTTGGGATATGTGAG
GAAATAGTTTTTGGCTTTGATGCTAAAACGACCAGCCCTTGGCAT
>JF909085
CTAGTCTTCGCTGTGCGGTGTTGGACTTTGATGGGCACTTGAGAACAATGGCTCGTGGAG
GGTGATGAAGGTGGCATTCTTTAAAGCCCAGGCTTTAAGGGACTGGTGCTTTTCCTCGTC
CAGAAACTCTTTATATGATGATGTTGGTCCTGGATTGCATAGGAAGATAGTGGGAATGCC
GCCTTTAATTTGAATTGGCTTCCCGTACTTTGTATTGCTTTGCCAGTCCCTTTGGGCCCC
CATGAATTCTTTGAAATGCTTGAGGTAGTGGGGGTCGACGTCATCAATGACGTTGTACCA
TGCGTCGTTGCTGTATACCTTTGGACTGAGATCCAGGTGTCCACACAAGTAGTTATGTGG
TCCCAAAGAGCGAGCCCACATTGTTTTCCCTGTCCTACTATCTCCCTCGATGACGATACT
ACTAGGTCTCCATGGCCGCGCAGCGGAACCCATCACGTTCTCGGAAACCCAGGCTTCAAG
TTCCTCAGGAACGTTAGTGAAAGAAGAAGAAAGAAAGGGAGAAATATAAGGAGTGAGAGG
CTCTTGAAAAATCCTCTCTAAATTGCTATTTAAATTATGAAACTGTAAAACAAAATCTTT
TGGGGCTAGTTCCCGTATTACATTAAGAGCCTCTGACTTATTTGCTGAGTTAAGAGCCTT
GGCGTAAGCGTCATTGGCGGATTGTTGTCCGCCTCGAGCAGATCGTCCGTCGATCTGAAA
CTCGCCCCATTGGATGGTGTCTCCGTCCTTATCCAGATAGGACTTGACGTCGGAGCTTGA
TTTAGCTCCCTGAATATTTGGGTGGAAATGGGCTGACCGGGAAGGAGATATGAGGTCGAA
GAATCGTTGGTTGGTACAATTGTACTTGCCTTCGAACTGAATGAGGGCATGCAGATGAGG
TTCCCCATTTTCATGGAGCTCTCTGCAGATCTTGATGAACAATTTATTTGTTGGGGTTTG
GAGTTGTCGGAGCTGATCCAAGGCCTCTTCTTTCGATAGAGAACATTTGGGATATGTGAG
GAAATAGTTTTTGGCTTTGATGCTAAAACGACCAGCCCTTGGCAT
>JF909103
CTAGTCTTCGCTGTGCGGTGTTGGACTTTGATGGGCACTTGAGAACAATGGCTCGTGGAG
GGTGATGAAGGTGGCATTCTTTAAAGCCCAGGCTTTAAGGGACTGGTGCTTTTCCTCGTC
CAGAAACTCTTTATATGATGATGTTGGTCCTGGATTGCATAGGAAGATAGTGGGAATGCC
GCCTTTAATTTGAATTGGCTTCCCGTACTTTGTATTGCTTTGCCAGTCCCTTTGGGCCCC
CATGAATTCTTTGAAATGCTTGAGGTAGTGGGGGTCGACGTCATCAATGACGTTGAACCA
TGCGTCGTTGCTGTATACCTTTGGACTGAGATCCAAGTGTCCACACAAATAGTTATGTGG
TCCCAAAGAGCGAGCCCACATTGTCTTCCCTGTCCTACTATCTCCCTCGATGACGATACT
ACTAGGTCTCCATGGCCGCGCAGCGGAACCCATCACGTTCTCGGAAACCCATGCTTCAAG
TTCCTCAGGAACGTTAGTGAAAGAAGAAGAAAGAAAGGGAGAAATATAAGGAGTGAGAGG
CTCTTGAAAAATCCTCTCTAAATTGCTATTTAAATTATGAAACTGTAAAACAAAATCTTT
TGGGGCTAGTTCCCGTATTACATTAAGAGCCGCTGACTTATTTGCTGAGTTAAGAGCCTT
GGCGTAAGCGTCATTGGCGGATTGTTGTCCGCCTCGAGCAGATCGTCCGTCGATCTGAAA
CTCGCCCCATTGGATGGTGTCTCCGTCCTTATCCAGATAGGACTTGACGTCGGAGCTTGA
TTTAGCTCCCTGAATATTTGGGTGGAAATGGGCTGACCGGGAAGGGGATATGAGGTCGAA
GAATCGTTGGTTGGTACAATTGTACTTGCCTTCGAACTGAATGAGGGCATGCAGATGAGG
TTCCCCATTTTCATGGAGCTCTCTGCAGATCTTGATGAACAATTTATTTGTTGGGGTTTG
GAGTTGTCGGAGCTGATCCAAGGCCTCTTCTTTCGATAGAGAACATTTGGGATATGTGAG
GAAATAGTTTTTGGCTTTGATGCTAAAACGACCAGCCCTTGGCAT
>JF909081
CTAGTCTTCGCTGTGCGGTGTTGGACTTTGATGGGCACTTGAGAACAATGGCTCGTGGAG
GGTGATGAAGGTGGCATTCTTTAAAGCCCAGGCTTTAAGGGATTGGTGCTTTTCCTCGTC
CAGAAACTCTTTATATGATGATGTTGGTCCTGGATTGCATAGGAAGATAGTGGGAATGCC
GCCTTTAATTTGAATTGGCTTCCCGTACTTTGTATTGCTTTGCCAGTCCCTTTGGGCCCC
CATGAATTCTTTGAAATGCTTGAGGTAGTGGGGGTCGACGTCATCAATGACGTTGTACCA
TGCGTCGTTGCTGTATACCTTTGGACTGAGATCCAGGTGTCCACACAAGTAGTTATGTGG
TCCCAAAGAGCGAGCCCACATTGTCTTCCCTGTCCTACTATCTCCCTCGATGACGATACT
ACTAGGTCTCCATGGCCGCGCAGCGGAACCCATCACGTTCTCGGAAACCCAAGCTTCAAG
TTCCTCAGGAACGTTAGTGAAAGAAGAAGAAAGAAAGGGAGAAATATAAGGAGTGAGAGG
CTCTTGAAAAATCCTCTCTAAATTGCTATTTAAATTATGAAACTGTAAAACAAAATCTTT
TGGGGCTAGTTCCCGTATTACATTAAGAGCCTCTGACTTATTTGCTGAGTTAAGAGCCTT
TGCGTAAGCGTCATTGGCGGATTGTTGTCCGCCTCGAGCAGATCGTCCGTCTATCTGAAA
CTCGCCCCATTGGATGGTGTCTCCGTCCTTATCCAGATAGGACTTGACGTCGGAGCTTGA
TTTAGCTCCCTGAATATTTGGGTGGAAATGGGCTGACCGGGAAGGGGATATGAGGTCGAA
GAATCGTTGGTTGGTACAATTGTACTTGCCCTCGAACTGAATGAGGGCATGCAGATGAGG
TTCCCCATTTTCATGGAGTTCTCTGCAGATCTTGATGAACAATTTATTTGTTGGGGTTTG
GAGTTGTCGGAGCTGATCCAAGGCCTCTTCTTTCGATAGAGAACATTTGGGATATGTGAG
AAAATAGTTTTTGGCTTTGATGCTAAAACGACCAGCCCTTGGCAT
>JF909098
CTAGTCTTCGCTGTGCGGTGTTGGACTTTGATGGGCACTTGAGAACAATGGCTCGTGGAG
GGTGATGAAGGTGGCATTCTTTAAAGCCCAGGCTCTAAGGGACTGGTTCTTTTCCTCGTC
CAGAAACTCTTTATATGATGATGTTGGTCCTGGATTGCATAAGAAGATAGTGGGAATGCC
GCCTTTAATTTGAATTGGCTTCCCGTACTTTGTATTGCTTTGCCAGTCCCTTTGGGCCCC
CATGAATTCTTTGAAATGCTTGAGGTAGTGGGGGTCGACGTCATCAATTACGTTGTACCA
TGCGTCGTTGCTGTATACCTTTGGACTGAGATCCAGGTGGCCACACAAGTAGTTATGTGG
TCCCAAAGAGCGAGCCCACATTGTCTTCCCTGTCCTACTATCTCCCTCGATGACGATACT
ACTAGGTCTCCATGGCCGCGCAGCGGAACCCATCACGTTCTCGGAAACCCAAGCTTCAAG
TTCCTCAGGAACGTTAGTGAAAGAAGAAGAAAGAAAGGGAGAAATATAAGGAATGAGAGG
CTCTTGAAAAATCCTCTCTAAATTGCTATTTAAATTATGAAACTGTAAAACAAAATCTTT
TGGGGCTAGTTCCCGTATTACATTAAGAGCCTCTGACTTATTTGCTGAGTTAAGAGCCTT
GGCGTAAGCGTCATTAGCGGATTGTTGTCCGCCTCGAGCAGATCGTCCGTCGATCTGAAA
CTCGCCCCATTGGATGGTGTCTCCGTCCTTATCCAGATAGGACTTGACGTCGGAGCTCGA
TTTAGCTCCCTGAATATTTGGGTGGAAATGGGCTGACCGGGAAGGGGATATGAGGTCGAA
GAATCGTTGGTTGGTACAATTGTACTTGCCTTCGAACTGAATGAGGGCATGCAGATGAGG
TTCCCCATTTTCATGGAGCTCTCTGCAGATCTTGATGAACAATTTATTTGTTGGGGTTTG
GAGTTGTCGGAGCTGATCTAAGGCCTCTTCTTTCGATAGAGAACATTTGGGATATGTGAG
GAAATAGTTTTTGGCTTTGATGCTAAAACGACCAGCCCTTGGCAT
>JF909093
CTAGTCTTCGCTGTGCGGTGTTGGACTTTGATGGGCACTTGAGAACAATGGCTCGTGGAG
GGTGATGAAGGTGGCATTCTTTAAAGCCCAGGCTCTAAGGGACTGGTTCTTTTCCTCGTC
CAGAAACTCTTTATATGATGATGTTGGTCCTGGATTGCATAAGAAGATAGTGGGAATGCC
GCCTTTAATTTGAATTGGCTTCCCGTACTTTGTATTGCTTTGCCAGTCCCTTTGGGCCCC
CATGAATTCTTTGAAATGCTTGAGGTAGTGGGGGTCGACGTCATCAATTACGTTGTACCA
TGCGTCGTTGCTGTATACCTTTGGACTGAGATCCAGGTGGCCACACAAGTAGTTATGTGG
TCCCAAAGAGCGAGCCCACATTGTCTTCCCTGTCCTACTATCTCCCTCGATGACGATACT
ACTAGGTCTCCATGGCCGCGCAGCGGAACCCATCACGTTCTCGGAAACCCAAGCTTCAAG
TTCCTCAGGAACGTTAGTGAAAGAAGAAGAAAGAAAGGGAGAAATATAAGGAATGAGAGG
CTCTTGAAAAATCCTCTCTAAATTGCTATTTAAATTATGAAACTGTAAAACAAAATCTTT
TGGGGCTAGTTCCCGTATTACATTAAGAGCCTCTGACTTATTTGCTGAGTTAAGAGCCTT
GGCGTAAGCGTCATTAGCGGATTGTTGTCCGCCTCGAGCAGATCGTCCGTCGATCTGAAA
CTCGCCCCATTGGATGGTGTCTCCGTCCTTATCCAGATAGGACTTGACGTCGGAGCTCGA
TTTAGCTCCCTGAATATTTGGGTGGAAATGGGCTGACCGGGAAGGGGATATGAGGTCGAA
GAATCGTTGGTTGGTACAATTGTACTTGCCTTCGAACTGAATGAGGGCATGCAGATGAGG
TTCCCCATTTTCATGGAGCTCTCTGCAGATCTTGATGAACAATTTATTTGTTGGGGTTTG
GAGTTGTCGGAGCTGATCTAAGGCCTCTTCTTTCGATAGAGAACATTTGGGATATGTGAG
GAAATAGTTTTTGGCTTTGATGCTAAAACGACCAGCCCTTGGCAT
>JF909091
CTAGTCTTCGCTGTGCGGTGTTGGACTTTGATGGGCACTTGAGAACAATGGCTCGTGGAG
GGTGATGAAGGTGGCATTCTTTAAAGCCCAGGCTCTAAGGGACTGGTTCTTTTCCTCGTC
CAGAAACTCTTTATATGATGATGTTGGTCCTGGATTGCATAAGAAGATAGTGGGAATGCC
GCCTTTAATTTGAATTGGCTTCCCGTACTTTGTATTGCTTTGCCAGTCCCTTTGGGCCCC
CATGAATTCTTTGAAATGCTTGAGGTAGTGGGGGTCGACGTCATCAATTACGTTGTACCA
TGCGTCGTTGCTGTATACCTTTGGACTGAGATCCAGGTGGCCACACAAGTAGTTATGTGG
TCCCAAAGAGCGAGCCCACATTGTCTTCCCTGTCCTACTATCTCCCTCGATGACGATACT
ACTAGGTCTCCATGGCCGCGCAGCGGAACCCATCACGTTCTCGGAAACCCAAGCTTCAAG
TTCCTCAGGAACGTTAGTGAAAGAAGAAGAAAGAAAGGGAGAAATATAAGGAGTGAGAGG
CTCTTGAAAAATCCTCTCTAAATTGCTATTTAAATTATGAAACTGTAAAACAAAATCTTT
TGGGGCTAGTTCCCGTATTACATTAAGAGCCTCTGACTTATTTGCTGAGTTAAGAGCCTT
GGCGTAAGCGTCATTAGCGGATTGTTGTCCGCCTCGAGCAGATCGTCCGTCGATCTGAAA
CTCGCCCCATTGGATGGTGTCTCCGTCCTTATCCAGATAGGACTTGACGTCGGAGCTTGA
TTTAGCTCCCTGAATATTGGGGTGGAAATGGGCTGACCGGGAAGGGGATATGAGGTCGAA
GAATCGTTGGTTGGTACAATTGTACTTGCCTTCGAACTGAATGAGGGCATGCAGATGAGG
TTCCCCATTTTCATGGAGCTCTCTGCAGATCTTGATGAACAATTTATTTGTTGGGGTTTG
GAGTTGTCGGAGCTGATCCAAGGCCTCTTCTTTCGATAGAGAACATTTGGGATATGTGAG
GAAATAGTTTTTGGCTTTGATGCTAAAACGACCAGCCCTTGGCAT
>JF909089
CTAGTCTTCGCTGTGCGGTGTTGGACTTTGATGGGCACTTGAGAACAATGGCTCGTGGAG
GGTGATGAAGGTGGCATTCTTTAAAGCCCAGGCTTTAAGGGACTGGTTCTTTTCCTCGTC
CAGAAACTCTTTATATGATGATGTTGGTCCTGGATTGCATAGGAAGATAGTGGGAATGCC
GCCTTTAATTTGAATTGGCTTCCCGTACTTGGTATTGCTTTGCCAATCCCTTTGGGCCCC
CATGAATTCTTTGAAATGCTTAAGGTAGTGGGGGTCGACGTCATCAATGACGTTGTACCA
TGCGTCGTTGCTGTATACCTTTGGACTCAGATCCAGGTGTCCACATAAGTAGTTATGTGG
TCCCAAAGAGCGAGCCCACATTGTCTTCCCTGTCCTACTATCTCCCTCGATGACGATACT
ACTAGGTCTCCATGGCCGCGCAGCGGAACCCATCACGTTCTCGGAAACCCAGGCTTCAAG
TTCCTCAGGAACGTTAGTGAAAGAAGAAGAAAGAAAGGGAGAAATATAAGGAGTGAGAGG
CTCTTGAAAAATCCTCTCTAAATTGTTATTTAAATTATGAAACTGTAAAACAAAATCTTT
TGGGGCTAGTTCCCTTATTACATTAAGAGCCTCTGACTTATTTGCTGAGTTAAGAGCCTT
GGCGTAAGCGTCATTGGCGGATTGTTGTCCGCCTCGAGCAGATCGTCCGTCGATCTGAAA
CTCGCCCCATTGGATGGTGTCTCCGTCCTTATCCAGATAGGACTTGACGTCGGAGCTTGA
TTTAGCTCCCTGAATATTTGGGTGGAAATGGGCTGACCGGGAAGGGGATATGAGGTCGAA
GAATCGTTGGTTGGTACAATTGTACTTGCCTTCGAACTGAATGAGGGCATGCAGATGAGG
TTCCCCATTTTCATGGAGCTCTCTGCAGATCTTGATGAACAATTTATTTGTTGGGGTTTG
GAGTTGTCGGAGCTGATCCAAGGCCTCTTCTTTCGATAGAGAACATTTGGGATATGTGAG
GAAATAGTTTTTGGCTTTGATGCTAAAACGACCAGCCCTTGGCAT
>JF909080
CTAGTCTTCGCTGTGCGGTGTTGGACCTTGATGGGCACTTGAGAACAATGGCTCGTGGAG
GGTGATGAAGGTGGCATTCTTTAAAGCCCAAGCTTTAAGGGACTGATTCTTTTCCTCGTC
CAGAAACTCTTTATATGATGATGTAGGTCCTGGATTGCATAGGAAGATAGTGGGAATGCC
GCCTTTAATTTGAATTGGCTTCCCGTACTTTGTATTGCTTTGCCAGTCCCGTTGGGCCCC
CATGAATTCTTTGAAATGCCTGAGGTAGTGGGGGTCGACGTCATCAATGACGTTGTACCA
TGCGTCGTTGCTGTATACCTTTGGACTCAGATCCAGGTGTCCACACAAGTAGTTATGTGG
GCCCAAAGAGCGAGCCCACATTGTCTTCCCTGTCCTACTATCTCCCTCGATGACGATACT
ACTAGGTCTCCATGGCCGCGCAGCGGAACCCATTACGTTCTCGGAAACCCATGCTTCAAG
TTCCTCAGGAACGTTAGTGAAAGAAGAAGAAATAAAGGGAGAAATATAAGGAGTGAGAGG
CTCCTGAAAAATCCTCTCTAAATTGCTATTTAAATTATGAAACTGTAAAACAAAATCTTT
GGGGGCTAGTTCCCGTATTACATTAAGAGCCTCTGACTTATTTGCTGAGTTAAGAGCCTT
TGCGTAAGCGTCATTGGCGGATTGTTGTCCGCCTCGAGCAGATCGTCCGTCGATCTGAAA
CTCGCCCCATTGGATGGTGTCTCCGTCCTTATCCAGATAGGACTTGACGTCGGAGCTTGA
TTTAGCTCCCTGAATATTGGGGTGGAAATGGGCTGACCGGGAAGGGGATATGAGGTCGAA
GAATCGTTGGTTGGTACAATTGTACTTGCCTTCGAACTGAATGAGGGCATGCAGATGAGG
TTCCCCATTTTCATGGAGCTCTCTGCAGATCTTGATGAACAATTTATTTGTTGGGGTTTG
GAGTTGTCGGAGCTGATCCAAGGCCTCTTCTTTCGATAGAGAACATTTGGGATATGTGAG
GAAATAGTTTTTGGCTTTGATGCTAAAACGACCAGCCCTTGGCAT
>JF909079
CTAGTCTTCGCTGTGCGGTGTTGGACCTTGATGGGCACTTGAGAACAATGGCTCGTGGAG
GGTGATGAAGGTGGCATTCTTTAAAGCCCAAGCTTTAAGGGACTGATTCTTTTCCTCGTC
CAGAAACTCTTTATATGATGATGTAGGTCCTGGATTGCATAGGAAGATAGTGGGAATGCC
GCCTTTAATTTGAATTGGCTTCCCGTACTTTGTATTGCTTTGCCAGTCCCGTTGGGCCCC
CATGAATTCTTTGAAATGCCTGAGGTAGTGGGGGTCGACGTCATCAATGACGTTGTACCA
TGCGTCGTTGCTGTATACCTTTGGACTCAGATCCAGGTGTCCACACAAGTAGTTATGTGG
GCCCAAAGAGCGAGCCCACATTGTCTTCCCTGTCCTACTATCTCCCTCGATGACGATACT
ACTAGGTCTCCATGGCCGCGCAGCGGAACCCATTACGTTCTCGGAAACCCATGCTTCAAG
TTCCTCAGGAACGTTAGTGAAAGAAGAAGAAATAAAGGGAGAAATATAAGGAGTGAGAGG
CTCCTGAAAAATCCTCTCTAAATTGCTATTTAAATTATGAAACTGTAAAACAAAATCTTT
GGGGGCTAGTTCCCGTATTACATTAAGAGCCTCTGACTTATTTGCTGAGTTAAGAGCCTT
TGCGTAAGCGTCATTGGCGGATTGTTGTCCGCCTCGAGCAGATCGTCCGTCGATCTGAAA
CTCGCCCCATTGGATGGTGTCTCCGTCCTTATCCAGATAGGACTTGACGTCGGAGCTTGA
TTTAGCTCCCTGAATATTGGGGTGGAAATGGGCTGACCGGGAAGGGGATATGAGGTCGAA
GAATCGTTGGTTGGTACAATTGTACTTGCCTTCGAACTGAATGAGGGCATGCAGATGAGG
TTCCCCATTTTCATGGAGCTCTCTGCAGATCTTGATGAACAATTTATTTGTTGGGGTTTG
GAGTTGTCGGAGCTGATCCAAGGCCTCTTCTTTCGATAGAGAACATTTGGGATATGTGAG
GAAATAGTTTTTGGCTTTGATGCTAAAACGACCAGCCCTTGGCAT
>JF909126
CTAGTCCTCGCTGTGCGGTGTTGGACTTTGATGGGCACTTGAGAACAATGGCTCGTGGAG
GGTGATGAAGGTGGCATTCTTTAAAGCCCAAGCTTTAAGGGACTGATTCTTTTCCTCGTC
CAGAAACTCTTTATATGATGATGTTGGTCCTGGATTGCATAGGAAGATAGTGGGAATGCC
GCCTTTAATTTGAATTGGCTTCCCGTACTTTGTATTGCTTTGCCAGTCCCGTTGGGCCCC
CATGAATTCTTTGAAATGCTTGAGGTAGTGGGGGTCGACGTCATCAATGACGTTGTACCA
TGCGTCGTTGTTGTATACCTTGGGACTCAGATCCAGGTGTCCACACAAGTAGTTATGTGG
GCCCAGAGAGCGAGCCCACATTGTCTTCCCTGTCCTACTATCTCCCTCGATGACGATACT
ACTAGGTCTCCATGGCCGCGCAGCGGAACCCATCACGTTCTCGGAAACCCATGCTTCAAG
TTCCTCAGGAACGTTAGTGAAAGAAGAAGAAAGAAAGGGAGAAATATAAGGAGTGAGAGG
CTCTTGAAAAATCCTCTCTAAATTGCTATTTAAATTATGAAACTGTAAAACAAAATCTTT
TGGGGCTAGTTCCCGTATTACATTAAGAGCCTCTGACTTATTGGCTGAGTTAAGAGCCTT
TGCGTAAGCGTCATTGGCGGATTGTTGTCCGCCTCGAGCAGATCGTCCGTCGATCTGAAA
CTCGCCCCATTGGATGGTGTCTCCGTCCTTATCCAGATAGGACTTGACGTCGGAGCTTGA
TTTAGCTCCCTGAATATTTGGGTGGAAATGGGCTGATCGGGAAGGGGATATGAGGTCGAA
GAATCGTTGGTTGGTACAATTGTACTTGCCTTCGAACTGAATGAGGGCATGCAGATGAGG
TTCCCCATTTTCATGGAGCTCTCTGCAGATCTTGATGAATAATTTATTTGTTGGGGTTTG
GAGTTGTCGGAGCTGATCCAAGGCCTCTTCCTTCGAGAGAGAACATTTGGGATATGTGAG
GAAATAGTTTTTGGCTTTGATGCTAAAACGACCAGCCCTTGGCAT
>JF909088
CTAGTCTTCGCTGTGCGGTGTTGGACTTTGATGGGCACTTGAGAACAATGGCTCGTGGAG
GGTGATGAAGGTGGCATTCTTTAAAGCCCAAGCTTTAAGGGACTGATTCTTTTCCTCGTC
CAGAAACTCTTTATATGATGATGTTGGTCCTGGATTGCATAGGAAGATAGTGGGAATGCC
GCCTTTAATTTGAATTGGCTTCCCGTACTTTGTATTGCTTTGCCAGTCCCGTTGGGCCCC
CATGAATTCTTTGAAATGCTTGAGGTAGTGGGGGTCGACGTCATCAATGACGTTGTACCA
TGCGTCGTTGCTGTATACCTTTGGACTCAGATCCAGGTGTCCACACAAGTAGTTATGTGG
TCCCAAAGAGCGAGCCCACATTGTCTTCCCTGTCCTACTATCTCCCTCGATGACGATACT
ACTAGGTCTCCATGGCCGCGCAGCGGAACCCATCACGTTCTCGGAAACCCATGCTTCAAG
TTCCTCAGGAACGTTAGTGAAAGAAGAAGAAAGAAAGGGAGAAATATAAGGAGTGAGAGG
CTCTTGAAAAATCCTCTCTAAATTGCTATTTAAATTATGAAACTGTAAAACAAAATCTTT
TGGGGCTAGTTCCCGTATTACATTAAGAGCCTCTGACTTATTTGCTGAGTTAAGAGCCCT
GGCGTAAGCGTCATTGGCGGATTGTTGTCCGCCTCGAGCAGATCGTCCGTCGATCTGAAA
CTCGCCCCATTGGATGGTGTCTCCGTCTTTATCCAGATAGGACTTGACGTCGGAGCTTGA
TTTAGCTCCCTGAATATTGGGGTGGAAATGTGCTGATCGGGAAGGGGATATGAGGTCGAA
GAATCGTTGATTGGTACAATTGTACTTGCCTTCGAACTGAATGAGGGCATGCAGATGAGG
TTCCCCATTTTCATGGAGCTCTCTGCAGATCTTGATGAACAATTTATTTGTTGGTGTTTG
GAGTTGTCGGAGCTGATCCAAGGCCTCTTCTTTCGATAGAGAACATTTGGGATATGTGAG
GAAATAGTTTTTGGCTTTGATGCTAAAACGACCAGCCCTTGGCAT
>JF909124
CTAGTCTTCGCTGTGCGGTGTTGGACTTTGATGGGCACTTGAGAACAATGGCTCGTGGAG
GGTGATGAAGGTGGCATTCTTTAAAGCCCAAGCTTTAAGGGACTGATGCTTTTCCTCGTC
CAGAAACGCTTTATATGATGATGTTGGTCCTGGATTGCATAGGAAGATAGTGGGAATGCC
GCCTTTAATTTGAATTGGCTTCCCGTACTTTGTATTGCTTTGCCAGTCCCGTTGGGCCCC
CATGAATTCTTTGAAATGCTTGAGGTAGTGGGGGTCGACGTCATCAATGACGTTGTACCA
TGCGTCGTTGCTGTATACCTTTGGACTCAGATCCAGGTGTCCACACAAGTAGTTATGTGG
TCCCAAAGAGCGAGCCCACATTGTCTTCCCTGTCCTACTATCTCCCTCGATGACGATACT
ACTAGGTCTCCATGGCCGCGCAGCGGAACCCATCACGTTCTCAGAAACCCATGCTTCAAG
TTCCTCAGGAACGTTAGTGAAAGAAGAAGAAAGAAAGGGAGAAATATAAGGAGTGAGAGG
CTCTTGAAAAATCCTCTCCAAATTGCTATATAAATTATGAAACTGTAAAACAAAATCTTT
TGGGGCTAGTTCCCGTATTACATTAAGAGCCTCGGACTTATTTGCTGAGTTAAGAGCCTT
GGCGTAAGCGTCATTGGCGGATTGTTGTCCGCCTCGAGCAGATCGTCCGTCGATCTGAAA
CTCGCCCCATTGGATGGTGTCGCCGTCCTTATCCAGATAGGACTTGACGTCGGAGCTTGA
TTTAGCTCCCTGAATATTTGGGTGAAAATGCGCTGACCGGGAAGGGGATATGAGGTCGAA
GAATCGTTGGTTGGTACAATTGTACTTGCCTTCGAACTGAATGAGGGCATGCAGATGAGG
TTCCCCATTTTCATGGAGCTCTCTGCAGATCTTGATGAACAATTTATTTGTTGGGGTTTG
TAGTTGTCGGATCTGATCCAAGGCCTCTTCTTTCGATAGAGAACATTTGGGATATGTGAG
GAAATAGTTTTTGGCTTTGATGCTAAAACGACCAGCCCTTGGCAT
>JF909123
CTAGTCTTCGCTGTGCGGTGTTGGACTTTGATGGGCACTTGAGAACAATGGCTCGTGGAG
GGTGATGAAGGTGGCATTCTTTAAAGCCCAAGCTTTAAGGGACTGATGCTTTTCCTCGTC
CAGAAACGCTTTATATGATGATGTTGGTCCTGGATTGCATAGGAAGATAGTGGGAATGCC
GCCTTTAATTTGAATTGGCTTCCCGTACTTTGTATTGCTTTGCCAGTCCCGTTGGGCCCC
CATGAATTCTTTGAAATGCTTGAGGTAGTGGGGGTCGACGTCATCAATGACGTTGTACCA
TGCGTCGTTGCTGTATACCTTTGGACTCAGATCCAGGTGTCCACACAAGTAGTTATGTGG
TCCCAAAGAGCGAGCCCACATTGTCTTCCCTGTCCTACTATCTCCCTCGATGACGATACT
ACTAGGTCTCCATGGCCGCGCAGCGGAACCCATCACGTTCTCAGAAACCCATGCTTCAAG
TTCCTCAGGAACGTTAGTGAAAGAAGAAGAAAGAAAGGGAGAAATATAAGGAGTGAGAGG
CTCTTGAAAAATCCTCTCCAAATTGCTATATAAATTATGAAACTGTAAAACAAAATCTTT
TGGGGCTAGTTCCCGTATTACATTAAGAGCCTCGGACTTATTTGCTGAGTTAAGAGCCTT
GGCGTAAGCGTCATTGGCGGATTGTTGTCCGCCTCGAGCAGATCGTCCGTCGATCTGAAA
CTCGCCCCATTGGATGGTGTCGCCGTCCTTATCCAGATAGGACTTGACGTCGGAGCTTGA
TTTAGCTCCCTGAATATTTGGGTGGAAATGCGCTGACCGGGAAGGGGATATGAGGTCGAA
GAATCGTTGGTTGGTACAATTGTACTTGCCTTCGAACTGAATGAGGGCATGCAGATGAGG
TTCCCCATTTTCATGGAGCTCTCTGCAGATCTTGATGAACAATTTATTTGTTGGGGTTTG
TAGTTGTCGGATCTGATCCAAGGCCTCTTCTTTCGATAGAGAACATTTGGGATATGTGAG
GAAATAGTTTTTGGCTTTGATGCTAAAACGACCAGCCCTTGGCAT
>JF909122
CTAGTCTTCGCTGTGCGGTGTTGGACTTTGATGGGCACTTGAGAACAATGGCTCGTGGAG
GGTGATGAAGGTGGCATTCTTTAAAGCCCAAGCTTTAAGGGACTGATGCTTTTCCTCGTC
CAGAAACGCTTTATATGATGATGTTGGTCCTGGATTGCATAGGAAGATAGTGGGAATGCC
GCCTTTAATTTGAATTGGCTTCCCGTACTTTGTATTGCTTTGCCAGTCCCGTTGGGCCCC
CATGAATTCTTTGAAATGCTTGAGGTAGTGGGGGTCGACGTCATCAATGACGTTGTACCA
TGCGTCGTTGCTGTATACCTTTGGACTCAGATCCAGGTGTCCACACAAGTAGTTATGTGG
TCCCAAAGAGCGAGCCCACATTGTCTTCCCTGTCCTACTATCTCCCTCGATGACGATACT
ACTAGGTCTCCATGGCCGCGCAGCGGAACCCATCACGTTCTCAGAAACCCATGCTTCAAG
TTCCTCAGGAACGTTAGTGAAAGAAGAAGAAAGAAAGGGAGAAATATAAGGAGTGAGAGG
CTCTTGAAAAATCCTCTCCAAATTGCTATATAAATTATGAAACTGTAAAACAAAATCTTT
TGGGGCTAGTTCCCGTATTACATTAAGAGCCTCGGACTTATTTGCTGAGTTAAGAGCCTT
GGCGTAAGCGTCATTGGCGGATTGTTGTCCGCCTCGAGCAGATCGTCCGTCGATCTGAAA
CTCGCCCCATTGGATGGTGTCGCCGTCCTTATCCAGATAGGACTTGACGTCGGAGCTTGA
TTTAGCTCCCTGAATATTTGGGTGGAAATGCGCTGACCGGGAAGGGGATATGAGGTCGAA
GAATCGTTGGTTGGTACAATTGTACTTGCCTTCGAACTGAATGAGGGCATGCAGATGAGG
TTCCCCATTTTCATGGAGCTCTCTGCAGATCTTGATGAACAATTTATTTGTTGGGGTTTG
TAGTTGTCGGATCTGATCCAAGGCCTCTTCTTTCGATAGAGAACATTTGGGATATGTGAG
GAAATAGTTTTTGGCTTTGATGCTAAAACGACCAGCCCTTGGCAT
