# Supplementary material for: Gene Overlapping as a Modulator of Begomovirus Evolution
Source: Microorganisms. 2022 Feb 4;10(2):366. doi: 10.3390/microorganisms10020366 (PMC8875319; doi:10.3390/microorganisms10020366)
Supplement: Supplementary file 1 [file microorganisms-10-00366-s001.zip › File S1/East_African_cassava_mosaic_Kenya_virus/DNA_AC3.fasta]

>JF909136
TTAATAAAGGTTGAATTTTATTGCATGGTGCTCCGTAACTTGGAGTGTGTTTAGTAATAC
ATTGTACAGAACATGATCAACAGCTTGAATTACAGTGTTAATGGAAATAACGCCAATCAT
ATCTAAATACTTGAGCACTTGATATCTAAATACTTTTAAGAAAAGACCAGTCGGAGGCCG
TAAGGTCGTCCAGACCTTGAAGTTGAGAAAACACTTGTGAATCCCCAATGCCCTCCGGAT
GTTGTGGTTGAACCGTATCTGGAATGTGATGATGTCGTGGTTCATGTTCCCTGGTCTCCT
GTCGTGGTTGGTGATGTCGAAATAGAGGGGATTTGTTATTTCCCAGATAAAAACGCCATT
CTTTGCTTGAGGCGCAGTGATGAGTTCCCCTGTGCGAGAATCCAT
>JF909134
TTAATAAAGGTTGAATTTTATTGCATGGTGCTCCGTAACTTGGAGTGTGTTTAGTAATAC
ATTGTACAGAACATGATCAACAGCTTGAATTACAGTGTTAATGGAAATAACGCCAATCAT
ATCTAAATACTTGAGCACTTGATATCTAAATACTTTTAAGAAAAGACCAGTCGGAGGCCG
TAAGGTCGTCCAGACCTTGAAGTTGAGAAAACACTTGTGAATCCCCAATGCCCTCCGGAT
GTTGTGGTTGAACCGTATCTGGAATGTGATGATGTCGTGGTTCATGTTCCCTGGTCTCCT
GTCGTGGTTGGTGATGTCGAAATAGAGGGGATTTGTTATTTCCCAGATAAAAACGCCATT
CTTTGCTTGAGGCGCAGTGATGAGTTCCCCTGTGCGAGAATCCAT
>JF909138
TTAATAAAGGTTGAATTTTATTGCATGGTGCTCCGTAACTTGGAGTGTGTTTAGTAATAC
ATTGTACAGAACATGATCAACAGCTTGAATTACAGTGTTAATGGAAATAACGCCAATCAT
ATCTAAATACTTGAGCACTTGATATCTAAATACTTTTAAGAAAAGACCAGTCGGAGGCCG
TAAGGTCGTCCAGACCTTGAAGTTGAGAAAACACTTGTGAATCCCCAATGCCCTCCGGAT
GTTGTGGTTGAACCGTATCTGGAATGTGATGATGTCGTGGTTCATGTTCCCTGGTCTCCT
GTCGTGGTTGGTGATGTCGAAATAGAGGGGATTTGTTATTTCCCAGATAAAAACGCCATT
CTTTGCTTGAGGCGCAGTGATGAGTTCCCCTGTGCGAGAATCCAT
>JF909137
TTAATAAAGGTTGAATTTTATTGCATGGTGCTCCGTAACTTGGAGTGTGTTTAGTAATAC
ATTGTACAGAACATGATCAACAGCTTGAATTACAGTGTTAATGGAAATAATGCCAATCAT
ATCTAAATACTTGAGCACTTGATATCTAAATACTTTTAAGAAAAGACCAGTCGGAGGCCG
TAAGGTCGTCCAGACCTTGAAGTTGAGAAAACACTTGTGAATCCCCAATGCCTTCCGGAT
GTTGTGGTTGAACCGTATCTGGAATGTGATGATGTCGTGGTTCATGTTCCCTGGTCTCCT
GTCGTGGTTGGTGATGTCGAAATAGAGGGGATTTGTTATTTCCCAGATAAAAACGCCATT
CTTTGCTTGAGGCGCAGTGATGAGTTCCCCTGTGCGAGAATCCAT
>JF909132
TTAATAAAGGTTGAATTTTATTGCATGGTGCTCCGTAACTTGGAGTGTGTTTAGTAATAC
ATTGTACAGAACATGATCAACAGCTTGAATTACAGTGTTAATGGAAATAACGCCTATCAT
ATCTAAATACTTGAGCACTTGATATCTAAATACTTTTAAGAAAAGACCAGTCGGAGGCCG
TAAGGTCGTCCAGACCTTGAAGTTGAGAAAACACTTGTGAATCCCCAATGCCTTCCGGAT
GTTGTGGTTGAACCGTATCTGGAATGTGATGATGTCGTGGTTCATGTTCCCTGGTCTCCT
GTCGTGGGTGGTGATGTCGAAATAGAGGGGATTTGTTATTTCCCAGGTAAAAACGCCATT
CTTTGCTTGAGGCGCAGTGATGAGTTCCCCTGTGCGAGAATCCAT
>JF909141
TTAATAAAGGTTGAATTTTATTGCATGGTGCTCCGTAACTTGGAGTGTGTTTAGTAATAC
ATTGTACAGAACATGATCAACAGCTTGAACTACAGTGTTAATGGAAATAACGCCTATCAT
ATCTAAATACTTGAGCACTTGATATCTAAATACTTTTAAGAAAAGACCAGTCGGAGGCCG
TAAGGTCGTCCAGACCTTGAAGTTGAGAAAACACTTGTGAATCCCCAATGCCTTCCGGAT
GTTGTGGTTGAACCGTATCTGGAATGTGATGATGTCGTGGTTCATGTTCCCTGGTCGCCT
GTCGTGGTTGGTGATGTCGAAATAGAGGGGATTTGTTATTTCCCAGGTAAAAACGCCATT
CTTTGCTTGAGGCGCAGTGATGAGTTCCCCTGTGCGAGAATCCAT
>JF909140
TTAATAAAGGTTGAATTTTATTGCATGGTGCTCCGTAACTTGGAGTGTGTTTAGTAATAC
ATTGTACAGAACATGATCAACAGCTTGAACTACAGTGTTAATGGAAATAACGCCTATCAT
ATCTAAATACTTGAGCACTTGATATCTAAATACTTTTAAGAAAAGACCAGTCGGAGGCCG
TAAGGTCGTCCAGACCTTGAAGTTGAGAAAACACTTGTGAATCCCCAATGCCTTCCGGAT
GTTGTGGTTGAACCGTATCTGGAATGTGATGATGTCGTGGTTCATGTTCCCTGGTCGCCT
GTCGTGGTTGGTGATGTCGAAATAGAGGGGATTTGTTATTTCCCAGGTAAAAACGCCATT
CTTTGCTTGAGGCGCAGTGATGAGTTCCCCTGTGCGAGAATCCAT
>JF909147
TTAATAAAGGTTGAATTTTATTGCATGGTGCTCCGTAACTTGGAGTGTGTTTAGTAATAC
ATTGTACAGCACATGATCAACAGCTTGAATTACAGTGTTAATGGAAATAACGCCTATCAT
ATCTAAATACTTGAGCACTTGATATCTAAATACTTTTAAGAAAAGACCAGTCGGAGGCCG
TAAGGTCGTCCAGACCTTGAAGTTGAGAAAACACTTGTGAATCCCCAATGCCTTCCGGAT
GTTGTGGTTGAACCGTATCTGGAATGTGATGATGTCGTGGTTCATGTTCCCTGGTCTCCT
GTCGTGGTTGGTGATGTCGAAATAGAGGGGATTTGTTATTTCCCAGGTAAAAACGCCATT
CTTTGCTTGAGGCGCAGTGATGAGTTCCCCTGTGCGAGAATCCAT
>JF909146
TTAATAAAGGTTGAATTTTATTGCATGGTGCTCCGTAACTTGGAGTGTGTTTAGTAATAC
ATTGTACAGCACATGATCAACAGCTTGAATTACAGTGTTAATGGAAATAACGCCTATCAT
ATCTAAATACTTGAGCACTTGATATCTAAATACTTTTAAGAAAAGACCAGTCGGAGGCCG
TAAGGTCGTCCAGACCTTGAAGTTGAGAAAACACTTGTGAATCCCCAATGCCTTCCGGAT
GTTGTGGTTGAACCGTATCTGGAATGTGATGATGTCGTGGTTCATGTTCCCTGGTCTCCT
GTCGTGGTTGGTGATGTCGAAATAGAGGGGATTTGTTATTTCCCAGGTAAAAACGCCATT
CTTTGCTTGAGGCGCAGTGATGAGTTCCCCTGTGCGAGAATCCAT
>JF909102
TTAATAAAGGTTGAATTTTATTGCATGGTGCTCCGTAACTTGGAGTGTGTTTAGTAATAC
ATTGTACAGCACATGATCAACAGCTTGAATTACAGTGTTAATGGAAATAACGCCTATCAT
ATCTAAATACTTGAGCACTTGATATCTAAATACTTTTAAGAAAAGACCAGTCGGAGGCCG
TAAGGTCGTCCAGACCTTGAAGTTGAGAAAACACTTGTGAATCCCCAATGCCTTCCGGAT
GTTGTGGTTGAACCGTATCTGGAATGTGATGATGTCGTGGTTCATGTTCCCTGGTCTCCT
GTCGTGGTTGGTGATGTCGAAATAGAGGGGATTTGTTATTTCCCAGGTAAAAACGCCATT
CTTTGCTTGAGGCGCAGTGATGAGTTCCCCTGTGCGAGAATCCAT
>JF909145
TTAATAAAGGTTGAATTTTATTGCATGGTGCTCCGTAACTTGGAGTGTGTTTAGTAATAC
ATGGTACAGGACATGATCAACAGCTTGAATTACAGTGTTAATGGAAATAACGCCTATCAT
ATCTAAATACTTGAGCACTTGATATCTAAATACTTTTAAGAAAAGACCAGTCGGAGGCCG
TAAGGTCGTCCAGACCTTGAAGTTGAGAAAACACTTGTGAATCCCCAATGCCTTCCGGAT
GTTGTGGTTGAACCGTATCTGGAATGTGATGATGTCGTGGTTCATGTTCCCTGGTCTCCT
GTCGTGGTTGGTGATGTCGAAATAGAGGGGATTTGTTATTTCCCAGGTAAAAACGCCATT
CTTTGCTTGAGGCGCAGTGATGAGTTCCCCTGTGCGAGAATCCAT
>JF909144
TTAATAAAGGTTGAATTTTATTGCATGGTGCTCCGTAACTTGGAGTGTGTTTAGTAATAC
ATGGTACAGGACATGATCAACAGCTTGAATTACAGTGTTAATGGAAATAACGCCTATCAT
ATCTAAATACTTGAGCACTTGATATCTAAATACTTTTAAGAAAAGACCAGTCGGAGGCCG
TAAGGTCGTCCAGACCTTGAAGTTGAGAAAACACTTGTGAATCCCCAATGCCTTCCGGAT
GTTGTGGTTGAACCGTATCTGGAATGTGATGATGTCGTGGTTCATGTTCCCTGGTCTCCT
GTCGTGGTTGGTGATGTCGAAATAGAGGGGATTTGTTATTTCCCAGGTAAAAACGCCATT
CTTTGCTTGAGGCGCAGTGATGAGTTCCCCTGTGCGAGAATCCAT
>JF909143
TTAATAAAGGTTGAATTTTATTGCATGGTGCTCCGTAACTTGGAGTGTGTTTAGTAATAC
ATGGTACAGGACATGATCAACAGCTTGAATTACAGTGTTAATGGAAATAACGCCTATCAT
ATCTAAATACTTGAGCACTTGATATCTAAATACTTTTAAGAAAAGACCAGTCGGAGGCCG
TAAGGTCGTCCAGACCTTGAAGTTGAGAAAACACTTGTGAATCCCCAATGCCTTCCGGAT
GTTGTGGTTGAACCGTATCTGGAATGTGATGATGTCGTGGTTCATGTTCCCTGGTCTCCT
GTCGTGGTTGGTGATGTCGAAATAGAGGGGATTTGTTATTTCCCAGGTAAAAACGCCATT
CTTTGCTTGAGGCGCAGTGATGAGTTCCCCTGTGCGAGAATCCAT
>JF909142
TTAATAAAGGTTGAATTTTATTGCATGGTGCTCCGTAACTTGGAGTGTGTTTAGTAATAC
ATGGTACAGGACATGATCAACAGCTTGAATTACAGTGTTAATGGAAATAACGCCTATCAT
ATCTAAATACTTGAGCACTTGATATCTAAATACTTTTAAGAAAAGACCAGTCGGAGGCCG
TAAGGTCGTCCAGACCTTGAAGTTGAGAAAACACTTGTGAATCCCCAATGCCTTCCGGAT
GTTGTGGTTGAACCGTATCTGGAATGTGATGATGTCGTGGTTCATGTTCCCTGGTCTCCT
GTCGTGGTTGGTGATGTCGAAATAGAGGGGATTTGTTATTTCCCAGGTAAAAACGCCATT
CTTTGCTTGAGGCGCAGTGATGAGTTCCCCTGTGCGAGAATCCAT
>JF909148
TTAATAAAGGTTGAAGTTTATTGCATGGTGCTCCGTAACTTGGAGTGTGTGTAGTAATAC
ATTGTACAGAACATGATCAACAGCTTGAATTACAGTGTTAATGGAAATAACGCCTAACAT
ATCTAAATACTTGAGCACTTGATATCTAAATACTTTTAAGAAAAGACCAGTCGGAGGCCG
TAAGGTCGTCCAGACCTTGAAGTTGAGAAAACACTTGTGAATCCCCAATGCCTTCCGGAT
GTTGTGGTTGAATCGTATCTGGAATGTGATTATGTCGTGGTTCATGTTCCCTGGTCTCCT
GTCGTGGTTGGTGATGTCGAAATAGAGGGGATTTGTTATTTCCCAGGTAAAAACGCCATT
CTTTGCTTGAGGCGCAGTGATGAGTTCCCCTGTGCGAGAATCCAT
>JF909135
TTAATAAAGGTTGAATTTTATTGCATGGTGCTCCGTAACTTGGAGTGTGTTGAGTAATAC
ATTGTACAGAACATGATCAACAGCTTGAATTACAGTGTTAATGGAAATAACGCCTATCAT
ATCTAAATACTTGAGCACTTGATATCTAAATACTTTTAAGAAAAGACCAGTCGGAGGCCG
TAAGGTCGTCCAGACCTTGAAGTTGAGAAAACACTTGTGAATCCCCAAGGCCTTCCGGAT
GTTGTGGTTGAACCGTATCTGGAATGTGATGATGTCGTGGTTCATGTTCCCTGGTCTCCT
GTCGTGGTTGGTGATGTCGAAATAGAGGGGATTTGTTATTTCCCAGGTAAAAACGCCATT
CTTTGCTTGAGGCGCAGTGATGAGTTCCCCTGTGCGAGAATCCAT
>JF909128
TTAATAAAGGTTGAATTTTATTGCATGGTGCTCCGTAACTTGGAGTGTGTTGAGTAATAC
ATTGTACAGAACATGATCAACAGCTTGAATTACAGTGTTAATGGAAATAACGCCTATCAT
ATCTAAATACTTGAGCACTTGATATCTAAATACTTTTAAGAAAAGACCAGTCGGAGGCCG
TAAGGTCGTCCAGACCTTGAAGTTGAGAAAACACTTGTGAATCCCCAAGGCCTTCCGGAT
GTTGTGGTTGAACCGTATCTGGAATGTGATGATGTCGTGGTTCATGTTCCCTGGTCTCCT
GTCGTGGTTGGTGATGTCGAAATAGAGGGGATTTGTTATTTCCCAGGTAAAAACGCCATT
CTTTGCTTGAGGCGCAGTGATGAGTTCCCCTGTGCGAGAATCCAT
>JF909125
TTAATAAAGGTTGAATTTTATTGCATGTTGCTCCGTAACTTGGAGTGTGTTTAGTAATAC
ATTGTACAGAACATGATCAACAGCTTGAATTACAGTGTTAATGGAAATAACGCCTATCAT
ATCTAAATACTTGAGCACTTGATATCTAAATACTTTTAAGAAAAGACCAGTCGGAGGCCG
TAAGGTCGTCCAGACCTTGAAGTTGAGAAAACATTTGTGAATCCCCAATGCCTTCCGGAT
GTTGTGGTTGAACCGTATCTGGAATGTGATGATGTCGTGGTTCATGTTCCCTGGTCTCCT
GTCGTGGTTGGTGATGTCGAAATAGAGGGGATTTGTTATTTCCCAGGTAAAAACGCCATT
CTTTGCTTGAGGCGCAGTGATGAGTTCCCCTGTGCGAGAATCCAT
>JF909116
TTAATAAAGGTTGAATTTTATTGCATGTTGCTCCGTAACTTGGAGTGTGTTTAGTAATAC
ATTGTACAAAACATGATCAACAGCTTGAATTACAGTGTTAATGGAAATAACGCCTATCAT
ATCTAAATACTTGAGCACTTGATATCTAAATACTTTTAAGAAAAGACCAGTCGGAGGCCG
TAAGGTCGTCCAGACCTTGAAGTTGAGAAAACATTTGTGAATCCCCAATGCCTTCCGGAT
GTTGTGGTTGAACCGTATCTGGAATGTGATGATGTCGTGGTTCATGTTCCCTGGTCTCCT
GTCGTGGTTGGTGATGTCGAAATAGAGGGGATTTGTTATTTCCCAGGTAAAAACGCCATT
CTTTGCTTGAGGCGCAGTGATGAGTTCCCCTGTGCGAGAATCCAT
>JF909100
TTAATAAAGGTTGAATTTTATTGCATGTTGCTCCGTAACTTGGAGTGTGTTTAGTAATAC
ATTGTACAGAACATGATCAACAGCTTGAAGTACAGTGTTAATGGAAATAACGCCTATCAT
ATCTAAATACTTGAGCACTTGATATCTAAATACTTTTAAGAAAAGACCAGTCGGAGGCCG
TAAGGTCGTCCAGACCTTGAAGTTGAGAAAACATTTGTGAATCCCCAATGTCTTCCGGAT
GTTGTGGTTGAACCGTATCTGGAATGTGATGATGTCGTGGTTCATGTTCCCTGGTCTCCT
GTCGTGGTTGGTGATGTCGAAATAGAGGGGATTTGTTATTTCCCAGGTAAAAACGCCATT
CTTTGCTTGAGGCGCAGTGATGAGTTCCCCTGTGCGAGAATCCAT
>JF909114
TTAATAAAGGTTGAATTTTATTGCATGTTGCTCCGTAACTTGGAGTGTGTTTAGTAATAC
ATTGTACAGAACATGATCAACAGCTTGAATTACAGTGTTAATGGAAATAACGCCTATCAT
ATCTAAATACTTGAGCACCTGATATCTAAATACTTTTAAGAAAAGACCAGTCGGAGGCCG
TAAGGTCGTCCAGACCTTGAAGTTGAGAAAACATTTGTGAATCCCCAATGCCTTCCGGAT
GTTGTGGTTGAACCGTATCTGGAATGTGATGATGTCGTGGTTCATGTTCCCTGGTCTCTT
GTCGTGGTTGGTGATGTCGAAATAGAGGGGATTTGTTAGTTCCCAGGTAAAAACGCCATT
CTTTGCTTGAGGCGCAGTGATGAGTTCCCCTGTGCGAGAATCCAT
>JF909078
TTAATAAAGGTTGAATTTTATTGCATGTTGCTCCGTAACTTGGAGTGTGTTTAGTAATAC
ATTGTACAGAACATGATCAACAGCTTGAATTACAGTGTTAATGGAAATAACGCCTATCAT
ATCTAAATACTTGAGCACTTGATATCTAAAGACTTTTAAGAAAAGACCAGTCGGAGGCCG
TAAGGTCGTCCAGACCTTGAAGTTGAGAAAACATTTGTGAATCCCCAATGCCTTCCGGAT
GTTGTGGTTGAACCGTATCTGGAATGTGATGATGTCGTGGTTCATGTTCCCTGGTCTCTT
GTCGTGGTTGGTGATGTCGAAATAGAGGGGATTTGTTATTTCCCAGGTAAAAACGCCATT
CTTTGCTTGAGGCGCAGTGATGAGTTCCCCTGTGCGAGAATCCAT
>JF909113
TTAATAAAGGTTGAATTTTATTGCATGTTGCTCCGTAACTTGGAGTGTGTTTAGTAATAC
ATTGTACAGAACATGATCAACAGCTTGAATTACAGTGTTAATGGAAATAACGCCTATCAT
ATCTAAATACTTGAGCACCTGATATCTAAATACTTTTAAGAAAAGACCAGTCGGAGGCCG
TAAGGTCGTCCAGACCTTGAAGTTGAGAAAACATTTGTGAATCCCCAATGCCTTCCGGAT
GTTGTGGTTGAACCGTATCTGGATTGTGATGATGTCGTGGTTCATGTTCCCTGGTCTCCT
GTCGTGGTTGGTGATGTCGAAATAGAGGGGATTTGTTATTTCCCAGGTAAAAACGCCATT
CTTTGCTTGAGGCGCAGTGATGAGTTCCCCTGTGCGAGAATCCAT
>JF909112
TTAATAAAGGTTGAATTTTATTGCATGTTGCTCCGTAACTTGGAGTGTGTTTAGTAATAC
ATTGTACAGAACATGATCAACAGCTTGAATTACAGTGTTAATGGAAATAACGCCTATCAT
ATCTAAATACTTGAGCACCTGATATCTAAATACTTTTAAGAAAAGACCAGTCGGAGGCCG
TAAGGTCGTCCAGACCTTGAAGTTGAGAAAACATTTGTGAATCCCCAATGCCTTCCGGAT
GTTGTGGTTGAACCGTATCTGGATTGTGATGATGTCGTGGTTCATGTTCCCTGGTCTCCT
GTCGTGGTTGGTGATGTCGAAATAGAGGGGATTTGTTATTTCCCAGGTAAAAACGCCATT
CTTTGCTTGAGGCGCAGTGATGAGTTCCCCTGTGCGAGAATCCAT
>JF909095
TTAATAAAGGTTGAATTTTATTTCATGGTGCTCCGTAACTTGGAGTGTGTTTAGTAATAC
ATTGTACAGAACATGATCAACAGCTTGAATTACAGTGTTAATGGAAATAACGCCTATCAT
ATCTAAATACTTGAGCACTTGATATCTAAATACTTTTAAGAAAAGACCAGTCGGAGGCCG
TAAGGTCGTCCAGACCTTGAAGTTGAGAAAACATTTGTGAATCCCCAATGCCTTCCGGAT
GTTGTGGTTGAACCGTATCTGGAATGTGATGAGGTCGTGGTTCATGTTCCCTGGTCTCCT
GTCGTGGTTGGTGATGTCGAAATAGAGGGGATTTGTTATTTCCCAGGTAAAAACGCCATT
CTTTGCTTGAGGCGCAGTGATGAGTTCCCCTGTGCGAGAATCCAT
>JF909130
TTAATAAAGGTTGAATTTTATTGCATGGTGCTCCGTAACTTGGAGTGTGTTTAGTAATAC
ATTGTACAGAACATGATCAACAGCTTGAATTACAGTGTTAATGGAAATAACGCCTATCAT
ATCTAAATACTTGAGCACTTGATATTTAAATACTTTTAAGAAAAGACCAGTCGGAGGCTG
TAAGGTCGTCCAGACCTTGAAGTTGAGAAAACACTTGTGAATCCCCAATGCCTTCCGGAG
GTTGTGGTTGAACCGTATCTGGAATGTGATGATGTCGTGGTTCATGTTCCCTGGTCTCCT
GTCGTGGTTGGTGATGTCGAAATAGAGGGGATTTGTTATTTCCCAGGTAAAAACGCCATT
CTTTGCTTGAGGCGCAGTGATGAGTTCCCCTGTGCGAGAATCCAT
>JF909129
TTAATAAAGGTTGAATTTTATTGCATGGTGCTCCGTAACTTGGAGTGTGTTTAGTAATAC
ATTGTACAGAACATGATCAACAGCTTGAATTACAGTGTTAATGGAAATAACGCCTATCAT
ATCTAAATACTTGAGCACTTGATATTTAAATACTTTTAAGAAAAGACCAGTCGGAGGCTG
TAAGGTCGTCCAGACCTTGAAGTTGAGAAAACACTTGTGAATCCCCAATGCCTTCCGGAG
GTTGTGGTTGAACCGTATCTGGAATGTGATGATGTCGTGGTTCATGTTCCCTGGTCTCCT
GTCGTGGTTGGTGATGTCGAAATAGAGGGGATTTGTTATTTCCCAGGTAAAAACGCCATT
CTTTGCTTGAGGCGCAGTGATGAGTTCCCCTGTGCGAGAATCCAT
>JF909105
TTAATAAAGGTTGAATTTTATTGCATGTTGCTCCGTAACTTGGAGTGTGTTTAGTAATAC
ATTGTACAGAACATGATCAACAGCTTGAATTACAGTGTTAATGGAAATAACGCCTATCAT
ATCTAAATACTTGAGCACTTGATATCTAAATACTTTTAAGAAAAGACCAGTCGGAGGCCG
TAAGGTCGTCCAGACCTTGAAGTTGAGAAAACACTTGTGAATCCCCAATGCCTTCCGGAG
GTTGTGGTTGAACCGTATCTGGAATGTGATGATGTCGTGGTTCATGTTCCCTGGTCTCCT
GTCGTGGTTGGTGATGTCGAAATAGAGGGGATTTGTTATTTCCCAGGTAAAAACGCCATT
CTTTGCTTGAGGCGCAGTGATGAGTTCCCCTGTGCGAGAATCCAT
>JF909104
TTAATAAAGGTTGAATTTTATTGCATGTTGCTCCGTAACTTGGAGTGTGTTTAGTAATAC
ATTGTACAGAACATGATCAACAGCTTGAATTACAGTGTTAATGGAAATAACGCCTATCAT
ATCTAAATACTTGAGCACTTGATATCTAAATACTTTTAAGAAAAGACCAGTCGGAGGCCG
TAAGGTCGTCCAGACCTTGAAGTTGAGAAAACACTTGTGAATCCCCAATGCCTTCCGGAG
GTTGTGGTTGAACCGTATCTGGAATGTGATGATGTCGTGGTTCATGTTCCCTGGTCTCCT
GTCGTGGTTGGTGATGTCGAAATAGAGGGGATTTGTTATTTCCCAGGTAAAAACGCCATT
CTTTGCTTGAGGCGCAGTGATGAGTTCCCCTGTGCGAGAATCCAT
>JF909089
TTAATAAAGGTTGAATTTTATTGCATGTTGCTCCGTAACTTGGAGTGTGTTTAGTAATAC
ATTGTACAGAACATGATCAACAGCTTGAATTACAGTGTTAATGGAAATAACGCCTATCAT
ATCTAAATATTTGAGCACTTGATATCTAAATACTTTTAAGAAAAGACCAGTCGGAGGCCG
TAAGGTCGTCCAGACCTTGAAGTTGAGAAAACACTTGTGAATCCCCAATGCCTTCCGAAT
GTTGTGGTTGAACCGTATCTGGAATGTGATGATGTCGTGGTTCATGTTCCCTGGTCTCCT
GTCGTGGTTGGTGATGTCGAAATAGAGGGGATTTGTTATTTCCCAGGTAAAAACGCCATT
CTTTGCTTGAGGCGCAGTGATGAGTTCCCCTGTGCGAGAATCCAT
>JF909088
TTAATAAAGGTTGAATTTTATTGCATGTTGCTCCGTAACTTGGAGTGTGTTTAGTAATAC
ATTGTACAGAACATGAGCAACAGCTTGAATTACAGTGTTAATGGAAATAACGCCTATCAT
ATCTAAATACTTGAGCACTTGATATCTAAATACTTTTAAGAAAAGACCAGTCGGAGGCCG
TAAGGTCGTCCAGACCTTGAAGTTGAGAAAACACTTGTGAATCCCCAATGCCTTCCGAAT
GTTGTGGTTGAACCGTATCTGGAATGTGATGATGTCGTGGTTCATGTTCCCTGGTCTCCT
GTCGTGGTTGGTGATGTCGAAATAGAGGGGATTTGTTATTTCCCAGGTAAAAACGCCATT
CTTTGCTTGAGGCGCAGTGATGAGTTCCCCTGTGCGAGAATCCAT
>JF909126
TTAATAAAGGTTGAATTTTATTGCATGTTGCTCCGTAACTTGGAGTGTGTTTAGTAATAC
ATTGTACAGAACATGATCAACAGCTTGAATTACAGTGTTAATGGAAATAACGCCTATCAT
ATCTAAATACTTGAGCACTTGATATTTAAATACTTTTAAGAAAAGACCAGTCGGAGGCCG
TAAGGTCGTCCAGACCTTGAAGTTGAGAAAACACTTGTGAATCCCCAATGCCTTCCGAAT
GTTGTGGTTGAACCGTATCTGGAATGTGATGATGTCGTGGTTCATGTTCCCTGGTCTCCT
GTCGTGGTTGGGGATGTCGAAATAGAGGGGATTTGTTATTTCCCAGGTAAAAACGCCATT
CTTTGCTTGAGGCGCAGTGATGAGTTCCCCTGTGCGAGAATCCAT
>JF909123
TTAATAAAGGTTGAATTTTATTGCATGTCGCTCCGTAACTTGGAGTGTGTTTAGTAATAC
ATTGTACAGAACATGATCAACAGCTTGAATTACAGTGTTAATGGAAATAACGCCTATCAT
ATCTAAATACTTGAGCACTTGATATCTAAATACTCTTAAGAAAAGACCAGTCGGAGGCCG
TAAGGTCGTCCAGACCTTGAAGTTGAGAAAACACTTGTGAATCCCCAATGCCTTCCGAAT
GTTGTGGTTGAACCGTATCTGGAATGTGATGATGTCGTGGTTCATGTTCCCTGGTCTCCT
GTCGTGGTTGGTGATGTCGAAATAGAGGGGATTTGTTATTTCCCAGGTAAAAACGCCATT
CTTTGCTTGAGGCGCAGTGATGAGTTCCCCTGTGCGAGAATCCAT
>JF909122
TTAATAAAGGTTGAATTTTATTGCATGTCGCTCCGTAACTTGGAGTGTGTTTAGTAATAC
ATTGTACAGAACATGATCAACAGCTTGAATTACAGTGTTAATGGAAATAACGCCTATCAT
ATCTAAATACTTGAGCACTTGATATCTAAATACTCTTAAGAAAAGACCAGTCGGAGGCCG
TAAGGTCGTCCAGACCTTGAAGTTGAGAAAACACTTGTGAATCCCCAATGCCTTCCGAAT
GTTGTGGTTGAACCGTATCTGGAATGTGATGATGTCGTGGTTCATGTTCCCTGGTCTCCT
GTCGTGGTTGGTGATGTCGAAATAGAGGGGATTTGTTATTTCCCAGGTAAAAACGCCATT
CTTTGCTTGAGGCGCAGTGATGAGTTCCCCTGTGCGAGAATCCAT
>JF909124
TTAATAAAGGTTGAATTTTATTGCATGTCGCTCCGTAACTTGGAGTGTGTTTAGTAATAC
ATTGTACAGAACATGATCAACAGCTTGAATTACAGTGTTAATGGAAATAACGCCTATCAT
ATCTAAATACTTGAGCACTTGATATCTAAATACTCTTAAGAAAAGACCAGTCGGAGGCCG
TAAGGTCGTCCAGACCTTGAAGTTGAGAAAACACTTGTGAATCCCCAATGCCTTCCGAAT
GTTGTGGTTGAACCGTATCTGGAATGTGATGATGTCGTGGTTCATGTTCCCTGGTCTCCT
GTCGTGGTTGGTGATGTCGAAATAGAGGGGATTTGTTATTTCCCAGGTAAAAACGCCATT
CTTTGCTTGAGGCGCAGTGATGAGTTCCCCTGTGCGAGAATCCAT
>JF909103
TTAATAAAGGTTGAATTTTATTGCATGTTGCTCCGTAACTTGGAGTGTGTTGAGTAATAC
ATTGTACAGAACATGATCAACAGCTTGAATTACAGTGTTAATGGAAATAACGCCTATCAT
ATCTAAATACTTGAGCACTTGATATCTAAATACTCTTAAGAAAAGACCAGTCGGAGGCCG
TAAGGTCGTCCAGACCTTGAAGTTGAGAAAACACTTGTGAATCCCCAATGCCTTCCGAAT
GTTGTGGTTGAACCGTATCTGGAATGTGATGATGTCGTGGTTCATGTTCCCTGGTCTCCT
GTCGTGGTTGGTGATGTCGAAATAGAGGGGATTTGTTATTTCCCAGGTAAAAACGCCATT
CTTTGCTTGAGGCGCAGTGATGAGTTCCCCTGTGCGAGAATCCAT
>JF909080
TTAATAAAGGTTGAATTTTATTGCATGTTGCTCCGTAACTTGGAGTGTGTTGAGTAATAC
ATTGTACAGAACATGATCAACAGCTTGAATTACAGTGTTAATGGAAATAACGCCTATCAT
ATCTAAATACTTGAGCACTTGATATCTAAATACTTTTAAGAAAAGACCAGTCGGAGGCCG
TAAGGTCGTCCAGACCTTGAAGTTGAGAAAACACTTGTGAATCCCCAATGCCTTCCGAAT
GTTGTGGTTGAACCGTATCTGGAATGTGATGATGTCGTGGTTCATGTTCCCTGGTCTCCT
GTCGTGGTTGGTGATGTCGAAATAGAGGGGATTTGTTATTTCCCAGGTAAAAACGCCATT
CTTTGCTTGAGGCGCAGTGATGAGTTCCCCTGTGCGAGAATCCAT
>JF909079
TTAATAAAGGTTGAATTTTATTGCATGTTGCTCCGTAACTTGGAGTGTGTTGAGTAATAC
ATTGTACAGAACATGATCAACAGCTTGAATTACAGTGTTAATGGAAATAACGCCTATCAT
ATCTAAATACTTGAGCACTTGATATCTAAATACTTTTAAGAAAAGACCAGTCGGAGGCCG
TAAGGTCGTCCAGACCTTGAAGTTGAGAAAACACTTGTGAATCCCCAATGCCTTCCGAAT
GTTGTGGTTGAACCGTATCTGGAATGTGATGATGTCGTGGTTCATGTTCCCTGGTCTCCT
GTCGTGGTTGGTGATGTCGAAATAGAGGGGATTTGTTATTTCCCAGGTAAAAACGCCATT
CTTTGCTTGAGGCGCAGTGATGAGTTCCCCTGTGCGAGAATCCAT
>JF909087
TTAATAAAGGTTGAATTTTATTGCATGTTGCTCCGTAACTTGGAGTGTGTTGAGTAATAC
ATTGTACAGAACATGATCAACAGCTTGAATTACAGTGTTAAGGGAAATAACGCCTATCAT
ATCTAAATACTTGAGCACTTGATATCTAAATACTTTTAAGAAAAGACCAGTCGGAGGCCG
TAAGGTCGTCCAGACCTTGAAGTTGAGAAAACACTTGTGAATCCCCAATGCCTTCCGGAT
GTTGTGGTTGAACCGTATCTGGAATGTGATGATGTCGTGGTTCATGTTCCCTGGTCTCCT
GTCGTGGTTGGTGATGTCGAAATAGAGGGGATTTGTTATTTCCCAGGTAAAAACGCCATT
CTTTGCTTGAGGCGCAGTGATGAGTTCCCCTGTGCGAGAATCCAT
>JF909086
TTAATAAAGGTTGAATTTTATTGCATGTTGCTCCGTAACTTGGAGTGTGTTGAGTAATAC
ATTGTACAGAACATGATCAACAGCTTGAATTACAGTGTTAAGGGAAATAACGCCTATCAT
ATCTAAATACTTGAGCACTTGATATCTAAATACTTTTAAGAAAAGACCAGTCGGAGGCCG
TAAGGTCGTCCAGACCTTGAAGTTGAGAAAACACTTGTGAATCCCCAATGCCTTCCGGAT
GTTGTGGTTGAACCGTATCTGGAATGTGATGATGTCGTGGTTCATGTTCCCTGGTCTCCT
GTCGTGGTTGGTGATGTCGAAATAGAGGGGATTTGTTATTTCCCAGGTAAAAACGCCATT
CTTTGCTTGAGGCGCAGTGATGAGTTCCCCTGTGCGAGAATCCAT
>JF909101
TTAATAAAGGTTGAATTTTATTGCATGTTGCTCCGTAACTTGGAGTGTGTTGAGTAATAC
ATTGTACAGAACATGATCAACAGCTTGAATTACAGTGTTAATGGAAATAACGCCTATCAT
ATCTAAATACTTGAGCACTTGATATCTAAATACTTTTAAGAAAAGACCAGTCGGAGGCCG
TAAGGTCGTCCAGACCTTGAAGTTGAGAAAACACTTGTGAATCCCCAATGCCTTCCGGAT
GTTGTGGTTGAACCGTATCTGGAATGTGATGATGTCGTGGTTCATGTTCCCTGGTCTCCT
GTCGTGGTTGGTGATGTCGAAATAGAGGGGATTTGTTATTTCCCAGGTAAAAACGCCATT
CTTTGCTTGAGGCGCAGTGATGAGTTCCCCTGTGCGAGAATCCAT
>JF909083
TTAATAAAGGTTGAATTTTATTGCATGTTGCTCCGTAACTTGGAGTGTGTTGAGTAATAC
ATTGTACAGAACATGATCAACAGCTTGAATTACAGTGTTAATGGAAATAACGCCTATCAT
ATCTAAATACTTGAGCACTTGATATCTAAATACTTTTAAGAAAAGACCAGTCGGAGGCCG
TAAGGTCGTCCAGACCTTGAAGTTGAGAAAACACTTGTGAATCCCCAATGCCTTCCGGAT
GTTGTGGTTGAACCGTATCTGGAATGTGATGATGTCGTGGTTCATGTTCCCTGGTCTCCT
GTCGTGGTTGGTGATGTCGAAATAGAGGGGATTTGTTATTTCCCAGGTAAAAACGCCATT
CTTTGCTTGAGGCGCAGTGATGAGTTCCCCTGTGCGAGAATCCAT
>JF909081
TTAATAAAGGTTGAATTTTATTGCATGTTGCTCCGTAACTTGGAGTGTGTTGAGTAATAC
ATTGTACATAACATGATCAACAGCTTGAATTACAGTGTTAATGGAAATAACGCCTATCAT
ATCTAAATACTTGAGCACTTGATATCTAAATACTTTTAAGAAAAGACCAGTCGGAGGCCG
TAAGGTCGTCCAGACCTTGAAGTTGAGAAAACACTTGTGAATCCCCAATGCCTTCCGGAT
GTTGTGGTTGAACCGTATCTGGAATGTGATGATGTCGTGGTTCATGTTCCCTGGTCTCCT
GTCGTGGTTGGTGATGTCGAAATAGAGGGGATTTGTTATTTCCCAGGTAAAAACGCCATT
CTTTGCTTGAGGCGCAGTGATGAGTTCCCCTGTGCGAGAATCCAT
>JF909098
TTAATAAAGGTTGAATTTTATTGCATGTTGCTCCGTAACTTGGAGTGTGTTGAGTAATAC
ATTGTACAGAACATGATCAACAGCTTGAATTACAGTGTTAATGGAAATAACGCCTATCAT
ATCTAAATACTTGTGCACCTGATAGCTAAATACTTTTAAGAAAAGACCAGTCGGAGGCCG
TAAGGTCGTCCAGACCTTGAAGTTGAGAAAACACTTGTGAATCCCCAATGCCTTCCGGAT
GTTGTGGTTGAACCGTATCTGGAATGTGATGATGTCGTGGTTCATGTTCCCTGGTCTCCT
GTCGTGGTTGGTGATGTCGAAATAGAGGGGATTTGTTATTTCCCAGGTAAAAACGCCATT
CCTTGCTTGAGGCGCAGTGATGAGTTCCCCTGTGCGAGAATCCAT
>JF909093
TTAATAAAGGTTGAATTTTATTGCATGTTGCTCCGTAACTTGGAGTGTGTTGAGTAATAC
ATTGTACAGAACATGATCAACAGCTTGAATTACAGTGTTAATGGAAATAACGCCTATCAT
ATCTAAATACTTGAGCACCTGATAGCTAAATACTTTTAAGAAAAGACCAGTCGGAGGCCG
TAAGGTCGTCCAGACCTTGAAGTTGAGAAAACACTTGTGAATCCCCAATGCCTTCCGGAT
GTTGTGGTTGAACCGTATCTGGAATGTGATGATGTCGTGGTTCATGTTCCCTGGTCTCCT
GTCGTGGTTGGTGATGTCGAAATAGAGGGGATTTGTTATTTCCCAGGTAAAAACGCCATT
CCTTGCTTGAGGCGCAGTGATGAGTTCCCCTGTGCGAGAATCCAT
>JF909091
TTAATAAAGGTTGAATTTTATTGCATGTTGCTCCGTAACTTGGAGTGTGTTGAGTAATAC
ATTGTACAGAACATGATCAACAGCTTGAATTACAGTGTTAATCGAAATAACGCCTATCAT
ATCTAAATACTTGAGCACCTGATATCTAAATACTTTTAAGAAAAGACCAGTCGGAGGCCG
TAAGGTCGTCCAGACCTTGAAGTTGAGAAAACACTTGTGAATCCCCAATGCCTTCCGGAT
GTTGTGGTTGAACCGTATCTGGAATGTGATGATGTCGTGGTTCATGTTCCCTGGTCTCCT
GTCGTGGTTGGTGATGTCGAAATAGAGGGGATTTGTTATTTCCCAGGTAAAAACGCCATT
CCTTGCTTGAGGCGCAGTGATGAGTTCCCCTGTGCGAGAATCCAT
>JF909085
TTAATAAAGGTTGAATTTGATTTCATGTTGCTCCGTAACTTGGAGTGTGTTGAGTAATAC
ATTGTACAGAACATGATCAACAGCTTGAATTACAGTGTTAATGGAAATAACGCCTATCAT
ATCTAAATACTTGAGCACCTGATATCTAAATACTTTTAAGAAAAGACCAGTCGGAGGCCG
TAAGGTCGTCCAGACCTTGAAGTTGAGAAAACACTTGTGAATCCCCAATGCCTTCCGGAT
GTTGTGGTTGAACCGTATCTGGAATGTGATGATGTCGTGGTTCATGTTCCCTGGTCTCCT
GTCGTGGTTGGTGATGTCGAAATAAAGGGGATTTGTTATTTCCCAGGTAAAAACGCCATT
CTTTGCTTGAGGCGCAGTGATGAGTTCCCCTGTGCGAGAATCCAT
>JF909109
TTAATAAAGGTTGAATTTTATTGCATGTTGCTCCGTAACTTGGAGTGTGTTTAGTAATAC
ATTGTACAGGACATGATCAACAGCTTGAATTACAGTGTTAATGGAAATAACGCCTATCAT
ATCTAAATACTTGAGCACTTGATATCTAAATACTCTTAAGAAAAGACCAGTCGGAGGCCG
TAAGGTCGTCCAGACCTTGAAGTTGAGAAAACACTTGTGAATCCCCAACGCCTTCCGGAT
GTTGTGGTTGAACCGTATCTGGAATGTGATTATGTCGTGGTTCATGTTCCCTGGTCTCCT
GTCGTGGTTGGTGATGTCGAAATAGAGGGGATTTGTTATTTCCCAGGTAAAAACGCCATT
CTTTGCTTGAGGCGCAGTGATGAGTTCCCCTGTGCGAGAATCCAT
>JF909108
TTAATAAAGGTTGAATTTTATTGCATGTTGCTCCGTAACTTGGAGTGTGTTTAGTAATAC
ATTGTACAGGACATGATCAACAGCTTGAATTACAGTGTTAATGGAAATAACGCCTATCAT
ATCTAAATACTTGAGCACTTGATATCTAAATACTCTTAAGAAAAGACCAGTCGGAGGCCG
TAAGGTCGTCCAGACCTTGAAGTTGAGAAAACACTTGTGAATCCCCAACGCCTTCCGGAT
GTTGTGGTTGAACCGTATCTGGAATGTGATTATGTCGTGGTTCATGTTCCCTGGTCTCCT
GTCGTGGTTGGTGATGTCGAAATAGAGGGGATTTGTTATTTCCCAGGTAAAAACGCCATT
CTTTGCTTGAGGCGCAGTGATGAGTTCCCCTGTGCGAGAATCCAT
>JF909107
TTAATAAAGGTTGAATTTTATTGCATGTTGCTCCGTAACTTGGAGTGTGTTTAGTAATAC
ATTGTACAGGACATGATCAACAGCTTGAATTACAGTGTTAATGGAAATAACGCCTATCAT
ATCTAAATACTTGAGCACTTGATATCTAAATACTCTTAAGAAAAGACCAGTCGGAGGCTG
TAAGGTCGTCCAGACCTTGAAGTTGAGAAAACACTTGTGAATCCCCAACGCCTTCCGGAT
GTTGTGGTTGAACCGTATCTGGAATGTGATTATGTCGTGGTTCATGTTCCCTGGTCTCCT
GTCGTGGTTGGTGATGTCGAAATAGAGGGGATTTGTTATTTCCCAGGTAAAAACGCCATT
CTTTGCTTGAGGCGCAGTGATGAGTTCCCCTGTGCGAGAATCCAT
>JF909186
TTAATAAAGGTTGAATTTTATTGCATGTTGCTCCGTAACTTGGAGTGTGTTTAGTAATAC
ATCGTACATAACATGATCAACAGCTTGTATTACAGTGTTAATGGAAATAACGCCTATCAT
ATCTAAATACTTGAGCACTTGATATCTAAATACTCTTAAGAAACGACCAGTCTGAGGCCG
TAAGGTCGTCCAGACCTTGAAGTTGAGAAAACACTTGTGAATCGCCAATGCCTTCCGGAG
GTTGTGGTTGAAACGTATCTGGAGTGTGATGATGTCGTGGTTCATGTTCCCTGGCCTCTT
GTCGTGGTTGGTGATGTCGAAATAAAGGGGATTTGTTATTTCCCAGGTAAAAACGCCATT
CTTTGCTTGAGGCGCAGTGATGAGTTCCCCTGTGCGAGAATCCAT
>JF909172
TTAATAAAGGTTGAATTTTATTGCATGTTGCTCCGTAACTTGGAGTGTGTTTAGTAATAC
ATCGTACATAACATGATCAACAGCTTGTATTACAGTGTTAATGGAAATAACGCCTATCAT
ATCTAAATACTTGAGCACTTGATATCTAAATACTCTTAAGAAACGACCAGTCTGAGGCCG
TAAGGTCGTCCAGACCTTGAAGTTGAGAAAACACTTGTGAATCGCCAATGCCTTCCGGAG
GTTGTGGTTGAAACGTATCTGGAGTGTGATGATGTCGTGGTTCATGTTCCCTGGCCTCTT
GTCGTGGTTGGTGATGTCGAAATAAAGGGGATTTGTTATTTCCCAGGTAAAAACGCCATT
CTTTGCTTGAGGCGCAGTGATGAGTTCCCCTGTGCGAGAATCCAT
>JF909199
TTAATAAATGTTGAATTTTATTGCATGTTGCTCCGTAACTTGGAGTGTGTTTAGTAATAC
ATCGTACATAACATGATCAACAGCTTGTATTACAGTGTTAATGGAAATAACGCCTATCAT
ATCTAAATACTTGAGCACTTGATATCTAAATACTCTTAAGAAACGACCAGTCTGAGGCCG
TAAGGTCGTCCAGACCTTGAAGTTGAGAAAACACTTGTGAATCGCCAATGCCTTCCGGAG
GTTGTGGTTGAAACGTATCTGGAGTGTGATGATGTCGTGGTTCATGTTCCCTGGCCTCTT
GTCGTGGTTGGTGATGTCGAAATATAGGGGATTTGTTATTTCCCAGGTAAAAACGCCATT
CTTTGCTTGAGGCGCAGTGATGAGTTCCCCTGTGCGAGAATCCAT
>JF909187
TTAATAAAGGTTGAATTTTATTGCATGTTGCTCCGTAACTTGGAGTGTGTTTAGTAATAC
AGCGTACATAACATGATCAACAGCTTGTATTACAGTGTTAATGGAAATAACGCCTATCAT
ATCTAAATACTTGAGCACTTGATATCTAAATACTCTTAAGAAACGACCAGTCTGAGGCCG
TAAGGTCGTCCAGACCTTGAAGTTGAGAAAACACTTGTGAATCGCCAATGCCTTCCGGAG
GTTGTGGTTGAAACGTATCTGGAGTGTGATGATGTCGTGGTTCATGTTCCCTGGCCTCTT
GTCGTGGTTGGTGATGTCGAAATAGAGGGGATTTGTTATTTCCCAGGTAAAAACGCCATT
CTTTGCTTGAGGCGCAGTGATGAGTTCCCCTGTGCGAGAATCCAT
>JF909197
TTAATAAAGGTTGAATTTTATTGCATGTTGCTCCGTAACTTGGAGTGTGTTTAGTAATAC
ATCGTACATAACATGATCAACAGCTTGTATTACAGTGTTAATGGAAATAACGCCTATCAT
ATCTAAATACTTGAGCACTTGATATCTAAATACTCTTAAGAAACGACCAGTCTGAGGCCG
TAAGGTCGTCCAGACCTTGAAGTTGAGAAAACACTTGTGAATCGCCAATGCCTTCCGGAG
GTTGTGGTTGAAACGTATCTGGAGTGTGATGATGTCGTGGTTCATGTTCCCTGGCCTCGT
CTCGTGGTTGGTGATGTCGAAATAGAGGGGATTTGTTATTTCCCAGGTAAAAACGCCATT
CTTTGCTTGAGGCGCAGTGATGAGTTCCCCTGTGCGAGAATCCAT
>JF909127
TTAATAAAGGTTGAATTTTATTGCATGTTGCTCCGTAACTTGGAGTGTGTTTAGTAATAC
ATCGTACAGAACATGATCAACAGCTTGTAGTACAGTGTTAATGGAAATAACGCCTATCAT
ATCTAAATACTTGAGCACTTGATATCTAAATACTCTTAAGAAACGACCAGTCGGAGGCCG
TAAGGTCGTCCAGACCTTGAAGTTGAGAAAACACTTGTGAATCGCCAATGCCTTCCGGAG
GTTGTGGTTGAAACGTATCTGGAGTGTGATGATGTCGTGGTTCATGTTCCCTGGCCTCGT
GTCGTGGTTGGTGATGTCGAAATAGAGGGGATTTGTTATTTCCCAGGTAAAAACGCCATT
CTTTGCTTGAGGCGCAGTGATGAGTTCCCCTGTGCGAGAATCCAT
>NC_011583
TTAATAAAGGTTGAATTTTATTGCATGTTGCTCCGTAACTTGGAGCGTGTTTAGTAATAC
ATCGTACATAACATGATCAACAGCTTGAAGTACAGTGTTAATGGAAATAACGCCTATCAT
ATCCAAATACTTGAGCATTTGATATCTAAATACTCTTAAGAAAAGACCAGTCTGAGGCCG
TAAGGTCGTCCAGACCCTGAAGTTGAGAAAACACTTGTGAATCCCCAATGCCTTCCGGAG
GTTGTGGTTGAACCGTATCTGGAGTGTGATGATGTCGTGGTTCATGTTCCCTGGCCTCTT
GTCGTGGTTGGTGATTTCGAAATAGAGGGGATTTGTTATGTCCCAGGTAAAAACGCCATT
CCTTGCTTGAGGCGCAGTGATGAGTTCCCCTGTGCGAGAATCCAT
>AJ717572
TTAATAAAGGTTGAATTTTATTGCATGTTGCTCCGTAACTTGGAGCGTGTTTAGTAATAC
ATCGTACATAACATGATCAACAGCTTGAAGTACAGTGTTAATGGAAATAACGCCTATCAT
ATCCAAATACTTGAGCATTTGATATCTAAATACTCTTAAGAAAAGACCAGTCTGAGGCCG
TAAGGTCGTCCAGACCCTGAAGTTGAGAAAACACTTGTGAATCCCCAATGCCTTCCGGAG
GTTGTGGTTGAACCGTATCTGGAGTGTGATGATGTCGTGGTTCATGTTCCCTGGCCTCTT
GTCGTGGTTGGTGATTTCGAAATAGAGGGGATTTGTTATGTCCCAGGTAAAAACGCCATT
CCTTGCTTGAGGCGCAGTGATGAGTTCCCCTGTGCGAGAATCCAT
>AJ717570
TTAATAAAGGTTGAATTTGATTGCATGTTGCTCCGTAACTTGGAGCGTGTTTAGTAATAC
ATCGTACATAACATGAGCAACAGCTTGAAGTACAGTGTTAATGGAAATAACGCCTATCAT
ATCTAAATACTTGAGCACTTGATATCTAAATACTCTTAAGAAAAGACCAGTCTGAGGCCG
TAAGGTCGTCCAGACCCTGAAGTTGAGAAAACACTTGTGAATCCCCAATGCCTTCCGGAG
GTTGTGGTTGAACCGTATCTGGAGTGTGATGATGTCGTGGTTCATGTTCCCTGGCCTCTT
GTCGTGGTTGGTGATTTCGAAATAGAGGGGATTTGTTATTTCCCAGGTAAAAACGCCATT
CCTTGCTTGAGGCGCAGTGATGAGTTCCCCTGTGCGAGAATCCAT
>AJ717569
TTAATAAAGGTTGAATTTGATTGCATGTTGCTCCGTAACTTGGAGCGTGTTTAGTAATAC
ATCGTACATAACATGAGCAACAGCTTGAAGTACAGTGTTAATGGAAATAACGCCTATCAT
ATCTAAATACTTGAGCACTTGATATCTAAATACTCTTAAGAAAAGACCAGTCTGAGGCCG
TAAGGTCGTCCAGACCCTGAAGTTGAGAGAACACTTGTGAATCCCCAATGCCTTCCGGAG
GTTGTGGTTGAACCGTATCTGGAGTGTGATGATGTCGTGGTTCATGTTCCCTGGCCTCTT
GTCGTGGTTGGTGATTTCGAAATAGAGGGGATTTGTTATTTCCCAGGTAAAAACGCCGTT
CCTTGCTTGAGGCGCAGTGATGAGTTCCCCTGTGCGAGAATCCAT
>AJ717571
TTAATAAAGGTTGAATTTTATTGCATGTTGCTCCGTAACTTGGAGCGTGTTTAGTAATAC
ATCGTACATAACATGAGCAACAGCTTGAAGTACAGTGTTAATGGAAATAACGCCTATCAT
ATCTAAATACTTGAGCACTTGATATCTAAATACTCTTAAGAAAAGACCAGTCTGAGGCCG
TAAGGTCGTCCAGACCCTGAAGTTGAGAAAACACTTGTGAATCCCCAATGCCTTCCGGAG
GTTGTGGTTGAACCGTATCTGGAGTGTGATGATGTCGTGGTTCATGTTCCCTGGCCTCTT
GTCGTGGTTGGTGATTTCGAAATAGAGGGGATTTGTTATTTCCCAGGTAAAAACGCCATT
CCTTGCTTGAGGCGCAGTGATGAGTTCCCCTGTGCGAGAATCCAT
>AJ717575
TTAATAAAGGTTGAATTTTATTGCATGTTGCTCCGTAACTTGGAGCGTGTTTAGTAATAC
ATCGTACAGAACATGATCAACAGCGTGAAGTACAGTGTTAATGGAAATAACGCCTATCAT
ATCTAAATACTTGAGCACTTGATATCTAAATACTCTTAAGAAAAGACCAGTCTGAGGCCG
TAAGGTCGTCCAGACCCTGAAGTTGAGAAAACACTTGTGAATCCCCAATGCCTTCCGGAG
GTTGTGGTTGAACCGTATCTGGAGTGTGATGATGTCGTGGTTCATGTTCCCTGGCCTCTT
GTCGTGGTTGGTGATTTCGAAATAGAGGGGATTTGTTATTTCCCAGGTAAAAACGCCATT
CCTTGCTTGAGGCGCAGTGATGAGTTCCCCTGTGCGAGAATCCAT
>AJ717574
TTAATAAAGGTTGAATTTTATTGCATGTTGCTCCGTAACTTGGAGCGTGTTTAGTAATAC
ATCGTACAGAACATGATCAACAGCGTGAAGTACAGTGTTAATGGAAATAACGCCTATCAT
ATCTAAATACTTGAGCACTTGATATCTAAATACTCTTAAGAAAAGACCAGTCTGAGGCCG
TAAGGTCGTCCAGACCCTGAAGTTGAGAAAACACTTGTGAATCCCCAATGCCTTCCGGAG
GTTGTGGTTGAACCGTATCTGGAGTGTGATGATGTCGTGGTTCATGTTCCCTGGCCGCTT
GTCGTGGTTGGTGATTTCGAAATAGAGGGGATTTGTTATTTCCCAGGTAAAAACGCCATT
CCTTGCTTGAGGCGCAGTGATGAGTTCCCCTGTGCGAGAATCCAT
>AJ717573
TTAATAAAGGTTGAATTTTATTGCATGTTGCTCCGTAACTTGGAGCGTGTTTAGTAATAC
ATCGTACAGAACATGATCAACAGCTAGAAGTACAGTGTTAATGGAAATAACGCCTATCAT
ATCTAAATACTTGAGCACTTGATATCTAAATACTCTGAAGAAAAGACCAGTCTGAGGCCG
TAAGGTCGTCCAGACCCTGAAGTTGAGAAAACACTTGTGAATCCCCAATGCCTTCCGGAG
GTTGTGGTTGAACCGTATCTGGAGTGTGATGATGTCGTGGTTCATGTGCCCTGGCCTCTT
GACGTGGTTGGTGATTTCGAAATAGAGGGGATTTGTTATTTCCCAGGTAAAAACGCCACT
CCTTGCTTGAGGCGCAGTGATGAGTTCCCCTGTGCGAGAATCCAT
>AJ717576
TTAATAAAGGTTGAATTTTATTGCATGTTGCTCCGTAACTTGGAGCGTGTTTAGTAATAC
ATCGTACAGAACATGATCAACAGCTTGAAGTACAGTGTTAATGGAAATAACGCCTATCAT
ATCTAAATACTTGAGCACTTGATATCTAAATACTCTTAAGAAAAGACCAGTCTGAGGCCG
TAAGGTCGTCCAGACCCTGAAGTTGAGAAAACACTTGTGAATCCCCAATGCCTTCCGGAG
GTTGTGGTTGAACCGTATCTGGAGTGTGATGATGTCGTGGTTCATGGTCCCTGGCCTCTT
GTCGTGGTTGGTGATTTCGAAATAGAGGGGATTTGTTATTTCCCAGGTAAAAACGCCATT
CTTTGCTTGAGGCGCAGTGATGAGTTCCCCTGTGCGAGAATCCAT
>AJ717582
TTAATAAAGGTTGAATTTTATTGCATGTTGCTCCGTAACTTGGAGTGTGTTTAGTAATAC
ATCGTACAGAACATGATCAACAGCGTGCAGTACAGTGTTAGTGGAAATAACGCCTATCAT
ATCTAAATACTTGAGCACTTGATATCTAAATACTCTTAAGAAAAGACCAGTCTGAGGCCG
TAAGGTCGTCCAGACCTTGAAGTTGAGAAAACACTTGTGAATCCCCAATGCCTTCCTGAT
GTTGTGGTTGAACCGTATCTGGAGTGTGATGATGTCGTGGTTCATGTTCCCTGGCCTCTT
GTCGTGGTTGGTGATTTCGAAATAGAGGGGATTTGTTATTTCCCAGGTAAAAACGCCATT
CCTTGCTTGAGGCGCAGTGATGAGTTCCCCTGTGCGAGAATCCAT
>AJ717581
TTAATAAAGGTTGAATTTTATTACATGTTGCTCCGTAACTTGGAGTGTGTTTAGTAATAC
ATCGTACAGAACATGATCAACAGCTTGAAGTACAGTGTTAATGGAAATAACGCCTATCAT
ATCTAAATACTTGAGCACTTGATATCTAAAGACTCTTAAGAAAAGACCAGTCTGAGGCCG
TAAGGTCGTCCAGACCTTGAAGTTGAGAAAACACTTGTGAATCCCCAATGCCTTCCGGAT
GTTGTGGTTGAACCGTATCTGGAGTGTGATGATGTCGTGGTTCATGTTCCCTGGCCTCTT
GTCGTGGTTGGTGATTTCGAAATAGAGGGGATTTGTTATTTCCCAGGTAAAAACGCCATT
CCTTGCTTGAGGCGCAGTGATGAGTTCCCCTGTGCGAGAATCCAT
>AJ717578
TTAATAAAGGTTGAATTTTATTGCATGTTGCTCCGTAACTTGGAGTGTGTTTAGTAATAC
ATCGTACAGAACATGATCAACAGCGTGAAGTACAGTATTAATGGAAATAACGCCTATCAT
ATCTAAATACTTGAGCACTTGATATCTAAATACTCTTAAGAAAAGACCAGTCTGAGGCCG
TAAGGTCGTCCAGACCTTGAAGTTGAGAAAACACTTGTGAATCCCCAATGCCTTCCGGAT
GTTGTGGTTGAACCGTATCTGGAGTGTGATGATGTCGTGGTTCATGTTCCCTGGTCTCTT
GTCGTGGTTGGTGATTTCGAAATAGAGGGGATTTGTTATGTCCCAGGTAAAAACGCCATT
CTTTGCTTGAGGCGCAGTGATGAGTTCCCCTGTGCGAGAATCCAT
>AJ717577
TTAATAAAGGTTGAATTTGATTGCATGTTGCTCCGTAACTTGGAGTGTGTTTAGTAATAC
ATCGTACAGAACATGATCAACAGCGTGAAGTACAGTATTAATGTAAATAACGCCTATCAT
ATCTAAATACTTGAGCACTTGATATTTAAATACTCTTAAGAAAAGACCAGTCTGAGGCCG
TAAGGTCGTCCAGACCTTGAAGCTGAGAAAACACTTGTGAATCCCCAATGCCTTCCGGAT
GTTGTGGTTGAACCGTATCTGGAGTGTGATGATGTCGTGGTTCATGTTCCCTGGTCTCTT
GTCGTGGTTGGTGATTTCGAAATAGAGGGGATTTGTTATGTCCCAGGTAAAAACGCCATT
CTTTGCTTGAGGCGCAGTGATGAGTTCCCCTGTGCGAGAATCCAT
>AJ717579
TTAATAAAGGTTGAATTTTATTGCATGTTGCTCCGTAACTTGGAGTGTGTTTAGTAATAC
ATCGTACATAACATGATCAACCGCTTGAAGTACAGTATTAATGGAAATAACGCCTATCAT
ATCTAAATACTTGAGCACTTGATATCTAAATACTCTTAAGAAAAGACCAGTCTGAGGCCG
TAAGGTCGTCCAGACCTTGAAGTTGAGAAAACACTTGTGAATCCCCAATGCCTTCCGGAT
GTTGTGGTTGAACCGTATCTGGAGTGTGATGATGTCGTGGTTCATGTTCCCCGGTCTCTT
GTCGTGGTCGGTGATTTCGAAATAGAGGGGATTTGTTATGTCCCAGGTAAAAACGCCATT
CTTTGCTTGAGGCGCAGTGATGAGTTCCCCTGTGCGAGAATCCAT
>AJ717580
TTAATAAAGGTTGAATTTTATTGCATGTTGCTCCGTAACTTGGATCGTGTTTAGTAATAC
ATCGTACAGAACATGATCAACAGCTTGAAGTACAGTGTTAATGGAAATAACGCCTATCAT
ATCTAAATACTGGAGCATTTGATATCTAAAGACTCTTAAGAAACGACCAGTCTGAGGCCG
TAAGGTCGTCCAGACCTTGAAGTTGAGAAAACACTTGTGAATCCCCAATGCCTTCCGGAT
GTTGTGGTTGAACCGTATCTGGAGTGTGATGATGTCGTGGTTCATGTTCCCTGGTCTCTT
GTCGTGGTTGGTGATGTCGAAATAGAGGGGATTTGTTATTTCCCAGGTAAAAACGCCATT
CTTTGCTTGAGGCGCAGTGATGAGTTCCCCTGTGCGAGAATCCAT
