# Supplementary material for: Gene Overlapping as a Modulator of Begomovirus Evolution
Source: Microorganisms. 2022 Feb 4;10(2):366. doi: 10.3390/microorganisms10020366 (PMC8875319; doi:10.3390/microorganisms10020366)
Supplement: Supplementary file 1 [file microorganisms-10-00366-s001.zip › File S1/Pepper_huasteco_yellow_vein_virus/DNA_AC4.fasta]

>KP890827 AC4 Geminiviridae Begomovirus Pepper huasteco yellow vein virus
TCAGCTTGGGTTAATCGCCCAATGTACAGGAAGCCCCGGATTTATCGTATGTACAGATCTCCGGATGTTCCGAAAGGTTGTGAAGGTCCCTGTAAGGTTCAATCGTTTGAACAACGACATGACGTCTCTCATGTTGGCAAGGTTATTTGTATATCCGACGTCACTCGTGGTAATGGTATTACCCATCGTGTTGGCAAACGATTCTGCGTTAAGTCCGTCTATATTCTGGGCAAAATCTGGATGGACGAAAATATTAAGTTGAAGAACCATACCAACAGTGTCATGTTTTGGTTGGTTAGGGATCGGAGACCCTATGGTACGCCTATGGATTTTGGCCAAGTGTTTAACATGTATGACAATGAGCCCAGCACCGCCACTGTGAAGAACGATCTTCGGGATCGTTATCAAGTTATGCATAGGTTTTATGCTAAGGTCACTGGTGGGCAATATGCCAGCAACGAGCAAGCTTTGGTGCGGCGTTTCTGGAAGGTCAACAACCATGTTGTGTACAACCAT
