# Supplementary material for: Gene Overlapping as a Modulator of Begomovirus Evolution
Source: Microorganisms. 2022 Feb 4;10(2):366. doi: 10.3390/microorganisms10020366 (PMC8875319; doi:10.3390/microorganisms10020366)
Supplement: Supplementary file 1 [file microorganisms-10-00366-s001.zip › File S1/Pepper_huasteco_yellow_vein_virus/DNA_AC2.fasta]

>LN848875
CTATTTAAGTAAATCTGCCCAGAAATCGTCGTCAACGTCGTCCAGACTTGGAAGTTGAAG
TAGGCTTTGTGGAGACCCAGCGCTCTCCTCATGTTGTGGTTGGCTCTGACCTGAATGTGA
AACACCCTGCTGTGTGTGTACATTGGGGTCTCCACTAATGTTATTTTGAAATATAGGGGA
TTTTGAAGCTCCCATATAAAAACGCCATTCGCTGCTTGAGCTGCAGTGATGGGTACCCCT
GTGCGTAAATCCATTGTTAACACAATTAATATGTATGTATATTGAACAGCCGCAAGCGAG
ATCAATCCGTCTACGTCTTGTTTGTCTCTTCGCAAATCTATGGCGAAGCTTGATTGATGG
TGGTGAAGATAGCTTCTTCGATGGTGACGTAGATGGCGTTTTTTTGGACCCAGTCAT
>LN848873
CTATTTAAGTAAATCTGCCCAGAAATCGTCGTCAACGTCGTCCAGACTTGGAAGTTGAAG
TAGGCTTTGTGGAGACCCAGCGCTCTCCTCATGTTGTGGTTGGCTCTGACCTGAATGTGA
AACACCCTGCTGTGTGTGTACATTGGGGTCTCCACTAATGTTATTTTGAAATAGAGGGGA
TTTTGAAGCTCCCATATAAAAACGCCATTCGCTGCTTGAGCTGCAGTGATGGGTACCCCT
GTGCGTAAATCCATTGTTAACACAATTAATATGTATGTATATTGAACAGCCGCAAGCGAG
ATCAATCCGTCTACGTCTTGTTTGTCTCTTCGCAAATCTATGGCGAAGCTTGATTGCTGG
TGGTGAAGATAGCTTCTTCGATGGTGACGTAGATGGCGTTTTTTTGGACCCAGTCAT
>LN848882
CTATTTAAGTAAATCTGCCCAGAAATCGTCGTCAACGTCGTCCAGACTTGGAAGTTGAAG
TAGGCTTTGTGGAGACCCAGCGCTCTCCTCATGTTGTGGTTGGCTCTGACCTGAATGTGA
AACACCCTGCTGTGTGTGTACATTGGGGTCTCCACTAATGTTATTTTGAAATATAGGGGA
TTTTGAAGCTCCCATATAAAAACGCCATTCGCTGCTTGAGCTGCAGTGATGGGTACCCCT
GTGCGTAAATCCATTGTTAACACAATTAATATGTATGTATATTGAACAGCCGCAAGCGAG
ATCAATCCGTCTACGTCTTGTTTGTCTCTTCGCAAATCTATGGCGAAGCTTGATTGCTGG
TGGTGAAGATAGCTTCTTCGATGGTGACGTAGATGGCGTTTTTTTGGACCCAGTCAT
>LN848860
CTATTTAAGTAAATCTGCCCAGAAATCGTCGTCAACGTCGTCCAGACTTGGAAGTTGAAG
AAGGCTTTGTGGAGACCCAGCGCTCTCCTCATGTTGTGGTTGGCTCTGACCTGAATGTGA
AACACCCTGCTGTGTGTGTACATTGGGGTCTCCACTAATGTTATTTTGAAATATAGGGGA
TTTTGAAGCTCCCATATAAAAACGCCATTCGCTGCTTGAGCTGCAGTGATGGGTACCCCT
GTGCGTAAATCCATTGTTAACACAATTAATATGTATGTATATTGAACAGCCGCAAGCGAG
ATCAATCCGTCTACGTCTTGTTTGTCTCTTCGCAAATCTATGGCGAAGCTTGATTGCTGG
TGGTGAAGATAGCTTCTTCGATGGTGACGTAGATGGCGTTTTTTTGGACCCAGTCAT
>LN848880
CTATTTAAGTAAATCTGCCCAGAAATCGTCGTCAACGTCGTCCAGACTTGGAAGTTGAAG
TAGGCTTTGTGGAGACCCAGCGCTCTCCTCATGTTGTGGTTGGCTTTGACATGAATGTGA
AACACCATGCAGGGTGTGAACATTGGGGTCTCCACTAATGTTATTTTGAAATATAGGGGA
TTTTGAAGCTCCCATATAAAAACGCCATTCAAAGCTTGAAAAGCAGTGATGGGTACCCCA
GTGCATAAATCCATTGTTAACACAATTAATAAGAATGTATATTGAACAGGCGCAAGAGAG
ATCAGTCCGTCTACGTCTTGTTTGTCTCTTCGCAAATCTATGGCGAAGCTTGATTGCTGG
TGGTGAAGATAGCTTCTTCGATGGTGACGTAGATGGCGTTTTTTTGGACCCAGTCAT
>LN848876
CTATTTAAGTAAATCTGCCCAGAAATCGTCGTCAACGTCGTCCAGACTTGGAAGTTGAAG
TAGGCTTTGTGGAGACCCAGCGCTCTCCTCATGTTGTGGTTGGCTCTGACCTGAATGTGA
AACACCCTGCTGTGTGTGTACATTGGGGTCTCCACTAATGTTATTTTGAAATATAGGGGA
TTTTGAAGCTCCCATATAAAAACGCCATTCGCTGCTTGAGCTGCAGTGATGGGTACCCCT
GTGCGTAAATCCATTGTTAACACAATTAATATGTATGTATATTGAACAGCCGCAAGCGAG
ATCAATCCGTCTACGTCGTGTTTGTCTCTTCGCAAATCTATGGCGAAGCTTGATTGCTGG
TGGTGAAGATAGCTTCTTCGATGGTGACGTAGATGGCGTTTTTTTGGACCCAGTCAT
>LN848868
CTATTTAAGTAAATCTGCCCAGAAATCGTCGTCAACGTCGTCCAGACTTGGAAGTTGAAG
TAGGCTTTGTGGAGACCCAGCGCTCTCCTCATGTTGTGGTTGGCTCTGACCTGAATGTGA
AACACCCTGCTGTGTGTGTACATTGGGGTCTCCACTAATGTTATTTTGAAATATAGGGGA
TTTTGAAGCTCCCATATAAAAACGCCATTCGCTGCTTGAGCTGCAGTGATGGGTACCCCT
GTGCGTAAATCCATTGTTAACACAATTAATATGTATGTATATTGAACAGCCGCAAGCGAG
ATCAATCCGTCTACGTCGTGTTTGTCTCTTCGCAAATCTATGGCGAAGCTTGATTGCTGG
TGGTGAAGATAGCTTCTTCGATGGTGACGTAGATGGCGTTTTTTTGGACCCAGTCAT
>LN848877
CTATTTAAGTAAATCTGCCCAGAAATCGTCGTCAACGTCGTCCAGACTTGGAAGTTGAAG
TAGGCTTTGTGGAGACCCAGCGCTCTCCTCATGTTGTGGTTGGCTCTGACCTGAATGTGA
AACACCCTGCTGTGTGTGTACATTGGGGTCTCCACTAATGTTATTTTGAAATATAGGGGA
TTTTGAAGCTCCCATATAAAAACGCCATTCGCTGCTTGAGCTGCAGTGATGGGTACCCCT
GTGCGTAAATCCATTGTTAACACAATTAATATGTATGTATATTGAACAGCCGCAAGCGAG
ATCAATCCGTCTACGTCGTGTTTGTCTCTTCGCAAATCTATGGCGAAGCTTGATTGCTGG
TGGTGAAGATAGCTTCTTCGATGGTGACGTAGATGGCGTTTTTTTGGACCCAGTCAT
>LN848855
CTATTTAAGTAAATCTGCCCAGAAATCGTCGTCAACGTCGTCCAGACTTGGAAGTTGAAG
TAGGCTTTGTGGAGACCCAGCGCTCTCCTCATGTTGTGGTTGGCTCTGACCTGAATGTGA
AACACCCTGCTGTGTGTGTACATTGGGGTCTCCACTAATGTTATTTTGAAATATAGGGGA
TTTTGAAGCTCCCATATAAAAACGCCATTCGCTGCTTGAGCTGCAGTGATGGGTACCCCT
GTGCGTAAATCCATTGTTAACACAATTAATATGTATGTATATTGAACAGCCGCAAGCGAG
ATCAATCCGTCTACGTCGTGTTTGTCTCTTCGCAAATCTATGGCGAAGCTTGATTGCTGG
TGGTGAAGATAGCTTCGTCGATGGTGACGTAGATGGCGTTTTTTTGGACCCAGTCAT
>GU128150
CTATTTAAGTAAATCTGCCCAGAAATCGTCGTCAACGTCGTCCAGACTTGGAAGTTGAAG
TAGGCTTTGTGGAGACCCAGCGCTCTCCTCATGTTGTGGTTGGCTCTGACCTGAATGTGA
AACACCCTGCTGTGTGTGTACATTGGGGTCTCCACTAACCTTATTTTGAAATATAGGGGA
TTTTGAAGCTCCCATATAAAAACGCCATTCGCTGCTTGAGCTGCAGTGATGGGTACCCCT
GTGCGTAAATCCATTGTTAACACAGTTAATATGTATGTATATTGAACAGCCGCAAGCGAG
ATCAATCCTTCTACGTCTCGTTTGTCTCTTCGCAAATCTATGGCGAAGCTTGATTGCTGG
TGGTGAAGATAGCTTCTTCGATGGTGACGTAGATGGCGTTTTTTTGGACCCAGTCAT
>LN848861
CTATTTAAGTAAATCTGCCCAGAAATCGTCGTCAACGTCGTCCAGACTTGGAAGTTGAAG
TAGGCTTTGTGGAGACCCAGCGCTCTCCTCATGTTGTGGTTGGCTCTGACCTGAATGTGA
AACACCCTGCTGTGTGTGTACATTGGGGTCTCCACTAACCTTATTTTGAAATATAGGGGA
TTTTGAAGCTCCCATATAAAAACGCCATTCGCTGCTTGAGCTGCAGTGATGGGTACCCCT
GTGCGTAAATCCATTGTTAACACAGTTAATATGTATGTATATTGAACAGCCGCAAGCGAG
ATCAATCCTTCTACGTCTCGTTTGTCTCTTCGCAAATCTATGGCGAAGCTTGATTGCTGG
TGGTGAAGATAGCTTCTTCGATGGTGACGTAGATGGCGTTTTTTTGGACCCAGTCAT
>LN848878
CTATTTAAGTAAATCTGCCCAGAAATCGTCGTCAACGTCGTCCAGACTTGGAAGTTGAAG
TAGGCTTTGTGGAGACCCAGCGCTCTCCTCATGTTGTGGTTGGCTCTGACCTGAATGTGA
AACACCCTGCTGTGTGTGTACATTGGGGTCTCCACTAACCTCATTTTGAAATATAGGGGA
TTTTGAAGCTCCCATATAAAAACGCCATTCGCTGCTTGAGCTGCAGTGATGGGTACCCCT
GTGCGTAAATCCATTGTTAACACAATTAATATGTATGTATATTGAACAGCCGCAAGCGAG
ATCAATCCTTCTACGTCTGATTTGTCTCTTCGCAAATCTATGGCGAATCTTGATTGCTGG
TGGTGAAGATAGCTTCTTCGATGGTGACGTAGATGGCGTTTTTTTGGACCCAGTCAT
>LN848879
CTATTTAAGTAAATCTGCCCAGAAATCGTCGTCAACGTCGTCCAGACTTGGAAGTTGAAG
TAGGCTTTGTGGAGACCCAGCGCTCTCCTCATGTTGTGGTTGGCTCTGATCTGAATGTGA
AACACCCTGCTGTGTGTGTACATTGGGGTCTCCACATGCATTATTCTGAAATATAGGGGA
TTTTGAAGCTCCCATATAAAAACGCCATTCGCTGCTTGAGCTGCAGTGATGGGTACCCCT
GTGCGTAAATCCATTGTTAACACAATTAATATGTATGTATATTGAACAGCCGCAAGCGAG
ATCAATCCGTCTACGTCTTGTTTGTCTCTTCGCAAATCTATGGCGAAGCTTGATTGCTGG
TGGTGAAGATAGCTTCGTCGATGGTGACGTAGATGGCGTTTTTTTGGACCCAGTCAT
>LN848869
CTATTTAAGTAAATCTGCCCAGAAATCGTCGTCAACGTCGTCCAGACTTGGAAGTTGAAG
AAGGCTTTGTGGAGACCCAGCGCTCTCCTCATGTTGTGGTTGGCTCTGACCTGAATGTGA
AACACCCGGCTGTTTGTGTACATTGGTGTCTCCACATGAGTTATCTTGAAATATAGGGGA
TTTGGAAGCTCCCATATAAAAACGCCATTCTTTGCTTGAGCTGCAGTGATGGGTACCCCG
GTGCGTAAATCCATTGTTAAGGCAATTAATATGTATGTATATTGAACAGCCGCAAGCGAG
ATCAATTCGTCTACGTCGTATCTGCCTCTTCGCGAATCTATGGCGAAGTTTGATTGCTGG
TGGTGAAGATTGCTTCTTCGATGGTGACGTAGATGGCGTTTTTTTGGACCCAGTCAT
>LN848863
CTATTTAAGTAAATCTGCCCAGAAATCGTCGTCAACGTCGTCCAAACTTGGAAGTTGAAG
TAGGCTTTGTGGAGACCCAGCGCTCTCCTCATGTTGTGGTTTGCTCTGACCTGAATGTGA
AAGACCCTGCTGTTTGTGTACATTGGAGTCTCCACATGCATTAGTTTGAAATATAGGGGA
TTTGGAAGCTCCCATATAAAAACGCCATTCGTTGCTTGAGCTGCAGTGATGGGTTCCCCT
GTGCGTAAATCCATAGTTACTGCAATTAATATTTATGTATATAGAACAGCCGCAAGCGAG
ATCAATTCGTCTACGTCGTACTTGTCGCTTTGCAAATCTATGCCGAATTTTGACTTCCGG
TGGTGAAGATTGCTTCTTCGATGGTGACGTAGATGGCGTTTTTTTGGACCCAGTCAT
>LN848862
CTATTTAAGTAAATCTGCCCAGAAATCGTCGTCAACGTCGTCCAAACTTGGAAGTTGAAG
TAGGCTTTGTGGAGACCCAGCGCTCTCCTCATGTTGTGGTTTGCTCTGACCTGAATGTGA
AAGACCCTGCTGTTTGTGTACATTGGAGTCTCCACATGCATTAGTTTGAAATATAGGGGA
TTTGGAAGCTCCCATATAAAAACGCCATTCGTTGCTTGAGCTGCAGTGATGGGTTCCCCT
GTGCGTAAATCCATAGTTACTGCAATTAATATTTATGTATATAGAACAGCCGCAAGCGAG
ATCAATTCGTCTACGTCGTACTTGTCGCTTTGCAAATCTATGCCGAATTTTGACTTCCGG
TGGTGAAGATTGCTTCTTCGATGGTGACGTAGATGGCGTTTTTTTGGACCCAGTCAT
>KP890827
CTATTTAAGTAAATCTGCCCAGAAATCGTCGTCAACGTCGTCCAAACTTGGAAGTTGAAG
TAGGCTTTGTGGAGACCCAGCGCTCTCCTCATGTTGTGGTTTGCTCTGACCTGAATGTGA
AAGACCCTGCTGTTTGTGTACATTGGAGTCTCCACATGCATTAGTTTGAAATATAGGGGA
TTTGGAAGCTCCCATATAAAAACGCCATTCGTTGCTTGAGCTGCAGTGATGGGTTCCCCT
GTGGCGTAATCCATATTTACTGCAATTAATATTTATGTATATTGAACAGCCGCAAGCGAG
ATCAATTCGTCTACGTCGTACTTGTCGCTTTGCAAATCTATGGCGAATTTTGACTTCCGG
TGGTGAAGATAGCTTCTTCGATGGTGACGTAGATGGCGTTTTTTTGGACCCAGTCAT
>LN848866
CTATTTAAGTAAATCTGCCCAGAAATCGTCGTCAACGTCGTCCAAACTTGGAAGTTGAAG
TAGGCTTTGTGGAGACCCAGCGCTCTCCTCATGTTGTGGTTTGCTCTGACTTGAATGTGA
AATACCCGGCTGCGTGTGTACATTGGCGTCTCCACTAGCCGTATTTTGAAATATAGGGGA
TTTCGAAGCTCCCAGATAAAAACGCCATTCGCTGCTTGAGCTGCAGTGATGGGTTCCCCT
GTGCGTAAATCCATAGTTACTGCAGTTAATATTTATGTATATAGAACAGCCGCAAGCGAG
ATCAATTCCTCTACGTCGTACTTGTCGCTTTGCAAATCTATGGCGAATTTTGACTTCCGG
TGGTGAAGATAGCTTTTTCGATGGTGACGTAGATGGCGTTTTTTTGGACCCAGTCAT
>JQ303122
CTATTTAAGTAAATCTGCCCAGAAATCGTCGTCAACGTCGTCCAGACTTGGAAGTTGAAG
TAGGCTTTGTGGAGACCCAGCGCTCTCCTCATGTTGTGGTTTGCTCTGACCTGAATGTGA
AATACACGGCTGTTTGTGTACATTGGCGTCTCCACATGCATTATTTTGAAATATAGGGGA
TTTGGAAGCTCCCATATAAAAACGCCATTCGTTGCTTGAGCTGCAGTGATGGGTTCCCCT
GTGCGTAAATCCATAGTTACTGCAGTTAATATTTATGTATATAGAACAGCCGCAACCGAG
ATCAACACGTCTACGTCGTATCTGTCTCTTCGCAAATCTATGGCGAAGTTTCACTTCCGG
TGGTGAAGATAGGTTCTTCGATGGTGACGTAGATGGCGTTTTTTTGGACCCAGTCAT
