# Supplementary material for: Gene Overlapping as a Modulator of Begomovirus Evolution
Source: Microorganisms. 2022 Feb 4;10(2):366. doi: 10.3390/microorganisms10020366 (PMC8875319; doi:10.3390/microorganisms10020366)
Supplement: Supplementary file 1 [file microorganisms-10-00366-s001.zip › File S1/Pepper_huasteco_yellow_vein_virus/DNA_AC1.fasta]

>LN848850
CTATGGCGAATTTTGACTTCCGGTGGTGAAGATAGCTTCTTCGATGGTGACGTAGATGGC
GTTTTTTTGGACCCAGTCATTGAGGCTCCTATTTTTCTCTTCGTTGAGGTACTCTTTATA
GGAAGACTGGGGGCCCGGATTGCAAAGAAAGATAGTGGGTATCCCACCTTTAATTTGAAT
TGGTTTGCCGTATTTACAGTTTGATTGCCAATCCCGTTGGGCCCCCATGAACTCTTTAAA
GTGTTTAACATAATGCGGAGGGATGTCATCAATGACGTTATACCATGCATTATTGGAGTA
GATTTTTGGGCTGAGATCCATATGACCACAGATGTAATTGTGTGGGCCAAGACTTCTGGC
CCATAACGTTTTGCCGGTCCTCGAAGGACCCTCGACCACTAATGACAATGGTCTCATTGG
CCGCGCAGCGGCATCACACACATTTTCAGACACCCATTGTGTCATTATTTCGGGCACATT
ATTGAAGGACGACAGTTGAAATGGAGGAACCCACGGTTCCGGGGGAGTATGAAATATCCG
GTTAGCGTTTGACACAATGTTATGAAATTGGAGGAAGAAATGCTGGGGTTGTTCTTCCTT
TATGATCTGCAGAGCTTCTTCTGCAGATGCTGAATTTAACGCCTTAGCATATGTGTCATT
AGCAGACTGCTGTCCTCCTCTAGCAGATCTGCCGTCTATTTGGAATTCTCCCCATTCTAC
TGTATCGCCGTCTTTGTCGATGTACGTCTTGACGTCGGAGCTTGATTTAGCTCCCTGAAT
GTTCGGATGGAAATGTGCTGATCTGGTTGAGGATACGAGGTCAAAGAATCTGTTGTTTGT
GCATTGGTATTTTCCTTCGAACTGAATAAGCACGTGCAAATGAGGTTGCCCATCTTCATG
AGATTCTTTGCATATCTTGATGTATTTCTTGTTTACCGGCGTCGAGAGGTTTTGTATTTG
AGCGAGAGCCTCTTCTTTGGAAATGGAACATTGAGGATAGGTGAGGAAATAGTTCTTGGC
ATTTAAACGAAATCGTTTAGGCAATGGCAT
>LN848849
CTATGGCGAATTTTGACTTCCGGTGGTGAAGATAGCTTCTTCGATGGTGACGTAGATGGC
GTTTTTTTGGACCCAGTCATTGAGGCTCCTATTTTTCTCTTCGTTGAGGTACTCTTTATA
GGAAGACTGGGGGCCCGGATTGCAAAGAAAGATAGTGGGTATCCCACCTTTAATTTGAAT
TGGTTTGCCGTATTTACAGTTTGATTGCCAATCCCGTTGGGCCCCCATGAACTCTTTAAA
GTGTTTAACATAATGCGGAGGGATGTCATCAATGACGTTATACCATGCATTATTGGAGTA
GATTTTTGGGCTGAGATCCATATGACCACAGATGTAATTGTGTGGGCCAAGACTTCTGGC
CCATAACGTTTTGCCGGTCCTCGAAGGACCCTCGACCACTAATGACAATGGTCTCATTGG
CCGCGCAGCGGCATCACACACATTTTCAGACACCCATTGTGTCATTATTTCGGGCACATT
ATTGAAGGACGACAGTTGAAATGGAGGAACCCACGGTTCCGGGGGAGTATGAAATATCCG
GTTAGCGTTTGACACAATGTTATGAAATTGGAGGAAGAAATGCTGGGGTTGTTCTTCCTT
TATGATCTGCAGAGCTTCTTCTGCAGATGCTGAATTTAACGCCTTAGCATATGTGTCATT
AGCAGACTGCTGTCCTCCTCTAGCAGATCTGCCGTCTATTTGGAATTCTCCCCATTCTAC
TGTATCGCCGTCTTTGTCGATGTACGTCTTGACGTCGGAGCTTGATTTAGCTCCCTGAAT
GTTCGGATGGAAATGTGCTGATCTGGTTGAGGATACGAGGTCAAAGAATCTGTTGTTTGT
GCATTGGTATTTTCCTTCGAACTGAATAAGCACGTGCAAATGAGGTTGCCCATCTTCATG
AGATTCTTTGCATATCTTGATGTATTTCTTGTTTACCGGCGTCGAGAGGTTTTGTATTTG
AGCGAGAGCCTCTTCTTTGGAAATGGAACATTGAGGATAGGTGAGGAAATAGTTCTTGGC
ATTTAAACGAAATCGTTTAGGCAATGGCAT
>LN848852
CTATGGCGAATTTTGACTTCCGGTGGTGAAGATAGCTTCTTCGATGGTGACGTAGATGGC
GTTTTTTTGGACCCAGTCATTGAGGCTCCTATTTTTCTCTTCGTTGAGGTACTCTTTATA
GGAAGACTGGGGGCCCGGATTGCAAAGAAAGATAGTGGGTATCCCACCTTTAATTTGAAT
TGGTTTGCCGTATTTACAGTTTGATTGCCAATCCCGTTGGGCCCCCATGAACTCTTTAAA
GTGTTTAACATAATGCGGAGGGATGTCATCAATGACGTTATACCATGCATTATTGGAGTA
GATTTTTGGGCTGAGATCCATATGACCACAGATGTAATTGTGTGGGCCAAGACTTCTGGC
CCATAACGTTTTGCCGGTCCTCGAAGGACCCTCCACCACTAATGACAATGGTCTCATTGG
CCGCGCAGCGGCATCACACACATTTTCAGACACCCATTGTGTCATTATTTCGGGCACATT
ATTGAAGGACGACAGTTGAAATGGAGGAACCCACGGTTCCGGGGGAGTATGAAATATCCG
GTTAGCGTTTGACACAATGTTATGAAATTGGAGGAAGAAATGCTGGGGTTGTTCTTCCTT
TATGATCTGCAGAGCTTCTTCTGCAGATGCTGAATTTAACGCCTTAGCATATGTGTCATT
AGCAGACTGCTGTCCTCCTCTAGCAGATCTGCCGTCTATTTGGAATTCTCCCCATTCTAC
TGTATCGCCGTCTTTGTCGATGTACGTCTTGACGTCGGAGCTTGATTTAGCTCCCTGAAT
GTTCGGATGGAAATGTGCTGATCTGGTTGAGGATACGAGGTCAAAGAATCTGTTGTTCGT
GCATTGGTATTTTCCTTCGAACTGAATAAGCACGTGCAAATGAGGTTGCCCATCTTCATG
ATATTCTTTGCATATCTTGATGTATTTCTTGTTTACCGGCGTCGAGAGGTTTTGAATTTG
AGCGAGAGCCTCTTCTTTGGAAATGGAACATTGAGGATAGGTGAGGAAATAGTTCTTGGC
ATTTAAACGAAATCGTTTAGGCAATGGCAT
>LN848864
CTATGGCGAATTTTGACTTCCGGTGGTGAAGATAGCTTCTTCGATGGTGACGTAGATGGC
GTTTTTTTGGACCCAGTCATTGAGGCTCCTATTTTTCTCTTCGTTGAGGTACTCTTTATA
GGAAGACTGGGGGCCCGGATTGCAAAGAAAGATAGTGGGTATCCCACCTTTAATTTGAAT
TGGTTTGCCGTATTTACAGTTTGATTGCCAATCCCGTTGGGCCCCCATGAACTCTTTAAA
GTGTTTAACATAATGCGGAGGGATGTCATCAATGACGTTATACCATGCATTATTGGAGTA
GATTTTTGGGCTGAGATCCATATGACCACAGATGTAATTGTGTGGGCCAAGACTTCTGGC
CCATAACGTTTTGCCGGTCCTCGAAGGACCCTCGACCACTAATGACAATGGTCTCATTGG
CCGCGCAGCGGCATCACACACATTTTCAGACACCCATTGTGTCATTATTTCGGGCACATT
ATTGAAGGACGACAGTTGAAATGGAGGAACCCACGGTTCCGGGGGAGTATGAAATATCCG
GTTAGCGTTTGACACAATGTTATGAAATTGGAGGAAGAAATGCTGGGGTTGTTCCTCCTT
TATGATCTGCAGAGCTTCTTCTGCAGATGCTGAATTTAACGCCTTAGCATATGTGTCATT
AGCAGACTGTTGTCCTCCTCTAGCAGATCTGCCGTCTATTTGGAATTCACCCCATTCTAC
TGTATCGCCGTCTTTGTCGATGTACGTCTTGACGTCGGAGCTTGATTTAGCTCCCTGAAT
GTTCGGATGGAAATGTGCTGATCTGGTTGAGGATACGAGGTCAAAGAATCTGTTGTTCGT
GCATTGGTATTTTCCTTCGAACTGAATAAGCACGTGCAAATGAGGTTGCCCATCTTCATG
AGATTCTTTGCATATCTTGATGTATTTCTTGTTTACTGGTGTCGAGAGGTTTTGTATTTG
AGCGAGAGCCTCTTCTTTGGAAATGGAACATTGAGGATAGGTGAGGAAATAGTTCTTGGC
ATTTAAACGAAATCGTTTAGGCAATGGCAT
>LN848867
CTATGGCGAATTTTGACTTCCGGTGGTGAAGATAGCTTCTTCGATGGTGACGTAGATGGC
GTTTTTTTGGACCCAGTCATTGAGGCTCCTATTTTTCTCATCGTTGAGGTACTCTTTATA
GGAAGACTGGGGGCCCGGATTGCAAAGAAAGATAGTGGGTATCCCACCTTTAATTTGAAT
TGGTTTGCCGTATTTACAGTTTGATTGCCAATCCCGTTGGGCCCCCATGAACTCTTTAAA
GTGTTTAACATAATGCGGAGGGATGTCATCAATGACGTTATACCATGCATTATTGGAGTA
GATTTTTGGGCTGAGATCCATATGACCACAGATGTAATTGTGTGGGCCAAGACTTCTGGC
CCATAACGTTTTGCCGGTCCTCGAAGGACCCTCGACCACTAATGACAATGGTCTCATTGG
CCGCGCAGCGGCATCACACACATTTTCAGACACCCATTGTGTCATTATTTCGGGCACATT
ATTGAAGGACGACAGCTGAAATGGAGGAACCCACGGTTCCGGGGGAGTATGAAATATCCG
GTTAGCGTTTGACACAATGTTATGAAATTGGAGGAAGAAATGCTGGGGTTGTTCTTCCTT
TATGATCTGCAGAGCTTCTTCTGCAGATGCTGAATTTAACGCCTTAGCATATGTGTCATT
AGCAGACTGCTGTCCTCCTCTAGCAGATCTGCCGTCTATTTGGAATTCTCCCCATTCTAT
TGTATCGCCGTCTTTGTCGATGTACGTCTTGACGTCGGAACTTGATTTAGCTCCCTGAAT
GTTCGGATGGAAATGTGCTGATCTGGTTGAGGATACGAGGTCAAAGAATCTGTTGTTCGT
GCATTGGTATTTTCCTTCGAACTGAATAAGCACGTGCAAATGAGGTTGCCCATCTTCATG
AGATTCTTTGCATATCTTGATGTATTTCTTGTTTACCGGCGTCGAGAGGTTTTGTATTTG
AGCGAGAGCCTCTTCTTTGGAAATGGAACATTGAGGATAGGTGAGGAAATAGTTCTTGGC
ATTTAAACGAAATCGTTTAGGCAATGGCAT
>LN848866
CTATGGCGAATTTTGACTTCCGGTGGTGAAGATAGCTTTTTCGATGGTGACGTAGATGGC
GTTTTTTTGGACCCAGTCATTGAGGCTCCTATTTTTCTCTTCGTTGAGGTACTCTTTATA
GGAAGACTGGGGGCCCGGATTGCAAAGAAAGATAGTGGGTATCCCACCTTTAATTAGAAT
TGGTTTGCCGTATTTACAGTTTGATTGCCAATCCCGTTGGGCCCCCATAAACTCTTTAAA
GTGTTTAACATAATGCGGAGGGATGTCATCAATGACGTTATACCATGCATTATTGGAGTA
GATTTTTGGGCTGAGATCCATATGACCACAGATGTAATTGTGTGGGCCAAGACTTCTGGC
CCATAACGTTTTGCCGGTCCTCGAAGGACCCTCGACCACTAATGACAATGGTCTCATTGG
GCGCGCAGCGGCATCACACACATTTTCAGACACCCATTGTGTCATTATTTCGGGCACATT
ATTGTAGGACGACAGTTGAAATGGAGGAACCCACGGTTCCGGGGGAGTATGAAATATCCG
GTTAGCGTTTGACACAATGTTATGAAATTGAAGGAAGAAATGCTGGGGTTGTTCTTCCTT
TATGATCTGCAGAGCTTCTTCTGCAGATGCTGAATTTAACGCCTTAGCATATGTGTCATT
AGCAAACTGCTGTCCTCCTCTAGCAGATCTGCCGTCTATTTGGAATTCTCCCCATTCTAT
TGTATCGCCGTCTTTGTCGATGTACGTCTTAACGTCGGAGCTTGATTTAGCTCCCTGAAT
GTTCGGATGGAAATGTGCTGATCTGGTTGAGGATACGAGGTCAAAGAATCTGTTGTTCGT
GCATTGGTATTTTCCTTCGAATTGAATAAGCACGTGCAAATGAGGTTGCCCATCTTCATG
AGATTCTTTGCAAATTTTGATGTACTTCTTGTTTACCGGCGTCGAGAGGTTTTGTAGTTG
AGCGAGACGCTCTTCTTTGGAAATGGAACATTGTGGATAGGTGAGGAAATAATTCTTGGC
ATTTAAACGAAATCGTTTAGGTAATGGCAT
>LN848865
CTATGGCGAAGTTTGACTTCCGGTGGTGAAGATAGCTTCTTCGATGGTGACGTAGATGGC
GTTTTTTTGGACCCAGTCATTGAGGCTCCTATTTTTCTCTTCGTTGAGGTACTCTTTATA
GGAAGACTGGGGGCCCGGATTGCAAAGAAAGATAGTGGGTATCCCACCTTTAATTTGAAT
TGGTTTGCCGTATTTACAGTTTGATTGCCAATCCCGTTGGGCCCCCATAAACTCTTTAAA
GTGTTTAACATAATGCGGAGGGATGTCATCAATGACGTTATACCATGCATTATTGGAGTA
GATTTTGGGGCTGAGATCCATATGACCACAGATGTAATTGTGTGGGCCAAGACTTCTGGC
CCATAACGTTTTGCCGGTCCTCGAAGGACCCTCGACCACTAATGACAATGGTCTCATTGG
CCGCGCAGCGGCATCACACACATTTTCAGACACCCATTGTGTCATTATTTCGGGCACATT
ACTGAAGGACGACAGTTGAAATGGAGGAACCCACGGTTCCGGGGGAGTATGAAATATCCT
GTTGGCGTTTGACACAATGTTATGAAATTGAAGGAAGAAATGCTGGGGTTGTTCTTCCTT
TATGATCTGCAGAGCTTCTTCTGCAGATGCTGAATTTAACGCCTTAGCATATGTGTCATT
AGCAGACTGCTGTCCTCCTCTAGCAGATCTGCCGTCTATTTGGAATTCTCCCCATTCTAT
TGTATCGCCGTCTTTGTCGATGTACGTCTTAACGTCGGAGCTTGATTTAGCTCCCTGAAT
GTTCGGATGGAAATGTGCTGATCTGGTTGAGGATACCAGGTCAAAGAATCTGTTGTTCGT
GCATTGGTATTTTCCTTCGAACTGAATAAGCACGTGCAAATGAGGTTGCCCATCTTCATG
AGATTCTTTGCAAATTTTGATGTACTTCTTGTTTACCGGCGTCGAGAGGTTTTGTAGTTG
AGCGAGACGCTCTTCTTTGGAAATGGAACATTGTGGATAGGTGAGGAAATAATTCTTGGC
ATTTAAACGAAATCGTTTAGGTAATGGCAT
>LN848856
CTATGGCGAAGTTTGACTTCCGGTGGTGAAGATAGCTTCTTCGATGGTGACGTAGATGGC
GTTTTTTTGGACCCAGTCATTGAGGCTCCTATTTTTCTCTTCGTTGAGGTACTCTTTATA
GGAAGACTGGGGGCCCGGATTGCAAAGAAAGATAGTGGGTATCCCACCTTTAATTTGAAT
TGGTTTGCCGTATTTACAGTTTGATTGCCAATCCCGTTGGGCCCCCATGAACTCTTTAAA
GTGTTTAACATAATGCGGAGGGATGTCATCAATGACGTTATACCATGCATTATTGGAGTA
GATTTTTGGGCTGAGATCCATATGACCACAGATGTAATTGTGTGGGCCAAGACTTCTGGC
CCATAGCGTTTTGCCGGTCCTCGAAGGACCCTCGACCACTAATGACAATGGTCTCATTGG
CCGCGCAGCGGCATCACACACATTTTCAGACACCCATTGTGTCATTATTTCGGGCACATT
ATTGAAGGACGATAGTTGAAATGGAGGAACCCACGGTTCCGGGGGAGTATGAAATATCCT
GTTAGCGTTTGACACAATGTTATGAAATTGGAGGAAGAAATGCTGGGGTTGTTCTTCCTT
TATGATCTGCAGAGCTTCTTCTGCAGATGCTGAATTTAACGCCTTAGCATATGTGTCATT
AGCAGACTGCTGTCCTCCTCTAGCAGATCTGCCGTCTATTTGGAATTCTCCCCATTCTAC
TGTATCGCCGTCTTTGTCGATGTACGTCTTGACGTCGGAGCTTGATTTAGCTCCCTGAAT
GTTCGGATGGAAATGTGCTGATCTGGTTGAGGATACGAGGTCAAAGAATCTGTTGTTCGT
GCATTGGTATTTTCCTTCGAACTGAATAAGCACGTGCAAATGAGGTTGCCCATCTTCATG
AGATTCTTTGCAAATTTTGATGTACTTCTTGTTTACCGGCGTCGAGAGGTTTTGTAGTTG
AGCGAGACGCTCTTCTTTGGAAATGGAACATTGTGGATAGGTGAGGAAATAATTCTTGGC
ATTTAAACGAAATCGTTTAGGTAATGGCAT
>LN848854
CTATGGCGAAGCTTCACTTCCGGTGGTGAAGATAGCTTCTTCGATGGTGACGTAGATGGC
GTTTTTTTGGACCCAGTCATTGAGGCTCCTATTTTTCTCTTCGCTGAGGTACTCTTTATA
GGAAGACTGGGGGCCCGGATTGCAAAGAAAGATAGTGGGTATCCCACCTTTAATTTGAAT
TGGTTTGCCGTATTTACAGTTTGATTGCCAATCCCGTTGGGCCCCCATGAACTCTTTAAA
GTGTTTAACATAATGCGGAGGGATGTCATCAATGACGTTATACCATGCATTATTGGAGTA
GATTTTTGGGCTGAGATCCATATGACCACAGATGTAATTGTGTGGGCCAAGACTTCTGGC
CCATAACGTTTTGCCGGTCCTCGAAGGACCCTCGACCACTAATGACAATGGTCTCATTGG
CCGCGCAGCGGCATCACACACATTTTCAGACACCCATTGTGTCATTATTGCGGGCACATT
ATTGAAGGACGACAGTTGAAATGGAGGAACCCACGGTTCCGGGGGAGTATGAAATATCCG
GTTAGCGTTTGACACAATGTTATGAAATTGGAGGAAGAAATGCTGGGGTTGTTCTTCCTT
TATGATCTGCAGAGCTTCTTCTGCAGATGCTGAATTTAACGCCTTAGCATATGTGTCATT
AGCAGACTGCTGTCCTCCTCTAGCAGATCTGCCGTCTATTTGGAATTCTCCCCATTCTAC
TGTATCGCCGTCTTTGTCGATGTACGTTTTGACGTCGGAGCTTGATTTAGCTCCCTGAAT
GTTCGGATGGAAATGTGCTGATCTGGTTGAGGATACGAGGTCAAAGAATCTGTTGTTCGT
GCATTGGTATTTTCCTTCGAACTGAATAAGCACGTGCAAATGAGGTTGCCCATCTTCATG
AGATTCTTTGCAAATTTTGATGTACTTCTTGTTTACCGGCGTCGAGAGGTTTTGTAGTTG
AGCGAGACGCTCTTCTTTGGAAATGGAACATTGTGGATAGGTGAGGAAATAATTCTTGGC
ATTTAAACGAAATCGTTTAGGTAATGGCAT
>LN848851
CTATGGCGAAGTTTGACTTCCGGTGGTGAAGATAGCTTCTTCGATGGTGACGTAGATGGC
GTTTTTTTGGACCCAGTCATTGAGGCTCCTATTTTTCTCTTCGTTGAGGTACTCTTTATA
GGAAGACTGGGGGCCCGGATTGCAAAGAAAGATAGTGGGTATCCCACCTTTAATTTGAAT
TGGTTTGCCGTATTTACAGTTTGATTGCCAATCCCGTTGGGCCCCCATGAACTCTTTAAA
GTGTTTAACATAATGCGGAGGGATGTCATCAATGACGTTATACCATGCATTATTGGAGTA
GATTTTTGGGCTGAGATCCATATGACCACAGATGTAATTGTGTGGGCCAAGACTTCTGGC
CCATAATGTTTTGCCGGTCCTCGAAGGACCCTCGACCACTAATGACAATGGTCTCATTGG
CCGCGCAGCGGCATCACACACATTTTCAGACACCCATTGTGTCATTATTTCGGGTACATT
ATTGAAGGACGACAGTTGAAATGGAGGAACCCACGGTTCCGGGGGAGTATGAAATATCCG
GTTAGCGTTTGACACAATGTTATGAAATTGGAGGAAGAAATGCTGGGGTTGTTCTTCCTT
TATGATCTGCAGAGCTTCTTCTGCAGATGCTGAATTTAACGCCTTAGCATATGTGTCATT
AGCAGACTGCTGTCCTCCTCTAGCAGATCTGCCGTCTATTTGGAATTCTCCCCATTCTAC
TGTATCGCCGTCTTTGTCGATGTACGTCTTGACGTCGGAGCTTGATTTAGCTCCCTGAAT
GTTCGGATGGAAATGTGCTGATCTGGTTGAGGATACGAGGTCAAAGAATCTGTTGTTCGT
GCATTGGTATTTTCCTTCGAACTGAATAAGCACGTGCAAATGAGGTTGCCCATCTTCATG
AGATTCTTTGCAAATTTTGATGTACTTCTTGTTTACCGGCGTCGAGAGGTTTTGTAGTTG
AGCGAGACGCTCTTCTTTGGAAATGGAACATTGTGGATAGGTGAGGAAATAATTCTTGGC
ATTTAAACGAAATCGTTTAGGTAATGGCAT
>LN848872
CTATGGCGAATTTTGACTTCCGGTGGTGAAGATAGCTTCTTCGATGGTGACGTAGATGGC
GTTTTTTTGGACCCAGTCATTGAGGCTCCTATTTTTCTCTTCGTTGAGGTACTCTTTATA
GGAAGACTGGGGGCCCGGATTGCAAAGAAAGATAGTGGGTATCCCACCTTTAATTTGAAT
TGGTTTGCCGTATTTACAGTTTGATTGCCAATCCCGTTGGGCCCCCATGAACTCTTTAAA
GTGTTTAACATAGATCGGAGGGATGTCATCAATGACGTTATACCATGCATTATTGGAGTA
GATTTTTGGGCTGAGATCCATATGACCACAGATGTAATTGTGTGGGCCAAGACTTCTGGC
CCATAATGTTTTGCCGGTCCTCGAAGGACCCTCGACCACTAATGACAATGGTCTCATCGG
CCGCGCAGCGGCATCACACACATTTTCAGACACCCATTGTGTCATTATTTCGGGTACATT
ATTGAAGGACGACAGTTGAAATGGAGGAACCCACGGTTCCGGGGGAGTATGAAATATCCG
GTTAGCGTTTGACACAATGTTATGAAATTGGAGGAAGAAATGCTGGGGTTGTTCTTCCTT
TATGATCTGCAGAGCTTCTTCTGCAGATGCTGAATTTAACGCCTTAGCATATGTGTCATT
AGCAGACTGCTGTCCTCCTCTAGCAGATCTGCCGTCTATTTGGAATTCTCCCCATTCTAC
TGTATCGCCGTCTTTGTCGATGTACGTCTTGACGTCGGAGCTTGATTTAGCTCCCTGAAT
GTTCGGATGGAAATGTGCTGAGCTGGTTGAGGATACGAGGTCAAAGAATCTGTTGTTCGT
GCATTGGTATTTTCCTTCGAACTGAATAAGCACGTGCAGATGAGGTTGCCCATCTTCATG
AGATTCTTTGCAAATTTTGATGTACTTCTTGTTTACCGGCGTCGAGAGGTTTTGTAGTTG
AGCGAGAGCCTCTTCTTTGGAAATGGAACATTGGGGATAGGTGAGGAAATAATTCTTGGC
ATTTAAACGAAATCGTTTAGGTAATGGCAT
>LN848847
CTATGGCGAATTTTGACTTCCGGTGGTGAAGATAGCTTCTTCGATGGTGACGTAGATGGC
GTTTTTTTGCACCCAGTCATTGAGGCTCCTATTTTTCTCTTCGTTGAGGTACTCTTTATA
GGAAGACTGGGGGCCCGGATTGCAAAGAAAGATAGTGGGTATCCCACCTTTAATTTGAAT
TGGTTTTCCGTATTTACAGTTTGATTGCCAATCCCGTTGGGCCCCCATAAACTCTTTAAA
GTGTTTAACATAATGCGGAGGGATGTCATCAATGACGTTATACCATGCATTATTGGAGTA
GATTTTTGGGCTGAGATCCATATGACCACAGATGTAATTGTGTGGGCCAAGACTTCTGGC
CCATAACGTTTTGCCGGTCCTCGAAGGACCCTCGACCACTAATGACAATGGTCTCAGCGG
CCGCGCAGCGGCATCACACACATTTTCAGACACCCATTGTGTCATTATTTCGGGCACATT
ATTGAAGGACGACAGTTGAAATGGAGGAACCCACGGTTCCGGGGGAGTATGAAATATCCG
ATTAGCGTTTGACACAATGTTATGAAATTGTAGGAAGAAATGCTGGGGTTGTTCTTCCTT
TATGATCTGCAGAGCTTCTTCTGCAGATGCTGAATTTAACGCCTTAGCATATGTGTCATT
AGCAGACTGCTGTCCTCCTCTAGCAGATCTGCCGTCTATTTGGAATTCTCCCCATTCTAT
TGTATCGCCGTCTTTGTCGATGTACGCCTTAACGTCGGAGCTTGATTTAGCTCCCTGAAT
GTTCGGATGGAAATGTGTTGATCTGGTTGATGATACGAGGTCAAAGAATCGGATGTTCGT
GCATTGGTATTTTCCTTCGAACTGAATAAGCACGTGCAAATGAGGTTGCCCATCTTCATG
AGATTCTTTGCATATCTTGATGTATTTCTTGTTTACCGGCGTCGAGAGGTTTTGTATTTG
GGCGAGAGCCTCTTCTTTGGAAATGGAACATTGAGGATAGGTGAGGAAATAGTTCTTGGC
ATTTAAACGAAATCGTTTAGGTAATGGCAT
>LN848846
CTATGGCGAAGTTTGACTTCCGGTGGTGAAGATAGCTTCTTCGATGGTGACGTAGATGGC
GTTTTTTTGCACCCAGTCATTGAGGCTCCTATTTTTCTCTTCGTTGAGGTACTCTTTATA
GGAAGATTGGGGGCCCGGATTGCAAAGAAAGATAGTGGGTATCCCACCTTTAATTTGAAT
TGGTTTGCCGTATTTACAGTTTGATTGCCAATCCCGTTGGGCCCCCATAAACTCTTTAAA
GTGTTTAACATAATGCGGAGGGATGTCATCAATGACGTTATACCATGCATTATTGGAGTA
GATTTTTGGGCTGAGATCCATATGACCACAGATGTAATTGTGTGGGCCAAGACTTCTGGC
CCATAACGTTTTGCCGGTCCTCGAAGGACCCTCGACCACTAATGACAATGGTCTCAGCGG
CCGCGCAGCGGCATCACACACATTTTCAGACACCCATTGTGTCATTATTTCGGGCACATT
ATTGAAGGACGACAGTTGAAATGGAGGAACCCACGGTTCCGGGGGAGTATGAAATATCCG
GTTAGCGTTTGACACAATGTTATGAAATTGTAGGAAGAAATGCTGGGGTTGTTCTTCCTT
TATGATCTGCAGAGCTTCTTCTGCAGATGCTGAATTTAACGCCTTAGCATATGTGTCATT
AGCAGACTGCTGTCCTCCTCTAGCAAATCTGCCGTCTATTTGGAATTCTCCCCATTCTAT
TGTATCGCCGTCTTTGTCGATGTACGCCTTAACGTCGGAGCTTGATTTAGCTCCCTGAAT
GTTCGGATGGAAATGTGCTGATCTGGTTGAGGATACGAGGTCAAAGAATCGGATGTTCGT
GCATTGGTATTTTCCTTCGAACTGAATAAGCACGTGCAAATGAGGTTGCCCATCTTCATG
AGATTCTTTGCATATCTTGATGTATTTCTTGTTTACCGGCGTCGAGAGGTTTTGTATTTG
GGCGAGAGCCTCTTCTTTGGAAATGGAACATTGAGGATAGGTGAGGAAATAGTTCTTGGC
CTTTAACCAAAATCTTTTAGGCAATGGCAT
>LN848845
CTATGGCGAATTTTGACTTCCGGTGGTGAAGATAGCTTCTTCGATGGTGACGTAGATGGC
GTTTTTTTGCACCCAGTCATTGAGGCTCCTATTTTTCTCTTCGTTGAGGTACTCTTTATA
GGAAGATTGGGGGCCCGGATTGCAAAGAAAGATAGTGGGTATCCCACCTTTAATTTGAAT
TGGTTTGCCGTATTTACAGTTTGATTGCCAATCCCGTTGGGCCCCCATAAACTCTTTAAA
GTGTTTAACATAATGCGGAGGGATGTCATCAATGACGTTATACCATGCATTATTGGAGTA
GATTTTTGGGCTGAGATCCATATGACCACAGATGTAATTGTGTGGGCCAAGACTTCTGGC
CCATAACGTTTTGCCGGTCCTCGAAGGACCCTCGACCACTAATGACAATGGTCTCAGCGG
CCGCGCAGCGGCATCACACACATTTTCAGACACCCATTGTGTCATTATTTCGGGCACATT
ATTGAAGGACGACAGTTGAAATGGAGGAACCCACGGTTCCGGGGGAGTATGAAATATCCG
GTTAGCGTTTGACACAATGTTATGAAATTGAAGGAAGAAATGCTGGGGTTGTTCTTCCTT
TATGATCTGCATAGCTTCTTCTGCAGATGCTGAATTTAACGCCTTAGCATATGTGTCATT
AGCAGACTGCTGTCCTCCTCTAGCAGATCTGCCGTCTATTTGGAATTCTCCCCATTCTAT
TGTATCGCCGTCTTTGTCGATGTACGTCTTAACGTCGGAGCTTGATTTAACTCCCTGAAT
GTTCGGATGGAAATGTGCTGATCTGGTTGAGGATACGAGGTCAAAGAATCTGTTGTTCGT
GCATTGGTATTTTCCTTCGAACTGAATAAGCACGTGCAAATGAGGTTGCCCATCTTCATG
AGATTCTTTGCATATCTTGATGTATTTCTTGTTTACCGGCGTCGAGATGTTTTGTATTTG
GGCGAGAGCCTCTTCTTTGGAAATGGAACATTGAGGATATGTGAGGAAATAGTTCTTGGC
ATTTAAACGAAATCGTTTAGGTAATGGCAT
>LN848870
CTATGGCGAATTTTGACTTCCGGTGGTGAAGATAGCTTCTTCGATGGTGACGTAGATGGC
GTTTTTTTGGACCCAGTCATTGAGGCTCCTATTTTTCTCTTCGTTGAGGTACTCTTTATA
GGAAGACTGGGGGCCCGGATTGCAAAGAAAGATAGTGGGTATCCCACCTTTAATTTGAAT
TGGTTTGCCGTATTTACAGTTTGATTGCCAATCCCGTTGGGCCCCCATAAACTCTTTAAA
GTGTTTAACATAATGCGGAGGGATGTCATCAATGACGTTATACCATGCATTATTGGAGTA
GATTTTTGGGCTGAGATCCATATGACCACAGATGTAATTGTGTGGGCCAAGACTTCTGGC
CCATAACGTTTTGCCGGTCCTCGAAGGACCCTCGACCACTAATGACAATGGTCTCATTGG
CCGCGCAGCGGCATCACACACATTTTCAGACACCCATTGTGTCATTATTTCGGGCACATT
ATTGAAGGACGACAGTTGAAATGGAGGAACCCACGGTTCCGGGGGAGTATGAAATATCCG
GTTAGCGTTGGACACAATGTTATGAAACTGGAGGAAGAAATGCTGGGGTTGTTCTTCTTT
TATGATCTGCAGAGCTTCTTCTGCAGATGCTGAATTTAACGCCTTAGCATATGTGTCATT
AGCAGACTGCTGTCCTCCTCTAGCAGATCTGCCGTCTATTTGGAATTCTCCCCATTCTAC
TGTATCGCCGTCTTTGTCGATGTACGTCTTGACGTCGGAGCTTGATTTACCTCCCTGAAT
GTTCGGATGGAAATGTGCTGATCTGGTTGAGGATACGAGGTCAAAGAATCTGTTGTTCGT
GCATTGGTATTTTCCTTCGAACTGAATAAGCACGTGCAAATGACGTTGCCCATCTTCATG
AGATTCTTTGCATATCTTGATGTATTTCTTGTTTACCGGCGTCCAGAGGTTTTGTATTTG
AGCGACAGCCTCTTCTTTGGAAATGGAACATTGAGGATAGGTGAGGAAATAACTCTTGGC
ATTTAAACGAAATCGTTTAGGCAATGGCAT
>LN848871
CTATGGCGAATTTTGACTTCCGGTGGTGAAGATAGCTTCTTCGATGGTGACGTAGATGGC
GTTTTTTTGGACCCAGTCATTGAGGCTCCTATTTTTCTCTTCGTTGAGGTACTCTTTATA
GGAAGACTGGGGGCCCGGATTGCAAAGAAAGATAGTGGGTATCCCACCTTTAATTTGAAT
TGGTTTGCCGTATTTACAGTTTGATTGCCAATCCCGTTGGGCCCCCATAAACTCTTTAAA
GTGTTTAACATAATGCGGAGGGATGTCATCAATGACGTTATACCATGCATTATTGGAGTA
GATTTTTGGGCTGAGATCCATATGACCACAGATGTAATTGTGTGGGCCAAGACTTCTGGC
CCATAACGTTTTGCCGGTCCTCGAAGGACCCTCGACCACTAATGACAATGGTCTCATTGG
CCGCGCAGCGGCATCACACACATTTTCAGACACCCATTGTGTCATTATTTCGGGCACATT
ATTAAAGGACGACAGTTGAAATGGAGGAACCCACGGTTCCGGGGGAGTATGAAATATCCG
GTTAGCGTTGGACACAATGTTATGAAATTGGAGGAAGAAATGCTGGGGTTGTTCTTCCTT
TATGATCTGCAGAGCTTCTTCTGCAGATGCTGAATTTAACGCCTTAGCATATGTGTCATT
AGCAGACTGCTGTCCTCCTCTAGCAGATCTGCCGTCTATTTGGAATTCTCCCCATTCTAC
TGTATCGCCGTCTTTGTCGATGTACGTCTTGACGTCGGAGCTTGATTTAGCTCCCTGAAT
GTTCGGATGGAAATGTGCTGATCTGGTTGAGGATACGAGGTCAAATAATCTGTTGTTCGT
GCATTGGTATTTTCCTTCGAACTGAATAAGCACGTGCAAATGAGGTTGCCCATCTTCATG
AGATTCTTTGCATATCTTGATGTATTTCTTGTTTACCGGCGTCGAGAGGTTTTGTATTTG
AGCGAGAGCCTCTTCTTTGGAAATGGAACATTGAGGATAAGTGAGGAAATAGTTCTTGGC
ATTTAAACGAAATCGTTTAGGCAATGGCAT
>LN848863
CTATGCCGAATTTTGACTTCCGGTGGTGAAGATTGCTTCTTCGATGGTGACGTAGATGGC
GTTTTTTTGGACCCAGTCATTGAGGCTCCTATTTTTTTCTTCGTTGAGGTACTCTTTATA
GGAAGACTGGGGGCCCGGATTGCAAAGAAAGATAGTGGGTATCCCACCTTTAATTTGAAT
TGGTTTGCCGTATTTACAGTTTGATTGCCAATCACGTTGGGCCCCCATAAACTCTTTAAA
GTGCTTTACATAATGCGGAGGGATGTCATCAATGACGTTATACCATGCATTATTGGAGTA
GATTTTTGGGCTGAGATCCATATGACCACAGTTGTAGTTGTGTGGGCCGAGACTTCTGGC
CCATAATGTTTTGCCGGTCCTCGAAGGACCCTCGACCACTAATGACAATGGTCTCATTGG
CCGCGCAGCGGCATCGCACACATTTTCACACACCCATTGTGTCATTATTTCAGGCACATT
ATTAAAGGACGACAGTTGAAATGGAGGAACCCACGGTTCCGGGGGAGTATGAAATATCCG
GTTAGCGTTGGACACAATGTTATGAAATTGGAGGAAGAAATGCTGGGGTTGTTCTTCCTT
TATGATCTGCAGAGCTTCTTCTGCAGATGCTGAATTTAACGCCTTAGCATATGTGTCATT
AGCAGACTGCTGTCCTCCTCTAGCAGATCTGCCGTCTATTTGGAATTCTCCCCATTCTAA
TGTATCGCCGTCTTTGTCGATGTACGTCTTGACGTCGGAGCTTGATTTAGCTCCCTGAAT
GTTCGGATGGAAATGTGCTGATCTGGTGGAGGATACGAGGTCAAAGAATCGGTTGTTCGT
GCATTGGTATTTTCCTTCGAACTGAATAAGCACGTGCAAATGAGGTTGCCCATCTTCATG
AGATTCTTTGCATATCTTGATGTATTTCTTGTTTACCGGCGTCGAGAGGTTTTGTATTTG
AGCGAGAGCCTCTTCTTTGGAAATGGAACATTGAGGATAGGTGAGGAAATAGTTCTTGGC
ATTTAAACGAAATCGTTTAGGCAATGGCAT
>LN848862
CTATGCCGAATTTTGACTTCCGGTGGTGAAGATTGCTTCTTCGATGGTGACGTAGATGGC
GTTTTTTTGGACCCAGTCATTGAGGCTCCTATTTTTTTCTTCGTTGAGGTACTCTTTATA
GGAAGACTGGGGGCCCGGATTGCAAAGAAAGATAGTGGGTATCCCACCTTTAATTTGAAT
TGGTTTGCCGTATTTACAGTTTGATTGCCAATCACGTTGGGCCCCCATAAACTCTTTAAA
GTGCTTTACATAATGCGGAGGGATGTCATCAATGACGTTATACCATGCATTATTGGAGTA
GATTTTTGGGCTGAGATCCATATGACCACAGATGTAGTTGTGTGGGCCGAGACTTCTGGC
CCATAATGTTTTGCCGGTCCTCGAAGGACCCTCGACCACTAATGACAATGGTCTCATTGG
CCGCGCAGCGGCATCGCACACATTTTCAGACACCCATTGTGTCATTATTTCAGGCACATT
ATTAAAGGACGACAGTTGAAATGGAGGAACCCACGGTTCCGGGGGAGTATGAAATATCCG
GTTAGCGTTGGACACAATGTTATGAAATTGGAGGAAGAAATGCTGGGGTTGTTCTTCCTT
TATGATCTGCAGAGCTTCTTCTGCAGATGCTGAATTTAACGCCTTAGCATATGTGTCATT
AGCAGACTGCTGTCCTCCTCTAGCAGATCTGCCGTCTATTTGGAATTCTCCCCATTCTAA
TGTATCGCCGTCTTTGTCGATGTACGTCTTGACGTCGGAGCTTGATTTAGCTCCCTGAAT
GTTCGGATGGAAATGTGCTGATCTGGTAGAGGATACGAGGTCAAAGAATCGGTTGTTCGT
GCATTGGTATTTTCCTTCGAACTGAATAAGCACGTGCAAATGAGGTTGCCCATCTTCATG
AGATTCTTTGCATATCTTGATGTATTTCTTGTTTACCGGCGTCGAGAGGTTTTGTATTTG
AGCGAGAGCCTCTTCTTTGGAAATGGAACATTGAGGATAGGTGAGGAAATAGTTCTTGGC
ATTTAAACGAAATCGTTTAGGCAATGGCAT
>LN848853
CTATGGCGAAGTTTGATTGCCGGTGGTGAAGATAGCTTCTTCGATGGTGACGTAGATGGC
GTTTTTTTGGACCCAGTCATTGAGGCTCCTATTTTTCTCTTCGTTGAGGTACTCTTTATA
GGAGGACTGGGGACCGGGATTGCAAAGAAAGATAGTGGGTATCCCACCTTTAATTTGAAT
TGGTTTGCCGTATTTACAGTTTGATTGCCAATCCCGTTGGGCCCCCATAAACTCTTTAAA
GTGTTTAACGTAATGCGGAGGTATGTCATCAATGACGTTATACCATGCATTATTGGAGTA
GATTTTTGGGCTGAGATCCATATGACCACAGATGTAATTGTGTGGGCCAAGACTTCTGGC
CCATAACGTTTTGCCGGTCCTCGAAGGACCCTCGACCACTAATGACAATGGTCTCATTGG
CCGCGCAGCGGCATCACACACATTTTCAGACACCCATTGTGTCATTATTTCGGGTACATT
ATTAAAGGACGACAGTTGAAATGGAGGAACCCACGGTTCCGGGGGCGTATGAAATATCCG
GTTAGCGTTTGACACAATATTATGAAATTGGAGGAAGAAATGCTGTGGTTGTTCTTCCCT
GATGATCTGCAGAGCTTCTTCTGCAGATGCTGAATTTAACGCCTTAGCATATGTGTCATT
AGCAGACTGCTGTCCTCCTCTAGCAGATCTGCCGTCTATTTGGAATTCTCCCCATTCTAC
TGTATCGCCGTCTTTGTCGATGTACGTCTTGACATCGGAGCTTGATTTAGCTCCCTGAAT
GTTCGGATGGAAATGTGCTGATCTGGTTGAGGATACGAGGTCAAAGAATCTGTTGTTCGT
GCATTGATATTTCCCTTCGAACTGAATAAGAACGTGCAAATGAGGTTGCCCATCTTCATG
AGATTCTTTGCATATCTTGATGTATTTCTTGTTTACCGGCGTCGAGAGATTTTGTATTTG
AGCGAGAGCCTCTTCTTTGGAAATGGAACATTGAGGATAGGTGAGGAAATAGTTCTTGGC
ATTTAAACGAAATCGTTTAGGCAATGGCAT
>LN848848
CTATGGCGAAGTTTGATTGCCGGTGGTGAAGATAGCTTCTTCGATGGTGACGTAGATGGC
GTTTTTTTGGACCCAGTCATTGAGGCTCCTATTTTTCTCTTCGCTGAGGTACTCTTTATA
GGAGGACTGGGGACCGGGATTGCAAAGAAAGATAGTGGGTATCCCACCTTTAATTTGAAT
TGGTTTGCCGTATTTGCAGTTTGATTGCCAATCCCGTTGGGCCCCCATAAACTCTTTAAA
GTGCTTAACATAATGCGGAGGGATGTCATCAATGACGTTATACCATGCATTATTGGAGTA
GATTTTTGGGCTGAGATCCATATGACCACATATGTAATTGTGTGGGCCGAGACTTCGGGC
CCATAATGTTTTGCCGGTCCTCGAAGGACCCTCGACCACTAATGACAATGGTCTCATTGG
CCGCGCAGCGGCATCACACACATTTTCAGACACCCATTGTGTCATTATTTCAGGTACATT
ATTAAAGGACGACAGTTGAAATGGAGGAACCCACGGTTCCGGGGGAGTATGAAATATCCG
GTTAGCGTTTGACACAATATTATGGAATTGGAGGAAGAAATGCTGGGGTTGTTCTTCCTT
GATGATCTGCAGAGCTTCTTCTGCAGATGCTGCATTTAACGCCTTAGCATATGTGTGATT
AGCAGACTGCTGGCCTCCTCTAGCAGATCTGCCGTCTATTTGGAATTCTCCCCATTCTAC
TGTATCGCCGTCTTTGTCGATGTACGTCTTGACATCGGAGCTTGATTTAGCTCCCTGAAT
GTTCGGATGGAAATGTGCTGATCTGGTTGAGGATACGAGGTCAAAGAATCTGTTGTTCGT
GCATTGATATTTCCCTTCGAACTGAATAAGCACGTGCAAATGAGGTTGCCCATCTTCATG
AGATTCTTTGCATATCTTGATGTATTTCTTGTTTACCGGCGTGGAGAGATTTTGTATTTG
AGCGAGAGCCTCTTCTTTGGAAATGGAACATTGAGGATAGGTGAGGAAATAGTTCTTTGC
ATTTAAACGAAATCGTTTAGGCAATGGCAT
>LN848869
CTATGGCGAAGTTTGATTGCTGGTGGTGAAGATTGCTTCTTCGATGGTGACGTAGATGGC
GTTTTTTTGGACCCAGTCATTGAGGCTCCTATTTTTTTCCTCGCTGAGGTACTCTTTATA
GGAGGACTGGGGGCCCGGATTGCAAAGAAAGATAGTGGGTATCCCACCTTTAATTTGAAT
TGGTTTGCCGTATTTACAGTTTGATTGCCAATCCCTTTGGGCCCCCATAAACTCTTTGAA
GTGCTTTACGTAGTGCGGAGGGATGTCATCAATGACGTTATACCATGCATTATTGGAATA
GATTTTTGGGCTGAGATCCATATGACCACATATGTAATTGTGTGGGCCGAGACTTCGGGC
CCATAATGTTTTGCCGGTCCGTGAAGGACCCTCGACCACTAATGACAATGGTCTCAGCGG
CCGCGCAGCGGCATCACACACATTTTCAGACACCCATTGTGTCATTATTTCGGGCACATT
ATTAAAGGACGACAGTTGAAATGGAGGAACCCACGGTTCCGGGGGAGTATGAAATATCCG
GTTAGCGTTGGACACAATGTTATGAAATTGGAGGAAGAAATGCTGGGGTTGTTCTTCCTT
TATGATCTGCAGAGCTTCTTCTGCAGAAGCTGCATTTAACGCCTTAGCATATGTGTCATT
AGCAGACTGCTGTCCTCCTCTAGCAGATCTGCCGTCTATTTGGAATTCTCCCCATTCTAC
TGTATCGCCGTCTTTGTCGATGTACGTTTTGACGTCGGAGCTTGATTTAGCTCCCTGAAT
GTTCGGATGGAAATGTGCTGATCTGGTTGAGGATACGAGGTCAAAGAATCTGTTGTTCGT
GCATTGGTATTTTCCTTCGAACTGAATAAGCACGTGCAAATGAGGTTGCCCATCTTCATG
AGATTCTTTGCATATCTTGATGTATTTCTTGTTTACCGGCGTCGAGAGGTTTTGTATTTG
AGCGAGAGCCTCTTCTTTGGAAATGGAACATTGAGGATAGGTGAGGAAATAGTTCTTGGC
ATTTAAACGAAATCGTTTAGGCAATGGCAT
>JQ303122
CTATGGCGAAGTTTCACTTCCGGTGGTGAAGATAGGTTCTTCGATGGTGACGTAGATGGC
GTTTTTTTGGACCCAGTCATTGAGGCTCCTATTTTTCTCTTCGCTGAGGTACTCTTTATA
GGAAGACTGGGGGCCCGGATTGCAAAGAAAGATAGTGGGTATCCCACCTTTAATTTGAAT
TGGTTTGCCGTATTTACAGTTTGATTGCCAATCCCGTTGGGCCCCCATAAACTCTTTAAA
GTGCTTAACATAATGCGGAGGGATGTCATCAATGACGTTATACCATGCATTATTGGAGTA
GATTTTTGGAGTGAGATCCATATGACCACATATGTAATTGTGTGGGCCGAGACTTCGGGC
CCATAATGTTTTGCCTGTCCGTGAAGGACCCTCGACCACTAATGACAATGGTCTCAGCGG
CCGCGCAGCGGCATCACATACATTATCAGAGACCCATTCTGTCATTATTGCAGGCACATT
ATTAAAGGACGCCTGCTGAAACGGAGGAACCCACGGTTCTGGGGGAGTTTGGAATATCCG
ATTAGCGTTTGACACAATGTTATGAAATTGTAAGAAGAAATGCTGGGGTTGTTCTTCCTT
TATGATCTGCAGTGCTTCTTCTGCAGATGCTGAATTTAACGCCTTAGCATATGTGTCATT
AGCAGATTGCTGCCCTCCTCTAGCAGTTCTGCCGTCTATTTGTAATTCTCCCCATTCTAA
TGTATCGCCGTCTTTGTCGATGTACGTCTTGACGTCGGAGCTTGATTTAGCTCCCTGAAT
GTTCGGATGGAAATGTGCTGATCTGGTAGAGGATACGAGGTCAAAGAATCGGTTGTTCGT
GCATTGGTATTTTCCTTCGAACTGAATAAGCACGTGCAAATGAGGTTGCCCATCTTCATG
AGATTCTTTGCATATCTTGATGTATTTCTTGTTTACCGGCGTCGAGAGGTTTTGTATTTG
AGCGAGAGCCTCTTCTTTGGAAATGGAACATTGAGGATAGGTGAGGAAATAATTCTTGGC
ATTTAAACGAAATCGTTTAGGCAATGGCAT
>LN848885
CTATGGCGAAGTTTCACTTCCGGTGGTGAAGACAGCTTCTTCGATGGTGACGTAGATGGC
GTTTTTTTTGACCCAGTCATTGAGGCTCCTATTTTTCTCTTCGCTGAGGTACTCTTTATA
GGAAGACTGGGGGCCTGGATTGCAAAGAAAGATAGTGGGTATCCCACCTTTAATTTGAAT
TGGTTTGCCGTATTTGCAGTTTGATTGCCAATCCCGTTGGGCCCCCATAAACTCTTTAAA
GTGCTTAACATAATGCGGAGGGATGTCATCAATGACGTTATACCATGCATTATTGGAGTA
GATTTTTGGGCTGAGATCCATATGACCACATATGTAATTGTGTGGGCCGAGACTTCGGGC
CCATAATGTTTTGCCTGTCCGTGAAGGACCCTCGACCACTAATGACAATGGTCTCAGTGG
CCGCGCAGCGGCATCACATACATTATCAGACACCCATTGTGTCATTATTGCAGGCACATT
ATTAAAGGACGCTTGTTGAAATGGAGGAACCCACGGTTCCGGGGGAGTTTGGAATATCCG
ATTAGCGTTTGACACAATGTTATGAAATTGGAGGAAGAAATGCTGGGGTTGTTCTTCCTT
TATGATCTGCAGAGCTTCTTCTGCAGATGCTGAATTTAACGCCTTAGCATATGTGTCATT
AGCAGACTGCTGTCCTCCTCTAGCAGATCTGCCGTCTATTTGGAATTCTCCCCATTCTAC
GGTATCGCCGTCTTTGTCGATGTACGTCTTGACGTCGGAGCTAGATTTAGCTCCCTGAAT
GTTCGGATGGAAATGTGCTGATCTGGTTGAGGATACGAGGTCAAAGAATCTGTTGTTCGT
GCATTGGTATTTTCCTTCGAACTGAATAAGCACGTGCAGATGAGGTTGCCCATCTTCATG
AGATTCTTTGCAAATTTTGATGTACTTCTTTTTTACCGGCGTCGAGAGGTTGTGTAGTTG
AGCGAGAGCCTCTTCTTTGGAAATGGAACATTGGGGATAGGTGAGGAAATAATTCTTGGC
ATTTAAACGAAATCGTTTAGGTAATGGCAT
>LN848884
CTATGGCGAAGTTTCACTTCCGGTGGTGAAGACAGCTTCTTCGATGGTGACGTAGATGGC
GTTTTTTTGGACCCAGTCATTGAGGCTCCTATTTTTCTCTTCGCTGAGGTACTCTTTATA
GGAAGACTGGGGGCCTGGATTGCAAAGAAAGATAGTGGGTATCCCACCTTTAATTTGAAT
TGGTTTGCCGTATTTGCAGTTTGATTGCCAATCCCGTTGGGCCCCCATAAACTCTTTAAA
GTGCTTAACATAATGCGGAGGGATGTCATCAATGACGTTATACCATGCATTATTGGAGTA
GATTTTTGGGCTGAGATCCATATGACCACATATGTAATTGTGTGGGCCGAGACTTCGGGC
CCATAATGTTTTGCCTGTCCGTGAAGGACCCTCGACCACTAATGACAATGGTCTCAGTGG
CCGCGCAGCGGCATCACATACATTATCAGACACCCATTGTGTCATTATTGCAGGCACATT
ATTAAAGGACGCTTGTTGAAATGGAGGAACCCACGGTTCCGGGGGAGTTTGGAATATCCG
ATTAGCGTTTGACACAATGTTATGAAATTGGAGGAAGAAATGCTGGGGTTGTTCTTCCTT
TATGATCTGCAGAGCTTCTTCTGCAGATGCTGAATTTAACGCCTTAGCATATGTGTCATT
AGCAGACTGCTGTCCTCCTCTAGCAGATCTGCCGTCTATTTGGAATTCTCCCCATTCTAC
GGTATCGCCGTCTTTGTCGATGTACGTCTTGACGTCGGAGCTAGATTTAGCTCCCTGAAT
GTTCGGATGGAAATGTGCTGATCTGGTTGAGGATACGAGGTCAAAGAATCTGTTGTTCGT
GCATTGGTATCGTCCTTCGAACTGAATAAGCACGTGCAGATGAGGTTGCCCATCTTCATG
AGATTCTTTGCAAATTTTGATGTACTTCTTTTTTACCGGCGTCGAGAGGTTGTGTAGTTG
AGCGAGAGCCTCTTCTTTGGAAATGGAACATTGGGGATAGGTGAGGAAATAATTCTTGGC
ATTTAAACGAAATCGTTTAGGTAATGGCAT
>LN848883
CTATGGCGAAGTTTCACTTCCGGTGGTGAAGACAGCTTCTTCGATGGTGACGTAGATGGC
GTTTTTTTGGACCCAGTCATTGAGGCTCCTATTTTTCTCTTCGCTGAGGTACTCTTTATA
GGAAGACTGGGGGCCTGGATTGCAAAGAAAGATAGTGGGTATCCCACCTTTAATTTGAAT
TGGTTTGCCGTATTTGCAGTTTGATTGCCAATCCCGTTGGGCCCCCATAAACTCTTTAAA
GTGCTTAACATAATGCGGAGGGATGTCATCAATGACGTTATACCATGCATTATTGGAGTA
GATTTTTGGGCTGAGATCCATATGACCACATATGTAATTGTGTGGGCCGAGACTTCGGGC
CCATAATGTTTTGCCTGTCCGTGAAGGACCCTCGACCACTAATGACAATGGTCTCAGTGG
CCGCGCAGCGGCATCACATACATTATCAGACACCCATTGTGTCATTATTGCAGGCACATT
ATTAAAGGACGCTTGTTGAAATGGAGGAACCCACGGTTCCGGGGGAGTTTGGAATATCCG
ATTAGCGTTTGACACAATGTTATGAAATTGGAGGAAGAAATGCTGGGGTTGTTCTTCCTT
TATGATCTGCAGAGCTTCTTCTGCAGATGCTGAATTTAACGCCTTAGCATATGTGTCATT
AGCAGACTGCTGTCCTCCTCTAGCAGATCTGCCGTCTATTTGGAATTCTCCCCATTCTAC
GGTATCGCCGTCTTTGTCGATGTACGTCTTGACGTCGGAGCTAGATTTAGCTCCCTGAAT
GTTCGGATGGAAATGTGCTGATCTGGTTGAGGATACGAGGTCAAAGAATCTGTTGTTCGT
GCATTGGTATTTTCCTTCGAACTGAATAAGCACGTGCAGATGAGGTTGCCCATCTTCATG
AGATTCTTTGCAAATTTTGATGTACTTCTTTTTTACCGGCGTCGAGAGGTTGTGTAGTTG
AGCGAGAGCCTCTTCTTTGGAAATGGAACATTGGGGATAGGTGAGGAAATAATTCTTGGC
ATTTAAACGAAATCGTTTAGGTAATGGCAT
>LN848886
CTATGGCGAAGTTTCACTTCCGGTGGTGAAGACAGCTTCTTCGATGGTGACGTAGATGGC
GTTTTTTTGGACCCAGTCATTGAGGCTCCTATTTTTCTCTTCGCTGAGGTACTCTTTATA
GGAAGACTGGGGGCCTGGATTGCAAAGAAAGATAGTGGGTATCCCACCTTTAATTTGAAT
TGGTTTGCCGTATTTGCAGTTTGATTGCCAATCCCGTTGGGCCCCCATAAACTCTTTAAA
GTGCTTAACATAATGCGGAGGGATGTCATCAATGACGTTATACCATGCATTATTGGAGTA
GATTTTTGGGCTGAGATCCATATGACCACATATGTAATTGTGTGGGCCGAGACTTCGGGC
CCATAATGTTTTGCCTGTCCGTGAAGGACCCTCGACCACTAATGACAATGGTCTCAGTGG
CCGCGCAGCGGCATCACATACATTATCAGACACCCATTGTGTCATTATTGCAGGCACATT
ATTAAAGGACGCTTGTTGAAATGGAGGAACCCACGGTTCCGGGGGAGTTTGGAATATCCG
ATTAGCGTTTGACACAATGTTATGAAATTGGAGGAAGAAATGCTGGGGTTGTTCTTCCTT
TATGATCTGCATAGCTTCTTCTGCAGATGCTGAATTTAACGCCTTAGCATATGTGTCATT
AGCAGACTGCTGTCCTCCTCTAGCAGATCTGCCGTCTATTTGGAATTCTCCCCATTCTAC
GGTATCGCCGTCTTTGTCGATGTACGTCTTGACGTCGGAGCTAGATTTAGCTCCCTGAAT
GTTCGGATGGAAATGTGCTGATCTGGTTGAGGATACGAGGTCAAAGAATCTTTGGTTCGT
GCATTGGTATTTTCCTTCGAACTGAATAAGCACGTGCAGATGAGGTTGCCCATCTTCATG
AGATTCTTTGCAAATTTTGATGTACTTCTTGTTTACCGGCGTCGAGAGGTTTTGTAGTTG
AGCGAGAGCCTCTTCTTTGGAAATGGAACATTGGGGATAGGTGAGGAAATAATTCTTGGC
ATTTAAACGAAATCGTTTAGGTGATGGCAT
>LN848874
CTATGGCGAAGTTTCACTTCCGGTGGTGAAGATAGCTTCTTCGATGGTGACGTAGATGGC
GTTTTTTTGGACCCAGTCATTGAGGCTCCTATTTTTCTCTTCGCTGAGGTACTCTTTATA
GGAAGACTGGGGGCCCGGATTGCAAAGAAAGATAGTGGGTATCCCACCTTTAATTTGAAT
TGGTTTGCCGTATTTGCAGTTTGATTGCCAATCCCGTTGGGCCCCCATAAACTCTTTAAA
GTGCTTAACATAATGCGGAGGGATGTCATCAATGACGTTATACCATGCATTATTGGAGTA
GATTTTTGGGCTGAGATCCATATGACCACATATGTAATTGTGTGGGCCGAGACTTCGGGC
CCATAATGTTTTGCCTGTCCGTGAAGGACCCTCGACCACTAATGACAATGGTCTCAGTGG
CCGCGCAGCGGCATCACATACATTATCAGACACCCATTGTGTCATTATTGCAGGCACATT
ATTAAAGGACGCCTGTTGAAATGGAGGAACCCACGGTTCCGGGGGAGTTTGGAATATCCG
ATTAGCGTTTGACACAATGTTATGAAATTGGAGGAAGAAATGCTGGGGTTGTTCTTCCTT
TATGATCTGCAGAGCTTCTTCTGCAGATGCTGAATTTAACGCCTTAGCATATGTGTCATT
AGCAGACTGCTGTCCTCCTCTAGCAGATCTGCCGTCTATTTGGAATTCTCCCCATTCTAC
GGTATCGCCGTCTTTGTCGATGTACGTCTTGACGTCGGAGCTAGATTTAGCTCCCTGAAT
GTTCGGATGGAAATGTGCTGATCTGGTTGAGGATACGAGGTCAAAGAATCTGTTGTTCGT
GCATTGGTATTTTCCTTCGAACTGAATAAGCACGTGCAGATGAGGTTGCCCATCTTCATG
AGATTCTTTGCAAATTTTGATGTACTTCTTGTTTACCGGCGTCGAGAGGTTTTGTAGTTG
AGCGAGAGCCTCTTCTTTGGAAATGGAACATTGGGGATAGGTGAGGAAATAATTCTTGGC
ATTTAAACGAAATCGTTTAGGTAATGGCAT
>LN848859
CTATGACGAAGTTTCACTTCCGGTGGTGAAGATAGCTTCTTCGATGGTGACGTAGATGGC
GTTTTTTTGGACCCAGTCATTGAGGCTCCTATTTTTCTCTTCGCTGAGGTACTCTTTATA
GGAAGACTGGGGGCCCGGATTGCAAAGAAAGATAGTGGGTATCCCACCTTTAATTTGAAT
TGGTTTGCCGTATTTGCAGTTTGATTGCCAATCCCGTTGGGCCCCCATAAACTCTTTAAA
GTGCTTAACATAATGCGGAGGGATGTCATCAATGACGTTATACCATGCATTATTGGAGTA
GATTTTTGGGCTGAGATCCATATGACCACATATGTAATTGTGTGGGCCGAGACTTCGGGC
CCATAATGTTTTGCCTGTCCGTGAAGGACCCTCGACCACTAATGACAATGGTCTCAGTGG
CCGCGCAGCGGCATCACATACATTATCAGACACCCATTGTGTCATTATTGCAGGCACATT
ATTAAAGGACGCCTGTTGAAATGGAGGAACCCACGGTTCCGGGGGAGTTTGGAATATCCG
ATTAGCGTTTGACACAATGTTATGAAATTGGAGGAAGAAATGCTGGGGTTGTTCTTCCTT
TATGATCTGCAGAGCTTCTTCTGCAGATGCTGAATTTAACGCCTTAGCATATGTGTCATT
AGCAGACTGCTGTCCTCCTCTAGCAGATCTGCCGTCTATTTGGAATTCTCCCCATTCTAC
GGTATCGCCGTCTTTGTCGATGTACGTCTTGACGTCGGAGCTAGATTTAGCTCCCTGAAT
GTTCGGATGGAAATGTGCTGATCTGGTTGAGGATACGAGGTCAAAGAATCTGTTGTTCGT
GCATTGGTATTTTCCTTCGAACTGAATAAGCACGTGCAGATGAGGTTGCCCATCTTCATG
AGATTCTTTGCAAATTTTGATGTACTTCTTGTTTACCGGCGTCGAGAGGTTTTGTAGTTG
AGCGAGAGCCTCTTCTTTGGAAATGGAACATTGAGGATAGGTGAGGAAATAATTCTTGGC
ATTTAAACGAAATCGTTTAGGTAATGGCAT
>LN848858
CTATGGCGAATTTTCACTTCCGGTGGTGAAGATAGCTTCTTCGATGGTGACGTAGATGGC
GTTTTTTTGGACCCAGTCATTGAGGCTCCTATTTTTCTCTTCGTTGAGGTACTCTTTATA
GGAAGACTGGGGGCCCGGATTGCAAAGAAAGATAGTGGGTATCCCACCTTTAATTTGAAT
TGGTTTGCCGTATTTGCAGTTTGATTGCCAATCCCGTTGGGCCCCCATAAACTCTTTAAA
GTGCTTAACATAATGCGGAGGGATGTCATCAATGACGTTATACCATGCATTATTGGAGTA
GATTTTTGGGCTGAGATCCATATGACCACATATGTAATTGTGTGGGCCGAGACTTCGGGC
CCATAATGTTTTGCCGGTCCGTGAAGGACCCTCGACCACTAATGACAATGGTCTCAGTGG
CCGCGCAGCGGCATCACACACATTATCAGACACCCATTGTGTCATTATTGCAGGCACATT
ATTAAAGGACGCCTGTTGAAATGGAGGAACCCACGGTTCCGGGGGAGTTTGGAATATCCG
ATTAGCGTTTGACACAATGTTATGAAATTGTAGGAAGAAATGTTGGGGTTGTTCTTCCTT
TATGATCTGCAGAGCTTCTTCTGCAGATGTTGAATTTAACGCCTTAGCATATGTGTCATT
AGCAGATTGCTGTCCTCCTCTAGCAGACCTGCCGTCTATTTGGAATTCTCCCCATTCAAC
GGTATCGCCGTCTTTGTCGATGTACGTCTTGACGTCGGAGCTAGATTTAGCTCCCTGAAT
GTTCGGATGGAAATGTGCTGATCTGGTTGAGGATACGAGGTCAAAGAATCTGATGTTCGT
GCATTGGTATTTTCCTTCGAATTGAATAAGCACGTGCAGATGAGGTTGCCCATCTTCATG
AGATTCTTTGCATATTTTGATGTATTTCTTGTTTACCGGCGTTGAGAGGTTTTGTAGTTG
AGCGAGAGCGTCTTCTTTGGAAATGGAACATTGAGGATAGGTGAGGAAATAGTTCTTGGC
ATTTAAACGAAATCGTTTAGGCAATGGCAT
>LN848857
CTATGGCGAATTTTCACTTCTGGTGGTGAAGATAGCTTCTTCGATGGTGACGTAGATGGC
GTTTTTTTGGACCCAGTCATTGAGGCTCCTATTTTTCTCTTCGTTGAGGTACTCTTTATA
GGAAGACTGGGGGCCCGGATTGCAAAGAAAGATAGTGGGTATCCCACCTTTAATTTGAAT
TGGTTTGCCGTATTTGCAGTTTGATTGCCAATCCCGTTGGGCCCCCATAAACTCTTTAAA
GTGCTTAACATAATGCGGAGGGATGTCATCAATGACGTTATACCATGCATTATTGGAGTA
GATTTTTGGGCTGAGATCCATATGACCACATATGTAATTGTGTGGGCCGAGACTTCGGGC
CCATAATGTTTTGCCGGTCCGTGAAGGACCCTCGACCACTAATGACAATGGTCTCAGTGG
CCGCGCAGCGGCATCACACACATTATCAGACACCCATTGTGTCATTATTGCAGGCACATT
ATTAAAGGACGCCTGTTGAAATGGAGGAACCCACGGTTCCGGGGGAGTTTGGAATATCCG
ATTAGCGTTTGACACAATGTTATGAAATTGTAGGAAGAAATGTTGTGGTTGTTCTTCCTT
TATGATCTGCAGAGCTTCTTCTGCAGATGTTGAATTTAACGCCTTAGCATATGTGTCATT
AGCAGATTGCTGTCCTCCTCTAGCAGACCTGCCGTCTATTTGGAATTCTCCCCATTCAAC
GGTATCGCCGTCTTTGTCGATGTACGTCTTGACGTCGGAGCTAGATTTAGCTCCCTGAAT
GTTCGGATGGAAATGTGCTGATCTGGTTGAGGATACGAGGTCAAAGAATCTGATGTTCGT
GCATTGGTATTTTCCTTCGAATTGAATAAGCACGTGCAGATGAGGTTGCCCATCTTCATG
AGATTCTTTGCATATTTTGATGTATTTCTTGTTTACCGGCGTTGAGAGGTTTTGTAGTTG
AGCGAGAGCGTCTTCTTTGGAAATGGAACATTGAGGATAGGTGAGGAAATAGTTCTTGGC
ATTTAAACGAAATCGTTTAGGCAATGGCAT
>LN848880
CTATGGCGAAGCTTGATTGCTGGTGGTGAAGATAGCTTCTTCGATGGTGACGTAGATGGC
GTTTTTTTGGACCCAGTCATTGAGGCTCCTATTTTTCTCCTCGCTGAGGTACTCTTTATA
GGAGGACTGGGGGCCCGGATTGCAAAGAAAGATAGTGGGTATCCCACCTTTAATTTGAAT
TGGTTTTCCGTATTTACAGTTTGATTGCCAATCCCGTTGGGCCCCCATAAACTCTTTGAA
GTGTTTTACGTAGTGCGGAGGGATGTCATCAATGACGTTATACCATGCATTATTGGAGTA
GATTTTTGGGCTGAGATCCATATGACCACATATGTAATTGTGTGGGCCGAGACTTCGGGC
CCATAATGTTTTGCCGGTCCGTGAAGGACCCTCAACCACTAATGACAATGGTCTCAGCGG
CCGCGCAGCGGCATCACAAACATTTTCAGACACCCATTGTGTCATTATTTCTGGGACATT
ATTGAACGACGCCTGCTGAAATGGAGGAACCCATGGTTCCGGAGGTGTTTGGAATATCCG
GTTAGCGTTTGACACAATGTTATGAAATTGTAGGAAGAAATGTTGGGGTTGTTCTTCCTT
TATTATCTGCAGAGCGTCTTCTGCAGATGGTGAATTTAACGCCTTAGCATATGTGTCGTT
AGCAGATTGTTGGCCTCCTCTAGCAGATCTGCCGTCTATTTGGAATTCACCCCATTCAAC
GGTATCACCGTCTTTGTCGATGTATGTCTTGACATCGGAGCTGGATTTAGCTCCCTGAAT
GTTCGGATGGAAATATGTTGATCTGGTTGAGGATACGAGATCAAAGAATCGGATGTTCGT
GCATTGGTATTTTCCTTCGAATTGAATAAGCACGTGCAGATGAGGTTGCCCATCTTCATG
AGATTCTTTGCATATTTTGATGTATTTCTTGTTTACCGGCGTCGAGAGGTTTTGTAATTG
AGCGAGAGCGTCTTCTTTGGAAATGGAACATTGAGGATATGTGAGGAAATAGTTCTTGGC
ATTTAAACGAAATCGTTTAGGCAGTGGCAT
>LN848873
CTATGGCGAAGCTTGATTGCTGGTGGTGAAGATAGCTTCTTCGATGGTGACGTAGATGGC
GTTTTTTTGGACCCAGTCATTGAGGCTCCTATTTTTCTCCTCGCTGAGGTACTCTTTATA
GGAGGTCTGGGGGCCCGGATTGCAAAGAAAGATAGTGGGTATCCCACCTTTAATTTGAAT
TGGTTTTCCGTATTTACAGTTTGATTGCCAATCCCGTTGGGCCCCCATAAACTCTTTGAA
GTGTTTTACGTAGTGCGGAGGGATGTCATCAATGACGTTATACCATGCATTATTGGAGTA
GATTTTTGGGCTGAGATCCATATGACCACATATGTAATTGTGTGGGCCGAGACTTCGGGC
CCATAATGTTTTGCCGGTCCGTGAAGGACCCTCAACCACTAATGACAATGGTCTCAGCGG
CCGCGCAGCGGCATCACAAACATTTTCAGACACCCATTGTGTCATTATTTCTGGGACATT
ATTGAACGACGCCTGCTGAAATGGAGGAACCCATGGTTCCGGAGGTGTTTGGAATATCCG
GTTAGCGTTTGACACAATGTTATGAAATTGTAGGAAGAAATGTTGGGGTTGTTCTTCCTT
TATTATCTGCAGAGCGTCTTCTGCAGATGCTGAATTTAACGCCTTAGCATATGTGTCGTT
AGCAGATTGTTGGCCTCCTCTAGCAGATCTGCCGTCTATTTGGAATTCACCCCATTCAAC
GGTATCACCGTCTTTGTCGATGTATGTCTTGACATCGGAGCTGGATTTAGCTCCCTGAAT
GTTCGGATGGAAATATGTTGATCTGGTTGAGGATACGAGATCAAAGAATCGGATGTTCGT
GCATTGGTATTTTCCTTCGAATTGAATAAGCACGTGCAGATGAGGTTGCCCATCTTCATG
AGATTCTTTGCATATTTTGATGTATTTCTTGTTTACCGGCGTCGAGAGGTTTTGTAATTG
AGCGAGAGCGTCTTCTTTGGAAATGGAACATTGAGGATATGTGAGGAAATAGTTCTTGGC
ATTTAAACGAAATCGTTTAGGCAGTGGCAT
>LN848875
CTATGGCGAAGCTTGATTGATGGTGGTGAAGATAGCTTCTTCGATGGTGACGTAGATGGC
GTTTTTTTGGACCCAGTCATTGAGGCTCCTATTTTTCTCCTCGCTGAGGTACTCTTTATA
GGAGGACTGGGGGCCCGGATTGCAAAGAAAGATAGTGGGTATCCCACCTTTAATTTGAAT
TGGTTTTCCGTATTTACAGTTTGATTGCCAATCCCGTTGGGCCCCCATAAACTCTTTGAA
GTGTTTTACGTAGTGCGGAGGGATGTCATCAATGACGTTATACCATGCATTATTGGAGTA
GATTTTTGGGCTGAGATCCATATGACCACATATGTAATTGTGTGGGCCGAGACTTCGGGC
CCATAATGTTTTGCCGGTCCGTGAAGGACCCTCAACCACTAATGACAATGGTCTCAGCGG
CCGCGCAGCGGCATCACAAACATTTTCAGACACCCATTGTGTCATTATTTCTGGGACATT
ATTGAACGACGCCTGCTGAAATGGAGGAACCCATGGTTCCGGAGGTGTTTGGAATATCCG
GTTAGCGTTTGACACAATGTTATGAAATTGTAGGAAGAAATGTTGGGGTTGTTCTTCCTT
TATTATCTGCAGAGCGTCTTCTGCAGATGCTGCATTTAACGCCTTAGCATATGTGTCGTT
AGCAGATTGTTGGCCTCCTCTAGCAGATCTGCCGTCTATTTGGAATTCACCCCATTCAAC
GGTATCACCGTCTTTGTCGATGTATGTCTTGACATCGGAGCTGGATTTAGCTCCCTGAAT
GTTCGGATGGAAATATGTTGATCTGGTTGAGGATACGAGATCAAAGAATCGGATGTTCGT
GCATTGGTATTTTCCTTCGAATTGAATAAGCACGTGCAGATGAGGTTGCCCATCTTCATG
AGATTCTTTGCATATTTTGATGTATTTCTTGTTTACCGGCGTCGAGAGGTTTTGTAATTG
AGCGAGAGCGTCTTCTTTGGAAATGGAACATTGAGGATATGTGAGGAAATAGTTCTTGGC
ATTTAAACGAAATCGTTTAGGCAGTGGCAT
>LN848876
CTATGGCGAAGCTTGATTGCTGGTGGTGAAGATAGCTTCTTCGATGGTGACGTAGATGGC
GTTTTTTTGGACCCAGTCATTGAGGCTCCTATTTTTCTCCTCGCTGAGGTACTCTTTATA
GGAGGACTGGGGGCCCGGATTGCAAAGAAAGATAGTGGGTATCCCACCTTTAATTTGAAT
TGGTTTTCCGTATTTACAGTTTGATTGCCAATCCCGTTGGGCCCCCATAAACTCTTTGAA
GTGTTTTACGTAGTGCGGAGGGATGTCATCAATGACGTTATACCATGCATTATTGGAGTA
GATTTTTGGGCTGAGATCCATATGACCACATATGTAATTGTGTGGGCCGAGACTTCGGGC
CCATAATGTTTTGCCGGTCCGTGAAGGACCCTCGACCACTAATGACAATGGTCTCAGCGG
CCGCGCAGCGGCATCACAAACATTTTCAGACACCCATTGTGTCATTATTTCTGGGACATT
ATTGAACGACGCCTGCTGAAATGGAGGAACCCATGGTTCCGGAGGTGTTTGGAATATCCG
GTTAGCGTTTGACACAATGTTATGAAATTGTAGGAAGAAATGTTGGGGTTGTTCTTCCTT
TATTATCTGCAGAGCGTCTTCTGCAGATGCTGAATTTAACGCCTTAGCATATGTGTCGTT
AGCAGATTGCTGGCCTCCTCTAGCAGATCTGCCGTCTATTTGGAATTCACCCCACTCAAC
GGTATCACCGTCTTTGTCGATGTATGTCTTGACATCTGAGCTGGATTTAGCTCCCTGAAT
GTTCGGATGGAAATATGTTGATCTGGTTGAGGATACGAGATCAAAGAATCGGATGTTCGT
GCATTGGTATTTTCCTTCGAATTGAATAAGCACGTGCAGATGAGGTTGCCCATCTTCATG
AGATTCTTTGCATATTTTGATGTATTTCTTGTTTACCGGCGTCGAGAGGTTTTGTAATTG
AGCGAGAGCGTCTTCTTTGGAAATGGAACATTGAGGATATGTGAGGAAATAGTTCTTGGC
ATTTAAACGAAATCGTTTAGGCAGTGGCAT
>LN848877
CTATGGCGAAGCTTGATTGCTGGTGGTGAAGATAGCTTCTTCGATGGTGACGTAGATGGC
GTTTTTTTGGACCCAGTCATTGAGGCTCCTATTTTTCTCCTCGTTGAGGTACTCTTTATA
GGAGGACTGGGGGCCCGGATTGCAAAGAAAGATAGTGGGTATCCCACCTTTAATTTGAAT
TGGTTTTCCGTATTTACAGTTTGATTGCCAATCCCGTTGGGCCCCCATAAACTCTTTGAA
GTGTTTTACGTAGTGCGGAGGGATGTCATCAATGACGTTATACCATGCATTATTGGAGTA
GATTTTTGGGCTGAGATCCATATGACCACATATGTAATTGTGTGGGCCGAGACTTCGGGC
CCATAATGTTTTGCCGGTCCGTGAAGGACCCTCGACCACTAATGACAATGGTCTCAGCGG
CCGCGCAGCGGCATCACAAACATTTTCAGACACCCATTGTGTCATTATTTCTGGGACATT
ATTGAACGACGCCTGCTGAAATGGAGGAACCCATGGTTCCGGAGGTGTTTGGAATATCCG
GTTAGCGTTTGACACAATGTTATGAAATTGTAGGAAGAAATGTTGGGGTTGTTCTTCCTT
TATTATCTGCAGAGCGTCTTCTGCAGATGCTGAATTAACCGCCTTAGCATATGTGTCGTT
AGCAGATTGCTGGCCTCCTCTAGCAGATCTGCCGTCTATTTGGAATTCACCCCATTCAAC
GGTATCGCCGTCTTTGTCGATGTATGTCTTGACATCTGAGCTGGATTTAGCTCCCTGAAT
GTTCGGATGGAAATATGTTGATCTGGTTGAGGATACGAGATCAAAGAATCGGATGTTCGT
GCATTGGTATTTTCCTTCGAATTGAATAAGCACGTGCAGATGAGGTTGCCCATCTTCATG
AGATTCTTTGCATATTTTGATGTATTTCTTGTTTACCGGCGTCGAGAGGTTTTGTAATTG
AGCGAGAGCGTCTTCTTTGGAAATGGAACATTGAGGATATGTGAGGAAATAGTTCTTGGC
ATTTAAACGAAATCGTTTAGGCAGTGGCAT
>LN848879
CTATGGCGAAGCTTGATTGCTGGTGGTGAAGATAGCTTCGTCGATGGTGACGTAGATGGC
GTTTTTTTGGACCCAGTCATTGAGGCTCCTATTTTTCTCCTCGCTGAGGTACTCTTTATA
GGAGGACTGGGGGCCCGGATTGCAAAGAAAGATAGTGGGTATCCCACCTTTAATTTGAAT
TGGTTTTCCGTATTTACAGTTTGATTGCCAATCCCGTTGGGCCCCCATAAACTCTTTGAA
GTGTTTTACGTAGTGCGGAGGGATGTCATCAATGACGTTATACCATGCATTATTGGAGTA
GATTTTTGGGCTGAGATCCATATGACCACATATGTAATTGTGTGGGCCGAGACTTCGGGC
CCATAATGTTTTGCCGGTCCGTGAAGGACCCTCAACCACTAATGACAATGGTCTCAGCGG
CCGCGCAGCGGCATCACAAACATTTTCAGACACCCATTGTGTCATTATTTCTGGGACATT
ATTGAACGACGCCTGCTGAAATGGAGGAACCCATGGTTCCGGAGGTGTTTGGAATATCCG
GTTAGCGTTTGACACAATGTTATGAAATTGTAGGAAGAAATGTTGAGGTTGTTCTTCCTT
TATTATCTGCAGAGCGTCTTCTGCAGATGCTGAATTTAACGCCTTAGCATATGTGTCGTT
AGCAGATTGCTGCCCTCCTCTAGCAGATCTGCCGTCTATTTGGAATTCACCCCATTCAAC
GGTATCACCGTCTTTGTCGATGTACGTCTTGACATCGGAGCTGGATTTAGCTCCCTGAAT
GTTCGGATGGAAATATGTTGATCTGGTTGAGGATACGAGGTCAAAGAATCGGATGTTCGT
GCATTGGTATTTTCCTTCGAATTGAATAAGCACGTGCAGATGAGGTTGCCCATCTTCATG
AGATTCTTTGCATATTTTGATGTATTTCTTGTTTACCGGCGTCGAGAGGTTTTGTAATTG
AGCGAGAGCGTCTTCTTTGGAAATGGAACATTGAGGATATGTGAGGAAATAGTTCTTGGC
ATTTAAACGAAATCGTTTAGGCAGTGGCAT
>LN848868
CTATGGCGAAGCTTGATTGCTGGTGGTGAAGATAGCTTCTTCGATGGTGACGTAGATGGC
GTTTTTTTGGACCCAGTCATTGAGGCTCCTATTTTTCTCCTCGCTGAGGTACTCTTTATA
GGAGGACTGGGGGCCCGGATTGCAAAGAAAGATAGTGGGTATTCCACCTTTAATTTGAAT
TGGTTTTCCGTATTTACAGTTTGATTGCCAATCCCGTTGGGCCCCCATAAACTCTTTGAA
GTGTTTTACGTAGTGCGGAGGGATGTCATCAATGACGTTATACCATGCATTATTGGAGTA
GATTTTTGGGCTGAGATCCATATGACCACATATGTAATTGTGTGGGCCGAGACTTCGGGC
CCATAATGTTTTGCCGGTCCGTGAAGGACCCTCGACCACTAATGACAATGGTCTCAGCGG
CCGCGCAGCGGCATCACAAACATTTTCAGACACCCATTGTGTCATTATTTCTGGGACATT
ATTGAACGACGCCTGCTGAAATGGAGGAACCCATGGTTCCGGAGGTGTTTGGAATATCCG
GTTAGCGTTTGACACAATGTTATGAAATTGTAGGAAGAAATGTTGGGGTTGTTCTTCCTT
TATTATCTGCAGAGCGTCTTCTGCAGATGCTGAATTTAACGCCTTAGCATATGTGTCGTT
AGCAGATTGCTGGCCTCCTCTAGCAGATCTGCCGTCTATTTGGAATTCTCCCCATTCTAC
GGTATCGCCGTCTTTGTCGATGTAGGTCTTGACATCGAAGGTGGATTTGCATCCCTGAAT
GTTCGGATGGAAATATGTTGATCTGGTTGAGGATACGAGATCAAAGAATCGGATGTTCGT
GCATTGGTATTTTCCTTCGAATTGAATAAGCACGTGCAGATGAGGTTGCCCATCTTCATG
AGATTCTTTGCATATTTTGATGTATTTCTTGTTTACCGGCGTCGAGAGGTTTTGTAATTG
AGCGAGAGCGTCTTCTTTGGAAATGGAACATTGAGGATATGTGAGGAAATAGTTCTTGGC
ATTTAAACGAAATCGTTTAGGCAGTGGCAT
>LN848855
CTATGGCGAAGCTTGATTGCTGGTGGTGAAGATAGCTTCGTCGATGGTGACGTAGATGGC
GTTTTTTTGGACCCAGTCATTGAGGCTCCTATTTTTCTCCTCGCTGAGGTACTCTTTATA
GGAGGACTGGGGGCCCGGATTGCAAAGAAAGATAGTGGGTATCCCACCTTTAATTTGAAT
TGGTTTTCCGTATTTACAGTTTGATTGCCAATCCCGTTGGGCCCCCATAAACTCTTTGAA
GTGTTTTACGTAGTGCGGAGGGATGTCATCAATGACGTTATACCATGCATTATTGGAGTA
GATTTTTGGGCTGAGATCCATATGACCACATATGTAATTGTGTGGGCCGAGACTTCGGGC
CCATAATGTTTTGCCGGTCCGTGAAGGACCCTCGACCACTAATGACAATGGTCTCAGCGG
CCGCGCAGCGGCATCACAAACATTTTCAGACACCCATTGTGTCATTATTTCTGGGACATT
ATTGAACGACGCCTGCTGAAATGGAGGAACCCATGGTTCCGGAGGTGTTTGGAATATCCG
GTTAGCGTTTGACACAATGTTATGAAATTGTAGGAAGAAATGTTGGGGTTGTTCTTCCTT
TATTATCTGCAGAGCGTCTTCTGCAGATGCTGAATTTAACGCTTTAGCATATGTGTCGTT
AGCAGATTGCTGGCCTCCTCTAGCAGATCTGCCGTCTATTTGGAATTCTCCCCATTCTAC
GGTATCGCCGTCTTTGTCGATGTAGGTCTTGACATCGGAGCTTGATTTAGCTCCCTGAAT
GTTCGGATGGAAATATGCTGATCTGGTTGAGGATACGAGGTCAAAGAATCGGATGTTCGT
GCATTGGTATTTTCCTTCGAATTGAATAAGCACGTGCAGATGAGGTTGCCCATCTTCATG
AGATTCTTTGCATATTTTGATGTATTTTTTGTTTACCGGCGTCGAGAGGTTTTGTAATTG
AGCGAGAGCGTCTTCTTTGGAAATGGAACATTGAGGATATGTGAGGAAATAGTTCTTGGC
ATTTAAACGAAATCGTTTAGGCAGTGGCAT
>GU128150
CTATGGCGAAGCTTGATTGCTGGTGGTGAAGATAGCTTCTTCGATGGTGACGTAGATGGC
GTTTTTTTGGACCCAGTCATTGAGGCTCCTATTTTTCTCCTCGTTGAGGTACTCTTTATA
GGAGGACTGGGGGCCCGGATTGCAAAGAAAGATAGTGGGTATTCCACCTTTAATTTGAAT
TGGTTTGCCGTATTTACAGTTTGATTGCCAATCCCGTTGGGCCCCCATAAACTCCTTGAA
GTGCTTTACGTAGTGCGGAGGGATGTCATCAATGACGTTGTACCATGCATTATTGGAGTA
GATTTTTGGGCTGAGATCCATATGACCACATATGTAATTGTGTGGGCCGAGACTTCGGGC
CCATAATGTTTTGCCGGTCCGTGAAGGACCCTCAACCACTAATGACAATGGTCTCAGCGG
CCGCGCAGCGGCATCACACACATTTTCAGACACCCATTGTGTCATTATTTCTGGTACATT
ATTGAACGACGCCTGCTGAAATGGAGGAACCCATGGTTCCGGAGGTGTTTGGAATATCCG
GTTAGCGTTTGACACAATGTTATGAAATTGTAGGAAGAAATGTTGGGGTTGTTCTTCCTT
TATTATCTGCAGAGCGTCTTCTGCAGATGCTGAATTTAACGCTTTAGCATATGTGTCGTT
AGCAGATTGCTGGCCTCCTCTAGCAGATCTGCCGTCTATTTGGAATTCTCCCCATTCTAC
GGTATCGCCGTCTTTGTCGATGTAGGTCTTGACATCGGAGCTTGATTTAGCTCCCTGAAT
GTTCGGATGGAAATATGCTGATCTGGTTGAGGATACGAGGTCAAAGAATCGGATGTTCGT
GCATTGGTATTTTCCTTCGAATTGAATAAGCACGTGCAGATGAGGTTGCCCATCTTCATG
AGATTCTTTGCATATTTTGATGTATTTTTTGTTTACCGGCGTCGAGAGGTTTTGTAATTG
AGCGAGAGCGTCTTCTTTGGAAATGGAACATTGAGGATATGTGAGGAAATAGTTCTTGGC
ATTTAAACGAAATCGTTTAGGCAGTGGCAT
>LN848878
CTATGGCGAATCTTGATTGCTGGTGGTGAAGATAGCTTCTTCGATGGTGACGTAGATGGC
GTTTTTTTGGACCCAGTCATTGAGGCTCCTATTTTTCTCCTCGCTGAGGTACTCTTTATA
GGAGGACTGGGGGCCCGGATTGCAAAGAAAGATAGTGGGTATCCCACCTTTAATTTGAAT
TGGTTTGCCGTATTTACAGTTTGATTGCCAATCCCGTTGGGCCCCCATAAATTCTTTGAA
GTGCTTTACGTAGTGCGGAGGGATGTCATCAATGACGTTATACCATGCATTATTGGAGTA
GATTTTGGGGCTGAGATCCATATGACCACATATGTAATTGTGTGGGCCGAGACTTCGGGC
CCATAATGTTTTGCCGGTCCGCGAAGGACCCTCAACCACTAATGACAATGGTCTCAGCGG
CCGCGCAGCGGCATCACAAACATTTTCCGACACCCATTGTGTCATTATGTCAGGGACATT
ATTGAAGGACGCCTGCTGAAATGGAGGAACCCATGGTTCCGGAGGTGTTTGGAATATCCG
GTTAGCGTTTGACACAATGTTATGAAATTGTAGGAAGAAATGTTGGGGTTGTTCTTCCTT
TATTATCTGCAGAGCGTCTTCTGCAGATGCTGAATTTAACGCCTTAGCATATGTGTCGTT
AGCAGATTGCTGGCCTCCTCTAGCAGATCTGCCGTCTATTTGGAATTCACCCCATTCAAC
GGTATCGCCGTCTTTGTCGATGTACGTCTTGACATCGGAGCTTGATTTAGCTCCCTGAAT
GTTCGGATGGAAATATGTTGATCTGGTTGAGGATACGAGGTCAAAGAATCGGATGTTCGT
GCATTGGTATTTTCCTTCGAATTGAATAAGCACGTGCAGATGAGGTTGCCCATCTTCATG
AGATTCTTTGCATATTTTGATGTATTTCTTGTTTACCGGCGTCGAGAGGTTTTGTAATTG
AGCGAGAGCGTCTTCTTTGGAAATGGAACATTGAGGATATGTGAGGAAATAGTTCTTGGC
ATTTAAACGAAATCGTTTAGGCAGTGGCAT
>LN848861
CTATGGCGAAGCTTGATTGCTGGTGGTGAAGATAGCTTCTTCGATGGTGACGTAGATGGC
GTTTTTTTGGACCCAGTCATTGAGGCTCCTATTTTTCTCCTCGCTGAGGTACTCTTTATA
GGAGGACTGGGGGCCCGGATTGCAAAGAAAGATAGTGGGTATTCCACCTTTAATTTGAAT
TGGTTTGCCGTATTTACAGTTTGATTGCCAATCCCGTTGGGCCCCCATAAACTCTTTGAA
GTGCTTCACGTAGTGCGGAGGTATGTCATCAATGACGTTATACCATGCATTATTGGAGTA
GATTTTTGGGCTGAGATCCATATGACCACATATGTAATTGTGTGGGCCGAGACTTCGGGC
CCATAATGTTTTGCCGGTCCGTGAAGGACCCTCAACCACTAATGACAATGGTCTCAGCGG
CCGCGCAGCGGCATCACAAACATTTTCAGACACCCATTGTGTCATTATTTCTGGTACATT
ATTGAACGACGCCTGCTGAAATGGAGGAACCCAAGGTTCCGGAGGTGTTTGGAATATCCG
GTTAGCGTTTGACACAATGTTATGAAATTGTAGGAAGAAATGTTGGGGTTGTTCTTCCTT
TATTATCTGCAGAGCGTCTTCTGCAGATGCTGAATTAACCGCCTTAGCATATGTGTCATT
AGCAGACTGCTGTCCTCCTCTAGCAGATCTGCCGTCTATTTGGAATTCTCCCCATTCTAC
GGTATCGCCGTCTTTGTCGATGTACGTCTTGACATCGGAGCTTGATTTAGCTCCCTGAAT
GTTCGGTTGGAAATATGTTGATCTGGTTGAGGATACGAGGTCAAAGAATCGGATGTTCGT
GCATTGGTATTTTCCTTCGAATTGAATAAGCACGTGCAGATGAGGTTGCCCATCTTCATG
AGATTCTTTGCATATTTTGATGTATTTCTTGTTTACCGGCGTCGAGAGGTTTTGTAATTG
AGCGAGAGCATCTTCTTTGGAAATGGAACATTGAGGATATGTGAGGAAATAGTTCTTGGC
ATTTAAACGAAATCGTTTAGGCAGTGGCAT
>LN848860
CTATGGCGAAGCTTGATTGCTGGTGGTGAAGATAGCTTCTTCGATGGTGACGTAGATGGC
GTTTTTTTGGACCCAGTCATTGAGGCTCCTATTTTTCTCCTCGCTGAGGTACTCTTTATA
GGAGGACTGGGGGCCCGGATTGCAAAGAAAGATAGTGGGTATTCCACCTTTAATTTGAAT
TGGTTTGCCGTATTTACAGTTTGATTGCCAATCCCGTTGGGCCCCCATAAACTCTTTGAA
GTGCTTCACGTAGTGCGGAGGTATGTCATCAATGACGTTATACCATGCATTATTGGAGTA
GATTTTTGGGCTGAGATCCATATGACCACATATGTAATTGTGTGGGCCGAGACTTCGGGC
CCATAATGTTTTGCCGGTCCGTGAAGGACCCTCAACCACTAATGACAATGGTCTCAGCGG
CCGCGCAGCGGCATCACAAACATTTTCAGACACCCATTGTGTCATTATTTCTGGTACATT
ATTGAACGACGCCTGCTGAAATGGAGGAACCCAAGGTTCCGGAGGTGTTTGGAATATCCG
GTTAGCGTTTGACACAATGTTATGAAATTGTAGGAAGAAATGTTGGGGTTGTTCTTCCTT
TATTATCTGCAGAGCGTCTTCTGCAGATGCTGAATTAACCGCCTTAGCATATGTGTCATT
AGCAGACTGCTGTCCTCCTCTAGCAGATCTGCCGTCTATTTGGAATTCTCCCCATTCTAC
GGTATCGCCGTCTTTGTCGATGTACGTCTTGACATCTGAGCTTGATTTAGCTCCCTGAAT
GTTCGGATGGAAATATGTTGATCTGGTTGAGGATACGAGGTCAAAGAATCGGATGTTCGT
GCATTGGTATTTTCCTTCGAATTGAATAAGCACGTGCAGATGAGGTTGCCCATCTTCATG
AGATTCTTTGCATATTTTGATGTATTTCTTGTTTACCGGCGTCGAGAGGTTTTGTAATTG
AGCGAGAGCATCTTCTTTGGAAATGGAACATTGAGGATATGTGAGGAAATAGTTCTTGGC
ATTTAAACGAAATCGTTTAGGCAGTGGCAT
>LN848882
CTATGGCGAAGCTTGATTGCTGGTGGTGAAGATAGCTTCTTCGATGGTGACGTAGATGGC
GTTTTTTTGGACCCAGTCATTGAGGCTCCTATTTTTCTCCTCGCTGAGGTACTCTTTATA
GGAAGACTGGGGGCCCGGATTGCAAAGAAAGATAGTGGGTATCCCACCTTTAATTTGAAT
TGGTTTTCCGTATTTACAGTTTGATTGCCAATCCCGTTGGGCCCCCATAAACTCTTTAAA
GTGTTTTACATAATGCGGAGGGATGTCATCAATGACGTTATACCATGCATTATTGGAGTA
GATTTTTGGGCTGAGATCCATATGACCACATATGTAATTGTGTGGGCCGAGACTTCGGGC
CCATAATGTTTTGCCGGTCCGTGAAGGACCCTCGACCACTAATGACAATGGTCTCATTGG
CCGCGCAGCGGCATCACACACATTTTCGGACACCCATTGTGTCATTATTTCGGGCACATT
ATTGAAGGACGACTGTTGAAATGGAGGAACCCATGGTTCCGGAGGTGTTTGGAATATCCG
GTTAGCGTTTGACACAATGTTATGAAATTGTAGGAAGAAATGTTGGGGTTGTTCTTCCTT
TATTATCTGCAGAGCTTCTTCTGCAGATGCTGAATTTAACGCCTTAGCATATGTGTCGTT
AGCAGATTGTTGTCCTCCTCTAGCAGATCTGCCGTCTATTTGGAATTCTCCCCATTCTAC
GGTATCACCGTCTTTGTCGATGTATGTCTTGACATCGGAGCTGGATTTAGCTCCCTGAAT
GTTCGGATGGAAATGTGTTGATCTGGTTGAGGATACGAGATCAAAGAATCGGATGTTCGT
GCATTGGTATTTTCCTTCGAATTGAATAAGCACGTGCAGATGAGGTTGCCCATCTTCATG
AGATTCTTTGCATATTTTGATGTATTTCTTGTTTACCGGCGTCGAGAGGTTTTGTAATTG
AGCGAGAGCGTCTTCTTTGGAAATGGAACATTGAGGATATGTGAGGAAATAATTCTTGGC
ATTTAAACGAAATCGTTTAGGCAGTGGCAT
>LN848881
CTATGGCGAAGTTTCACTTCCGGTGGTGAAGACAGCTTCTTCGATGGTGACGTAGATGGC
GTTTTTTTGGACCCAGTCATTGAGGCTCCTATTTTTCTCTTCGCTGAGGTACTCTTTATA
GGAAGACTGGGGGCCTGGATTGCAAAGAAAGATAGTGGGTATCCCACCTTTAATTTGAAT
TGGTTTGCCGTATTTGCAGTTTGATTGCCAATCCCGTTGGGCCCCCATAAACTCTTTAAA
GTGCTTAACATAATGCGGAGGGATGTCATCAATGACGTTATACCATGCATTATTGGAGTA
GATTTTTGGGCTGAGATCCATATGACCACATATGTAATTGTGTGGGCCGAGACTTCGGGC
CCATAATGTTTTGCCTGTCCGTGAAGGACCCTCGACCACTAATGACAATGGTCTCAGTGG
CCGCGCAGCGGCATCACATACATTATCAGACACCCATTGTGTCATTATTGCAGGCACATT
ATTAAAGGACGCTTGTTGAAATGGAGGAACCCACGGTTCCGGGGGAGTTTGGAATATCTG
GTTAGCGTTTGACACAATGTTATGAAATTGTAGGAAGAAATGTTGGGGTTGTTCTTCCTT
TATTATCTGCAGAGCGTCTTCTGCAGATGCTGAATTTAACGCCTTAGCATATGTGTCGTT
AGCAGATTGTTGGCCTCCTCTAGCAGATCTGCCGTCTATTTGGAATTCACCCCATTCAAC
GGTATCACCGTCTTTGTCGATGTATGTCTTGACATCGGAGCTGGATTTAGCTCCCTGAAT
GTTCGGATGGAAATATGTTGATCTGGTTGAGGATACGAGATCAAAGAATCGGTTGTTCGT
GCATTGGTATTTTCCTTCGAATTGAATAAGCACGTGCAGATGAGGTTGCCCATCTTCATG
AGATTCTTTGCATATTTTGATGTATTTCTTGTTTACCGGCGTCGAGAGGTTTTGTAATTG
AGCGAGAGCGTCTTCTTTGGAAATGGAACATTGAGGATATGTGAGGAAATAGTTCTTGGC
ATTTAAACGAAATCGTTTAGGTGATGGCAT
