# Supplementary material for: Gene Overlapping as a Modulator of Begomovirus Evolution
Source: Microorganisms. 2022 Feb 4;10(2):366. doi: 10.3390/microorganisms10020366 (PMC8875319; doi:10.3390/microorganisms10020366)
Supplement: Supplementary file 1 [file microorganisms-10-00366-s001.zip › File S1/Pepper_huasteco_yellow_vein_virus/DNA_AC3.fasta]

>LN848863
TTAATAAAGTTTGTATATTATTTGATGGTTCTCAAGTACAGCATTGACATAACGTTTGTC
TGTTGCAAACGAAATTGCTCTAATTACATTGTTAACGGAAATAACACCTAAGCTATTTAA
GTAAACCATGACAAGCAATTTAAATCTATTTAAGTAAATCTGCCCAGAAATCGTCGTCAA
CGTCGTCCAAACTTGGAAGTTGAAGTAGGCTTTGTGGAGACCCAGCGCTCTCCTCATGTT
GTGGTTTGCTCTGACCTGAATGTGAAAGACCCTGCTGTTTGTGTACATTGGAGTCTCCAC
ATGCATTAGTTTGAAATATAGGGGATTTGGAAGCTCCCATATAAAAACGCCATTCGTTGC
TTGAGCTGCAGTGATGGGTTCCCCTGTGCGTAAATCCAT
>LN848862
TTAATAAAGTTTGTATATTATTTGATGGTTCTCAAGTACAGCATTGACATAACGTTTGTC
TGTTGCAAACGAAATTGCTCTAATTACATTGTTAACGGAAATAACACCTAAGCTATTTAA
GTAAACCATGACAAGCAATTTAAATCTATTTAAGTAAATCTGCCCAGAAATCGTCGTCAA
CGTCGTCCAAACTTGGAAGTTGAAGTAGGCTTTGTGGAGACCCAGCGCTCTCCTCATGTT
GTGGTTTGCTCTGACCTGAATGTGAAAGACCCTGCTGTTTGTGTACATTGGAGTCTCCAC
ATGCATTAGTTTGAAATATAGGGGATTTGGAAGCTCCCATATAAAAACGCCATTCGTTGC
TTGAGCTGCAGTGATGGGTTCCCCTGTGCGTAAATCCAT
>LN848870
TTAATAAAGTTTGTATATTATTTGATGGTTCTCAAGTACAGCATTGACATAACGTTTGTC
TGTTGCAGACGAAATTGCTCTAATTACATTGTTAACGGAAATAACACCTAAGCTATTTAA
GTAAAACATGACAAGCAATTTAAATCTATTTAAGTAAATCTGCCCAGAAATCGTCGTCAA
CGTCGTCCAAACTTGGAAGTTGAAGTAGGCTTTGTGGAGACCCAGCGCTCTCCTCATGTT
GTGGTTTGCTCTGACCTGAATGTGAAAGACCCTGCTGTTTGTGTACATTGGAGTCTCCAC
ATGCATTAGTTTGAAATATAGGGGATTTGGAAGCTCCCATATAAAAACGCCATTCGTTGC
TTGAGCTGCAGTGATGGGTTCCCCTGTGCGTAAATCCAT
>KP890827
TTAATAAAGTTTGTATATTATTTGATGGTTCTCAAGTACAGCATTGACATAACGTTTGTC
TGTTGCAAACGAAATTGCTCTAATTACATTGTTAACGGAAATAACACCTAAGCTATTTAA
GTAAAACATGACAAGCAATTTAAATCTATTTAAGTAAATCTGCCCAGAAATCGTCGTCAA
CGTCGTCCAAACTTGGAAGTTGAAGTAGGCTTTGTGGAGACCCAGCGCTCTCCTCATGTT
GTGGTTTGCTCTGACCTGAATGTGAAAGACCCTGCTGTTTGTGTACATTGGAGTCTCCAC
ATGCATTAGTTTGAAATATAGGGGATTTGGAAGCTCCCATATAAAAACGCCATTCGTTGC
TTGAGCTGCAGTGATGGGTTCCCCTGTGGCGTAATCCAT
>LN848871
TTAATAAAGTTTGTATATTATTTGATGGTTCTCAAGTACAGCATTGACATAACGTTTGTC
TGTTGCAAACGAAATTGCTCTAATTACATTGTTAACGGAAATAACACCTAAGTTATTTAA
GTAAAACATGACAAGCAATTTAAATCTATTTAAGTAAATCTGCCCAGAAGTCGTCGTCAA
CGTCGTCCAAACTTGGAAGTTGAAGTAGGCTTTGTGGAGACCCAGCGCTCTCCTCATGTT
GTGGTTTGCTCTGACCTGAATGTGAAAGACCCTGCTGTTTGTGTACATTGGAGTCTCCAC
ATGCATTAGTTTGAAATATAGGGGATTTGGAAGCTCCCATATAAAAACGCCATTCGTTGC
TTGAGCTGCAGTGATGGGTTCCCCTGTGCGTAAATCCAT
>LN848846
TTAATAAAGTTTGTATATTATTTGATGGTTCTCAAGTACAGCATTGACATAACGTCTGTC
TGTTGCAATCGAAATTGCTCTAATTACATTGTTAACGGAAATAACACCTAAGTTATTTAA
GTAAAACATGACAAGCAATTTAAATCTATTTAAGTAAATCTGCCCAGAAATCGTCGTCAA
CGTCGTCCATACTTGGAAGTTGAAGTAGGCTTTGTGGAGACCCAGCGCTCTCCTCATGTT
GTGGTTTGCTCTGACCTGAAGGTGAAAGACCCTGCTGTGTGTGTACATTGGAGTCTCCAC
ATGCATTAGTTTGAAATATAGGGGATTTGGAAGCTCCCATATAAAAACGCCATTCGTTGC
TTGAGCTGCAGTGATGGGTTCCCCTGTGCGTAAATCCAT
>LN848847
TTAATAAAGTCTGTATATTATTTGATGGTTCTCAAGTACAGCATTGACATAACGTTTGTC
TGTTGCAAAAGAAATTGCCCTAATTACATTGTTAACGGAAATAACACCTAAGCTATTTAA
GTAAAACATGACAAGCAATTTAAATCTATTTAAGTAAATCTGCCCAGAAATCGTCGTCAA
CGTCGTCCATACTTGGAAGTTGAAGTAGGCTTTGTGGAGACCCAGCGCTCTCCTCATGTT
GTGGTTTGCTCGGACTTGAATGTGAAAGACCCTGCTGTTTGTGTACATTGGAGTCTCCAC
ATGCCTTAGTTTGAAATATAGGGGATTTGGAAGCTCCCATATAAAAACGCCATTCGTTGC
TTGAGCTGCAGTGATGGGTTCCCCTGTGCGTAAATCCAT
>LN848845
TTAATAAAGTTTGTATATTATTTGATGGTTCTCAATTACAGCATTGACATAACGTTTGTC
TGTTGCAAACGAAATTGCTCTAATTACATTGTTAACGGAAATAACACCTAAGCTATTTAA
GTAAAACATGACAAGCAATTTAAATCTATTTAAGTAAATCTGCCCAGAAATCGTCGTCAA
CGTCGTCCATACTTGGAAGTTGAAGTAGGCTTTGTGGAGACCCAGCGCTCTCCTCATGTT
GTGGTTTGCTCTGACTTGAATGTGAAAGACCCTGCTGTTTGTGTACATTGGAGTCTCCAC
ATGCCTTAGTTTGAAATATAGGGGATTTGGAAGCTCCCATATAAAAACGCCATTCGTTGC
TTGAGCTGCAGTGATGGGTTCCCCTGTGCGTAAATCCAT
>LN848854
TTAATAAAGTTTGTATATTATTTGATGGTTCTCAAGTACAGCATTGACATAACGTTTGTC
TGTTGCAAACGAAATTGCTCTAATTACATTGTTAACGGAAATAACACCTAAGCTATTTAA
GTAAAACATGACAAGCAATTTAAACCTATTTAAGTAAATCTGCCCAGAAATCGTCGTCAA
CGTCGTCCAGACTTGGAAGTTGAAGTAGGCTTTGTGGAGACCCAGCGCTCTCCTCATGTT
GTGGTTTGCTCTGACCTGAATGTGAAAGACCCTGCTGTTTGTGTATATTGGAGTCTCCAC
ATGCATTAGTTTGAAATATAGGGGATTTGGAAGCTCCCATATAAAAACGCCATTCGTTGC
TTGAGCTGCAGTGATGGGTTCCCCTGTGCGTAAATCCAT
>LN848852
TTAATAAAGTTTGTATATTATTTGATGGTTCTCAAGTACAGCATTGACATAACGTTTGTC
TGTTGCAAACGAAATTGCTCTAATTACATTGTTAACGGAAATAACACCTAAGCTATTTAA
GTAAAACATGACAAGCAATTTAAACCTATTTAAGTAAATCTGCCCAGAAATCGTCGTCAA
CGTCGTCCAGACTTGGAAGTTGAAGTAGGCTTTGTGGAGACCCAGCGCTCTCCTCATGTT
GTGGTTTGCTCTGACCTGAATGTGAAAGACCCTGCTGTTGGTGTACATTGGAGTCTCCAC
ATGCATTAGTTTGAAATATAGGGGATTTGGAAGCTCCCATATAAAAACGCCATTCGTTGC
TTGAGCTGCAGTGATGGGTTCCCCTGTGCGTAAATCCAT
>LN848864
TTAATAAAGTTTGTATATTATTTGATGGTTCTCAAGTACAGCAGTGACATAACGTTTGTC
TGTTGCAAACGAAATTGCTCTAATTACATTGTTAACGGAAATAACACCTAAGCTATTTAA
GTAAAACATGACAAGCAATTTAAACCTATTTAAGTAAATCTGCCCAGAAATCGTCGTCAA
CGTCGTCCAGACTTGGAAGTTGAAGTAGGCTTTGTGGAGACCCAGCGCTCTCCTCATGTT
GTGGTTTGCTCTGACCTGAATGTGAAAGACCCTGCTGTTTGTGTACATTGGAGTCTCCAC
ATGCATTAGTTTGAAATATAGGGGATTTGGAAGCTCCCATATAAAAACGCCATTCGTTGC
TTGAGCTGCAGTGATGGGTTCCCCTGTGCGTAAATCCAT
>LN848872
TTAATAAAGTTTGTATATTATTTGATGGTTCTCAAGTACAGCATTGACATAACGTTTGTC
TGTTGCAAACGGAACTGCTCTAATTACATTGTTAACGGAAATAACACCTAAGCTATTTAA
GTAAAACATGACAAGCAATTTAAACCTATTTAAGTAAATCTGCCCAGAAATCGTCGTCAA
CGTCGTCCAAACTTGGAAGTTGAAGTAGGCTTTGTGGAGACCCAGCGCTCTCCTCATGTT
GTGGTTTGCTCTGACCTGAATGTGAAAGACCCTGCTGTTTGTGTACATTGGAGTCTCCAC
ATACATTAGCTTGAAATATAGGGGATTTGGAATCTCCCATATAAAAACGCCATTCGTTGC
TTGAGCTGCAGTGATGGGTTCCCCTGTGCGTAAATCCAT
>LN848865
TTAATAAAGTTTGTATATTATTTGATGGTTCTCAAGTACAGCATTGACATAACGTTTGTC
TGTTGCAAACGAAATTGCTCTAATTACATTGTTAACGGAAATAACACCTAAGCTATTTAA
GTAAAACATGACAAGCAATTTAAATCTATTTAAGTAAATCTGCCCAGAAATCGTCGTCAA
CGTCGTCCATACTTGGAAGTTGAAGTAGGCTTTGTGGAGACCCAGCGCTCTCCTCATGTT
GTGGTTTGCTCTGACCTGAATGTGAAATACCCGGCTGCGTGTGTACATTGGCGTCTCCAC
TAGCCGTATTTTGAAATATAGGGGATTTCGAAGCTCCCAGATAAAAACGCCATTCGCTGC
TTGAGCTGCAGTGATGGGTACCCCGGTGCGTAAATCCAT
>LN848851
TTAATAAAGTTTGTATATTATTTGATGGTTCTCAAGTACAGCATTGACATAACGTTTGTC
TGTTGCAAACGAAATTGCTCTAATTACATTGTTAACGGAAATAACACCTAAGCTATTTAA
GTAAAACATGACAAGCAATTTAAACCTATTTAAGTAAATCTGCCCAGAAATCGTCGTCAA
CGTCGTCCAGACTTGGAAGTTGAAGTAGGCTTTGTGGAGACCCAACGCTGTCCTCATGTT
GTGGTTTGCTCTGACTTGAATGTGAAATACCCGGCTGCGTGTGTACATTGGCGTCTCCAC
TAGCCGTATTTTGAAATATAGGGGATTTCGAAGCTCCCAGATAAAAACGCCATTCGCTGC
TTGAGCTGCAGTGATGGGTACCCCGGTGCGTAAATCCAT
>LN848850
TTAATAAAGTTTGTATATTATTTGATGGTTCTCAAGTACAGCATTGACATAACGTTTGTC
TGTTGCAAACGAAACAGCTCTAATTACATTGTTAACGGAAATAACACCTAAGCTATTTAA
GTAAAACATGACAAGCAATTTAAACCTATTTAAGTAAATCTGCCCAGAAATCGTCGTCAA
CGTCGTCCAGACTTGGAAGTTGAAGTAGGCTTTGTGGAGACCCAGCGCTCTCCTCATGTT
GTGGTTTGCTCTGACCTGAATGTGAAATACCCGGCTGCGTGTGTACATTGGCGTCTCCAC
TAGCCGTATTTTGAAATATAGGGGATTTCGAAGCTCCCAGATAAAAACGCCATTCGCTGC
TTGAGCTGCAGTGATGGGTACCCCGGTGCGTAAATCCAT
>LN848849
TTAATAAAGTTTGTATATTATTTGATGGTTCTCAAGTACAGCATTGACATAACGTTTGTC
TGTTGCAAACGAAACAGCTCTAATTACATTGTTAACGGAAATAACACCTAAGCTATTTAA
GTAAAACATGACAAGCAATTTAAACCTATTTAAGTAAATCTGCCCAGAAATCGTCGTCAA
CGTCGTCCAGACTTGGAAGTTGAAGTAGGCTTTGTGGAGACCCAGCGCTCTCCTCATGTT
GTGGTTTGCTCTGACCTGAATGTGAAATACCCGGCTGCGTGTGTACATTGGCGTCTCCAC
TAGCCGTATTTTGAAATATAGGGGATTTCGAAGCTCCCAGATAAAAACGCCATTCGCTGC
TTGAGCTGCAGTGATGGGTACCCCGGTGCGTAAATCCAT
>LN848866
TTAATAAAGTTTGTATAGTATTTGATGGTTCTCAAGTACAGCATTGACATAACGTTTGTC
TGTTGCAAACGAAATTGCTCTAATTACATTGTTAACGGAAATAACACCTAAACTATTTAA
GTAAAACATGACAAGCAATTTAAATCTATTTAAGTAAATCTGCCCAGAAATCGTCGTCAA
CGTCGTCCAAACTTGGAAGTTGAAGTAGGCTTTGTGGAGACCCAGCGCTCTCCTCATGTT
GTGGTTTGCTCTGACTTGAATGTGAAATACCCGGCTGCGTGTGTACATTGGCGTCTCCAC
TAGCCGTATTTTGAAATATAGGGGATTTCGAAGCTCCCAGATAAAAACGCCATTCGCTGC
TTGAGCTGCAGTGATGGGTTCCCCTGTGCGTAAATCCAT
>LN848856
TTAATAAAGTTTGTATATTATTTGATGGTTCTCAAGTACAGCATTCACATAACGTTTGTC
TGTTGCAAACGAAATTGCTCTAATTACATTGTTAACGGAAATAACACCTAAGCTATCTAA
GTAAAACATGACAAGCAATTTAAACCTATTTAAGTAAATCTGCCCAGAAATGGTCGTCAA
CGTCGTCCAGACTTGGAAGTCGAAGTAGGCTTTGTGGAGACCCAGCGCTCTCCTCATGTT
GTGGTTTGCTCTGACCTGAATGTGAAAGACCCTGCTGTTTGTGTACATTGGAGTCTCCAC
ATGCATTAGCTTGAAATATAGGGGATTTCGAAGCTCCCAGATAAAAACGCCATTCGCTGC
TTGAGCTGCAGTGATGGGTACCCCGGTGCGTAAATCCAT
>LN848859
TTAATAAAGTTTGTATATTATTTGATGGTTCTCAAGTACAGCATTGACATAACGTTTGTC
TGTTGCAAACGAAATTGCTCTAATTACATTGTTAACGGAAATAACACCTAAGCTATTTAA
GTAAAACATGACAAGCAATTTGAATCTATTTAAGTAAATCTGCCCAGAAATCGTCGTCAA
CGTCGTCCAGACTTGGAAGTTGAAGTAGGCTTTGTGGAGACCCAGCGCTCTCCGGATGTT
GTGGTTTGCTCTGACCTGAATGTGAAACACCCTGCTGTTTGTGTACATCGGCGTCTCCAC
ATGCATTATTTTGAAATATAGGGGATTTGGAAGCTCCCATATAAAAACGCCATTCGTTGC
TTGAGCTGCAGTGATGGGTTCCCCTGTGCGTAAATCCAT
>LN848848
TTAATAAAGTTTGTATATTATTTGATGGTTCTCAAGTACAGCACTGACATATCGTCTGTT
TGTTGCAAACGAAATTGCTCTAATTACATTGTTAACTGAAATAACACCTAAGCTATTTAA
GTAAAACATGACAAGCAATTTGAATCTATTTAAGTAAATCTGCCCAGAAATCGTCGTCAA
CGTCGTCCAGACTTGGAAGTTGAAGTAGGCTTTGTGGAGACCCAGCGCTCTCCGCATGTT
GTGGTTTGCTCTGACCTGAATGTGAAACACCCTGCTGTGTGTGTACATTGGCGTCTCCAC
ATGCATTATTTTGAAATATAGGGGATTTTGCAGCTCCCATATAAAAACGCCATTCGTTGC
TTGAGCTGCAGTGATGGGTTCCCCTGTGCGTAAATCCAT
>LN848867
TTAATAAAGCTTGTTTATTATTTGATGGTTCTCAAGTACAGCATTCACATAACGTCTGTC
TGTTGCAAACGAAACAGCTCTAATTACATTGTTAATGGAAATAACACCTAAGTTATCTAA
GTAAAACATGACATGCAACTTAAATCTACTTAAGTAAATCTGCCCAGAAATCGTCGTCAA
CGTCGTCCAGACTTGGAAGTTGAAGTAGGCTTTGTGGAGACCCAGCGCTCTCCTCATGTT
GTGGTTTGCTCTGACCTGAATGTGAAAGACCCTGCTGTTTGTGTACATTGGAGTCTCCAC
ATGCATTAGCTTGAAATATAGGGGATTTGGAAGCTCCCATATAAAAACGCCATTCGTTGC
TTGAGCTGCAGTGATGGGTTCCCCTGTGCGTAAATCCAT
>LN848853
TTAATAAAGCTTGTTTATTATTTGATGCTTCTCAAGTACAGCATTCACATAACGTCTGTC
TGTTGCAAACGAAACAGCTCTAATTACATTGTTAATGGAAATAACACCTAAGTTATTTAA
GTAAAACATGACATGCAACTTAAATCTATGTAAGTAAGTCTGCCCAGAAATCGTCGTCAA
CGTCGTCCAGACTTGGAAGTTGAAGTAGGCTTTGTGGAGACCCAGCGCTCTCCGCATGTT
GTGGTTGGCTCTGACCTGAATGTGAAACACCCTGCTGTGTGTGTACAATGGCGTCTCCAC
ATGCATTATTTGGAAATATAGGGGATTTTGCAGCTCCCATATAAAAACGCCATTCGTTGC
TTGAGCTGCAGTGATGGGTTCCCCTGTGCGTAAATCCAT
>LN848858
TTAATAAAGTTTGTATATTATTTCATGGTTTTCAAGTACAGCATTGACATAACGTTTGTC
TGTAGCAAACGAAACAGCCCTAATTACATTGTTAACTGAAATAACACCTAAGTTATCTAG
ATAAAACATGACAAGCAATTTAAATCTATTTAAGTAAATCTGCCCAGAAATCGTCGTCAA
CGTCGTCCAGACTTGGAAGTTGAAGTAGGCTTTGTGGAGACCCAGCGCTCTCCTCAAGAT
GTGGTTTGCTCTGACCTGAATGTGAAATACCCGGCTGTTTGTGTACAGTGGCGTCTCCAC
ATGCATTATTTTGAAATATAGGGGATTTGGAAGCTCCCATATAAAAACGCCATTCGTTGC
TTGAGCTGCAGTGATGGGTTCCCCTGTGCGTAAATCCAT
>LN848857
TTAATAAAGTTTGTATATTATTTCATGGTTTTCAAGTACAGCATTGACATAACGTTTGTC
TGTAGCAAACGAAACAGCCCTAATTACATTGTTAACTGAAATAACACCTAAGTTATCTAG
ATAAAACATGACAAGCAATTTAAATCTATTTAAGTAAATCTGCCCAGAAATCGTCGTCAA
CGTCGTCCAGACTTGGAAGTTGAAGTAGGCTTTGTGGAGACCCAGCGCTCTCCTCAAGAT
GTGGTTTGCTCTGACCTGAATGTGAAATACCCGGCTGTTTGTGTACAGTGGCGTCTCCAC
ATGCATTATTTTGAAATATAGGGGATTTGGAAGCTCCCATATAAAAACGCCATTCGTTGC
TTGAGCTGCAGTGATGGGTTCCCCTGTGCGTAAATCCAT
>JQ303122
TTAATAAAGTTTGTATATTATTTCATGGTTTTCAAGTACAGCATTGACATAACGTTTGTC
TGTAGCAAACGAAACAGCCCTAACTACATTGTTAACTGAAATAACACCTAAGTTATCTAG
ATAAAACATGACAAGCAACTTAAATCTATTTAAGTAAATCTGCCCAGAAATCGTCGTCAA
CGTCGTCCAGACTTGGAAGTTGAAGTAGGCTTTGTGGAGACCCAGCGCTCTCCTCATGTT
GTGGTTTGCTCTGACCTGAATGTGAAATACACGGCTGTTTGTGTACATTGGCGTCTCCAC
ATGCATTATTTTGAAATATAGGGGATTTGGAAGCTCCCATATAAAAACGCCATTCGTTGC
TTGAGCTGCAGTGATGGGTTCCCCTGTGCGTAAATCCAT
>LN848886
TTAATAAAGTTTGTATATTATTTCATGATTTTCAAGTACAGCATTGACATAACGTTTGTC
TGTAGCAAACGAAACAGCTCTAATTACATTGTTAACTGAAATAACACCTAAGTTATCTAG
ATAAAACATGACAATCAATTTAAATCTATTTAAGTAAATCTGCCCAGAAATCGTCGTCAA
CGTCGTCCAGACTTGGAAGTTGAAGTAGGCTTTGTGGAGACCCAGCGCTCTCCGCATGTT
GTGGTTTGCTCTGACCTGAATGTGAAACACCCTGCTGTTTGTGTACATTGGCGTCTCCAC
ATGCATTATTCTGAAATATAGGGGATTTGGAAGCTCCCATATAAAAACGCCATTCGTTGC
TTGAGCTGCAGTGATGGGTTCCCCTGTGCGTAAATCCAT
>LN848881
TTAATAAAGTTTGTATATTATTTCATGATTTTCAAGTACAGCATTGACATAACGTTTGTC
TGTAGCAAACGAAACAGCTCTAATTACATTGTTAACTGAAATAACACCTAAGTTATCTAG
ATAAAACATGACAATCAATTTAAATCTATTTAAGTAAATCTGCCCAGAAATCGTCGTCAA
CGTCGTCCAGACTTGGAAGTTGAAGTAGGCTTTGTGGAGACCCAGCGCTCTCCGCATGCT
GTGGTTTGCTCTGACCTGAATGTGAAACACCCTGCTGTTTGTGTACATTGGCGTCTCCAC
ATGCATTATTCTGAAATATAGGGGATTTGGAAGCTCCCATATAAAAACGCCATTCGTTGC
TTGAGCTGCAGTGATGGGTTCCCCTGTGCGTAAATCCAT
>LN848885
TTAATAAAGTTTGTATATTATTTCATGATTTTCAAGTACAGCATTGACATAACGTTTGTC
TGTAGCAAACGAAACAGCTCTAATTACATTGTTAACTGAAATAACACCTAAGTTATCTAG
ATAAAACATGACAAGCAATTTAAATCTATTTAAGTAAATCTGCCCAGAAATCGTCGTCAA
CGTCGTCCAGACTTGGAAGTTGAAGTAGGCTTTGTGGAGACCCAGCGCTCTCCGCATGTT
GTGGTTTGCTCTGACCTGAATGTGAAACACCCTGTTGTTTGTGTACATTGGCGTCTCCAC
ATGCATTATTCTGAAATATAGGGGATTTGGAAGCTCCCATATAAAAACGCCATTCGTTGC
TTGAGCTGCAGTGATGGGTTCCCCTGTGCGTAAATCCAT
>LN848884
TTAATAAAGTTTGTATATTATTTCATGATTTTCAAGTACAGCATTGACATAACGTTTGTC
TGTAGCAAACGAAACAGCTCTAATTACATTGTTAACTGAAATAACACCTAAGTTATCTAG
ATAAAACATGACAAGCAATTTAAATCTATTTAAGTAAATCGGCCCAGAAATCGTCGTCAA
CGTCGTCCAGACTTGGAAGTTGAAGTAGGCATTGTGGAGACCCAGCGCTCTCCGCATGTT
GTGGTTTGCTCTGACCTGAATGTGAAACACCCTGCTGTTTGTGTACATTGGCGTCTCCAC
ATGCATTATTCTGAAATATAGGGGATTTGGAAGCTCCCATATAAAAACGCCATTCGTTGC
TTGAGCTGCAGTGATGGGTTCCCCTGTGCGTAAATCCAT
>LN848874
TTAATAAAGTTTGTATATTATTTCATGATTTTCAAGTACAGCATTGACATAACGTTTGTC
TGTAGCAAACGAAACAGCTCTAATTACATTGTTAACTGAAATAACACCTAAGTTATCTAG
ATAAAACATGACAAGCAATTTAAATCTATTTAAGTAAATCTGCCCAGAAATCGTCGTCAA
CGTCGTCCAGACTTGGAAGTTGAAGTAGGCTTTGTGGAGACCCAGCGCTCTCCGCATGTT
GTGGTTCGCTCTGACCTGAATGTGAAACACCCTGCTGTTTGTGTACATTGGCGTCTCCCG
ATGCATTATTCTGAAATATAGGGGATTTGGAAGCTCCCATATAAAAACGCCATTCGTTGC
TTGAGCTGCAGTGATGGGTTCCCCTGTGCGTAAATCCAT
>LN848883
TTAATAAAGTTTGTATATTATTTCATGATTTTCAAGTACAGCATTGACATAACGTTTGTC
TGTAGCAAACGAAACTGCTCTAATTACATTGTTAACTGAAATAACACCTAAGTTATCTAG
ATAAAACATGACAAGCAATTTAAATCTATTTAAGTAAATCTGCCCAGAAATCGTCGTCAA
CGTCGTCCAGACTAGTAAGTTGAAGTAGGCTTTGTGGAGACCCAGCGCTCTCCGCATGTT
GTGGTTTGCTCTGACCTGAATGTGAAACACCCTGCTGTTTGTGTACATTGGCGTCTCCAC
ATGCATTATTCTGAAATATAGGGGATTTGGAAGCTCCCATATAAAAACGCCATTCGTTGC
TTGAGCTGCAGTGATGGGTTCCCCTGTGCGTAAATCCAT
>GU128150
TTAATAAAGTTTGTATATTATTTCATGGTTCTCAAGTACAGCATTGACATATCGTTTGTC
CGTAGCAAACGAAACAGCTCGAATTACATTGTTAACGGAAATAACACCTAAGTTATCTAA
ATAAAACATTACAAGCAACTTAAATCTATTTAAGTAAATCTGCCCAGAAATCGTCGTCAA
CGTCGTCCAGACTTGGAAGTTGAAGTAGGCTTTGTGGAGACCCAGCGCTCTCCTCATGTT
GTGGTTGGCTCTGACCTGAATGTGAAACACCCTGCTGTGTGTGTACATTGGGGTCTCCAC
TAACCTTATTTTGAAATATAGGGGATTTTGAAGCTCCCATATAAAAACGCCATTCGCTGC
TTGAGCTGCAGTGATGGGTACCCCTGTGCGTAAATCCAT
>LN848861
TTAATAAAGTTTGTATATTATTTCATGGTTCTCAAGTACAGCATTGACATATCGTTTGTC
CGTAGCAAACGAAACAGCTCGAATTACATTGTTAACGGAAATAACACCTAAGTTATCTAA
ATAAAACATTACAAGCAACTTAAATCTATTTAAGTAAATCTGCCCAGAAATCGTCGTCAA
CGTCGTCCAGACTTGGAAGTTGAAGTAGGCTTTGTGGAGACCCAGCGCTCTCCTCATGTT
GTGGTTGGCTCTGACCTGAATGTGAAACACCCTGCTGTGTGTGTACATTGGGGTCTCCAC
TAACCTTATTTTGAAATATAGGGGATTTTGAAGCTCCCATATAAAAACGCCATTCGCTGC
TTGAGCTGCAGTGATGGGTACCCCTGTGCGTAAATCCAT
>LN848878
TTAATAAAGTTTGTATATTATTTCATGGTTCTCAAGTACAGCATTGACATATCGTTTGTC
CGTAGCAAACGAAACAGCTCTAATTACATTGTTAACAGAAATAACACCTAAGTTATCTAA
GTAAAACATGACAAGCAACTTAAATCTATTTAAGTAAATCTGCCCAGAAATCGTCGTCAA
CGTCGTCCAGACTTGGAAGTTGAAGTAGGCTTTGTGGAGACCCAGCGCTCTCCTCATGTT
GTGGTTGGCTCTGACCTGAATGTGAAACACCCTGCTGTGTGTGTACATTGGGGTCTCCAC
TAACCTCATTTTGAAATATAGGGGATTTTGAAGCTCCCATATAAAAACGCCATTCGCTGC
TTGAGCTGCAGTGATGGGTACCCCTGTGCGTAAATCCAT
>LN848873
TTAATAAAGTTTGTATATTATTTCATGGTTCTCAAGTACAGCATTGACATAGCGTTTGTC
TGTAGCAAACGAAACAGCTCTAATTACATTGTTAACTGAAATAACTCCTAAGTTATCTAA
GTAATACATGACAAGCAACGTAAATCTATTTAAGTAAATCTGCCCAGAAATCGTCGTCAA
CGTCGTCCAGACTTGGAAGTTGAAGTAGGCTTTGTGGAGACCCAGCGCTCTCCTCATGTT
GTGGTTGGCTCTGACCTGAATGTGAAACACCCTGCTGTGTGTGTACATTGGGGTCTCCAC
TAATGTTATTTTGAAATAGAGGGGATTTTGAAGCTCCCATATAAAAACGCCATTCGCTGC
TTGAGCTGCAGTGATGGGTACCCCTGTGCGTAAATCCAT
>LN848868
TTAATAAAGTTTGTATATTATTTCATGGTTCTCAAGTACAGCATTGACATAGCGTTTGTC
TGTAGCAAACGAAACAGCTCTAATTACATTGTTAACTGAAATAACTCCTAAGTTATCTAA
GTAATACATGACAAGCAACTTAAATCTATTTAAGTAAATCTGCCCAGAAATCGTCGTCAA
CGTCGTCCAGACTTGGAAGTTGAAGTAGGCTTTGTGGAGACCCAGCGCTCTCCTCATGTT
GTGGTTGGCTCTGACCTGAATGTGAAACACCCTGCTGTGTGTGTACATTGGGGTCTCCAC
TAATGTTATTTTGAAATATAGGGGATTTTGAAGCTCCCATATAAAAACGCCATTCGCTGC
TTGAGCTGCAGTGATGGGTACCCCTGTGCGTAAATCCAT
>LN848882
TTAATAAAGTTTGTATATTATTTCATGGTTCTCAAGTACAGCATTGACATAGCGTTTGTC
TGTAGCAAACGAAACAGCTCTAATTACATTGTTAACTGAAATAACTCCTAAGTTATCTAA
GTAATACATGACAAGCAACTTAAATCTATTTAAGTAAATCTGCCCAGAAATCGTCGTCAA
CGTCGTCCAGACTTGGAAGTTGAAGTAGGCTTTGTGGAGACCCAGCGCTCTCCTCATGTT
GTGGTTGGCTCTGACCTGAATGTGAAACACCCTGCTGTGTGTGTACATTGGGGTCTCCAC
TAATGTTATTTTGAAATATAGGGGATTTTGAAGCTCCCATATAAAAACGCCATTCGCTGC
TTGAGCTGCAGTGATGGGTACCCCTGTGCGTAAATCCAT
>LN848875
TTAATAAAGTTTGTATATTATTTCATGGTTCTCAAATACAGCATTGACATAGCGTTTGTC
TGTAGCAAACGAAACAGCTCTAATTACATTGTTAACTGAAATAACTCCTAAGTTATCTAA
GTAATACATGACAAGCAACTTAAATCTATTTAAGTAAATCTGCCCAGAAATCGTCGTCAA
CGTCGTCCAGACTTGGAAGTTGAAGTAGGCTTTGTGGAGACCCAGCGCTCTCCTCATGTT
GTGGTTGGCTCTGACCTGAATGTGAAACACCCTGCTGTGTGTGTACATTGGGGTCTCCAC
TAATGTTATTTTGAAATATAGGGGATTTTGAAGCTCCCATATAAAAACGCCATTCGCTGC
TTGAGCTGCAGTGATGGGTACCCCTGTGCGTAAATCCAT
>LN848860
TTAATAAAGTTTGTATATTATTTCATGGTTCTCAAGTACAGCATTGACATAGCGTTTGTC
TGTAGCAAACGAAACAGCTCTAATTACATTGTTAACTGAAATAACTCCTAAGTTATCTAA
GTAATACATGACAAGCAACTTAAATCTATTTAAGTAAATCTGCCCAGAAATCGTCGTCAA
CGTCGTCCAGACTTGGAAGTTGAAGAAGGCTTTGTGGAGACCCAGCGCTCTCCTCATGTT
GTGGTTGGCTCTGACCTGAATGTGAAACACCCTGCTGTGTGTGTACATTGGGGTCTCCAC
TAATGTTATTTTGAAATATAGGGGATTTTGAAGCTCCCATATAAAAACGCCATTCGCTGC
TTGAGCTGCAGTGATGGGTACCCCTGTGCGTAAATCCAT
>LN848876
TTAATAAAGTTTGTATATTATTTCATGGTTCTCAAGTACAGCATTGACATAGCGTTTGTC
TGTAGCAAACGAAACAGCTCTAATTACATTGTTAACTGAAATAACCCCTAAGTTATCTAA
GTAATACATGACAAGCAACTTAAATCTATTTAAGTAAATCTGCCCAGAAATCGTCGTCAA
CGTCGTCCAGACTTGGAAGTTGAAGTAGGCTTTGTGGAGACCCAGCGCTCTCCTCATGTT
GTGGTTGGCTCTGACCTGAATGTGAAACACCCTGCTGTGTGTGTACATTGGGGTCTCCAC
TAATGTTATTTTGAAATATAGGGGATTTTGAAGCTCCCATATAAAAACGCCATTCGCTGC
TTGAGCTGCAGTGATGGGTACCCCTGTGCGTAAATCCAT
>LN848855
TTAATAAAGTTTGTATATTATTTCATGGTTCTCAAGTACAGCATTGACATAGCGTTTGTC
TGTAGCAAACGAAACAGCTCTAATTACATTGTTAACTGAAATAACCCCTAAGTTATCTAA
GTAATACATGACAAGCAACTTAAATCTATTTAAGTAAATCTGCCCAGAAATCGTCGTCAA
CGTCGTCCAGACTTGGAAGTTGAAGTAGGCTTTGTGGAGACCCAGCGCTCTCCTCATGTT
GTGGTTGGCTCTGACCTGAATGTGAAACACCCTGCTGTGTGTGTACATTGGGGTCTCCAC
TAATGTTATTTTGAAATATAGGGGATTTTGAAGCTCCCATATAAAAACGCCATTCGCTGC
TTGAGCTGCAGTGATGGGTACCCCTGTGCGTAAATCCAT
>LN848877
TTAATAAAGTTTGTATATTATTTCATGGTTCTCAAGTACAGCATTGACATAGCGTTTGTC
TGTAGCAAACGAAACAGCTCTAATTACATTGTTAACTGAAATAACCCCTAAGTTATCTAA
GTAATACATGACAAGCAACTTAAATCTATTTAAGTAAATCTGCCCAGAAATCGTCGTCAA
CGTCGTCCAGACTTGGAAGTTGAAGTAGGCTTTGTGGAGACCCAGCGCTCTCCTCATGTT
GTGGTTGGCTCTGACCTGAATGTGAAACACCCTGCTGTGTGTGTACATTGGGGTCTCCAC
TAATGTTATTTTGAAATATAGGGGATTTTGAAGCTCCCATATAAAAACGCCATTCGCTGC
TTGAGCTGCAGTGATGGGTACCCCTGTGCGTAAATCCAT
>LN848880
TTAATAAAGTTTGTATATTATTTCATGGTTCTCAAGTACAGCATTGACATAGCGTTTGTC
TGTAGCAAACGAAACAGCTCTAATTACATTGTTAACTGAAATAACTCTTAAGTTATCTAA
GTAATACATGACAAGCAACTTAAATCTATTTAAGTAAATCTGCCCAGAAATCGTCGTCAA
CGTCGTCCAGACTTGGAAGTTGAAGTAGGCTTTGTGGAGACCCAGCGCTCTCCTCATGTT
GTGGTTGGCTTTGACATGAATGTGAAACACCATGCAGGGTGTGAACATTGGGGTCTCCAC
TAATGTTATTTTGAAATATAGGGGATTTTGAAGCTCCCATATAAAAACGCCATTCAAAGC
TTGAAAAGCAGTGATGGGTACCCCAGTGCATAAATCCAT
>LN848879
TTAATAAAGTTTGTATATTATTTCATGGTTCTCAAGTACAGCATTGACATAACGTTTGTC
TGTAGCAAACGAAACAGCTCTAATTACATTGTTAACTGAAATAACTCCTAAGTTATCTAA
GTAATACATGACAAGCAACTTAAATCTATTTAAGTAAATCTGCCCAGAAATCGTCGTCAA
CGTCGTCCAGACTTGGAAGTTGAAGTAGGCTTTGTGGAGACCCAGCGCTCTCCTCATGTT
GTGGTTGGCTCTGATCTGAATGTGAAACACCCTGCTGTGTGTGTACATTGGGGTCTCCAC
ATGCATTATTCTGAAATATAGGGGATTTTGAAGCTCCCATATAAAAACGCCATTCGCTGC
TTGAGCTGCAGTGATGGGTACCCCTGTGCGTAAATCCAT
>LN848869
TTAATAAAGTTTGTATATTATTTCATGGTTCTCAAGTACACCATTGACATAACGTTTGTC
TGTAGCAAACGAAACAGCTCTAATTACATTGTTAACGGAAATAACACCTAAGTTATCTAA
GTAATACATGACAAGCAACTTAAACCTATTTAAGTAAATCTGCCCAGAAATCGTCGTCAA
CGTCGTCCAGACTTGGAAGTTGAAGAAGGCTTTGTGGAGACCCAGCGCTCTCCTCATGTT
GTGGTTGGCTCTGACCTGAATGTGAAACACCCGGCTGTTTGTGTACATTGGTGTCTCCAC
ATGAGTTATCTTGAAATATAGGGGATTTGGAAGCTCCCATATAAAAACGCCATTCTTTGC
TTGAGCTGCAGTGATGGGTACCCCGGTGCGTAAATCCAT
