# Supplementary material for: Gene Overlapping as a Modulator of Begomovirus Evolution
Source: Microorganisms. 2022 Feb 4;10(2):366. doi: 10.3390/microorganisms10020366 (PMC8875319; doi:10.3390/microorganisms10020366)
Supplement: Supplementary file 1 [file microorganisms-10-00366-s001.zip › File S1/African_cassava_mosaic_virus/DNA/DNA_AV2.fasta]

>KT869128
ATGTGGGATCCACTGGTGAATGAGTTTCCAGACTCGGTGCATGGGCTTAGGTGTATGCTT
GCAATTAAATATTTGCAGGCCTTAGAGGATACATACGAGCCCAGTACGTTGGGCCACGAT
CTGGTTAGGGATCTAGTCGCAGTTATCAGGGCTCGTAATTATGTCGAAGCGACCAGGAGA
TATCATCATTTCCACTCCAGGCTCCAAGGTTCGTCGAAGGCTGAACTTCGACAGCCCATA
CAGGAACCGTGCTACTGCCCCCACTGTCCACGTCACAAATCGAAAACGGGCCTAGATGAA
CAGGCCCATGTACAGAAAGCCCATGATGTACAGGATGTATAG
>KT869127
ATGTGGGATCCACTGGTGAATGAGTTTCCAGACTCGGTGCATGGGCTTAGGTGTATGCTT
GCAATTAAATATTTGCAGGCCTTAGAGGATACATACGAGCCCAGTACGTTGGGCCATGAT
CTGGTTAGGGATCTAGTCGCAGTTATCAGGGCTCGTAATTATGTCGAAGCGACCAGGAGA
TATCATCATTTCCACTCCAGGCTCCAAGGTTCGTCGAAGGCTGAACTTCGACAGCCCATA
CAGGAACCGTGCTACTGCCCCCACTGTCCACGTCACAAATCGAAAACGGGCCTAGATGAA
CAGGCCCATGTACAGAAAGCCCATGATGTACAGGATGTATAG
>KT869130
ATGTGGGATCCACTGGTGAATGAGTTTCCAGACTCTGTGCATGGGCTTAGGTGTATGCTT
GCAATTAAATATTTGCAGGCCTTAGAGGATACATACGAGCCCAGTACTCTGGGCCACGAT
CTGGTTAGGGATCTAGTCTCCGTTATTAGAGCTCGTAATTATGTCGAAGCGACCAGGAGA
TATCATCATTTCAACTCCAGGCTCCAAGGTTCGTCGAAGGCTGAACTTCGACAGCCCATA
CAGGAACCGTGCTACTGCCCCCACTGTCCACGTCACAAATCGAAAACGGGCCTGGATGAA
CAGGCCCATGTACAGAAAGCCCATGATGTACAGGATGTATAG
>KT869129
ATGTGGGATCCACTGGTGAATGAGTTTCCAGACTCTGTGCATGGGCTTAGGTGTATGCTT
GCAATTAAATATTTGCAGGCCTTAGAGGATACATACGAGCCCAGTACTCTGGGCCACGAT
CTGGTTAGGGATCTAGTCTCCGTTATTAGAGCTCGTAATTATGTCGAAGCGACCAGGAGA
TATCATCATTTCAACTCCAGGCTCCAAGGTTCGTCGAAGGCTGAACTTCGACAGCCCATA
CAGGAACCGTGCTACTGCCCCCACTGTCCACGTCACAAATCGAAAACGGGCCTGGATGAA
CAGGCCCATGTACAGAAAGCCCATGATGTACAGGATGTATAG
>KT869131
ATGTGGGATCCACTGGTGAATGAGTTTCCAGACTCTGTGCATGGGCTTAGGTGTATGCTT
GCAATTAAATATTTGCAGGCCTTAGAGGATACATACGAGCCCAGTACTCTGGGCCACGAT
CTGGTTAGGGATCTAGTCTCCGTTATTAGAGCTCGTAATTATGTCGAAGCGACCAGGAGA
TATCATCATTTCAACTCCAGGCTCCAAGGTTCGTCGAAGGCTGAACTTCGACAGCCCATA
CAGGAACCGTGCTACTGCCCCCACTGTCCACGTCACAAATCGAAAACGGGCCTGGATGAA
CAGGCCCATGTACAGAAAGCCCATGATGTACAGGATGTATAG
>GQ204107
ATGTGGGATCCACTGGTGAATGAGTTTCCTGACTCGGTGCATGGGCTTAGGTGTATGCTT
GCAATTAAATATTTGCAGGCCTTAGAGGATACATACGAGCCCAGTACTCTGGGCCACGAT
CTGGTTAGAGATTTAGTCTCAGTTATCAGGGCTCGTAATTATGTCGAAGCGACCAGGAGA
TATCATCATTTCCACTCCAGGCTCCAAGGTTCGTCGAAGGCTGAACTTCGACAGCCCATA
CAGGAACCGTGCTACTGCCCCCACTGTCCACGTCACAAATCGAAAACGGGCCTGGATGAA
CAGGCCCATGTACAGAAAGCCCATGATGTACAGGATGTATAG
>GQ204106
ATGTGGGATCCACTGGTGAATGAGTTTCCTGACTCGGTGCATGGGCTTAGGTGTATGCTT
GCAATTAAATATTTGCAGGCCTTAGAGGATACATACGAGCCCAGTACTCTGGGCCACGAT
CTGGTTAGAGATTTAGTCTCAGTTATCAGGGCTCGTAATTATGTCGAAGCGACCAGGAGA
TATCATCATTTCCACTCCAGGCTCCAAGGTTCGTCGAAGGCTGAACTTCGACAGCCCATA
CAGGAACCGTGCTACTGCCCCCACTGTCCACGTCACAAATCGAAAACGGGCCTGGATGAA
CAGGCCCATGTACAGAAAGCCCATGATGTACAGGATGTATAG
>GQ204108
ATGTGGGATCCACTGGTGAATGAGTTTCCTGACTCGGTGCATGGGCTTAGGTGTATGCTT
GCAATTAAATATTTGCAGGCCTTAGAGGATACATACGAGCCCAGTACTCTGGGCCACGAT
CTGGTTAGAGATTTAGTCTCAGTTATCAGGGCTCGTAATTATGTCGAAGCGACCAGGAGA
TATCATCATTTCCACTCCAGGCTCCAAGGTTCGTCGAAGGCTGAACTTCGACAGCCCATA
CAGGAACCGTGCTACTGCCCCCACTGTCCACGTCACAAATCGAAAACGGGCCTGGATGAA
CAGGCCCATGTACAGAAAGCCCATGATGTACAGGATGTATAG
>GQ204109
ATGTGGGATCCACTGGTGAATGAGTTTCCTGACTCGGTGCATGGGCTTAGGTGTATGCTT
GCAATTAAATATTTGCAGGCCTTAGAGGATACATACGAGCCCAGTACTCTGGGCCACGAT
CTGGTTAGAGATTTAGTCTCAGTTATCAGGGCTCGTAATTATGTCGAAGCGACCAGGAGA
TATCATCATTTCCACTCCAGGCTCCAAGGTTCGTCGAAGGCTGAACTTCGACAGCCCATA
CAGGAACCGTGCTACTGCCCCCACTGTCCACGTCACAAATCGAAAACGGGCCTGGATGAA
CAGGCCCATGTACAGAAAGCCCATGATGTACAGGATGTATAG
>JN053431
ATGTGGGATCCACTGGTGAATGAGTTTCCAGACTCGGTGCATGGGCTTAGGTGTATGCTT
GCAATTAAATATTTGCAGGCCTTAGAGGATACATACGAGCCCAGTACTTTGGGCCACGAT
CTGGTGAGGGATCTAGTCTCAGTTATCAGGGCTCGTAATTATGTCGAAGCGACCAGGAGA
TATCATCATTTCCACTCCAGGCTCCAAGGTTCGTCGAAGACTGAACTTCGACAGCCCATA
CAGGAACCGTGCTACTGCCTCCACTGTCCACGTCACAAATCGAAAACGGGCCTGGGTGAA
CAGGCCCATGTACAGAAAGCCCACGATGTACAGGATGTATAG
>JN053428
ATGTGGGATCCACTGGTGAATGAGTTTCCAGACTCGGTGCATGGGCTTAGGTGTATGCTT
GCAATTAAATATTTGCAGGCCTTAGAGGATACATACGAGCCCAGTACTTTGGGCCACGAT
CTGGTGAGGGATCTAGTCTCAGTTATCAGGGCTCGTAATTATGTCGAAGCGACCAGGAGA
TATCATCATTTCCACTCCAGGCTCCAAGGTTCGTCGAAGACTGAACTTCGACAGCCCATA
CAGGAACCGTGCTACTGCCTCCACTGTCCACGTCACAAATCGAAAACGGGCCTGGGTGAA
CAGGCCCATGTACAGAAAGCCCACGATGTACAGGATGTATAG
>JN053425
ATGTGGGATCCACTGGTGAATGAGTTTCCAGACTCGGTGCATGGGCTTAGGTGTATGCTT
GCAATTAAATATTTGCAGGCCTTAGAGGATACATACGAGCCCAGTACTTTGGGCCACGAT
CTGGTGAGGGATCTAGTCTCAGTTATCAGGGCTCGTAATTATGTCGAAGCGACCAGGAGA
TATCATCATTTCCACTCCAGGCTCCAAGGTTCGTCGAAGACTGAACTTCGACAGCCCATA
CAGGAACCGTGCTACTGCCTCCACTGTCCACGTCACAAATCGAAAACGGGCCTGGGTGAA
CAGGCCCATGTACAGAAAGCCCACGATGTACAGGATGTATAG
>JN053421
ATGTGGGATCCACTGGTGAATGAGTTTCCAGACTCGGTGCATGGGCTTAGGTGTATGCTT
GCAATTAAATATTTGCAGGCCTTAGAGGATACATACGAGCCCAGTACTTTGGGCCACGAT
CTGGTGAGGGATCTAGTCTCAGTTATCAGGGCTCGTAATTATGTCGAAGCGACCAGGAGA
TATCATCATTTCCACTCCAGGCTCCAAGGTTCGTCGAAGACTGAACTTCGACAGCCCATA
CAGGAACCGTGCTACTGCCTCCACTGTCCACGTCACAAATCGAAAACGGGCCTGGGTGAA
CAGGCCCATGTACAGAAAGCCCACGATGTACAGGATGTATAG
>JN053426
ATGTGGGATCCACTGGTGAATGAGTTTCCAGACTCGGTGCATGGGCTTAGGTGTATGCTT
GCAATTAAATATTTGCAGGCCTTAGAGGATACATACGAGCCCAGTACTTTGGGCCACGAT
CTGGTGAGGGATCTAGTCTCAGTTATCAGGGCTCGTAATTATGTCGAAGCGACCAGGAGA
TATCATCATTTCCACTCCAGGCTCCAAGGTTCGTCGAAGACTGAACTTCGACAGCCCATA
CAGGAACCGTGCTACTGCCCCCACTGTCCACGTCACAAATCGAAAACGGGCCTGGGTGAA
CAGGCCCATGTACAGAAAGCCCACGATGTACAGGATGTATAG
>JN053424
ATGTGGGATCCACTGGTGAATGAGTTTCCAGACTCGGTGCATGGGCTTAGGTGTATGCTT
GCAATTAAATATTTGCAGGCCTTAGAGGATACATACGAGCCCAGTACTTTGGGCCACGAT
CTGGTGAGGGATCTAGTCTCAGTTATCAGGGCTCGTAATTATGTCGAAGCGACCAGGAGA
TATCATCATTTCCACTCCAGGCTCCAAGGTTCGTCGAAGACTGAACTTCGACAGCCCATA
CAGGAACCGTGCTACTGCCCCCACTGTCCACGTCACAAATCGAAAACGGGCCTGGGTGAA
CAGGCCCATGTACAGAAAGCCCACGATGTACAGGATGTATAG
>JN053423
ATGTGGGATCCACTGGTGAATGAGTTTCCAGACTCGGTGCATGGGCTTAGGTGTATGCTT
GCAATTAAATATTTGCAGGCCTTAGAGGATACATACGAGCCCAGTACTTTGGGCCACGAT
CTGGTGAGGGATCTAGTCTCAGTTATCAGGGCTCGTAATTATGTCGAAGCGACCAGGAGA
TATCATCATTTCCACTCCAGGCTCCAAGGTTCGTCGAAGACTGAACTTCGACAGCCCATA
CAGGAACCGTGCTACTGCCCCCACTGTCCACGTCACAAATCGAAAACGGGCCTGGGTGAA
CAGGCCCATGTACAGAAAGCCCACGATGTACAGGATGTATAG
>JN053422
ATGTGGGATCCACTGGTGAATGAGTTTCCAGACTCGGTGCATGGGCTTAGGTGTATGCTT
GCAATTAAATATTTGCAGGCCTTAGAGGATACATACGAGCCCAGTACTTTGGGCCACGAT
CTGGTGAGGGATCTAGTCTCAGTTATCAGGGCTCGTAATTATGTCGAAGCGACCAGGAGA
TATCATCATTTCCACTCCAGGCTCCAAGGTTCGTCGAAGACTGAACTTCGACAGCCCATA
CAGGAACCGTGCTACTGCCCCCACTGTCCACGTCACAAATCGAAAACGGGCCTGGGTGAA
CAGGCCCATGTACAGAAAGCCCACGATGTACAGGATGTATAG
>JN053429
ATGTGGGATCCACTGGTGAATGAGTTTCCAGACTCGGTGCATGGGCTTAGGTGTATGCTT
GCAATTAAATATTTGCAGGCCTTAGAGGATACATACGAGCCCAGTACTTTGGGCCACGAT
CTGGTGAGGGATCTAGTCTCAGTTATCAGGGCTCGTAATTATGTCGAAGCGACCAGGAGA
TATCATCATTTCCACTCCAGGCTCCAAGGTTCGTCGAAGACTGAACTTCGACAGCCCATA
CAGGAACCGTGCTACTGCCCCCACTGTCCACGTCACAAATCGAAAACGGGCCTGGGTGAA
CAGGCCCATGTACAGAAAGCCCACGATGTACAGGATGTATAG
>JN053430
ATGTGGGATCCACTGGTGAATGAGTTTCCAGACTCGGTGCATGGGCTTAGGTGTATGCTT
GCAATTAAATATTTGCAGGCCTTAGAGGATACATACGAGCCCAGTACTTTGGGCCACGAT
CTGGTGAGGGATCTAGTCTCAGTTATCAGGGCTCGTAATTATGTCGAAGCGACCAGGAGA
TATCATCATTTCCACTCCAGGCTCCAAGGTTCGTCGAAGACTGAACTTCGACAGCCCATA
CAGGAACCGTGCTACTGCCCCCACTGTCCACGTCACAAATCGAAAACGGGCCTGGGTGAA
CAGGCCCATGTACAGAAAGCCCACGATGTACAGGATGTATAG
>JN053427
ATGTGGGATCCACTGGTGAATGAGTTTCCAGACTCGGTGCATGGGCTTAGGTGTATGCTT
GCAATTAAATATTTGCAGGCCTTAGAGGATACATACGAGCCCAGTACTTTGGGCCACGAT
CTGGTGAGGGATCTAGTCTCAGTTATCAGGGCTCGTAATTATGTCGAAGCGACCAGGAGA
TATCATCATTTCCACACCAGACTCCAAGGTTCGTCGAAGACTGAACTTCGACAGCCCATA
CAGGAACCGTGCTACTGCCCCCACTGTCCACGTCACAAATCGAAAACGGGCCTGGGTGAA
CAGGCCCATGTACAGAAAGCCCACGATGTACAGGATGTATAG
>HE814065
ATGTGGGATCCACTGGTGAATGAGTTTCCAGACTCGGTGCATGGGCTTAGGTGTATGCTT
GCAATTAAATATTTGCAGGCCTTAGAGGATACATACGAGCCCAGTACTTTGGGCCACGAT
TTGGTCAGGGATCTAGTCTCAGTTATCAGGGCTCGTAATTATGTCGAAGCGACCAGGAGA
TATCATCATTTCCACGCCAGGCTCCAAGGTTCGTCGAAGGCTGAACTTCGACAGCCCATA
CAGGAACCGTGCTACTGCCCCCACTGTCCACGTCACAAATCGAAAACGGGCCTGGGTGAA
CAGGCCCATGTACAGAAAGCCCATGATGTACAGGATGTATAG
>HE814062
ATGTGGGATCCACTGGTGAATGAGTTTCCAGACTCGGTGCATGGGCTTAGGTGTATGCTT
GCAATTAAATATTTGCAGGCCCTAGAGGATACATACGAGCCCAATACTTTGGGCCACGAT
CTGGTTAGGGATCTAGTCTCAGTTATCAGGGCTCGTAATTATGTCGAAGCGACCAGGAGA
TATCATCATTTCCACTCCAGGCTCCAAGGTTCGTCGAAGACTGAACTTCGACAGCCCATA
CAGGAACCGTGTTACTGCCCCCACTGTCCACGTCACAAATCGAAAACGGGCCTGGATGAA
CAGGCCCATGTACAGAAAGCCCATGATGTACAGGATGTATAG
>KR476372
ATGTGGGATCCACTGGTGAATGAGTTTCCAGACTCGGTGCATGGGCTCAGGTGTATGCTT
GCAATTAAATATTTGCAGGCCTTAGAGGATACATACGAGCCCAGTACTTTGGGCCACGAT
CTGGTGAGAGATCTAATCTCGGTCATCAGGGCGCGTAATTATGTCGAAGCGACCAGGAGA
TATCATCATTTCCACACCAGGCTCGAAGGTTCGTCGAAGGCTGAACTTCGACAGCCCATA
CAGGAACCGTGCTACTGCCCCCACTGTCCACGTCACAAATCGAAAACGGGCCTGGATGAA
CAGGCCCATGTACAGAAAGCCCATGATGTACAGGATGTATAG
>KR476371
ATGTGGGATCCACTGGTGAATGAGTTTCCAGACTCGGTGCATGGGCTCAGGTGTATGCTT
GCAATTAAATATTTGCAGGCCTTAGAGGATACATACGAGCCCAGTACTTTGGGCCACGAT
CTGGTGAGAGATCTAATCTCGGTCATCAGGGCGCGTAATTATGTCGAAGCGACCAGGAGA
TATCATCATTTCCACACCAGGCTCGAAGGTTCGTCGAAGGCTGAACTTCGACAGCCCATA
CAGGAACCGTGCTACTGCCCCCACTGTCCACGTCACAAATCGAAAACGGGCCTGGATGAA
CAGGCCCATGTACAGAAAGCCCATGATGTACAGGATGTATAG
>AF259894
ATGTGGGATCCACTGGTGAATGAGTTTCCAGACTCGGTGCATGGGCTTAGGTGTATGCTT
GCAATTAAATATTTGCAGGCCTTAGAGGATACATACGAGCCCAGTACGTTGGGCCACGAT
CTGGTTAGAGATCTAGTCTCGGTCATCAGGGCTCGTAATTATGTCGAAGCGACCAGGAGA
TATCATCATTTCCACTCCAGGCTCCAAGGTTCGTCGAAGGCTGAACTTCGACAGCCCATA
CAGGAACCGTGCTACTGCCCCCACTGTCCACGTCACAAATCGAAAACGGGCCTGGATGAA
CAGGCCCATGTACAGAAAGCCCATGATGTACAGGATGTATAG
>EU685325
ATGTGGGATCCACTGGTGAATGAGTTTCCAGACTCGGTGCATGGGCTTAGGTGTATGCTT
GCAATTAAATATTTGCAGGCCTTAGAGGATATATACGAGCCCAATACGTTGGGCCACGAT
CTTGTTAGAGATCTAGTCTCGGTCATCAGGGCTCGTAATTATGTCGAAGCGACCAGGAGA
TATCATCATTTCCACGCCAGGCTCGAAGGTTCGTCGAAGGCTGAACTTCGACAGCCCATA
CAGGAACCGTGCTACTGCCCCCACTGTCCACGTCACAAATCGAAAACGGGCCTGGATGAA
CAGGCCCATGTACAGAAAGCCCATGATGTACAGGATGTATAG
>EU685320
ATGTGGGATCCACTGGTGAATGAGTTTCCAGACTCGGTGCATGGGCTTAGGTGTATGCTT
GCAATTAAATATTTGCAGGCCTTAGAGGATACATACGAGCCCAGTACTTTGGGCCACGAT
CTGGTTAGAGATCTAATCTCAGTTATCAGGGCCCGTAATTATGTCGAAGCGACCAGGAGA
TATCATCATTTCCACTCCAGGCTCGAAGGTTCGTCGAAGGCTGAACTTCGACAGCCCATA
CAGGAACCGTGCTACTGCCCCCACTGTCCACGTCACAAATCGAAAACGGGCCTGGATGAA
CAGGCCCATGTACAGAAAGCCCATGATGTACAGGATGTATAG
>EU685318
ATGTGGGATCCACTGGTGAATGAGTTTCCAGACTCGGTGCATGGGCTTAGGTGTATGCTT
GCAATTAAATATTTGCAGGCCTTAGAGGATACATACGAGCCCAGTACTTTGGGCCACGAT
CTGGTTAGAGATCTAATCTCAGTTATCAGGGCCCGTAATTATGTCGAAGCGACCAGGAGA
TATCATCATTTCCACTCCAGGCTCGAAGGTTCGTCGAAGGCTGAACTTCGACAGCCCATA
CAGGAACCGTGCTACTGCCCCCACTGTCCACGTCACAAATCGAAAACGGGCCTGGATGAA
CAGGCCCATGTACAGAAAGCCCATGATGTACAGGATGTATAG
>HG530111
ATGTGGGATCCACTGGTGAATGAGTTTCCAGACTCGGTGCATGGGCTTAGGTGTATGCTT
GCAATTAAATATTTGCAGGCCTTAGAGGATACATACGAGCCCAGCACCTTGGGCCACGAT
CTGGTTCGAGATCTAGTCTCAGTTATCAGGGCTCGTAATTATGTCGAAGCGACCAGGAGA
TATCATCATTTCCACACCAGGCTCGAAGGTTCGTCGAAGGCTGAACTTCGACAGCCCATA
CAGGAACCGTGCTACTGCCCCCACTGTCCACGTCACAAATCGAAAACGGGCCTGGGTGAA
CAGGCCCATGTACAGAAAGCCCATGATGTACAGGATGTATAG
>HG530110
ATGTGGGATCCACTGGTGAATGAGTTTCCAGACTCGGTGCATGGGCTTAGGTGTATGCTT
GCAATTAAATATTTGCAGGCCTTAGAGGATACATACGAGCCCAGCACCTTGGGCCACGAT
CTGGTTCGAGATCTAGTCTCAGTTATCAGGGCTCGTAATTATGTCGAAGCGACCAGGAGA
TATCATCATTTCCACACCAGGCTCGAAGGTTCGTCGAAGGCTGAACTTCGACAGCCCATA
CAGGAACCGTGCTACTGCCCCCACTGTCCACGTCACAAATCGAAAACGGGCCTGGGTGAA
CAGGCCCATGTACAGAAAGCCCATGATGTACAGGATGTATAG
>EU685324
ATGTGGGATCCACTGGTGAATGAGTTTCCAGACTCGGTGCATGGGCTTAGGTGTATGCTT
GCAATTAAATATTTGCAGGCTTTAGAGGATACGTACGAGCCCAGCACTTTGGGCCACGAT
CTGGTTAGAGATCTAGTCTCAGTTATCAGGGCTCGTAATTATGTCGAAGCGACCAGGAGA
TATCATCATTTCCACTCCAGGCTCGAAGGTGCGTCGAAGGCTGAACTTCGACAGCCCATA
CAGGAACCGTGCAACTGCCCCCACTGTCCACGTCACAAACCGAAAACGGGCCTGGATGAA
CAGGCCCATGTACAGAAAGCCCATGATGTACAGGATGTATAG
>EU685322
ATGTGGGATCCACTGGTGAATGAGTTTCCAGACTCGGTGCATGGGCTTAGGTGTATGCTT
GCAATTAAATATTTGCAGGCCTTAGAGGATACATACGAGCCCAGTACGTTGGGCCACGAT
CTGGTTAGAGATCTAGTCTCAGTTATCAGGGCTCGTAATTATGTCGAAGCGACCAGGAGA
TATCATCATTTCCACTCCAGGCTCCAAGGTTCGTCGAAGGCTGAACTTCGACAGCCCATA
CAGGAACCGTGCTACTGCCCCCACTGTCCACGTCACAAATCGAAAACGGGCCTGGATGAA
CAGGCCCATGTACAGAAAGCCCATGATGTACAGGATGTATAG
>FJ807631
ATGTGGGATCCACTGGTGAATGAGTTTCCAGAGTCTGTGCATGGGCTGAGGTGTATGCTT
GCAATTAAATATTTGCAGGCCTTGGAGGATACATACGAGCCCACTACCTTGGGCCACGAT
CTGGTTAGAGATCTAGTCGCAGTTATCAGGGCGCGTAATTATGTCGAAGCGACCAGGAGA
TATCATCATTTCCACTCCAGGCTCCAAGGTTCGTCGAAGGCTGAACTTCGACAGCCCATA
CAGGAACCGTGCTACTGCCCCCACTGTCCACGTCACAAATCGAAAACGGGCCTGGACGAA
CAGGCCCATGTACAGAAAGCCCATGATGTACAGGATGTATAG
