# Supplementary material for: Gene Overlapping as a Modulator of Begomovirus Evolution
Source: Microorganisms. 2022 Feb 4;10(2):366. doi: 10.3390/microorganisms10020366 (PMC8875319; doi:10.3390/microorganisms10020366)
Supplement: Supplementary file 1 [file microorganisms-10-00366-s001.zip › File S1/African_cassava_mosaic_virus/DNA/DNA_AV1.fasta]

>KT869130
ATGTCGAAGCGACCAGGAGATATCATCATTTCAACTCCAGGCTCCAAGGTTCGTCGAAGG
CTGAACTTCGACAGCCCATACAGGAACCGTGCTACTGCCCCCACTGTCCACGTCACAAAT
CGAAAACGGGCCTGGATGAACAGGCCCATGTACAGAAAGCCCATGATGTACAGGATGTAT
AGAAGCCCAGACATACCTAGGGGCTGTGAAGGCCCATGTAAGGTCCAGTCGTTTGAGCAG
AGGGATGATGTGAAGCACCTTGGTATCTGTAAGGTGATTAGTGATGTGACTCGTGGGCCT
GGGTTGACACACAGGGTCGGAAAGAGGTTTTGTATCAAGTCCATTTACATACTCGGTAAG
ATCTGGATGGATGAAAATATTAAGAAGCAGAATCACACTAATAATGTGATATTTTACCTG
CTTAGGGATAGAAGGCCTTATGGCAATGCGCCCCAAGACTTTGGGCAGATATTTAACATG
TTTGATAACGAGCCCAGTACTGCAACAATTAAGAATGATTTGAGGGATAGGTTTCAGGTG
TTGAGGAAATTCCATGCCACTGTTGTTGGTGGTCCATCTGGCATGAAGGAGCAGGCGTTG
GTGAAAAGGTTTTACAGGTTGAATCATCACGTGACATATAATCATCAGGAGGCAGGGAAG
TACGAGAATCACACAGAGAATGCTTTGCGTCTGTACATGGCATGTACGCATGCCTCCAAT
CCTGTATATGCTACGTTGAAAATACGTATATACTTCTATGACAGTATTGGCAATTAA
>KT869129
ATGTCGAAGCGACCAGGAGATATCATCATTTCAACTCCAGGCTCCAAGGTTCGTCGAAGG
CTGAACTTCGACAGCCCATACAGGAACCGTGCTACTGCCCCCACTGTCCACGTCACAAAT
CGAAAACGGGCCTGGATGAACAGGCCCATGTACAGAAAGCCCATGATGTACAGGATGTAT
AGAAGCCCAGACATACCTAGGGGCTGTGAAGGCCCATGTAAGGTCCAGTCGTTTGAGCAG
AGGGATGATGTGAAGCACCTTGGTATCTGTAAGGTGATTAGTGATGTGACTCGTGGGCCT
GGGTTGACACACAGGGTCGGAAAGAGGTTTTGTATCAAGTCCATTTACATACTCGGTAAG
ATCTGGATGGATGAAAATATTAAGAAGCAGAATCACACTAATAATGTGATATTTTACCTG
CTTAGGGATAGAAGGCCTTATGGCAATGCGCCCCAAGACTTTGGGCAGATATTTAACATG
TTTGATAACGAGCCCAGTACTGCAACAATTAAGAATGATTTGAGGGATAGGTTTCAGGTG
TTGAGGAAATTCCATGCCACTGTTGTTGGTGGTCCATCTGGCATGAAGGAGCAGGCGTTG
GTGAAAAGGTTTTACAGGTTGAATCATCACGTGACATATAATCATCAGGAGGCAGGGAAG
TACGAGAATCACACAGAGAATGCTTTGCGTCTGTACATGGCATGTACGCATGCCTCCAAT
CCTGTATATGCTACGTTGAAAATACGTATATACTTCTATGACAGTATTGGCAATTAA
>KT869131
ATGTCGAAGCGACCAGGAGATATCATCATTTCAACTCCAGGCTCCAAGGTTCGTCGAAGG
CTGAACTTCGACAGCCCATACAGGAACCGTGCTACTGCCCCCACTGTCCACGTCACAAAT
CGAAAACGGGCCTGGATGAACAGGCCCATGTACAGAAAGCCCATGATGTACAGGATGTAT
AGAAGCCCAGACATACCTAGGGGCTGTGAAGGCCCATGTAAGGTCCAGTCGTTTGAGCAG
AGGGATGATGTGAAGCACCTTGGTATCTGTAAGGTGATTAGTGATGTGACTCGTGGGCCT
GGGTTGACACACAGGGTCGGAAAGAGGTTTTGTATCAAGTCCATTTACATACTCGGTAAG
ATCTGGATGGATGAAAATATTAAGAAGCAGAATCACACTAATAATGTGATATTTTACCTG
CTTAGGGATAGAAGGCCTTATGGCAATGCGCCCCAAGACTTTGGGCAGATATTTAACATG
TTTGATAACGAGCCCAGTACTGCAACAATTAAGAATGATTTGAGGGATAGGTTTCAGGTG
TTGAGGAAATTCCATGCCACTGTTGTTGGTGGTCCATCTGGCATGAAGGAGCAGGCGTTG
GTGAAAAGGTTTTACAGGTTGAATCATCACGTGACATATAATCATCAGGAGGCAGGGAAG
TACGAGAATCACACAGAGAATGCTTTGCGTCTGTACATGGCATGTACGCATGCCTCCAAT
CCTGTATATGCTACGTTGAAAATACGTATATACTTCTATGACAGTATTGGCAATTAA
>HE814065
ATGTCGAAGCGACCAGGAGATATCATCATTTCCACGCCAGGCTCCAAGGTTCGTCGAAGG
CTGAACTTCGACAGCCCATACAGGAACCGTGCTACTGCCCCCACTGTCCACGTCACAAAT
CGAAAACGGGCCTGGGTGAACAGGCCCATGTACAGAAAGCCCATGATGTACAGGATGTAT
AGAAGCCCAGACATACCTAGGGGCTGTGAAGGCCCATGTAAGGTCCAGTCGTTTGAGCAG
AGGGATGATGTGAAGCACCTTGGCATCTGTAAGGTGATAAGTGATGTGACCCGTGGGCCT
GGGCTGACACACAGGGTCGGAAAGAGGTTTTGTATCAAGTCCATTTACATCCTTGGTAAG
ATCTGGATGGATGAAAATATTAAGAAGCAGAATCACACGAATAATGTGATGTTTTACCTG
CTTAGGGATAGAAGGCCGTATGGCAATGCGCCCCAAGACTTTGGGCAGATATTTAACATG
TTTGATAACGAGCCCAGTACTGCCACAATTAAGAACGATTTGAGGGATAGGTTTCAGGTG
TTGAGGAAATTTCATGCCACCGTTATCGGTGGTCCCTCTGGCATGAAGGAGCAGGCGTTG
GTGAAAAGGTTTTACAGGTTGAACCATCACGTGACATATAATCATCAGGAGGCAGGGAAG
TATGAGAATCACACAGAGAATGCTTTGCTTCTGTACATGGCATGTACTCATGCCTCCAAC
CCTGTATATGCGACGTTGAAAATACGTATATACTTCTATGACAGTATTGGCAATTAA
>HE814062
ATGTCGAAGCGACCAGGAGATATCATCATTTCCACTCCAGGCTCCAAGGTTCGTCGAAGA
CTGAACTTCGACAGCCCATACAGGAACCGTGTTACTGCCCCCACTGTCCACGTCACAAAT
CGAAAACGGGCCTGGATGAACAGGCCCATGTACAGAAAGCCCATGATGTACAGGATGTAT
AGAAGCCCAGACATACCTAGGGGCTGTGAAGGCCCATGTAAGGTCCAATCGTTTGAGCAA
AGGGATGATGTGAAGCACCTTGGCATCTGTAAGGTGGTCAGTGATGTGACTCGCGGGCCT
GGGCTGACACACAGGGTCGGAAAGAGGTTTTGTATCAAGTCCATCTACATCCTTGGTAAG
ATCTGGATGGATGAAAATATTAAGAAGCAGAATCACACTAATAATGTGATGTTTTACCTG
CTTAGGGATAGAAGGCCTTATGGCAATACGCCCCAAGACTTTGGGCAGATATTTAACATG
TTTGATAACGAGCCCAGTACGGCAACCATCAAGAATGATTTGAGGGATAGATTTCAGGTG
TTGAGGAAATTTCATGCCACGGTTATTGTTGGTCCATCTGGCATGAAGGAGCAGGCGTTG
GTGAAAAGGTTTTACAGGTTGAATCATCACGTGACATATAATCATCAGGAGGCAGGGAAG
TATGAGAATCACACAGAGAATGCTTTGCTTTTGTACATGGCATGTACCCATGCCTCCAAT
CCTGTATATGCTACGTTGAAAATACGTATATACTTCTATGACAGTATTGGCAATTAA
>JN053421
ATGTCGAAGCGACCAGGAGATATCATCATTTCCACTCCAGGCTCCAAGGTTCGTCGAAGA
CTGAACTTCGACAGCCCATACAGGAACCGTGCTACTGCCTCCACTGTCCACGTCACAAAT
CGAAAACGGGCCTGGGTGAACAGGCCCATGTACAGAAAGCCCACGATGTACAGGATGTAT
AGAAGCCCAGACATACCTAGGGGCTGTGAAGGCCCATGTAAGGTCCAGTCGTTTGAACAG
AGGGATGATGTGAAGCACCTTGGTATCTGTAAGGTGATTAGTGATGTGACTCGTGGGCCT
GGGCTGACACACAGGGTCGGAAAGAGGTTTTGTATCAAGTCCATTTACATTCTTGGTAAG
ATCTGGCTGGATGAAACTATTAAGAAGCAAAATCACACTAATAATGTGATTTTTTACCTG
CTTAGGGATAGAAGGCCTTATGGCAATGCGCCCCAAGACTTTGGGCAGATATTTAACATG
TTTGATAATGAGCCCAGTACTGCAACAATTAAGAACGATTTGAGGGATAGGTTTCAGGTG
TTGAGGAAATTTCATGCCACTGTTGTTGGTGGTCCATATGGCATGAAGGAGCAGTCGTTG
GTGAAGAGGTTTTACAGGTTGAATCATCACGTGACTTATAATCATCAGGAGGCAGGGAAG
TATGAGAATCACACGGAGAATGCTTTGCTTCTGTACATGGCATGTACTCATGCCTCCAAT
CCTGTATATGCGACGTTGAAAATACGTATATACTTCTATGACAGTATTGGCAATTAA
>JN053431
ATGTCGAAGCGACCAGGAGATATCATCATTTCCACTCCAGGCTCCAAGGTTCGTCGAAGA
CTGAACTTCGACAGCCCATACAGGAACCGTGCTACTGCCTCCACTGTCCACGTCACAAAT
CGAAAACGGGCCTGGGTGAACAGGCCCATGTACAGAAAGCCCACGATGTACAGGATGTAT
AGAAGCCCAGACATACCTAGGGGCTGTGAAGGCCCATGTAAGGTCCAGTCGTTTGAACAG
AGGGATGATGTGAAGCACCTTGGTATCTGTAAGGTGATTAGTGATGTGACTCGTGGGCCT
GGGCTGACACACAGGGTCGGAAAGAGGTTTTGTATCAAGTCCATTTACATTCTTGGTAAG
ATCTGGCTGGATGAAACTATTAAGAAGCAAAATCACACTAATAATGTGATTTTTTACCTG
CTTAGGGATAGAAGGCCTTATGGCAATGCGCCCCAAGACTTTGGGCAGATATTTAACATG
TTTGATAATGAGCCCAGTACTGCAACAATTAAGAACGATTTGAGGGATAGGTTTCAGGTG
TTGAGGAAATTTCATGCCACTGTTGTTGGTGGTCCATATGGCATGAAGGAGCAGTCGTTG
GTGAAGAGGTTTTACAGGTTGAATCATCACGTGACTTATAATCATCAGGAGGCAGGGAAG
TATGAGAATCACACGGAGAATGCTTTGCTTCTGTACATGGCATGTACTCATGCCTCCAAT
CCTGTATATGCGACGTTGAAAATACGTATATACTTCTATGACAGTATTGGCAATTAA
>JN053428
ATGTCGAAGCGACCAGGAGATATCATCATTTCCACTCCAGGCTCCAAGGTTCGTCGAAGA
CTGAACTTCGACAGCCCATACAGGAACCGTGCTACTGCCTCCACTGTCCACGTCACAAAT
CGAAAACGGGCCTGGGTGAACAGGCCCATGTACAGAAAGCCCACGATGTACAGGATGTAT
AGAAGCCCAGACATACCTAGGGGCTGTGAAGGCCCATGTAAGGTCCAGTCGTTTGAACAG
AGGGATGATGTGAAGCACCTTGGTATCTGTAAGGTGATTAGTGATGTGACTCGTGGGCCT
GGGCTGACACACAGGGTCGGAAAGAGGTTTTGTATCAAGTCCATTTACATTCTTGGTAAG
ATCTGGCTGGATGAAACTATTAAGAAGCAAAATCACACTAATAATGTGATTTTTTACCTG
CTTAGGGATAGAAGGCCTTATGGCAATGCGCCCCAAGACTTTGGGCAGATATTTAACATG
TTTGATAATGAGCCCAGTACTGCAACAATTAAGAACGATTTGAGGGATAGGTTTCAGGTG
TTGAGGAAATTTCATGCCACTGTTGTTGGTGGTCCATATGGCATGAAGGAGCAGTCGTTG
GTGAAGAGGTTTTACAGGTTGAATCATCACGTGACTTATAATCATCAGGAGGCAGGGAAG
TATGAGAATCACACGGAGAATGCTTTGCTTCTGTACATGGCATGTACTCATGCCTCCAAT
CCTGTATATGCGACGTTGAAAATACGTATATACTTCTATGACAGTATTGGCAATTAA
>JN053429
ATGTCGAAGCGACCAGGAGATATCATCATTTCCACTCCAGGCTCCAAGGTTCGTCGAAGA
CTGAACTTCGACAGCCCATACAGGAACCGTGCTACTGCCCCCACTGTCCACGTCACAAAT
CGAAAACGGGCCTGGGTGAACAGGCCCATGTACAGAAAGCCCACGATGTACAGGATGTAT
AGAAGCCCAGACATACCTAGGGGCTGTGAAGGCCCATGTAAGGTCCAGTCGTTTGAACAG
AGGGATGATGTGAAGCACCTTGGTATCTGTAAGGTGATTAGTGATGTGACTCGTGGGCCT
GGGCTGACACACAGGGTCGGAAAGAGGTTTTGTATCAAGTCCATTTACATTCTTGGTAAG
ATCTGGCTGGATGAAACTATTAAGAAGCAAAATCACACTAATAATGTGATTTTTTACCTG
CTTAGGGATAGAAGGCCTTATGGCAATGCGCCCCAAGACTTTGGGCAGATATTTAACATG
TTTGATAATGAGCCCAGTACTGCAACAATTAAGAACGATTTGAGGGATAGGTTTCAGGTG
TTGAGGAAATTTCATGCCACTGTTGTTGGTGGTCCATATGGCATGAAGGAGCAGGCGTTG
GTGAAGAGGTTTTACAGGTTGAATCATCACGTGACTTATAATCATCAGGAGGCAGGGAAG
TATGAGAATCACACGGAGAATGCTTTGCTTCTGTACATGGCATGTACTCATGCCTCCAAT
CCTGTATATGCGACGTTGAAAATACGTATATACTTCTATGACAGTATTGGCAATTAA
>JN053426
ATGTCGAAGCGACCAGGAGATATCATCATTTCCACTCCAGGCTCCAAGGTTCGTCGAAGA
CTGAACTTCGACAGCCCATACAGGAACCGTGCTACTGCCCCCACTGTCCACGTCACAAAT
CGAAAACGGGCCTGGGTGAACAGGCCCATGTACAGAAAGCCCACGATGTACAGGATGTAT
AGAAGCCCAGACATACCTAGGGGCTGTGAAGGCCCATGTAAGGTCCAGTCGTTTGAACAG
AGGGATGATGTGAACCACCTTGTTATCTGTAAGTGGATTAGTGATGTGACTCGTGGCGCT
GGGCTGACACACAGGGTCGGAAAGAGGTTTTGTATCAAGTCCATTTACATTCTTGGTAAG
ATCTGGCTGGATGAAACTATTAAGAAGCAAAATCACACTAATAATGTGATTTTTTACCTG
CTTAGGGATAGAAGGCCTTATGGCATTTCGCCCAAGGACTTTGGGCAGAAATTAAACATG
TTTGATAATGAGCCCAGTACTGCAACAATTAAGAACGATTTGAGGGATAGGTTTCAGGTG
TTGAGGAAATTTCATGCCACTGTTGTTGGTGGTCCATATGGCATGAAGGAGCAGGCGTTG
GTGAAGAGGTTTTACAGGTTGAATCATCACGGGACTTATAATCATCAGGAGGCAGGGAAG
TATGAGAATCACACGGAGAATGCTTTGCTTCTGTACATGGCATGTACTCATGCCTCCAAT
CCTGTATATGCGACGTTGAAAATACGTATATACTTCTATGACAGTATTGGCAATTAA
>JN053425
ATGTCGAAGCGACCAGGAGATATCATCATTTCCACTCCAGGCTCCAAGGTTCGTCGAAGA
CTGAACTTCGACAGCCCATACAGGAACCGTGCTACTGCCTCCACTGTCCACGTCACAAAT
CGAAAACGGGCCTGGGTGAACAGGCCCATGTACAGAAAGCCCACGATGTACAGGATGTAT
AGAAGCCCAGACATACCTAGGGGCTGTGAAGGCCCATGTAAGGTCCAGTCGTTTGAACAG
AGGGATGATGTGAAGCACCTTGGTATCTGTAAGGTGATTAGTGATGTGACTCGTGGGCCT
GGGCTGACACACAGGGTCGGAAAGAGGTTTTGTATCAAGTCCATTTACATTCTTGGTAAG
ATCTGGCTGGATGAAACTATTAAGAAGCAAAATCACACTAATAATGTGATTTTTTACCTG
CTTAGGGATAGAAGGCCTTATGGCAATGCGCCCCAAGACTTTGGGCAGATATTTAACATG
TTTGATAATGAGCCCAGTACTGCAACAATTAAGAACGATTTGAGGGATAGGTTTCAGGTG
TTGAGGAAATTTCATGCCACTGTTGTTGGTGGTCCATATGGCATGAAGGAGCAGTCGTTG
GTGAAAAGGTTTTACAGGTTGAATCATCACGTGACTTATAATCATCAGGAGGCAGGGAAG
TATGAGAATCACACAGAGAATGCTTTGCTTCTGTACATGGCATGTACTCATGCCTCCAAT
CCTGTATATGCGACGTTGAAAATACGTATATACTTCTATGACAGTATTGGCAATTAA
>JN053424
ATGTCGAAGCGACCAGGAGATATCATCATTTCCACTCCAGGCTCCAAGGTTCGTCGAAGA
CTGAACTTCGACAGCCCATACAGGAACCGTGCTACTGCCCCCACTGTCCACGTCACAAAT
CGAAAACGGGCCTGGGTGAACAGGCCCATGTACAGAAAGCCCACGATGTACAGGATGTAT
AGAAGCCCAGACATACCTAGGGGCTGTGAAGGCCCATGTAAGGTCCAGTCGTTTGAACAG
AGGGATGATGTGAAGCACCTTGGTATCTGTAAGGTGATTAGTGATGTGACTCGTGGGCCT
GGGCTGACACACAGGGTCGGAAAGAGGTTTTGTATCAAGTCCATTTACATTCTTGGTAAG
ATCTGGCTGGATGAAACTATTAAGAAGCAAAATCACACTAATAATGTGATTTTTTACCTG
CTTAGGGATAGAAGGCCTTATGGCAATGCGCCCCAAGACTTTGGGCAGATATTTAACATG
TTTGATAATGAGCCCAGTACTGCAACAATTAAGAACGATTTGAGGGATAGGTTTCAGGTG
TTGAGGAAATTTCATGCCACTGTTGTTGGTGGTCCATATGGCATGAAGGAGCAGGCGTTG
GTGAAAAGGTTTTACAGGTTGAATCATCACGTGACTTATAATCATCAGGAGGCAGGGAAG
TATGAGAATCACACAGAGAATGCTTTGCTTCTGTATATGGCATGTACTCATGCCTCCAAT
CCTGTATATGCGACGTTGAAAATACGTATATACTTCTATGACAGTATTGGCAATTAA
>JN053422
ATGTCGAAGCGACCAGGAGATATCATCATTTCCACTCCAGGCTCCAAGGTTCGTCGAAGA
CTGAACTTCGACAGCCCATACAGGAACCGTGCTACTGCCCCCACTGTCCACGTCACAAAT
CGAAAACGGGCCTGGGTGAACAGGCCCATGTACAGAAAGCCCACGATGTACAGGATGTAT
AGAAGCCCAGACATACCTAGGGGCTGTGAAGGCCCATGTAAGGTCCAGTCGTTTGAGCAG
AGGGATGATGTGAAGCACCTTGGTATCTGTAAGGTGATTAGTGATGTGACTCGTGGGCCT
GGGCTGACACACAGGGTCGGAAAGAGGTTTTGTATCAAGTCCATTTACATTCTTGGTAAG
ATCTGGCTGGATGAAACTATTAAGAAGCAAAATCACACTAATAATGTGATTTTTTACCTG
CTTAGGGATAGAAGGCCTTATGGCAATGCGCCCCAAGACTTTGGGCAGATATTTAACATG
TTTGATAATGAGCCCAGTACTGCAACAATTAAGAACGATTTGAGGGATAGGTTTCAGGTG
TTGAGGAAATTTCATGCCACTGTTGTTGGTGGTCCATATGGCATGAAGGAGCAGTCGTTG
GTGAAAAGGTTTTACAGGTTGAATCATCACGTGACTTATAATCATCAGGAGGCAGGGAAG
TATGAGAATCACACAGAGAATGCTTTGCTTCTGTATATGGCATGTACTCATGCCTCCAAT
CCTGTATATGCGACGTTGAAAATACGTATATACTTCTATGACAGTATTGGCAATTAA
>JN053423
ATGTCGAAGCGACCAGGAGATATCATCATTTCCACTCCAGGCTCCAAGGTTCGTCGAAGA
CTGAACTTCGACAGCCCATACAGGAACCGTGCTACTGCCCCCACTGTCCACGTCACAAAT
CGAAAACGGGCCTGGGTGAACAGGCCCATGTACAGAAAGCCCACGATGTACAGGATGTAT
AGAAGCCCAGACATACCTAGGGGCTGTGAAGGCCCATGTAAGGTCCAGTCGTTTGAACAG
AGGGATGATGTGAAGCACCTTGGTATCTGTAAGGTGATTAGTGATGTGACTCGTGGGCCT
GGGCTGACACACAGGGTCGGAAAGAGGTTTTGTATCAAGTCCATTTACATTCTTGGTAAG
ATCTGGCTGGATGAAACTATTAAGAAGCAAAATCACACTAATAATGTGATTTTTTACCTG
CTTAGGGATAGAAGGCCTTATGGCAATGCGCCCCAAGACTTTGGGCAGATATTTAACATG
TTTGATAATGAGCCCAGTACTGCAACAATTAAGAACGATTTGAGGGATAGGTTTCAGGTG
TTGAGGAAATTTCATGCCACTGTTGTTGGTGGTCCATATGGCATGAAGGAGCAGGCGTTG
GTGAAAAGGTTTTACAGGTTGAATCATCACGTGACATATAATCATCAGGAGGCAGGGAAG
TATGAGAATCACACAGAGAATGCTTTGCTTCTGTACATGGCATGTACTCATGCCTCCAAT
CCTGTATATGCGACGTTGAAAATACGTATATACTTCTATGACAGTATTGGCAATTAA
>JN053430
ATGTCGAAGCGACCAGGAGATATCATCATTTCCACTCCAGGCTCCAAGGTTCGTCGAAGA
CTGAACTTCGACAGCCCATACAGGAACCGTGCTACTGCCCCCACTGTCCACGTCACAAAT
CGAAAACGGGCCTGGGTGAACAGGCCCATGTACAGAAAGCCCACGATGTACAGGATGTAT
AGAAGCCCAGACATACCTAGGGGCTGTGAAGGCCCATGTAAGGTCCAGTCGTTTGAGCAG
AGGGATGATGTGAAGCACCTTGGTATCTGTAAGGTGATTAGTGATGTGACGCGTGGGCCT
GGGCTGACACACAGGGTCGGAAAGAGGTTTTGTATCAAGTCCATTTACATTCTTGGTAAG
ATCTGGCTGGATGAAACTATTAAGAAGCAAAATCACACTAATAATGTGATTTTTTACCTG
CTTAGGGATAGAAGGCCTTATGGCAATGCGCCCCAAGACTTTGGGCAGATATTTAACATG
TTTGATAATGAGCCCAGTACTGCAACAATTAAGAACGATTTGAGGGATAGGTTTCAGGTG
TTGAGGAAATTTCATGCCACTGTTGTTGGTGGTCCATATGGCATGAAGGAGCAGGCGTTG
GTGAAAAGGTTTTACAGGTTGAATCATCACGTGACATACAATCATCAGGAGGCAGGGAAG
TATGAGAATCACACAGAGAATGCTTTGCTTCTGTATATGGCATGTACTCATGCCTCCAAT
CCTGTATATGCGACGTTGAAAATACGTATATACTTCTATGACAGTATTGGCAATTAA
>JN053427
ATGTCGAAGCGACCAGGAGATATCATCATTTCCACACCAGACTCCAAGGTTCGTCGAAGA
CTGAACTTCGACAGCCCATACAGGAACCGTGCTACTGCCCCCACTGTCCACGTCACAAAT
CGAAAACGGGCCTGGGTGAACAGGCCCATGTACAGAAAGCCCACGATGTACAGGATGTAT
AGAAGCCCAGACATACCTAGGGGCTGTGAAGGCCCATGTAAGGTCCAGTCGTTTGAGCAG
AGGGATGATGTGAAGCACCTTGGTATCTGTAAGGTGATTAGTGATGTGACGCGTGGGCCT
GGGCTGACACACAGGGTCGGAAAGAGGTTTTGTATCAAGTCCATTTACATTCTTGGTAAG
ATCTGGCTGGATGAAACTATTAAGAAGCAAAATCACACTAATAATGTGATTTTTTACCTG
CTTAGGGATAGAAGGCCTTATGGCAATGCGCCCCAAGACTTTGGGCAGATATTCAACATG
TTTGATAATGAGCCCAGTACTGCAACAATTAAGAACGATTTGAGGGATAGGTTTCAGGTG
TTGAGGAAATTTCATGCCACTGTTGTTGGTGGTCCATATGGCATGAAGGAGCAGGCGTTG
GTGAAAAGGTTTTACAGGTTGAATCATCACGTGACATATAATCATCAGGAGGCAGGGAAG
TATGAGAATCACACAGAGAATGCTTTGCTTCTGTATATGGCATGTACTCATGCCTCCAAT
CCTGTATATGCGACGTTGAAAATACGTATATACTTCTATGACAGTATTGGCAATTAA
>KR476372
ATGTCGAAGCGACCAGGAGATATCATCATTTCCACACCAGGCTCGAAGGTTCGTCGAAGG
CTGAACTTCGACAGCCCATACAGGAACCGTGCTACTGCCCCCACTGTCCACGTCACAAAT
CGAAAACGGGCCTGGATGAACAGGCCCATGTACAGAAAGCCCATGATGTACAGGATGTAT
AGAAGCCCAGACATACCTAGGGGCTGTGAAGGCCCATGTAAGGTCCAGTCGTTTGAGCAG
AGGGATGATGTGAAGCACCTTGGTATCTGTAAGGTGATTAGTGATGTGACACGTGGGCCT
GGGCTGACACACAGAGTCGGAAAGAGGTTTTGTATCAAGTCCATTTACATTCTTGGTAAG
GTCTGGATGGATGAAAATATTAAGAAGCAGAATCACACGAATAATGTGATGTTTTACCTG
CTTAGGGATAGAAGGCCTTATGGCAATACGCCCCAAGACTTTGGGCAGATATTTAACATG
TTTGATAATGAGCCGAGTACTGCAACAATTAAGAACGATTTGAGGGATAGGTTTCAGGTT
TTGAGGAAATTTCATGCCACGGTTATTGGTGGTCCATCTGGCATGAAGGAGCAAGCGTTG
GTGAAAAGGTTTTACAAGTTAAATCATCACGTGACATATAATCATCAGGAGGCAGGGAAG
TACGAGAATCACACAGAGAATGCTTTGCTTTTGTACATGGCATGTACTCATGCCTCCAAT
CCTATATATGCTACGTTGAAAATACGTATATACTTCTATGACAGTATTGGCAATTAA
>KR476371
ATGTCGAAGCGACCAGGAGATATCATCATTTCCACACCAGGCTCGAAGGTTCGTCGAAGG
CTGAACTTCGACAGCCCATACAGGAACCGTGCTACTGCCCCCACTGTCCACGTCACAAAT
CGAAAACGGGCCTGGATGAACAGGCCCATGTACAGAAAGCCCATGATGTACAGGATGTAT
AGAAGCCCAGACATACCTAGGGGCTGTGAAGGCCCATGTAAGGTCCAGTCGTTTGAGCAG
AGGGATGATGTGAAGCACCTTGGTATCTGTAAGGTGATTAGTGATGTGACACGTGGGCCT
GGGCTGACACACAGAGTCGGAAAGAGGTTTTGTATCAAGTCCATTTACATTCTTGGTAAG
GTCTGGATGGATGAAAATATTAAGAAGCAGAATCACACGAATAATGTGATGTTTTACCTG
CTTAGGGATAGAAGGCCTTATGGCAATACGCCCCAAGACTTTGGGCAGATATTTAACATG
TTTGATAATGAGCCGAGTACTGCAACAATTAAGAACGATTTGAGGGATAGGTTTCAGGTT
TTGAGGAAATTTCATGCCACGGTTATTGGTGGTCCATCTGGCATGAAGGAGCAAGCGTTG
GTGAAAAGGTTTTACAAGTTAAATCATCACGTGACATATAATCATCAGGAGGCAGGGAAG
TACGAGAATCACACAGAGAATGCTTTGCTTTTGTACATGGCATGTACTCATGCCTCCAAT
CCTATATATGCTACGTTGAAAATACGTATATACTTCTATGACAGTATTGGCAATTAA
>EU685325
ATGTCGAAGCGACCAGGAGATATCATCATTTCCACGCCAGGCTCGAAGGTTCGTCGAAGG
CTGAACTTCGACAGCCCATACAGGAACCGTGCTACTGCCCCCACTGTCCACGTCACAAAT
CGAAAACGGGCCTGGATGAACAGGCCCATGTACAGAAAGCCCATGATGTACAGGATGTAT
AGAAGCCCAGACATACCTAGGGGCTGTGAAGGCCCATGTAAGGTCCAGTCGTTTGAGCAG
AGGGATGATGTGAAGCACCTTGGTATCTGTAAGGTGATTAGTGATGTGACACGTGGGCCT
GGGCTGACACACAGAGTCGGAAAGAGGTTTTGTATCAAGTCCATTTACATTCTGGGTAAG
ATCTGGATGGATGAAAAGATTAAGAAGCAGAATCACACGAATAATGTGATGTTTTACCTG
CTTAGGGATAGAAGGCCGTATGGCAATACGCCCCAAGACTTTGGGCAGATATTTAACATG
TTTGATAATGAGCCCAGTACTGCAACATTAAAGCACGATTTGAGGGATAGGTTTCAGGTG
TTGAGGAAATTTCATGCCACTGTTATTGGTGGTCCATCTGGCATGAAGGAGCAGGCGTTG
GTGAAAAGGTTTTACAGGTTGAATCATCACGTGACATATAGTCATCAAGAGGCAGGGAAG
TACGAGAATCACACAGAGAATGCTTTGCTTTTGTACATGGCATGTACTCATGCCTCCAAT
CCTGTATATGCTACGTTGAAAATACGTATATACTTCTACGACAGTATAGGCAATTAA
>HG530111
ATGTCGAAGCGACCAGGAGATATCATCATTTCCACACCAGGCTCGAAGGTTCGTCGAAGG
CTGAACTTCGACAGCCCATACAGGAACCGTGCTACTGCCCCCACTGTCCACGTCACAAAT
CGAAAACGGGCCTGGGTGAACAGGCCCATGTACAGAAAGCCCATGATGTACAGGATGTAT
AGAAGCCCAGACATACCTAGGGGCTGTGAAGGCCCATGTAAGGTCCAGTCGTTTGAGCAG
AGGGATGATGTGAAGCACCTTGGTATCTGTAAGGTGATTAGTGATGTGACACGTGGGCCT
GGGCTGACACACAGAGTCGGAAAGAGGTTTTGTATCAAGTCCATTTACATTCTTGGAAAG
ATCTGGATGGATGAAAATATTAAGAAGCAGAATCACACGAATAATGTGATGTTTTACCTG
CTGAGGGATAGAAGGCCTTATGGCAATACGCCCCAAGACTTTGGGCAGATATTTAACATG
TTTGATAATGAGCCCAGTACTGCAACAATCAAGAACGATTTGAGGGATAGGTTTCAGGTG
TTGAGGAAATTTCATGCCACTGTTATTGGTGGTCCATCTGGCATGAAGGAGCAGGCGTTG
GTGAAAAGGTTTTACAGGTTGAATCATCACGTGACATATAATCATCAGGAGGCAGGGAAG
TACGAGAATCACACAGAGAATGCTTTGCTTTTGTACATGGCATGTACTCATGCCTCCAAT
CCTGTATATGCTACGTTGAAAATACGTATATACTTCTATGACAGTATTGGCAATTAA
>EU685320
ATGTCGAAGCGACCAGGAGATATCATCATTTCCACTCCAGGCTCGAAGGTTCGTCGAAGG
CTGAACTTCGACAGCCCATACAGGAACCGTGCTACTGCCCCCACTGTCCACGTCACAAAT
CGAAAACGGGCCTGGATGAACAGGCCCATGTACAGAAAGCCCATGATGTACAGGATGTAT
AGAAGCCCAGACATACCTAGGGGCTGTGAAGGCCCATGTAAGGTCCAGTCGTTTGAGCAA
AGGGATGATGTGAAGCACCTTGGTATCTGTAAGGTGATCAGTGATGTGACACGTGGGCCT
GGGCTGACACACAGGGTCGGAAAGAGGTTTTGTATCAAGTCCATTTACATTCTTGGTAAG
ATCTGGATGGATGAAAATATTAAGAAGCAGAATCACACTAATAATGTGATGTTTTACCTG
CTTAGGGATAGAAGGCCGTATGGCAATACGCCCCAAGACTTTGGGCAGATATTTAACATG
TTTGATAATGAGCCCAGTACTGCAACAATTAAGAACGATTTGAGGGATAGGTTTCAGGTG
ATGACGAAAGGGAACACCACTGTTATTGGTGGTCCATCTGGCATGAAGGAGCAGGCGTTG
GTGAAAAGGTTAAACAAGTTGAATCATCACGTGACATATAATCATCAGGAGGCAGGGAAG
TACGAGAATCACACAGAGAATGCGTTGCTTTTGTACATGGCATGTACGCATGCCTCCAAT
CCTGAAAATGCTACGTTGAAAATACGTATATACTTCTATGACAGTATTGGCAATTAA
>EU685318
ATGTCGAAGCGACCAGGAGATATCATCATTTCCACTCCAGGCTCGAAGGTTCGTCGAAGG
CTGAACTTCGACAGCCCATACAGGAACCGTGCTACTGCCCCCACTGTCCACGTCACAAAT
CGAAAACGGGCCTGGATGAACAGGCCCATGTACAGAAAGCCCATGATGTACAGGATGTAT
AGAAGCCCAGACATACCTAGGGGCTGTGAAGGCCCATGTAAGGTCCAGTCGTTTGAGCAA
AGGGATGATGTGAAGCACCTTGGTATCTGTAAGGTGATCAGTGATGTGACACGTGGGCCT
GGGCTGACACACAGGGTCGGAAAGAGGTTTTGTATCAAGTCCATTTACATTCTTGGTAAG
ATCTGGATGGATGAAAATATTAAGAAGCAGAATCACACTAATAATGTGATGTTTTACCTG
CTTAGGGATAGAAGGCCGTATGGCAATACGCCCCAAGACTTTGGGCAGATATTTAACATG
TTTGATAATGAGCCCAGTACTGCAACAATTAAGAACGATTTGAGGGATAGGTTTCAGGTG
TTGAGGAAATTTCATGCCACTGTTATTGGTGGTCCATCTGGCATGAAGGAGCAGGCGTTG
GTGAAAAGGTTTTACAGGTTGAATCATCACGTGACATATAATCATCAGGAGGCAGGGAAG
TACGAGAATCACACAGAGAATGCGTTGCTTTTGTACATGGCATGTACGCATGCCTCCAAT
CCTGTATATGCTACGTTGAAAATACGTATATACTTCTATGACAGTATTGGCAATTAA
>GQ204109
ATGTCGAAGCGACCAGGAGATATCATCATTTCCACTCCAGGCTCCAAGGTTCGTCGAAGG
CTGAACTTCGACAGCCCATACAGGAACCGTGCTACTGCCCCCACTGTCCACGTCACAAAT
CGAAAACGGGCCTGGATGAACAGGCCCATGTACAGAAAGCCCATGATGTACAGGATGTAT
AGAAGCCCAGACATACCCAGGGGCTGTGAAGGCCCATGTAAGGTCCAGTCGTTTGAGCAG
AGGGATGATGTTAAGCACCTTGGTATCTGTAAGGTGATTAGTGATGTGACACGTGGGCCT
GGGCTGACACACAGGGTCGGAAAGAGGTTTTGTATCAAGTCCGTTTACATTCTTGGCAAG
ATCTGGATGGATGAAAATATTAAGAAGCAGAATCACACTAATAATGTGATGTTTTACCTG
CTTAGGGATAGAAGGCCTTATGGCAATACGCCCCAAGACTTTGGGCAGATATTTAACATG
TTTGATAATGAGCCCAGTACTGCAACAATTAAGAACGATTTGAGGGATAGGTTTCAGGTG
TTGAGGAAATTTCATGCCACTGTTATTGGTGGTCCATCTGGCATGAAGGAGCAGGCTTTG
GTGAAAAGGTTTTACAGGTTGAATCATCACGTGACATATAATCATCAGGAGGCAGGGAAG
TATGAGAATCACACAGAGAATGCGTTGCTTTTGTACATGGCATGTACTCATGCCTCCAAT
CCTGTATATGCTACGTTGAAAATACGTATATACTTCTATGACAGTATTGGCAATTAA
>GQ204108
ATGTCGAAGCGACCAGGAGATATCATCATTTCCACTCCAGGCTCCAAGGTTCGTCGAAGG
CTGAACTTCGACAGCCCATACAGGAACCGTGCTACTGCCCCCACTGTCCACGTCACAAAT
CGAAAACGGGCCTGGATGAACAGGCCCATGTACAGAAAGCCCATGATGTACAGGATGTAT
AGAAGCCCAGACATACCCAGGGGCTGTGAAGGCCCATGTAAGGTCCAGTCGTTTGAGCAG
AGGGATGATGTTAAGCACCTTGGTATCTGTAAGTGTATTAGTGATGTGACACGTGGGCCT
GGGCTGACACACAGGGTCGGAAAGAGGTTTTGTATCAAGTCCGTTTACATTCTTGGTACG
ATCTGGATGGATGAAAATATTAAGAAGCAGAATCACACTAATAATGTGATGTTTTACCTG
CTTAGGGATAGAAGGCCTTATGGCAATACGCCCCAAGACTTTGGGCAGATATTTAACATG
TTTGATAATGAGCCCAGTACTGCAACAATTAAGAACGATTTGAGGGATAGGTTTCAGGTG
TTGAGGAAATTTCATGCCACTGTTATTGGTGGTCCATCTGGCATGAAGGAGCAGGCTTTG
GTGAAAAGGTTTTACAGGTTGAATCATCACGTGACATATAATCATCAGGAGGCAGGGAAG
TATGAGAATCACACAGAGAATGCGTTGCTTTTGTACATGGCATGTACTCATGCCTCCAAT
CCTGTATATGCTACGTTGAAAATACGTATATACTTCTATGACAGTATTGGCAATTAA
>EU685322
ATGTCGAAGCGACCAGGAGATATCATCATTTCCACTCCAGGCTCCAAGGTTCGTCGAAGG
CTGAACTTCGACAGCCCATACAGGAACCGTGCTACTGCCCCCACTGTCCACGTCACAAAT
CGAAAACGGGCCTGGATGAACAGGCCCATGTACAGAAAGCCCATGATGTACAGGATGTAT
AGAAGCCCAGACATACCTAGGGGCTGTGAAGGCCCATGTAAGGTCCAGTCGTTTGAGCAG
AGGGATGATGTGAAGCACCTTGGTATCTGTAAGGTGATTAGTGATGTGACACGTGGGCCT
GGGCTGACACACAGGGTCGGAAAGAGGTTTTGTATCAAGTCCATTTACATTCTTGGGAAG
ATCTGGATGGATGAAAATATTAAGAAGCAGAATCACACTAATAATGTGATGTTTTACCTG
CTTAGGGATAGAAGGCCTTATGGCAATACGCCCCAAGACTTTGGGCAGATATTTAACATG
TTTGATAATGAGCCCAGTACTGCAACAATTAAGAACGATTTGAGGGATAGGTTTCAAGTG
TTGAGGAAATTTCATGCCACTGTTATTGGTGGTCCATCTGGCATGAAGGAGCAGGCATTG
GTGAAAAGGTTTTACAGGTTGAATCATCACGTGACATATAATCATCAGGAGGCAGGGAAG
TATGAGAATCACACAGAGAATGCTTTGCTTCTATACATGGCATGTACGCATGCCTCCAAT
CCTGTATATGCTACGTTGAAAATACGTATATACTTCTACGACAGTATTGGCAATTAA
>FJ807631
ATGTCGAAGCGACCAGGAGATATCATCATTTCCACTCCAGGCTCCAAGGTTCGTCGAAGG
CTGAACTTCGACAGCCCATACAGGAACCGTGCTACTGCCCCCACTGTCCACGTCACAAAT
CGAAAACGGGCCTGGACGAACAGGCCCATGTACAGAAAGCCCATGATGTACAGGATGTAT
AGAAGCCCAGACATACCTAGGGGCTGTGAAGGGCCATGTAAGGTCCAGTCGTTTGAGCAG
AGAGATGATGTGAAGCACCTTGGTATATGTAAGGTGATTAGTGACGTGACACGTGGGCCT
GGGCTGACACACAGGGTCGGAAAGAGGTTTTGTATCAAGTCCATATATATTCTCGGGAAG
ATCTGGATGGATGACAATATTAAGAAGCAGAATCACACTAATAATGTGATTTTTTATCTG
CTTAGGGATAGAAGGCCTTATGGCAATGCGCCCCAAGACTTTGGGCAAATATTTAACATG
TTTGATAATGAGCCCAGTACTGCAACAATTAAGAACGATTTGAGGGATAGGTTTCAAGTG
TTGAGGAAATTTCATGCCACAGTTGTTGGTGGTCCATCGGGCATGAAAGAGCAGGCTTTG
GTGAAAAGGTTTTACAGGTTGAATCATCACGTGACATATAATCATCAGGAGGCAGGGAAG
TATGAGAATCACACAGAGAATGCTTTGCTTCTGTACATGGCATGTACTCATGCCTCCAAT
CCTGTATATGCTACGTTGAAAATACGTATATACTTCTATGACAGTATTGGCAATTAA
