# Supplementary material for: Gene Overlapping as a Modulator of Begomovirus Evolution
Source: Microorganisms. 2022 Feb 4;10(2):366. doi: 10.3390/microorganisms10020366 (PMC8875319; doi:10.3390/microorganisms10020366)
Supplement: Supplementary file 1 [file microorganisms-10-00366-s001.zip › File S1/African_cassava_mosaic_virus/DNA/DNA_AC4.fasta]

>KT869131
------------TTACATTAAGAGCTTCTGACTTACTGCCGCTGTTAAGCGCTTTGGCGT
AAGCATCATTCGCTGATTGTTGACCGCCTCTAGCAGATCGTCCATCGATCTGAAATTGTC
CCCATTCGACGGTGTCTCCGTCCTTATCCAGATAGGACTTGACATCTGAGCTGGATTTGG
CACCTTGAATGTTGGGGTGGAAACCGGTGCTACAGCTTGGGTGTACACAATCGAAGAGAC
GATTGTTCGTGATCGTGATTTTTCCCTCGAATTGGATGAGTGCATGCAAGTGAGGTTCTC
CATTCCGATGCAGCTCTCTGCAGATTTTAATGAACTTAGGGTTCGATGGGAGAGAGAGTG
TTTGAAGGAATGACAGCAGGTGTTCTTTGGGTATAGAACACTTTGGGTATGTGAGAAAGA
CAT
>KT869129
------------TTACATTAAGAGCTTCTGACTTACTGCCGCTGTTAAGCGCTTTGGCGT
AAGCATCATTCGCTGATTGTTGACCGCCTCTAGCAGATCGTCCATCGATCTGAAATTGTC
CCCATTCGACGGTGTCTCCGTCCTTATCCAGATAGGACTTGACATCTGAGCTGGATTTGG
CACCTTGAATGTTGGGGTGGAAACCGGTGCTACAGCTTGGGTGTACACAATCGAAGAGAC
GATTGTTCGTGATCGTGATTTTTCCCTCGAATTGGATGAGTGCATGCAAGTGAGGTTCTC
CATTCCGATGCAGCTCTCTGCAGATTTTAATGAACGTAGGGTTCGATGGGAGAGAGAGTG
TTTGAAGGAATGACAGCAGGTGTTCTTTGGGTATAGAACACTTTGGGTATGTGAGAAAGA
CAT
>KT869130
------------TTACATTAAGAGCTTCTGACTTACTGCCGCTGTTAAGCGCTTTGGCGT
AAGCATCATTCGCTGATTGTTGACCGCCTCTAGCAGATCGTCCATCGATCTGAAATTGTC
CCCATTCGACGGTGTCTCCGTCCTTATCCAGATAGGACTTGACATCTGAGCTGGATTTGG
CACCTTGAATGTTGGGGTGGAAACCGGTGCTACAGCTTGGGTGTACACAATCGAAGAGAC
GATTGTTCGTGATCGTGATTTTTCCCTCGAATTGGATGAGTGCATGCAAGTGAGGTTCTC
CATTCCGATGCAGCTCTCTGCAGATTTTAATGAACTTAGGGTTCGATGGGAGAGAGAGTG
TTTGAAGGAATGACAGCAGGTGTTCTTTGGGTATAGAACACTTTGGGTATGTGAGAAAGA
CAT
>JN053431
CTAATTCCCTAATGACATTAAGAGCTTCTGACTTACTGCCGCTGTTAAGCGCTTTCGCGT
AAGCATCATTCGCTGATTGTTGACCGCCTCTAGCAGATCGTCCATCGATTTGAAATTGTC
CCCATTCGACGGTGTCGCCGTCCTTATCCAGATAGGACTTGACATCTGAGCTTGATTTGG
CACCTTGAATGTTGGGGTGGAAACTGGTGCTACAGCTTGGGTGTACACAATCGAAGAGAC
GATTGTTCGTAATCGTGATTTTACCCTCGAATTGGATGAGGGCATGCAAGTGAGGTTCTC
CATTCTGATGCAGCTCTCTACAGATTTTAATGAACTTAGGGTTTGATGGGAGAGAGAGTG
TTTGAATGAATGACAGTAGGTGTTCTTTGGGTATAGAACACTTTGGGTATGTGAGAAAGA
CAT
>JN053421
CTAATTCCCTAATGACATTAAGAGCTTCTGACTTACTGCCGCTGTTAAGCGCTTTCGCGT
AAGCATCATTCGCTGATTGTTGACCGCCTCTAGCAGATCGTCCATCGATTTGAAATTGTC
CCCATTCGACGGTGTCGCCGTCCTTATCCAGATAGGACTTGACATCTGAGCTTGATTTGG
CACCTTGAATGTTGGGGTGGAAACTGGTGCTACAGCTTGGGTGTACACAATCGAAGAGAC
GATTGTTCGTAATCGTGATTTTACCCTCGAATTGGATGAGGGCATGCAAGTGAGGTTCTC
CATTCTGATGCAGCTCTCTACAGATTTTAATGAACTTAGGGTTTGATGGGAGAGAGAGTG
TTTGAATGAATGACAGTAGGTGTTCTTTGGGTATAGAACACTTTGGGTATGTGAGAAAGA
CAT
>JN053429
CTAATTCCCTAATGACATTAAGAGCTTCTGACTTACTGCCGCTGTTAAGCGCTTTCGCGT
AAGCATCATTCGCTGATTGTTGACCGCCTCTAGCAGATCGTCCATCGATTTGAAATTGTC
CCCATTCGACGGTGTCGCCGTCCTTATCCAGATAGGACTTGACATCTGAGCTTGATTTGG
CACCTTGAATGTTGGGGTGGAAACTGGTGCTACAGCTTGGGTGTACACAATCGAAGAGAC
GATTGTTCGTAATCGTGATTTTACCCTCGAATTGGATGAGGGCATGCAAGTGAGGTTCTC
CATTCTGATGCAGCTCTCTACAGATTTTAATGAACTTAGGGTTTGATGGGAGAGAGAGTG
TTTGAATGAATGACAGTAGGTGTTCTTTGGGTATAGAACACTTTGGGTATGTGAGAAAGA
CAT
>JN053428
CTAATTCCCTAATGACATTAAGAGCTTCTGACTTACTGCCGCTGTTAAGCGCTTTCGCGT
AAGCATCATTCGCTGATTGTTGACCGCCTCTAGCAGATCGTCCATCGATTTGAAATTGTC
CCCATTCGACGGTGTCGCCGTCCTTATCCAGATAGGACTTGACATCTGAGCTTGATTTGG
CACCTTGAATGTTGGGGTGGAAACTGGTGCTACAGCTTGGGTGTACACAATCGAAGAGAC
GATTGTTCGTAATCGTGATTTTACCCTCGAATTGGATGAGGGCATGCAAGTGAGGTTCTC
CATTCTGATGCAGCTCTCTACAGATTTTAATGAACTTAGGGTTTGATGGGAGAGAGAGTG
TTTGAATGAATGACAGTAGGTGTTCTTTGGGTATAGAACACTTTGGGTATGTGAGAAAGA
CAT
>JN053426
CTAATTCCCTAATGACATTAAGAGCTTCTGACTTACTGCCGCTGTTAAGCGCTTTCGCGT
AAGCATCATTCGCTGATTGTTGACCGCCTCTAGCAGATCGTCCATCGATTTGAAATTGTC
CCCATTCGACGGTGTCGCCGTCCTTATCCAGATAGGACTTGACATCTGAGCTTGATTTGG
CACCTTGAATGTTGGGGTGGAAACTGGTGCTACAGCTTGGGTGTACACAATCGAAGAGAC
GATTGTTCGTAATCGTGATTTTACCCTCGAATTGGATGAGGGCATGCAAGTGAGGTTCTC
CATTCTGATGCAGCTCTCTACAGATTTTAATGAACTTAGGGTTTGATGGGAGAGAGAGTG
TTTGAATGAATGACAGTAGGTGTTCTTTGGGTATAGAACACTTTGGGTATGTGAGAAAGA
CAT
>JN053425
CTAATTCCCTAATGACATTAAGAGCTTCTGACTTACTGCCGCTGTTAAGCGCTTTGGCGT
AAGCATCATTCGCTGATTGTTGACCGCCTCTAGCAGATCGTCCATCGATTTGAAATTGTC
CCCATTCGACGGTGTCTCCGTCCTTATCCAGATAGGACTTGACATCTGAACTTGATTTGG
CACCTTGAATGTTGGGGTGGAAACTGGTGCTACAGCTTGGGTGTACACAATCGAAGAGAC
GATTGTTCGTAATCGTGATTTTACCCTCGAATTGGATGAGGGCATGCAAGTGAGGTTCTC
CATTCTGATGCAGCTCTCTACAGATTTTAATGAACTTAGGGTTTGATGGGAGAGAGAGTG
TTTGAATGAATGACAGTAGGTGTTCTTTGGGTATAGAACACTTTGGGTATGTGAGAAAGA
CAT
>JN053424
CTAATTCCCTAATGACATTAAGAGCTTCTGACTTACTGCCGCTGTTAAGCGCTTTGGCGT
AAGCATCATTCGCTGATTGTTGACCGCCTCTAGCAGATCGTCCATCGATTTGAAATTGTC
CCCATTCGACGGTGTCTCCGTCCTTATCCAGATAGGACTTGACATCTGAGCTTGATTTGG
CACCTTGAATGTTGGGGTGGAAACTGGTGCTACAGCTTGGGTGTACACAATCGAAGAGAC
GATTGTTCGTAATCGTGATTTTACCCTCGAATTGGATGAGGGCATGCAAGTGAGGTTCTC
CATTCTGATGCAGCTCTCTACAGATTTTAATGAACTTAGGGTTTGATGGGAGAGAGAGTG
TTTGAATGAATGACAGTAGGTGTTCTTTGGATATAGAACACTTTGGGTATGTGAGAAAGA
CAT
>JN053430
CTAATTCCCTAATGACATTAAGAGCTTCTGACTTACTGCCGCTGTTAAGCGCTTTGGCGT
AAGCATCATTCGCTGATTGTTGACCGCCTCTAGCAGATCGTCCATCGATCTGAAATTGTC
CCCATTCGACGGTGTCTCCGTCCTTATCCAGATAGGACTTGACATCTGAGCTTGATTTGG
CACCTTGAATGTTCGGGTGGAAACTGGTGCTACAGCTTGGGTGTACACAATCGAAGAGAC
GATTGTTCGTAATCGTGATTTTACCCTCGAATTGGATGAGGGCATGTAAGTGAGGTTCCC
CAGTCTGATGCAGCTCTCTACAGATTTTAATGAACTTAGGGTTTGATGGGAGAGAGAGTG
TTTGAATGAATGACAGTAGGTGTTCTTTGGGTATAGAACACTTTGGGTATGTGAGAAAGA
CAT
>JN053422
CTAATTCCCTAATGACATTAAGAGCTTCTGACTTACTGCCGCTGTTAAGCGCTTTGGCGT
AAGCATCATTCGCTGATTGTTGACCGCCTCTAGCAGATCGTCCATCGATCTGAAATTGTC
CCCATTCGACGGTGTCTCCGTCCTTATCCAGATAGGACTTGACATCTGAGCTTGATTTGG
CACCTTGAATGTTGGGGTGGAAACTGGTGCTACAGCTTGGGTGTACACAATCGAAGAGAC
GATTGTTCGTAATCGTGATTTTACCCTCGAATTGGATGAGGGCATGTAAGTGAGGTTCCC
CAGTCTGATGCAGCTCTCTACAGATTTTAATGAACTTAGGGTTTGATGGGAGAGAGAGTG
TTTGAATGAATGACAGTAGGTGTTCTTTGGGTATAGAACACTTTGGGTATGTGAGAAAGA
CAT
>JN053423
CTAATTCCCTAATGACATTAAGAGCTTCTGACTTACTGCCGCTGTTAAGCGCTTTGGCGT
AAGCATCATTCGCTGATTGTTGACCGCCTCTAGCAGATCGTCCATCGATCTGAAATTGTC
CCCATTCGACGGTGTCTCCGTCCTTATCCAGATAGGACTTGACATCTGAGCTTGATTTGG
CACCTTGAATGTTGGGGTGGAAACTGGTGCTACAGCTTGGGTGTACACAATCGAAGAGAC
GATTGTTCGTAATCGTGATTTTACCCTCGAATTGGATGAGGGCATGTAAGTGAGGTTCCC
CAGTCTGATGCAGCTCTCTACAGATTTTAATGAACTTAGGGTTTGATGGGAGAGAGAGTG
TTTGAATGAATGACAGTAGGTGTTCTTTGGGTATAGAACACTTTGGGTATGTGAGAAAGA
CAT
>JN053427
CTAATTCCCTAATGACATTAAGAGCTTCTGACTTACTGCCGCTGTTAAGCGCTTTGGCGT
AAGCATCATTCGCTGATTGTTGACCGCCTCTAGCAGATCGTCCATCGATCTGAAATTGTC
CCCATTCGACGGTGTCTCCGTCCTTATCCAGGTAGGACTTGACATCGGAACTTGATTTGG
CACCTTGAATGTTGGGGTGGAAACTGGTGCTACAGCTTGGGTGTACACAATCGAAGAGAC
GATTGTTCGTAATCGTGATTTTACCCTCGAATTGGATGAGGGCATGTAAGTGAGGTTCCC
CATTCTGATGCAGCTCTCTACAGATTTTAATGAACTTAGGGTTTGATGGGAGAGAGAGTG
TTTGAATGAATGACAGTAGGTGTTCTTTGGATATAGAACACTTTGGGTATGTGAGAAAGA
CAT
>FN435276
------------TTACATTAAGAGCTTCGGACTTACTTCCGCTGTTAAGCGCTTTGGCGT
AAGCATCATTGGCGGATTGTTGACCGCTTCGAGCAGATCGTCCATCGATCTGAAATTGTC
CCCATTCGACGGTGTCTCCGTCCTTATCCAGATAGGACTTAACATCTGAACTTGATTTGG
CACCTTGAATGTTGGGGTGGAAACTGGTGCTACAGCTTGGGTGTACACAATCGAAGAGAC
GATTGTTCGTAATCGTGATTTTACCCTCGAATTGGATGAGGGCATGCAAGTGAGGTTCCC
CATTCTGATGCAGCTCTCTACAGATTTTAATGAACTTAGGGTTTGATGGGAGAGAGAGTG
TTTGAATGAATGACAGTAAGTGTTCTTTGGGTATAGAACACTTTGGGTATGTGAGAAAGA
CAT
>FN435271
--------------ACATTAAGAGCTTCCGACTTACTTCCGCTGTTAAGCGCTTTGGCGT
AAGCATCATTGGCGGATTGTTGACCGCTTCGAGCAGATCGTCCATCGATCTGAAATTGTC
CCCATTCGACGGTGTCTCCGTCCTTATCCAGATAGGACTTAACATCTGAACTTGATTTGG
CACCTTGAATGTTGGGGTGGAAACTGGTGCTACAGCTTGGGTGTACACAATCGAAGAGAC
GATTGTTCGTAATCGTGATTTTTCCCTCGAATTGGATGAGGGCATGCAAGTGAGGTTCCC
CATTCTGATGCAGCTCTCTACAGATTTTAATGAACTTAGGGTTTGATGGGAGAGAGAGTG
TTTGAATGAATGACAGTAGGTGTTCTTTGGGTATAGAACACTTTGGGTATGTGAGAAAGA
CAT
>HE814065
------------TTACGTTAAGAGCTTCGGACTTACTGCCGCTGTTAAGCGCTTTGGCGT
AAGCATCATTCGCGGATTGTTGACCGCCTCGAGCAGATCGTCCATCGATCTGAAATTGTC
CCCATTCGACTGTGTCTCCGTCCTTATCCAGATAGGACTTGACATCTGAGCTTGATTTGG
CACCTTGAATGTTGGGGTGGAAACTGGTGCTACAGCTTGGGTGTACACAATCGAAGAGAC
GATTGTTCGTAATCGTGATTTTACCCTCGAATTGGATGAGGGCATGCAAGTGAGGTTCCC
CATTCTGATGCAGCTCTCTGCAGATTTTAATGAACTTAGGGTTGGATGGGAGAGAGAGTG
TCTGAATGAATGATAGTAGGTGTTCTTTGGGTATAGAACACTTTGGGTATGTGAGAAAGA
CAT
>HE814062
CTAATTCCCTAATGACATTAAGAGCTTCTGACTTACTGCCGCTGTTAAGCGCTTTGGCGT
AAGCATCATTCGCGGATTGTTGACCGCCTCTAGCAGATCGTCCATCGATCTGAAATAGTC
CCCATTCAACGGTGTCTCCGTCCTTATCCAGATAGGACTTGACATCTGAGCTTGATTTGG
CACCTTGAATGTTGGGGTGGAAATTGGTGCTACAGCTTGGGTGTACACAATCGAAGAGAC
GATTGTTCGTAATCGTGATTTTACCCTCGAATTGGATGAGGGCATGCAAGTGAGGTTCCC
CATTCTGATGCAGCTCTCTACAGATTTTAATGAACTTAGGGTTGGATGGGAGAGAGAGTG
TTTGAATGAATGACAGTAGGTGTTCTTTGGGTATAGAACACTTTGGGTATGTGAGAAAGA
CAT
>KT869128
CTAATTCCCTAATGACATTAAGAGCTTCTGACTTACTGCCGCTGTTAAGCGCTTTGGCGT
AAGCATCATTCGCTGATTGTGGACCTCCTCTAGCAGATCGTCCATCGATCTGAAATTGAC
CCCATTCGACGGTGTCACCGTCCTTATCCAGATAGGACTTGACATCTGAGCTTGATTTGG
CACCTTGAATGTTGGGGTGGAAACGGGTGCTACAGCTTGGGTGTACACAATCGAAGAGAC
GATTGTTCGTAATCGTGATTTTGCCTTCGAATTGGATGAGGGCATGCAAGTGAGGTTCCC
CATTCTGATGCAGCTCTCTACAGATTTTAATGAATTTAGGGTTTGATGGGAGAGAGAGTG
TTTGAATGAATGACAGCAGGTGTTCTTTGGATATAGAACACTTTGGGTATGTGAGAAAGA
CAT
>KT869127
CTAATTCCCTAATGACATTAAGAGCTTCTGACTTACTGCCGCTGTTAAGCGCTTTGGCGT
AAGCATCATTCGCTGATTGTGGACCTCCTCTAGCAGATCGTCCATCGATCTGAAATTGAC
CCCATTCGACGGTGTCACCGTCCTTATCCAGATAGGACTTGACATCTGAGCTTGATTTGG
CACCTTGAATGTTGGGGTGGAAACGGGTGCTACAGCTTGGGTGTACACAATCGAAGAGAC
GATTGTTCGTAATCGTGATTTTGCCTTCGAATTGGATGAGGGCATGCAAGTGAGGTTCCC
CATTCTGATGCAGCTCTCTACAGATTTTAATGAATTTAGGGTTTGATGGGAGAGAGAGTG
TTTGAATGAATGACAGCAGGTGTTCTTTGGATATAGAACACTTTGGGTATGTGAGAAAGA
CAT
>GQ204109
CTAATTCCCTAATGACATTAAGAGCTTCTGACTTACTGCCGCTGTTAAGCGCTTTGGCGT
AAGCATCATTTGCGGACTGTTGACCTCCTCTAGCAGATCGTCCATCGATCTGAAATCGTC
CCCATTCGACGGTGTCGCCGTCCTTATCCAGGTATGACTTGACATCTGAGCTTGATTTGG
CACCTTGAATGTTGGGGTGGAAACTGGTGCTACAGCTTGGGTGTAGACAATCGAAGAGAC
GATTGTTCGTAATCGTGATTTTGCCCTCGAATTGGATGAGGGCATGCAAGTGAGGTTCCC
CATTCTGATGCAGCTCTCTACAGATTTTAATGAACTTAGGGTTAGATGGGAGAGAGAGTG
TTTGAATGAATGACAGCAGGTGTTCTTTGGGGATAGAACACTTTGGGTATGTGAGAAAGA
CAT
>GQ204106
CTAATTCCCTAATGACATTAAGAGCTTCTGACTTACTGCCGCTGTTAAGCGCTTTGGCGT
AAGCATCATTTGCGGACTGTTGACCTCCTCTAGCAGATCGTCCATCGATCTGAAATCGTC
CCCATTCGACGGTGTCGCCGTCCTTATCCAGGTATGTCTTGACATCTGAGCTTGATTTGG
CACCTTGAATGTTGGGGTGGAAACTGGTGCTACAGCTTGGGTGTAGACAATCGAAGAGAC
GATTGTTCGTAATCGTGATTTTGCCCACGAATTGGATGAGGGCATGCAAGTGAGGTTCCC
CATTCTGATGCAGCTCTCTACAGATTTTAATGAACTTAGGGTTAGATGGGAGAGAGAGTG
TTTGAATGAATGACAGCAGGTGTTCTTTGGGGATAGAACACTTTGGGTATGTGAGAAAGA
CAT
>GQ204107
CTAATTCCCTAATGACATTAAGAGCTTCTGACTTACTGCCGCTGTTAAGCGCTTTGGCGT
AAGCATCATTTGCGGACTGTTGACCTCCTCTAGCAGATCGTCCATCGATCTGAAATCGTC
CCCATTCGACGGTGTCGCCGTCCTTATCCAGGTATGACTTGACATCTGAGCTTGATTTGG
CACCTTGAATGTTGGGGTGGAAACTGGTGCTACAGCTTGGGTGTAGACAATCGAAGAGAC
GATTGTTCGTAATCGTGATTTTGCCCTCGAATTGGATGAGGGCATGCAAGTGAGGTTCCC
CATTCTGATGCAGCTCTCTACAGATTTTAATGAACTTAGGGTTAGATGGGAGAGAGAGTG
TTTGAATGAATGACAGCAGGTGTTCTTTGGGGATAGAACACTTTGGGTATGTGAGAAAGA
CAT
>GQ204108
TTAATTCCCTAATGACATTAAGAGCTTCTGACTTACTGCCGCTGTTAAGCGCTTTGGCGT
AAGCATCATTTGCGGACTGTTGACCTCCTCTAGCAGATCGTCCATCGATCTGAAATCGTC
CCCATTCGACGGTGTCGCCGTCCTTATCCAGGTATGACTTGACATCTGAGCTTGATTTGG
CACCTTGAATGTTGGGGTGGAAACTGGTGCTACAGCTTGGGTGTAGACAATCGAAGAGAC
GATTGTTCGTAATCGTGATTTTGCCCTCGAATTGGATGAGGGCATGCAAGTGAGGTTCCC
CATTCTGATGCAGCTCTCTACAGATTTTAATGAACTTAGGGTTAGATGGGAGAGAGAGTG
TTTGAATGAATGACAGCAGGTGTTCTTTGGGGATAGAACACTTTGGGTATGTGAGAAAGA
CAT
>GQ169505
CTAATTCCCTAATGACATTAAGAGCTTCTGACTTACTGCCGCTGTTAAGCGCTTTGGCGT
AAGCATCATTTGCGGACTGTTGACCGCCTCTAGCAGATCGTCCATCGATCTGAAATTGTC
CCCATTCGACGGTGTCGCCGTCCTTATCCAGGTATGACTTGACATCTGAGCTTGATTTGG
CACCTTGAATGTTGGGGTGGAAACTGGTGCTACAGCTTGGGTGTAGACAATCGAAGAGAC
GATTGTTCGTAATCGTGATTTTGCCCTCGAATTGGATGAGGGCATGCAAGTGAGGTTCCC
CATTCTGATGCAGCTCTCTACAGATTTTAATGAACTTAGGGTTAGATGGGAGAGAGAGTG
TTTGAATGAATGACAGCAGGTGTTCTTTGGGGATAGAACACTTTGGGTATGTGAGAAAGA
CAT
>FJ807631
CTAATTCCCTAATAACATTAAGAGCTTCTGACTTACTGCCGCTGTTAAGCGCTTTGGCGT
AAGCATCATTCGCTGATTGTTGACCTCCCCTAGCAGATCGTCCATCGATCTGAAATTGTC
CCCATTCGACGGTGTCTCCGTCCTTATCCAGATATGACTTGACATCGGAGCTGGATTTGG
CACCTTGAATGTTGGGGTGGAAACTGGTGCTACAGCTTGGGTGTACACAATCGAATAGAC
GATTGTTCGTAATCGTGATTTTGCCCTCGAATTGGATGAGGGCATGCAAGTGAGGTTCCC
CATTCTGATGCAGCTCTCTACAGATTTTAATGAACTTAGGGTTTGATGGGAGAGAGAGTG
TTTGAATGAATGACAGCAGGTGTTCTTTGGTAATAGAACACTTTGGGTATGTGAGAAAGA
CAT
>EU685322
------------TTACATTAAGAGCCTCTGACTTACTGCCGCTGTTAAGCGCTTTGGCGT
AAGCATCATTCGCTGATTGTTGACCTCCTCTAGCAGATCGTCCATCGATCTGAAATTGTC
CCCATTCGATAGTGTCTCCGTCCTTATCCAGATAGGACTTGACATCGGAGCTGGATTTGG
CACCTTGAATGTTGGGGTGGAAATTGGTGCTACAGCTTGGGTGTACGCAATCGAAGAGAC
GATTGTTCGTAATCGTGATTTTGCCCTCGAATTGGATGAGGGCATGCAAGTGAGGTTCCC
CATTCTGATGCAGCTCTCTACATATTTTAATGAACTTAGGGTTGGATGGGAGAGATAGCG
TTCGAATGAATGACAGCAGGTGTTCTTTGGGTATAGAACATTTTGGGTATGTGAGAAAGA
CAT
>HG530111
------------TTACATTAAGAGCTTCTGACTTACTGCCGCTGTTAAGCGCTTTGGCGT
AAGCATCATTCGCTGATTGTTGACCGCCTCGAGCAGATCGTCCATCGATCTGAAATTGCC
CCCATTCGACGGTGTCTCCGTCCTTATCCAGATAGGACTTGACATCTGAGCTTGATTTGG
CACCTTGAATGTTGGGGTGGAAATTGGTGCTACAGCTTGGGTGTACACAATCGAAGAGAC
GATTGTTCGTAATCGTGATTTTGCCCTCGAATTGGATGAGGGCATGCAAGTGAGGTTCCC
CATTCTGATGCAGCTCTCTACAGATTTTAATGAACTTAGGGTTTGATGGGAGAGATAGTG
TTTGAAGGAATGACAGCAGGTGTTCTTTGGGTATAGAACACTTTGGGTAGGTGAGAAAGA
CAT
>HG530110
------------TTACATTAAGAGCTTCTGACTTACTGCCGCTGTTAAGCGCTTTGGCGT
AAGCATCATTCGCTGATTGTTGACCGCCTCGAGCAGATCGTCCATCGATCTGAAATTGCC
CCCATTCGACGGTGTCTCCGTCCTTATCCAGATAGGACTTGACATCTGAGCTTGATTTGG
CACCTTGAATGTTGGGGTGGAAATTGGTGCTACAGCTTGGGTGTACACAATCGAAGAGAC
GATTGTTCGTAATCGTGATTTTGCCCTCGAATTGGATGAGGGCATGCAAGTGAGGTTCCC
CATTCTGATGCAGCTCTCTACAGATTTTAATGAACTTAGGGTTTGATGGGAGAGATAGTG
TTTGAAGGAATGACAGCAGGTGTTCTTTGGGTATAGAACACTTTGGGTAGGTGAGAAAGA
CAT
>FN435275
--AATTCCCTAATGACATTAAGAGCTTCTGACTTACTGCCGCGGTTAAGGCCTCTGGCGT
AAGCATCATTCGCTGAATGTAGACCGCCTCTAGCAGATCGTCCATCCATCTGAAATTGTC
CGGATTCGACGGTGTCTCCGTCCTTATCCAAATAGGACTTGACATCTGAGCTTGATTTGG
CACCTTGAATGTTGGGGTGGAAATTGGTGCTACAGGTTGGGTGTACACAATCGAAGAGAC
GATTGTTCGTAATCGTGATTTTCCCCTCGAATTGGATGAGGGCATGCAGGTGAGGTTCCC
CATTCTGATGCAGCTCTCTACAGATTTTAATGAACTTAGGGTTTGATGGGAGAGATAGTG
TTTGAATGAATGACAGCAGGTGTTCTTTGGGTATAGAACACTTTGGGTATGTGAGAAAGA
CAT
>FN435274
CTAATTCCCTAATGACATTAAGAGCTTCTGACTTACTGCCGCGGTTAAGGCCTCTGGCGT
AAGCATCATTCGCTGAATGTAGACCGCCTCTAGCAGATCGTCCATCCATCTGAAATTGTC
CGGATTCGACGGTGTCTCCGTCCTTATCCAAATAGGACTTGACATCTGAGCTTGATTTGG
CACCTTGAATGTTGGGGTGGAAATTGGTGCTACAGGTTGGGTGTACACAATCGAAGAGAC
GATTGTTCGTAATCGTGATTTTCCCCTCGAATTGGATGAGGGCATGCAGGTGAGGTTCCC
CATTCTGATGCAGCTCTCTACAGATTTTAATGAACTTAGGGTTTGATGGGAGAGATAGTG
TTTGAATGAATGACAGCAGGTGTTCTTTGGGTATAGAACACTTTGGGTATGTGAGAAAGA
CAT
>FN435277
CTAATTCCCTAATGACATTAAGAGCTTCTGACTTACTGCCGCTGTTAAGGCCTCTGGCGT
AAGCATCATTCGCTGATTGTTGACCGCCTCTAGCAGATCGTCCATCGATCTGAAATTGTC
CCCATTCGACGGTGTCTCCGTCCTTATCCAAATAGGACTTGACATCTGAGCTTGATTTGG
CACCTTGAATGTTGGGGTGGAAATTGGTGCTACAGGTTGGGTGTACACAATCGAAGAGAC
GATTGTTCGTAATCGTGATTTTCCCCTCGAATTGGATGAGGGCATGCAGGTGAGGTTCCC
CATTCTGATGCAGCTCTCTACAGATTTTAATGAACTTAGGGTTTGATGGGAGAGATAGTG
TTTGAATGAATGACAGCAGGTGTTCTTTGGGTATAGAACACTTTGGGTATGTGAGAAAGA
CAT
>FN435272
CTAATTCCCTAATGACATTAAGAGCTTCTGACTTACTGCCGCTGTTAAGGCCTCTGGCGT
AAGCATCATTGGCTGATTGTTGACCGCCTCTAGCAGATCGACCATCGATCTGAAATTGTC
CCCATTCGACGGTGTCTCCGTCCTTATCCAAATAGGACTTGACATCTGAGCTTGATTTGG
CACCTTGAATGTTGGGGTGGAAATTGGTGCTACAGCTTGGGTGTACACAATCGAAGAGAC
GATTGTTCGTAATCGTGATTTTCCCCTCGAATTGGATGAGGGCATGCAGGTGAGGTTCCC
CATTCTGATGCAGCTCTCTACAGATTTTAATGAACTTAGGGTTTGATGGGAGAGATAGTG
TTTGAATGAATGATAGCAGGTGTTCTTTGGGTATAGAACACTTTGGGTATGTGAGAAAGA
CAT
>FN435273
--------------ACATTAAGAGCTTCTGACTTACTGCCGCTGTTAAGGCCTCTGGCGT
AAGCATCATTCGCTGATTGTTGACCGCCTCTAGCAGATCGTCCATCGATCTGAAACTGTC
CCCATTCGACGGTGTCTCCGTCCTTATCCAAATAGGACTTGACATCTGAGCTTGATTTGG
CACCTTGAATGTTGGGGTGGAAATTGGTGCTACAGCTTGGGTGTACACAATCGAAGAGAC
GATTGTTCGTAATCGTGATTTTGCCCTCGAATTGGATGAGGGCATGCAGGTGAGGTTCCC
CATTCTGATGCAGCTCTCTACAGATTTTAATGAACTTAGGGTTTGATGGGAGAGATAGTG
TTTGAATGAATGACAGCAGGTGTTCTTTGGGTATAGAACACTTTGGGTATGTGAGAAAGA
CAT
