# Supplementary material for: Gene Overlapping as a Modulator of Begomovirus Evolution
Source: Microorganisms. 2022 Feb 4;10(2):366. doi: 10.3390/microorganisms10020366 (PMC8875319; doi:10.3390/microorganisms10020366)
Supplement: Supplementary file 1 [file microorganisms-10-00366-s001.zip › File S1/African_cassava_mosaic_virus/DNA/DNA_AC2.fasta]

>KT869131
CTAAAGACTCTTAAGAAAAGACCAGTCTGAGGCTGTAAGGTCGTCCAGATCCTGAAGTTG
AGAAAACATTTGTGAATCCCCAGCACCTTCCGCAGGTTGTGATTGAATCGAACCTGGACT
GTTATGATGTCCTGGTTCAGCAGGAATGGTCGTTGTTGGTGCCTGGTGATTGTGAAATAC
AGGGGATTGTTTATTTCCCAGGTATACACGCCATTCATTGCTTGAGGAGCAGTGATGAGT
TCCCCTGTGCGTAAATCCATGATTGGAGCAGTTGATATGGAGGTAATAGGAACAGCCACA
GACAAGATCCACTCTCCTACGCCTGACGGCTCTCTTCTTGAATTGTCGGTGACTGACTTT
GATTGGAACCGGAGTAGAGTGGTTCTGTGAGGGTGATGAAGATTGCAT
>KT869130
CTAAAGACTCTTAAGAAAAGACCAGTCTGAGGCTGTAAGGTCGTCCAGATCCTGAAGTTG
AGAAAACATTTGTGAATCCCCAGCACCTTCCGCAGGTTGTGATTGAATCGAACCTGGACT
GTTATGATGTCCTGGTTCAGCAGGAATGGTCGTTGTTGGTGCCTGGTGATTGTGAAATAC
AGGGGATTGTTTATTTCCCAGGTATACACGCCATTCATTGCTTGAGGAGCAGTGATGAGT
TCCCCTGTGCGTAAATCCATGATTGGAGCAGTTGATATGGAGGTAATAGGAACAGCCACA
GACAAGATCCACTCTCCTACGCCTGACGGCTCTCTTCTTGAATTGTCGGTGACTGACTTT
GATTGGAACCGGAGTAGAGTGGTTCTGTGAGGGTGATGAAGATTGCAT
>KT869129
CTAAAGACTCTTAAGAAAAGACCAGTCTGAGGCTGTAAGGTCGTCCAGATCCTGAAGTTG
AGAAAACATTTGTGAATCCCCAGCACCTTCCGCAGGTTGTGATTGAATCGAACCTGGACT
GTTATGATGTCCTGGTTCAGCAGGAATGGTCGTTGTTGGTGCCTGGTGATTGTGAAATAC
AGGGGATTGTTTATTTCCCAGGTATACACGCCATTCATTGCTTGAGGAGCAGTGATGAGT
TCCCCTGTGCGTAAATCCATGATTGGAGCAGTTGATATGGAGGTAATAGGAACAGCCACA
GACAAGATCCACTCTCCTACGCCTGACGGCTCTCTTCTTGAATTGTCGGTGACTGACTTT
GATTGGAACCGGAGTAGAGTGGTTCTGTGAGGGTGATGAAGATTGCAT
>KT869128
CTAAAGACTCTTAAGAAAAGACCAGTCTGAGGCTGTAAGGTCGTCCAGATCCTGAAGTTG
AGAAAACATTTGTGAATCCCCAGCTCCTTCCTCAGGTTGTGATTGAATCGAACCTGGACT
GTTATTATGTCTTGGTGCATCAGGAATGGTCGTTGTTGGTGCCTGGTGATTGTGAAATAC
AGGGGATTGTTTATTTCCCAGGTATACACGCCATTCATTGCTTGAGGAGCAGTGATGAGT
TCCCCTGTGCGTAAATCCATGATTGGAGCAGTTGATATGGAGGTAATATGAACAGCCACA
GACAAGATCCACTCGCCTACGCCTGACGGCTCTCTTCTTGAATTGTCTGTGATTGACTTT
GATTGGAACCTGAGTAGAGTGGTTCTGTGAGGGTGATGAAGATTGCAT
>KT869127
CTAAAGACTCTTAAGAAAAGACCAGTCTGAGGCTGTAAGGTCGTCCAGATCCTGAAGTTG
AGAAAACATTTGTGAATCCCCAGCTCCTTCCTCAGGTTGTGATTGAATCGAACCTGGACT
GTTATTATGTCTTGGTGCATCAGGAATGGTCGTTGTTGGTGCCTGGTGATTGTGAAATAC
AGGGGATTGTTTATTTCCCAGGTATACACGCCATTCATTGCTTGAGGAGCAGTGATGAGT
TCCCCTGTGCGTAAATCCATGATTGGAGCAGTTGATATGGAGGTAATATGAACAGCCACA
GACAAGATCCACTCGCCTACGCCTGACGGCTCTCTTCTTGAATTGTCTGTGATTGACTTT
GATTGGAACCTGAGTAGAGTGGTTCTGTGAGGGTGATGAAGATTGCAT
>EU685322
CTAAAGACCCTTAAGAAAAGACCAGTCCGAGGCTGTAAGGTCGTCAAGATCCGGAAGTTG
AGAAAACATTTGTGAATCCCCAGCTCCGTCCGCAGGTTGTGATTGAATCGAACCTGGACT
GTTATGATGTCCTGGTTCATCAGGAATGGTCGTTGTTGGTGCCTGGTGATTGTGAAATAC
AGGGGATTGTTTATTTCCCAGGTATACACGCCATTCATTGCTTGAGGAGCAGTGATGAGT
TCCCCTGTGCGTAAATCCATGATTGGAGCAGTTGATATGGAGGTAATATGAACAGCCACA
GACAAGATCCACTCTCCTACGCCGGATGGCTCTCTTCTTGAATTGTCTGTGACTGACTTT
GATTGGAACCTGAGTAGAGTGGTTCTGTGAGGGTGATGAAGATTGCAT
>EU685320
CTAAAGACTCTTAAGAAACGACCAGTCTGAGGCCGTAAGGTCGTCCAGATCGTGAAGTTG
AGAAAACATTTGTGAATCCCCAGCTCCTTCCTCAGGTTGTGATTGAATCGAACCTGGACT
GTTATGATGTCCTGGTTCAGCAGGAATGGTCGTTGTTGGTGCCTGGTGATTGTGAAATAT
AGGGGATTGTTTATTTCCCAGGTATACACGCCATTCATTGCTTGAGGAGCAGTGATGAGT
TCCCCTGTGCGTAAATCCATGATTGGAGCAGTTGATATGGAGGTAATAGGAACAGCCACA
GACAAGATCCACTCTCCTACGCCGGATGGCTCGCTTCTTGAACTGTCTGTGACTGACTTT
GATTGGAACCTGAGTAGAGTGGTTCTGTGAGGGTGATGAAGATTGCAT
>EU685318
CTAAAGACTCTTAAGAAACGACCAGTCTGAGGCCGTAAGGTCGTCCAGATCGTGAAGTTG
AGAAAACATTTGTGAATCCCCAGCTCCTTCCTCAGGTTGTGATTGAATCGAACCTGGACT
GTTATGATGTCCTGGTTCAGCAGGAATGGTCGTTGTTGGTGCCTGGTGATTGTGAAATAT
AGGGGATTGTTTATTTCCCAGGTATACACGCCATTCATTGCTTGAGGAGCAGTGATGAGT
TCCCCTGTGCGTAAATCCATGATTGGAGCAGTTGATATGGAGGTAATAGGAACAGCCACA
GACAAGATCCACTCTCCTACGCCGGATGGCTCGCTTCTTGAACTGTCTGTGACTGACTTT
GATTGGAACCTGAGTAGAGTGGTTCTGTGAGGGTGATGAAGATTGCAT
>JN165088
CTAAAGACTCTTAAGAAAAGACCAGTCCGAGGCCGTAAGGTCGTCCAGATCCTGAAGTTG
AGAAAACATTGGTGAATCCCCAGCTCCTTCCGCAGGTTGTGATTGAATCGAACCTGGACT
GTTATGATGTCCTGGTTCAGCAGGAATGGTCGTTGTTGGTGCCTGGTGATTGTGAAATAC
AGGGGATTGTTTATTTCCCAGGTATACACGCCATTCATTGCTTGAGGAGCAGTGATGAGT
TCCCCTGTGCGTAAATCCATGATTGGAGCAGTTGATATGGAGGTAATAGGAACAGCCACA
GACAAGATCCACTCTCCTACGCCGGATGGCTCGCTTCTTGAATTGTCTGTGACTGACTTT
GATTGGAACCTGAGTAGAGTGGTTCTGTGAGGGTGATGAAGATTGCAT
>EU685324
CTAAAGACCCTTAAGAAAAGACCAGTCTGAGGCCGTAAGGTCGTCCAGATCTTGAAGTTG
AGAAAACATTTGTGAATCCCCAGCTCCTTCCGCAGGTTGTGATTGAATCGAACCTGGACT
GTTATGATGTCCTGGTTCAGCAGGAATGGTCGTTGTTGGTGCCTGGTGATTGTGAAATAC
AGGGGATTGTTTATTTCCCAAGTATACACGCCACTCATCGCTTGAGGAGCAGTGATGAGT
TCCCCTGTGCGTAAATCCATGATTGGAGCAGTTGATATGGAGGTAATATGAACAGCCACA
GACAAGATCCACTCTCCTACGCCGGATGGCTCGCTTCTTGAATTGTCTGTGACTGACTTT
GATCGGAACCTGAGTAGAGTGGTTCTGTGAGGGTGATGAAGATTGCAT
>HG530111
CTAAAGACCCTTAAGAAAAGACCAGTCGGAGGCCGTAAGGTCGTCCAGATCCTGAAGTTG
AGAAAACATTTGTGAATCCCCAGCGCCTTCCTCAGGTTGTGATTGAATCGAACCTGGACT
GATATGATGTCCTGGTTCAGCAGGAATGGTCGTTGTTGGTGCCTGGTGATTGTGAAATAT
AGGGGATTGTTTATTTCCCAGGTATACACGCCATTCATTGCTTGAGGAGCAGTGATGAGT
TCCCCTGTGCGTAAATCCATGATTGGAGCAGTTGATATGGAGGTAATATGAACAGCCACA
GACAAGATCCACTCTCCTACGCCGGATGGCTCGCTTCTTGAATTGTCTGTGACTGACTTT
GATGGGAACCTGAGTAGAGTGGTTCTGTGAGGGTGATGAAGATTGCAT
>HG530110
CTAAAGACCCTTAAGAAAAGACCAGTCGGAGGCCGTAAGGTCGTCCAGATCCTGAAGTTG
AGAAAACATTTGTGAATCCCCAGCGCCTTCCTCAGGTTGTGATTGAATCGAACCTGGACT
GATATGATGTCCTGGTTCAGCAGGAATGGTCGTTGTTGGTGCCTGGTGATTGTGAAATAT
AGGGGATTGTTTATTTCCCAGGTATACACGCCATTCATTGCTTGAGGAGCAGTGATGAGT
TCCCCTGTGCGTAAATCCATGATTGGAGCAGTTGATATGGAGGTAATATGAACAGCCACA
GACAAGATCCACTCTCCTACGCCGGATGGCTCGCTTCTTGAATTGTCTGTGACTGACTTT
GATGGGAACCTGAGTAGAGTGGTTCTGTGAGGGTGATGAAGATTGCAT
>AF259894
CTAAAGACCCTTAAGAAAAGACCAGTCTGAGGCCGTAAGGTCGTCCAGATCCTGAAGTTG
AGAAAACATTTGTGAATCCCCAGCTCCTTCCTCAGGTTGTGATTGAATCGAACCTGGACT
GTTATGATGTCCTGGTTCAGCAGGAATGGTCGTTGTTGGTGCCTGGTGATTGTGAAATAC
AGGGGATTGTTTATGTCCCAGGTATACACGCCATTCATTGCTTGAGGAGCAGTGATGAGT
TCCCCTGTGCGTAAATCCATGATTGGAGCAGTTGATATGGAGGTAATATGAACAGCCACA
GACAAGATCCACTCTCCTACGCCGGATGGCTCGCTTCTTGAATTGTCTGTGACTGACTTT
GATTGGAACCTGAGTAGAGTGGTTCTGTGAGGGTGATGAAGATTGCAT
>EU685325
CTAAAGACCCTTAAGAAAAGACCAGTCTGAGGCCGTAAGGTCGTCCAGATCCTGAAGTTG
AGAAAACATTTGTGAATCCCCAGCTCCTTCCTCAGGTTGTGATTGAATCGAACCTGGACT
GTTATGATGTCCTGGTTCAGCAGGAATGGTCGTTGTTGGTGCCTGGTGATTGTGAAATAC
AGGGGATTGTTTATTTCCCAGGTATACACGCCATTCATTGCTTGAGGAGCAGTGATGAGT
TCCCCTGTGCGTAAATCCATGATTGGAGCAGTTGATATGGAGATAATATGAACAGCCACA
GACAAGATCCACTCTCCTACGCCGGATGGCTCGCTTCTTGAATTGTCTGTGGCTGGCTTT
GATTGGAACCTGAGTAGAGTGGTTCTGTGAGGGTGATGAAGATTGCAT
>FN435273
CTAAAGACCCTTAAGAAAAGACCAGTCTGAGGCCGTAAGGTCGTCCAGATCCTGAAGTTG
AGAAAACATTTGTGAATCCCCAGCGCCTTCCTCAGGTTGTGATTGAATCGAACCTGGACT
GTTATGATGTCCTGGTTCAGCAGGAATGGTCGTTGTTGGTGCCTGGTGATTGTGAAATAC
AGGGGATTGTTTATTTCCCAGGTATACACGCCATTCATTGCTTGAGGAGCAGTGATGAGT
TCCCCTGTGCGTAAATCCATGATTGGAGCAGTTGATATGGAGGTAATATGAACAGCCACA
GACAAGATCCACTCTCCTACTCCGGATGGCTCGCTTCTTGAATTGTCTGTGACTGACTTT
GATTGGAACCTGAGTAGAGTGGTTCTGTGAGGGTGATGAAGATTGCAT
>FN435277
CTAAAGACCCTTAAGAAAAGACCAGTCTGAGGCCGTAAGGTCGTCCAGATCCTGAAGTTG
AGAAAACATTTGTGAATCCCCAGCGCCTTCCTCAGGTTGTGATTGAATCGAACCTGGACT
GTTATGATGTCCTGGTTCAGCAGGAATGGTCGTTGTTGGTGCCTGGTGATTGTGAAATAC
AGGGGATTGTTTATTTCCCAGGTATACACGCCATTCATTGCTTGAGGAGCAGTGATGAGT
TCCCCTGTGCGTAAATCCATGATTGGAGCAGTTGATATGGAGGTAATATGAACAGCCACA
GACACGATCCACTCTCCTACACCGGATGGCTCGCTTCTTGAATTGTCTGTGACTGACTTT
GATTGGAACCTGAGTAGAGTGGTTCTGTGAGGGTGATGAAGATTGCAT
>FN435272
CTAAAGACCCTTAAGAAAAGACCAGTCTGAGGCCGTAAGGTCGTCCAGATCCTGAAGTTG
AGAAAACATTTGTGAATCCCCAGCTCCTTCCTCAGGTTGTGATTGAATCGAACCTGGACT
GTTATGATGTCCTGGTTCAGCAGGAATGGTCGTTGTTGGTGCCTGGTTATTGTGAAATAC
AGGGGATTGTTTATTTCCCAGGTATACACGCCATTCATTGCTTGAGGAGCAGTGATGAGT
TCCCCTGTGCGTAAATCCATGATTGGAGCAGTTGATATGGAGGTAATATGAACAGCCACA
GACAAGATCCACTCTCCTACTCCGGATGGCTCGCTTCTTGAATTGTCTGTGACTGACTTT
GATTGGAACCTGAGTAGAGTGGTTCTGTGAGGGTGATGAAGATTGCAT
>JN053426
CTAAAGACCCTTAAGAAAAGACCAGTCTGAGGCTGTAAGGTCGTCCAGATCTCGAAGTTG
AGAAAACATTTGTGAATCCCCAGCGCCTTCCTCAGGTTGTGATTGAATCGAACCTGGACT
GTTATGATGTCCTGGTTCAGCAGGAATGGTCGTTGTTGGTGCCTGGTGATTGTGAAATAC
AGGGGATTGTTTATTTCCCAGGTATACACGCCATTCATTGCTTGAGGAGCAGTGATGAGT
TCCCCTGTGCGTAAATCCATGATTGAAGCAGTTGATATGGAGGTAATATGAACATCCACA
GACAAGATCCACTCTCCTACGCCGGATGGCTCGCTTCTTGACTTGTCTGTGAGTGACTTT
GATTGGAACCTGAGTAGAGTGGTTCTGTGAGGGTGATGAAGATTGCAT
>JN053421
CTAAAGACCCTTAAGAAAAGACCAGTCTGAGGCTGTAAGGTCGTCCAGATCTCGAAGTTG
AGAAAACATTTGTGAATCCCCAGCGCCTTCCTCAGGTTGTGATTGAATCGAACCTGGACT
GTTATGATGTCCTGGTTCAGCAGGAATGGTCGTTGTTGGTGCCTGGTGATTGTGAAATAC
AGGGGATTGTTTATTTCCCAGGTATACACGCCATTCATTGCTTGAGGAGCAGTGATGAGT
TCCCCTGTGCGTAAATCCATGATTGAAGCAGTTGATATGGAGGTAATATGAACATCCACA
GACAAGATCCACTCTCCTACGCCGGATGGCTCGCTTCTTGACTTGTCTGTGAGTGACTTT
GATTGGAACCTGAGTAGAGTGGTTCTGTGAGGGTGATGAAGATTGCAT
>JN053429
CTAAAGACCCTTAAGAAAAGACCAGTCTGAGGCTGTAAGGTCGTCCAGATCTCGAAGTTG
AGAAAACATTTGTGAATCCCCAGCGCCTTCCTCAGGTTGTGATTGAATCGAACCTGGACT
GTTATGATGTCCTGGTTCAGCAGGAATGGTCGTTGTTGGTGCCTGGTGATTGTGAAATAC
AGGGGATTGTTTATTTCCCAGGTATACACGCCATTCATTGCTTGAGGAGCAGTGATGAGT
TCCCCTGTGCGTAAATCCATGATTGAAGCAGTTGATATGGAGGTAATATGAACATCCACA
GACAAGATCCACTCTCCTACGCCGGATGGCTCGCTTCTTGACTTGTCTGTGAGTGACTTT
GATTGGAACCTGAGTAGAGTGGTTCTGTGAGGGTGATGAAGATTGCAT
>JN053431
CTAAAGACCCTTAAGAAAAGACCAGTCTGAGGCTGTAAGGTCGTCCAGATCTCGAAGTTG
AGAAAACATTTGTGAATCCCCAGCGCCTTCCTCAGGTTGTGATTGAATCGAACCTGGACT
GTTATGATGTCCTGGTTCAGCAGGAATGGTCGTTGTTGGTGCCTGGTGATTGTGAAATAC
AGGGGATTGTTTATTTCCCAGGTATACACGCCATTCATTGCTTGAGGAGCAGTGATGAGT
TCCCCTGTGCGTAAATCCATGATTGAAGCAGTTGATATGGAGGTAATATGAACATCCACA
GACAAGATCCACTCTCCTACGCCGGATGGCTCGCTTCTTGACTTGTCTGTGAGTGACTTT
GATTGGAACCTGAGTAGAGTGGTTCTGTGAGGGTGATGAAGATTGCAT
>JN053428
CTAAAGACCCTTAAGAAAAGACCAGTCTGAGGCTGTAAGGTCGTCCAGATCTCGAAGTTG
AGAAAACATTTGTGAATCCCCAGCGCCTTCCTCAGGTTGTGATTGAATCGAACCTGGACT
GTTATGATGTCCTGGTTCAGCAGGAATGGTCGTTGTTGGTGCCTGGTGATTGTGAAATAC
AGGGGATTGTTTATTTCCCAGGTATACACGCCATTCATTGCTTGAGGAGCAGTGATGAGT
TCCCCTGTGCGTAAATCCATGATTGAAGCAGTTGATATGGAGGTAATATGAACATCCACA
GACAAGATCCACTCTCCTACGCCGGATGGCTCGCTTCTTGAATTGTCTGTGAGTGACTTT
GATTGGAACCTGAGTAGAGTGGTTCTGTGAGGGTGATGAAGATTGCAT
>JN053425
CTAAAGACCCTTAAGAAAAGACCAGTCTGAGGCTGTAAGGTCGTCCAGATCTCGAAGTTG
AGAAAACATTTGTGAATCCCCAGCTCCTTCCTCAGGTTGTGATTGAATCGAACCTGGACT
GTTATGATGTCCTGGTTCAGCAGGAATGGTCGTTGTTGGTGCCTGGTGATTGTGAAATAC
AGGGGATTGTTTATTTCCCAGGTATACACGCCATTCATTGCTTGAGGAGCAGTGATGAGT
TCCCCTGTGCGTAAATCCATGATTGAAGCAGTTGATATGGAGGTAATATGAACATCCACA
GACAAGATCCACTCTCCTACGCCGGATGGCTCGCTTCTTGAATTGTCTGTGAGTGACTTT
GATTGGAACCTGAGTAGAGTGGTTCTGTGAGGGTGATGAAGATTGCAT
>JN053430
CTAAAGACCCTTAAGAAAAGACCAGTCTGAGGCTGTAAGGTCGTCCAGATCTTGAAGTTG
AGAAAACATTTGTGAATCCCCAGCTCCTTCCTCAGGTTGTGATTGAATCGAACCTGGACT
GTTATGATGTCCTGGTGCAGCAGGAATGGTCGTTGTTGGTGCCTGGTGATTGTGAAATAC
AGGGGATTGTTTATTTCCCAGGTATACACGCCATTCATTGCTTGAGGAGCAGTGATGAGT
TCCCCTGTGCGTAAATCCATGATTGAAGCAGTTGATATGGAGGTAATATGAACATCCACA
GACAAGATCCACTCTCCTACGCCGGATGGCCCGCTTCTTGACTTGTCTGTGAGTGACTTT
GATTGGAACCTGAGTAGAGAGGTTCTGTGAGGGTGATGAAGATTGCAT
>JN053423
CTAAAGACCCTTAAGAAAAGACCAGTCTGAGGCTGTAAGGTCGTCCAGATCTTGAAGTTG
AGAAAACATTTGTGAATCCCCAGCTCCTTCCTCAGGTTGTGATTGAATCGAACCTGGACT
GTTATGATGTCCTGGTTCAGCAGGAATGGTCGTTGTTGGTGCTTGGTGATTGTGAAATAC
AGGGGATTGTTTATTTCCCAGGTATACACGCCATTCATTGCTTGAGGAGCAGTGATGAGT
TCCCCTGTGCGTAAATCCATGATTGAAGCAGTTGATATGGAGGTAATATGAACATCCACA
GACAAGATCCACTCTCCTACGCCGGATGGCCCGCTTCTTGACTTGTCTGTGAGTGACTTT
GATTGGAACCTGAGTAGAGAGGTTCTGTGAGGGTGATGAAGATTGCAT
>JN053422
CTAAAGACCCTTAAGAAAAGACCCGTCTGAGGCTGTAAGGTCGTCCAGATCTTGAAGTTG
AGAAAACATTTGTGAATCCCCAGCTCCTTCCTCAGGTTGTGATTGAATCGAACCTGGACT
GTTATGATGTCCTGGTTCAGCAGGAATGGTCGTTGTTGGTGCCTGGTGATTGTGAAATAC
AGGGGATTGTTTATTTCCCAGGTATACACGCCATTCATTGCTTGAGGAGCAGTGATGAGT
TCCCCTGTGCGTAAATCCATGATTGAAGCAGTTGATATGGAGGTAATATGAACATCCACA
GACAAGATCCACTCTCCTACGCCGGATGGCTCGCTTCTTGACTTGTCTGTGAGTGACTTT
GATTGGAACCTGAGTAGAGTGGTTCTGTGAGGGTGATGAAGATTGCAT
>JN053427
CTAAAGACCCTTAAGAAAAGACCAGTCTGAGGCCGTAAGGTCGTCCAGATCCGGAAGTTG
AGAAAACATTTGTGAATTCCCAGCTCCTTCCTCAGGTTGTGATTGAATCGAACCTGGACT
GTTATGATGTCCTGGTTCAGCAGGAATGGTCGTTGTTGGTGCCTGGTGATTGTGAAATAC
AGGGGATTGTTTATTTCCCAGGTATACACGCCATTCATTGCTTGAGGAGCAGTGATGAGT
TCCCCTGTGCGTAAATCCATGATTGAAGCAGTTGATATGGAGGTAATATGAACATCCACA
GACAAGATCCACTCTCCTACGCCGGATGGCTCGCTTCTTGACTTGTCTGTGAGTGACTTT
GATTGGAACCTGAGTAGAGAGGTTCTGTGAGGGTGATGAAGATTGCAT
>JN053424
CTAAAGACCCTTAAGAAAAGACCAGTCTGAGGCCGTAAGGTCGTCCAGATCCGGAAGTTG
AGAAAACATTTGTGAATTCCCAGCTCCTTCCTCAGGTTGTGATTGAATCGAACCTGGACT
GTTATGATGTCCTGGTTCAGCAGGAATGGTCGTTGTTGGTGCCTGGTGATTGTGAAATAC
AGGGGATTGTTTATTTCCCAGGTATACACGCCATTCATTGCTTGAGGAGCAGTGATGAGT
TCCCCTGTGCGTAAATCCATGATTGAAGCAGTTGATATGGAGGTAATATGAACATCCACA
GACAAGATCCACTCTCCTACGCCGGATGGCTCGCTTCTTGACTTGTCTGTGAGTGACTTT
GATTGGAACCTGAGTAGAGAGGTTCTGTGAGGGTGATGAAGATTGCAT
>FN435276
CTAAAGACCCTTAAGAAAAGACCAGTCTGAGGCTGTAAGGTCGTCCAGATCTGGAAGTTG
AGAAAACATTTGTGAATCCCCAGGGCCTTCCTCAGGTTGTGATTGAATCGAACCTGGACT
GTTATGATGTCCTGGTTCAGCAGGAATGGTCGTTGTTGGTGCCTGGTGATTGTGAAATAC
AGGGGATTGTTTATTTCCCAGGTATACACGCCATTCATTGCTTGAGGAGCAGTGATGAGT
TCCCCTGTGCGTAAATCCATGATTGGAGCAGTTGATATGGAGGTAATATGAACAGCCACA
GACAAGATCCACTCTCCTACGCCGGATGGCTCGCTTCTTGAATTGTCTGTGATTGACTTT
GATTGGAACCTGAGTAGAGCGGTTCTGTGAGGCTGATGAAGATTGCAT
>HE814065
CTAAAGACCCTTAAGAAAAGACCAGTCTGAGGCTGTAAGGTCGTCCAGATCTTGAAGTTG
AGAAAACATTTGTGAATCCCCAGCTCCTTCCTCAGGTTGTGATTGAATCGAACCTGGACA
GTTATGATGTCCTGGTTCAGCAGGAATGGTCGTTGTTGGTGTCTGGTGATTGTGAAATAC
AGGGGATTGTTTATTTCCCAGGTATACACGCCATTCATTGCTTGAGGAGCAGTGATGAGT
TCCCCTGTGCGTAAATCCATGATTGGAGCAGTTTATATGGAGGTAATAGGAACAGCCACA
GACAAGATCCACTCTCCTACGCCGGATGGCTCGCTTCTTGAATTGTCTGTGATTGACTTT
GATTGGAACCTGAGTAGAGTGGTTCTGTGAGGGTGATGAAGATTGCAT
>HE814062
CTAAAGACCCTTAAGAAAAGACCAGTCTGAGGCTGTAAGGTCGTCCAGATTTTGAAGTTG
AGAAAACATTTGTGAATCCCCAGCTCCTTCCTGAGGTTGTGATTGAACCGAACCTGGACT
GTTATGATGTCCTGGTTCAGCAGGAATGGTCGTTGTTGGTGCCTGGTGATTGTGAAATAC
AGGGGATTGTTTATTTCCCAGGTATACACGCCATTCATTGCTTGAGGAGCAGTGATGAGT
TCCCCTGTGCGTAAATCCATGATTGGAGCAGTCGATATGGAGGTAATAGGAACAGCCACA
GACAAGATCCACTCTCCTACGTCGAATGGCTCGCTTCTTGAATTGTCTGTGACTGACTTT
GATTGGAACCTGAGTAGAGTGGTGCTGTGAGGGTGATGAAGATTGCAT
>FJ807631
CTAAAGACCCTTAAGAAAAGACCAGTCTGAGGCCGTAAGGTCGTCCAGATCCCGAAGTTG
AGAAAACATTTGTGAATCCCCAGCGCCTTCCTGAGGTTGTGATTGAATCGAACCTGGACC
GTTATGATGTCCTGGTTCATCAGGAATGGTCGTTGTTGGTGCCTGGTGATTGTGAAATAC
AGGGGATTGTTTATTTCCCAGGTATACACGCCATTCATTGCTTGAGGAGCAGTGATGAGT
TCCCCTGTGCGTAAATCCATGATTGGAGCAGTTGATATGGAGGTAATATGAACAGCCACA
GACAAGATCCACTCTCCTACGCCTGATGGCTCTCTTCCTGACTTGTCTGTGACTGACTTG
AATTGGAACCTGAGTAGAGCGGTTCTGTGAGGGTGATGAAGATTGCAT
