# Supplementary material for: Gene Overlapping as a Modulator of Begomovirus Evolution
Source: Microorganisms. 2022 Feb 4;10(2):366. doi: 10.3390/microorganisms10020366 (PMC8875319; doi:10.3390/microorganisms10020366)
Supplement: Supplementary file 1 [file microorganisms-10-00366-s001.zip › File S1/African_cassava_mosaic_virus/DNA/DNA_AC1.fasta]

>GQ204107
CTACGCCGGATGGCTCGCTTCTTGAATTGTCTGTGACTGACTTTGATTGGAACCTGAGTA
GAGTGGTTCTGTGAGGGTGATGAAGATTGCATTCTTTAATGCCCAGGCCTTTAGCGCTTC
TTGCTTTTCCTCGTCTAGGAACTCTTTATAGGACGAGGTTGGTCCTGGATTGCAGAGGAA
GATAGTGGGAATGCCACCTTTAATTTGAACGGGTTTCCCGTATTTTGTGTTGGACTGCCA
GTCCCGCTGGGACCCCATGAATTCCTTAAAGTGCTTTAGGTAGTGTGGATCGACGTCATC
AATGACGTTGTACCAAGCAGCATTATTGAAGACCTTTGGACTAAGGTCCAGGTGTCCACA
CAGGTAATTGTGTGGGCCTAAAGATCTGGCCCATATCGTCTTCCCTGTTCTGCTATCACC
TTCTATGACTATACTATTGGGTCTCCATGGCCGCGCAGCGGAAGCCCTAACATTATCAGC
GACCCATTCTTCAAGTTCATCAGGAACTTGGTCAAAGGAAGAACATGGGAAGGGAGAAAT
ATAAGGAGCTGGTGGCTCCTGGAAAATCCTTTCTAAATTACTATTTAGATTATGAAACTG
AAGTACAAAGTCCTTTGGGACTAATTCCCTAATGACATTAAGAGCTTCTGACTTACTGCC
GCTGTTAAGCGCTTTGGCGTAAGCATCATTTGCGGACTGTTGACCTCCTCTAGCAGATCG
TCCATCGATCTGAAATCGTCCCCATTCGACGGTGTCGCCGTCCTTATCCAGGTATGACTT
GACATCTGAGCTTGATTTGGCACCTTGAATGTTGGGGTGGAAACTGGTGCTACAGCTTGG
GTGTAGACAATCGAAGAGACGATTGTTCGTAATCGTGATTTTGCCCTCGAATTGGATGAG
GGCATGCAAGTGAGGTTCCCCATTCTGATGCAGCTCTCTACAGATTTTAATGAACTTAGG
GTTAGATGGGAGAGAGAGTGTTTGAATGAATGACAGCAGGTGTTCTTTGGGGATAGAACA
CTTTGGGTATGTGAGAAAGACATTCTTGGCTTGAACTCTAAAACGAGGAGTCCTCAT
>GQ204106
CTACGCCGGATGGCTCGCTTCTTGAATTGTCTGTGACTGACTTTGATTGGAACCTGAGTA
GAGTGGTTCTGTGAGGGTGATGAAGATTGCATTCTTTAATGCCCAGGCCTTTAGCGCTTC
TTGCTTTTCCTCGTCTAGGAACTCTTTATAGGACGAGGTTGGTCCTGGATTGCAGAGGAA
GATAGTGGGAATGCCACCTTTAATTTGAACGGGTTTCCCGTATTTTGTGTTGGACTGCCA
GTCCCGCTGGGACCCCATGAATTCCTTAAAGTGCTTTAGGTAGTGTGGATCGACGTCATC
AATGACGTTGTACCAAGCAGCATTATTGAAGACCTTTGGACTAAGGTCCAGGTGTCCACA
CAGGTAATTGTGTGGGCCTAAAGATCTGGCCCATATCGTCTTCCCTGTTCTGCTATCACC
TTCTATGACAATACTATTGGGTCTCCATGGCCGCGCAGCGGAAGCCCTAACATTATCAGC
GACCCATTCTTCAAGTTCATCAGGAACTTGGTCAAAGGAAGAACATGGGAAGGGAGAAAT
ATAAGGAGCTGGTGGCTCCTGGAAAATCCTTTCTAAATTACTATTTAGATTATGAAACTG
AAGTACAAAGTCCTTTGGGACTAATTCCCTAATGACATTAAGAGCTTCTGACTTACTGCC
GCTGTTAAGCGCTTTGGCGTAAGCATCATTTGCGGACTGTTGACCTCCTCTAGCAGATCG
TCCATCGATCTGAAATCGTCCCCATTCGACGGTGTCGCCGTCCTTATCCAGGTATGTCTT
GACATCTGAGCTTGATTTGGCACCTTGAATGTTGGGGTGGAAACTGGTGCTACAGCTTGG
GTGTAGACAATCGAAGAGACGATTGTTCGTAATCGTGATTTTGCCCACGAATTGGATGAG
GGCATGCAAGTGAGGTTCCCCATTCTGATGCAGCTCTCTACAGATTTTAATGAACTTAGG
GTTAGATGGGAGAGAGAGTGTTTGAATGAATGACAGCAGGTGTTCTTTGGGGATAGAACA
CTTTGGGTATGTGAGAAAGACATTCTTGGCTTGAACTCTAAAACGAGGAGTCCTCAT
>GQ204109
CTACGCCGGATGGCTCGCTTCTTGAATTGTCTGTGACTGACTTTGATTGGAACGTGAGTA
GAGTGGTTCTGTGAGGGTGATGAAGATTGCATTCTTTAATGCCCAGGCCTTTAGCGCTTC
TTGCTTTTCCTCGTCTAGGAACTCTTTATAGGACGAGGTTGGTCCTGGATTGCAGAGGAA
GATAGTGGGAATGCCACCTTTAATTTGAGCGGGTTTCCCGTATTTTGTGTTGGACTGCCA
GTCCCGCTGGGACCCCATGAATTCCTTAAAGTGCTTTAGGTAGTGTGGATCGACGTCATC
AATGACGTTGTACCAAGCAGCATTATTGAAGACCTTTGGACTAAGGTCCAGGTGTCCACA
CAGGTAATTGTGTGGGCCTAAAGATCTGGCCCATATCGTCTTCCCTGTTCTGCTATCACC
TTCTATAACAATACTATTGGGTCTCCATGGCCGCGCAGCGGAAGCCCTAACATTATCAGC
GACCCATTCTTCAAGTTCATCAGGAACTTGGTCAAAGGAAGAACATGGGAAGGGAGAAAT
ATAAGGAGCTGGTGGCTCCTGGAAAATCCTTTCTAAATTACTATTTAGATTATGAAACTG
AAGTACAAAGTCCTTTGGGACTAATTCCCTAATGACATTAAGAGCTTCTGACTTACTGCC
GCTGTTAAGCGCTTTGGCGTAAGCATCATTTGCGGACTGTTGACCTCCTCTAGCAGATCG
TCCATCGATCTGAAATCGTCCCCATTCGACGGTGTCGCCGTCCTTATCCAGGTATGACTT
GACATCTGAGCTTGATTTGGCACCTTGAATGTTGGGGTGGAAACTGGTGCTACAGCTTGG
GTGTAGACAATCGAAGAGACGATTGTTCGTAATCGTGATTTTGCCCTCGAATTGGATGAG
GGCATGCAAGTGAGGTTCCCCATTCTGATGCAGCTCTCTACAGATTTTAATGAACTTAGG
GTTAGATGGGAGAGAGAGTGTTTGAATGAATGACAGCAGGTGTTCTTTGGGGATAGAACA
CTTTGGGTATGTGAGAAAGACATTCTTGGCTTGAACTCTAAAACGAGGAGTCCTCAT
>GQ169505
CTACGCCGGATGGCTCGCTTCTTGAATTGTCTGTGACTGACTTTGATTGGAACCTGAGTA
GAGTGGTTCTGTGAGGGTGATGAAGATTGCATTCTTTAATGCCCAGGCCTTTAGCGCTTC
TTGCTTTTCCTCGTCTAGGAACTCTTTATAGGACGAGGTTGGTCCTGGATTGCAGAGGAA
GATAGTGGGAATGCCACCTTTAATTTGAACGGGTTTCCCGTATTTTGTGTTGGACTGCCA
GTCCCGCTGGGACCCCATGAATTCCTTAAAGTGCTTTAGGTAGTGTGGATCGACGTCATC
AATGACGTTGTACCAAGCAGCATTATTGAAGACCTTTGGACTAAGGTCCAGGTGTCCACA
CAGGTAATTGTGTGGGCCTAAAGATCTGGCCCATATCGTCTTCCCTGTTCTGCTATCACC
TTCTATGACAATACTATTGGGTCTCCATGGCCGCGCAGCGGAAGCCCTAACATTATCAGC
GACCCATTCTTCAAGTTCATCAGGAACTTGGTCAAAGGAAGAACATGGGAAGGGAGAAAT
ATAAGGAGCTGGTGGCTCCTGGAAAATCCTTTCTAAATTACTATTTAGATTATGAAACTG
AAGTACAAAGTCCTTTGGGACTAATTCCCTAATGACATTAAGAGCTTCTGACTTACTGCC
GCTGTTAAGCGCTTTGGCGTAAGCATCATTTGCGGACTGTTGACCGCCTCTAGCAGATCG
TCCATCGATCTGAAATTGTCCCCATTCGACGGTGTCGCCGTCCTTATCCAGGTATGACTT
GACATCTGAGCTTGATTTGGCACCTTGAATGTTGGGGTGGAAACTGGTGCTACAGCTTGG
GTGTAGACAATCGAAGAGACGATTGTTCGTAATCGTGATTTTGCCCTCGAATTGGATGAG
GGCATGCAAGTGAGGTTCCCCATTCTGATGCAGCTCTCTACAGATTTTAATGAACTTAGG
GTTAGATGGGAGAGAGAGTGTTTGAATGAATGACAGCAGGTGTTCTTTGGGGATAGAACA
CTTTGGGTATGTGAGAAAGACATTCTTGGCTTGAACTCTAAAACGAGGAGTCCTCAT
>FJ807631
CTACGCCTGATGGCTCTCTTCCTGACTTGTCTGTGACTGACTTGAATTGGAACCTGAGTA
GAGCGGTTCTGTGAGGGTGATGAAGATTGCATTCTTTAATGCCCAGGCCTTTAGTGCTGC
TTGCTTTTCCTCGTCTAGAAACTCTTTATAGGACGAGGTAGGTCCTGGATTGCAGAGGAA
GATAGTTGGAATTCCACCTTTAATTTGAACGGGTTTCCCGTATTTCGTGTTCGACTGCCA
GTCCCTCTGGGACCCCATGAATTCCTTAAAGTGCTTTAGGTAGTGGGGATCGACGTCATC
AATGACGTTATACCAAGCAGCATTATTGAAGACCTTTGGACTAAGGTCCAGGTGTCCACA
CAGGTAATTGTGTGGGCCTAAAGATCTGGCCCATATCGTCTTCCCTGTTCTGCTATCACC
TTCTATGACAATACTATTAGGTCTCCATGGCCGCGCAGCGGAATCCCTGACATTATCAGC
GACCCATTCTTCAAGTTCATCAGGAACTTGGTCAAAGGAAGAACATGGGAAGGGAGAAAC
ATAAGGAGCCGGTGGCTCCTGGAAAATCCTATCTAAATTACTATTTAGATTATGAAACTG
TAGTACAAAGTCCTTTGGGACTAATTCCCTAATAACATTAAGAGCTTCTGACTTACTGCC
GCTGTTAAGCGCTTTGGCGTAAGCATCATTCGCTGATTGTTGACCTCCCCTAGCAGATCG
TCCATCGATCTGAAATTGTCCCCATTCGACGGTGTCTCCGTCCTTATCCAGATATGACTT
GACATCGGAGCTGGATTTGGCACCTTGAATGTTGGGGTGGAAACTGGTGCTACAGCTTGG
GTGTACACAATCGAATAGACGATTGTTCGTAATCGTGATTTTGCCCTCGAATTGGATGAG
GGCATGCAAGTGAGGTTCCCCATTCTGATGCAGCTCTCTACAGATTTTAATGAACTTAGG
GTTTGATGGGAGAGAGAGTGTTTGAATGAATGACAGCAGGTGTTCTTTGGTAATAGAACA
CTTTGGGTATGTGAGAAAGACATTCTTGGCTTGAATCCTAAAACGAGGAGTTCTCAT
>KR476372
CTACGCCGGATGGCTCGCTTCTTGAATTGTCTGTGACTGACTGTGATTGGAACCTGAGTA
GAGTGGTTCTGTGAGGGTGATGAAGATTGCATTCTTTAATGCCCAGGCCTTTAGCGCTGC
TTGCTTTTCCTCGTCCAGGAACTCTTTATAGGACGAGGTAGGTCCTGGATTGCAGAGGAA
GATAGTGGGAATGCCACCTTTAATTTGAACGGGTTTCCCGTATTTCGTGTTGGACTGCCA
GTCCCTCTGGGACCCCATGAATTCCTTAAAGTGCTTTAGGTAGTGGGGATCGACGTCATC
AATGACGTTGTACCAGGCATCATTATTGAAGACCTTTGGACTAAGGTCCAGGTGTCCACA
CAGGTAATTGTGTGGGCCTAAAGATCGGGCCCACATCGTCTTCCCAGTTCTGCTATCACC
TTCAATTACAATACTATTAGGTCTCCATGGCCGCGCAGCGGAATCCATAACATTATCAGC
GACCCATTCTTCAAGTTCATCAGGAACGTGGTCAAAGGAAGAACATGAGAAGGGAGAAAC
ATAAGGAGCTGGTGGCTCCTGGAAAATTCTATCTAAATTACTATTTAGATTATGAAACTG
AAGTACAAAGTCCTTTGGGACTAATTCCCTAATGACATTAAGAGCTTCTGACTTACTGCC
GCTGTTAAGCGCTTTGGCGTAAGCATCATTCGCTGATTGTTGACCGCCTCTAGCAGATCG
TCCATCGATCTGAAATTGTCCCCATTCGACGGTGTCTCCGTCCTTATCCAGATAGGACTT
GACATCTGAGCTGGATTTGGCACCTTGAATGTTGGGGTGGAAATTGGTGCTACAGCTTGG
GTGTACACAATCGAAGAGGCGATTGTTCGTAATCGTGATTTTGCCCTCGAATTGGATGAG
GGCATGCAAGTGGGGTTCCCCATTCTGATGCAGCTCTCTACAGATTTTAATGAATTTAGG
GTTTGATGGGAGAGATAGTGTTCGAATAAATGACAGCAGGTGTTCTTTGGGTATAGAACA
CTTTGGGTATGTGAGAAAGACATTCTTGGCTTGAACTCTAAAACGAGGAGTTCGCAT
>KR476371
CTACGCCGGATGGCTCGCTTCTTGAATTGTCTGTGACTGACTGTGATTGGAACCTGAGTA
GAGTGGTTCTGTGAGGGTGATGAAGATTGCATTCTTTAATGCCCAGGCCTTTAGCGCTGC
TTGCTTTTCCTCGTCCAGGAACTCTTTATAGGACGAGGTAGGTCCTGGATTGCAGAGGAA
GATAGTGGGAATGCCACCTTTAATTTGAACGGGTTTCCCGTATTTCGTGTTGGACTGCCA
GTCCCTCTGGGACCCCATGAATTCCTTAAAGTGCTTTAGGTAGTGGGGATCGACGTCATC
AATGACGTTGTACCAGGCATCATTATTGAAGACCTTTGGACTAAGGTCCAGGTGTCCACA
CAGGTAATTGTGTGGGCCTAAAGATCGGGCCCACATCGTCTTCCCAGTTCTGCTATCACC
TTCAATTACAATACTATTAGGTCTCCATGGCCGCGCAGCGGAATCCATAACATTATCAGC
GACCCATTCTTCAAGTTCATCAGGAACGTGGTCAAAGGAAGAACATGAGAAGGGAGAAAC
ATAAGGAGCTGGTGGCTCCTGGAAAATTCTATCTAAATTACTATTTAGATTATGAAACTG
AAGTACAAAGTCCTTTGGGACTAATTCCCTAATGACATTAAGAGCTTCTGACTTACTGCC
GCTGTTAAGCGCTTTGGCGTAAGCATCATTCGCTGATTGTTGACCGCCTCTAGCAGATCG
TCCATCGATCTGAAATTGTCCCCATTCGACGGTGTCTCCGTCCTTATCCAGATAGGACTT
GACATCTGAGCTGGATTTGGCACCTTGAATGTTGGGGTGGAAATTGGTGCTACAGCTTGG
GTGTACACAATCGAAGAGGCGATTGTTCGTAATCGTGATTTTGCCCTCGAATTGGATGAG
GGCATGCAAGTGGGGTTCCCCATTCTGATGCAGCTCTCTACAGATTTTAATGAATTTAGG
GTTTGATGGGAGAGATAGTGTTCGAATAAATGACAGCAGGTGTTCTTTGGGTATAGAACA
CTTTGGGTATGTGAGAAAGACATTCTTGGCTTGAACTCTAAAACGAGGAGTTCGCAT
>EU685320
CTACGCCGGATGGCTCGCTTCTTGAACTGTCTGTGACTGACTTTGATTGGAACCTGAGTA
GAGTGGTTCTGTGAGGGTGATGAAGATTGCATTCTTTAATGCCCAGGCCTTTAGCGCCTC
TTGCTTTTCCTCGTCCAGGAACTCTTTATAGGACGAGGTAGGTCCTGGATTGCAGAGGAA
GATAGTGGGAATGCCACCTTTAATTTGAACGGGTTTCCCGTATTTCGTGTTGGACTGCCA
GTCCCTCTGGGACCCCATGAATTCCTTAAAGTGCTTTAGGTAGTGGGGATCGACGTCATC
AATGACGTTGTACCAGGCATCATTATTGAAGACCTTTGGACTAAGGTCCAGGTGTCCACA
CAGGTAATTGTGTGGGCCTAAAGATCTGGCCCATATCGTTTTCCCTGTTCTGCTATCACC
TTCTATGACAATACTATTGGGTCTCCATGGCCGCGCAGCGGAATCCCGAACATTATCAGC
GACCCATTCTTCAAGTTCATCAGGAACTTGGTCAAAGGAAGAACATGGGAAGGGAGAAAC
ATAAGGAGCTGGTGGCTCCTGGAAAATCCTATCTAAATTACTATTTAGATTATGAAACTG
AAGGACAAAGTCCTTTGGGACCAATTCCCTAATTACATTAAGAGCCTCTGACTTACTGCC
GCTGTTAAGCGCTTTGGCGTAAGCATCATTCGCTGATTGTTGACCTCCTCTAGCAGATCG
TCCATCGATCTGAAACTGTCCCCATTCGACAGTGTCGCCGTCCTTATCCAGATAGGACTT
GACATCTGAGCTGGATTTGGCACCTTGAATGTTGGGGTGGAAACTGGTGCTACAGCTTGG
GTGTACGCAATCGAAGAGACGATTGTTCGTAATCGTGATTTTGCCCTCGAATTGGATGAG
GGCATGCAAGTGAGGTTCCCCATTCTGATGCAGCTCGCGACAGATTTTAATGAACTTGGG
GTTTGATGGGAGAGATAGTGTTTGAATGAATGACAACAGGTGTTCTTTGGGTATAGAACA
CTTTGGGTATGTGAGAAAGACATTCTTGGCTTGAACTCTAAAACGAGGAGTTCGCAT
>EU685318
CTACGCCGGATGGCTCGCTTCTTGAACTGTCTGTGACTGACTTTGATTGGAACCTGAGTA
GAGTGGTTCTGTGAGGGTGATGAAGATTGCATTCTTTAATGCCCAGGCCTTTAGCGCCTC
TTGCTTTTCCTCGTCCAGGAACTCTTTATAGGACGAGGTAGGTCCTGGATTGCAGAGGAA
GATAGTGGGAATGCCACCTTTAATTTGAACGGGTTTCCCGTATTTCGTGTTGGACTGCCA
GTCCCTCTGGGACCCCATGAATTCCTTAAAGTGCTTTAGGTAGTGGGGATCGACGTCATC
AATGACGTTGTACCAGGCATCATTATTGAAGACCTTTGGACTAAGGTCCAGGTGTCCACA
CAGGTAATTGTGTGGGCCTAAAGATCTGGCCCATATCGTTTTCCCTGTTCTGCTATCACC
TTCTATGACAATACTATTGGGTCTCCATGGCCGCGCAGCGGAATCCCGAACATTATCAGC
GACCCATTCTTCAAGTTCATCAGGAACTTGGTCAAAGGAAGAACATGGGAAGGGAGAAAC
ATAAGGAGTTGGTGGCTCCTGGAAAATCCTATCTAAATTACTATTTAGATTATGAAACTG
AAGTACAAAGTCCTTTGGGACTAATTCCCTAATTATATTAAGAGCTTCTGACTTACTGCC
GCTGTTAAGCGCTTTGGCGTAAGCATCATTCGCTGATTGTTGACCGCCTCTAGCAGATCG
TCCATCGATCTGAAATTGTCCCCATTCGACGGTGTCTCCGTCCTTATCCAGATAGGACTT
GACATCTGAGCTTGATTTGGCACCTTGAATGTTGGGATGGAAATTGGTGCTACAGCTTGG
GTGAACACAATCGAAGAGACGATTGTTCGTAATCGTGATTTTGCCCTCGAATTGGATGAG
GGCATGCAAGTGAGGTTCCCCATTCTGATGCAGCTCTCGACAGATTTTAATGAACGTAGG
GTTTGATGGGAGAGATAGTGTTTGAATGAATGACAGCAGGTGTTCTTTGGGTATAGAACA
CTTTGGGTATGTGAGAAAGACATTCTTGGCTTGAACTCTAAAACGAGGAGTTCGCAT
>EU685322
CTACGCCGGATGGCTCTCTTCTTGAATTGTCTGTGACTGACTTTGATTGGAACCTGAGTA
GAGTGGTTCTGTGAGGGTGATGAAGATTGCATTCTTTAATGCCCAGGCCTTTAGTGCTGC
TTGCTTTTCCTCGTCGAGGAACTCTTTATAGGACGAGGTAGGTCCTGGATTGCAGAGGAA
GATAGTGGGAATCCCACCTTTAATTTGAACGGGTTTCCCGTACTTCGTGTTGGACTGCCA
GTCCCTCTGGGACCCCATGAATTCCTTAAAGTGCTTTAGGTAGTGGGGATCGACGTCATC
AATGACGTTGTACCAGGCATCATTATTGAAGACCTTTGGACTAAGGTCCAGGTGTCCACA
CAGGTAATTGTGTGGGCCTAAAGATCTGGCCCACATCGTCTTCCCTGTTCTGCTATCACC
TTCTATGACAATACTATTGGGTCTCCATGGCCGCGCAGCGGAATCCCGAACATTATCAGC
GACCCATTCTTCAAGTTCATCAGGAACTTGGTCAAAGGAAGAACATGGGAAGGGAGAAAC
ATAAGGAGTTGGTGGCTCTTGGAAAATCCTATCTAAATTACTATTTAGATTATGAAACTG
AAGTACAAAGTCCTTTGGGACTAATTCCCTAATTACATTAAGAGCCTCTGACTTACTGCC
GCTGTTAAGCGCTTTGGCGTAAGCATCATTCGCTGATTGTTGACCTCCTCTAGCAGATCG
TCCATCGATCTGAAATTGTCCCCATTCGATAGTGTCTCCGTCCTTATCCAGATAGGACTT
GACATCGGAGCTGGATTTGGCACCTTGAATGTTGGGGTGGAAATTGGTGCTACAGCTTGG
GTGTACGCAATCGAAGAGACGATTGTTCGTAATCGTGATTTTGCCCTCGAATTGGATGAG
GGCATGCAAGTGAGGTTCCCCATTCTGATGCAGCTCTCTACATATTTTAATGAACTTAGG
GTTGGATGGGAGAGATAGCGTTCGAATGAATGACAGCAGGTGTTCTTTGGGTATAGAACA
TTTTGGGTATGTGAGAAAGACATTCTTGGCTTGAATTCTAAAACGCGGAGTCCGCAT
>JN165088
CTACGCCGGATGGCTCGCTTCTTGAATTGTCTGTGACTGACTTTGATTGGAACCTGAGTA
GAGTGGTTCTGTGAGGGTGATGAAGATTGCATTCTTTAATGCCCAGGCCTTTAGCGCTTC
TTGCTTATCCTCGTCTAGGAACTCTTTATAGGACGAGGTAGGACCTGGATTGCAGAGGAA
GATAGTGGGAATGCCACCTTTAATTTGAACGGGTTTCCCGTATTTCGTGTTGGACTGCCA
GTCCCTTTGGGACCCCATGAATTCCTTAAAGTGCTTTAGGTAGTGGGGATCGACGTCATC
AATGACGTTGTACCAGGCAGCATTATTGAAGACCTTTGGACTAAGGTCCAGATGTCCACA
CAGGTAATTGTGTGGGCCTAAAGATCTGGCCCACATCGTCTTCCCTGTTCTGCTATCACC
TTCTATTACAATACTATTGGGTCTCCATGGCCGCGCAGCGGAATCTCTAACATTATCAGC
GACCCATTCTTCAAGTTCATCAGGAACTTGGTCAAAGGAAGAACATGGGAAGGGAGAAAC
ATAAGGAGCAGGTGGCTCCTGGAAAATCCTATCTAAATTACTATTTAGATTATGAAACTG
AAGTACAAAGTCCTTTGGGACTAATTCCCTAATTACATTAAGAGCTTCTGACTTACTGCC
GCTGTTAAGCGCTTTGGCGTAAGCATCATTCGCTGATTGTTGACCGCCTCTAGCAGATCG
TCCATCGATCTGAAATTGTCCCCATTCGACGGTGTCTCCGTCCTTATCCAGATAGGACTT
GACATCTGAACTTGATTTGGCACCTTGAATGTTGGGGTGGAAATTGGTGCTACAGCTGGG
ATGTATACAATCGAAGAGACGATTGTTCGTAATCGTGATTTTTCCCTCGAATTGGATGAG
GGCATGCAAGTGAGGTTCCCCATTCTGATGCAGCTCTCTACAGATTTTAATGAACTTAGG
GTTTGATGGGAGAGATAGTGTTTGAAGGAATGACAGCAGGTGTTCTTTTGGTATAGAACA
CTTAGGGTATGTGAGAAAGACATTCTTGGCTTGAACTCTAAAACGAGGAGTTCGCAT
>AF259894
CTACGCCGGATGGCTCGCTTCTTGAATTGTCTGTGACTGACTTTGATTGGAACCTGAGTA
GAGTGGTTCTGTGAGGGTGATGAAGATTGCATTCTTTAATGCCCAGGCCTTTAGCGCCTC
TTGCTTTTCCTCGTCTAGGAACTCTTTATAGGACGAGGTAGGTCCTGGATTGCAGAGGAA
GATAGTGGGAATGCCACCTTTAATTTGAACGGGTTTCCCGTATTTCGTGTTGGACTGCCA
GTCCCTCTGGGACCCCATGAATTCCTTAAAGTGCTTTAGGTAGTGGGGATCGACGTCATC
AATGACGTTGTACCAGGCAGCATTATTGAAGACCTTTGGACTAAGGTCCAGGTGTCCACA
CAGGTAATTGTGTGGGCCTAAAGATCGGGCCCATATCGTCTTCCCTGTTCTGCTATCACC
TTCTATTACAATACTATTGGGTCTCCATGGCCGCGCAGCGGAATCCCTAACATTATCAGC
GACCCATTCTTCAATTTCATCAGGAACTTGGTCAAAGGAAGAACATGGGAAGGGAGAAAC
ATAAGGAGCTGGTGGCTCCTGGAAAATCCTATCTAAATTACTATTTAGATTATGAAACTG
AAGTACAAAGTCCTTTGGGACTAATTCCCTAATTACATTAAGAGCTTCTGACTTACTGCC
GCTGTTAAGCGCTTTGGCGTAAGCATCATTCGCTGATTGTTGACCGCCTCTAGCAGATCG
TCCATCGATCTGAAATTGTCCCCATTCGACGGTGTCTCCGTCCTTATCCAGATAGGACTT
GACATCTGAGCTTGATTTGGCACCTTGAATGTTGGGGTGGAAATTGGTGCTACAGCTTGG
GTGTACACAATCGAAGAGACGATTGTTCGTAATCGTGAGTTTTCCCTCGAATTGGATGAG
GGCATGCAAGTGAGGTTCCCCATTCTGATGCAGCTCTCTACAGATTTTAATGAACTTAGG
GTTTGATGGGAGAGATAGTGTTTGAAGGAATGACAGCAGGTGTTCTTTGGGTATAGAACA
CTTAGGGTATGTGAGAAAGACATTCTTGGCTTGAACTCTAAAACGAGGCGTTCGCAT
>HG530111
CTACGCCGGATGGCTCGCTTCTTGAATTGTCTGTGACTGACTTTGATGGGAACCTGAGTA
GAGTGGTTCTGTGAGGGTGATGAAGATTGCATTCTTTAATGCCCAGGCCTTTAGCGCTGC
TTGCTTTTCCTCGTCTAGGAACTCTTTATAGGACGAGGTAGGTCCTGGATTGCAGAGGAA
GATAGTGGGAATGCCACCTTTAATTTGAACGGGTTTCCCGTATTTCGTGTTGGACTGCCA
GTCCCTCTGGGACCCCATGAATTCCTTAAAGTGCTTTAGGTAGTGGGGATCGACGTCATC
AATGACGTTGTACCAGGCATTATTATTGAAGACCTTTGGACTAAGGTCCAGGTGTCCACA
CAAGTAATTGTGTGGGCCTAAAGATCTGGCCCATATCGTCTTCCCTGTTCTGCTATCACC
TTCTATTACAATACTATTGGGTCTCCATGGCCGCGCAGCGGAATCTCTAACATTATCAGC
GACCCATTCTTCAAGTTCATCAGGAACTTGGTCAAAGGAAGAACATGAGAAGGGAGAAAC
ATAAGGAGCTGGTGGCTCCTGGAAAATCCTATCTAAATTACTATTTAGATTATGGAACTG
AAGTACAAAGTCCTTTGGGACTAATTCCCGAATTACATTAAGAGCTTCTGACTTACTGCC
GCTGTTAAGCGCTTTGGCGTAAGCATCATTCGCTGATTGTTGACCGCCTCGAGCAGATCG
TCCATCGATCTGAAATTGCCCCCATTCGACGGTGTCTCCGTCCTTATCCAGATAGGACTT
GACATCTGAGCTTGATTTGGCACCTTGAATGTTGGGGTGGAAATTGGTGCTACAGCTTGG
GTGTACACAATCGAAGAGACGATTGTTCGTAATCGTGATTTTGCCCTCGAATTGGATGAG
GGCATGCAAGTGAGGTTCCCCATTCTGATGCAGCTCTCTACAGATTTTAATGAACTTAGG
GTTTGATGGGAGAGATAGTGTTTGAAGGAATGACAGCAGGTGTTCTTTGGGTATAGAACA
CTTTGGGTAGGTGAGAAAGACATTCTTGGCTTGAACTCGAAAACGAGGAGTTCGCAT
>HG530110
CTACGCCGGATGGCTCGCTTCTTGAATTGTCTGTGACTGACTTTGATGGGAACCTGAGTA
GAGTGGTTCTGTGAGGGTGATGAAGATTGCATTCTTTAATGCCCAGGCCTTTAGCGCTGC
TTGCTTTTCCTCGTCTAGGAACTCTTTATAGGACGAGGTAGGTCCTGGATTGCAGAGGAA
GATAGTGGGAATGCCACCTTTAATTTGAACGGGTTTCCCGTATTTCGTGTTGGACTGCCA
GTCCCTCTGGGACCCCATGAATTCCTTAAAGTGCTTTAGGTAGTGGGGATCGACGTCATC
AATGACGTTGTACCAGGCATTATTATTGAAGACCTTTGGACTAAGGTCCAGGTGTCCACA
CAAGTAATTGTGTGGGCCTAAAGATCTGGCCCATATCGTCTTCCCTGTTCTGCTATCACC
TTCTATTACAATACTATTGGGTCTCCATGGCCGCGCAGCGGAATCTCTAACATTATCAGC
GACCCATTCTTCAAGTTCATCAGGAACTTGGTCAAAGGAAGAACATGAGAAGGGAGAAAC
ATAAGGAGCTGGTGGCTCCTGGAAAATCCTATCTAAATTACTATTTAGATTATGGAACTG
AAGTACAAAGTCCTTTGGGACTAATTCCCGAATTACATTAAGAGCTTCTGACTTACTGCC
GCTGTTAAGCGCTTTGGCGTAAGCATCATTCGCTGATTGTTGACCGCCTCGAGCAGATCG
TCCATCGATCTGAAATTGCCCCCATTCGACGGTGTCTCCGTCCTTATCCAGATAGGACTT
GACATCTGAGCTTGATTTGGCACCTTGAATGTTGGGGTGGAAATTGGTGCTACAGCTTGG
GTGTACACAATCGAAGAGACGATTGTTCGTAATCGTGATTTTGCCCTCGAATTGGATGAG
GGCATGCAAGTGAGGTTCCCCATTCTGATGCAGCTCTCTACAGATTTTAATGAACTTAGG
GTTTGATGGGAGAGATAGTGTTTGAAGGAATGACAGCAGGTGTTCTTTGGGTATAGAACA
CTTTGGGTAGGTGAGAAAGACATTCTTGGCTTGAACTCGAAAACGAGGAGTTCGCAT
>EU685324
CTACGCCGGATGGCTCGCTTCTTGAATTGTCTGTGACTGACTTTGATCGGAACCTGAGTA
GAGTGGTTCTGTGAGGGTGATGAAGATTGCATTCTTTAATGCCCAGGCCTTTAGCGCTGC
TTGCTTTTCCTCGTCTAGAAACTCTTTATAGGACGAGGTAGGTCCTGGATTGCAGAGGAA
GATAGTGGGAATGCCACCTTTAATTTGAACGGGTTTCCCGTACTTCGTGTTGGACTGCCA
GTCCCTCTGGGACCCCATGAATTCCTTAAAGTGCTTTAGGTAGTGGGGATCGACGTCATC
AATGACGTTGTACCAGGCAGCATTATTGAAGACCTTTGGACTAAGGTCCAGGTGTCCACA
CAGATAATTGTGTGGGCCTAAAGATCTGGCCCATATCGTCTTCCCTGTTCTGCTATCACC
TTCTATTACAATACTATTGGGTCTCCATGGCCGCGCAGCGGAATCCCTGACATCATCAGC
GACCCATTCTTCAAGTTCATCAGGAACTTGGTCAAAGGAAGAACATGGGAAGGGAGAAAC
ATAAGGAGCGGGTGGCTCCTGGAAAATCCTATCTAAATTACTATTTAGATTATGAAACTG
AAGTACAAAGTCCTTTGGGACTAATTCCCGAATGACATTAAGAGCTTCGGACTTACCGCC
GCTGTCAAGCGCTTTGGCGTAAGCATCATTCGCTGATTGTTGACCGCCTCTAGCAGATCG
CCCATCGATCTGAAATTGTCCCCATTCGACGGTGTCTCCGTCCTTATCCAGATAGGACTC
GACATCTGAGCTTGATTTGGCACCTTGAATGTTGGGGTGGAAAGTGGTGCTACAGCTTGG
GTGTACACAATCGAAGAGACGATTGTTCGTAATCGTGATTTTGCCCTCGAATTGGATGAG
GGCATGCAAGTGAGGTTCCCCATTCTGATGCAGCTCTCTACAGATTTTAATGAACTTAGG
GTTTGATGGGAGAGATAGTGTTTGAAAGAATGACAGCAGGTGTTCTTTGGGTATAGAACA
CTTTGGGTATGTGAGAAAGACATTCTTGGCTTGAACTCTAAAACGAGGAGTGCGCAT
>EU685325
CTACGCCGGATGGCTCGCTTCTTGAATTGTCTGTGGCTGGCTTTGATTGGAACCTGAGTA
GAGTGGTTCTGTGAGGGTGATGAAGATTGCATTCTTTAATGCCCAGGCCTTTAGCGCTTC
TTGCTTGTCCTCGTCCAGGAATTCTTTATAGGACGAGGTAGGTCCTGGATTGCAGAGGAA
GATAGTGGGAATGCCACCTTTAATTTGAACGGGTTTCCCGTATTTCGTGTTGGACTGCCA
GTCCCTCTGGGACCCCATGAATTCCTTAAAGTGCTTTAGGTAGTGGGGATCGACGTCATC
AATGACGTTGTACCAGGCAGCATTATTGAAGACCTTTGGACTAAGGTCCAGGTGTCCACA
CAGGTAATTGTGTGGGCCTAAAGATCTGGCCCACATCGTCTTCCCTGTTCTGCTATCACC
TTCTATTACAATACTATTAGGTCTCCATGGCCGCGCAGCGGAATCCCTAACATTATCAGC
GACCCATTCTTCAAGTTCATCAGGAACTTGGTCAAAGGAAGAACATGGGAAGGGAGAAAC
ATAAGGAGCTGGTGGCTCCTGGAAAATCCTATCTAAATTACTATTTAGATTATGAAACTG
AAGTACAAAGTCCTTTGGGACCAATTCTCTAATTATATTAAGAGCTTCGGACTTACTGCC
GCTGTTAAGCGCTTTGGCGTAAGCATCATTCGCGGATTGTTGACCGCCTCTAGCAGATCG
TCCATCGATCTGAAATTGTCCCCATTCGACGGTGTCGCCGTCCTTATCCAGATAGGACTT
GACATCTGAGCTTGATTTGGCACCTTGAATGTTGGGGTGGAAATTGGTGCTACAGCTTGG
GTGTACACAATCGAAGAGACGATTGTTCGTAATCGTGATCTTGCCCTCGAATTGGATGAG
GGCATGCAAGTGAGGTTCCCCATTCTGATGCAGCTCTCGACAGATTTTAATGAACTTAGG
GTTTGATGGGAGAGATAGTGTTTGAAGGAATGACAGTAGGTGTTCTTTGGGAAGAGAACA
CTTTGGGTATGTGAGAAAGACATTCTTGGCTTGAACTCTAAAACGAGGAGTTCGCAT
>HE814065
CTACGCCGGATGGCTCGCTTCTTGAATTGTCTGTGATTGACTTTGATTGGAACCTGAGTA
GAGTGGTTCTGTGAGGGTGATGAAGATTGCATTCTTTAATGCCCAGGCCTTTAGCGCCTC
TTGCTTTTCCTCGTCGAGGAACTCTTTATAGGACGAGGTAGGTCCTGGATTGCAGAGGAA
GATAGTGGGAATGCCACCTTTAATTTGAACGGGTTTCCCGTATTTCGTGTTGGACTGCCA
GTCCCTTTGGGACCCCATGAATTCCTTAAAGTGCTTTAAGTAGTGGGGATCGACGTCATC
AATGACGTTGTACCATGCAGCATTATTAAAGACCTTTGGACTAAGGTCCAGGTGTCCACA
CAGGTAATTGTGTGGGCCTAAAGATCTGGCCCATATCGTCTTCCCTGTTCTGCTATCACC
TTCTATGACAATACTATTGGGTCTCCATGGCCGCGCAGCGGAATCCCTAACATTATCAGC
GACCCATTCTTCAAGTTCATCAGGAACTTGGTCAAAGGAAGAACATGGAAAGGGAGAAAC
ATAAGGAGCTGGTGGCTCCTGGAAAATCCTATCTAAATTACTATTTAGATTGTGAAACTG
AAGTACAAAGTCCTTTGGGACCAATTCCCTAATTACGTTAAGAGCTTCGGACTTACTGCC
GCTGTTAAGCGCTTTGGCGTAAGCATCATTCGCGGATTGTTGACCGCCTCGAGCAGATCG
TCCATCGATCTGAAATTGTCCCCATTCGACTGTGTCTCCGTCCTTATCCAGATAGGACTT
GACATCTGAGCTTGATTTGGCACCTTGAATGTTGGGGTGGAAACTGGTGCTACAGCTTGG
GTGTACACAATCGAAGAGACGATTGTTCGTAATCGTGATTTTACCCTCGAATTGGATGAG
GGCATGCAAGTGAGGTTCCCCATTCTGATGCAGCTCTCTGCAGATTTTAATGAACTTAGG
GTTGGATGGGAGAGAGAGTGTCTGAATGAATGATAGTAGGTGTTCTTTGGGTATAGAACA
CTTTGGGTATGTGAGAAAGACATTCTTGGCTTGAATCCTAAAACGAGGAGTTCTCAT
>HE814062
CTACGTCGAATGGCTCGCTTCTTGAATTGTCTGTGACTGACTTTGATTGGAACCTGAGTA
GAGTGGTGCTGTGAGGGTGATGAAGATTGCATTCTTTAATGCCCAGGCCTTTAGCGCTGC
TTGCCTTTCCTCGTCTAGGAACTCTTTATATGACGAGGTAGGACCTGGATTGCAGAGGAA
GATAGTGGGAATTCCACCTTTAATTTGAACGGGTTTCCCGTATTTCGTGTTGGACTGCCA
GTCCCTCTGGGACCCCATGAATTCCTTAAAGTGCTTTAGGTAGTGGGGATCGACGTCATC
AATGACGTTGTACCATGCAGCATTATTGAAGACCTTTGGACTAAGGTCCAGGTGTCCACA
CAGGTAATTGTGTGGGCCTAAAGATCTGGCCCATATCGTCTTCCCTGTTCTGCTATCACC
TTCGATGACAATGCTATTGGGTCTCCATGGCCGCGCAGCGGAATCCCTAACATTATCAGC
GACCCATTCTTCAAGTTCATCAGGAACTTGGTCAAAGGAAGAACATGGGAAGGGAGAAAC
ATAAGGAGCTGGTGGCTCCTGGAAAATCCGATCTAAATTACTATTTAGATTATGAAATTG
AAGTACAAAGTCCTTTGGGACTAATTCCCTAATGACATTAAGAGCTTCTGACTTACTGCC
GCTGTTAAGCGCTTTGGCGTAAGCATCATTCGCGGATTGTTGACCGCCTCTAGCAGATCG
TCCATCGATCTGAAATAGTCCCCATTCAACGGTGTCTCCGTCCTTATCCAGATAGGACTT
GACATCTGAGCTTGATTTGGCACCTTGAATGTTGGGGTGGAAATTGGTGCTACAGCTTGG
GTGTACACAATCGAAGAGACGATTGTTCGTAATCGTGATTTTACCCTCGAATTGGATGAG
GGCATGCAAGTGAGGTTCCCCATTCTGATGCAGCTCTCTACAGATTTTAATGAACTTAGG
GTTGGATGGGAGAGAGAGTGTTTGAATGAATGACAGTAGGTGTTCTTTGGGTATAGAACA
CTTTGGGTATGTGAGAAAGACATTCTTGGCTTGAATTCTAAAACGAGGAGTTCTCAT
>JN053429
CTACGCCGGATGGCTCGCTTCTTGACTTGTCTGTGAGTGACTTTGATTGGAACCTGAGTA
GAGTGGTTCTGTGAGGGTGATGAAGATTGCATTCTTTAATGCCCAGGCCTTTAGCGCTTC
TTGCTTTTCCTCGTCTAGGAACTCTTTATAGGACGAGGTAGGTCCTGGATTGCAGAGGAA
GATAGTGGGAATTCCACCTTTAATTTGAACGGGTTTCCCGTATTTCGTGTTGGACTGCCA
GTCCCTCTGGGACCCCATGAATTCCTTAAAGTGCTTTAGATAGTGCGGATCGAAGTCATC
AATGACGTTGTACCAGGCAGCAATATTGAAGACCTTTGGACTAAGGTCCAGGTGTCCACA
CAGGTAATTATGTGGGCCTAAAGATCTGGCCCATATCGTCTTCCCTGTTCTGCTATCACC
TTCTATGACAATACTATTAGGTCTCCATGGCCGCGCAGCGGAATCCCTAACATTATCAGC
GACCCATTCTTCAATTTCAACAGGAACTCGGTCAAAGGAAGAACATGGGAAGGGAGAAAC
ATAAGGAGCTGGTGGCTCCTGGAAAATCCTATCTAAATTACTATTTAGATTATGAAACTG
AAGTACAAAGTCCTTTGGGACTAATTCCCTAATGACATTAAGAGCTTCTGACTTACTGCC
GCTGTTAAGCGCTTTCGCGTAAGCATCATTCGCTGATTGTTGACCGCCTCTAGCAGATCG
TCCATCGATTTGAAATTGTCCCCATTCGACGGTGTCGCCGTCCTTATCCAGATAGGACTT
GACATCTGAGCTTGATTTGGCACCTTGAATGTTGGGGTGGAAACTGGTGCTACAGCTTGG
GTGTACACAATCGAAGAGACGATTGTTCGTAATCGTGATTTTACCCTCGAATTGGATGAG
GGCATGCAAGTGAGGTTCTCCATTCTGATGCAGCTCTCTACAGATTTTAATGAACTTAGG
GTTTGATGGGAGAGAGAGTGTTTGAATGAATGACAGTAGGTGTTCTTTGGGTATAGAACA
CTTTGGGTATGTGAGAAAGACATTCTTGGCTTGAATTCGAAAACGAGGAGTTCTCAT
>JN053426
CTACGCCGGATGGCTCGCTTCTTGACTTGTCTGTGAGTGACTTTGATTGGAACCTGAGTA
GAGTGGTTCTGTGAGGGTGATGAAGATTGCATTCTTTAATGCCCAGGCCTTTAGCGCTTC
TTGCTTTTCCTCGTCTAGGAACTCTTTATAGGACGAGGTAGGTCCTGGATTGCAGAGGAA
GATAGTGGGAATTCCACCTTTAATTTGAACGGGTTTCCCGTATTTCGTGTTGGACTGCCA
GTCCCTCTGGGACCCCATGAATTCCTTAAAGTGCTTTAGATAGTGCGGATCGAAGTCATC
AATGACGTTGTACCAGGCAGCAATATTGAAGACCTTTGGACTAAGGTCCAGGTGTCCACA
CAGGTAATTATGTGGGCCTAAAGATCTGGCCCATATCGTCTTCCCTGTTCTGCTATCGTC
TGCTGTGACAATCCCATTACGTCTCCATGGCTGCGCTGCGGAATCCCTAACATTATCAGA
GACCCATTCTTCAATTTCAACAGGAACTCGGTCAAAGGAAGAACATGGGAATGGACAAAC
ATAAGGATCTGGTGGCTCCTGCAAAATCCTATCTAAATTACTATTTAGATTATGAAACTG
AAGTACAAAGTCCTTTGGGACTAATTCCCTAATGACATTAAGAGCTTCTGACTTACTGCC
GCTGTTAAGCGCTTTCGCGTAAGCATCATTCGCTGATTGTTGACCGCCTCTAGCAGATCG
TCCATCGATTTGAAATTGTCCCCATTCGACGGTGTCGCCGTCCTTATCCAGATAGGACTT
GACATCTGAGCTTGATTTGGCACCTTGAATGTTGGGGTGGAAACTGGTGCTACAGCTTGG
GTGTACACAATCGAAGAGACGATTGTTCGTAATCGTGATTTTACCCTCGAATTGGATGAG
GGCATGCAAGTGAGGTTCTCCATTCTGATGCAGCTCTCTACAGATTTTAATGAACTTAGG
GTTTGATGGGAGAGAGAGTGTTTGAATGAATGACAGTAGGTGTTCTTTGGGTATAGAACA
CTTTGGGTATGTGAGAAAGACATTCTTGGCTTGAATTCGAAAACGAGGAGTTCTCAT
>JN053428
CTACGCCGGATGGCTCGCTTCTTGAATTGTCTGTGAGTGACTTTGATTGGAACCTGAGTA
GAGTGGTTCTGTGAGGGTGATGAAGATTGCATTCTTTAATGCCCAGGCCTTTAGCGCTTC
TTGCTTTTCCTCGTCTAGGAATTCTTTATAGGACGAGGTAGGTCCTGGATTGCAGAGGAA
GATAGTGGGAATTCCACCTTTAATTTGAACGGGTTTCCCGTATTTCGTGTTGGACTGCCA
GTCCCTCTGGGACCCCATGAATTCCTTAAAGTGCTTTAGATAGTGCGGATCGAAGTCATC
AATGACGTTGTACCAGGCAGCAATATTGAAGACCTTTGGACTAAGGTCCAGGTGTCCACA
CAGGTAATTATGTGGGCCTAAAGATCTGGCCCATATCGTCTTCCCTGTTCTGCTATCACC
TTCTATGACAATACTATTAGGTCTCCATGGCCGCGCAGCGGAATCCCTAACATTATCAGC
GACCCATTCTTCAATTTCAACAGGAACTCGGTCAAAGGAAGAACATGGGAAGGGAGAAAC
ATAAGGAGCTGGTGGCTCCTGGAAAATCCTATCTAAATTACTATTTAGATTATGAAACTG
AAGTACAAAGTCCTTTGGGACTAATTCCCTAATGACATTAAGAGCTTCTGACTTACTGCC
GCTGTTAAGCGCTTTCGCGTAAGCATCATTCGCTGATTGTTGACCGCCTCTAGCAGATCG
TCCATCGATTTGAAATTGTCCCCATTCGACGGTGTCGCCGTCCTTATCCAGATAGGACTT
GACATCTGAGCTTGATTTGGCACCTTGAATGTTGGGGTGGAAACTGGTGCTACAGCTTGG
GTGTACACAATCGAAGAGACGATTGTTCGTAATCGTGATTTTACCCTCGAATTGGATGAG
GGCATGCAAGTGAGGTTCTCCATTCTGATGCAGCTCTCTACAGATTTTAATGAACTTAGG
GTTTGATGGGAGAGAGAGTGTTTGAATGAATGACAGTAGGTGTTCTTTGGGTATAGAACA
CTTTGGGTATGTGAGAAAGACATTCTTGGCTTGAATTCGAAAACGAGGAGTTCTCAT
>JN053421
CTACGCCGGATGGCTCGCTTCTTGACTTGTCTGTGAGTGACTTTGATTGGAACCTGAGTA
GAGTGGTTCTGTGAGGGTGATGAAGATTGCATTCTTTAATGCCCAGGCCTTTAGCGCTTC
TTGCTTTTCCTCGTCTAGGAATTCTTTATAGGACGAGGTAGGTCCTGGATTGCAGAGGAA
GATAGTGGGAATTCCACCTTTAATTTGAACGGGTTTCCCGTATTTCGTGTTGGACTGCCA
GTCCCTCTGGGACCCCATGAATTCCTTAAAGTGCTTTAGATAGTGCGGATCGAAGTCATC
AATGACGTTGTACCAGGCAGCAATATTGAAGACCTTTGGACTAAGGTCCAGGTGTCCACA
CAGGTAATTATGTGGGCCTAAAGATCTGGCCCATATCGTCTTCCCTGTTCTGCTATCACC
TTCTATGACAATACTATTAGGTCTCCATGGCCGCGCAGCGGAATCCCTAACATTATCAGC
GACCCATTCTTCAATTTCAACAGGAACTCGGTCAAAGGAAGAACATGGGAAGGGAGAAAC
ATAAGGAGCTGGTGGCTCCTGGAAAATCCTATCTAAATTACTATTTAGATTATGAAACTG
AAGTACAAAGTCCTTTGGGACTAATTCCCTAATGACATTAAGAGCTTCTGACTTACTGCC
GCTGTTAAGCGCTTTCGCGTAAGCATCATTCGCTGATTGTTGACCGCCTCTAGCAGATCG
TCCATCGATTTGAAATTGTCCCCATTCGACGGTGTCGCCGTCCTTATCCAGATAGGACTT
GACATCTGAGCTTGATTTGGCACCTTGAATGTTGGGGTGGAAACTGGTGCTACAGCTTGG
GTGTACACAATCGAAGAGACGATTGTTCGTAATCGTGATTTTACCCTCGAATTGGATGAG
GGCATGCAAGTGAGGTTCTCCATTCTGATGCAGCTCTCTACAGATTTTAATGAACTTAGG
GTTTGATGGGAGAGAGAGTGTTTGAATGAATGACAGTAGGTGTTCTTTGGGTATAGAACA
CTTTGGGTATGTGAGAAAGACATTCTTGGCTTGAATTCGAAAACGAGGAGTTCTCAT
>JN053424
CTACGCCGGATGGCTCGCTTCTTGACTTGTCTGTGAGTGACTTTGATTGGAACCTGAGTA
GAGAGGTTCTGTGAGGGTGATGAAGATTGCATTCTTTAATGCCCAGGCCTTTAGCGCTTC
TTGCTTTTCCTCGTCTAGGAACTCTTTATAGGACGAGGTAGGTCCTGGATTGCAGAGGAA
GATAGTGGGAATTCCACCTTTAATTTGAACGGGTTTCCCGTATTTCGTGTTGGACTGCCA
GTCCCTCTGGGACCCCATGAATTCCTTAAAGTGCTTTAGATAGTGCGGATCGAAGTCATC
AATGACGTTGTACCAGGCAGCAATATTGAAGACCTTTGGACTAAGGTCCAGGTGTCCACA
CAGGTAATTATGTGGGCCTAAAGATCTGGCCCATATCGTCTTCCCTGTTCTGCTATCACC
TTCTATGACAATACTATTAGGTCTCCATGGCCGCGCAGCGGAATCCCTAACATTATCAGC
GACCCATTCTTCAATTTCAACAGGAACTTGGTCAAAGGAAGAACATGGGAAGGGAGAAAC
ATAAGGAGCTGGTGGCTCCTGGAAAATCCTATCTAAATTACTATTTAGATTATGAAACTG
AAGTACAAAGTCCTTTGGGACTAATTCCCTAATGACATTAAGAGCTTCTGACTTACTGCC
GCTGTTAAGCGCTTTGGCGTAAGCATCATTCGCTGATTGTTGACCGCCTCTAGCAGATCG
TCCATCGATTTGAAATTGTCCCCATTCGACGGTGTCTCCGTCCTTATCCAGATAGGACTT
GACATCTGAGCTTGATTTGGCACCTTGAATGTTGGGGTGGAAACTGGTGCTACAGCTTGG
GTGTACACAATCGAAGAGACGATTGTTCGTAATCGTGATTTTACCCTCGAATTGGATGAG
GGCATGCAAGTGAGGTTCTCCATTCTGATGCAGCTCTCTACAGATTTTAATGAACTTAGG
GTTTGATGGGAGAGAGAGTGTTTGAATGAATGACAGTAGGTGTTCTTTGGATATAGAACA
CTTTGGGTATGTGAGAAAGACATTCTTGGCTTGAATTCGAAAACGAGGAGTTCTCAT
>JN053425
CTACGCCGGATGGCTCGCTTCTTGAATTGTCTGTGAGTGACTTTGATTGGAACCTGAGTA
GAGTGGTTCTGTGAGGGTGATGAAGATTGCATTCTTTAATGCCCAGGCCTTTAGCGCTTC
TTGCTTTTCCTCGTCTAGGAATTCTTTATAGGACGAGGTAGGTCCTGGGTTGCAGAGGAA
GATAGTGGGAATTCCACCTTTAATTTGAACGGGTTTCCCGTATTTTGTGTTGGACTGCCA
GTCCCTCTGGGACCCCATGAATTCCTTAAAGTGCTTTAGATAGTGGGGATCGAAGTCATC
AATGACGTTGTACCAGGCAGCAATATTGAAGACCTTTGGACTAAGGTCCAGGTGTCCACA
CAGGTAATTATGTGGGCCTAAAGATCTGGCCCATATCGTCTTCCCTGTTCTGCTATCACC
TTCTATGACAATACTATTAGGTCTCCATGGCCGCGCAGCGGAATCCCTAACATTATCAGC
GACCCATTCTTCAATTTCAACAGGAACTTGGTCAAAGGAAGAACATGGGAAGGGAGAAAC
ATAAGGAGCTGGTGGCTCCTGGAAAATCCTATCTAAATTACTATTTAGATTATGAAATTG
AAGTACAAAGTCCTTTGGGACTAATTCCCTAATGACATTAAGAGCTTCTGACTTACTGCC
GCTGTTAAGCGCTTTGGCGTAAGCATCATTCGCTGATTGTTGACCGCCTCTAGCAGATCG
TCCATCGATTTGAAATTGTCCCCATTCGACGGTGTCTCCGTCCTTATCCAGATAGGACTT
GACATCTGAACTTGATTTGGCACCTTGAATGTTGGGGTGGAAACTGGTGCTACAGCTTGG
GTGTACACAATCGAAGAGACGATTGTTCGTAATCGTGATTTTACCCTCGAATTGGATGAG
GGCATGCAAGTGAGGTTCTCCATTCTGATGCAGCTCTCTACAGATTTTAATGAACTTAGG
GTTTGATGGGAGAGAGAGTGTTTGAATGAATGACAGTAGGTGTTCTTTGGGTATAGAACA
CTTTGGGTATGTGAGAAAGACATTCTTGGCTTGAATTCGAAAACGAGGAGTTCTCAT
>JN053423
CTACGCCGGATGGCCCGCTTCTTGACTTGTCTGTGAGTGACTTTGATTGGAACCTGAGTA
GAGAGGTTCTGTGAGGGTGATGAAGATTGCATTCTTTAATGCCCAGGCCTTTAGCGCTTC
TTGCTTTTCCTCGGCTAGGAACTCTTTATAGGACGAGGTAGGTCCTGGATTGCAGAGGAA
GATAGTGGGAATTCCACCTTTAATTTGAACGGGTTTCCCGTATTTCGTGTTGGACTGCCA
GTCCCTCTGGGACCCCATGAATTCCTTAAAGTGCTTTAGATAGTGCGGATCGAAGTCATC
AATGACGTTGTACCAGGCAGCAATATTGAAGACCTTTGGACTAAGGTCCAGGTGTCCACA
CAGGTAATTATGTGGGCCTAAAGATCTGGCCCATATCGTCTTCCCTGTTCTGCTATCACC
TTCTATGACAATACTATTAGGTCTCCATGGCCGCGCAGCGGAATCCCTAACATTATCAGC
GACCCATTCTTCAATTTCAACAGGAACTTGGACAAAGGAAGAACATGGGAAGGGAGAAAC
ATAAGGAGCTGGTGGCTCCTGGAAAATCCTATCTAAATTACTATTTATATTATGAAACTG
AAGTACAAAGTCCTTTGGGACTAATTCCCTAATGACATTAAGAGCTTCTGACTTACTGCC
GCTGTTAAGCGCTTTGGCGTAAGCATCATTCGCTGATTGTTGACCGCCTCTAGCAGATCG
TCCATCGATCTGAAATTGTCCCCATTCGACGGTGTCTCCGTCCTTATCCAGATAGGACTT
GACATCTGAGCTTGATTTGGCACCTTGAATGTTGGGGTGGAAACTGGTGCTACAGCTTGG
GTGTACACAATCGAAGAGACGATTGTTCGTAATCGTGATTTTACCCTCGAATTGGATGAG
GGCATGTAAGTGAGGTTCCCCAGTCTGATGCAGCTCTCTACAGATTTTAATGAACTTAGG
GTTTGATGGGAGAGAGAGTGTTTGAATGAATGACAGTAGGTGTTCTTTGGGTATAGAACA
CTTTGGGTATGTGAGAAAGACATTCTTGGCTTGAATTCGAAAACGAGGAGTTCTCAT
>JN053422
CTACGCCGGATGGCTCGCTTCTTGACTTGTCTGTGAGTGACTTTGATTGGAACCTGAGTA
GAGTGGTTCTGTGAGGGTGATGAAGATTGCATTCTTTAATGCCCAGGCCTTTAGCGCTTC
TTGCTTTTCCTCGGCTAGGAACTCTTTATAGGACGAGGTAGGTCCTGGATTGCAGAGGAA
GATAGTGGGAATTCCACCTTTAATTTGAACGGGTTTCCCGTATTTTGTGTTGGACTGCCA
GTCCCTCTGGGACCCCATGAATTCCTTAAAGTGCTTTAGATAGTGCGGATCGAAGTCATC
AATGACGTTGTACCAGGCAGCAATATTGAAGACCTTTGGACTAAGGTCCAGGTGTCCACA
CAGGTAATTATGTGGGCCTAAAGATCTGGCCCATATCGTCTTCCCTGTTCTGCTATCACC
TTCTATGACAATACTATTAGGTCTCCATGGCCGCGCAGCGGAATCCCTAACATTATCAGC
GACCCATTCTTCAATTTCAACAGGAACTTGGTCAAAGGAAGAACATGGGAAGGGAGAAAC
ATAAGGAGCTGGTGGCTCCTGGAAAATCCTATCTAAATTACTATTTAGATTATGAAACTG
AAGTACAAAGTCCTTTGGGACTAATTCCCTAATGACATTAAGAGCTTCTGACTTACTGCC
GCTGTTAAGCGCTTTGGCGTAAGCATCATTCGCTGATTGTTGACCGCCTCTAGCAGATCG
TCCATCGATCTGAAATTGTCCCCATTCGACGGTGTCTCCGTCCTTATCCAGATAGGACTT
GACATCTGAGCTTGATTTGGCACCTTGAATGTTGGGGTGGAAACTGGTGCTACAGCTTGG
GTGTACACAATCGAAGAGACGATTGTTCGTAATCGTGATTTTACCCTCGAATTGGATGAG
GGCATGTAAGTGAGGTTCCCCAGTCTGATGCAGCTCTCTACAGATTTTAATGAACTTAGG
GTTTGATGGGAGAGAGAGTGTTTGAATGAATGACAGTAGGTGTTCTTTGGGTATAGAACA
CTTTGGGTATGTGAGAAAGACATTCTTGGCTTGAATTCGAAAACGAGGAGTTCTCAT
>JN053427
CTACGCCGGATGGCTCGCTTCTTGACTTGTCTGTGAGTGACTTTGATTGGAACCTGAGTA
GAGAGGTTCTGTGAGGGTGATGAAGATTGCATTCTTTAATGCCCAGGCCTTTAGCGCTTC
TTGCTTTTCCTCGTCTAGGAACTCTTTATAGGACGAGGTAGGTCCTGGATTGCAGAGGAA
GATAGTGGGAATTCCACCTTTAATTTGAACGGGTTTCCCGTATTTCGTGTTGGACTGCCA
GTCCCTCTGGGACCCCATGAATTCCTTAAAGTGCTTTAGGTAGTGGGGGTCGAAGTCATC
AATGGCGTTGTACCAGGCAGCAATATTGAAGACCTTTGGACTAAGGTCCAGGTGTCCACA
CAGGTAATTATGTGGGCCTAAAGATCTGGCCCATATCGTCTTTCCTGTTCTGCTACCACC
TTCTATGACAATACGATTAGGTCTCCATGGCTGCGCAGCGGAATCCCTAACATTATCAGC
GACCCATTCTTCAATTTCAACAGGAACTTGGTCAAAGGAAGAACATGCGAGGGGAGAAAC
ATAAGGAACTGGTGGCTCCTGGAAAATCTTATCTAAATTACTATTTTTATTATGAAATTG
AAGTACAAAGTCCTTTGGGACTAATTCCCTAATGACATTAAGAGCTTCTGACTTACTGCC
GCTGTTAAGCGCTTTGGCGTAAGCATCATTCGCTGATTGTTGACCGCCTCTAGCAGATCG
TCCATCGATCTGAAATTGTCCCCATTCGACGGTGTCTCCGTCCTTATCCAGGTAGGACTT
GACATCGGAACTTGATTTGGCACCTTGAATGTTGGGGTGGAAACTGGTGCTACAGCTTGG
GTGTACACAATCGAAGAGACGATTGTTCGTAATCGTGATTTTACCCTCGAATTGGATGAG
GGCATGTAAGTGAGGTTCCCCATTCTGATGCAGCTCTCTACAGATTTTAATGAACTTAGG
GTTTGATGGGAGAGAGAGTGTTTGAATGAATGACAGTAGGTGTTCTTTGGATATAGAACA
CTTTGGGTATGTGAGAAAGACATTCTTGGCTTGAATTCGAAAACGAGGAGTTCTCAT
