# Supplementary material for: Gene Overlapping as a Modulator of Begomovirus Evolution
Source: Microorganisms. 2022 Feb 4;10(2):366. doi: 10.3390/microorganisms10020366 (PMC8875319; doi:10.3390/microorganisms10020366)
Supplement: Supplementary file 1 [file microorganisms-10-00366-s001.zip › File S1/African_cassava_mosaic_virus/DNA/DNA_AC3.fasta]

>JN165088
TTAATAAACATTGAATTTTATTTCATGAGTCATCTGACAGTCAAGAGTTTTGTCAATTAC
ATTGAACAAAACATGAGCAGCAGCTCTAATTACATTGTTAATTGAAATAACACCCATATT
ATCCAAGTATTTAAGTACTTGGTATCTAAAGACTCTTAAGAAAAGACCAGTCCGAGGCCG
TAAGGTCGTCCAGATCCTGAAGTTGAGAAAACATTGGTGAATCCCCAGCTCCTTCCGCAG
GTTGTGATTGAATCGAACCTGGACTGTTATGATGTCCTGGTTCAGCAGGAATGGTCGTTG
TTGGTGCCTGGTGATTGTGAAATACAGGGGATTGTTTATTTCCCAGGTATACACGCCATT
CATTGCTTGAGGAGCAGTGATGAGTTCCCCTGTGCGTAAATCCAT
>EU685325
TTAATAAACATTGAATTTTATTTCATGAGTCAACTGACAGTCAATAGTTTTTTCAATTAC
ATTGAACAAAACATGAGCAGCAGCTCTAATTACATTGTTAATTGAGATAACACCCATAGT
ATCCAAGTATTTAAGTACTTGGTATCTAAAGACCCTTAAGAAAAGACCAGTCTGAGGCCG
TAAGGTCGTCCAGATCCTGAAGTTGAGAAAACATTTGTGAATCCCCAGCTCCTTCCTCAG
GTTGTGATTGAATCGAACCTGGACTGTTATGATGTCCTGGTTCAGCAGGAATGGTCGTTG
TTGGTGCCTGGTGATTGTGAAATACAGGGGATTGTTTATTTCCCAGGTATACACGCCATT
CATTGCTTGAGGAGCAGTGATGAGTTCCCCTGTGCGTAAATCCAT
>EU685328
TTAATAAACATTGAATTTTATTTCATGAGTCAACTGACACTCAATAGTTTTTGCAATTAC
ATTGAACAAAACATGATCAGCAGCTCTAATTACATTGTTAATTGAGATAACACCCATACT
ATCCAAGTATTTAAGTACTTGGTATCTAAAGACTCTTAAGAAAAGACCAGTCTGAGGCCG
TAAGGTCGTCAAGATCCTGAAGTTGAGAAAACATTTGTGAATCCCCAGCTCCTTCCGCAG
GTTGTGATTGAATCGAACCTGGACTGTTATGATGTCCTGGTTCAGCAGGAATGGTCGTTG
TTGGTGCCTGGTGATTGTGAAATACAGGGGATTGTTTATTTCCCAGGTATACACGCCATT
CATTGCTTGAGGAGCAGTGATGAGTTCCCCTGTGCGTAAATCCAT
>AF259894
CTAATAAACATGGAATTTTATTTCATGAGTCAACTGACACTCAATAGTTTTTTCAATTAC
ATTGAACAAAACATGATCAGCAGCTCTAATTACATTGTTAATTGAGATAACACCCATATT
ATCCAAGTATTTAAGTACTTGGTATCTAAAGACCCTTAAGAAAAGACCAGTCTGAGGCCG
TAAGGTCGTCCAGATCCTGAAGTTGAGAAAACATTTGTGAATCCCCAGCTCCTTCCTCAG
GTTGTGATTGAATCGAACCTGGACTGTTATGATGTCCTGGTTCAGCAGGAATGGTCGTTG
TTGGTGCCTGGTGATTGTGAAATACAGGGGATTGTTTATGTCCCAGGTATACACGCCATT
CATTGCTTGAGGAGCAGTGATGAGTTCCCCTGTGCGTAAATCCAT
>KR476372
TTAATAAATATTGAATTTTATTTCATGAGTCAACTGACACTCAATAGTTTTTTCAATTAC
ATTGAACAAAACATGATCAGCAGCTCGAATTACATTGTTAATGGAGATAACACCTATATT
ATCCAAGTATTTAAGTACTTGGTATCTAAAGACCCTTAAGAAAAGACCAGTCTGAGGCCG
TAAGGTCGTCCAGATCCTGAAGTTGAGAAAACATTTGTGAATCCCCAGCTCCTTCCTCAG
GTTGTGATTGAATCGAACCTGGACTGTTATGATGTCCTGGTTCAGCAGGAATGGTCGTTG
TTGGTGGCTGGTGATTGTGAAATACAGGGGATTGTTTATGTCCCAGGTATACACGCCATT
CATTGCTTGAGGAGCAGTGATGAGTTCCCCTGTGCGTAAATCCAT
>KR476371
TTAATAAATATTGAATTTTATTTCATGAGTCAACTGACACTCAATAGTTTTTTCAATTAC
ATTGAACAAAACATGATCAGCAGCTCGAATTACATTGTTAATGGAGATAACACCTATATT
ATCCAAGTATTTAAGTACTTGGTATCTAAAGACCCTTAAGAAAAGACCAGTCTGAGGCCG
TAAGGTCGTCCAGATCCTGAAGTTGAGAAAACATTTGTGAATCCCCAGCTCCTTCCTCAG
GTTGTGATTGAATCGAACCTGGACTGTTATGATGTCCTGGTTCAGCAGGAATGGTCGTTG
TTGGTGGCTGGTGATTGTGAAATACAGGGGATTGTTTATGTCCCAGGTATACACGCCATT
CATTGCTTGAGGAGCAGTGATGAGTTCCCCTGTGCGTAAATCCAT
>EU685320
TTAATAAATATTGAATTTTATTTCATGAGTCAACTGACACTCAATAGTTTTTTCAATTAC
ATTGAACAAAACATGATCAGCAGCTCTAATGACATCGTTAATGGAGATAACACCTATATT
ATCCAAGTATTTAAGTACTTGGTATCTAAAGACTCTTAAGAAACGACCAGTCTGAGGCCG
TAAGGTCGTCCAGATCGTGAAGTTGAGAAAACATTTGTGAATCCCCAGCTCCTTCCTCAG
GTTGTGATTGAATCGAACCTGGACTGTTATGATGTCCTGGTTCAGCAGGAATGGTCGTTG
TTGGTGCCTGGTGATTGTGAAATATAGGGGATTGTTTATTTCCCAGGTATACACGCCATT
CATTGCTTGAGGAGCAGTGATGAGTTCCCCTGTGCGTAAATCCAT
>EU685318
TTAATAAATATTGAATTTTATTTCATGAGTCAACTGACACTCAATAGTTTTTTCAATTAC
ATTGAACAAAACATGATCAGCAGCTCTAATGACATCGTTAATGGAGATAACACCTATATT
ATCCAAGTATTTAAGTACTTGGTATCTAAAGACTCTTAAGAAACGACCAGTCTGAGGCCG
TAAGGTCGTCCAGATCGTGAAGTTGAGAAAACATTTGTGAATCCCCAGCTCCTTCCTCAG
GTTGTGATTGAATCGAACCTGGACTGTTATGATGTCCTGGTTCAGCAGGAATGGTCGTTG
TTGGTGCCTGGTGATTGTGAAATATAGGGGATTGTTTATTTCCCAGGTATACACGCCATT
CATTGCTTGAGGAGCAGTGATGAGTTCCCCTGTGCGTAAATCCAT
>HG530111
TTAATAAACATTGAATTTTATTTCATGAGTCAACTGACACTCAATAGTGTTTTCAAGTAC
ATTGAACAAAACATGAGCAGCAGCTCTAATTACATCGTTAATGGAGACAACACCTATATT
ATCCAAGTATTTAAGTACTTGGTATCTAAAGACCCTTAAGAAAAGACCAGTCGGAGGCCG
TAAGGTCGTCCAGATCCTGAAGTTGAGAAAACATTTGTGAATCCCCAGCGCCTTCCTCAG
GTTGTGATTGAATCGAACCTGGACTGATATGATGTCCTGGTTCAGCAGGAATGGTCGTTG
TTGGTGCCTGGTGATTGTGAAATATAGGGGATTGTTTATTTCCCAGGTATACACGCCATT
CATTGCTTGAGGAGCAGTGATGAGTTCCCCTGTGCGTAAATCCAT
>HG530110
TTAATAAACATTGAATTTTATTTCATGAGTCAACTGACACTCAATAGTGTTTTCAAGTAC
ATTGAACAAAACATGAGCAGCAGCTCTAATTACATCGTTAATGGAGACAACACCTATATT
ATCCAAGTATTTAAGTACTTGGTATCTAAAGACCCTTAAGAAAAGACCAGTCGGAGGCCG
TAAGGTCGTCCAGATCCTGAAGTTGAGAAAACATTTGTGAATCCCCAGCGCCTTCCTCAG
GTTGTGATTGAATCGAACCTGGACTGATATGATGTCCTGGTTCAGCAGGAATGGTCGTTG
TTGGTGCCTGGTGATTGTGAAATATAGGGGATTGTTTATTTCCCAGGTATACACGCCATT
CATTGCTTGAGGAGCAGTGATGAGTTCCCCTGTGCGTAAATCCAT
>EU685324
TTAATAAACATTGAATTTTATTTCATGAGTCAACTGACACTCAATAGTTTTTTCAAGTAC
ATTGAACAAAACATGAGCAGCAGCTCTAATTACATCGTTAATGGAGATAACACCTATAGT
ATCCAAGTATTTAAGTACTTGGTATCTAAAGACCCTTAAGAAAAGACCAGTCTGAGGCCG
TAAGGTCGTCCAGATCTTGAAGTTGAGAAAACATTTGTGAATCCCCAGCTCCTTCCGCAG
GTTGTGATTGAATCGAACCTGGACTGTTATGATGTCCTGGTTCAGCAGGAATGGTCGTTG
TTGGTGCCTGGTGATTGTGAAATACAGGGGATTGTTTATTTCCCAAGTATACACGCCACT
CATCGCTTGAGGAGCAGTGATGAGTTCCCCTGTGCGTAAATCCAT
>KT869131
TTAATAAATATTGAATTTTATTTCATGAGTCAACTGACACTCAATAGTTTTGGCTATTAC
ATTGAACAAAACATGATCAGCAGCTCTAATTACATTGTTAATTGAGATAACACCCATATT
ATCCAAGTATTTAAGTACTTGGTATCTAAAGACTCTTAAGAAAAGACCAGTCTGAGGCTG
TAAGGTCGTCCAGATCCTGAAGTTGAGAAAACATTTGTGAATCCCCAGCACCTTCCGCAG
GTTGTGATTGAATCGAACCTGGACTGTTATGATGTCCTGGTTCAGCAGGAATGGTCGTTG
TTGGTGCCTGGTGATTGTGAAATACAGGGGATTGTTTATTTCCCAGGTATACACGCCATT
CATTGCTTGAGGAGCAGTGATGAGTTCCCCTGTGCGTAAATCCAT
>KT869130
TTAATAAATATTGAATTTTATTTCATGAGTCAACTGACACTCAATAGTTTTGGCTATTAC
ATTGAACAAAACATGATCAGCAGCTCTAATTACATTGTTAATTGAGATAACACCCATATT
ATCCAAGTATTTAAGTACTTGGTATCTAAAGACTCTTAAGAAAAGACCAGTCTGAGGCTG
TAAGGTCGTCCAGATCCTGAAGTTGAGAAAACATTTGTGAATCCCCAGCACCTTCCGCAG
GTTGTGATTGAATCGAACCTGGACTGTTATGATGTCCTGGTTCAGCAGGAATGGTCGTTG
TTGGTGCCTGGTGATTGTGAAATACAGGGGATTGTTTATTTCCCAGGTATACACGCCATT
CATTGCTTGAGGAGCAGTGATGAGTTCCCCTGTGCGTAAATCCAT
>KT869129
TTAATAAATATTGAATTTTATTTCATGAGTCAACTGACACTCAATAGTTTTGGCTATTAC
ATTGAACAAAACATGATCAGCAGCTCTAATTACATTGTTAATTGAGATAACACCCATATT
ATCCAAGTATTTAAGTACTTGGTATCTAAAGACTCTTAAGAAAAGACCAGTCTGAGGCTG
TAAGGTCGTCCAGATCCTGAAGTTGAGAAAACATTTGTGAATCCCCAGCACCTTCCGCAG
GTTGTGATTGAATCGAACCTGGACTGTTATGATGTCCTGGTTCAGCAGGAATGGTCGTTG
TTGGTGCCTGGTGATTGTGAAATACAGGGGATTGTTTATTTCCCAGGTATACACGCCATT
CATTGCTTGAGGAGCAGTGATGAGTTCCCCTGTGCGTAAATCCAT
>JN053428
TTAATAAACATTGAATTTTATTTCATGAGTCAACTTGCACTCAATAGTGTTGGCAATTAC
ATTGAACAAAACATGATCAGCAGCTCTAATTACATTGTTAATTGAGATAACACCTATATT
ATCCAAGTATTTAATTACTTGGTATCTAAAGACCCTTAAGAAAAGACCAGTCTGAGGCTG
TAAGGTCGTCCAGATCTCGAAGTTGAGAAAACATTTGTGAATCCCCAGCGCCTTCCTCAG
GTTGTGATTGAATCGAACCTGGACTGTTATGATGTCCTGGTTCAGCAGGAATGGTCGTTG
TTGGTGCCTGGTGATTGTGAAATACAGGGGATTGTTTATTTCCCAGGTATACACGCCATT
CATTGCTTGAGGAGCAGTGATGAGTTCCCCTGTGCGTAAATCCAT
>JN053421
TTAATAAACATTGAATTTTATTTCATGAGTCAACTTGCACTCAATAGTGTTGGCAATTAC
ATTGAACAAAACATGATCAGCAGCTCTAATTACATTGTTAATTGAGATAACACCTATATT
ATCCAAGTATTTAATTACTTGGTATCTAAAGACCCTTAAGAAAAGACCAGTCTGAGGCTG
TAAGGTCGTCCAGATCTCGAAGTTGAGAAAACATTTGTGAATCCCCAGCGCCTTCCTCAG
GTTGTGATTGAATCGAACCTGGACTGTTATGATGTCCTGGTTCAGCAGGAATGGTCGTTG
TTGGTGCCTGGTGATTGTGAAATACAGGGGATTGTTTATTTCCCAGGTATACACGCCATT
CATTGCTTGAGGAGCAGTGATGAGTTCCCCTGTGCGTAAATCCAT
>JN053429
TTAATAAACATTGAATTTTATTTCATGAGTCAACTTGCACTCAATAGTGTTGGCAATTAC
ATTGAACAAAACATGATCAGCAGCTCTAATTACATTGTTAATTGAGATAACACCTATATT
ATCCAAGTATTTAATTACTTGGTATCTAAAGACCCTTAAGAAAAGACCAGTCTGAGGCTG
TAAGGTCGTCCAGATCTCGAAGTTGAGAAAACATTTGTGAATCCCCAGCGCCTTCCTCAG
GTTGTGATTGAATCGAACCTGGACTGTTATGATGTCCTGGTTCAGCAGGAATGGTCGTTG
TTGGTGCCTGGTGATTGTGAAATACAGGGGATTGTTTATTTCCCAGGTATACACGCCATT
CATTGCTTGAGGAGCAGTGATGAGTTCCCCTGTGCGTAAATCCAT
>JN053426
TTAATAAACATTGAATTTTATTTCATGAGTCAACTTGCACTCAATAGTGTTGGCAATTAC
ATTGAACAAAACATGATCAGCAGCTCTAATTACATTGTTAATTGAGATAACACCTATATT
ATCCAAGTATTTAATTACTTGGTATCTAAAGACCCTTAAGAAAAGACCAGTCTGAGGCTG
TAAGGTCGTCCAGATCTCGAAGTTGAGAAAACATTTGTGAATCCCCAGCGCCTTCCTCAG
GTTGTGATTGAATCGAACCTGGACTGTTATGATGTCCTGGTTCAGCAGGAATGGTCGTTG
TTGGTGCCTGGTGATTGTGAAATACAGGGGATTGTTTATTTCCCAGGTATACACGCCATT
CATTGCTTGAGGAGCAGTGATGAGTTCCCCTGTGCGTAAATCCAT
>JN053431
TTAATAAACATTGAATTTTATTTCATGAGTCAACTTGCACTCAATAGTGTTGGCAATTAC
ATTGAACAAAACATGATCAGCAGCTCTAATTACATTGTTAATTGAGATAACACCTATATT
ATCCAAGTATTTAATTACTTGGTATCTAAAGACCCTTAAGAAAAGACCAGTCTGAGGCTG
TAAGGTCGTCCAGATCTCGAAGTTGAGAAAACATTTGTGAATCCCCAGCGCCTTCCTCAG
GTTGTGATTGAATCGAACCTGGACTGTTATGATGTCCTGGTTCAGCAGGAATGGTCGTTG
TTGGTGCCTGGTGATTGTGAAATACAGGGGATTGTTTATTTCCCAGGTATACACGCCATT
CATTGCTTGAGGAGCAGTGATGAGTTCCCCTGTGCGTAAATCCAT
>JN053425
TTAATAAACATTGAATTTTATTTCATGAGTCAACTTGCACTCAATAGTGTTGGCAATTAC
ATTGAACAAAACATGATCAGCAGCTCTAATTACATTGTTAATTGAGATAACACCTATATT
ATCCAAGTATTTAATTACTTGGTATCTAAAGACCCTTAAGAAAAGACCAGTCTGAGGCTG
TAAGGTCGTCCAGATCTCGAAGTTGAGAAAACATTTGTGAATCCCCAGCTCCTTCCTCAG
GTTGTGATTGAATCGAACCTGGACTGTTATGATGTCCTGGTTCAGCAGGAATGGTCGTTG
TTGGTGCCTGGTGATTGTGAAATACAGGGGATTGTTTATTTCCCAGGTATACACGCCATT
CATTGCTTGAGGAGCAGTGATGAGTTCCCCTGTGCGTAAATCCAT
>JN053427
TTAATAAACATTGAATTTTATTTCATGAGTCAACTTGCACTCAATAGTGTTGGCAATTAC
ATTGAACAAAACATGATCAGCAGCTCTAATTACATTGTTAATTGAGATAACACCTATATT
ATCCAAGTATTTAATTACTTGGTATCTAAAGACCCTTAAGAAAAGACCAGTCTGAGGCCG
TAAGGTCGTCCAGATCCGGAAGTTGAGAAAACATTTGTGAATTCCCAGCTCCTTCCTCAG
GTTGTGATTGAATCGAACCTGGACTGTTATGATGTCCTGGTTCAGCAGGAATGGTCGTTG
TTGGTGCCTGGTGATTGTGAAATACAGGGGATTGTTTATTTCCCAGGTATACACGCCATT
CATTGCTTGAGGAGCAGTGATGAGTTCCCCTGTGCGTAAATCCAT
>JN053424
TTAATAAACATTGAATTTTATTTCATGAGTCAACTTGCACTCAATAGTGTTGGCAATTAC
ATTGAACAAAACATGATCAGCAGCTCTAATTACATTGTTAATTGAGATAACACCTATATT
ATCCAAGTATTTAATTACTTGGTATCTAAAGACCCTTAAGAAAAGACCAGTCTGAGGCCG
TAAGGTCGTCCAGATCCGGAAGTTGAGAAAACATTTGTGAATTCCCAGCTCCTTCCTCAG
GTTGTGATTGAATCGAACCTGGACTGTTATGATGTCCTGGTTCAGCAGGAATGGTCGTTG
TTGGTGCCTGGTGATTGTGAAATACAGGGGATTGTTTATTTCCCAGGTATACACGCCATT
CATTGCTTGAGGAGCAGTGATGAGTTCCCCTGTGCGTAAATCCAT
>JN053430
TTAATAAACATTGAATTTTATTTCATGAGTCAACTTGCACTCAATAGTGTTGGCAATTAC
ATTGAACAAGACATGATCAGCAGCTCTAATTACATTGTTAATTGAGATAACACCTATATT
ATCCAAGTATTTAATTACTTGGTATCTAAAGACCCTTAAGAAAAGACCAGTCTGAGGCTG
TAAGGTCGTCCAGATCTTGAAGTTGAGAAAACATTTGTGAATCCCCAGCTCCTTCCTCAG
GTTGTGATTGAATCGAACCTGGACTGTTATGATGTCCTGGTGCAGCAGGAATGGTCGTTG
TTGGTGCCTGGTGATTGTGAAATACAGGGGATTGTTTATTTCCCAGGTATACACGCCATT
CATTGCTTGAGGAGCAGTGATGAGTTCCCCTGTGCGTAAATCCAT
>JN053423
TTAATAAACATTGAATTTTATTTCATGAGTCAACTTGCACTCAATAGTGTTGGCAATTAC
ATTGAACAAGACATGATCAGCAGCTCTAATTACATTGTTAATTGAGATAACACCTATATT
ATCCAAGTATTTAATTACTTGGTATCTAAAGACCCTTAAGAAAAGACCAGTCTGAGGCTG
TAAGGTCGTCCAGATCTTGAAGTTGAGAAAACATTTGTGAATCCCCAGCTCCTTCCTCAG
GTTGTGATTGAATCGAACCTGGACTGTTATGATGTCCTGGTTCAGCAGGAATGGTCGTTG
TTGGTGCTTGGTGATTGTGAAATACAGGGGATTGTTTATTTCCCAGGTATACACGCCATT
CATTGCTTGAGGAGCAGTGATGAGTTCCCCTGTGCGTAAATCCAT
>JN053422
TTAATAAACATTGAATTTTATTTCATGAGTCAACTTGCACTCAATAGTGTTGGCAATTAC
ATTGAACAAAACATGATCAGCAGCTCTAATTACATTGTTAATTGAGATAACACCTATATT
ATCCAAGTATTTAATTACTTGGTATCTAAAGACCCTTAAGAAAAGACCCGTCTGAGGCTG
TAAGGTCGTCCAGATCTTGAAGTTGAGAAAACATTTGTGAATCCCCAGCTCCTTCCTCAG
GTTGTGATTGAATCGAACCTGGACTGTTATGATGTCCTGGTTCAGCAGGAATGGTCGTTG
TTGGTGCCTGGTGATTGTGAAATACAGGGGATTGTTTATTTCCCAGGTATACACGCCATT
CATTGCTTGAGGAGCAGTGATGAGTTCCCCTGTGCGTAAATCCAT
>HE814062
TTAATAAACATTGAATTTTATTTCATGAGTCAACTGACACTCAATAGTGTTGGCAATTAC
ATTGAACAAAACATGATCAGCAGCTCTAATTACATTGTTAATTGAGATAACACCCATATT
ATCCAAGTATTTAATTACTTGGTATCTAAAGACCCTTAAGAAAAGACCAGTCTGAGGCTG
TAAGGTCGTCCAGATTTTGAAGTTGAGAAAACATTTGTGAATCCCCAGCTCCTTCCTGAG
GTTGTGATTGAACCGAACCTGGACTGTTATGATGTCCTGGTTCAGCAGGAATGGTCGTTG
TTGGTGCCTGGTGATTGTGAAATACAGGGGATTGTTTATTTCCCAGGTATACACGCCATT
CATTGCTTGAGGAGCAGTGATGAGTTCCCCTGTGCGTAAATCCAT
>HE814065
TTAATAAAGATTGAACTTTATTTCATGAGTCAACTTACATTCAATAGTTTTGGCAATTAC
ATTGAACAAAACATGAGTAGCAGCTCTAATTACATCGTTAATTGAGATAACACCTATATT
ATCCAAGTATTTAAGTACTTGGTATCTAAAGACCCTTAAGAAAAGACCAGTCTGAGGCTG
TAAGGTCGTCCAGATCTTGAAGTTGAGAAAACATTTGTGAATCCCCAGCTCCTTCCTCAG
GTTGTGATTGAATCGAACCTGGACAGTTATGATGTCCTGGTTCAGCAGGAATGGTCGTTG
TTGGTGTCTGGTGATTGTGAAATACAGGGGATTGTTTATTTCCCAGGTATACACGCCATT
CATTGCTTGAGGAGCAGTGATGAGTTCCCCTGTGCGTAAATCCAT
>KT869128
TTAATAAACATTGAATTTTATTTCATGAGTCAACTGACACTCAATAGTTTTTTCAATTAC
ATTGAACAAAACATGATAAGCAGCTCGAATTACATTGTTAATCGAGATAACACCCATATT
ATCCAAGTATTTGAGTACTTGGTATCTAAAGACTCTTAAGAAAAGACCAGTCTGAGGCTG
TAAGGTCGTCCAGATCCTGAAGTTGAGAAAACATTTGTGAATCCCCAGCTCCTTCCTCAG
GTTGTGATTGAATCGAACCTGGACTGTTATTATGTCTTGGTGCATCAGGAATGGTCGTTG
TTGGTGCCTGGTGATTGTGAAATACAGGGGATTGTTTATTTCCCAGGTATACACGCCATT
CATTGCTTGAGGAGCAGTGATGAGTTCCCCTGTGCGTAAATCCAT
>KT869127
TTAATAAACATTGAATTTTATTTCATGAGTCAACTGACACTCAATAGTTTTTTCAATTAC
ATTGAACAAAACATGATAAGCAGCTCGAATTACATTGTTAATCGAGATAACACCCATATT
ATCCAAGTATTTGAGTACTTGGTATCTAAAGACTCTTAAGAAAAGACCAGTCTGAGGCTG
TAAGGTCGTCCAGATCCTGAAGTTGAGAAAACATTTGTGAATCCCCAGCTCCTTCCTCAG
GTTGTGATTGAATCGAACCTGGACTGTTATTATGTCTTGGTGCATCAGGAATGGTCGTTG
TTGGTGCCTGGTGATTGTGAAATACAGGGGATTGTTTATTTCCCAGGTATACACGCCATT
CATTGCTTGAGGAGCAGTGATGAGTTCCCCTGTGCGTAAATCCAT
>EU685322
TTAATAAACATTGAATTTTATTTCATGAGTCAACTGACACGCAATAGTATTTTCAATTAC
ATTGAACAAAACATGATCAGCAGCTCTAATGACATCGTTAATGGAGATAACACCCATATT
ATCCAAGTATTTAAGTACTTGGTATCTAAAGACCCTTAAGAAAAGACCAGTCCGAGGCTG
TAAGGTCGTCAAGATCCGGAAGTTGAGAAAACATTTGTGAATCCCCAGCTCCGTCCGCAG
GTTGTGATTGAATCGAACCTGGACTGTTATGATGTCCTGGTTCATCAGGAATGGTCGTTG
TTGGTGCCTGGTGATTGTGAAATACAGGGGATTGTTTATTTCCCAGGTATACACGCCATT
CATTGCTTGAGGAGCAGTGATGAGTTCCCCTGTGCGTAAATCCAT
>FJ807631
TTAATAAACATTGAATTTTATTTCATGAGTCAACTGACACGCAATAGTTTTTTCAATTAC
ATTGAACAAAACATGATCAGCAGCTCTAATTACATTGTTAATGGATATAACACCCATATT
ATCCAAGTATTTAAGTACTTGGTATCTAAAGACCCTTAAGAAAAGACCAGTCTGAGGCCG
TAAGGTCGTCCAGATCCCGAAGTTGAGAAAACATTTGTGAATCCCCAGCGCCTTCCTGAG
GTTGTGATTGAATCGAACCTGGACCGTTATGATGTCCTGGTTCATCAGGAATGGTCGTTG
TTGGTGCCTGGTGATTGTGAAATACAGGGGATTGTTTATTTCCCAGGTATACACGCCATT
CATTGCTTGAGGAGCAGTGATGAGTTCCCCTGTGCGTAAATCCAT
