# Supplementary material for: Gene Overlapping as a Modulator of Begomovirus Evolution
Source: Microorganisms. 2022 Feb 4;10(2):366. doi: 10.3390/microorganisms10020366 (PMC8875319; doi:10.3390/microorganisms10020366)
Supplement: Supplementary file 1 [file microorganisms-10-00366-s001.zip › File S1/Chilli_leaf_curl_virus/DNA_AV2.fasta]

>KP868762
ATGTGGGATCCGTTAGTAAACGACTTTCCTGAAACCGTTCACGGTTTTAGGTGTATGCTA
GCCGTTAAATATCTTCAGCTAGTAGAAAAGACGTATTCTCCAGATACTCTCGGGTACGAT
TTAATCCGGGATTTAATTTCTGTTATCAGGGCCAGAAATTATGTCGAAGCGACCAGCAGA
TATAATCATTTCCACGCCCGCCTCGAAGGTACGCCGCCGTCTCAACTTCGACAGCCCATA
TGCCAGCCGTGCTGCTGCCCCCATTGTCCGCGTCACCAAAGCAAAAGCATGGGCGAACAG
GCCCATGAACAGGAAGCCCAGGATGTACAGGATGTACAGAAGCCCAGATGTGCCTAG
>JN663852
ATGTGGGATCCGTTAGTAAACGACTTTCCTGAAACCGTTCACGGTTTTAGGTGTATGCTA
GCCGTTAAATATCTTCAGCTAGTAGAAAAGACGTATTCTCCAGACACTCTCGGTTACGAT
TTAATCCGGGATCTAATTTCAGTCATCAGGGCTAGAAATTATGTCGAAGCGACCAGCAGA
TATAATCATTTCCACGCCCGCCTCGAAGGTACGCCGCCGTCTCAACTTCGACAGCCCATA
TTCCAGCCGTGCTGCTGCCCCCATTGTCCGCGTCACCAAAGCAAAAGCATGGGCGAACAG
GCCCATGAACAGGAAGCCCAGGATGTACAGGATGTACAGAAGCCCAGATGTGCCTAG
>KF515609
ATGTGGGATCCATTAGTAAACGAGTTTCCTGAAACCGTTCACGGTTTTAGGTGTATGTTA
GCAGTTAAATATCTGCAGCTACTAGAAAATACATATGCTCCAGACACTCTGGGGTACGAT
TTAATCAGGGATTTGATCTCCGTTATTAGGGCTAAGAATTATGTCCAAGCGACCAGCAGA
TATAATCATTTCCACGCCCGCCTCGAAGGTACGCCGCCGTCTCAACTTCGACAGCCCTTA
TGCCAGCCGTGCTGCTGCCCCCACTGTCCGCGTCACAAAGGCCAGAGCATGGGTGAACAG
GCCCATGAACAGGAAGCCCAGGATGTACAGGATGTACAGAAGCCCAGATGTTCCTAG
>HM007116
ATGTGGGATCCATTAGTAAACGAGTTTCCTGAAACCGTTCACGGTTTTAGGTGTATGTTA
GCAGTTAAATATCTGCAGCTACTAGAAAATACATATGCTCCAGACACTCTGGGGTACGAT
TTAATCAGGGATTTGATCTCCGTTATTAGGGCTAAGAATTATGTCCAAGCGACCAGCAGA
TATAATCATTTCCACGCCCGCCTCGAAGGTACGCCGCCGTCTCAACTTCGACAGCCCTTA
TGCCAGCCGTGCTGCTGCCCCCACTGTCCGCGTCACAAAGGCCAGAGCATGGGTGAACAG
GCCCATGAACAGGAAGCCCAGGATGTACAGGATGTACAGAAGCCCAGATGTTCCTAG
>JN663846
ATGTGGGATCCATTAGTAAACGAGTTTCCTGAAACCGTTCACGGTTTTAGGTGTATGTTA
GCAGTTAAATATCTGCAGCTACTAGAAAATACATATGCTCCAGACACGCTGGGGTACGAT
TTAATCAGGGATTTGATCTCCGTTATTAGGGCTAAGAATTATGTCCAAGCGACCAGCAGA
TATAATCATTTCCACGCCCGCCTCGAAGGTACGCCGCCGTCTCAACTTCGACAGCCCTTA
TGCCAGCCGTGCTGCTGCCCCCACTGTCCGCGTCACAAAGGCCAGAGCATGGGTGAACAG
GCCCATGAACAGGAAGCCCAGGATGTACAGGATGTACAGAAGCCCAGATGTTCCTAG
>HM007114
ATGTGGGATCCATTAGTAAACGAGTTTCCTGAAACCGTTCACGGTTTTAGGTGTATGTTA
GCAGTTAAATATCTGCAGCTATTAGAAAATACATATGCTCCAGACACTCTGGGCTACGAT
TTAATCAGGGATTTGATCTCCGTTATTAGGGCTAAGAATTATGTCCAAGCGACCAGCAGA
TATAATCATTTCCACGCCCGCCTCGAAGGTACGCCGCCGTCTCAACTTCGACAGCCCTTA
TGCCAGCCGTGCTGCTGCCCCCACTGTCCGCGTCACAAAGGCCAGAGCATGGGTGAACAG
GCCCATGAACAGGAAGCCCAGGATGTACAGGATGTACAGAAGCCCAGATGTTCCTAG
>KM921669
ATGTGGGATCCATTAGTAAACGAGTTTCCTGAAACCGTTCACGGTTTTAGGTGTATGTTA
GCAGTTAAATATCTGCAGCTACTAGAAAATACATATTCTCCAGACACTCTGGGGTACGAT
TTAATCAGGGATTTGATCTCCGTTATTAGGGCTAAGAATTATGTCCAAGCGACCGGCAGA
TATCATCATTTCCACGCCCGCCTCGAAGGTACGCCGCCGTCTCAACTTCGACAGCCCTTA
TGCCAGCCGTGCTGCTGCCCCCACTGTCCGCGTCACAAAGGCCAGAGCATGGGTGAACAG
GCCCATGAACAGGAAGCCCAGGATGTACAGGATGTACAGAAGCCCAGATGTTCCTAG
>KJ649706
ATGTGGGATCCATTAGTAAACGAGTTTCCTGAAACCGTTCACGGTTTTAGGTGTATGTTA
GCAGTTAAATATCTGCAGCTACTAGAAAATACATATTCTCCAGACACTCTGGGGTACGAT
TTAATCAGGGATTTGATCTCCGTTATTAGGGCTAAGAATTATGTCCAAGCGACCGGCAGA
TATCATCATTTCCACGCCCGCCTCGAAGGTACGCCGCCGTCTCAACTTCGACAGCCCTTA
TGCCAGCCGTGCTGCTGCCCCCACTGTCCGCGTCACAAAGGCCAGAGCATGGGTGAACAG
GCCCATGAACAGGAAGCCCAGGATGTACAGGATGTACAGAAGCCCAGATGTTCCTAG
>HM007104
ATGTGGGATCCATTAGTAAACGAGTTTCCTGAAACCGTTCACGGTTTTAGGTGTATGTTA
GCAGTTAAATATCTGCAGCTACTAGAAAATACATATTCTCCAGACACTCTGGGGTACGAT
TTAATCAGGGATTTGATCTCCGTTATTAGGGCTAAGAATTATGTCCAAGCGACCAGCAGA
TATAATCATTTCCACGCCCGCCTCGAAGGTACGCCGCCGTCTCAACTTCGACAGCCCTTA
TGCCAGCCGTGCTGCTGCCCCCACTGTCCGCGTCACAAAGGCCAGAGCATGGGTGAACAG
GCCCATGAACAGGAAGCCCAGGATGTACAGGATGTACAGAAGCCCAGATGTTCCTAG
>KF471061
ATGTGGGATCCATTAGTAAACGAGTTTCCTGAAACCGTTCACGGTTTTAGGTGTATGTTA
GCCGTTAAATATCTGCAGCTACTAGAAAATACATATTCTCCAGACACTCTGGGGTACGAT
TTAATCAGGGATTTGATCTCTGTTATTAGGGCTAAGAATTATGTCCAAGCGACCAGCAGA
TATAATCATTTCCACGCCCGCCTCGAAGGTACGCCGCCGTCTCAACTTCGACAGCCCTTA
TGCCAGCCGTGCTGCTGCCCCCACTGTCCGCGTCACAAAGGCCAGAGCATGGGTGAACAG
GCCCATGAACAGGAAGCCCAGGATGTACAGGATGTACAGAGGTCCAGATGTTCCTAG
>EU939533
ATGTGGGATCCATTAGTAAACGAGTTTCCTGAAACCGTTCACGGTTTTAGGTGTATGTTA
GCAGTTAAATATCTGCAGCTACTAGAAAATACATATTCTCCAGACACTCTGGGGTACGAT
TTAATCAGGGATTTGATCTCCGTTATTAGGGCTAAGAATTATGTCCAAGCGACCAGCAGA
TATAATCATTTCCACGCCCGCCTCGAAGGTACGCCGCCGTCTCAACTTCGACAGCCCTTA
TGCCAGCCGTGCTGCTGCCCCCACTGTCCGCGTCACAAAGGCCAGAGCATGGGTGAACAG
GCCCATGTACAGAAAGCCCAGGATGTACAGGATGTACAGAAGCCCAGATGTTCCTAG
>KP195266
ATGTGGGATCCATTAGTAAACGAGTTTCCTGAAACCGTTCACGGTTTTAGGTGTATGTTA
GCAGTTAAATATCTGCAGCTACTAGAAAATACATATTCTCCAGACACTCTGGGGTACGAT
TTAATCAGGGATTTGATCTCCGTTATTAGGGCTAAGAATTATGTCCAAGCGACCAGCAGA
TATAATCATTTCCACGCCCGCCTCGAAGGTACGCCGCCGTCTCAACTTCGACAGCCCTTA
TGCCAGCCGTGCTGCTGCCCCCACTGTCCGCGTCACAAAGGCCAGAGCATGGGCCAACAG
GCCCATGAACAGAAAGCCCAGGATGTACAGGATGTACAGAAGCCCAGATGTTCCTAG
>AF336806
ATGTGGGATCCATTAGTAAACGAGTTTCCTGAAACCGTTCACGGTTTTAGGTGTATGTTA
GCAGTTAAACATCTGCAGCTACTAGAAAATACATATTCTCCAGACACTCTGGGGTACGAT
TTAATTCGGGATTTGATCTCCGTTATTAGGGCTAAGAATTATGTCCAAGCGACCAGCAGA
TATAATCATTTCCACGCCCGCCTCGAAGGTACGCCGCCGTCTCAACTTCGACAGCCCTTA
TGCCAGCCGTGCTGCTGCCCCCATTGTCCGCGTCACAAAGGCCAGAGCATGGGCGAACAG
GCCCATGAACAGGAAGCCCAGGATGTACAGGATGTACAGAAGCCCAGATGTTCCTAG
>KR957353
ATGTGGGATCCATTAGTAAACGAGTTTCCCGAAACCGTTCACGGTTTTAGGTGTATGTTA
GCAGTTAAATATCTGCAGCTACTAGAAAATACATATTCTCCAGACACTGTTGGGTACGAT
TTAATCAGGGATTTAATCTCTGTTATTAGGGCTAAGAATTATGTCCAAGCGACCAACAGA
TATAATCATTTCCACGCCCGCCTCGAAGGTACGCCGCCGTCTCAACTTCGACAGCCCTTA
TGCCAGCCGTGCTGCTGTCCCCACTGTCCGCGTCATAAAGGCCAGGGCATGGGCGAACAG
GCCCATGAACAGGAAGCCCAGGATGTACAGGATGTACAGAAGCCCAGATGTTCCTAG
>JN663866
ATGTGGGATCCATTAGTAAACGAGTTTCCCGAAACCGTTCACGGTTTTAGGTGTATGTTA
GCAGTTAAATATCTGCAGCTACTAGAAAATACATATTCTCCAGACACTGTTGGGTACGAT
TTAATCAGGGATTTAATCTCTGTTATTAGGGCTAAGAATTATGTCCAAGCGACCAGCAGA
TATAATCATTTCCACGCCCGCCTCGAAGGTACGCCGCCGTCTCAACTTCGACAGCCCTTA
TGCCAGCCGTGCTGCTGTCCCCACTGTCCGCGTCACAAAGGCCAGGGCATGGGCGAACAG
GCCCATGAACAGGAAGCCCAGGATGTACAGGATGTACAGAAGCCCAGATGTTCCTAG
>DQ114477
ATGTGGGATCCATTAGTAAACGAGTTTCCCGAAACCGTTCACGGTTTTAGGTGTATGCTA
GCAGTGAAATATCTGCAGCTAGTAGAAAAGACGTATTCGCCCGATACTCTTGGGTACGAT
TTAATTAGGGATTTAATTTCAGTCATCAGGGCTAGAAATTATGTCGAAGCGACTAGCAGA
TATAATCATTTCCACTCCCGTTTCGAAGGTACGCCGACGTCTCAACTTCGACAGCCCATA
TGCGAGCCGTGCCACTGCCCCCATTGTCCGCGTCACCAAAGCAAAAGCATGGGCGAACAG
GCCCATGAACAGAAAGCCCAGGATGTACAGGATGTTCCGAAGTCCGGATGTTCCTAG
