# Supplementary material for: Gene Overlapping as a Modulator of Begomovirus Evolution
Source: Microorganisms. 2022 Feb 4;10(2):366. doi: 10.3390/microorganisms10020366 (PMC8875319; doi:10.3390/microorganisms10020366)
Supplement: Supplementary file 1 [file microorganisms-10-00366-s001.zip › File S1/Chilli_leaf_curl_virus/DNA_AV1.fasta]

>KX951415
ATGTCGAAGCGACCAGCAGATATAATCATTTCCACGCCCGCCTCGAAGGTACGCCGCCGT
CTGAACTTCGACAGCCCATATGCGAGCCGTGCTGCTGCCCCCATTGTCCGCGTCACAAAG
GCAAGAGCATGGGCGAACAGGCCCATGAACCGAAAGCCCAAGATGTACAGGGTGTACAGA
AGCCCAGATGTTCCGAGGGGATGTGAAGGCCCGTGTAAGGTCCAGTCATTTGAGTCCAGA
CATGATATCCAGCACATTGGTAAAGTAATGTGTGTTAGTGATGTTACTCGTGGTATTGGG
CTGACTCACCGGGTTGGCAAGAGGTTCTGTGTGAAGTCCGTTTATGTTTTGGGCAAGATC
TGGATGGACGAGAACATCAAGACTAAGAATCATACGAATAGTGTTATGTTTTTCCTTGTT
AGAGATCGTAGGCCTGTTGATAAGCCTCAAGATTTTGGTGAGGTTTTTAACATGTTTGAT
AATGAGCCCAGCACGGCGACTGTGAAGAACGTTCATCGTGACAGATATCAGGTGCTAAGG
AAGTGGCATGCAACTGTGACAGGTGGTCAATATGCATCCAAGGAGCAGGCTCTCGTGAAG
AAGTTTATTAAGGTTAATAATTATGTTGTGTATAACCAGCAAGAGGCTGGCAAGTATGAG
AATCATACTGAGAATGCGTTGATGTTGTATATGGCGTCTACCCACGCCTCTAACCCTGTG
TATGCTACATTGAAGATACGGATCTACTTCTATGATTCAGTATCGAATTAA
>KT948070
ATGTCGAAGCGACCAGCAGATATAATCATTTCCACGCCCGCCTCGAAGGTACGCCGTCGT
CTGAACTTCGACAGCCCATATGCCAGCCGTGCTGCTGCCCCCATTGTCCGCGTCACAAAG
GCAAGGGCATGGACCAACAGGCCCATGAACCGAAAGCCCAGAATGTACAGGATGTACAGA
AGCCCAGATGTTCCGAGGGGATGTGAAGGCCCATGCAAGGTCCAGTCATTTGAGTCCAGA
CATGATATCCAGCACATTGGGAAAGTCATGTGTGTTAGTGATGTTACTCGTGGTATTGGA
CTGACCCACAGGGTTGGCAAGAGGTTCTGTGTGAAGTCCGTTTATGTTCTGGGCAAGGTC
TGGATGGATGAGAACATCAAGACTAAGAATCATACGAATAGTGTTATGTTTTTTCTTGTT
AGGGATCGTAGGCCCGTTGACAAGCCTCAGGATTTTGGTGAGGTTTTTAACATGTTTGAT
AATGAGCCCAGCACGGCGACTGTGAAGAATGTTCATCGTGATAGGTATCAAGTTATGCGC
AAATGGAATACAACTGTGACAGGCGGTCTGTATGCATCGAAGGAGCAGGCTCTCGTGAAG
AAGTTTATTAGGGTTAATAATTATGTTGTGTACAACCAGCAAGAGGCTGGCAAGTATGAG
AATCATACTGAGAATGCATTGATGTTGTATATGGCGTGTACCCACGCCTCTAACCCCGTG
TATGCTACATTGAAGATACGGATCTACTTCTATGATTCAGTATCGAATTAA
>JN663852
ATGTCGAAGCGACCAGCAGATATAATCATTTCCACGCCCGCCTCGAAGGTACGCCGCCGT
CTCAACTTCGACAGCCCATATTCCAGCCGTGCTGCTGCCCCCATTGTCCGCGTCACCAAA
GCAAAAGCATGGGCGAACAGGCCCATGAACAGGAAGCCCAGGATGTACAGGATGTACAGA
AGCCCAGATGTGCCTAGAGGATGTGAAGGCCCATGTAAGGTCCAGTCCTTTGAGTCCAGA
CATGATGTCCAACACATTGGTAAAGTCATGTGTGTTAGTGATGTTACGCGTGGAACTGGG
CTGACCCATCGAGTGGGTAAAAGGTTTTGTGTTAAGTCCGTCTATGTACTGGGGAAGATT
TGGATGGATGAGAACATCAAGACTAAGAATCACACGAATAGTGTTATGTTTTTCCTTGTT
AGAGATCGTAGGCCCGTAGATAAGCCCCAAGACTTTGGTGAGGTGTTTAACATGTTTGAT
AATGAGCCCAGTACTGCCACCGTAAAGAACGTGCATCGTGACAGGTATCAGGTGCTGAGG
AAGTGGCATGCAACTGTGACTGGTGGTCAATATGCATCGAAGGAGCAAGCTCTCGTGAAG
AAGTTTATTAGGGTTAATAATTATGTTGTGTATAACCAGCAAGAGGCTGGCAAGTATGAA
AACCATACTGAGAATGCATTGATGTTGTACATGGCATGTACTCATGCCTCTAACCCTGTG
TATGCTACTTTGAAGATACGGATCTATTTCTATGATTCCGTAACAAATTAA
>DQ114477
ATGTCGAAGCGACTAGCAGATATAATCATTTCCACTCCCGTTTCGAAGGTACGCCGACGT
CTCAACTTCGACAGCCCATATGCGAGCCGTGCCACTGCCCCCATTGTCCGCGTCACCAAA
GCAAAAGCATGGGCGAACAGGCCCATGAACAGAAAGCCCAGGATGTACAGGATGTTCCGA
AGTCCGGATGTTCCTAGAGGATGTGAAGGCCCATGTAAGGTCCAGTCCTTTGAGTCTAGA
CATGACATTCAACATATAGGTAAAGTTATGTGTATCAGTGATGTTACTCGTGGAACTGGG
TTGACCCATCGAGTGGGTAAGAGGTTTTGTGTTAAATCCGTTTATGTCTTGGGTAAGATA
TGGATGGATGAAAATATTAAGACCAAGAATCACACGAACAGTGTGATGTTTTTTCTAGTT
CGGGATCGTAGACCTGTGGATAAACCTCAAGACTTTGGCGAGGTGTTTAACATGTTTGAT
AATGAGCCCAGTACGGCTACTGTGAAGAATGTTCATCGTGATAGGTATCAAGTTCTTCGG
AAATGGCATGCAACAGTTACCGGTGGACAGTATGCGTCTAAGGAACAAGCTCTTGTGAAG
AAGTTTGTGAGGGTCAATAATTATGTTGTGTATAACCAGCAAGAAGCTGGGAAGTATGAA
AATCATTCTGAGAATGCGTTAATGTTGTATATGGCGTGTACTCATGCCTCTAACCCTGTG
TATGCTACTTTGAAGATACGGATCTATTTTTATGATTCCGTAACAAATTAA
>HM007114
ATGTCCAAGCGACCAGCAGATATAATCATTTCCACGCCCGCCTCGAAGGTACGCCGCCGT
CTCAACTTCGACAGCCCTTATGCCAGCCGTGCTGCTGCCCCCACTGTCCGCGTCACAAAG
GCCAGAGCATGGGTGAACAGGCCCATGAACAGGAAGCCCAGGATGTACAGGATGTACAGA
AGCCCAGATGTTCCTAGGGGTTGTGAAGGCCCATGTAAGGTCCAGTCTTTTGAGTCTAGA
CACGATGTAGTTCATATAGGGAAGGTTATGTGTATTAGTGATGTTACCCGTGGTACTGGG
TTAACCCATAGAGTAGGTAAGCGTTTCTGTGTTAAGTCTGTGTATGTATTAGGGAAGATA
TGGATGGATGAGAATATCAAGACTAAGAATCACACGAATAGTGTGATGTTTTTCCTTGTC
CGTGATCGTCGTCCTGTTGATAAACCACAAGATTTTGGAGAGGTGTTCAACATGTTTGAC
AACGAGCCTAGCACTGCCACTGTGAAGAATATGCATAGAGATCGTTATCAGGTTTTGAGG
AAATGGCACGCAACGGTTACTGGTGGACAGTACGCGTCGAAGGAACAGGCATTAGTTAAG
AAGTTCGTTAGGGTTAATAATTATGTTGTGTATAACCAGCAGGAAGCTGGTAAATATGAG
AATCATACTGAGAATGCGTTGATGTTGTACATGGCGTGTACCCACGCCTCTAATCCTGTG
TATGCTACTTTAAAGATACGGATCTATTTCTATGATTCAGTATCGAATTAA
>EU939533
ATGTCCAAGCGACCAGCAGATATAATCATTTCCACGCCCGCCTCGAAGGTACGCCGCCGT
CTCAACTTCGACAGCCCTTATGCCAGCCGTGCTGCTGCCCCCACTGTCCGCGTCACAAAG
GCCAGAGCATGGGTGAACAGGCCCATGTACAGAAAGCCCAGGATGTACAGGATGTACAGA
AGCCCAGATGTTCCTAGGGGTTGTGAAGGCCCATGTAAGGTCCAGTCTTTTGAGTCTAGA
CACGATGTAGTTCATATAGGGAAGGTTATGTGTATTAGTGATGTTGCCCGTGGTACTGGG
TTAACCCATAGAGTAGGTAAGCGTTTCTGTGTTAAGTCTGTGTATGTATTAGGGAAGATA
TGGATGGATGAGAATATCAAGACTAAGAATCACACGAATAGTGTGATGTTTTTCCTTGTC
CGTGATCGTCGTCCTGTTGATAAACCACAAGATTTTGGAGAGGTGTTCAACATGTTTGAC
AACGAGCCTAGCACTGCCACTGTGAAGAATATGCATAGAGATCGTTATCAGGTTTTGAGG
AAATGGCACGCAACGGTTACTGGTGGACAGTACGCGTCGAAGGAACAGGCATTAGTTAAG
AAGTTCGTTAGGGTTAATAATTATGTTGTGTATAACCAGCAGGAAGCTGGTAAATATGAG
AATCATACTGAGAATGCATTGATGTTGTACATGGCGTGTACTCACGCCTCTAATCCTGTG
TATGCTACCTTAAAGATACGGATCTATTTCTATGATTCAGTATCAAATTAA
>KM921669
ATGTCCAAGCGACCGGCAGATATCATCATTTCCACGCCCGCCTCGAAGGTACGCCGCCGT
CTCAACTTCGACAGCCCTTATGCCAGCCGTGCTGCTGCCCCCACTGTCCGCGTCACAAAG
GCCAGAGCATGGGTGAACAGGCCCATGAACAGGAAGCCCAGGATGTACAGGATGTACAGA
AGCCCAGATGTTCCTAGGGGTTGTGAAGGCCCATGTAAGGTCCAGTCTTTTGAGTCTAGA
CACGATGTAGTTCATATAGGGAAGGTTATGTGTATTAGTGATGTTACCCGTGGTACTGGG
TTAACCCATAGAGTAGGTAAGCGTTTCTGTGTTAAGTCTGTGTACGTATTAGGGAAGATA
TGGATGGATGAGAATATCAAGACTAAGAATCACACGAATAGTGTGATGTTTTTCCTTGTC
CGTGATCGTCGTCCTGTTGATAAACCACAAGATTTTGGAGAGGTGTTCAACATGTTTGAC
AACGAGCCTAGCACTGCTACTGTGAAGAATATGCATAGAGATCGTTATCAGGTTTTGAGG
AAATGGCACGCAACGGTTACTGGTGGACAGTACGCGTCGAAGGAACAGGCATTAGTTAAG
AAGTTCGTTAGGGTTAATAATTATGTTGTGTATAACCAGCAGGAAGCTGGTAAATATGAG
AATCATACGGAGAATGCATTGATGTTGTACATGGCGTGTACTCACGCTTCTAATCCTGTG
TATGCTACCTTAAAGATACGGATCTATTTCTTTGATTCAGTATCGAATTAA
>KJ649706
ATGTCCAAGCGACCGGCAGATATCATCATTTCCACGCCCGCCTCGAAGGTACGCCGCCGT
CTCAACTTCGACAGCCCTTATGCCAGCCGTGCTGCTGCCCCCACTGTCCGCGTCACAAAG
GCCAGAGCATGGGTGAACAGGCCCATGAACAGGAAGCCCAGGATGTACAGGATGTACAGA
AGCCCAGATGTTCCTAGGGGTTGTGAAGGCCCATGTAAGGTCCAGTCTTTTGAGTCTAGA
CACGATGTAGTTCATATAGGGAAGGTTATGTGTATTAGTGATGTTACCCGTGGTACTGGG
TTAACCCATAGAGTAGGTAAGCGTTTCTGTGTTAAGTCTGTGTACGTATTAGGGAAGATA
TGGATGGATGAGAATATCAAGACTAAGAATCACACGAATAGTGTGATGTTTTTCCTTGTC
CGTGATCGTCGTCCTGTTGATAAACCACAAGATTTTGGAGAGGTGTTCAACATGTTTGAC
AACGAGCCTAGCACTGCTACTGTGAAGAATATGCATAGAGATCGTTATCAGGTTTTGAGG
AAATGGCACGCAACGGTTACTGGTGGACAGTACGCGTCGAAGGAACAGGCATTAGTTAAG
AAGTTCGTTAGGGTTAATAATTATGTTGTGTATAACCAGCAGGAAGCTGGTAAATATGAG
AATCATACGGAGAATGCATTGATGTTGTACATGGCGTGTACTCACGCTTCTAATCCTGTG
TATGCTACCTTAAAGATACGGATCTATTTCTTTGATTCAGTATCGAATTAA
>JN663846
ATGTCCAAGCGACCAGCAGATATAATCATTTCCACGCCCGCCTCGAAGGTACGCCGCCGT
CTCAACTTCGACAGCCCTTATGCCAGCCGTGCTGCTGCCCCCACTGTCCGCGTCACAAAG
GCCAGAGCATGGGTGAACAGGCCCATGAACAGGAAGCCCAGGATGTACAGGATGTACAGA
AGCCCAGATGTTCCTAGGGGTTGTGAAGGCCCATGTAAGGTCCAGTCTTTTGAGTCTAGA
CACGATGTAGTTCATATAGGGAAGGTTATGTGTATTAGTGATGTTACCCGTGGTACTGGG
TTAACCCATAGAGTAGGTAAGCGTTTTTGTGTTAAGTCTGTGTACGTATTAGGGAAGATA
TGGATGGATGAGAATATCAAGACTAAGAATCACACGAATAGTGTGATGTTTTTCCTTGTC
CGTGATCGTCGTCCTGTTGATAAACCACAAGATTTTGGAGAGGTGTTCAACATGTTTGAC
AACGAGCCTAGCACTGCCACTGTGAAGAATATGCATAGAGATCGTTATCAGGTTTTGAGG
AAATGGCACGCAACGGTTACTGGTGGACAGTACGCGTCGAAGGAACAGGCATTAGTTAAG
AAGTTCGTTAGGGTTAATAATTATGTTGTGTATAACCAGCAGGAAGCTGGTAAATATGAG
AATCATACTGAGAATGCATTGATGTTGTACATGGCGTGTACTCACGCCTCTAATCCTGTG
TATGCTACCTTAAAGATACGGATCTATTTCTATGATTCAGTATCGAATTAA
>KF515609
ATGTCCAAGCGACCAGCAGATATAATCATTTCCACGCCCGCCTCGAAGGTACGCCGCCGT
CTCAACTTCGACAGCCCTTATGCCAGCCGTGCTGCTGCCCCCACTGTCCGCGTCACAAAG
GCCAGAGCATGGGTGAACAGGCCCATGAACAGGAAGCCCAGGATGTACAGGATGTACAGA
AGCCCAGATGTTCCTAGGGGTTGTGAAGGCCCATGTAAGGTCCAGTCTTTTGAGTCTAGA
CACGATGTAGTTCATATAGGGAAGGTTATGTGTATTAGTGATGTTACCCGTGGTACTGGG
TTAACCCATAGAGTAGGTAAGCGTTTCTGTGTTAAGTCTGTGTACGTATTAGGGAAGATA
TGGATGGATGAGAATATCAAGACTAAGAATCACACGAATAGTGTGATGTTTTTCCTTGTC
CGTGATCGTCGTCCTGTTGATAAACCACAAGATTTTGGAGAGGTGTTCAACATGTTTGAC
AACGAGCCTAGCACTGCCACTGTGAAGAATATGCATAGAGATCGTTATCAGGTTTTGAGG
AAATGGCACGCAACGGTTACCGGTGGACAGTACGCGTCGAAGGAACAGGCATTAGTTAAG
AAGTTCGTTAGGGTTAATAATTATGTTGTGTATAACCAGCAAGGAGCTGGTAAATATGAG
AATCATACTGAGAATGCATTGATGTTGTACATGGCCTGTACTCACGCCTCTAATCCTGTG
TATGCTACCTTAAAGATACGGATCTATTTCTATGATTCAGTATCGAATTAA
>HM007104
ATGTCCAAGCGACCAGCAGATATAATCATTTCCACGCCCGCCTCGAAGGTACGCCGCCGT
CTCAACTTCGACAGCCCTTATGCCAGCCGTGCTGCTGCCCCCACTGTCCGCGTCACAAAG
GCCAGAGCATGGGTGAACAGGCCCATGAACAGGAAGCCCAGGATGTACAGGATGTACAGA
AGCCCAGATGTTCCTAGGGGTTGTGAAGGCCCATGTAAGGTCCAGTCTTTTGAGTCTAGA
CACGATGTAGTTCATATAGGGAAGGTTATGTGTATTAGTGATGTTACCCGTGGTACTGGG
TTAACCCATAGAGTAGGTAAGCGTTTCTGTGTTAAGTCTGTGTATGTATTAGGGAAGATA
TGGATGGATGAGAATATCAAGACTAAGAATCACACGAATAGTGTGATGTTTTTCCTTGTC
CGTGATCGTCGTCCTGTTGATAAACCACAAGATTTTGGAGAGGTGTTCAACATGTTTGAC
AACGAGCCTAGCACTGCCACTGTGAAGAATATGCATAGAGATCGTTATCAGGTTTTGAGG
AAGTGGCACGCAACGGTTACCGGTGGACAGTACGCGTCGAAGGAACAGGCATTAGTTAAG
AAGTTCGTTAGGGTTAATAATTATGTTGTGTATAACCAGCAAGAAGCTGGTAAATATGAG
AATCATACTGAGAATGCATTGATGTTGTACATGGCGTGTACTCACGCCTCTAATCCCGTG
TATGCTACCTTAAAGATACGGATCTATTTCTATGATTCAGTATCGAATTAA
>HM007116
ATGTCCAAGCGACCAGCAGATATAATCATTTCCACGCCCGCCTCGAAGGTACGCCGCCGT
CTCAACTTCGACAGCCCTTATGCCAGCCGTGCTGCTGCCCCCACTGTCCGCGTCACAAAG
GCCAGAGCATGGGTGAACAGGCCCATGAACAGGAAGCCCAGGATGTACAGGATGTACAGA
AGCCCAGATGTTCCTAGGGGTTGTGAAGGCCCATGTAAGGTCCAGTCTTTTGAGTCTAGA
CACGATGTAGTTCATATAGGGAAGGTTATGTGTATTAGTGATGTTACCCGTGGTACGGGG
TTAACCCATAGAGTAGGTAAGCGTTTCTGTGTTAAGTCTGTGTATGTATTAGGGAAGATA
TGGATGGATGAGAATATCAAGACTAAGAATCACACGAATAGTGTGATGTTTTTCCTGGTC
CGTGATCGTCGTCCTGTTGATAAACCACAAGATTTTGGAGAGGTGTTCAACATGTTTGAC
AACGAGCCCAGCACTGCCACTGTGAAGAATATGCATAGAGATCGTTATCAGGTCTTGAGG
AAATGGCACGCAACGGTTACCGGTGGACAGTACGCGTCGAAGGAACAGGCATTAGTTAAG
AAGTTCGTTAGGGTTAATAATTATGTTGTGTATAACCAGCAGGAAGCTGGTAAATATGAG
AATCATACTGAGAATGCATTGATGTTGTACATGGCGTGTACTCACGCCTCTAATCCTGTG
TATGCTACCTTAAAGATACGGATCTATTTCTATGATTCAGTATCGAATTAA
>KF471061
ATGTCCAAGCGACCAGCAGATATAATCATTTCCACGCCCGCCTCGAAGGTACGCCGCCGT
CTCAACTTCGACAGCCCTTATGCCAGCCGTGCTGCTGCCCCCACTGTCCGCGTCACAAAG
GCCAGAGCATGGGTGAACAGGCCCATGAACAGGAAGCCCAGGATGTACAGGATGTACAGA
GGTCCAGATGTTCCTAGGGGGTGTCCATGGCCATGTAAGGTCCAGTCTTTTGAGTCTAGA
CACGATGTAGTTCATATAGGGAAGGTTATGTGTATTAGTGATGTTACCCGTGGTACTGGG
TTAACCCATAGAGTAGGTAAGCGTTTCTGTGTTAAGTCTGTGTATGTATTAGGGAAGATA
TGGATGGATGAGAATATCAAGACTAAGAATCACACGAATAGTGTGATGTTTTTCCTTGTC
CGTGACCGTCGTCCTGTTGATAAACCACAAGATTTTGGAGAGGTGTTCAACATGTTTGAC
AACGAGCCTAGCACTGCTACTGTGAAGAATATGCATAGAGATCGTTATCAGGTTTTGAGG
AAATGGCACGCAACGGTTACAGGTGGACAGTACGCGTCGAAGGAACAGGCATTAGTTAAG
AAGTTCGTTAGGGTTAATAATTATGTTGTGTTTAACCAGCAGGAAGCTGGTAAATATGAG
AATCATACTGAGAATGCATTGATGTTGTACATGGCGTGTACTCACGCCTCTAATCCTGTG
TATGCTACCTTAAAGATACGGATCTATTTCTATGATTCAGTATCGAATTAA
>KR957353
ATGTCCAAGCGACCAACAGATATAATCATTTCCACGCCCGCCTCGAAGGTACGCCGCCGT
CTCAACTTCGACAGCCCTTATGCCAGCCGTGCTGCTGTCCCCACTGTCCGCGTCATAAAG
GCCAGGGCATGGGCGAACAGGCCCATGAACAGGAAGCCCAGGATGTACAGGATGTACAGA
AGCCCAGATGTTCCTAGGGGGTGTGAAGGCCCATGTAAGGTCCAGTCCTTTGAGTCTAGA
CACGATGTAGTGCATATAGGGAAGGTTATGTGTATTAGTGATGTTACCCGTGGTACTGGG
TTAACCCATAGAGTAGGTAAGCGTTTCTGTGTTAAGTCTGTGTATGTATTAGGGAAGATA
TGGATGGATGAGAATATCAAGACTAAGAATCACACGAATAGTGTGATGTTTTTTCTTGTC
CGTGATCGTCGTCCTGTTGATAAACCACAAGATTTTGGAGAGGTGTTTAACATGTTTGAC
AACGAGCCTAGCACTGCCACTGTGAAGAATTTGCATAGAGATCGTTATCAGGTTTTGAGG
AAATGGCACGCAACGGTTACTGGTGGACAGTACGCATCGAAGGAACAGGCATTAGTTAAG
AAGTTCGTTAGGGTTAATAATTATGTTGTGTATAACCAGCAGGAAGCTGGTAAATATGAG
AATCATACTGAGAATGCATTGATGTTGTACATGGCGTGTACTCACGCCTCTAATCCTGTG
TATGCTACCTTAAAGATACGGATCTATTTCTATGATTCAGTATCGAATTAA
>JN663866
ATGTCCAAGCGACCAGCAGATATAATCATTTCCACGCCCGCCTCGAAGGTACGCCGCCGT
CTCAACTTCGACAGCCCTTATGCCAGCCGTGCTGCTGTCCCCACTGTCCGCGTCACAAAG
GCCAGGGCATGGGCGAACAGGCCCATGAACAGGAAGCCCAGGATGTACAGGATGTACAGA
AGCCCAGATGTTCCTAGGGGGTGTGAAGGCCCATGTAAGGTCCAGTCCTTTGAGTCTAGA
CACGATGTAGTGCATATAGGGAAGGTTATGTGTATTAGTGATGTTACCCGTGGTACTGGG
TTAACCCATAGAGTAGGTAAGCGTTTCTGTGTTAAGTCTGTGTATGTATTAGGGAAGATA
TGGATGGATGAGAATATCAAGACTAAGAATCACACGAATAGTGTGATGTTTTTTCTTGTC
CGTGATCGTCGTCCTGTTGATAAACCACAAGATTTTGGAGAGGTGTTTAACATGTTTGAC
AACGAGCCTAGCACTGCCACTGTGAAGAATTTGCATAGAGATCGTTATCAGGTTTTGAGG
AAATGGCACGCAACGGTTACTGGTGGACAGTACGCGTCGAAGGAACAGGCATTAGTTAAG
AAGTTCGTTAGGGTTAATAATTATGTTGTGTATAACCAGCAGGAAGCTGGTAAATATGAG
AATCATACTGAGAATGCATTGATGTTGTACATGGCGTGTACTCACGCCTCTAATCCTGTG
TATGCTACCTTAAAGATACGGATCTATTTCTATGATTCAGTATCGAATTAA
>AF336806
ATGTCCAAGCGACCAGCAGATATAATCATTTCCACGCCCGCCTCGAAGGTACGCCGCCGT
CTCAACTTCGACAGCCCTTATGCCAGCCGTGCTGCTGCCCCCATTGTCCGCGTCACAAAG
GCCAGAGCATGGGCGAACAGGCCCATGAACAGGAAGCCCAGGATGTACAGGATGTACAGA
AGCCCAGATGTTCCTAGGGGGTGTGAAGGCCCATGTAAGGTCCAGTCTTTTGAGTCTAGA
CACGATGTAGTTCATATAGGGAAGGTGATGTGTATTAGTGATGTTACCCGTGGTACTGGG
TTAACCCATAGAGTAGGTAAGCGTTTCTGTGTTAAGTCTGTGTATGTATTAGGTAAGATA
TGGATGGATGAGAATATCAAGACTAAGAACCACACGAATAGTGTGATGTTCTTCCTTGTC
CGTGACCGTCGTCCTGTTGATAAACCACAAGATTTTGGAGAGGTGTTCAACATGTTTGAC
AACGAGCCTAGCACTGCCACTGTGAAGAATATGCATAGAGATCGTTATCAGGTTTTGAGA
AAATGGCACGCAACGGTTACTGGTGGACAGTACGCTTCGAAGGAACAGGCATTAGTTAAG
AAGTTCGTTAGGGTTAACAATTATGTTGTGTATAACCAGCAAGAAGCTGGAAAATATGAG
AATCATACTGAGAATGCATTGATGTTGTACATGGCGTGTACTCACGCCTCTAATCCTGTG
TATGCTACGTTACAGATACGGATCTATTTCTATGATTCAGTATCGAATTAA
>GU136803
ATGTCGAAGCGACCAGCAGATATAATCATTTCCACGCCCGCTTCGAAGGTACGCCGCCGT
CTCAACTTCGACAGCCCATATGCCAGCCGTGCTGCTGCCCCCATTGTCCGCGTCACAAAG
GCAAGGGCATGGGCCAACAGGCCCATGAACAGGAAGCCCAGGATGTACAGGATGTACAGG
AGCCCAGATGTTCCAAGGGGGTGTGAAGGCCCATGTAAGGTCCAGTCTTTTGAGTCTAGA
CACGATGTAGTTCATATAGGGAAGGTTATGTGTATTAGTGATGTTACCCGTGGTACTGGG
TTAACCCATAGAGTAGGTAAGCGTTTCTGTGTTAAGTCTGTGTATGTATTAGGGAAGATA
TGGATGGATGAGAATATCAAGACTAAGAATCACACGAATAGTGTGATGTTCTTCCTTGTC
CGTGATCGTCGTCCTGTTGATAAACCACAAGATTTTGGAGAGGTGTTCAACATGTTTGAC
AACGAGCCTAGCACTGCCACTGTGAAGAATATGCATAGAGATCGTTATCAGGTATTGAGG
AAATGGCACGCAACGGTTACTGGTGGACAGTACGCGTCGAAGGAACAGGCATTAGTTAAG
AAGTTCGTTAGGGTTAATAATTATGTTGTGTATAACCAGCAGGAAGCTGGTAAATATGAG
AATCATACCGAGAATGCATTGATGTTATACATGGCGTGTACCCACGCCTCTAATCCTGTG
TATGCTACCTTAAAGATACGGATCTATTTCTATGATTCAGTATCGAATTAA
>KP235539
ATGTCGAAGCGACCAGCAGATATAATCATTTCCACTCCCGCCTCGAAGGTACGCCGCCGT
CTCAACTTCGACAGCCCATATGCCAGCCGTGCTGCTGCCCCCATTGTCCGCGTCACAAAG
TCAAGAGCATGGGCCAACAGGCCCATGAATCGGAAGCCCAGGATGTACAGGATGTACAGG
AGCCCAGATGTTCCAAGAGGATGTGAAGGCCCATGTAAGGTCCAGTCGTTTGAGTCTAGA
CACGATGTAGTTCATATAGGCAAGGTCATGTGTATTAGTGATGTTACCCGTGGTACTGGG
TTAACCCATAGAGTAGGTAAGCGCTTCTGTGTTAAGTCTGTGTATGTATTAGGGAAGATA
TGGATGGATGAGAATATCAAGACTAAGAATCACACGAATAGTGTGATGTTCTTCCTTGTA
CGTGATCGTCGTCCAAATGATAAACCACAAGATTTTGGAGAGGTGTTCAACATGTTTGAC
AACGAGCCTAGTACTGCAACTGTGAAGAATATGCATAGGGATCGTTATCAGGTTTTGAGG
AAATGGCACGCAACGGTTACCGGTGGACAGTATGCTTCGAAGGAACAGGCATTAGTTAAG
AAGTTCGTTAGGGTTAACAATTATGTTGTGTATAACCAGCAGGAAGCTGGGAAATATGAA
AATCACACAGAGAATGCTCTGATGTTGTACATGGCATGTACCCATGCCTCTAACCCTGTG
TATGCTACTTTGAAGATACGGATCTATTTCTACGATTCAGTATCGAATTAA
>JN663865
ATGTCGAAGCGACCAGCAGATATAATCATTTCCACTCCCGCCTCGAAGGTACGCCGCCGT
CTCAACTTCGACAGCCCATATGCCAGCCGTGCTGCTGCCCCCATTGTCCGCGTCACAAAG
TCAAGAGCATGGGCCAACAGGCCCATGAATCGGAAGCCCAGGATGTACAGGATGTACAGG
AGCCCAGATGTTCCAAGAGGATGTGAAGGCCCATGTAAGGTCCAGTCGTTTGAGTCTAGA
CACGATGTAGTTCATATAGGCAAGGTCATGTGTATTAGTGATGTTACCCGTGGTACTGGG
TTAACCCATAGAGTAGGTAAGCGCTTCTGTGTTAAGTCTGTGTATGTATTAGGGAAGATA
TGGATGGATGAGAATATCAAGACTAAGAATCACACGAATAGTGTGATGTTCTTCCTTGTA
CGTGATCGTCGTCCAAATGATAAACCACAAGATTTTGGAGAGGTGTTCAACATGTTTGAC
AACGAGCCTAGTACTGCAACTGTGAAGAATATGCATAGGGATCGTTATCAGGTTTTGAGG
AAATGGCACGCAACGGTTACCGGTGGACAGTATGCTTCGAAGGAACAGGCATTAGTTAAG
AAGTTCGTTAGGGTTAACAATTATGTTGTGTATAACCAGCAGGAAGCTGGGAAATATGAA
AATCACACAGAGAATGCTCTGATGTTGTACATGGCATGTACCCATGCCTCTAACCCTGTG
TATGCTACTTTGAAGATACGGATCTATTTCTACGATTCAGTATCGAATTAA
>KP195266
ATGTCCAAGCGACCAGCAGATATAATCATTTCCACGCCCGCCTCGAAGGTACGCCGCCGT
CTCAACTTCGACAGCCCTTATGCCAGCCGTGCTGCTGCCCCCACTGTCCGCGTCACAAAG
GCCAGAGCATGGGCCAACAGGCCCATGAACAGAAAGCCCAGGATGTACAGGATGTACAGA
AGCCCAGATGTTCCTAGGGGTTGTGAAGGCCCATGTAAGGTCCAGTCTTTTGAGTCTAGA
CACGATGTAGTTCATATAGGGAAGGTTATGTGTATTAGTGATGTTGCCCGTGGTACTGGG
TTAACCCATAGAGTAGGTAAGCGTTTCTGTGTTAAGTCTGTGTATGTATTGGGTAAGATA
TGGATGGATGAGAATATAAAGACTAAGAATCACACGAATAGTGTTATGTTTTTTCTTGTT
CGTGACCGTCGTCCTGTTGATAAGCCCCAAGACTTTGGAGAGGTGTTCAATATGTTTGAC
AATGAGCCTAGCACTGCAACTGTGAAGAATATGCACAGAGATCGTTATCAGGTGTTGAGG
AAATGGCATGCAACTGTCACTGGTGGTCAATACGCTTCAAAGGAACAGGCATTAGTAAAG
AAGTTTGTTAAGGTTAATAATTATGTTGTTTATAACCAGCAAGAGGCTGGGAAATATGAA
AATCATTCTGAGAATGCGTTGATGTTGTATATGGCATGTACTCATGCCTCTAATCCTGTG
TATGCTACGCTTAAGATTCGTATTTACTTCTACGATTCTGTAACCAACTGA
>KP868762
ATGTCGAAGCGACCAGCAGATATAATCATTTCCACGCCCGCCTCGAAGGTACGCCGCCGT
CTCAACTTCGACAGCCCATATGCCAGCCGTGCTGCTGCCCCCATTGTCCGCGTCACCAAA
GCAAAAGCATGGGCGAACAGGCCCATGAACAGGAAGCCCAGGATGTACAGGATGTACAGA
AGCCCAGATGTGCCTAGAGGCTGTGAAGGCCCATGTAAGGTCCAGTCCTTTGAGTCTAGA
CATGATGTCCAACACATTGGTAAAGTCATGTGTGTTAGTGATGTTACGCGTGGAACTGGG
CTGACCCATCGAGTAGGTAAGCGTTTCTGTGTTAAGTCTGTGTACGTATTAGGGAAGATA
TGGATGGATGAGAATATCAAAACTAAGAATCATACTAATAGTGTGATGTTCTTTCTCGTC
CGTGATCGTCGCCCTGTTGATAAACCACAAGATTTTGGAGAGGTCTTCAACATGTTTGAC
AACGAGCCTAGCACTGCAACTGTGAAGAATATGCATAGGGATCGGTACCAGGTGTTGCGG
AAGTGGCATGCAACTGTCACTGGTGGACAATATGCGTCGAAGGAACAGGCGTTAGTGAAG
AAGTTTGTTAGGGTTAACAATTATGTTGTTTATAACCAGCAAGAGGCTGGGAAATATGAA
AACCATACGGAGAATGCTCTGATGTTGTATATGGCATGTACTCATGCCTCTAACCCTGTG
TATGCTACGCTTAAGATTCGTATCTACTTTTACGACTCTGTAACAAATTAA
>HM992939
ATGTCCAAGCGACCAGCAGATATGATCATTTCCGGGCCCGTCTCGAAGTATCGTCGATTG
CTGACCTCAACCAGCCCATACAGCAAGCGTGCTGCTGTCCGCATTGTCCGCGCCACAAAG
GGAAAGGAATGGGCCAACAGGCCCATGAATCGGAAGCCCATGTTCTACAGAATGTACAGA
AGCCCTGATGTTCCGAGGGGCTGTGAAGGCCCATGTAAGGTCCAGTCATTTGAGTCGAGA
CACGATGTAGTCCATATAGGGAAGGTCATGTGTATCAGCGATGTTACCAGGGGTACAGGT
CTGACCCATAGAGTAGGTAAACGTTTCTGCGTTAAGTCCGTTTATGTTCTGGGCAAGATA
TGGATGGACGAAAACATTAAAACCAAAAATCACACTAACAGTGTTATGTTCTTCCTCGTT
CGTGATCGTCGTCCGGTAGATAAGCCGCAAGATTTTGGGGATGTATTTAACATGTTCGAC
AACGAGCCGAGCACGGCGACTGTGAAGAATGTGCATAGGGATCGTTATCAGGTTCTCCGG
AAGTGGCATGCAACCGTCACTGGTGGACAGTATGCGTCAAAGGAACAGGCGTTAGTGAAG
AAGTTTGTTAGGGTTAATAATTATGTTGTGTATAACCAGCAAGAGGCTGGCAAGTATGAG
AATCATAGTGAGAATGCTCTGATGTTGTATATGGCATGTACGCATGCCTCTAACCCCGTG
TATGCGACATTGAAAATACGCATCTATTTCTACGATTCAGTGACAAATTAA
