# Supplementary material for: Gene Overlapping as a Modulator of Begomovirus Evolution
Source: Microorganisms. 2022 Feb 4;10(2):366. doi: 10.3390/microorganisms10020366 (PMC8875319; doi:10.3390/microorganisms10020366)
Supplement: Supplementary file 1 [file microorganisms-10-00366-s001.zip › File S1/Chilli_leaf_curl_virus/DNA_AC4.fasta]

>KR957353
TTAATATATTGAGGGCCGCAGCTTTGGACCCTGAATTGATTGCCTCGGCATATGCGTCGT
TGGCAGACTGCTGACCTCCTCTAGCTGATCTTCCATCGACCTGGAAAACTCCAAAATCAA
TGAAGTCTCCGTCTTTCTCCACATAGGCCTTGACATCTGACGAGCTTTTAGCTCCCTGAA
TGTTCGGATGGAAATGTGCTGGCCTGGTTGGGGAAACGAGGTCGAAGAATCTGTTGTTTT
GGCATTTGAATTTACCTTCGAATTGTATGAGGACGTGTAAATGAGGTTCCCCATTTTCAT
>JN663866
TTAATATATTGAGGGCCGCAGCTTTGGACCCTGAATTGATTGCCTCGGCATATGCGTCGT
TGGCAGACTGCTGACCTCCTCTAGCTGATCTTCCATCGACCTGGAAAACTCCAAAATCAA
TGAAGTCTCCGTCTTTCTCCACATAGGCCTTGACATCTGACGAGCTTTTAGCTCCCTGAA
TGTTCGGATGGAAATGTGCTGGCCTGGTTGGGGAAACGAGGTCGAAGAATCTGTTGTTTT
GGCATTTGAATTTACCTTCGAATTGTATGAGGACGTGTAAATGAGGTTCCCCATTTTCAT
>JN663852
TCAATATATTGAGGGCCGCAGCTTTGGACCCTGAATTGATTGCCTCGGCATATGCGTCGT
TGGCAGACTGCTGACCTCCTCTAGCTGATCTTCCATCGACCTGGAAAACTCCAAAATCAA
TGAAGTCTCCGTCTTTCTCCACATAGGCCTTGACATCTGACGAGCTTTTAGCTCCCTGAA
TGTTCGGATGGAAATGTGCTGGCCTTCTTGGGGAAACGAGGTCGAAGAATCTGTTGTTCT
GGCATTTGAATTTACCTTCGAATTGTATGAGGACGTGCAGATGAGGTTCCCCATTTTCAT
>JN663846
TTAATATATTGAGGGCCGCAGCTTTGGACCCTGAATTGATTGCCTCGGCATATGCGTCGT
TGGCAGACTGCTGACCTCCTCTAGCTGATCTTCCATCGACTTGGAAAACTCCAAAATCAA
TGAAGTCTCCGTTTTTTTCCACATAGGCCTTGACATCTGACGAGCTTTTAGCTCCCTGAA
TGTTCGGATGGAAATGTGCTGGCCTGGTTGGGGAAACGAGGTCGAAGAATCTGTTGTTTT
GGCATTTGAATTTACCTTCGAATTGTATGAGGACGTGGAGATGAGGTTCCCCATTTTCAT
>HM007116
TTAATATATTGAGGGCCGCAGCTTTGGACCCTGAATTGATTGCCTCGGCATATGCGTCGT
TGGCAGACTGCTGACCTCCTCTAGCTGATCTTCCATCGACTTGGAAAACTCCAAAATCAA
TGAAGTCTCCGTTTTTTTCCACATAGGCCTTGACATCTGACGAGCTTTTAGCTCCCTGAA
TGTTCGGATGGAAATGTGCTGGCCTGGTTGGGGAAACGAGGTCGAAGAATCTGTTGTTTT
GGCATTTGAATTTACCTTCGAATTGTATGAGGACGTGGAGATGAGGTTCCCCATTTTCAT
>KF515609
TTAATATATTGAGGGCCGCAGCTTTGGACCCTGAATTGATTGCCTCGGCATATGCGTCGT
TGGCAGACTGCTGACCTCCTCTAGCTGATCTTCCATCGACTTGGTAATCTCCAAAATCAA
TGAAGTCTCCGATTTTTTCCACATAGGCCTTGACATCTGACGAGCTTTTAGCTCCCTGAA
TGTTCGGATGGAAATGTGCTGGCCTGGTTGGGGAAACGAGGTCGAAGAATCTGTTGTTTT
GGCATTTGAATTTACCTTCGAATTGTATGAGGACGTGGAGATGAGGTTCCCCATTTTCAT
>HM007104
TTAATATATTGAGGGCCGCAGCTTTGGACCCTGAATTGATTGCCTCGGCATATGCGTCGT
TGGCAGACTGCTGACCTCCTCTAGCTGATCTTCCATCGACTTGGAAAACTCCAAAATCAA
TGAAGTCTCCGTTTTTTTCCACATAGGCCTTGACATCTGACGAGCTTTTAGCTCCCTGAA
TGTTCGGATGGAAATGTGCTGGCCTGGTTGGGGAAACGAGGTCGAAGAATCTGTTGTTTT
GGCATTTGAATTTACCTTCGAATTGTATGAGGACGTGGAGATGAGGTTCCCCATTTTCAT
>HM007114
TTAATATATTGAGGGCCGCAGCTTTGGACCCTGAATTGATTGCCTCGGCATATGCGTCGT
TGGCAGACTGCTGACCTCCTCTAGCTGATCTTCCATCGACTTGGAAAACTCCAAAATCAA
TGAAGTCTCCGTTTTTTTCCACATAGGCCTTGACATCTGACGAGCTTTTAGCTCCCTGAA
TGTTCGGATGGAAATGTGCTGGCCTGGTTGGGGAAACGAGGTCGAAGAATCTGTTGTTTT
GGCATTTGAATTTACCTTCGAATTGTATGAGGACGTGGAGATGAGGTTCCCCATTTTCAT
>KM921669
TTAATATATTGAGGGCCGAAGCTTTGGACCCTGAATTGATTGCCTCGGCATATGCGTCGT
TGGCAGACTGCTGACCTCCTCTAGCTGATCTTCCATCGACTTGGAAAACTCCAAAATCAA
TGAAGTCTCCGTTTTTTTCCACATAGGCCTTGACATCTGACGAGCTTTTAGCTCCCTGAA
TGTTCGGATGGAAATGTGCTGGCCTGGTTGGGGAAACGAGGTCGAAGAATCTGTTGTTTT
GGCATTTGAATTTACCTTCGAATTGTATGAGGACGTGGAGATGAGGTTCCCCATTTTCAT
>KJ649706
TTAATATATTGAGGGCCGAAGCTTTGGACCCTGAATTGATTGCCTCGGCATATGCGTCGT
TGGCAGACTGCTGACCTCCTCTAGCTGATCTTCCATCGACTTGGAAAACTCCAAAATCAA
TGAAGTCTCCGTTTTTTTCCACATAGGCCTTGACATCTGACGAGCTTTTAGCTCCCTGAA
TGTTCGGATGGAAATGTGCTGGCCTGGTTGGGGAAACGAGGTCGAAGAATCTGTTGTTTT
GGCATTTGAATTTACCTTCGAATTGTATGAGGACGTGGAGATGAGGTTCCCCATTTTCAT
>GU136803
TTAATATATTGAGGGCCGCAGCTTTGGACCCTGAATTGATTGCCTCGGCATATGCGTCGT
TGGCAGACTGCTGACCTCCTCTAGCTGATCTGCCATCGATTTGGAAAACTCCAAAATCAA
TGAAGTCTCCGTCTTTCTCCACATAGGCCTTGACATCTGACGAGCTTTTAGCTCCCTGAA
TGTTCGGATGGAAATGTGCTGGTCTGGTTGGGGAAACGAGGTCGAAGAATCTGTTGTTCT
GGCATTTGAATTTACCTTCGAATTGTATGAGGACGTGTAGATGAGGTTCCCCATTCTCAT
>KP868762
TTAAAATATTGAGGGCCGAAGACTTGGACCCTGAATTGATTGCCTCGGCATATGCGTCGT
TGGCAGATTGGCAACCTCCTCTAGCTGATCTGCCATCGATCTGGAAAACTCCAAAGTCAA
TGAAGTCTCCGTCTTTCTCCACATAGGCTTTGACATCTGAAGAGCTCTTAGCTCTCTGAA
TGTTCGGATGGAAATGTGCTGGCCTGGTTGGGGAAACGAGGTCGAAGAATCTGTTGTTCT
GGCATTTGAATTTACCTTCGAATTGTATGAGGACGTGCAGATGAGGTTCCCCATTTTCAT
>KF471061
TTAAAATATTGAGGGCCGAAGACTTGGACCCTGAATTGATTGCCTCGGCATATGCGTCGT
TGGCAGATTGGCAACCTCCTCTAGCTGATCTGCCATCGATTTGGAAAACTCCAAAGTCAA
TGAAGTCTCCGTCTTTCTCCACATAGGCTTTGACATCTGAAGAGCTTTTAGCTCTCTGAA
TGTTCGGATGGAAATGTGCTGACCTGGTTGGGGAAATAAGGTCGAAGAATCGGTTGTTTG
TGCATTGGTATTTTCCCTCGAATTGGACGAGCACGTGTAGATGAGGTTCCCTATTCTCAT
