# Supplementary material for: Gene Overlapping as a Modulator of Begomovirus Evolution
Source: Microorganisms. 2022 Feb 4;10(2):366. doi: 10.3390/microorganisms10020366 (PMC8875319; doi:10.3390/microorganisms10020366)
Supplement: Supplementary file 1 [file microorganisms-10-00366-s001.zip › File S1/Chilli_leaf_curl_virus/DNA_AC2.fasta]

>KP235539
CTAAATACCCTTAAGAAATGACCAGTCCGAGGCTGTAAGGTCGTCCAGATTCGGAAGGTT
AGAAAACATTTGTGTATCCCCAACGCTTTCCTCAGGTTTTGATTGAACCGTATCTGCACG
TTGATGATGTCTCGGTTCCGGAAGAATGGCCTGTTGTGGTGCTCGGTTATCTTGAAATAC
AGGGGATTTGTTATCTCCCAGATAAACACGCCATTCTCTGCTTGAGCTGCAGTGATGGGT
TCCCCTGTGCGTGAATCCATAGCCGTGGCAGCGTAATGCGATGAAATAGGAGCAGCCGCA
ATCTAGGTCAACGCGACGACGCCTGGTCCCCTTCTTGGCCAGCCTGTGCTGCACTTTGAT
TGGAACCTGAGTAGAGTGGGCCTGCGAGGGTGAAGAAGGTCGCAT
>JN663865
CTAAATACCCTTAAGAAATGACCAGTCCGAGGCTGTAAGGTCGTCCAGATTCGGAAGGTT
AGAAAACATTTGTGTATCCCCAACGCTTTCCTCAGGTTTTGATTGAACCGTATCTGCACG
TTGATGATGTCTCGGTTCCGGAAGAATGGCCTGTTGTGGTGCTCGGTTATCTTGAAATAC
AGGGGATTTGTTATCTCCCAGATAAACACGCCATTCTCTGCTTGAGCTGCAGTGATGGGT
TCCCCTGTGCGTGAATCCATAGCCGTGGCAGCGTAATGCGATGAAATAGGAGCAGCCGCA
ATCTAGGTCAACGCGACGACGCCTGGTCCCCTTCTTGGCCAGCCTGTGCTGCACTTTGAT
TGGAACCTGAGTAGAGTGGGCCTGCGAGGGTGAAGAAGGTCGCAT
>AF336806
TTAAATACCCTTAAGAAATGACCAGTCTGAGGCTGTAAGGTCGTCCAGATTCGGAAGGTT
AGAAAACATTTGTGTATCCCCAACGCTTTCCTCAGGTTGTGATTGAACTGTATCTGCACG
GTGATGAGGTCTCGGCTCCTCAGGAATGGCCTGTTGTGGTGCTCGGTTATCTTGAAATAC
AGGGGATTTGTTATCTCCCAGATAAACACGCCATTCTCTGCCTGAGCTGCAGTGATGGGT
TCCCCTGTGCGTGAATCCATAGCCGTGGCAGCGTAATGCGATGAAATATGAACAGCCGCA
GTCTAGGTCAACGCGACGACGCCTGGTCCCCTTCTTCGCTAGCCTATGCTGTACTTTGAT
TGGAACCTGAGTAGAGTGGGCCTGTGAGGGTGACGAAGGTCGCAT
>HM007104
CTAAATACCCTTAAGAAATGACCAGTCTGAGGCTGTAAGGTCGTCCAGATTCGGAAGGTT
AGAAAACATTTGTGTATCCCCAACGCTTTCCTCAGGTTGTGATTGAACCGTATCTGCACG
GTGATGATGTCGTGGTTCCTCAGGAATGGCCGGTTGTGGTGCTCTGATATCTTGAAATAC
AGGGGATTTGTTATCTCCCAGATAAACACGGAATTCTCTGCTTGAGCTGCAGTGATGGGT
TCCCCTGTGCGTGAATCCATAGCCGTGGCAGCGTAATGCGATGAAATATGAACAACCGCA
GTCTAAGTCAACCCGACGACGCCTGGTCCCCTTCTTGGCCAGCCTGTGCTGCACTTTGAT
TGGAACCTGAGTAGAGTGGGCCTTCGAGGGTGATGAAGGTCGCAT
>EU939533
CTAAATACCCTTAAGAAATGACCAGTCTGAGGCTGTAAGGTCGTCCAGATTCGGAAGGTT
AGAAAACATTTGTGTATCCCCAACGCTTTCCTCAGGTTGTGATTGAACCGTATCTGCACG
GTGATGATGTCGTGGTTCCTCAGGAATGGCCGGTTGTGGTGCTCTGTTATCTTGAAATAC
AGGGGATTTGTTATCTCCCAGATAAACACGGAATTCTCTGCTTGAGCTGCAGTGATGGGT
TCCCCTGTGCGTGAATCCATAGCCGTGGCAGCGTAATGCGATGAAATATGAACAACCGCA
GTCTAGGTCAGCCCGACGACGCCTGGTCCCCCTCTTGGCCAGCCTGTGCTGCACTTTGAT
TGGAACCTGAGTAGAGTGGGCCTTCGAGGGTGATGAAGGTCGCAT
>HM007116
CTAAATACCCTTAAGAAATGACCAGTCTGAGGCTGTAATGTCGTCCAGATTCGGAAGGTC
AGAAAACATTTGTGTATCCCCAACGCTTTCCTCAGGTTGTGATTGAACCGTATCTGCACG
GTGATGATGTCGTGGTTCCTCAGGAATGGCCGGTTGTGGTGCTCTGTTATCTTGAAATAC
AGGGGATTTGTTATCTCCCAGATAAAGACGGAATTCTCTGCTTGAGCTGCAGTGATGGGT
TCCCCTGTGCGTGAATCCATAGCCGTGGCAGCGTAATGCGATGAAATATGAACAACCGCA
GTCTAGGTCAACTCGACGACGCCTGGTCCCCTTCTTGGCCAGCCTGTGCTGCACTTTGAT
TGGAACCTGAGTAGAGTGGGCCTTCGAGGGTGATGAAGGTCGCAT
>GU136803
CTAAATACCCTTAAGAAATGACCAGTCTGAGGCTGTAAGGTCGTCCAGATTCGGAAGGTT
AGAAAACATTTGTGTATCCCCAACGCTTTCCTCAGGTTGTGATTGAACCGTATCTGCACG
GTGATGATGTCGTGGTTCCTCAGGAATGGCCGGTTGTGGTGCTCGGTTATCTTGAAATAC
AGGGGATTTGTTATCTCCCAGATAAACACGGAATTCTCTGCTTGAGCTGCAGTGATGGGT
TCCCCTGTGCGTGAATCCATAGCCGTGGCAGCGTAATGCGATGAAATATGAACAACCGCA
GTCTAGGTCAACCCGACGACGCATGGTCCCCTTCTTGGCCAGCCTGTGCTGCACTTTGAT
TGGAACCTGAGTAGAGTGGGCCTTCGAGGGTGATGAAGGTCGCAT
>KM921669
CTAAATACCCTTAAGAAATGACCAGTCTGAGGCTGTAAGGTCGTCCAGATTCGGAAGGTT
AGAAAACATTTGTGTATCCCCAACGCTTTCCTCAGGTTGTGATTGAACCGTATCTGCACG
GTTATGATGTCGTGGTTCCTTAGGAATGGCCGGTTGTGGTGCTCTGTTATCTTGAAATAC
AGGGGATTTGTTATCTCCCAGATAAACACGGAATTCTCTGCTTGAGCTGCAGTGATGGGT
TCCCCTGTGCGTGAATCCATAGCCGTGGCAGCGTAATGGGATGAAATATGAACAGCCGCA
GTCTAGGTCAACCCGAGGACGCCTGGTCCCCTTCTGGGCCAGCCTGTGCTGCACTTTGAT
TGGAACCTGAGTAGAGTGGGCCTTTGAGGGTGATGAAGGTCGCAT
>KJ649706
CTAAATACCCTTAAGAAATGACCAGTCTGAGGCTGTAAGGTCGTCCAGATTCGGAAGGTT
AGAAAACATTTGTGTATCCCCAACGCTTTCCTCAGGTTGTGATTGAACCGTATCTGCACG
GTTATGATGTCGTGGTTCCTTAGGAATGGCCGGTTGTGGTGCTCTGTTATCTTGAAATAC
AGGGGATTTGTTATCTCCCAGATAAACACGGAATTCTCTGCTTGAGCTGCAGTGATGGGT
TCCCCTGTGCGTGAATCCATAGCCGTGGCAGCGTAATGGGATGAAATATGAACAGCCGCA
GTCTAGGTCAACCCGAGGACGCCTGGTCCCCTTCTGGGCCAGCCTGTGCTGCACTTTGAT
TGGAACCTGAGTAGAGTGGGCCTTTGAGGGTGATGAAGGTCGCAT
>KR957353
CTAAATACCCTTAAGAAATGACCAGTCTGAGGCTGTAAGGTCGTCCAGATTCGGAAGGTT
AGAAAACATTTGTGTATCCCCAACGCTTTCCTCAGGTTGTGATTGAACCGTATCTGCACG
GTGATGATGTCTTGGTTCCTCAGGAATGGCCTGCTGTGGTGCTCTGTTATCTTGAAATAT
AGGGGATTTGTTATCTCCCAGATAAGCACGGAATTCTCTGCTTGAGCTGCAGTGATGGGT
TCCCCTGTGCGTGAATCCATATCCGTGGCAGCGTAATGCGATGAAATATGAACAGCCGCA
GTCTAGGTCAACCCGACGACGCCTGGTCCCCTTCTTGGCCAGCCTGTGCTGCACTTTGAT
TGGAACCTGAGTAGAGTGGGCCTTCGAGGGTGATGAAGGTCGCAT
>JN663866
CTAAATACCCTTAAGAAATGACCAGTCTGAGGCTGTAAGGTCGTCCAGATTCGGAAGGTT
AGAAAACATTTGTGTATCCCCAACGCTTTCCTCAGGTTGTGATTGAACCGTATCTGCACG
GTGATGATGTCTTGGTTCCTCAGGAATGGCCTGCTGTGGTGCTCTGTTATCTTGAAATAT
AGGGGATTTGTTATCTCCCAGATAAGCACGGAATTCTCTGCTTGAGCTGCAGTGATGGGT
TCCCCTGTGCGTGAATCCATATCCGTGGCAGCGTAATGCGATGAAATATGAACAGTCGCA
GTCTAGGTCAATCCGACGACGCCTGGTCCCCTTCTTGGCCAGCCTGTGCTGCACTTTGAT
TGGAACCTGAGTAGAGTGGGCCTTCGAGGGTGATGAAGGTCGCAT
>KF471061
CTAAATACCCTTAAGAAATGACCAGTCTGAGGCTGTAAGGTCGTCCAGATTCGGAAGGTT
AGAAAACATTTGTGTATCCCCAACGCTTTCCTCAGGTTGCGATTGAACCGCACTTGGACT
GTTATGATGTCGTGGTTCCTCAGGAATGGCCGGTGGTGGTGCTCGATTATCTTGAAATAC
AGGGGATTTGTTATCTCCCAGATAAACACGGAATTCTCTGCTTGAGCTGCAGTGATGGGT
TCCCCTGTGCGTGAATCCATATCCGCGGCAGCGTAATGCGATGAAATATGAACAGCCGCA
GTCTAGGTCAACGCGTCGACGCCTGGTCCCCTTCTTGGCTAGCCTGTGCTGCACTTTGAT
TGGAACCTGAGTAGAGTGGGCCCTCGAGGGTGATGAAGGTCGCAT
>KF515609
CTAAATACCCTTAAGAAATGACCAGTCTGAGGCTGTAAGGTCGTCCAGATTCCGAAGGTT
AAAAAACATTTGTGTATCCCCAACGCTTTCCTCAGGTTGTGATTGAACCGTATCTGCACG
GTGATGATGTCTTGGTTCCTCAGGAATGGCCGGTTGTGGTGCTCGGTTATCTTGAAATAC
AGGGGATTTGTTATCTCCCAAATAAACACGCCATTCTCTGCCTGAGCTGCAGTGATGGGT
TCCCCTGTGCGTGAATCCATAGCCGTGGCAGCGTAATGCGATGAAATATGAACAGCCGCA
GTCTAGGTCAACTCGACGACGCCTGGTCCCCCTCTTGGCCAGCCTGTGCTGCACTTTGAT
TGGAACCTGAGTAGAGTGGGCCTTCGAGGGTGATGAAGGTGGCAT
>JN663846
CTAAATACCCTTAAGAAATGACCAGTCCGAGGCTGTAAGGTCGTCCAGATTCGGAAGGTT
AGAAAACATTTGTGTATCCCCAACGCTTTCCTCAGGTTGTGATTGAACCGTATCTGCACG
GTGATGATGTCTTGGTTCCTCAGGAATGGCCGGTTGTGGTGCTCGGTTATCTTGAAATAC
AGGGGATTTGTTATCTCCCAAATAAACACGCCATTCTCTGCCTGAGCTGCAGTGATGGGT
TCCCCTGTGCGTGAATCCATAGCCGTGGCAGCGTAATGCGATGAAATATGAACAGCCGCA
GTCTAGGTCAACTCGACGACGCCTGGTCCCCCTCTTGGCCAGCCTGTGCTGCACTTTGAT
TGGAACCTGAGTAGAGTGGGCCTTCGAGGGTGATGAAGGTCGCAT
>JN663852
CTAAATACCCTTAAGAAATGACCAGTCCGAGGCTGTAAGGTCGTCCAGATTCGGAAGGTT
AGAAAACATTGGTGTATCCCCAACGCTCTCCTCAGGTTGTGATTGAACCGTATCTGCACG
GTGATGATGTCTTGGTTCCTCAGGAATGGCCGGTTGTGGTGCTCGGTTATCTTGAAATAC
AGTGGATTTGTTATCTCCCAGATAAACACGCCATTCTCTGCCTGAGCTGCAGTGATGGGT
TCCCCTGTGCGTGAATCCATGGCCGTGGCAGCGTAATGCGATGAAATATGAACAGCCGCA
GTCTAGGTCAACTCGACGACGCCTGGTCCCCCTCTTCGCCAGCCTGTGCTGCACTTTGAT
TGGAACCTGAGTAGAGTGGGCCCTCGAGGGTGATGAAGGTCGCAT
>KP868762
TTAAATACCCTTAAGAAGTGACCAGTCCGAGGGTGTAAGGTCGTCCCGATTCGGAAGGTT
AGAAAACATTGGTGTATCCCTAACGCTTTCCTCAGGTTGTGATTGAATGGTACTTGGACT
GTTAGGATGTGGTGGTTCATTAGGAATGGCCGGTGGTGGTGCTCGGTTATCTTGAAATAC
AGGGGATTTGTTATCTCCCAGATAAACACGCCATTCTCGGCCTGAGCTGCAGTGATGGGT
GCCCCTGTGCGTGAATCCATAGTCGTGGCAGCGTAATGAGATGAAATATGAACAGCCGCA
GTCTAGGTCAACTCGACGACTCCTGGTCCCCCTCTTCGCCAGCCTGTGCTGCACTTTGAT
TGGAACCTGAGTAGAGTGGGCCTGTGAGGGTGATGAAGGTCGCAT
>DQ114477
TTAAAGACCCTCAAGAAACGCCCAGTCTGAGGCTGTGAAGTCATCCAGATTCGGTAGACT
AGAAAACACTTGTGCACTCCCAGAGCTTTCCTCAGGTTGTGATTGAACTGTATTCGGACG
GTGATTATGTCTTGGTTCATGAGGAATGGACGGTTCTGGTGCTCTATTATCTTGAAATAC
AGGGGATTTTGAATCTCCCAGATAAACACGCCATTCTCTGCTTGAGCTGCAGTGATGGGT
TCCCCTGTGCGTGAATCCATAGCCGTGGCAGCGTAATGCTATGAAATATGAACAGCCGCA
GTCTAGGTCAACGCGTCGTCGCCTGATTCCCCTCTTGGCTTGCCTGTGCTGCACTTTGAT
TGGAACCTGAGTAGAGTGGGCCTTGGAGGGTGATGAAGGTCGCAT
>KP195266
TTAAAGACCCTTAAGAAATGACCAGTCAGAGGTTGTGAGGTCGTCCAGATTCGGTAGGCT
AGAAAGCATTTGTGTATCCCCAACGCTTCCTTCAAGTTGTGATTGAATTGTATCTGGACG
GTGATGATGTCTTTCTCCGACAGGAATGGCCGGTTGTGGTGCTCTGTTATCTTGAAATAA
AGGGGATTTTGAATTTCCCAGATAAACACGCCATTCTCTGTTTGAGCTGCAGTGATGGGT
TCCCCTGTGCGTGAATCCATGGTCGTTGCAGGCTAATGCTATGAAGTATGAACAGCCGCA
CGGCAGATCAACTCGTCGACGCCTGGTCCCCTTCTTGGCTAGGCTGTGCTGCACTTTGAT
TGGAACCTGAGTAGAGTGGCCCTTCGAGGGTGATGAATCTCGCAT
