# Supplementary material for: Gene Overlapping as a Modulator of Begomovirus Evolution
Source: Microorganisms. 2022 Feb 4;10(2):366. doi: 10.3390/microorganisms10020366 (PMC8875319; doi:10.3390/microorganisms10020366)
Supplement: Supplementary file 1 [file microorganisms-10-00366-s001.zip › File S1/Chilli_leaf_curl_virus/DNA_AC1.fasta]

>KM921669
TCAACCCGAGGACGCCTGGTCCCCTTCTGGGCCAGCCTGTGCTGCACTTTGATTGGAACC
TGAGTAGAGTGGGCCTTTGAGGGTGATGAAGGTCGCATTCTTTAAAGCCCAATTTTTGAG
TGCGCTATTTTTCTCTTCATCCAAGAACTCTTTATAGCTGGAATTGGGTCCTGGATTGCA
GAGGAAGATAGCGGGAATTCCACCTTTAATTTGAACTGGCTTTCCGTATTTAGTGTTTGA
TTGCCAGTCCCTTTGGGCCCCCATGAATTCTTTAAAGTGCTTTAGGTAGTGGGGATCGAC
ATCATCAATGACGTTGTACCAGGCGTCATTACTGTAGACCTTTGGGCTAAGGTCGAGATG
TCCACACAAATAGTTGTGTGGACCTAATGACCTGGCCCACATAGTCTTCCCCGTCCTACT
ATCACCCTCTATGACAATACTTATGGGTCTTAACGGCCGCGCAGCGGCACCGAGAACATT
CTCGGCAGCCCATTCCTCAAGTTCCTCGGGAACGTGATCAAAAGAAGAAGAACAAAAAGG
AGAAACATAAACCTCCAACGGAGGCGTAAAAATCCTATCTAAATTAGCATTTAAATTATG
AAATTGTAATACAAAATCTTTGGGAGCTTTCTCCCTTAATATATTGAGGGCCGAAGCTTT
GGACCCTGAATTGATTGCCTCGGCATATGCGTCGTTGGCAGACTGCTGACCTCCTCTAGC
TGATCTTCCATCGACTTGGAAAACTCCAAAATCAATGAAGTCTCCGTTTTTTTCCACATA
GGCCTTGACATCTGACGAGCTTTTAGCTCCCTGAATGTTCGGATGGAAATGTGCTGGCCT
GGTTGGGGAAACGAGGTCGAAGAATCTGTTGTTTTGGCATTTGAATTTACCTTCGAATTG
TATGAGGACGTGGAGATGAGGTTCCCCATTTTCATGTAATTCGCGACAAACCCTGATGAA
CAATTTATTAGTGGGGGTGCTTAGGTTTTGAAGTTGGGAAAGTGCCTCTTCTTTAGTGAG
GGAACACTGGGGATATGTTAAGAAATAATTTTTAGCATATATTTGAAAACGTTTTGGAGG
AGCCAT
>KJ649706
TCAACCCGAGGACGCCTGGTCCCCTTCTGGGCCAGCCTGTGCTGCACTTTGATTGGAACC
TGAGTAGAGTGGGCCTTTGAGGGTGATGAAGGTCGCATTCTTTAAAGCCCAATTTTTGAG
TGCGCTATTTTTCTCTTCATCCAAGAACTCTTTATAGCTGGAATTGGGTCCTGGATTGCA
GAGGAAGATAGCGGGAATTCCACCTTTAATTTGAACTGGCTTTCCGTATTTAGTGTTTGA
TTGCCAGTCCCTTTGGGCCCCCATGAATTCTTTAAAGTGCTTTAGGTAGTGGGGATCGAC
ATCATCAATGACGTTGTACCAGGCGTCATTACTGTAGACCTTTGGGCTAAGGTCGAGATG
TCCACACAAATAGTTGTGTGGACCTAATGACCTGGCCCACATAGTCTTCCCCGTCCTACT
ATCACCCTCTATGACAATACTTATGGGTCTTAACGGCCGCGCAGCGGCACCGAGAACATT
CTCGGCAGCCCATTCCTCAAGTTCCTCGGGAACGTGATCAAAAGAAGAAGAACAAAAAGG
AGAAACATAAACCTCCAACGGAGGCGTAAAAATCCTATCTAAATTAGCATTTAAATTATG
AAATTGTAATACAAAATCTTTGGGAGCTTTCTCCCTTAATATATTGAGGGCCGAAGCTTT
GGACCCTGAATTGATTGCCTCGGCATATGCGTCGTTGGCAGACTGCTGACCTCCTCTAGC
TGATCTTCCATCGACTTGGAAAACTCCAAAATCAATGAAGTCTCCGTTTTTTTCCACATA
GGCCTTGACATCTGACGAGCTTTTAGCTCCCTGAATGTTCGGATGGAAATGTGCTGGCCT
GGTTGGGGAAACGAGGTCGAAGAATCTGTTGTTTTGGCATTTGAATTTACCTTCGAATTG
TATGAGGACGTGGAGATGAGGTTCCCCATTTTCATGTAATTCGCGACAAACCCTGATGAA
CAATTTATTAGTGGGGGTGCTTAGGTTTTGAAGTTGGGAAAGTGCCTCTTCTTTAGTGAG
GGAACACTGGGGATATGTTAAGAAATAATTTTTAGCATATATTTGAAAACGTTTTGGAGG
AGCCAT
>HM007104
TCAACCCGACGACGCCTGGTCCCCTTCTTGGCCAGCCTGTGCTGCACTTTGATTGGAACC
TGAGTAGAGTGGGCCTTCGAGGGTGATGAAGGTCGCATTCTTTAAAGCCCAATTTTTGAG
TGCGCTATTTTTCTCTTCATCCAAGAACTCTTTATAGCTGGAATTGGGTCCTGGATTGCA
GAGGAAGATAGCGGGAATTCCACCTTTAATTTGAACTGGCTTTCCGTATTTAGTGTTTGA
TTGCCAGTCCCTTTGGGCCCCCATGAATTCCTTAAAGTGCTTTAGGTAGTGGGGGTCGAC
GTCATCAATGACGTTGTACCAGGCGTCATTACTGTAGACCTTTGGGCTAAGGTCGAGATG
TCCACACAAATAGTTGTGTGGACCCAATGACCTGGCCCACATAGTCTTCCCCGTCCTACT
ATCACCCTCTATGACAACACTTATGGGTCTTAACGGCCGCGCAGCGGCACCGAGAACATT
CTCGGCAGCCCATTCCTCAAGTTCCTCGGGAACTTGATCAAAAGAAGAAGAACAAAAAGG
AGAAACATAAACCTCCAAGGGAGGTGTAAAAATCCTATCTAAATTTGCATTTAAATTATG
AAATTGTAAAACATAATCTTTGGGAGCTTTCTCCCTTAATATATTGAGGGCCGCAGCTTT
GGACCCTGAATTGATTGCCTCGGCATATGCGTCGTTGGCAGACTGCTGACCTCCTCTAGC
TGATCTTCCATCGACTTGGAAAACTCCAAAATCAATGAAGTCTCCGTTTTTTTCCACATA
GGCCTTGACATCTGACGAGCTTTTAGCTCCCTGAATGTTCGGATGGAAATGTGCTGGCCT
GGTTGGGGAAACGAGGTCGAAGAATCTGTTGTTTTGGCATTTGAATTTACCTTCGAATTG
TATGAGGACGTGGAGATGAGGTTCCCCATTTTCATGTAATTCGCGACAAACCCTGATGAA
CAATTTATTAGTGGGGGTGCTTAGGTTTTGAAGTTGGGAAAGTGCTTCTTCTTTAGTGAG
GGAACACTGTGGATATGTTAAGAAATAATTTTTAGCATATATTTGAAAACGTTTTGGAGG
AGCCAT
>KF515609
TCAACTCGACGACGCCTGGTCCCCCTCTTGGCCAGCCTGTGCTGCACTTTGATTGGAACC
TGAGTAGAGTGGGCCTTCGAGGGTGATGAAGGTGGCATTCTTTAAAGCCCAATTTTTGAG
TGCGCTATTTTTCTCTTCATCCAAGAACTCTTTATAGCTGGAATTGGGTCCTGGATTGCA
GAGGAAGATAGCGGGAATTCCACCTTTAATTTGAACTGGCTTTCCGTATTTTGTGTTGGA
TTGCCAGTCCCTTTGGGCCCCCATGAATTCCTTAAAGTGCTTTAGGTAGTGGGGATCGAC
GTCATCAATGACGTTGTACCAGGCGTCATTACTGTAGACCTTTGGGCTAAGGTCGAGATG
TCCACACAAATAGTTGTGTGGACCTAGTGACCTGGCCCACATAGTCTTGCCCGTTCTACT
ATCGCCCTCTATCACAATACTTATGGGTCTCAATGGCCGCGCAGCGGCACCGAGAACATT
CTCGGCAGCCCATTCTTCAAGTTCCTCCGGAACTTGATCGAAAGAAGAAGAACAAAAAGG
AGAAACATAAACCTCCAACGGAGGCGTAAAAATCCTATCTAAATTAGCACTTAAATTATG
AAATTGTAATACAAAATCTTTGGGAGCTTTCTCCCTTAATATATTGAGGGCCGCAGCTTT
GGACCCTGAATTGATTGCCTCGGCATATGCGTCGTTGGCAGACTGCTGACCTCCTCTAGC
TGATCTTCCATCGACTTGGTAATCTCCAAAATCAATGAAGTCTCCGATTTTTTCCACATA
GGCCTTGACATCTGACGAGCTTTTAGCTCCCTGAATGTTCGGATGGAAATGTGCTGGCCT
GGTTGGGGAAACGAGGTCGAAGAATCTGTTGTTTTGGCATTTGAATTTACCTTCGAATTG
TATGAGGACGTGGAGATGAGGTTCCCCATTTTCATGTAGTTCGCGACAAACCCTGATGAA
CAATTTATTAGTGGGGGTGCTTAGGTTTTGAAGTTGGGAAAGTGCTTCTTCTTTAGTGAG
GGAACACTGTGGATATGTTAAGAAATAATTTTTAGCATATATTTGAAAACGTTTTGGAGG
AGCCAT
>JN663846
TCAACTCGACGACGCCTGGTCCCCCTCTTGGCCAGCCTGTGCTGCACTTTGATTGGAACC
TGAGTAGAGTGGGCCTTCGAGGGTGATGAAGGTCGCATTCTTTAAAGCCCAATTTTTTAG
TGCGCTATTTTTCTCTTCATCCAAGAACTCTTTATAGCTGGAATTGGGTCCTGGATTGCA
GAGGAAGATAGCGGGAATTCCACCTTTAATTTGAACTGGCTTTCCGTATTTTGTGTTGGA
TTGCCAGTCCCTTTGGGCCCCCATGAATTCCTTAAAGTGCTTTAGGTAGTGGGGATCGAC
GTCATCAATGACGTTGTACCAGGCGTCATTACTGTAGACCTTTGGGCTAAGGTCGAGATG
TCCACACAAATAGTTGTGTGGACCTAGTGACCTGGCCCACATTGTCTTGCCCGTTCTACT
ATCGCCCTCTATCACAATACTTATGGGTCTTAATGGCCGCGCAGCGGCACCGAGAACATT
CTCGGCAGCCCATTCTTCAAGTTCCTCCGGAACTTGATCGAAAGAAGAAGAACAAAAAGG
ACAAACATAAACCTCCAACGGAGGCGTAAAAATCCTATCTAAATTAGCACTTAAATTATG
AAATTGTAATACAAAATCTTTGGGAGCTTTCTCCCTTAATATATTGAGGGCCGCAGCTTT
GGACCCTGAATTGATTGCCTCGGCATATGCGTCGTTGGCAGACTGCTGACCTCCTCTAGC
TGATCTTCCATCGACTTGGAAAACTCCAAAATCAATGAAGTCTCCGTTTTTTTCCACATA
GGCCTTGACATCTGACGAGCTTTTAGCTCCCTGAATGTTCGGATGGAAATGTGCTGGCCT
GGTTGGGGAAACGAGGTCGAAGAATCTGTTGTTTTGGCATTTGAATTTACCTTCGAATTG
TATGAGGACGTGGAGATGAGGTTCCCCATTTTCATGTAATTCGCGACAAACCCTGATGAA
CAATTTATTAGTGGGGGTGCTTAGGTTTTGAAGTTGGGAAAGTGCTTCTTCTTTAGTGAG
GGAACACTGTGGATATGTTAAGAAATAATTTTTAGCATATATTTGAAAACGTTTTGGAGG
AGCCAT
>HM007114
TCAACCCGACGACGCCGGGTCCCCTTCTTGGCCAGCCTGTGCTGCACTTTGATTGGAACC
TGAGTAGAGTGGGCCTTCGAGGGTGATGAAGGTCGCATTCTTTAAAGCCCAATTTTTGAG
TGCGCTATTTTTCTCTTCATCCAAGAACGCTTTATAGCTGGAATTGGGTCCTGGATTGCA
GAGGAAGATAGCGGGAATTCCACCTTTAATTTGAACTGGCTTTCCGTATTTAGTGTTGGA
TTGCCAGTCCCTTTGGGCCCCCATGAATTCCTTAAAGTGCTTTAGGTAGTGGGGATCGAC
GTCATCAATGACGTTGTACCAGGCGTCATTACTGTAGACCTTTGGGCTAAGGTCGAGGTG
TCCACACAAATAGTTGTGTGGACCTAGTGACCTGGCCCACATTGTCTTGCCCGTTCTACT
ATCGCCCTCTATCACTATACTCACGGGTCTCAATGGCCGCGCAGCGGCACCGAGAACATT
CTCGGCAGCCCATTCTTCAAGTTCCCCCGGAACTTGATCGAAAGAAGAAGAACAAAAAGG
AGAAACATAAACCTCCAACGGAGGCGTAAAAATCCTATCTAAATTTGCACATAAATTATG
ATATTGTAATACAAAATCTTTGGGAGCTTTCTCCCTTAATATATTGAGGGCCGCAGCTTT
GGACCCTGAATTGATTGCCTCGGCATATGCGTCGTTGGCAGACTGCTGACCTCCTCTAGC
TGATCTTCCATCGACTTGGAAAACTCCAAAATCAATGAAGTCTCCGTTTTTTTCCACATA
GGCCTTGACATCTGACGAGCTTTTAGCTCCCTGAATGTTCGGATGGAAATGTGCTGGCCT
GGTTGGGGAAACGAGGTCGAAGAATCTGTTGTTTTGGCATTTGAATTTACCTTCGAATTG
TATGAGGACGTGGAGATGAGGTTCCCCATTTTCATGTAATTCGCGACAAACCCTGATGAA
CAATTTATTAGTGGGGGTGCTTAGGTTTTGAAGTTGGGAAAGTGCTTCTTCTTTAGTGAG
GGAACACTGTGGATATGTTAAGAAATAATTTTTAGCATATATTTGAAAACGTTTTGGAGG
AGCCAT
>HM007116
TCAACTCGACGACGCCTGGTCCCCTTCTTGGCCAGCCTGTGCTGCACTTTGATTGGAACC
TGAGTAGAGTGGGCCTTCGAGGGTGATGAAGGTCGCATTCTTTAAAGCCCAATTTTTTAG
TGCGCTATTTTTCTCTTCATCCAAGAACTCTTTATAGCTGGAATTGGGTCCTGGATTGCA
GAGGAAGATAGCGGGAATTCCACCTTTAATTTGAACTGGCTTTCCGTATTTTGTGTTGGA
TTGCCAGTCCCTTTGGGCCCCCATGAATTCTTTAAAGTGCTTTAGGTAGTGGGGATCGAC
GTCATCAATGACGTTGTACCAGGCGTCATTACTGTAGACCTTTGGGCTAAGGTCGAGATG
TCCACACAAATAGTTGTGTGGACCTAATGACCTGGCCCACATAGTCTTCCCCGTCCTACT
ATCACCCTCTATGACAATACTTATGGGTCTTAACGGCCGCGCAGCGGCACCGAGAACATT
CTCGGCGACCCATTCCTCAAGTTCCTCAGGAACTTGATCAAAAGAAGAAGAACAAAAAGG
AGAAACATAAACCTCCAAGGGAGGTGTAAAAATCCTATCTAAATTAGTACTTAGATTATG
AAATTGTAATACAAAATCTTTGGGAGCTTTCTCCCTTAATATATTGAGGGCCGCAGCTTT
GGACCCTGAATTGATTGCCTCGGCATATGCGTCGTTGGCAGACTGCTGACCTCCTCTAGC
TGATCTTCCATCGACTTGGAAAACTCCAAAATCAATGAAGTCTCCGTTTTTTTCCACATA
GGCCTTGACATCTGACGAGCTTTTAGCTCCCTGAATGTTCGGATGGAAATGTGCTGGCCT
GGTTGGGGAAACGAGGTCGAAGAATCTGTTGTTTTGGCATTTGAATTTACCTTCGAATTG
TATGAGGACGTGGAGATGAGGTTCCCCATTTTCATGTAATTCGCGAGAAACCCTGATGAA
CAATTTATTAGTGGGGGTGCTTAGGTTTTGAAGTTGGGAAAGTGCTTCTTCTTTAGTGAG
GGAACACTGTGGATATGTTAAGAAATAATTTTTAGCATATATTTGAAAACGTTTTGGAGG
AGCCAT
>KR957353
TCAACCCGACGACGCCTGGTCCCCTTCTTGGCCAGCCTGTGCTGCACTTTGATTGGAACC
TGAGTAGAGTGGGCCTTCGAGGGTGATGAAGGTCGCATTCTTTAAAGCCCAATTTTTGGG
TGCGCTATTTTTCTCTTCATCCAAGAACTCTTTATAGCTGGAATTGGGTCTTGGATTGCA
GAGGAAGATAGCGGGAATTCCACCTTTAATTTGAACTGGCTTTCCGTATTTAGTGTTTGA
TTGCCCGTCCCTTTGGGCCCCCATGAATTCTTTAAAGTGCTTTAGGTAGTGAGGATCTAC
GTCATCAATGACGTTGTACCAGGCGTCATTACTGTAGACCTTTGGGCTAAGGTCGAGATG
TCCACACAAATAGTTGTGTGGACCTAATGACCTGGCCCACATAGTCTTCCCCGTCCTACT
ATCACCCTCTATGACAATACTTATGGGTCTTAACGGCCGCGCAGCGGCACCGAGAACATT
CTCGGCAGCCCATTCCTCAAGTTCCTCGGGAACTTGATCAAAAGAAGAAGAACAAAAAGG
AGAAACATAAACCTCCAAGGGAGGTGTAAAAATCCTATCTAAATTAGCATTTAAATTATG
AAATTGTAATACAAAATCTTTGGGAGCTTTCTCCCTTAATATATTGAGGGCCGCAGCTTT
GGACCCTGAATTGATTGCCTCGGCATATGCGTCGTTGGCAGACTGCTGACCTCCTCTAGC
TGATCTTCCATCGACCTGGAAAACTCCAAAATCAATGAAGTCTCCGTCTTTCTCCACATA
GGCCTTGACATCTGACGAGCTTTTAGCTCCCTGAATGTTCGGATGGAAATGTGCTGGCCT
GGTTGGGGAAACGAGGTCGAAGAATCTGTTGTTTTGGCATTTGAATTTACCTTCGAATTG
TATGAGGACGTGTAAATGAGGTTCCCCATTTTCATGTAATTCTCGAGAAACCCGGATGAA
TAATTTATTAGTGGGGGTGCTTAGTTTTTGAAGTTGGGAAAGTGCTTCTTCTTTAGTGAG
GGAACACTGTGGATAAGTTAAGAAATAATTTTTAGCATATATTTGAAAACGTTTTGGAGG
AGCCAT
>JN663866
TCAATCCGACGACGCCTGGTCCCCTTCTTGGCCAGCCTGTGCTGCACTTTGATTGGAACC
TGAGTAGAGTGGGCCTTCGAGGGTGATGAAGGTCGCATTCTTTAAAGCCCAATTTTTGAG
TGCGCTATTTTTCTCTTCATCCAAGAACTCTTTATAGCTGGAATTGGGTCCTGGATTGCA
GAGGAAGATAGCGGGAATTCCACCTTTAATTTGAACTGGCTTTCCGTATTTAGTGTTTGA
TTGCCAGTCCCTTTGGGCCCCCATGAATTCTTTAAAGTGCTTTAGGTAGTGAGGATCTAC
GTCATCAATGACGTTGTACCAGGCGTCATTACTGTAGACCTTTGGGCTAAGGTCGAGATG
TCCACACAAATAGTTGTGTGGACCTAATGACCTGGCCCACATAGTCTTCCCCGTCCTACT
ATCACCCTCTATGACAATACTTATGGGTCTTAACGGCCGCGCAGCGGCACCGAGAACATT
CTCGGCAGCCCATTCCTCAAGTTCCTCGGGAACTTGATCAAAAGAAGAAGAACAAAAAGG
AGAAACATAAACCTCCAAGGGAGGTGTAAAAATCCTATCTAAATTAGCATTTAAATTATG
AAATTGTAATACAAAATCTTTGGGAGCTTTCTCCCTTAATATATTGAGGGCCGCAGCTTT
GGACCCTGAATTGATTGCCTCGGCATATGCGTCGTTGGCAGACTGCTGACCTCCTCTAGC
TGATCTTCCATCGACCTGGAAAACTCCAAAATCAATGAAGTCTCCGTCTTTCTCCACATA
GGCCTTGACATCTGACGAGCTTTTAGCTCCCTGAATGTTCGGATGGAAATGTGCTGGCCT
GGTTGGGGAAACGAGGTCGAAGAATCTGTTGTTTTGGCATTTGAATTTACCTTCGAATTG
TATGAGGACGTGTAAATGAGGTTCCCCATTTTCATGTAATTCTCGAGAAACCCGGATGAA
TAATTTATTAGTGGGGGTGCTTAGTTTTTGAAGTTGGGAAAGTGCTTCTTCTTTAGTGAG
GGAACACTGTGGATAAGTTAAGAAATAATTTTTAGCATATATTTGAAAACGTTTTGGAGG
AGCCAT
>GU136803
TCAACCCGACGACGCATGGTCCCCTTCTTGGCCAGCCTGTGCTGCACTTTGATTGGAACC
TGAGTAGAGTGGGCCTTCGAGGGTGATGAAGGTCGCATTCTTTAAAGCCCAATTTTTGAG
TGCGCTATTTTTCTCTTCATCCAAGAACTCTTTATAGCTAGAATTGGGTCCTGGATTGCA
GAGGAAGATAGCGGGAATTCCACCTTTAATTTGAACTGGCTTTCCGTACTTTGTATTTGA
TTGCCAGTCCCTTTGGGCCCCCATGAATTCCTTAAAGTGCTTTAGGTAGTGCGGATCAAC
GTCATCAATGACGTTGTACCAGGCGTCATTACTGTAGACCTTTGGGCTAAGGTCTAGATG
TCCACACAAATAGTTGTGTGGACCCAACGACCGAGCCCACATCGTCTTCCCCGTTCTACT
CTCACCCTCTATGACAATACTTATGGGTCTTAATGGCCGCGCAGCGGCACCGAGAACATT
CTCGGCAGCCCATACGTCAAATTCCTCGGGAACTTGATCAAAAGAAGAAGAAGTAAAAGG
AGAAACATAAACCTCCAACGGAGGTGTAAAAATCCTATCTAAATTAGCATTTAAATTATG
AAATTGTAATACAAAATCTTTGGGAGCTTTCTCCCTTAATATATTGAGGGCCGCAGCTTT
GGACCCTGAATTGATTGCCTCGGCATATGCGTCGTTGGCAGACTGCTGACCTCCTCTAGC
TGATCTGCCATCGATTTGGAAAACTCCAAAATCAATGAAGTCTCCGTCTTTCTCCACATA
GGCCTTGACATCTGACGAGCTTTTAGCTCCCTGAATGTTCGGATGGAAATGTGCTGGTCT
GGTTGGGGAAACGAGGTCGAAGAATCTGTTGTTCTGGCATTTGAATTTACCTTCGAATTG
TATGAGGACGTGTAGATGAGGTTCCCCATTCTCATGTAATTCGCGAGAAACCCTGATGAA
TAATTTATTAGTGGGGGTGCTTAGGTTTTGAAGTTGGGAAAGTGCCTCTTCTTTAGTGAG
GGAACACTGTGGATATGTTAAGAAATAATTTTTAGCATATATTTGAAAACGTTTTGGAGG
AGCCAT
>JN663852
TCAACTCGACGACGCCTGGTCCCCCTCTTCGCCAGCCTGTGCTGCACTTTGATTGGAACC
TGAGTAGAGTGGGCCCTCGAGGGTGATGAAGGTCGCATTCTTTAAAGCCCAATTTTTAAG
TGCGGAATTCTTCTCTTCATCCAAGAACTCTTTATAGCTGGAATTGGGTCCTGGATTGCA
GAGGAAGATAGCGGGAATTCCGCCTTTAATTTGAACTGGCTTTCCGTATTTTGTATTGGA
TTGCCAGTCCCTTTGGGCCCCCATGAATTCCTTAAAGTGCTTTAGGTAGTGCGGGTCGAC
GTCATCAATGACGTTGTACCAGGCGTCATTACTATAGACCTTTGGGCTAAGGTCTAGATG
TCCACACAAATAGTTATGTGGACCCAACGACCGAGCCCACATCGTCTTGCCCGTTCTACT
TTCGCCCTCTACCACTATACTCACGGGTCTCAATGGCCGCGCAGCGGCACTGACGACGTT
CTCGGCAGCCCATTCCTCAAGTTCTTCCGGAACTTGATCAAAAGAAGAAGAACAAAAAGG
AGAAACATAAACCTCCAACGGAGGTGTAAAAATCCTATCTAAATTTGCATTTAAATTATG
AAATTGTAATACATAATTTTTGGGAGCTTTCTCCCTCAATATATTGAGGGCCGCAGCTTT
GGACCCTGAATTGATTGCCTCGGCATATGCGTCGTTGGCAGACTGCTGACCTCCTCTAGC
TGATCTTCCATCGACCTGGAAAACTCCAAAATCAATGAAGTCTCCGTCTTTCTCCACATA
GGCCTTGACATCTGACGAGCTTTTAGCTCCCTGAATGTTCGGATGGAAATGTGCTGGCCT
TCTTGGGGAAACGAGGTCGAAGAATCTGTTGTTCTGGCATTTGAATTTACCTTCGAATTG
TATGAGGACGTGCAGATGAGGTTCCCCATTTTCATGTAATTCACGAGAAACCCTGATGAA
TAATTTATTAGTGGGTGTGCTTAGGTTTTGAAGTTGGGAAAGTGCCTCTTCTTTAGTGAG
GGAACACTGTGGATATGTTAAGAAATAATTTTTAGCATATATTTGAAAACGTTTCGGTTG
AGGCAT
>EU939533
TCAGCCCGACGACGCCTGGTCCCCCTCTTGGCCAGCCTGTGCTGCACTTTGATTGGAACC
TGAGTAGAGTGGGCCTTCGAGGGTGATGAAGGTCGCATTCTTTAAAGCCCAATATTTGAG
TGCGCTATTTTTCTCTTCATCCAAGAACTCTTTATAGCTGGAATTGTGTCCTGGATTGCA
GAGGAAGATAGCGGGAATTCCACCTTTAATTTGAACTGGTTTTCCGTATTTAGTGTTTGA
TTGCCAGTCCCTTTGGGCCCCCATGAATTCTTTAAAGTGCTTTAGGTAGTGGGGATCGAC
GTCATCAATGACGTTGTACCAGGCGTCATTACTGTAGACCTTTGGGCTAAGGTCGAGATG
TCCACACAAATAGTTGTGTGGACCTAATGACCTGGCCCACATAGTCTTCCCCGTCCTACT
ATCACCCTCTATGACAATACTCATGGGTCTTAACGGCCGCGCAGCGGCACCGAGAACATT
CTCGGCAGCCCATTCCTCAAGTTCCTCGGGAACTTGATCAAAAGAAGAAGAACAAAAAGG
AGAAACATAAACCTCCAAGGGAGGTGTAAAAATCCTATCTAAATTAGCATTTAAATTATG
AAATTGTAAAACATAATCTTTGGGAGCTTTCTCCCTTAAAATATTGAGGGCCGAAGCTTT
GGACCCTGAATTGATTGCCTCGGCATATGCGTCGTTGGCAGATTGGCAACCTCCTCTAGC
TGATCTGCCATCGATTTGGAAACTCCAAAAGTCAATGGAGTCTCCGTCTTTCTCCACATA
GGCTTTGACGTCTGAAGAGCTTTTAGCTCTCTGAATGTTCGGATGGAAATGTGCTGACCG
GGTTGGGGAAATAAGGTCGAAGAATCTGTTGTTTGTGCATTGGTATTTTCCCTCGAATTG
GACGAGCACGTGTAGATGAGGTTCCCCATTCTCGTGCAATTCTCGAGAAACCCTAATAAA
TAATTTATTAACTGGGGTTTCCAAGTTCTGTAGTTGGGAAAGTGCCTCTTCTTTAGTAAG
AGAGCAGTTGGGATATGTTAGGAAATAATTTTTAGCATTTATATTGAATCTCCCAACCCT
AGGCAT
>KF471061
TCAACGCGTCGACGCCTGGTCCCCTTCTTGGCTAGCCTGTGCTGCACTTTGATTGGAACC
TGAGTAGAGTGGGCCCTCGAGGGTGATGAAGGTCGCATTCTTTAAAGCCCAATTTCTGAG
TGCGCTATTTTTCTCTTCATCCAAGAACTCTTTATAGCTGGAATTGGGTCCTGGATTGCA
GAGGAAGATAGCGGGAATTCCACCTTTAATTTGAACTGGCTTTCCGTATTTAGTGTTTGA
TTGCCAGTCCCTTTGGGCCCCCATGAATTCTTTAAAGTGCTTTAGGTAGTGGGGATCGAC
GTCATCAATGACGTTGTACCAGGCGTCATTACTATAGACCTTTGGGCTAAGGTCTAGATG
TCCACACAAATAGTTGTGTGGACCCAATGACCTGGCCCATATCGTCTTCCCCGTCCTACT
CTCACCCTCTATGACAATACTCATGGGTCTTAAAGGCCGCGCAGCGGCACCGAGAACATT
CTCGGCAGCCCATTCCTCAAGTTCCTCGGGAACTTGATCAAAAGAAGAAGAAGAAAAAGG
AGAAACATAAACCTCCAACGGAGGTGTAAAAATCCTATCTAAATTAGCATTTAAATTATG
AAATTGTAAAACATAATCTTTGGGAGCTTTCTCCCTTAAAATATTGAGGGCCGAAGACTT
GGACCCTGAATTGATTGCCTCGGCATATGCGTCGTTGGCAGATTGGCAACCTCCTCTAGC
TGATCTGCCATCGATTTGGAAAACTCCAAAGTCAATGAAGTCTCCGTCTTTCTCCACATA
GGCTTTGACATCTGAAGAGCTTTTAGCTCTCTGAATGTTCGGATGGAAATGTGCTGACCT
GGTTGGGGAAATAAGGTCGAAGAATCGGTTGTTTGTGCATTGGTATTTTCCCTCGAATTG
GACGAGCACGTGTAGATGAGGTTCCCTATTCTCATGCAATTCTCGGCAAACCCTAATAAA
TAATTTATTAACTGGGGTTTCCAAGTTTTGTAATTGGGAAAGTGCCTCTTCCTTAGTGAG
AGAGCAGTTGGGATATGTGAGGAAATAATTTTTGGCGTTTATATTGAATCTCCCAGCCCT
AGGCAT
>KP235539
TCAACGCGACGACGCCTGGTCCCCTTCTTGGCCAGCCTGTGCTGCACTTTGATTGGAACC
TGAGTAGAGTGGGCCTGCGAGGGTGAAGAAGGTCGCATTTTTTAAAGCCCAATGTTTGAG
TGCGGAATTCTTCTCCTCATCCAAGAACTCTTTATAGCTGGAATTGGGTCCTGGATTGCA
GAGGAAGATAGCGGGAATTCCACCTTTAATTTGAACTGGCTTTCCGTATTTCGTATTTGA
TTGCCAGTCCCTTTGGGCCCCCATGAATTCTTTAAAGTGTTTTAGATAATGCGGATCAAC
GTCATCAATGACGTTATACCACGCATCATTGCTGTACACCTTAGGGCTAAGGTCTAGGTG
ACCACATAGGTAGTTATGTGGACCCAATGACCTAGCCCACATGGTCTTCCCTGTACGACT
ATCACCCTCTAGCACAATACTCATGGGTCTCAAAGGCCGCGCAGCGGCACCCACCACATT
CTCGGCAGCCCAGACTTCAAGTTCTCCAGGAACTTGATCAAAAGAAGAAGAACAAAAAGG
AGAAACATAAACCTCCAACGGAGGTGTAAAAATCCTATCTAAATTAGCATTTAAATTGTG
AAATTGTAAAACATAATCTTTGGGAGCCTTTTCCCTTAAAATATTGAGGGCCGAGGACTT
GGACCCTGAATTGATTGCCTCGGCATATGCGTCGTTGGCAGATTGGCAACCTCCTCTAGC
TGATCTGCCATCGATCTGGAAAACTCCAAAGTCAATGAAGTCTCCGTCTTTTTCCACGTA
GGCTTTGACATCTGAAGAGCTCTTAGCTCTCTGAATGTTCGGATGGAAATGTGCTGACCG
GGATGAGGAAATGAGGTCGAAGAATCTGTTGTTTGTGCATTGATATTTTCCCTCGAATTG
GAGGAGCACGTGTAGATGAGGTTCCCCATTCTCGTGCAATTCTCTGCAAACCCTAATATA
TAATTTATTAACTGGAGTTTCTAAGTTTTGTAATTGGGAAAGGGCCTCTTCTTTACTAAG
AGAGCAATTGGGATAAGTTAGGAAATAATTTTTTGCATTTATATTGAATCTGCCAGCACG
AGGCAT
>JN663865
TCAACGCGACGACGCCTGGTCCCCTTCTTGGCCAGCCTGTGCTGCACTTTGATTGGAACC
TGAGTAGAGTGGGCCTGCGAGGGTGAAGAAGGTCGCATTTTTTAAAGCCCAATGTTTGAG
TGCGGAATTCTTCTCCTCATCCAAGAACTCTTTATAGCTGGAATTGGGTCCTGGATTGCA
GAGGAAGATAGCGGGAATTCCACCTTTAATTTGAACTGGCTTTCCGTATTTCGTATTTGA
TTGCCAGTCCCTTTGGGCCCCCATGAATTCTTTAAAGTGTTTTAGATAATGCGGATCAAC
GTCATCAATGACGTTATACCACGCATCATTGCTGTACACCTTAGGGCTAAGGTCTAGGTG
ACCACATAGGTAGTTATGTGGACCCAATGACCTAGCCCACATGGTCTTCCCTGTACGACT
ATCACCCTCTAGCACAATACTCATGGGTCTCAAAGGCCGCGCAGCGGCACCCACCACATT
CTCGGCAGCCCAGACTTCAAGTTCTCCAGGAACTTGATCAAAAGAAGAAGAACAAAAAGG
AGAAACATAAACCTCCAACGGAGGTGTAAAAATCCTATCTAAATTAGCATTTAAATTGTG
AAATTGTAAAACATAATCTTTGGGAGCCTTTTCCCTTAAAATATTGAGGGCCGAGGACTT
GGACCCTGAATTGATTGCCTCGGCATATGCGTCGTTGGCAGATTGGCAACCTCCTCTAGC
TGATCTGCCATCGATCTGGAAAACTCCAAAGTCAATGAAGTCTCCGTCTTTTTCCACGTA
GGCTTTGACATCTGAAGAGCTCTTAGCTCTCTGAATGTTCGGATGGAAATGTGCTGACCG
GGATGAGGAAATGAGGTCGAAGAATCTGTTGTTTGTGCATTGATATTTTCCCTCGAATTG
GAGGAGCACGTGTAGATGAGGTTCCCCATTCTCGTGCAATTCTCTGCAAACCCTAATATA
TAATTTATTAACTGGAGTTTCTAAGTTTTGTAATTGGGAAAGGGCCTCTTCTTTACTAAG
AGAGCAATTGGGATAAGTTAGGAAATAATTTTTTGCATTTATATTGAATCTGCCAGCACG
AGGCAT
>KP195266
TCAACTCGTCGACGCCTGGTCCCCTTCTTGGCTAGGCTGTGCTGCACTTTGATTGGAACC
TGAGTAGAGTGGCCCTTCGAGGGTGATGAATCTCGCATTTTTAAGAGTCCACTGCTTTAG
TGCGTTGTTCTTGTCCTCGTCCAGAAATTCTTTATAGCTGCTGTTAGGCCCTGGATTGCA
GAGGAAGATAGTGGGAATGCCTCCTTTAATTTGAACTGGCTTTCCGTATTTTGTGTTGGA
CTGCCAGTCCCTTTGGGCCCCCATGAACTCTTTAATGTGTTTAAGATAATGCGGATCGAC
GTCATCAATGACGTTGTACCACGCATCATTTGAGTACACTCGTGGGCTTAAGTCCAAATG
GCCGCATAGATAATTATGCGGGCCTAAAGACCTAGCCCACATCGTCTTGCCCGTACGACT
ATCACCCTCTATCACAATACTCATGGGTCTCAAAGGCCGCGCAGCGGCACCCACGACGTT
CTCGTCAGCCCAGACTTCAAGTTCTGCAGGAACTTGATCAAAAGAAGAAGAACAAAAAGG
AGAAACATAAACCTCCGGTGGAGGTGTAAAAATCCTATCTAAATTAGCGTTTAAATTATG
AAATTGTAAAACATAATCTTTTGGAGCTTTCTCCCTTAAAATATTGAGGGCCGAAGACTT
GGACCCTGAATTGATTGCCTCGGCATATGCGTCGTTGGCAGATTGGCAACCTCCTCTAGC
TGATCTGCCATCGATTTGGAAAATTCCAAAGTCAATGAAGTCTCCGTCTTTCTCCACGTA
GGCTTTGACATCTGAAGAGCTCTTAGCTCTCTGAATGTTCGGATGGAAATGTGCTGACCG
GGATGGGGAAATGAGGTCGAAGAATCTGTTGTTTGTGCATTGATATTTTCCCTCGAATTG
GAGGAGCACGTGTAGATGAGGTTCCCCATTCTCGTGCAATTCTCTGCAAACCCTAATATA
TAATTTATTAACTGGAGTTTCTAAGTTCTTTAATTGGGAAAGGGCCTCTTCTTTACTAAG
AGAGCAGTTGGGATAAGTGATGAAGTAATTTTTTGCATTTATATTGAATCTGCCAGCACG
AGGCAT
