# Supplementary material for: Gene Overlapping as a Modulator of Begomovirus Evolution
Source: Microorganisms. 2022 Feb 4;10(2):366. doi: 10.3390/microorganisms10020366 (PMC8875319; doi:10.3390/microorganisms10020366)
Supplement: Supplementary file 1 [file microorganisms-10-00366-s001.zip › File S1/Chilli_leaf_curl_virus/DNA_AC3.fasta]

>KR957353
TTAATAAAGATTGAATTTTATTATATTTGAACTTTGTACATGAATTGTTTGTGCTAATAC
ATTCCATAATACATGGTCGACAGCTCTAATTACATTGTTTATGCTAATTACAGCAAAATT
ATTTAAAAACTGCAACACTTGGGTCCTAAATACCCTTAAGAAATGACCAGTCTGAGGCTG
TAAGGTCGTCCAGATTCGGAAGGTTAGAAAACATTTGTGTATCCCCAACGCTTTCCTCAG
GTTGTGATTGAACCGTATCTGCACGGTGATGATGTCTTGGTTCCTCAGGAATGGCCTGCT
GTGGTGCTCTGTTATCTTGAAATATAGGGGATTTGTTATCTCCCAGATAAGCACGGAATT
CTCTGCTTGAGCTGCAGTGATGGGTTCCCCTGTGCGTGAATCCAT
>JN663866
TTAATAAAGATTGAATTTTATTATATTTGAACTTTGTACATGAATTGTTTGTGCTAATAC
ATTCCATAATACATGGTCGACAGCTCTAATTACATTGTTTATGCTAATTACAGCAAAATT
ATTTAAAAACTCATACACTTGGGTCCTAAATACCCTTAAGAAATGACCAGTCTGAGGCTG
TAAGGTCGTCCAGATTCGGAAGGTTAGAAAACATTTGTGTATCCCCAACGCTTTCCTCAG
GTTGTGATTGAACCGTATCTGCACGGTGATGATGTCTTGGTTCCTCAGGAATGGCCTGCT
GTGGTGCTCTGTTATCTTGAAATATAGGGGATTTGTTATCTCCCAGATAAGCACGGAATT
CTCTGCTTGAGCTGCAGTGATGGGTTCCCCTGTGCGTGAATCCAT
>KF515609
TTAATAAAGATTGAATTTTATTATATTTGAACTTTGTACATGAATTGTTTGTGCTAATAC
ATTCCATAATACATGGTTGACAGCTCTAAGTACATTGTTTATACTAATTACAGCAAAATT
ATTTAAATACTTATACACTTGTGTCCTAAATACCCTTAAGAAATGACCAGTCTGAGGCTG
TAAGGTCGTCCAGATTCCGAAGGTTAAAAAACATTTGTGTATCCCCAACGCTTTCCTCAG
GTTGTGATTGAACCGTATCTGCACGGTGATGATGTCTTGGTTCCTCAGGAATGGCCGGTT
GTGGTGCTCGGTTATCTTGAAATACAGGGGATTTGTTATCTCCCAAATAAACACGCCATT
CTCTGCCTGAGCTGCAGTGATGGGTTCCCCTGTGCGTGAATCCAT
>JN663846
TTAATAAAGATTGAATTTTATTATATTTGAACTTTGTACATGAATTGTTTGTGCTAATAC
ATTCCATAATACATGGTTGACAGCTCTAAGTACATTGTTTATACTAATTACAGCAAAATT
ATTTAAATACTTATACACTTGTGTCCTAAATACCCTTAAGAAATGACCAGTCCGAGGCTG
TAAGGTCGTCCAGATTCGGAAGGTTAGAAAACATTTGTGTATCCCCAACGCTTTCCTCAG
GTTGTGATTGAACCGTATCTGCACGGTGATGATGTCTTGGTTCCTCAGGAATGGCCGGTT
GTGGTGCTCGGTTATCTTGAAATACAGGGGATTTGTTATCTCCCAAATAAACACGCCATT
CTCTGCCTGAGCTGCAGTGATGGGTTCCCCTGTGCGTGAATCCAT
>HM007104
TTAATAAAGATTGAATTTTATTATATTTGAACTTTGTACATGAATTGTTTGTGCTAATAC
AAACCATAATACATGGTTGACAGCTCTAAGTACATTGTTTATACTAATTACAGCAAAATT
ATTTAAATACTTATACACTTGGGTCCTAAATACCCTTAAGAAATGACCAGTCTGAGGCTG
TAAGGTCGTCCAGATTCGGAAGGTTAGAAAACATTTGTGTATCCCCAACGCTTTCCTCAG
GTTGTGATTGAACCGTATCTGCACGGTGATGATGTCGTGGTTCCTCAGGAATGGCCGGTT
GTGGTGCTCTGATATCTTGAAATACAGGGGATTTGTTATCTCCCAGATAAACACGGAATT
CTCTGCTTGAGCTGCAGTGATGGGTTCCCCTGTGCGTGAATCCAT
>EU939533
TTAATAAAGATTGAATTTTATTATATTTGAACTTTGTACATGAATTGTTTGTGCTAATAC
ATTCCATAATACATGGTTGACAGCTCTAAGTACATTGTTTATACTAATTACAGCAAAATT
ATTTAAATACTTATACACTTGGGTCCTAAATACCCTTAAGAAATGACCAGTCTGAGGCTG
TAAGGTCGTCCAGATTCGGAAGGTTAGAAAACATTTGTGTATCCCCAACGCTTTCCTCAG
GTTGTGATTGAACCGTATCTGCACGGTGATGATGTCGTGGTTCCTCAGGAATGGCCGGTT
GTGGTGCTCTGTTATCTTGAAATACAGGGGATTTGTTATCTCCCAGATAAACACGGAATT
CTCTGCTTGAGCTGCAGTGATGGGTTCCCCTGTGCGTGAATCCAT
>HM007116
TTAATAAAGATTAAATTTTATTATATTTGAACTTTGTACATGAATTGTTTGTGCTAATAC
ATTCCATAATACATGGTTGACAGCTCTAAGTACATTGTTTATACTAATTACAGCAAAATT
ATTTAAATACTTATACACTTGGGTCCTAAATACCCTTAAGAAATGACCAGTCTGAGGCTG
TAATGTCGTCCAGATTCGGAAGGTCAGAAAACATTTGTGTATCCCCAACGCTTTCCTCAG
GTTGTGATTGAACCGTATCTGCACGGTGATGATGTCGTGGTTCCTCAGGAATGGCCGGTT
GTGGTGCTCTGTTATCTTGAAATACAGGGGATTTGTTATCTCCCAGATAAAGACGGAATT
CTCTGCTTGAGCTGCAGTGATGGGTTCCCCTGTGCGTGAATCCAT
>KM921669
TTAATAAAGATTGAATTTTTTTATATTTGAACTTTGTACATGAATTGTTTGTGCCAATAC
ATTCCATAATACATGGTTGACAGCTCTAAGTACATTGTTTATACTAATTACAGCAAAATT
ATTTAAATACTTATACACTTGGGTCCTAAATACCCTTAAGAAATGACCAGTCTGAGGCTG
TAAGGTCGTCCAGATTCGGAAGGTTAGAAAACATTTGTGTATCCCCAACGCTTTCCTCAG
GTTGTGATTGAACCGTATCTGCACGGTTATGATGTCGTGGTTCCTTAGGAATGGCCGGTT
GTGGTGCTCTGTTATCTTGAAATACAGGGGATTTGTTATCTCCCAGATAAACACGGAATT
CTCTGCTTGAGCTGCAGTGATGGGTTCCCCTGTGCGTGAATCCAT
>KJ649706
TTAATAAAGATTGAATTTTTTTATATTTGAACTTTGTACATGAATTGTTTGTGCCAATAC
ATTCCATAATACATGGTTGACAGCTCTAAGTACATTGTTTATACTAATTACAGCAAAATT
ATTTAAATACTTATACACTTGGGTCCTAAATACCCTTAAGAAATGACCAGTCTGAGGCTG
TAAGGTCGTCCAGATTCGGAAGGTTAGAAAACATTTGTGTATCCCCAACGCTTTCCTCAG
GTTGTGATTGAACCGTATCTGCACGGTTATGATGTCGTGGTTCCTTAGGAATGGCCGGTT
GTGGTGCTCTGTTATCTTGAAATACAGGGGATTTGTTATCTCCCAGATAAACACGGAATT
CTCTGCTTGAGCTGCAGTGATGGGTTCCCCTGTGCGTGAATCCAT
>HM007114
TTAATAAAGATTGAATTTTATTATATTTGAACTTTGTACATGAATTGTTTGTGCTAAGAC
ATTCCATAATACATGGTTGACAGCTCTAAGTACATTGTTTATACTAATTACAGCAAAATT
ATTTAAATACTTATACACTTGGGTCCTAAATACCCTTAAGAAATGACCAGTCTGAGGCTG
TAAGGTCGTCCAGATTCGGAAGGTTAGAAAACATTTGTGTATCCCCAACGCTTTCCTCAG
GTTGTGATTGAACCGTATCTGGATGGTGATGATGTCGTGGTTCCTCAAGAATGGCCGGTT
GTGGTGCTCTATTATCTTGAAATACAGGGGATTTGTTATCTCCCAGATAAACACGGAATT
CTCTGCTTGAGCTGCAGTGATGGGTTCCCCTGTGCGTGAATCCAT
>GU136803
TTAATAAAGATTGAATTTTATTATATTTGAACTTTGTACATGAATTGTTTGTGCTAATAC
ATTCCATAATACATGGTTGACAGCTCTAAGTACATTGTTTATACTAATTACAGCAAAATT
ATTTAAATACTTATACACTTGGGTCCTAAATACCCTTAAGAAATGACCAGTCTGAGGCTG
TAAGGTCGTCCAGATTCGGAAGGTTAGAAAACATTTGTGTATCCCCAACGCTTTCCTCAG
GTTGTGATTGAACCGTATCTGCACGGTGATGATGTCGTGGTTCCTCAGGAATGGCCGGTT
GTGGTGCTCGGTTATCTTGAAATACAGGGGATTTGTTATCTCCCAGATAAACACGGAATT
CTCTGCTTGAGCTGCAGTGATGGGTTCCCCTGTGCGTGAATCCAT
>KF471061
TTAATAAAGATTGAATTTTATTATATTTGAACTTTGTACATGAATTGTTTGTGCTAATAC
ATTCCATAATACATGATCGACAGCTCTAAGTACATTGTTTATACTAATTACAGCAAAATT
ATTTAAAAACTGCAACACTTGGGTCCTAAATACCCTTAAGAAATGACCAGTCTGAGGCTG
TAAGGTCGTCCAGATTCGGAAGGTTAGAAAACATTTGTGTATCCCCAACGCTTTCCTCAG
GTTGCGATTGAACCGCACTTGGACTGTTATGATGTCGTGGTTCCTCAGGAATGGCCGGTG
GTGGTGCTCGATTATCTTGAAATACAGGGGATTTGTTATCTCCCAGATAAACACGGAATT
CTCTGCTTGAGCTGCAGTGATGGGTTCCCCTGTGCGTGAATCCAT
>JN663852
TTAATAAATATTGAATTTTATTATGTTTGAACTTTGTACATGAATTGTTTGCGCTAATAC
ATTCCACAATACATGATCGACTGCTCTAATTACATTGTTTATACTAATTACAGCAAAATT
ATTTAAAAACCGCAACACTTGGGTCCTAAATACCCTTAAGAAATGACCAGTCCGAGGCTG
TAAGGTCGTCCAGATTCGGAAGGTTAGAAAACATTGGTGTATCCCCAACGCTCTCCTCAG
GTTGTGATTGAACCGTATCTGCACGGTGATGATGTCTTGGTTCCTCAGGAATGGCCGGTT
GTGGTGCTCGGTTATCTTGAAATACAGTGGATTTGTTATCTCCCAGATAAACACGCCATT
CTCTGCCTGAGCTGCAGTGATGGGTTCCCCTGTGCGTGAATCCAT
>KP868762
TTAATAAATGTTGAATTTTATTATGTGTGAACTTTGTACATATACAGTATGGTGCAACAA
ATTCCATAATACATGGTCCACAGCTCTAATTACATTGTTGATGGAAATTACAGCAAAATT
ATTTAAAAAGTGCAACACTTGGGTCTTAAATACCCTTAAGAAGTGACCAGTCCGAGGGTG
TAAGGTCGTCCCGATTCGGAAGGTTAGAAAACATTGGTGTATCCCTAACGCTTTCCTCAG
GTTGTGATTGAATGGTACTTGGACTGTTAGGATGTGGTGGTTCATTAGGAATGGCCGGTG
GTGGTGCTCGGTTATCTTGAAATACAGGGGATTTGTTATCTCCCAGATAAACACGCCATT
CTCGGCCTGAGCTGCAGTGATGGGTGCCCCTGTGCGTGAATCCAT
>KP235539
TTAATAAAGATTGAATTTTATTGAATACGACTGTTGTACATATACAGTGTGTTGTAATAC
ATTCCATAATACATGATCAGCTGCCCTAATTACATTATTTATGGAAATTACAGCAAAATT
ATTTAAAACACGCAACACTTGGGTCCTAAATACCCTTAAGAAATGACCAGTCCGAGGCTG
TAAGGTCGTCCAGATTCGGAAGGTTAGAAAACATTTGTGTATCCCCAACGCTTTCCTCAG
GTTTTGATTGAACCGTATCTGCACGTTGATGATGTCTCGGTTCCGGAAGAATGGCCTGTT
GTGGTGCTCGGTTATCTTGAAATACAGGGGATTTGTTATCTCCCAGATAAACACGCCATT
CTCTGCTTGAGCTGCAGTGATGGGTTCCCCTGTGCGTGAATCCAT
>JN663865
TTAATAAAGATTGAATTTTATTGAATACGACTGTTGTACATATACAGTGTGTTGTAATAC
ATTCCATAATACATGATCAGCTGCCCTAATTACATTATTTATGGAAATTACAGCAAAATT
ATTTAAAACACGCAACACTTGGGTCCTAAATACCCTTAAGAAATGACCAGTCCGAGGCTG
TAAGGTCGTCCAGATTCGGAAGGTTAGAAAACATTTGTGTATCCCCAACGCTTTCCTCAG
GTTTTGATTGAACCGTATCTGCACGTTGATGATGTCTCGGTTCCGGAAGAATGGCCTGTT
GTGGTGCTCGGTTATCTTGAAATACAGGGGATTTGTTATCTCCCAGATAAACACGCCATT
CTCTGCTTGAGCTGCAGTGATGGGTTCCCCTGTGCGTGAATCCAT
>AF336806
TTAATAAAGATTGAATTTTATTGAATATGATTGTTGTACATATACAATGTTATGTAATAC
ATTCCATAATACATGGTCGACAGCTCTAATTACATTGTTTATACTAATTACAGCAAAATT
ATTTAAAAACTGCAACACTTGGGTCTTAAATACCCTTAAGAAATGACCAGTCTGAGGCTG
TAAGGTCGTCCAGATTCGGAAGGTTAGAAAACATTTGTGTATCCCCAACGCTTTCCTCAG
GTTGTGATTGAACTGTATCTGCACGGTGATGAGGTCTCGGCTCCTCAGGAATGGCCTGTT
GTGGTGCTCGGTTATCTTGAAATACAGGGGATTTGTTATCTCCCAGATAAACACGCCATT
CTCTGCCTGAGCTGCAGTGATGGGTTCCCCTGTGCGTGAATCCAT
>KR779820
TTAATAAAGATTAAATTTTATTGAATATGATTGTTCTACATATACAACATGATGTAATAC
ATTCCATAATACATGATCAACTGCTCTAACTACATTGTTAATACTGATAACTCCTAAATT
ATCTAAATACTTAATAACTTGGGTCTTAAAGACCCTTAAGAAACGACCAGTCGGAGGCTG
TGAGGTCATCCAGATTCGGAAGGGTATGAAACATTTGTGAATCCCCAACGCTTTCCTCAG
GTTGTGGTTGAACTGGACTTGGACGGTTATGATGTCTTTGTTCATCAGGAATGGCCTGTT
GTGGTGCTCTGTTATCTTGAAATACAGGGGATTTGGAACCTCCCACGTATACACGCCATT
CTCTGCTTGAGCTGCAGTGATGGGTTCCTCTGTGCGTGAATCCAT
>KF312364
TTAATAAAGATTAAATTTTATTGAATATGATTGTTCTACATATACAACATGATGTAATAC
ATTCCATAATACATGATCAACTGCTCTAACTACATTGTTAATACTGATAACTCCTAAATT
ATCTAAATACTTAATAACTTGGGTCTTAAAGACCCTTAAGAAACGACCAGTCGGAGGCTG
TGAGGTCATCCAGATTCGGAAGGCTATGAAACATTTGTGAATCCCCAACGCTTTCCTCAG
GTTGTGGTTGAACTGGACTTGGACGGTTATGATGTCTTTGTTCATCAGGAATGGCCTGTT
GTGGTGCTCTGTTATCTTGAAATACAGGGGATTTGGAACCTCCCAGGTATACACGCCATT
CTCTGCTTGAGCTGCAGTGATGGGTTCCTCTGTGCGTGAATCCAT
>KX951415
TTAATAAAGATTTAATTTTATTGAATATGATTGTTCTACATATACAACATGATGTAATAC
ATTCCATAATACATGATCCACTGCTCTTACTACATTGTTGATACTGATAACTCCTAAATG
ATCTAAATACTTAATAACTTGGGTCTTAAAGACCCTTAAGAAACGACCAGTCGGAGGCTG
TGAGGTCATCCAGATTCGGAAGGCTATGAAACATTTGTGAATCCCCAACGCTTTCCTCAG
GTTGTGGTTGAACTGGACTTGGACGGTTATGATGTCTTTGTTCATCAGGAATGGCCTGTT
GTGGTGCTCTGTTATCTTGAAATACAGGGGATTTGGAACCTCCCAGGTATACACGCCATT
CTCTGCTTGAGCTGCAGTGATGGGTTCCTCTGTGCGTGAATCCAT
>KT948070
TTAATAAATATTAAATTTTATTGAATATGATTGGTTTACATATACAACATGGTGTAATAC
ATTCCATAATACATGATCAACTGCCCTAATTACATTGTTAATACTGATAACTCCTAACAT
ATTCAAATACTTAATCACTTGGGTCTTAAAGACCCTTAAGAAACGACCAGTCGGAGGCTG
TGAAGTCATCCAAATTCGGAAGGCTAGGAAACATTTGTGAATCCCCAACGCTTTCCTCAG
GTTGTGGTTGAACTGTACTTGGACGGTTATGATGTCTTTGTTCATCAGGAATGGCCGGTT
GTGGTGCTCTATGATCTTGAAATAGAGGGGATTTGGAACCTCCCAGGTATACACGCCATT
CATCGCCTGAGCTGCAGTGATGGGTTCCCCTGTGCGTGAATCCAT
>DQ114477
TTAATAAATGTTAAACTTTATTGAATAAGATTGTTGTACATATACAATGTGTTGTATTAC
ATTCCATAATACATGATCAACCGCACGATTTACATTATTAATACTGACAACTCCTAAACG
ATCTAAATATTTAACAACCTGAGTCTTAAAGACCCTCAAGAAACGCCCAGTCTGAGGCTG
TGAAGTCATCCAGATTCGGTAGACTAGAAAACACTTGTGCACTCCCAGAGCTTTCCTCAG
GTTGTGATTGAACTGTATTCGGACGGTGATTATGTCTTGGTTCATGAGGAATGGACGGTT
CTGGTGCTCTATTATCTTGAAATACAGGGGATTTTGAATCTCCCAGATAAACACGCCATT
CTCTGCTTGAGCTGCAGTGATGGGTTCCCCTGTGCGTGAATCCAT
>KP195266
TTAATAAATATTAAATTTTATTAAATATGATTGTTCTACATATATAACATGATGTAATAC
ATTCCATAATACATGATCAACTGCTCGATTTACATTGTTAATACTGATAACTCCTAGATT
ATTTAAAAACTTATACACTTGAGTCTTAAAGACCCTTAAGAAATGACCAGTCAGAGGTTG
TGAGGTCGTCCAGATTCGGTAGGCTAGAAAGCATTTGTGTATCCCCAACGCTTCCTTCAA
GTTGTGATTGAATTGTATCTGGACGGTGATGATGTCTTTCTCCGACAGGAATGGCCGGTT
GTGGTGCTCTGTTATCTTGAAATAAAGGGGATTTTGAATTTCCCAGATAAACACGCCATT
CTCTGTTTGAGCTGCAGTGATGGGTTCCCCTGTGCGTGAATCCAT
