# Supplementary material for: Gene Overlapping as a Modulator of Begomovirus Evolution
Source: Microorganisms. 2022 Feb 4;10(2):366. doi: 10.3390/microorganisms10020366 (PMC8875319; doi:10.3390/microorganisms10020366)
Supplement: Supplementary file 1 [file microorganisms-10-00366-s001.zip › File S1/East_African_cassava_mosaic_Malawi_virus/DNA_AV2.fasta]

>KP890350
ATGTGGGATCCATTGTTGAATGAGTTCCCCGATTCTGTGCACGGTTTTCGCTGTATGCTT
GCTATTAAATATTTGCAGGCCTTGGAGGAAACCTACGAGCCCAATACTTTGGGCCACGAT
CTAGTCCGTGATCTCATCTGTGTTATCCGAGCCCGTGATTATGTCGAAGCGACCCGCCGA
TATAATTATTTCCACTCCCGCCTCGAAGGTGCGTCGAAGGCTGAACTTCGACAGCCCGTT
CAGCAGCCGTGCTGTTGTCCCCATTGTCCAAGGCACAAACAAGCGACGATCATGGACGTT
CCGGCCCATGTATCGAAAGCCCAGAATGTACAGAATGTACAGAAGTCCTGA
>KP890349
ATGTGGGATCCATTGTTGAATGAGTTCCCCGATTCTGTGCACGGTTTTCGCTGTATGCTT
GCTATTAAATATTTGCAGGCCTTGGAGGAAACCTACGAGCCCAATACTTTGGGCCACGAT
CTAGTCCGTGATCTCATCTGTGTTATCCGAGCCCGTGATTATGTCGAAGCGACCCGCCGA
TATAATTATTTCCACTCCCGCCTCGAAGGTGCGTCGAAGGCTGAACTTCGACAGCCCGTT
CAGCAGCCGTGCTGTTGTCCCCATTGTCCAAGGCACAAACAAGCGACGATCATGGACGTT
CCGGCCCATGTATCGAAAGCCCAGAATGTACAGAATGTACAGAAGTCCTGA
>AJ006459
ATGTGGGATCCATTGTTGAATGAGTTCCCCGATTCTGTGCACGGTTTTCGCTGTATGCTT
GCTATTAAATATTTGCAGGCCTTGGAGGAAACCTACGAGCCCAATACTTTGGGCCACGAT
CTAGTCCGTGATCTCATCTGTGTTATCCGAGCCCGTGATTATGTCGAAGCGACCCGCCGA
TATAATCATTTCCACTCCCGCCTCGAAGGTGCGTCGAAGGCTGAACTTCGACAGCCCGTT
CAGCAGCCGTGCTGTTGTCCCCATTGTCCAAGGCACAAACAAGCGACGATCATGGACGTT
CCGGCCCATGTATCGAAAGCCCAGAATGTACAGAATGTACAGAAGTCCTGA
>AJ006460
ATGTGGGATCCATTGTTGAATGAGTTCCCCGATTCTGTGCACGGTTTTCGCTGTATGCTT
GCTATTAAATATTTGCAGGCCTTGGAGGAAACCTACGAGCCCAATACTTTGGGCCACGAT
CTAGTCCGTGATCTCATCTGTGTTATCCGAGCCCGTGATTATGTCGAAGCGACCCGCAGA
TATAATCATTTCCACTCCCGTCTCGAAGGTGCGTCGAAGGCTGAACTTCGACAGCCCGTT
CAGCAGCCGTGCTGCTGTCCCCATTGTCCAAGGCACAAACAAGCGACGATCATGGACGTT
CCGGCCCATGTATCGAAAGCCCAGAATGTACAGAATGTACAGAAGTCCTGA
>KP890354
ATGTGGGATCCATTGTTGAATGAGTTCCCCGATTCTGTGCACGGTTTTCGTTGTATGCTT
GCTATTAAATATTTGCAGGCCTTGGAGGAAACCTACGAGCCCAATACTTTGGGCCACGAT
CTAGTCCGTGATCTTATCTGTGTTATCCGAGCCCGTGATTATGTCGAAGCGACCCGCCGA
TATAATCATTTCCACTCCCGCCTCGAAGATGCGTCGAAGGCTGAACTTCGACAGCCCGTT
CAGCAGCCGTGCTGCTGTCCCCATTGTCCAAGGCACAAACAAGCGACGATCATGGACGTT
CCGGCCCATGTATCGAAAGCCCAGAATGTACAGAATGTACAGAAGTCCTGA
>KP890353
ATGTGGGATCCATTGTTGAATGAGTTCCCCGATTCTGTGCACGGTTTTCGTTGTATGCTT
GCTATTAAATATTTGCAGGCCTTGGAGGAAACCTACGAGCCCAATACTTTGGGCCACGAT
CTAGTCCGTGATCTTATCTGTGTTATCCGAGCCCGTGATTATGTCGAAGCGACCCGCCGA
TATAATCATTTCCACTCCCGCCTCGAAGGTGCGTCGAAGGCTGAACTTCGACAGCCCGTT
CAGCAGCCGTGCTGCTGTCCCCATTGTCCAAGGCACAAACAAGCGACGATCATGGACGTT
CCGGCCCATGTATCGAAAGCCCAGAATGTACAGAATGTACAGAAGTCCTGA
>KP890352
ATGTGGGATCCATTGTTGAATGAGTTCCCCGATTCTGTGCACGGTTTTCGCTGTATGCTT
GCTATTAAATATTTGCAGGCCTTGGAGGAAACCTACGAGCCCAATACTTTGGGCCACGAT
CTAGTCCGTGATCTTATCTGTGTTATCCGAGCCCGTGATTATGTCGAAGCGACCCGCCGA
TATAATCATTTCCACTCCCGCCTCGAAGGTGCGTCGAAGGCTGAACTTCGACAGCCCGTT
CAGCAGCCGTGCTGCTGTCCCCATTGTCCAAGGCACAAACAAGCGACGATCATGGACGTT
CCGGCCCATGTATCGAAAGCCCAGAATGTACAGAATGTACAGAAGTCCTGA
>KP890351
ATGTGGGATCCATTGTTGAATGAGTTCCCCGATTCTGTGCACGGTTTTCGCTGTATGCTT
GCTATTAAATATTTGCAGGCCTTGGAGGAAACCTACGAGCCCAATACTTTGGGCCACGAT
CTAGTCCGTGATCTTATCTGTGTTATCCGAGCCCGTGATTATGTCGAAGCGACCCGCCGA
TATAATCATTTCCACTCCCGCCTCGAAGGTGCGTCGAAGGCTGAACTTCGACAGCCCGTT
CAGCAGCCGTGCTGCTGTCCCCATTGTCCAAGGCACAAACAAGCGACGATCATGGACGTT
CCGGCCCATGTATCGAAAGCCCAGAATGTACAGAATGTACAGAAGTCCTGA
>KT869121
ATGTGGGATCCATTGTTGAATGAGTTCCCCGATTCTGTGCACGGTTTTCGCTGTATGCTT
GCTATTAAATATTTGCAGGCCTTGGAGGAAACCTACGAGCCCAATACTTTGGGCCACGAT
CTAGTCCGTGATCTTATCTGTGTTATCCGAGCCCGTGATTATGTCGAAGCGACCCGCCGA
TATAATCATTTCCACTCCCGCCTCGAAGGTGCGTCGAAGGCTGAACTTCGACAGCCCGTT
CAGCAGCCGTGCTGCTGTCCCCATTGTCCAAGGCACAAACAAGCGACGATCATGGACGTT
CCGGCCCATGTATCGAAAGCCCAGAATGTACAGAATGTACAGAAGTCCTGA
>KT869122
ATGTGGGATCCATTGTTGAATGAGTTCCCCGATTCTGTGCACGGTTTTCGCTGTATGCTT
GCTATTAAATATTTGCAGGCCTTGGAGGAAACCTACGAGCCCAATACTTTGGGCCACGAT
CTAGTCCGTGATCTTATCTGTGTTATCCGAGCCCGTGATTATGTCGAAGCGACCCGCCGA
TATAATCATTTCCACTCCCGCCTCGAAGGTGCGTCGAAGGCTGAACTTCGACAGCCCGTT
CAGCAGCCGTGCTGCTGTCCCCATTGTCCAAGGCACAAACAAGCGACGATCATGGACGTT
CCGGCCCATGTATCGAAAGCCCAGAATGTACAGAATGTACAGAAGTCCTGA
>KT869120
ATGTGGGATCCATTGGTGAATGAGTTCCCCGATTCTGTGCACGGTTTTCGCTGTATGCTT
GCTATTAAATATTTGCAGGCCTTAGAGGAAACCTACGAGCCCAATACTTTGGGCCACGAT
CTAGTCCGTGATCTTATCTGTGTTATCCGAGCCCGTGATTATGTCGAAGCGACCCGCCGA
TATAATAATTTCCACTCCCGCCTCAAAGGTGCGTCGAAGGCTGAACTTCGACAGCCCGTT
CAGCAGCCGTGCTGCTGTCCCCATTGTCCAAGGCACAAACAAGCGACGATCATGGACGTT
CCGGCCCATGTATCGAAAGCCCAGAATGTACAGAATGTACAGAAGTCCTGA
>KT869119
ATGTGGGATCCATTGGTGAATGAGTTCCCCGATTCTGTGCACGGTTTTCGCTGTATGCTT
GCTATTAAATATTTGCAGGCCTTAGAGGAAACCTACGAGCCCAATACTTTGGGCCACGAT
CTAGTCCGTGATCTTATCTGTGTTATCCGAGCCCGTGATTATGTCGAAGCGACCCGCCGA
TATAATAATTTCCACTCCCGCCTCAAAGGTGCGTCGAAGGCTGAACTTCGACAGCCCGTT
CAGCAGCCGTGCTGCTGTCCCCATTGTCCAAGGCACAAACAAGCGACGATCATGGACGTT
CCGGCCCATGTATCGAAAGCCCAGAATGTACAGAATGTACAGAAGTCCTGA
