# Supplementary material for: Gene Overlapping as a Modulator of Begomovirus Evolution
Source: Microorganisms. 2022 Feb 4;10(2):366. doi: 10.3390/microorganisms10020366 (PMC8875319; doi:10.3390/microorganisms10020366)
Supplement: Supplementary file 1 [file microorganisms-10-00366-s001.zip › File S1/East_African_cassava_mosaic_Malawi_virus/DNA_AV1.fasta]

>KT869120
ATGTCGAAGCGACCCGCCGATATAATAATTTCCACTCCCGCCTCAAAGGTGCGTCGAAGG
CTGAACTTCGACAGCCCGTTCAGCAGCCGTGCTGCTGTCCCCATTGTCCAAGGCACAAAC
AAGCGACGATCATGGACGTTCCGGCCCATGTATCGAAAGCCCAGAATGTACAGAATGTAC
AGAAGTCCTGATGTTCCTCGAGGATGTGAAGGCCCATGTAAGGTACAATCCTATGAACAG
AGAGACGATGTTAAGCACACCGGTGCTGTGCGTTGTGTTAGTGATGTTACTCGTGGTTCG
GGTATTACTCATAGGGTAGGGAAGAGATTTTGTGTTAAGTCAATATATGTTTTAGGAAAG
ATCTGGATGGATGAAAACATCAAGAAGCAAAACCATACGAACCAGGTTATGTTCTTCTTA
GTCCGTGACAGAAGGCCTTATGGCACAAGCCCCATGGACTTTGGACAGGTTTTTAATATG
TTTGATAATGAGCCCAGTACAGCTACTATTAAGAATGATTTGCGAGATAGGTTCCAAGTG
TTGCGGAAATTCCATGCCACTGTGGTAGGTGGTCCCTCAGGCATGAAGGAGCAGGCGTTG
ATTAAGAGGTTTTTTAAGGTTAATAATCATGTTGTGTATAATCACCAGGAAGCAGCGAAG
TATGAGAATCATACAGAAAATGCGTTGTTGTTGTATATGGCATGTACGCATGCCTCTAAT
CCAGTGTATGCTACGCTGAAAATACGCATCTATTTTTATGATGCAGTAACAAATTAA
>KT869119
ATGTCGAAGCGACCCGCCGATATAATAATTTCCACTCCCGCCTCAAAGGTGCGTCGAAGG
CTGAACTTCGACAGCCCGTTCAGCAGCCGTGCTGCTGTCCCCATTGTCCAAGGCACAAAC
AAGCGACGATCATGGACGTTCCGGCCCATGTATCGAAAGCCCAGAATGTACAGAATGTAC
AGAAGTCCTGATGTTCCTCGAGGATGTGAAGGCCCATGTAAGGTACAATCCTATGAACAG
AGAGACGATGTTAAGCACACCGGTGCTGTGCGTTGTGTTAGTGATGTTACTCGTGGTTCG
GGTATTACTCATAGGGTAGGGAAGAGATTTTGTGTTAAGTCAATATATGTTTTAGGAAAG
ATCTGGATGGATGAAAACATCAAGAAGCAAAACCATACGAACCAGGTTATGTTCTTCTTA
GTCCGTGACAGAAGGCCTTATGGCACAAGCCCCATGGACTTTGGACAGGTTTTTAATATG
TTTGATAATGAGCCCAGTACAGCTACTATTAAGAATGATTTGCGAGATAGGTTCCAAGTG
TTGCGGAAATTCCATGCCACTGTGGTAGGTGGTCCCTCAGGCATGAAGGAGCAGGCGTTG
ATTAAGAGGTTTTTTAAGGTTAATAATCATGTTGTGTATAATCACCAGGAAGCAGCGAAG
TATGAGAATCATACAGAAAATGCGTTGTTGTTGTATATGGCATGTACGCATGCCTCTAAT
CCAGTGTATGCTACGCTGAAAATACGCATCTATTTTTATGATGCAGTAACAAATTAA
>KP890354
ATGTCGAAGCGACCCGCCGATATAATCATTTCCACTCCCGCCTCGAAGATGCGTCGAAGG
CTGAACTTCGACAGCCCGTTCAGCAGCCGTGCTGCTGTCCCCATTGTCCAAGGCACAAAC
AAGCGACGATCATGGACGTTCCGGCCCATGTATCGAAAGCCCAGAATGTACAGAATGTAC
AGAAGTCCTGATGTTCCTCGAGGATGTGAAGGCCCATGTAAGGTACAATCCTATGAACAG
AGAGACGATGTTAAACACACCGGTGCTGTGCGTTGTGTTAGTGATGTTACTCGTGGTTCG
GGTATTACTCATAGGGTAGGGAAGAGATTTTGTGTTAAGTCAATATATGTTTTAGGAAAG
ATCTGGATGGATGAAAACATCAAGAAGCAAAACCATACGAACCAGGTTATGTTCTTCTTA
GTCCGTGACAGAAGGCCTTATGGCACAAGCCCCATGGACTTTGGACAGGTGTTTAATATG
TTTGATAATGAGCCCAGTACAGCTACTATTAAGAATGATTTGCGAGATAGGTTCCAAGTG
TTGCGGAAATTCCATGCCACTGTGGTAGGTGGTCCCTCAGGCATGAAGGAGCAGGCGTTG
ATTAAGAGGTTTTTTAAGGTTAATAATCATGTGGTGTATAATCATCAGGAAGCAGCGAAG
TATGAGAATCATACAGAAAATGCGTTGTTGTTGTATATGGCATGTACGCATGCCTCTAAT
CCAGTGTATGCTACGTTGAAAATACGCATCTATTTTTATGATGCAGTAACAAATTAA
>KP890353
ATGTCGAAGCGACCCGCCGATATAATCATTTCCACTCCCGCCTCGAAGGTGCGTCGAAGG
CTGAACTTCGACAGCCCGTTCAGCAGCCGTGCTGCTGTCCCCATTGTCCAAGGCACAAAC
AAGCGACGATCATGGACGTTCCGGCCCATGTATCGAAAGCCCAGAATGTACAGAATGTAC
AGAAGTCCTGATGTTCCTCGAGGATGTGAAGGCCCATGTAAGGTACAATCCTATGAACAG
AGAGACGATGTTAAACACACCGGTGCTGTGCGTTGTGTTAGTGATGTTACTCGTGGTTCG
GGTATTACTCATAGGGTAGGGAAGAGATTTTGTGTTAAGTCAATATATGTTTTAGGAAAG
ATCTGGATGGATGAAAACATCAAGAAGCAAAACCATACGAACCAGGTTATGTTCTTCTTA
GTCCGTGACAGAAGGCCTTATGGCACAAGCCCCATGGACTTTGGACAGGTGTTTAATATG
TTTGATAATGAGCCCAGTACAGCTACTATTAAGAATGATTTGCGAGATAGGTTCCAAGTG
TTGCGGAAATTCCATGCCACTGTGGTAGGTGGTCCCTCAGGCATGAAGGAGCAGGCGTTG
ATTAAGAGGTTTTTTAAGGTTAATAATCATGTGGTGTATAATCATCAGGAAGCAGCGAAG
TATGAGAATCATACAGAAAATGCGTTGTTGTTGTATATGGCATGTACGCATGCCTCTAAT
CCAGTGTATGCTACGTTGAAAATACGCATCTATTTTTATGATGCAGTAACAAATTAA
>KP890352
ATGTCGAAGCGACCCGCCGATATAATCATTTCCACTCCCGCCTCGAAGGTGCGTCGAAGG
CTGAACTTCGACAGCCCGTTCAGCAGCCGTGCTGCTGTCCCCATTGTCCAAGGCACAAAC
AAGCGACGATCATGGACGTTCCGGCCCATGTATCGAAAGCCCAGAATGTACAGAATGTAC
AGAAGTCCTGATGTTCCTCGAGGATGTGAAGGCTCATGTAAGGTACAATCCTATGAACAG
AGAGACGATGTTAAGCACACCGGTGCTGTGCGTTGTGTTAGTGATGTTACTCGTGGTTCG
GGTATTACTCATAGGGTAGGGAAGAGATTTTGTGTTAAGTCAATATATGTTTTAGGAAAG
ATCTGGATGGATGAAAACATCAAGAAGCAAAACCATACTAACCAGGTTATGTTCTTCTTA
GTCCGTGACAGAAGGCCTTATGGCACAAGCCCCATGGACTTTGGACAGGTTTTTAATATG
TTTGATAATGAGCCCAGTACAGCTACTATTAAGAATGATTTGCGAGATAGGTTCCAAGTG
TTGCGGAAATTCCATGCCACTGTGGTAGGTGGTCCCTCAGGCATGAAGGAGCAGGCGTTG
ATTAAGAGGTTTTTTAAGGTTAATAATCATGTTGTGTATAATCACCAGGAAGCAGCGAAG
TATGAGAATCATACAGAAAATGCGTTGTTGTTGTATATGGCATGTACGCATGCCTCTAAT
CCAGTGTATGCTACGCTGAAAATACGCATCTATTTTTATGATGCAGTAACAAATTAA
>KP890351
ATGTCGAAGCGACCCGCCGATATAATCATTTCCACTCCCGCCTCGAAGGTGCGTCGAAGG
CTGAACTTCGACAGCCCGTTCAGCAGCCGTGCTGCTGTCCCCATTGTCCAAGGCACAAAC
AAGCGACGATCATGGACGTTCCGGCCCATGTATCGAAAGCCCAGAATGTACAGAATGTAC
AGAAGTCCTGATGTTCCTCGAGGATGTGAAGGCCCATGTAAGGTACAATCCTATGAACAG
AGAGACGATGTTAAGCACACCGGTGCTGTGCGTTGTGTTAGTGATGTTACTCGTGGTTCG
GGTATTACTCATAGGGTAGGGAAGAGATTTTGTGTTAAGTCAATATATGTTTTAGGAAAG
ATCTGGATGGATGAAAACATCAAGAAGCAAAACCATACTAACCAGGTTATGTTCTTCTTA
GTCCGTGACAGAAGGCCTTATGGCACAAGCCCCATGGACTTTGGACAGGTTTTTAATATG
TTTGATAATGAGCCCAGTACAGCTACTATTAAGAATGATTTGCGAGATAGGTTCCAAGTG
TTGCGGAAATTCCATGCCACTGTGGTAGGTGGTCCCTCAGGCATGAAGGAGCAGGCGTTG
ATTAAGAGGTTTTTTAAGGTTAATAATCATGTTGTGTATAATCACCAGGAAGCAGCGAAG
TATGAGAATCATACAGAAAATGCGTTGTTGTTGTATATGGCATGTACGCATGCCTCTAAT
CCAGTGTATGCTACGCTGAAAATACGCATCTATTTTTATGATGCAGTAACAAATTAA
>KT869122
ATGTCGAAGCGACCCGCCGATATAATCATTTCCACTCCCGCCTCGAAGGTGCGTCGAAGG
CTGAACTTCGACAGCCCGTTCAGCAGCCGTGCTGCTGTCCCCATTGTCCAAGGCACAAAC
AAGCGACGATCATGGACGTTCCGGCCCATGTATCGAAAGCCCAGAATGTACAGAATGTAC
AGAAGTCCTGATGTTCCTCGAGGATGTGAAGGCCCATGTAAGGTACAATCCTATGAACAG
AGAGACGATGTTAAGCACACCGGTGCTGTGCGTTGTGTTAGTGATGTTACTCGTGGTTCG
GGTATTACTCATAGGGTAGGGAAGAGATTGTGTGTTAAGTCAATATATGTTTTAGGAAAG
ATCTGGATGGATGAAAACATCAAGAAGCAAAACCATACTAACCAGGTTATGTTCTTCTTA
GTCCGTGACAGAAGGCCTTATGGCACAAGCCCCATGGACTTTGGACAGGTTTTTAATATG
TTTGATAATGAGCCCAGTACAGCTACTATTAAGAATGATTTGCGAGATAGGTTCCAAGTG
TTGCGGAAATTTCATGCCACTGTGGTAGGTGGTCCCTCAGGCATGAAGGAGCAGGCGTTG
ATTAAGAGGTTTTTTAAGGTTAATAATCATGTTGTGTATAATCACCAGGAAGCAGCGAAG
TATGAGAATCATACAGAAAATGCGTTGTTGTTGTATATGGCATGTACGCATGCCTCTAAT
CCAGTGTATGCTACGCTGAAAATACGCATCTATTTTTATGATGCAGTAACAAATTAA
>KT869121
ATGTCGAAGCGACCCGCCGATATAATCATTTCCACTCCCGCCTCGAAGGTGCGTCGAAGG
CTGAACTTCGACAGCCCGTTCAGCAGCCGTGCTGCTGTCCCCATTGTCCAAGGCACAAAC
AAGCGACGATCATGGACGTTCCGGCCCATGTATCGAAAGCCCAGAATGTACAGAATGTAC
AGAAGTCCTGATGTTCCTCGAGGATGTGAAGGCCCATGTAAGGTACAATCCTATGAACAG
AGAGACGATGTTAAGCACACCGGTGCTGTGCGTTGTGTTAGTGATGTTACTCGTGGTTCG
GGTATTACTCATAGGGTAGGGAAGAGATTGTGTGTTAAGTCAATATATGTTTTAGGAAAG
ATCTGGATGGATGAAAACATCAAGAAGCAAAACCATACTAACCAGGTTATGTTCTTCTTA
GTCCGTGACAGAAGGCCTTATGGCACAAGCCCCATGGACTTTGGACAGGTTTTTAATATG
TTTGATAATGAGCCCAGTACAGCTACTATTAAGAATGATTTGCGAGATAGGTTCCAAGTG
TTGCGGAAATTTCATGCCACTGTGGTAGGTGGTCCCTCAGGCATGAAGGAGCAGGCGTTG
ATTAAGAGGTTTTTTAAGGTTAATAATCATGTTGTGTATAATCACCAGGAAGCAGCGAAG
TATGAGAATCATACAGAAAATGCGTTGTTGTTGTATATGGCATGTACGCATGCCTCTAAT
CCAGTGTATGCTACGCTGAAAATACGCATCTATTTTTATGATGCAGTAACAAATTAA
>KP890350
ATGTCGAAGCGACCCGCCGATATAATTATTTCCACTCCCGCCTCGAAGGTGCGTCGAAGG
CTGAACTTCGACAGCCCGTTCAGCAGCCGTGCTGTTGTCCCCATTGTCCAAGGCACAAAC
AAGCGACGATCATGGACGTTCCGGCCCATGTATCGAAAGCCCAGAATGTACAGAATGTAC
AGAAGTCCTGATGTTCCTCGAGGATGTGAAGGCCCATGTAAGGTACAGTCCTATGAACAG
AGAGACGATGTTAAGCACACCGGTGCTGTGCGTTGTGTGAGTGATGTTACGCGTGGTTCG
GGTATTACTCATAGGGTAGGGAAGAGATTTTGTGTTAAGTCAATATATGTTTTAGGAAAG
ATCTGGATGGATGAAAACATCAAGAAGCAAAACCATACTAACCAGGTTATGTTCTTCTTA
GTCCGTGACAGAAGGCCTTATGGCACAAGCCCCATGGACTTTGGACAGGTTTTTAATATG
TTTGATAATGAGCCCAGTACAGCTACTATTAAGAATGATTTGCGAGATAGGTTCCAAGTG
TTGCGGAAATTCCATGCCACTGTGGTAGGTGGTCCCTCAGGCATGAAGGAGCAGGCGTTG
ATTAAGAGGTTTTTTAAGGTTAATAATCATGTTGTGTATAATCACCAGGAGGCAGCGAAG
TATGAGAATCATACAGAAAATGCGTTGTTGTTGTATATGGCATGTACGCATGCCTCTAAT
CCAGTGTATGCTACGCTTAAAATACGCATCTATTTTTATGATGCAGTAACAAATTAA
>KP890349
ATGTCGAAGCGACCCGCCGATATAATTATTTCCACTCCCGCCTCGAAGGTGCGTCGAAGG
CTGAACTTCGACAGCCCGTTCAGCAGCCGTGCTGTTGTCCCCATTGTCCAAGGCACAAAC
AAGCGACGATCATGGACGTTCCGGCCCATGTATCGAAAGCCCAGAATGTACAGAATGTAC
AGAAGTCCTGATGTTCCTCGAGGATGTGAAGGCCCATGTAAGGTACAGTCCTATGAACAG
AGAGACGATGTTAAGCACACCGGTGCTGTGCGTTGTGTGAGTGATGTTACTCGTGGTTCG
GGTATTACTCATAGGGTAGGGAAGAGATTTTGTGTTAAGTCAATATATGTTTTAGGAAAG
ATCTGGATGGATGAAAACATCAAGAAGCAAAACCATACTAACCAGGTTATGTTCTTCTTA
GTCCGTGACAGAAGGCCTTATGGCACAAGCCCCATGGACTTTGGACAGGTTTTTAATATG
TTTGATAATGAGCCCAGTACAGCTACTATTAAGAATGATTTGCGAGATAGGTTCCAAGTG
TTGCGGAAATTCCATGCCACTGTGGTAGGTGGTCCCTCAGGCATGAAGGAGCAGGCGTTG
ATTAAGAGGTTTTTTAAGGTTAATAATCATGTTGTGTATAATCACCAGGAGGCAGCGAAG
TATGAGAATCATACAGAAAATGCGTTGTTGTTGTATATGGCATGTACGCATGCCTCTAAT
CCAGTGTATGCTACGCTTAAAATACGCATCTATTTTTATGATGCAGTAACAAATTAA
>AJ006459
ATGTCGAAGCGACCCGCCGATATAATCATTTCCACTCCCGCCTCGAAGGTGCGTCGAAGG
CTGAACTTCGACAGCCCGTTCAGCAGCCGTGCTGTTGTCCCCATTGTCCAAGGCACAAAC
AAGCGACGATCATGGACGTTCCGGCCCATGTATCGAAAGCCCAGAATGTACAGAATGTAC
AGAAGTCCTGATGTTCCTCGAGGATGTGAAGGCCCATGTAAGGTACAGTCCTATGAACAG
AGAGACGATGTTAAGCACACCGGTGCTGTGCGTTGTGTTAGTGATGTTACTCGTGGTTCG
GGTATTACTCATAGGGTAGGGAAGAGATTTTGTGTTAAGTCAATATATGTTTTAGGAAAG
ATTTGGATGGATGAAAACATTAAGAAGCAAAACCATACTAATCAGGTTATGTTCTTCTTA
GTCCGTGACAGAAGGCCTTATGGCACAAGCCCCATGGACTTCGGACAGGTTTTTAATATG
TTTGATAATGAGCCCAGTACAGCTACTATTAAGAATGATTTGCGAGATAGGTTCCAAGTG
TTGCGGAAATTCCATGCCACTGTGGTAGGTGGTCCCTCAGGCATGAAGGAGCAGGCGTTG
ATTAAGAGGTTTCTTAAGGTGAATAATCATGTTGTGTATAATCACCAGGAGGCAGCGAAG
TATGAGAATCATACAGAAAATGCGTTGTTGTTGTATATGGCATGTACGCATGCCTCTAAT
CCAGTGTATGCTACGCTTAAAATACGCATCTATTTTTATGATGCAGTAACAAATTAA
>AJ006460
ATGTCGAAGCGACCCGCAGATATAATCATTTCCACTCCCGTCTCGAAGGTGCGTCGAAGG
CTGAACTTCGACAGCCCGTTCAGCAGCCGTGCTGCTGTCCCCATTGTCCAAGGCACAAAC
AAGCGACGATCATGGACGTTCCGGCCCATGTATCGAAAGCCCAGAATGTACAGAATGTAC
AGAAGTCCTGATGTTCCTCGAGGATGTGAAGGCCCATGTAAGGTGCAGTCCTATGAACAG
AGAGACGATGTTAAGCACACCGGTGCTGTGCGTTGTGTTAGTGATGTTACTCGTGGTTCG
GGTATTACTCATAGGGTAGGGAAGAGATTTTGTGTGAAGTCAATATATGTTTTAGGAAAG
ATCTGGATGGATGAAAACATCAAGAAGCAAAACCATACTAACCAGGTTATGTTCTTCGTA
GTCCGTGACAGAAGGCCTTATGGCACAAGCCCCATGGACTTTGGACAGGTTTTTAATATG
TTTGATAATGAGCCCAGTACAGCTTCTATTAAGAATGATTTGCGAGATAGGTTCCAAGTG
TTGCGGAAATTCCATGCCACCGTGGTAGGTGGTCCCTCAGGCATGAAGGAGCAGGCGTTG
ATTAAGAGGTTTTTTAAGGTTAATAATCATGTTGTGTATAATCACCAGGAGGCAGCGAAG
TATGAGAATCATACAGAAAATGCGTTGTTGTTGTATATGGCATGTACGCATGCCTCTAAT
CCAGTGTATGCTACGCTTAAAATACGCATCTATTTTTATGATGCAGTAACAAATTAA
