# Supplementary material for: Gene Overlapping as a Modulator of Begomovirus Evolution
Source: Microorganisms. 2022 Feb 4;10(2):366. doi: 10.3390/microorganisms10020366 (PMC8875319; doi:10.3390/microorganisms10020366)
Supplement: Supplementary file 1 [file microorganisms-10-00366-s001.zip › File S1/East_African_cassava_mosaic_Malawi_virus/DNA_AC4.fasta]

>KT869122 AC4 Geminiviridae Begomovirus East African cassava mosaic Malawi virus
CTAAATGCTGGCCCTCACCCCTTGCACTTCTGGCATCGACTTGGAAAACTCCATCGTCAAGAAATTCCCCTCCCTTTTCAATGTAAGCTTTGACATCGGACGATGATTTAGCTCCCTGAATGTTCGGATGGAAATGTGTTGATCGGGATGGGGAAATGAGATCGAAGAATCTCGGGTTGGTACATTGGAATTTACCTTCGAATTGAATGAGAACATGGAGATGAGGCACCCCAT
>KT869121 AC4 Geminiviridae Begomovirus East African cassava mosaic Malawi virus
CTAAATGCTGGCCCTCACCCCTTGCACTTCTGGCATCGACTTGGAAAACTCCATCGTCAAGAAATTCCCCTCCCTTTTCAATGTAAGCTTTGACATCGGACGATGATTTAGCTCCCTGAATGTTCGGATGGAAATGTGTTGATCGGGATGGGGAAATGAGATCGAAGAATCTCGGGTTGGTACATTGGAATTTACCTTCGAATTGAATGAGAACATGGAGATGAGGCACCCCAT
>KT869120 AC4 Geminiviridae Begomovirus East African cassava mosaic Malawi virus
CTAAATGCTGGCCCTCACCCCTTGCACTTCTGGCATCGACTTGGAAAACTCCATCGTCAAGAAATTCCCCTCCCTTTTCAATGTAAGCCTTGACATCGGACGATGATTTAGCTCCCTGAATGTTCGGATGGAAATGTGTTGATCTGGATGGGGAAATGAGATCGAAGAATCTCGGGTTGGTACATTGGAATTTACCTTCGAATTGAATGAGAACATGGAGATGAGGCACCCCAT
>KT869119 AC4 Geminiviridae Begomovirus East African cassava mosaic Malawi virus
CTAAATGCTGGCCCTCACCCCTTGCACTTCTGGCATCGACTTGGAAAACTCCATCGTCAAGAAATTCCCCTCCCTTTTCAATGTAAGCCTTGACATCGGACGATGATTTAGCTCCCTGAATGTTCGGATGGAAATGTGTTGATCTGGATGGGGAAATGAGATCGAAGAATCTCGGGTTGGTACATTGGAATTTACCTTCGAATTGAATGAGAACATGGAGATGAGGCACCCCAT
