# Supplementary material for: Gene Overlapping as a Modulator of Begomovirus Evolution
Source: Microorganisms. 2022 Feb 4;10(2):366. doi: 10.3390/microorganisms10020366 (PMC8875319; doi:10.3390/microorganisms10020366)
Supplement: Supplementary file 1 [file microorganisms-10-00366-s001.zip › File S1/East_African_cassava_mosaic_Malawi_virus/DNA_AC2.fasta]

>KP890354
CTAAATACTTTTAAGAAAAGACCAGTCGGAGGCCGTAAGGTCGTCCAGACCTTGAAGTTG
AGAAAACACTTGTGAATCCCCAATGCCTTCCTGATGTTGTGGTTGAACCGTATCTGGAGT
GTGATGATATCGTGGTGCATGTTCCCTGGTCTCTTGTCGTGGTTGGTGATTGCGAAATAG
AGGGGATTTGTTATTTCCCAAGTAAAAACGCCATTCTTTGCTTGAGGCGCAGTGATGAGT
TCCCCTGTGCGAGAATCCATGATTGATGCAGTCGATATGGAGATAGAACGAGCAGCCGCA
TTCGAGGTCTACCCTCCTACGTCTGAGTGCCCTGTTCTTCACGGTGCGGTGTTGGACTTT
GATAGGCACTTGAGAATAATGGCTCGTGGAGGGTGATGAAGGTGGCAT
>KP890353
CTAAATACTTTTAAGAAAAGACCAGTCGGAGGCCGTAAGGTCGTCCAGACCTTGAAGTTG
AGAAAACACTTGTGAATCCCCAATGCCTTCCTGATGTTGTGGTTGAACCGTATCTGGAGT
GTGATGATATCGTGGTGCATGTTCCCTGGTCTCTTGTCGTGGTTGGTGATTGCGAAATAG
AGGGGATTTGTTATTTCCCAAGTAAAAACGCCATTCTTTGCTTGAGGCGCAGTGATGAGT
TCCCCTGTGCGAGAATCCATGATTGATGCAGTCGATATGGAGATAGAACGAGCAGCCGCA
TTCGAGGTCTACCCTCCTACGTCTGAGTGCCCTGTTCTTCACGGTGCGGTGTTGGACTTT
GATAGGCACTTGAGAATAATGGCTCGTGGAGGGTGATGAAGGTGGCAT
>KP890352
CTAAATACTTTTAAGAAAAGACCAGTCGGAGGCCGTAAGGTCGTCCAGACCTTGAAGTTG
AGAAAACACTTGTGAATCCCCAATGCCTTCCTGATGTTGTGGTTGAACCGTATCTGGAGT
GTGATGATATCGTGGTGCATGTTCCCTGGTCTCTTCTCGTGGTTGGTGATTGCGAAATAG
AGGGGATTTGTTATTTCCCAAGTAAAAACGCCATTCTTTGCTTGAGGCGCAGTGATGAGT
TCCCCTGTGCGAGAATCCATGATTGATGCAGTCGATATGGAGATAGAACGAGCAGCCGCA
TTCGAGGTCTACCCTCCTACGTCTGAGTGCCCTGTTCTTCACGGTGCGGTGTTGGACTTT
GATAGGCACTTGAGAACAATGGCTCGTGGAGGGTGATGAAGGTGGCAT
>KP890351
CTAAATACTTTTAAGAAAAGACCAGTCGGAGGCCGTAAGGTCGTCCAGACCTTGAAGTTG
AGAAAACACTTGTGAATCCCCAATGCCTTCCTGATGTTGTGGTTGAACCGTATCTGGAGT
GTGATGATATCGTGGTGCATGTTCCCTGGTCTCTTCTCGTGGTTGGTGATTGCGAAATAG
AGGGGATTTGTTATTTCCCAAGTAAAAACGCCATTCTTTGCTTGAGGCGCAGTGATGAGT
TCCCCTGTGCGAGAATCCATGATTGATGCAGTCGATATGGAGATAGAACGAGCAGCCGCA
TTCGAGGTCTACCCTCCTACGTCTGAGTGCCCTGTTCTTCACGGTGCGGTGTTGGACTTT
GATAGGCACTTGAGAACAATGGCTCGTGGAGGGTGATGAAGGTGGCAT
>KT869119
CTAAATACTTTTAAGAAAAGACCAGTCGGAGGCCGTAAGGTCGTCCAGACCTTGAAGTTG
AGAAAACACTTGTGAATCCCCAATGCCTTCCTGATGTTGTGGTTGAACCGTATCTGGAGT
GTGATGATATCGTGGTGCATGTTCCCTGGTCTCTTGTCGTGGTTGGTGATTGCGAAATAG
AGGGGATTTGTTATTTCCCAAGTAAAAACGCCATTCTTTGCTTGAGGCGCAGTGATGAGT
TCCCCTGTGCGAGAATCCATGATTGATGCAGTCGATATGGAGATAGAACGAGCAGCCGCA
TTCGAGGTCTACCCTCCTACGTCTGAGTGCCCTGTTCTTCACGGTGCGGTGTTGGACTTT
GATAGGCACTTGAGAACAATGGCTCGTGGAGGGTGATGAAGGTGGCAT
>NC_022645
CTAAATACTTTTAAGAAAAGACCAGTCGGAGGCTGTAAGGTCGTCCAGACCTTGAAGTTG
AGAAAACACTTGTGAATCCCCAATGCCTTCCTGATGTTGTGGTTGAACCGTATCTGGAGT
GTGATGATATCGTGGTGCATGTTCCCTGGTCTCTTGTCGTGGTTGGTGATTGCGAAATAG
AGGGGATTTGTTATTTCCCAAGTAAAAACGCCATTCTTTGCTTGAGGCGCAGTGATGAGT
TCCCCTGTGCGAGAATCCATGATTGATGCAGTCGATATGGAGATAGAACGAGCAGCCGCA
TTCGAGGTCTACCCTCCTACGTCTGAGTGCCCTGTTCTTCACGGTGCGGTGTTGGACTTT
GATAGGCACTTGAGAACAATGGCTCGTGGAGGGTGATGAAGGTGGCAT
>KT869120
CTAAATACTTTTAAGAAAAGACCAGTCGGAGGCCGTAAGGTCGTCCAGACCTTGAAGTTG
AGAAAACACTTGTGAATCCCCAATGCCTTCCTGATGTTGTGGTTGAACCGTATCTGGAGT
GTGATGATATCGTGGTGCATGTTCCCTGGTCTCTTGTCGTGGTTGGTGATTGCGAAATAG
AGGGGATTTGTTATTTCCCAAGTAAAAACGCCATTCTTTGCTTGAGGCGCAGTGATGAGT
TCCCCTGTGCGAGAATCCATGATTGATGCAGTCGATATGGAGATAGAACGAGCAGCCGCA
TTCGAGGTCTACCCTCCTACGTCTGAGTGCCCTGTTCTTCACGGTGCGGTGTTGGACTTT
GATAGGCACTTGAGAACAATGGCTCGTGGAGGGTGATGAAGGTGGCAT
>KT869122
CTAAATACTTTTAAGAAAAGACCAGTCGGAGGCCGTAAGGTCGTCCAGACCTTGAAGTTG
AGAAAACACTTGTGAATCCCCAATGCCTTCCTGATGTTGTGGTTGAACCGTATCTGGAGT
GTGATGATATCGTGGTGCATGTTCCCTTGTCTCTTGTCGTGGTTGGTGATTGCGAAATAG
AGGGGATTTGTTATTTCCCAAGTAAAAACGCCATTCTTTGCTTGAGGCGCAGTGATGAGT
TCCCCTGTGCGAGAATCCATGATTGATGCAGTCGATATGGAGATAGAACGAGCAGCCGCA
TTCGAGGTCTACCCTCCTACGTCTGAGTGCCCTGTTCTTCACGGTGCGGTGTTGGACTTT
GATAGGCACTTGAGAACAATGGCTCGTGGAGGGTGATGAAGGTGGCAT
>KT869121
CTAAATACTTTTAAGAAAAGACCAGTCGGAGGCCGTAAGGTCGTCCAGACCTTGAAGTTG
AGAAAACACTTGTGAATCCCCAATGCCTTCCTGATGTTGTGGTTGAACCGTATCTGGAGT
GTGATGATATCGTGGTGCATGTTCCCTTGTCTCTTGTCGTGGTTGGTGATTGCGAAATAG
AGGGGATTTGTTATTTCCCAAGTAAAAACGCCATTCTTTGCTTGAGGCGCAGTGATGAGT
TCCCCTGTGCGAGAATCCATGATTGATGCAGTCGATATGGAGATAGAACGAGCAGCCGCA
TTCGAGGTCTACCCTCCTACGTCTGAGTGCCCTGTTCTTCACGGTGCGGTGTTGGACTTT
GATAGGCACTTGAGAACAATGGCTCGTGGAGGGTGATGAAGGTGGCAT
