# Supplementary material for: Gene Overlapping as a Modulator of Begomovirus Evolution
Source: Microorganisms. 2022 Feb 4;10(2):366. doi: 10.3390/microorganisms10020366 (PMC8875319; doi:10.3390/microorganisms10020366)
Supplement: Supplementary file 1 [file microorganisms-10-00366-s001.zip › File S1/East_African_cassava_mosaic_Malawi_virus/DNA_AC1.fasta]

>KP890350
CTACGTCTGAGTGCCCTGTTCTTCACGGTGCGGTGTTGGACTTTGATAGGCACTTGAGAA
CAATGGCTCGTGGAGGGTGATGAAGGTGGCATTCTTGAAAGCCCAGGCTTTAAGGGATTG
GTTCTTTTCCTCTTCCAGAAACTCTTTATATGATGATGTTGGTCCTGGATTGCAGAGGAA
GATAGTGGGAATGCCGCCTTTAATTTGAATCGGCTTCCCGTACTTTGTATTGCTTTGCCA
GTCCCTTTGGGCCCCCATAAATTCTTTGAAGTGCTTGAGGTAGTGTGGGTCGACGTCATC
AATGACGTTGTACCAGGCGTCGTTGTTGTAGACCTTTGGACTAAGATCCAAATGTCCACA
CAAGTAGTTGTGTGGTCCCAGAGATCGGGCCCACATCGTCTTCCCTGTCCTACTATCGCC
TTCTAGAACAATACTGATCGGTCTCCATGGCCGCGCAGCGGGACTGCATATATTTTCGGA
TACCCATATTTCTATTTCGTCTGGGACGTGTGTAAATGAGGATGATAAAAACGGACTTAC
ATAAGTTTGTGGCGGAATCTGGAAGATTCTATCTGCGTTAGCAGATATGTTATGGAACTG
TAAAAAAAAAGACTTCGGATCTTTTTCTTTAATAATTTGAAGAGCTTCTGATTTAGAAGA
AGCATTCAACGCTTCTGCATATACCTGAGCTAAATGCTGGCCCTCACCCCTTGCACTTCT
GGCATCGACTTGGAAAACTCCATCGTCAAGAAATTCCCCTCCCTTTTCAATGTAAGCTTT
GACATCGGACGATGATTTAGCTCCCTGAATGTTCGGATGGAAATGTGTTGATCTGGATGG
GGAAGTGAGATCGAAGAATCTCGGGTTGGTACATTGGAATTTACCTTCGAATTGAATGAG
AACATGGAGATGAGGCACCCCATCCTGATGTAGTTCTCTGCAAACCCTAATGAATTTGAT
ATTCGTCGGGTAAGAAAGGGCTTGTAATTGGGAAAGGGCCTCTTCTTTTGTTAATGAGCA
TCGGGGATATGTTATGAAATAATTTTTGGCATTGATTTGAAAACGACCTGCTCTTGGCAT
>KP890349
CTACGTCTGAGTGCCCTGTTCTTCACGGTGCGGTGTTGGACTTTGATAGGCACTTGAGAA
CAATGGCTCGTGGAGGGTGATGAAGGTGGCATTCTTGAAAGCCCAGGCTTTAAGGGATTG
GTTCTTTTCCTCTTCCAGAAATTCTTTATATGATGATGTTGGTCCTGGATTGCAGAGGAA
GATAGTGGGAATGCCGCCTTTAATTTGAATCGGCTTCCCGTACTTTGTATTGCTTTGCCA
GTCCCTTTGGGCCCCCATAAATTCTTTGAAGTGCTTGAGGTAGTGTGGGTCGACGTCATC
AATGACGTTGTACCAGGCGTCGTTGTTGTAGACCTTTGGACTAAGATCCAAATGTCCACA
CAAGTAGTTGTGTGGTCCCAGAGATCGGGCCCACATCGTCTTCCCTGTCCTACTATCGCC
TTCTAGAACAATACTGATCGGTCTCCATGGCCGCGCAGCGGGACTGCATATATTTTCGGA
TACCCATATTTCTATTTCGTCTGGGACGTGTGTAAATGAGGATGATAAAAACGGACTTAC
ATAAGTTTGTGGCGGAATCTGGAAGATTCTATCTGCGTTAGCAGATATGTTATGGAACTG
TAAAAAAAAAGACTTCGGATCTTTTTCTTTAATAATTTGAAGAGCTTCGGATTTAGAAGA
AGCATTCAACGCTTCTGCATATACTTGAGCTAAATGCTGGCCCTCACCCCTTGCACTTCT
GGCATCGATTTGGAAAACTCCATCGTCAAGAAATTCCTCTCCCTTTTCAATGTAAGCTTT
GACATCGGACGATGATTTAGCGCCCTGAATGTTCGGATGGAAATGTGTTGATCTGGATGG
GGAAGTGAGATCGAAGAATCTCGGGTTGGTACATTGGAATTTACCTTCGAATTGAATGAG
AACATGGAGATGAGGCACCCCATCCTGATGTAGTTCTCTGCAAACCCTAATGAATTTGAT
ATTCGTCGGGTAAGAAAGGGCTTGTAATTGGGAAAGGGCCTCTTCTTTTGTTAATGAGCA
TCGGGGATATGTTATGAAATAATTTTTGGCATTGATTTGAAAACGACCTGCTCTTGGCAT
>AJ006460
CTACGTCTGAGTGCCCTGTTCTTCACGGTGCGGTGTTGGACTTTGATAGGCACTTGAGAA
CAATGGCTCGTGGAGGGTGATGAAGGTGGCATTCTTTAAAGCCCAGGCTTTAAGGGATTG
GTTCTTTTCCTCTTCCAGAAACTCTTTATATGATGATGTTGGTCCTGGATTGCAGAGGAA
GATAGTGGGAATGCCGCCTGTAATTTGAATCGGCTTCCCGTACTTTGTATTGCTTTGCCA
GTCCCTTTGGGCCCCCATAAATTCTTTGAAGTGCTTGAGGTAGTGTGGGTCGACGTCATC
AATGACGTTGTACCAGGCGTCGTTGCTGTAGACCTTTGGACTAAGATCCAAATGTCCACA
CAAGTAGTTGTGTGGTCCCAGAGATCGGGCCCACATCGTCTTCCCTGTCCTACTATCGCC
TTCTAGAACAATACTGATCGGTCTCCATGGCCGCGCAGCGGGACTGCATATATTTTCGGA
TACCCATATTTCTATTTCGTCTGGGACGTGTGTAAATGAGGATGATAAAAACGGACTTAC
ATAAGGTTGTGGCGGAAGCTGGAAGATTCTATCTGCGTTAGCAGATATGTTATGGAACTG
TAAAAAAAAAAACTTCGGATCTTTTTCTTTAATAATTTGAAGAGCTTCTGATTTAGAAGA
AGCATTCAACGCTTCTGCATATACCTGAGCTAAATGCTGGCCCTCACCCCTTGCACTTCT
GGCATCGACTTGGAAAACTCCATCGTCAAGAAATTCCCCTCCCTTTTCAATGTAAGCTTT
GACATCGGACGATGATTTAGCTCCCTGAATGTTTGGATGGAAATGTGTTGATCGGGATGG
GGAAATGAGATCGAAGAATTTCGGGTTGGTACATTGGAATTTACCTTCGAATTGAATGAG
AACATGGAGATGAGGCACTCCATCCTGATGTAGTTCTCTGCAAACCCTAATGAATTTGAT
ATTCGTCGGGTAAGAAAGGGCTTGTAATTGGGAAAGGGCCTCTTCTTTGGTTAATGAGCA
TCGGGGATATGTTATGAAATAATTTTTGGCATTGATTTGAAAACGACCTGCTCTTGGCAT
>NC_022645
CTACGTCTGAGTGCCCTGTTCTTCACGGTGCGGTGTTGGACTTTGATAGGCACTTGAGAA
CAATGGCTCGTGGAGGGTGATGAAGGTGGCATTCTTTAAAGCCCAGGCTTTAAGGGATTG
GTTCTTTTCCTCTTCCAGAAACTCTTTATATGATGATGTTGGTCCTGGATTGCAGAGGAA
GATAGTGGGAATGCCGCCTTTAATTTGAATCGGCTTCCCGTACTTTGTATTGCTTTGCCA
GTCCCTTTGGGCCCCCATAAATTCTTTGAAGTGCTTGAGGTAGTGTGGGTCGACGTCATC
AATGACGTTGTACCAGGCGTCGTTGCTGTAGACCTTTGGACTAAGATCCAAATGTCCACA
CAAGTAGTTGTGTGGTCCCAGAGATCGGGCCCACATCGTCTTCCCTGTCCTACTATCGCC
TTCTAGAACAATACTGATCGGTCTCCATGGCCGCGCAGCGGGACTGCATATATTTTCGGA
TACCCATATTTCTATTTCGTCTGGGACGTGTGTAAATGAGGATGATAAAAACGGACTTAC
ATAAGTTTGTGGCGGGAGCTGGAAGATTCTATCTGCGTTAGCAGATATGTTATGGAACTG
TAAAAAAAAAGACTTCGGATCTTTTTCTTTAATAATTTGAAGAGCTTCTGATTTAGAAGA
AGCATTCAACGCTTCTGCATATACCTGAGCTAAATGCTGGCCCTCACCCCTTGCACTTCT
GGCATCGACTTGGAAAACTCCATCGTCAAGAAATTCCCCTCCCTTTTCAATGTAAGCTTT
GACATCGGACGATGATTTAGCTCCCTCAATGTTCGGATGGAAATGTGTTGATCGGGATGG
GGAAATGAGATCGAAAAATCTCGGGTTGGTACATTGGAATTTACCTTCGAATTGAATGAG
AACATGGAGATGAGGCACCCCATCCTGATGTAGTTCTCTGCAAACCCTAATGAATTTGAT
ATTCGTCGGGTAAGAAAGGGCTTGTAATTGGGAAAGGGCCTCTTCTTTTGTTAATGAGCA
TCGGGGATATGTTATGAAATAATTTTTGGCATTGATTTGAAAACGACCTGCTCTTGGCAT
>AJ006459
CTACGTCTGAGTGCCCTGTTCTTCACGGTGCGGTGTTGGACTTTGATAGGCACTTGAGAA
CAATGGCTCGTGGAGGGTGATGAAGGTGGCATTCTTTAAAGCCCAGGCTTTAAGGGATTG
GTTCTTTTCCTCTTCCAGAAACTCTTTATATGATGATGTTGGTCCTGGATTGCAGAGGAA
GATAGTGGGAATGCCGCCTTTAATTTGAATCGGCTTCCCGTACTTTGTATTGCTTTGCCA
GTCCCTTTGGGCCCCCATAAATTCTTTGAAGTGCTTGAGGTAGTGTGGGTCGACGTCATC
AATGACGTTGTACCAGGCGTCGTTGCTGTAGACCTTTGGACTAAGATCCAAATGTCCACA
CAAGTAGTTGTGTGGTCCCAGAGATCGGGCCCACATCGTCTTCCCTGTCCTACTATCGCC
TTCTAGAACAATACTGATCGGTCTCCATGGCCGCGCAGCGGGACTGCATATATTTTCGGA
TACCCATATTTCTATTTCGTCTGGGACGTGTGTAAATGAGGATGATAAAAACGGACTTAC
ATAAGTTTGTGGCGGAATCTGGAAGATTCTATCTGCATTAGCAGATATGTTATGGAACTG
CAAAAAAAAAGACTTCGGATCTTTTTCTTTAATAATTTGAAGAGCTTCTGATTTAGAAGA
AGCATTCAACGCTTCTGCATATACCTGAGCTAAATGCTGGCCCTCACCCCTTGCACTTCT
GGCATCGACTTGGAAAACTCCATCGTCAAGAAATTCCCCTCCCTTTTCAATGTAAGCTTT
GACATCGGACGATGATTTAGCTCCCTCAATGTTCGGATGGAAATGTGTTGATCTGGATGG
GGAAATGAGATCGAAGAATCTCGGGTTGGTACATTGGAATTTACCTTCGAATTGAATGAG
AACATGGAGATGAGGCACCCCATCCTGATGTAGTTCTCTGCAAACCCTAATGAATTTAAT
ATTCGTCGGGTAAGAAAGGGCTTGTAATTGGGAAAGGGCCTCTTCTTTTGTTAAGGAGCA
TCGGGGATATGTTATGAAATAATTTTTGGCATTGATTTGAAAACGACCTGCTCTTGGCAT
>KT869122
CTACGTCTGAGTGCCCTGTTCTTCACGGTGCGGTGTTGGACTTTGATAGGCACTTGAGAA
CAATGGCTCGTGGAGGGTGATGAAGGTGGCATTCTTTAAAGCCCAGGCTTTAAGGGATTG
GTTCTTTTCCTCTTCCAGAAACTCTTTATATGATGATGTTGGTCCTGGATTGCAGAGGAA
GATAGTGGGAATGCCGCCTTTAATTTGAATCGGCTTCCCGTACTTTGTATTGCTTTGCCA
GTCCTTTTGGGCCCCCATAAATTCTTTGAAGTGTTTGAGGTAGTGGGGGTCGACGTCATC
ACTGACGTTGTACCAGGCGTCGTTGCTGTAGACCTTTGGACTAAGATCCAAATGTCCACA
CAAGTAGTTGTGTGGTCCCAGAGATCGGGCCCACATCGTCTTCCCTGTCCTACTATCGCC
TTCTAGAACAATACTGATCGGTCTCCATGGCCGCGCAGCGGGACTGCATATATTTTCGGA
TACCCATATTTCTATTTCGTCTGGGACGTGTGTAAATGAGGATGATAAAAAAGGACTTAC
ATAAGTCTGTGGCGGAATCTGGAAGATTCTATCTGCGTTAGCAGATATGTTATGGAACTG
TAAAAAAAAAGACTTCGGATCTTTTTCTTTAATAATTTGAAGAGCTTCGGATTTAGAAGA
AGCATTCAACGCTTCTGCATATACCTGAGCTAAATGCTGGCCCTCACCCCTTGCACTTCT
GGCATCGACTTGGAAAACTCCATCGTCAAGAAATTCCCCTCCCTTTTCAATGTAAGCTTT
GACATCGGACGATGATTTAGCTCCCTGAATGTTCGGATGGAAATGTGTTGATCGGGATGG
GGAAATGAGATCGAAGAATCTCGGGTTGGTACATTGGAATTTACCTTCGAATTGAATGAG
AACATGGAGATGAGGCACCCCATCCTGATGTAGTTCTCTGCAAACCCTAATGAATTTGAT
ATTCGTCGGGTAAGAAAGGGCTTGTAATTGGGAAAGGGCCTCTTCTTTTGTTAATGAGCA
TCGGGGATATGTTATGAAATAATTTTTGGCATTGATTTGAAAACGACCTGCTCTTGGCAT
>KT869121
CTACGTCTGAGTGCCCTGTTCTTCACGGTGCGGTGTTGGACTTTGATAGGCACTTGAGAA
CAATGGCTCGTGGAGGGTGATGAAGGTGGCATTCTTTAAAGCCCAGGCTTTAAGGGATTG
GTTCTTTTCCTCTTCCAGAAACTCTTTATATGATGATGTTGGTCCTGGATTGCAGAGGAA
GATAGTGGGAATGCCGCCTTTAATTTGAATCGGCTTCCCGTACTTTGTATTGCTTTGCCA
GTCCTTTTGGGCCCCCATAAATTCTTTGAAGTGTTTGAGGTAGTGGGGGTCGACGTCATC
ACTGACGTTGTACCAGGCGTCGTTGCTGTAGACCTTTGGACTAAGATCCAAATGTCCACA
CAAGTAGTTGTGTGGTCCCAGAGATCGGGCCCACATCGTCTTCCCTGTCCTACTATCGCC
TTCTAGAACAATACTGATCGGTCTCCATGGCCGCGCAGCGGGACTGCATATATTTTCGGA
TACCCATATTTCTATTTCGTCTGGGACGTGTGTAAATGAGGATGATAAAAAAGGACTTAC
ATAAGTCTGTGGCGGAATCTGGAAGATTCTATCTGCGTTAGCAGATATGTTATGGAACTG
TAAAAAAAAAGACTTCGGATCTTTTTCTTTAATAATTTGAAGAGCTTCGGATTTAGAAGA
AGCATTCAACGCTTCTGCATATACCTGAGCTAAATGCTGGCCCTCACCCCTTGCACTTCT
GGCATCGACTTGGAAAACTCCATCGTCAAGAAATTCCCCTCCCTTTTCAATGTAAGCTTT
GACATCGGACGATGATTTAGCTCCCTGAATGTTCGGATGGAAATGTGTTGATCGGGATGG
GGAAATGAGATCGAAGAATCTCGGGTTGGTACATTGGAATTTACCTTCGAATTGAATGAG
AACATGGAGATGAGGCACCCCATCCTGATGTAGTTCTCTGCAAACCCTAATGAATTTGAT
ATTCGTCGGGTAAGAAAGGGCTTGTAATTGGGAAAGGGCCTCTTCTTTTGTTAATGAGCA
TCGGGGATATGTTATGAAATAATTTTTGGCATTGATTTGAAAACGACCTGCTCTTGGCAT
>KT869120
CTACGTCTGAGTGCCCTGTTCTTCACGGTGCGGTGTTGGACTTTGATAGGCACTTGAGAA
CAATGGCTCGTGGAGGGTGATGAAGGTGGCATTCTTTAAAGCCCAGGCTTTAAGGGATTG
GTTTTTTTCCTCTTCCAGAAACTCTTTATATGATGATGTTGGTCCTGGATTGCAGAGGAA
GATAGTGGGAATGCCGCCTTTAATTTGAATCGGCTTCCCGTACTTTGTATTGCTTTGCCA
GTCCTTTTGGGCCCCCATAAATTCTTTGAAGTGTTTGAGGTAGTGGGGGTCGACGTCATC
AATGACGTTGTACCAGGCGTCGTTGCTGTAGACCTTTGGACTAAGATCCAAATGTCCACA
CAAGTAGTTGTGTGGTCCCAGAGATCGGGCCCACATCGTCTTCCCTGTCCTACTATCGCC
TTCTAGAACAATACTGATCGGTCTCCATGGCCGCGCAGCGGGACTGCATATATTTTCGGA
TACCCATATTTCTATTTCGTCTGGGACGTGTGTAAATGAGGATGATAAAAACGGACTTAC
ATAAGTCTGTGGCGGAATCTGGAAGATTCTATCTGCGTTAGCAGATATGTTATGGAACTG
TAAAAAAAAAGACTTCGGATCTTTTTCTTTAATAATTTGAAGAGCTTCGGATTTAGAAGA
AGCATTCAACGCTTCTGCATATACCTGAGCTAAATGCTGGCCCTCACCCCTTGCACTTCT
GGCATCGACTTGGAAAACTCCATCGTCAAGAAATTCCCCTCCCTTTTCAATGTAAGCCTT
GACATCGGACGATGATTTAGCTCCCTGAATGTTCGGATGGAAATGTGTTGATCTGGATGG
GGAAATGAGATCGAAGAATCTCGGGTTGGTACATTGGAATTTACCTTCGAATTGAATGAG
AACATGGAGATGAGGCACCCCATCCTGATGTAGTTCTCTGCAAACCCTAATGAATTTGAT
ATTCGTCGGGTAAGAAAGGGTTTGTAATTGTGAAAGGGCCTCTGCTTTTGTTAATGAGCA
TCGGGGATATGTTATGAAATAATTTTTGGCATTGATTTGAAAACGACCTGCTCTTGGCAT
>KT869119
CTACGTCTGAGTGCCCTGTTCTTCACGGTGCGGTGTTGGACTTTGATAGGCACTTGAGAA
CAATGGCTCGTGGAGGGTGATGAAGGTGGCATTCTTTAAAGCCCAGGCTTTAAGGGATTG
GTTTTTTTCCTCTTCCAGAAACTCTTTATATGATGATGTTGGTCCTGGATTGCAGAGGAA
GATAGTGGGAATGCCGCCTTTAATTTGAATCGGCTTCCCGTACTTTGTATTGCTTTGCCA
GTCCTTTTGGGCCCCCATAAATTCTTTGAAGTGTTTGAGGTAGTGGGGGTCGACGTCATC
AATGACGTTGTACCAGGCGTCGTTGCTGTAGACCTTTGGACTAAGATCCAAATGTCCACA
CAAGTAGTTGTGTGGTCCCAGAGATCGGGCCCACATCGTCTTCCCTGTCCTACTATCGCC
TTCTAGAACAATACTGATCGGTCTCCATGGCCGCGCAGCGGGACTGCATATATTTTCGGA
TACCCATATTTCTATTTCGTCTGGGACGTGTGTAAATGAGGATGATAAAAACGGACTTAC
ATAAGTCTGTGGCGGAATCTGGAAGATTCTATCTGCGTTAGCAGATATGTTATGGAACTG
TAAAAAAAAAGACTTCGGATCTTTTTCTTTAATAATTTGAAGAGCTTCGGATTTAGAAGA
AGCATTCAACGCTTCTGCATATACCTGAGCTAAATGCTGGCCCTCACCCCTTGCACTTCT
GGCATCGACTTGGAAAACTCCATCGTCAAGAAATTCCCCTCCCTTTTCAATGTAAGCCTT
GACATCGGACGATGATTTAGCTCCCTGAATGTTCGGATGGAAATGTGTTGATCTGGATGG
GGAAATGAGATCGAAGAATCTCGGGTTGGTACATTGGAATTTACCTTCGAATTGAATGAG
AACATGGAGATGAGGCACCCCATCCTGATGTAGTTCTCTGCAAACCCTAATGAATTTGAT
ATTCGTCGGGTAAGAAAGGGTTTGTAATTGTGAAAGGGCCTCTGCTTTTGTTAATGAGCA
TCGGGGATATGTTATGAAATAATTTTTGGCATTGATTTGAAAACGACCTGCTCTTGGCAT
>KP890354
CTACGTCTGAGTGCCCTGTTCTTCACGGTGCGGTGTTGGACTTTGATAGGCACTTGAGAA
TAATGGCTCGTGGAGGGTGATGAAGGTGGCATTCTTTAAAGCCCAGGCTTTAAGGGATTG
GTTCTTTTCCTCCTCCAGAAACTCTTTATATGATGATGTTGGTCCTGGATTGCAGAGGAA
GATAGTGGGAATGCCGCCTTTAATTTGAATCGGCTTCCCGTACTTTGTATTGCTTTGCCA
GTCCTTTTGGGCCCCCATAAATTCTTTGAAGTGCTTGAGGTAGTGTGGGTCGACGTCATC
AATGACGTTGTACCAGGCGTCGTTGCTGTAGACCTTTGGACTAAGATCTAAATGTCCACA
CAAGTAGTTGTGTGGTCCCAGAGATCGGGCCCACATCGTCTTCCCTGTCCTACTATCGCC
TTCTAGAACAATACTGATCGGTCTCCATGGCCGCGCAGCGGGACTGCATATATTTTCGGA
TACCCATATTTCTATTTCGTCTGGGACGTGTGTAAATGAGGATGATAGGAACGGACTTAC
ATAAGTCTGTGGCGGAATCTGGAAGATTCTATCTGCGTTAGCAGATATGTTATGGAACTG
TAAAAAAAAAGACTTCGGATCTTTTTCTTTAATAATTTGAAGAGCTTCTGATTTAGAAGA
AGCATTCAATGCTTCTGCATATACCTGAGCTAAATGCTGGCCCTCACCCCTTGCACTTCT
GGCATCGACTTGGAAAACTCCATCGTCAAGAAATTCCCCTCCCTTTTCAATGTAAGCTTT
GACATCGGACGATGATTTAGCTCCCTGAATGTTCGGATGGAAATGTGTTGATCTGGATGG
GGAAATGAGATCGAAGAATCTCGGGTTGGTACATTGGAATTTACCTTCGAATTGAATGAG
AACATGGAGATGAGGCACCCCATCCTGATGTAGTTCTCTGCAAACCCTAATGAATTTGAT
ATTCGTCGGGTAAGAAAGGGCTTGTAATTGGGAAAGGGCCTCTTCTTTTGTTAATGAGCA
TCGGGGATATGTTATGAAATAATTTTTGGCATTGATTTGAAAACGACCTGCTCTTGGCAT
>KP890353
CTACGTCTGAGTGCCCTGTTCTTCACGGTGCGGTGTTGGACTTTGATAGGCACTTGAGAA
TAATGGCTCGTGGAGGGTGATGAAGGTGGCATTCTTTAAAGCCCAGGCTTTAAGGGATTG
GTTCTTTTCCTCCTCCAGAAACTCTTTATATGATGATGTTGGTCCTGGATTGCAGAGGAA
GATAGTGGGAATGCCGCCTTTAATTTGAATCGGCTTCCCGTACTTTGTATTGCTTTGCCA
GTCCTTTTGGGCCCCCATAAATTCTTTGAAGTGCTTGAGGTAGTGTGGGTCGACGTCATC
AATGACGTTGTACCAGGCGTCGTTGCTGTAGACCTTTGGACTAAGATCTAAATGTCCACA
CAAGTAGTTGTGTGGTCCCAGAGATCGGGCCCACATCGTCTTCCCTGTCCTACTATCGCC
TTCTAGAACAATACTGATCGGTCTCCATGGCCGCGCAGCGGGACTGCATATATTTTCGGA
TACCCATATTTCTATTTCGTCTGGGACGTGTGTAAATGAGGATGATAGGAACGGACTTAC
ATAAGTCTGTGGCGGAATCTGGAAGATTCTATCTGCGTTAGCAGATATGTTATGGAACTG
TAAAAAAAAAGACTTCGGATCTTTTTCTTTAATAATTTGAAGAGCTTCTGATTTAGAAGA
AGCATTCAATGCTTCTGCATATACCTGAGCTAAATGCTGGCCCTCACCCCTTGCACTTCT
GGCATCGACTTGGAAAACTCCATCGTCAAGAAATTCCCCTCCCTTTTCAATGTAAGCTTT
GACATCGGACGATGATTTAGCTCCCTGAATGATCGGATGGAAATGTGTTGATCTGGATGG
GGAAATGAGATCGAAGAATCTCGGGTTGGTACATTGGAATTTACCTTCGAATTGAATGAG
AACATGGAGATGAGGCACCCCATCCTGATGTAGTTCTCTGCAAACCCTAATGAATTTGAT
ATTCGTCGGGTAAGAAAGGGCTTGTAATTGGGAAAGGGCCTCTTCTTTTGTTAATGAGCA
TCGGGGATATGTTATGAAATAATTTTTGGCATTGATTTGAAAACGACCTGCTCTTGGCAT
>KP890352
CTACGTCTGAGTGCCCTGTTCTTCACGGTGCGGTGTTGGACTTTGATAGGCACTTGAGAA
CAATGGCTCGTGGAGGGTGATGAAGGTGGCATTCTTTAAAGCCCAGGCTTTAAGGGATTG
GTTCTTTTCCTCTTCCAGAAACTCTTTATATGATGATGTTGGTCCTGGATTGCAGAGGAA
GATAGTGGGAATGCCGCCTTTAATTTGAATCGGCTTCCCGTACTTTGTATTGCTTTGCCA
GTCCTTTTGGGCCCCCATAAATTCTTTGAAGTGCTTGAGGTAGTGTGGGTCGACGTCATC
AATGACGTTGTACCAGGCGTCGTTGCTGTAGACCTTTGGACTAAGATCCAAATGTCCACA
CAAGTAGTTGTGTGGTCCCAGAGATCGGGCCCACATCGTCTTCCCTGTCCTACTATCGCC
TTCTAGAACAATACTGATCGGTCTCCATGGCCGCGCAGCGGGACTGCATATATTTTCGGA
TACCCATATTTCTATTTCGTCTGGGACGTGTGTAAATGAGGATGATAGAAACGGACTTAC
ATAAGTCTGTGGCGGAATCTGGAAGATTCTATCTGCGTTAGCAGATATGTTATGGAACTG
TAAAAAAAAAGACTTCGGATCTTTTTCTTTAATAATTTGAAGAGCTTCTGATTTAGAAGA
AGCATTCAACGCTTCTGCATATACCTGAGCTAAATGCTGGCCCTCACCCCTTGCACTTCT
GGCATCGACTTGGAAAACTCCATCGTCAAGAAATTCCCCTCCCTTTTCAATGTAAGCTTT
GACATCGGACGATGATTTAGCTCCCTGAATGTTCGGATGGAAATGTGTTGATCTGGATGG
GGAAATGAGATCGAAGAATCTCGGGTTGGTACATTGGAATTTACCTTCGAATTGAATGAG
AACATGGAGATGAGGCACCCCATCCTGATGGAGTTCTCTGCAAACCCTAATGAATTTGAG
ATTCGTCGGGTAAGAAAGGGCTTGTAATTGGGAAAGGGCCTCTTCTTTTGTTAATGAGCA
TCGGGGATATGTTATGAAATAATTTTTGGCATTGATTTGAAAACGACCTGCTCTTGGCAT
>KP890351
CTACGTCTGAGTGCCCTGTTCTTCACGGTGCGGTGTTGGACTTTGATAGGCACTTGAGAA
CAATGGCTCGTGGAGGGTGATGAAGGTGGCATTCTTTAAAGCCCAGGCTTTAAGGGATTG
GTTCTTTTCCTCTTCCAGAAACTCTTTATATGATGATGTTGGTCCTGGATTGCAGAGGAA
GATAGTGGGAATGCCGCCTTTAATTTGAATCGGCTTCCCGTACTTTGTATTGCTTTGCCA
GTCCTTTTGGGCCCCCATAAATTCTTTGAAGTGCTTGAGGTAGTGTGGGTCGACGTCATC
AATGACGTTGTACCAGGCGTCGTTGCTGTAGACCTTTGGACTAAGATCCAAATGTCCACA
CAAGTAGTTGTGTGGTCCCAGAGATCGGGCCCACATCGTCTTCCCTGTCCTACTATCGCC
TTCTAGAACAATACTGATCGGTCTCCATGGCCGCGCAGCGGGACTGCATATATTTTCGGA
TACCCATATTTCTATTTCGTCTGGGACGTGTGTAAATGAGGATGATAGAAACGGACTTAC
ATAAGTCTGTGGCGGAATCTGGAAGATTCTATCTGCGTTAGCAGATATGTTATGGAACTG
TAAAAAAAAAGACTTCGGATCTTTTTCTTTAATAATTTGAAGAGCTTCTGATTTAGAAGA
AGCATTCAACGCTTCTGCATATACCTGAGCTAAATGCTGGCCCTCACCCCTTGCACTTCT
GGCATCGACTTGGAAAACTCCATCGTCAAGAAATTCCCCTCCCTTTTCAATGTAAGCTTT
GACATCGGACGATGATTTAGCTCCCTGAATGTTCGGATGGAAATGTGTTGATCTGGATGG
GGAAATGAGATCGAAGAATCTCGGGTTGGTACATTGGAATTTACCTTCGAATTGAATGAG
AACATGGAGATGAGGCACCCCATCCTGATGGAGTTCTCTGCAAACCCTAATGAATTTGAG
ATTCGTCGGGTAAGAAAGGGCTTGTAATTGGGAAAGGGCCTCTTCTTTTGTTAATGAGCA
TCGGGGATATGTTATGAAATAATTTTTGGCATTGATTTGAAAACGACCTGCTCTTGGCAT
