# Supplementary material for: Gene Overlapping as a Modulator of Begomovirus Evolution
Source: Microorganisms. 2022 Feb 4;10(2):366. doi: 10.3390/microorganisms10020366 (PMC8875319; doi:10.3390/microorganisms10020366)
Supplement: Supplementary file 1 [file microorganisms-10-00366-s001.zip › File S1/East_African_cassava_mosaic_Malawi_virus/DNA_AC3.fasta]

>KT869122
TTAATAAAGGTTGAATTTTATTTCATGTTGCTCCGTAACTTGGAGTGTGTTCAGTAATAC
ATTGTACAGGACATGATCAACAGCCCTAAGTACAGTGTTAATGGAAATAACTCCTATCAT
ATCTAAATACTTGAGCACTTGATATCTAAATACTTTTAAGAAAAGACCAGTCGGAGGCCG
TAAGGTCGTCCAGACCTTGAAGTTGAGAAAACACTTGTGAATCCCCAATGCCTTCCTGAT
GTTGTGGTTGAACCGTATCTGGAGTGTGATGATATCGTGGTGCATGTTCCCTTGTCTCTT
GTCGTGGTTGGTGATTGCGAAATAGAGGGGATTTGTTATTTCCCAAGTAAAAACGCCATT
CTTTGCTTGAGGCGCAGTGATGAGTTCCCCTGTGCGAGAATCCAT
>KT869121
TTAATAAAGGTTGAATTTTATTTCATGTTGCTCCGTAACTTGGAGTGTGTTCAGTAATAC
ATTGTACAGGACATGATCAACAGCCCTAAGTACAGTGTTAATGGAAATAACTCCTATCAT
ATCTAAATACTTGAGCACTTGATATCTAAATACTTTTAAGAAAAGACCAGTCGGAGGCCG
TAAGGTCGTCCAGACCTTGAAGTTGAGAAAACACTTGTGAATCCCCAATGCCTTCCTGAT
GTTGTGGTTGAACCGTATCTGGAGTGTGATGATATCGTGGTGCATGTTCCCTTGTCTCTT
GTCGTGGTTGGTGATTGCGAAATAGAGGGGATTTGTTATTTCCCAAGTAAAAACGCCATT
CTTTGCTTGAGGCGCAGTGATGAGTTCCCCTGTGCGAGAATCCAT
>KT869120
TTAATAAAGGTTGAATTTTATTTCATGTTGCTCCGTAACTTGGAGTGTGTTCAGTAATAC
ATTGTACAGGACATGATCAACAGCCCTAAGTACAGTGTTAATGGAAATAACGCCTATCAT
ATATAAATACTTGAGCACTTGATATCTAAATACTTTTAAGAAAAGACCAGTCGGAGGCCG
TAAGGTCGTCCAGACCTTGAAGTTGAGAAAACACTTGTGAATCCCCAATGCCTTCCTGAT
GTTGTGGTTGAACCGTATCTGGAGTGTGATGATATCGTGGTGCATGTTCCCTGGTCTCTT
GTCGTGGTTGGTGATTGCGAAATAGAGGGGATTTGTTATTTCCCAAGTAAAAACGCCATT
CTTTGCTTGAGGCGCAGTGATGAGTTCCCCTGTGCGAGAATCCAT
>KT869119
TTAATAAAGGTTGAATTTTATTTCATGTTGCTCCGTAACTTGGAGTGTGTTCAGTAATAC
ATTGTACAGGACATGATCAACAGCCCTAAGTACAGTGTTAATGGAAATAACGCCTATCAT
ATATAAATACTTGAGCACTTGATATCTAAATACTTTTAAGAAAAGACCAGTCGGAGGCCG
TAAGGTCGTCCAGACCTTGAAGTTGAGAAAACACTTGTGAATCCCCAATGCCTTCCTGAT
GTTGTGGTTGAACCGTATCTGGAGTGTGATGATATCGTGGTGCATGTTCCCTGGTCTCTT
GTCGTGGTTGGTGATTGCGAAATAGAGGGGATTTGTTATTTCCCAAGTAAAAACGCCATT
CTTTGCTTGAGGCGCAGTGATGAGTTCCCCTGTGCGAGAATCCAT
>KP890353
TTAATAAAGGTTGAATTTTATTTCATGTTGCTCCGTAACTTGGAGTGTGTTCAGTAATAC
ATTGTACAGGACATGATCAACAGCCCTAAGTACAGTGTTAATGGAAATAACTCCTATCAT
ATATAAATACTTGAGCACTTGATATCTAAATACTTTTAAGAAAAGACCAGTCGGAGGCCG
TAAGGTCGTCCAGACCTTGAAGTTGAGAAAACACTTGTGAATCCCCAATGCCTTCCTGAT
GTTGTGGTTGAACCGTATCTGGAGTGTGATGATATCGTGGTGCATGTTCCCTGGTCTCTT
GTCGTGGTTGGTGATTGCGAAATAGAGGGGATTTGTTATTTCCCAAGTAAAAACGCCATT
CTTTGCTTGAGGCGCAGTGATGAGTTCCCCTGTGCGAGAATCCAT
>KP890352
TTAATAAAGGTTGAATTTTATTTCATGTTGCTCCGTAACTTGGAGTGTGTTCAGTAATAC
ATTGTACAGGACATGATCAACAGCCCTAAGTACAGTGTTAATGGAAATAACTCCTATCAT
ATATAAATACTTCAGCACTTGATATCTAAATACTTTTAAGAAAAGACCAGTCGGAGGCCG
TAAGGTCGTCCAGACCTTGAAGTTGAGAAAACACTTGTGAATCCCCAATGCCTTCCTGAT
GTTGTGGTTGAACCGTATCTGGAGTGTGATGATATCGTGGTGCATGTTCCCTGGTCTCTT
CTCGTGGTTGGTGATTGCGAAATAGAGGGGATTTGTTATTTCCCAAGTAAAAACGCCATT
CTTTGCTTGAGGCGCAGTGATGAGTTCCCCTGTGCGAGAATCCAT
>KP890351
TTAATAAAGGTTGAATTTTATTTCATGTTGCTCCGTAACTTGGAGTGTGTTCAGTAATAC
ATTGTACAGGACATGATCAACAGCCCTAAGTACAGTGTTAATGGAAATAACTCCTATCAT
ATATAAATACTTCAGCACTTGATATCTAAATACTTTTAAGAAAAGACCAGTCGGAGGCCG
TAAGGTCGTCCAGACCTTGAAGTTGAGAAAACACTTGTGAATCCCCAATGCCTTCCTGAT
GTTGTGGTTGAACCGTATCTGGAGTGTGATGATATCGTGGTGCATGTTCCCTGGTCTCTT
CTCGTGGTTGGTGATTGCGAAATAGAGGGGATTTGTTATTTCCCAAGTAAAAACGCCATT
CTTTGCTTGAGGCGCAGTGATGAGTTCCCCTGTGCGAGAATCCAT
>KP890354
TTAATAAAGGTTGAATTTTATTTCATGTTGCTCCGTAATTTGGAGTGTGTTCAGTAATAC
ATTGTACAGGACATGATCAACAGCCCTAAGTACAGTGTTAATGGAAATAACTCCTATCAT
ATATAAATACTTGAGCACTTGATATCTAAATACTTTTAAGAAAAGACCAGTCGGAGGCCG
TAAGGTCGTCCAGACCTTGAAGTTGAGAAAACACTTGTGAATCCCCAATGCCTTCCTGAT
GTTGTGGTTGAACCGTATCTGGAGTGTGATGATATCGTGGTGCATGTTCCCTGGTCTCTT
GTCGTGGTTGGTGATTGCGAAATAGAGGGGATTTGTTATTTCCCAAGTAAAAACGCCATT
CTTTGCTTGAGGCGCAGTGATGAGTTCCCCTGTGCGAGAATCCAT
>KP890350
TTAATAAAGTTTGAATTTTATTTCATGTTGCTCCGTAACTTGGAGTGTATTCAGTAATAC
ATTGTACAGGACATGATCAACAGCTCTAAGTACAGTGTTAATGGAAATAACTCCTATCAT
ATTTAAATACTTGAGCACTTGATATCTAAATACTTTTAAGAAAAGACCAGTCGGAGGCCG
TAAGGTCGTCCAGACCTTGAAGTTGAGAAAACACTTGTGAATCCCCAGTGCCTTCCTGAT
GTTGTGGTTGAACCGTATCTGGAGTGTGATGATATCGTGGTGCATGTTCCCTGGTCTCTT
GTCGTGGTTGGTGATTGCGAAATAGAGGGGATTTGTTATTTCCCAAGTAAAAACGCCATT
CTTTGCTTGAGGCGCAGTGATGAGTTCCCCTGTGCGAGAATCCAT
>KP890349
TTAATAAAGTTTGAATTTTATTTCATGTTGCTCCGTAACTTGGAGTGTGTTCAGTAATAC
ATTGTACAGGACATGATCAACAGCTCTAAGTACAGTGTTAATGGAAATAACTCCTATCAT
ATTTAAATACTTGAGCACTTGATATCTAAATACTTTTAAGAAAAGACCAGTCGGAGGCCG
TAAGGTCGTCCAGACCTTGAAGTTGAGAAAACACTTGTGAATCCCCAGTGCCTTCCTGAT
GTTGTGGTTGAACCGTATCTGGAGTGTGATGATATCGTGGTGCATGTTCCCTGGTCTCTT
GTCGTGGTTGGTGATTGCGAAATAGAGGGGATTTGTTATTTCCCAAGTAAAAACGCCATT
CTTTGCTTGAGGCGCAGTGATGAGTTCCCCTGTGCGAGAATCCAT
