# Supplementary material for: Gene Overlapping as a Modulator of Begomovirus Evolution
Source: Microorganisms. 2022 Feb 4;10(2):366. doi: 10.3390/microorganisms10020366 (PMC8875319; doi:10.3390/microorganisms10020366)
Supplement: Supplementary file 1 [file microorganisms-10-00366-s001.zip › File S1/Cotton_leaf_curl_Gezira_virus/DNA_AV2.fasta]

>FN554541
ATGTGGGATCCGTTATTGAACGACTTCCCTGAATCCGTTCACGGTTTCCGTTGTATGCTC
GCCGTGAAATATTTGCAGGCTGTTCGTGAGTCGTACGATCCTTCCACCCTTGGTTACGAT
CTTCTAAGCGATCTCATCGGAGTTGTTCGTCGTACCAACTATGTCGAAGCGACCAGCAGA
TATCATCATTTCCACTCCCGCCTCGAAAGTGCGTCGCCGTCTGAACTTCGACAGCCCAGG
GTTGTCCTCTGCACGTGCCCCCACTGTCCTCGTCACAAACAAACGTCGGGCCTGGACCAA
CAGGCCCACGTACAGAAAACCGAGGATGTACAGAATGTATCGCAGCCCAGATGTCCCAAA
GGGATGTGA
>FN554540
ATGTGGGATCCGTTATTGAACGACTTCCCTGAATCCGTTCACGGTTTCCGTTGTATGCTC
GCCGTGAAATATTTGCAGGCTGTTCGTGAGTCGTACGATCCTTCCACCCTTGGTTACGAT
CTTCTAAGCGATCTCATCGGAGTTGTTCGTCGTACCAACTATGTCGAAGCGACCAGCAGA
TATCATCATTTCCACTCCCGCCTCGAAAGTGCGTCGCCGTCTGAACTTCGACAGCCCAGG
GTTGTCCTCTGCACGTGCCCCCACTGTCCTCGTCACAAACAAACGTCGGGCCTGGACCAA
CAGGCCCACGTACAGAAAACCGAGGATGTACAGAATGTATCGCAGCCCAGATGTCCCAAA
GGGATGTGA
>FN554527
ATGTGGGATCCGTTATTGAACGACTTCCCTGAATCCGTTCACGGTTTCCGTTGTATGCTC
GCCGTGAAATATTTGCAGGCTGTTCGTGAGTCGTACGATCCTTCCACCCTTGGTTACGAT
CTTCTAAGCGATCTCATCGGAGTTGTTCGTCGTACCAACTATGTCGAAGCGACCAGCAGA
TATCATCATTTCCACTCCCGCCTCGAAAGTGCGTCGCCGTCTGAACTTCGACAGCCCAGG
GTTGTCCTCTGCACGTGCCCCCACTGTCCTCGTCACAAACAAACGTCGGGCCTGGACCAA
CAGGCCCACGTACAGAAAACCGAGGATGTACAGAATGTATCGCAGCCCAGATGTCCCAAA
GGGATGTGA
>FN554525
ATGTGGGATCCGTTATTGAACGACTTCCCTGAATCCGTTCACGGTTTCCGTTGTATGCTC
GCCGTGAAATATTTGCAGGCTGTTCGTGAGTCGTACGATCCTTCCACCCTTGGTTACGAT
CTTCTAAGCGATCTCATCGGAGTTGTTCGTCGTACCAACTATGTCGAAGCGACCAGCAGA
TATCATCATTTCCACTCCCGCCTCGAAAGTGCGTCGCCGTCTGAACTTCGACAGCCCAGG
GTTGTCCTCTGCACGTGCCCCCACTGTCCTCGTCACAAACAAACGTCGGGCCTGGACCAA
CAGGCCCACGTACAGAAAACCGAGGATGTACAGAATGTATCGCAGCCCAGATGTCCCAAA
GGGATGTGA
>FN554524
ATGTGGGATCCGTTATTGAACGACTTCCCTGAATCCGTTCACGGTTTCCGTTGTATGCTC
GCCGTGAAATATTTGCAGGCTGTTCGTGAGTCGTACGATCCTTCCACCCTTGGTTACGAT
CTTCTAAGCGATCTCATCGGAGTTGTTCGTCGTACCAACTATGTCGAAGCGACCAGCAGA
TATCATCATTTCCACTCCCGCCTCGAAAGTGCGTCGCCGTCTGAACTTCGACAGCCCAGG
GTTGTCCTCTGCACGTGCCCCCACTGTCCTCGTCACAAACAAACGTCGGGCCTGGACCAA
CAGGCCCACGTACAGAAAACCGAGGATGTACAGAATGTATCGCAGCCCAGATGTCCCAAA
GGGATGTGA
>FN554520
ATGTGGGATCCGTTATTGAACGACTTCCCTGAATCCGTTCACGGTTTCCGTTGTATGCTC
GCCGTGAAATATTTGCAGGCTGTTCGTGAGTCGTACGATCCTTCCACCCTTGGTTACGAT
CTTCTAAGCGATCTCATCGGAGTTGTTCGTCGTACCAACTATGTCGAAGCGACCAGCAGA
TATCATCATTTCCACTCCCGCCTCGAAAGTGCGTCGCCGTCTGAACTTCGACAGCCCAGG
GTTGTCCTCTGCACGTGCCCCCACTGTCCTCGTCACAAACAAACGTCGGGCCTGGACCAA
CAGGCCCACGTACAGAAAACCGAGGATGTACAGAATGTATCGCAGCCCAGATGTCCCAAA
GGGATGTGA
>FN554519
ATGTGGGATCCGTTATTGAACGACTTCCCTGAATCCGTTCACGGTTTCCGTTGTATGCTC
GCCGTGAAATATTTGCAGGCTGTTCGTGAGTCGTACGATCCTTCCACCCTTGGTTACGAT
CTTCTAAGCGATCTCATCGGAGTTGTTCGTCGTACCAACTATGTCGAAGCGACCAGCAGA
TATCATCATTTCCACTCCCGCCTCGAAAGTGCGTCGCCGTCTGAACTTCGACAGCCCAGG
GTTGTCCTCTGCACGTGCCCCCACTGTCCTCGTCACAAACAAACGTCGGGCCTGGACCAA
CAGGCCCACGTACAGAAAACCGAGGATGTACAGAATGTATCGCAGCCCAGATGTCCCAAA
GGGATGTGA
>FN554522
ATGTGGGATCCGTTATTGAACGACTTCCCTGAATCCGTTCACGGTTTCCGTTGTATGCTC
GCCGTGAAATATTTGCAGGCTGTTCGTGAGTCGTACGATCCTTCCACCCTTGGTTACGAT
CTTCTAAGCGATCTCATTGGAGTTGTTCGTCGTACCAACTATGTCGAAGCGACCAGCAGA
TATCATCATTTCCACTCCCGCCTCGAAAGTGCGTCGCCGTCTGAACTTCGACAGCCCAGG
GTTGTCCTCTGCACGTGCCCCCACTGTCCTCGTCACAAACAAACGTCGGGCCTGGACCAA
CAGGCCCACGTACAGAAAACCGAGGATGTACAGAATGTATCGCAGCCCAGATGTCCCAAA
GGGATGTGA
>FN554521
ATGTGGGATCCGTTATTGAACGACTTCCCTGAATCCGTTCACGGTTTCCGTTGTATGCTC
GCCGTGAAATATTTGCAGGCTGTTCGTGAGTCGTACGATCCTTCCACCCTTGGTTACGAT
CTTCTAAGCGATCTCATCGGAGTTGTTCGTCGTACCAACTATGTCGAAGCGACCAGCAGA
TATCATCATTTCCACTCCCGCCTCGAAAGTGCGTCGCCGTCTGAACTTCGACAGCCCAGG
GTTGTCCTCTGCACGTGCCCCCACTGTCCTCGTCACAAACAAGCGTCGGGCCTGGACCAA
CAGGCCCACGTACAGAAAACCGAGGATGTACAGAATGTATCGCAGCCCAGATGTCCCAAA
GGGATGTGA
>FN554534
ATGTGGGATCCGTTATTGAACGACTTCCCTGAATCCGTTCACGGTTTCCGTTGTATGCTC
GCCGTGAAATATCTGCAGGCTGTTCGTGAGTCCTACGATCCTTCCACTCTTGGTTACGAT
CTTCTTAGCGATCTCATCGGAGTTGTTCGTCGTACCAACTATGTCGAAGCGACCAGCAGA
TATCATCATTTCCACTCCCGCCTCGAAAGTGCGTCGCCGTCTGAACTTCGACAGCCCAGG
GTTGTCCTCTGCACGTGCCCCCACTGTCCTCGTCACAAACAAACGTCGGGCCTGGACCAA
CAGGCCCACGTACAGAAAACCGAGGATGTACAGAATGTATCGCAGCCCAGATGTCCCAAA
GGGATGTGA
>FN554533
ATGTGGGATCCGTTATTGAACGACTTCCCTGAATCCGTTCACGGTTTCCGTTGTATGCTC
GCCGTGAAATATCTGCAGGCTGTTCGTGAGTCCTACGATCCTTCCACTCTTGGTTACGAT
CTTCTTAGCGATCTCATCGGAGTTGTTCGTCGTACCAACTATGTCGAAGCGACCAGCAGA
TATCATCATTTCCACTCCCGCCTCGAAAGTGCGTCGCCGTCTGAACTTCGACAGCCCAGG
GTTGTCCTCTGCACGTGCCCCCACTGTCCTCGTCACAAACAAACGTCGGGCCTGGACCAA
CAGGCCCACGTACAGAAAACCGAGGATGTACAGAATGTATCGCAGCCCAGATGTCCCAAA
GGGATGTGA
>FN554535
ATGTGGGATCCGTTATTGAACGACTTCCCTGAATCCGTTCACGGTTTCCGTTGTATGCTC
GCCGTGAAATATCTGCAGGCTGTTCGTGAGTCCTACGATCCTTCCACTCTTGGTTACGAT
CTTCTTAGCGATCTCATCGGAGTTGTTCGTCGTACCAACTATGTCGAAGCGACCAGCAGA
TATCATCATTTCCACTCCCGCCTCGAAAGTGCGTCGCCGTCTGAACTTCGACAGCCCAGG
GTTGTCCTCTGCACGTGCCCCCACTGTCCTCGTCACAAACAAACGTCGGGCCTGGACCAA
CAGGCCCACGTACAGAAAACCGAGGATGTACAGAATGTATCGCAGCCCAGATGTCCCAAA
GGGATGTGA
>FN554536
ATGTGGGATCCGTTATTGAACGACTTCCCTGAATCCGTTCACGGTTTCCGTTGTATGCTC
GCCGTGAAATATCTGCAGGCTGTTCGTGAGTCCTACGATCCTTCCACTCTTGGTTACGAT
CTTCTTAGCGATCTCATCGGAGTTGTTCGTCGTACCAACTATGTCGAAGCGACCAGCAGA
TATCATCATTTCCACTCCCGCCTCGAAAGTGCGTCGCCGTCTGAACTTCGACAGCCCAGG
GTTGTCCTCTGCACGTGCCCCCACTGTCCTCGTCACAAACAAACGTCGGGCCTGGACCAA
CAGGCCCACGTACAGAAAACCGAGGATGTACAGAATGTATCGCAGCCCAGATGTCCCAAA
GGGATGTGA
>FN554537
ATGTGGGATCCGTTATTGAACGACTTCCCTGAATCCGTTCACGGTTTCCGTTGTATGCTC
GCCGTGAAATATCTGCAGGCTGTTCGTGAGTCCTACGATCCTTCCACTCTTGGTTACGAT
CTTCTTAGCGATCTCATCGGAGTTGTTCGTCGTACCAACTATGTCGAAGCGACCAGCAGA
TATCATCATTTCCACTCCCGCCTCGAAAGTGCGTCGCCGTCTGAACTTCGACAGCCCAGG
GTTGTCCTCTGCACGTGCCCCCACTGTCCTCGTCACAAACAAACGTCGGGCCTGGACCAA
CAGGCCCACGTACAGAAAACCGAGGATGTACAGAATGTATCGCAGCCCAGATGTCCCAAA
GGGATGTGA
>FN554538
ATGTGGGATCCGTTATTGAACGACTTCCCTGAATCCGTTCACGGTTTCCGTTGTATGCTC
GCCGTGAAATATCTGCAGGCTGTTCGTGAGTCCTACGATCCTTCCACTCTTGGTTACGAT
CTTCTTAGCGATCTCATCGGAGTTGTTCGTCGTACCAACTATGTCGAAGCGACCAGCAGA
TATCATCATTTCCACTCCCGCCTCGAAAGTGCGTCGCCGTCTGAACTTCGACAGCCCAGG
GTTGTCCTCTGCACGTGCCCCCACTGTCCTCGTCACAAACAAACGTCGGGCCTGGACCAA
CAGGCCCACGTACAGAAAACCGAGGATGTACAGAATGTATCGCAGCCCAGATGTCCCAAA
GGGATGTGA
>FN554539
ATGTGGGATCCGTTATTGAACGACTTCCCTGAATCCGTTCACGGTTTCCGTTGTATGCTC
GCCGTGAAATATCTGCAGGCTGTTCGTGAGTCCTACGATCCTTCCACTCTTGGTTACGAT
CTTCTTAGCGATCTCATCGGAGTTGTTCGTCGTACCAACTATGTCGAAGCGACCAGCAGA
TATCATCATTTCCACTCCCGCCTCGAAAGTGCGTCGCCGTCTGAACTTCGACAGCCCAGG
GTTGTCCTCTGCACGTGCCCCCACTGTCCTCGTCACAAACAAACGTCGGGCCTGGACCAA
CAGGCCCACGTACAGAAAACCGAGGATGTACAGAATGTATCGCAGCCCAGATGTCCCAAA
GGGATGTGA
>FN554528
ATGTGGGATCCGTTATTGAACGACTTCCCTGAATCCGTTCACGGTTTCCGTTGTATGCTC
GCCGTGAAATATCTGCAGGCTGTTCGTGAGTCGTACGATCCTTCCACTCTTGGTTACGAT
CTTCTTAGCGATCTCATCGGAGTTGTTCGTCGTACCAACTATGTCGAAGCGACCAGCAGA
TATCATCATTTCCACTCCCGCCTCGAAAGTGCGTCGCCGTCTGAACTTCGACAGCCCAGG
GTTGTCCTCTGCACGTGCCCCCACTGTCCTCGTCACAAACAAGCGTCGGGCCTGGACCAA
CAGGCCCACGTACAGAAAACCGAGGATGTACCGAATGTATCGCAGCCCAGATGTCCCAAA
GGGATGTGA
>FN554526
ATGTGGGATCCGTTATTGAACGACTTCCCTGAATCCGTTCACGGTTTCCGTTGTATGCTC
GCCGTGAAATACCTTCAGGCTGTTCGTGAGTCGTACGATCCTTCCACTCTTGGTTACGAT
CTTCTTAGCGATCTCATCGGAGTTGTTCGCCGTACCAACTATGTCGAAGCGACCAGCAGA
TATCATCATTTCCACTCCCGCCTCGAAAGTGCGTCGCCGTCTGAACTTCGACAGCCCAGG
GTTGTCCTCTGCACGTGCCCCCACTGTCCTCGTCACAAACAAGCGTCGGGCCTGGACCAA
CAGGCCCACGTACAGAAAACCGAGGATGTACAGAATGTATCGCAGCCCAGATGTCCCAAA
GGGATGTGA
>FN554532
ATGTGGGATCCCTTATTGAACGATTTTCCAGAATCCGTTCACGGTTTCCGTTGTATGCTC
GCCGTGAAATACCTTCAGGCTGTTCGAGAGTCTTACGATCCTTCCACTCTTGGTTACGAT
CTTCTTTGCGATCTCATCGGAGTTGTCCGCCGTACTAACTATGTCGAAGCGACCAGCAGA
TATCATCATTTCCACTCCCGCCTCGAAAGTGCGTCGCCGTCTGAACTTCGACAGCCCCGG
GTTGTCCTCTGCACGTGCCCCCACTGTCCTCGTCACAAACAAACGTCGGGCCTGGACGAA
CAGGCCCACGTACAGAAAACCGAGGATGTACCGAATGTATCGCAGCCCAGATGTCCCAAA
GGGATGTGA
>FN554531
ATGTGGGATCCCTTATTGAACGATTTTCCAGAATCCGTTCACGGTTTCCGTTGTATGCTC
GCCGTGAAATACCTTCAGGCTGTTCGAGAGTCTTACGATCCTTCCACTCTTGGTTACGAT
CTTCTTTGCGATCTCATCGGAGTTGTCCGCCGTACTAACTATGTCGAAGCGACCAGCAGA
TATCATCATTTCCACTCCCGCCTCGAAAGTGCGTCGCCGTCTGAACTTCGACAGCCCCGG
GTTGTCCTCTGCACGTGCCCCCACTGTCCTCGTCACAAACAAACGTCGGGCCTGGACGAA
CAGGCCCACGTACAGAAAACCGAGGATGTACCGAATGTATCGCAGCCCAGATGTCCCAAA
GGGATGTGA
>KT454831
ATGTGGGATCCTTTGGTTAACGACTTCCCTGAATCCGTTCACGGTTTCCGTTGTATGCTA
GCCGTGAAATATTTGCAGGCTGTTCGAGAGTCGTACGATCCTTCCACTCTTGGGTACGAT
CTTCTTAGCGATCTCATCGGAGTTGTTCGCCGTACCAACTATGTCGAAGCGACCAGCAGA
TATCATCATTTCCACTCCCGCCTCGAAAGTGCGTCGCCGTCTGAACTTCGACAGCCCCGG
GTTATCCTCTGCACGTGCCCCCACTGTCCTCGTCACAAACAAGCGTCGGGCCTGGACCAA
CAGGCCCACGTACAGAAAACCGAGGATGTACCGAATGTATCGCAGCCCAGATGTCCCAAA
GGGATGTGA
>FJ868828
ATGTGGGATCCTTTGGTTAACGACTTCCCTGAATCCGTTCACGGTTTCCGTTGTATGCTA
GCCGTGAAATATTTGCAGGCTGTTCGAGAGTCGTACGATCCTTCCACTCTTGGGTACGAT
CTTCTTAGCGATCTCATCGGAGTTGTTCGCCGTACCAACTATGTCGAAGCGACCAGCAGA
TATCATCATTTCCACTCCCACCTCGAAAGTGCGTCGCCGTCTGAACTTCGACAGCCCCGG
GTTATCCTCTGCACGTGCCCCCACTGTCCTCGTCACAAACAAGCGTCGGTCCTGGACCAA
CAGGCCCACGTACAGAAAACCGAGGATATACCGAATGTATCGCAGCCCAGATGTCCCAAA
GGGATGTGA
>AF155064
ATGTGGGATCCGTTATTGAACGACTTCCCTGAATCCGTTCACGGTTTCCGTTGTATGCTC
GCCGTGAAATATTTGCAGGCTGTTCGAGAGTCGTACGATCCTTCCACTCTTGGGTACGAT
CTTCTTAGCGATCTCATCGGAGTTGTTCGCCGTACCAACTATGTCGAAGCGACCAGCAGA
TATCATCATTTCCACTCCCGCCTCGAAAGTGCGTCGCCGTCTGAACTTCGACAGTCCCGG
GTTATCCTCTGCACGTGCCCCCACTGTCCTCGTCACAAACAAACGCCGGGCGTGGTCCAA
CAGACCCAATTACAGGAAGCCCAGAATGTACAGAATGTATCGGAGCCCAGATGTCCCAAA
GGGGTGTGA
>KT099132
ATGTGGGATCCGTTATTGAACGACTTTCCTGAAACCGTTCACGGTTTCCGTTGTATGCTC
GCCGTGAAATATTTGCAGGCTGTTCGAGAGTCGTACGATCCTTCCACTCTTGGGTACGAT
CTTCTTAGCGATCTCATCGGAGTTGTTCGCCGTACCAACTATGTCGAAGCGACCAGCAGA
TATCATCATTTCCACTCCCGCCTCGAAAGTGCGTCGCCGTCTGAACTTCGACAGTCCCGG
GTTATCCTCTGCACGTGCCCCCACTGTCCTCGTCACAAACAAACGCCGGGCGTGGTCCAA
CAGACCCAATTACAGGAAGCCCAGAATGTACAGAATGTATCGGAGCCCAGATGTCCCAAA
GGGGTGTGA
>FR751146
ATGTGGGATCCGTTATTGAACGACTTCCCTGAATCCGTTCACGGTTTCCGTTGTATGCTA
GCCGTGAAATATTTGCAGGCTGTTCGAGAGTCGTACGATCCTTCCACTCTTGGGTACGAT
CTTCTTAGCGATCTAATCGGAGTTGTTCGCCGTACCAACTATGTCGAAGCGACCAGCAGA
TATCATCATTTCCAGTCCCGCCTCGAAAGTGCGTCGCCGTCTGAACTTCGACAGTCCCGG
GTTATCCTCTGCACGTGCCCCCACTGTCCTCGTCACAAACAAACGTCGGGCGTGGTCCAA
CAGACCCAATTACAGGAAGCCCAGAATTTACAGAATTTATCGGAGCCCAGATGTCCCAAA
GGGGTGTGA
>FR751144
ATGTGGGATCCGTTATTGAACGACTTCCCTGAATCCGTTCACGGTTTCCGTTGTATGCTA
GCCGTGAAATATTTGCAGGCTGTTCGAGAGTCGTACGATCCTTCCACTCTTGGGTACGAT
CTTCTTAGCGATCTAATCGGAGTTGTTCGCCGTACCAACTATGTCGAAGCGACCAGCAGA
TATCATCATTTCCAGTCCCGCCTCGAAAGTGCGTCGCCGTCTGAACTTCGACAGTCCCGG
GTTATCCTCTGCACGTGCCCCCACTGTCCTCGTCACAAACAAACGTCGGGCGTGGTCCAA
CAGACCCAATTACAGGAAGCCCAGAATTTACAGACTTTATCGGAGCCCAGATGTCCCAAA
GGGGTGTGA
>FR751143
ATGTGGGATCCGTTATTGAACGACTTCCCTGAATCCGTTCACGGTTTCCGTTGTATGCTA
GCCGTGAAATATTTGCAGGCTGTTCGAGAGTCGTACGATCCTTCCACTCTTGGGTACGAT
CTTCTTAGCGATCTAATCGGAGTTGTTCGCCGTACCAACTATGTCGAAGCGACCAGCAGA
TATCATCATTTCCACTCCCGCCTCGAAAGTGCGTCGCCGTCTGAACTTCGACAGTCCCGG
GTTATCCTCTGCACGTGCCCCCACTGTCCTCGTCACAAACAAACGTCGGGCGTGGTCCAA
CAGACCCAATTACAGGAAGCCCAGAATTTACAGACTTTATCGGAGCCCAGATGTCCCAAA
GGGGTGTGA
>FR751145
ATGTGGGATCCGTTATTGAACGACTTCCCTGAATCCGTTCACGGTTTCCGTTGTATGCTA
GCCGTGAAATATTTGCAGGCTGTTCGAGAGTCGTATGATCCTTCCACTCTTGGGTACGAT
CTTCTTAGCGATCTAATCGGAGTTGTTCGCCGTACCAACTATGTCGAAGCGACCAGCAGA
TATCATCATTTCCACTCCCGCCTCGAAAGTGCGTCGCCGTCTGAACTTCGACAGTCCCGG
GTTATCCTCTGCACGTGCCCCCACTGTCCTCGTCACAAACAAACGTCGGGCGTGGTCCAA
CAGACCCAATTACAGGAAGCCCAGAATTTACAGACTGTATCGGAGCCCAGATGTCCCAAA
GGGGTGTGA
>FR751142
ATGTGGGATCCGTTATTGAACGACTTCCCTGAATCCGTTCACGGTTTCCGTTGTATGCTA
GCCGTGAAATATTTGCAGGCTGTTCGAGAGTCGTATGATCCTTCCACTCTTGGGTACGAT
CTTCTTAGCGATCTAATCGGAGTTGTTCGCCGTACCAACTATGTCGAAGCGACCAGCAGA
TATCATCATTTCCACTCCCGCCTCGAAAGTGCGTCGCCGTCTGAACTTCGACAGTCCCGG
GTTATCCTCTGCACGTGCCCCCACTGTCCTCGTCACAAACAAACGTCGGGCGTGGTCCAA
CAGACCCAATTACAGGAAGCCCAGAATTTACAGACTGTATCGGAGCCCAGATGTCCCAAA
GGGGTGTGA
