# Supplementary material for: Gene Overlapping as a Modulator of Begomovirus Evolution
Source: Microorganisms. 2022 Feb 4;10(2):366. doi: 10.3390/microorganisms10020366 (PMC8875319; doi:10.3390/microorganisms10020366)
Supplement: Supplementary file 1 [file microorganisms-10-00366-s001.zip › File S1/Cotton_leaf_curl_Gezira_virus/DNA_AV1.fasta]

>FN554535
ATGTCGAAGCGACCAGCAGATATCATCATTTCCACTCCCGCCTCGAAAGTGCGTCGCCGT
CTGAACTTCGACAGCCCAGGGTTGTCCTCTGCACGTGCCCCCACTGTCCTCGTCACAAAC
AAACGTCGGGCCTGGACCAACAGGCCCACGTACAGAAAACCGAGGATGTACAGAATGTAT
CGCAGCCCAGATGTCCCAAAGGGATGTGAAGGTCCCTGTAAGGTCCAGTCTTATGAACAG
CGTGATGATGTCAAGCATACGGGTATTGTCCGATGTGTGTCCGATGTTACTAAGGGGGTT
GGTCTTACCCATCGTACTGGAAAGCGTTTCACTATCAAATCCATTTATATTCTTGGTAAG
GTATGGATGGATGACAACATTAAGAAGCAGAATCACACCAACAATGTTATGTTTTTCCTT
GTTCGTGATAGAAGACCGTATGGAAATTCCCCGTTGGATTTTGGTCAAGTTTTCAACATG
TTTGACAACGAACCTAGCACTGCTACTGTGAAGAACGATCTCCGTGATCATTTTCAGGTA
TTGAGGAAGTTTACTGCAACTGTTATCGGTGGTCCTTCAGGAATGAAAGAACAAGCCCTT
GTTCGTCGTTTTTTTAGGATTAATAGTCAGATTGTGTACAACCATCAAGAGGCTGGTAAA
TTCGAGAATCATACGGAGAATGCTATATTGTTGTATATGGCATGTACTCATGCTTCAAAC
CCTGTGTATGCTACGTTAAAGATACGGATCTACTTCTACGATTCGGTATCTAATTAA
>FN554534
ATGTCGAAGCGACCAGCAGATATCATCATTTCCACTCCCGCCTCGAAAGTGCGTCGCCGT
CTGAACTTCGACAGCCCAGGGTTGTCCTCTGCACGTGCCCCCACTGTCCTCGTCACAAAC
AAACGTCGGGCCTGGACCAACAGGCCCACGTACAGAAAACCGAGGATGTACAGAATGTAT
CGCAGCCCAGATGTCCCAAAGGGATGTGAAGGTCCCTGTAAGGTCCAGTCTTATGAACAG
CGTGATGATGTCAAGCATACGGGTATTGTCCGATGTGTGTCCGATGTTACTAAGGGGGTT
GGTCTTACCCATCGTACTGGAAAGCGTTTCACTATCAAATCCATTTATATTCTTGGTAAG
GTATGGATGGATGACAACATTAAGAAGCAGAATCACACCAACAATGTTATGTTTTTCCTT
GTTCGTGATAGAAGACCGTATGGAAATTCCCCGTTGGATTTTGGTCAAGTTTTCAACATG
TTTGACAACGAACCTAGCACTGCTACTGTGAAGAACGATCTCCGTGATCATTTTCAGGTA
TTGAGGAAGTTTACTGCAACTGTTATCGGTGGTCCTTCAGGAATGAAAGAACAAGCCCTT
GTTCGTCGTTTTTTTAGGATTAATAGTCAGATTGTGTACAACCATCAAGAGGCTGGTAAA
TTCGAGAATCATACGGAGAATGCTATATTGTTGTATATGGCATGTACTCATGCTTCAAAC
CCTGTGTATGCTACGTTAAAGATACGGATCTACTTCTACGATTCGGTATCTAATTAA
>FN554537
ATGTCGAAGCGACCAGCAGATATCATCATTTCCACTCCCGCCTCGAAAGTGCGTCGCCGT
CTGAACTTCGACAGCCCAGGGTTGTCCTCTGCACGTGCCCCCACTGTCCTCGTCACAAAC
AAACGTCGGGCCTGGACCAACAGGCCCACGTACAGAAAACCGAGGATGTACAGAATGTAT
CGCAGCCCAGATGTCCCAAAGGGATGTGAAGGTCCCTGTAAGGTCCAGTCTTATGAACAG
CGTGATGATGTCAAGCATACGGGTATTGTCCGATGTGTGTCCGATGTTACTAAGGGGGTT
GGTCTTACCCATCGTACTGGAAAGCGTTTCACTATCAAATCCATTTATATTCTTGGTAAG
GTATGGATGGATGACAACATTAAGAAGCAGAATCACACCAACAATGTTATGTTTTTCCTT
GTTCGTGATAGAAGACCGTATGGAAATTCCCCGTTGGATTTTGGTCAAGTTTTCAACATG
TTTGACAACGAACCTAGCACTGCTACTGTGAAGAACGATCTCCGTGATCATTTTCAGGTA
TTGAGGAAGTTTACTGCAACTGTTATCGGTGGTCCTTCAGGAATGAAAGAACAAGCCCTT
GTTCGTCGTTTTTTTAGGATTAATAGTCAGATTGTGTACAACCATCAAGAGGCTGGTAAA
TTCGAGAATCATACGGAGAATGCTATATTGTTGTATATGGCATGTACTCATGCTTCAAAC
CCTGTGTATGCTACGTTAAAGATACGGATCTACTTCTACGATTCGGTATCTAATTAA
>FN554536
ATGTCGAAGCGACCAGCAGATATCATCATTTCCACTCCCGCCTCGAAAGTGCGTCGCCGT
CTGAACTTCGACAGCCCAGGGTTGTCCTCTGCACGTGCCCCCACTGTCCTCGTCACAAAC
AAACGTCGGGCCTGGACCAACAGGCCCACGTACAGAAAACCGAGGATGTACAGAATGTAT
CGCAGCCCAGATGTCCCAAAGGGATGTGAAGGTCCCTGTAAGGTCCAGTCTTATGAACAG
CGTGATGATGTCAAGCATACGGGTATTGTCCGATGTGTGTCCGATGTTACTAAGGGGGTT
GGTCTTACCCATCGTACTGGAAAGCGTTTCACTATCAAATCCATTTATATTCTTGGTAAG
GTATGGATGGATGACAACATTAAGAAGCAGAATCACACCAACAATGTTATGTTTTTCCTT
GTTCGTGATAGAAGACCGTATGGAAATTCCCCGTTGGATTTTGGTCAAGTTTTCAACATG
TTTGACAACGAACCTAGCACTGCTACTGTGAAGAACGATCTCCGTGATCATTTTCAGGTA
TTGAGGAAGTTTACTGCAACTGTTATCGGTGGTCCTTCAGGAATGAAAGAACAAGCCCTT
GTTCGTCGTTTTTTTAGGATTAATAGTCAGATTGTGTACAACCATCAAGAGGCTGGTAAA
TTCGAGAATCATACGGAGAATGCTATATTGTTGTATATGGCATGTACTCATGCTTCAAAC
CCTGTGTATGCTACGTTAAAGATACGGATCTACTTCTACGATTCGGTATCTAATTAA
>FN554539
ATGTCGAAGCGACCAGCAGATATCATCATTTCCACTCCCGCCTCGAAAGTGCGTCGCCGT
CTGAACTTCGACAGCCCAGGGTTGTCCTCTGCACGTGCCCCCACTGTCCTCGTCACAAAC
AAACGTCGGGCCTGGACCAACAGGCCCACGTACAGAAAACCGAGGATGTACAGAATGTAT
CGCAGCCCAGATGTCCCAAAGGGATGTGAAGGTCCCTGTAAGGTCCAGTCTTATGAACAG
CGTGATGATGTCAAGCATACGGGTATTGTCCGATGTGTGTCCGATGTTACTAAGGGGGTT
GGTCTTACCCATCGTACTGGAAAGCGTTTCACTATCAAATCCATTTATATTCTTGGTAAG
GTATGGATGGATGACAACATTAAGAAGCAGAATCACACCAACAATGTTATGTTTTTCCTT
GTTCGTGATAGAAGACCGTATGGAAATTCCCCGTTGGATTTTGGTCAAGTTTTCAACATG
TTTGACAACGAACCTAGCACTGCTACTGTGAAGAACGATCTCCGTGATCATTTTCAGGTA
TTGAGGAAGTTTACTGCAACTGTTATCGGTGGTCCTTCAGGAATGAAAGAACAAGCCCTT
GTTCGTCGTTTTTTTAGGATTAATAGTCAGATTGTGTACAACCATCAAGAGGCTGGTAAA
TTCGAGAATCATACGGAGAATGCTATATTGTTGTATATGGCATGTACTCATGCTTCAAAC
CCTGTGTATGCTACGTTAAAGATACGGATCTACTTCTACGATTCGGTATCTAATTAA
>FN554538
ATGTCGAAGCGACCAGCAGATATCATCATTTCCACTCCCGCCTCGAAAGTGCGTCGCCGT
CTGAACTTCGACAGCCCAGGGTTGTCCTCTGCACGTGCCCCCACTGTCCTCGTCACAAAC
AAACGTCGGGCCTGGACCAACAGGCCCACGTACAGAAAACCGAGGATGTACAGAATGTAT
CGCAGCCCAGATGTCCCAAAGGGATGTGAAGGTCCCTGTAAGGTCCAGTCTTATGAACAG
CGTGATGATGTCAAGCATACGGGTATTGTCCGATGTGTGTCCGATGTTACTAAGGGGGTT
GGTCTTACCCATCGTACTGGAAAGCGTTTCACTATCAAATCCATTTATATTCTTGGTAAG
GTATGGATGGATGACAACATTAAGAAGCAGAATCACACCAACAATGTTATGTTTTTCCTT
GTTCGTGATAGAAGACCGTATGGAAATTCCCCGTTGGATTTTGGTCAAGTTTTCAACATG
TTTGACAACGAACCTAGCACTGCTACTGTGAAGAACGATCTCCGTGATCATTTTCAGGTA
TTGAGGAAGTTTACTGCAACTGTTATCGGTGGTCCTTCAGGAATGAAAGAACAAGCCCTT
GTTCGTCGTTTTTTTAGGATTAATAGTCAGATTGTGTACAACCATCAAGAGGCTGGTAAA
TTCGAGAATCATACGGAGAATGCTATATTGTTGTATATGGCATGTACTCATGCTTCAAAC
CCTGTGTATGCTACGTTAAAGATACGGATCTACTTCTACGATTCGGTATCTAATTAA
>FN554533
ATGTCGAAGCGACCAGCAGATATCATCATTTCCACTCCCGCCTCGAAAGTGCGTCGCCGT
CTGAACTTCGACAGCCCAGGGTTGTCCTCTGCACGTGCCCCCACTGTCCTCGTCACAAAC
AAACGTCGGGCCTGGACCAACAGGCCCACGTACAGAAAACCGAGGATGTACAGAATGTAT
CGCAGCCCAGATGTCCCAAAGGGATGTGAAGGTCCCTGTAAGGTCCAGTCTTATGAACAG
CGTGATGATGTCAAGCATACGGGTATTGTCCGATGTGTGTCCGATGTTACTAAGGGGGTT
GGTCTTACCCATCGTACTGGAAAGCGTTTCACTATCAAATCCATTTATATTCTTGGTAAG
GTATGGATGGATGACAACATTAAGAAGCAGAATCACACCAACAATGTTATGTTTTTCCTT
GTTCGTGATAGAAGACCGTATGGAAATTCCCCGTTGGATTTTGGTCAAGTTTTCAACATG
TTTGACAACGAACCTAGCACTGCTACTGTGAAGAACGATCTCCGTGATCATTTTCAGGTA
TTGAGGAAGTTTACTGCAACTGTTATCGGTGGTCCTTCAGGAATGAAAGAACAAGCCCTT
GTTCGTCGTTTTTTTAGGATTAATAGTCAGATTGTGTACAACCATCAAGAGGCTGGTAAA
TTCGAGAATCATACGGAGAATGCTATATTGTTGTATATGGCATGTACTCATGCTTCAAAC
CCTGTGTATGCTACGTTAAAGATACGGATCTACTTCTACGATTCGGTATCTAATTAA
>FN554529
ATGTCGAAGCGACCAGCAGATATCATCATTTCCACTCCCGCCTCGAAAGTGCGTCGCCGT
CTGAACTTCGACAGCCCAGGGTTGTCCTCTGCACGTGCCCCCACTGTCCTCGTCACAAAC
AAACGTCGGGCCTGGACCAACAGGCCCACGTACAGAAAACCGAGGATGTACAGAATGTAT
CGCAGCCCAGATGTCCCAAAGGGATGTGAAGGTCCCTGTAAGGTCCAGTCTTATGAACAG
CGTGATGATGTCAAGCATACGGGTATTGTCCGATGTGTGTCCGATGTTACTAAGGGGGTT
GGTCTTACCCATCGTACTGGAAAGCGTTTCACTATCAAATCCATTTATATCCTTGGTAAG
GTATGGATGGATGACAACATTAAGAAGCAGAATCACACCAACAATGTTATGTTTTTCCTT
GTCCGTGATAGAAGACCGTATGGGAATTCCCCGTTGGATTTTGGTCAAGTTTTCAACATG
TTTGACAACGAACCTAACACTGCTACTGTGAAGAACGATCTCCGTGATCATTTTCAGGTA
TTGAGGAAGTTTACTGCAACTGTTATTGGTGGACCTTCAGGAATGAAAGAACAAGCCCTT
GTTCGTCGTTTTTTCAGGATTAATAGTCAGATTGTTTATAATCATCAAGAGGCTGGTAAA
TTCGAGAATCATACGGAGAATGCTATATTGTTGTATATGGCATGTACTCATGCCTCAAAC
CCTGTGTATGCTACGTTAAAGATACGGATCTACTTCTACGATTCGGTATCTAATTAA
>FN554525
ATGTCGAAGCGACCAGCAGATATCATCATTTCCACTCCCGCCTCGAAAGTGCGTCGCCGT
CTGAACTTCGACAGCCCAGGGTTGTCCTCTGCACGTGCCCCCACTGTCCTCGTCACAAAC
AAACGTCGGGCCTGGACCAACAGGCCCACGTACAGAAAACCGAGGATGTACAGAATGTAT
CGCAGCCCAGATGTCCCAAAGGGATGTGAAGGTCCCTGTAAGGTCCAGTCTTATGAACAG
CGTGATGATGTCAAGCATACGGGTATTGTCCGATGTGTGTCCGATGTTACTAAGGGGGTT
GGTCTTACCCATCGTACTGGAAAGCGTTTCACTATCAAATCCATTTATATCCTTGGTAAG
GTATGGATGGATGACAACATTAAGAAGCAGAATCACACCAACAATGTTATGTTTTTCCTT
GTCCGTGATAGAAGACCGTATGGGAATTCCCCGTTGGATTTTGGTCAAGTTTTCAACATG
TTTGACAACGAACCTAGCACTGCTACTGTGAAGAACGATCTCCGTGATCATTTTCAGGTA
TTGAGGAAGTTTACTGCAACTGTTATTGGTGGACCTTCAGGAATGAAAGAACAAGCCCTT
GTTCGTCGTTTTTTCAGGATTAATAGTCAGATTGTTTATAATCATCAAGAGGCTGGTAAA
TTCGAGAATCATACGGAGAATGCTATATTGTTGTATATGGCATGTACTCATGCCTCAAAC
CCTGTGTATGCTACGTTAAAGATACGGATCTACTTCTACGATTCGGTATCTAATTAA
>FN554524
ATGTCGAAGCGACCAGCAGATATCATCATTTCCACTCCCGCCTCGAAAGTGCGTCGCCGT
CTGAACTTCGACAGCCCAGGGTTGTCCTCTGCACGTGCCCCCACTGTCCTCGTCACAAAC
AAACGTCGGGCCTGGACCAACAGGCCCACGTACAGAAAACCGAGGATGTACAGAATGTAT
CGCAGCCCAGATGTCCCAAAGGGATGTGAAGGTCCCTGTAAGGTCCAGTCTTATGAACAG
CGTGATGATGTCAAGCATACGGGTATTGTCCGATGTGTGTCCGATGTTACTAAGGGGGTT
GGTCTTACCCATCGTACTGGAAAGCGTTTCACTATCAAATCCATTTATATCCTTGGTAAG
GTATGGATGGATGACAACATTAAGAAGCAGAATCACACCAACAATGTTATGTTTTTCCTT
GTCCGTGATAGAAGACCGTATGGGAATTCCCCGTTGGATTTTGGTCAAGTTTTCAACATG
TTTGACAACGAACCTAGCACTGCTACTGTGAAGAACGATCTCCGTGATCATTTTCAGGTA
TTGAGGAAGTTTACTGCAACTGTTATTGGTGGACCTTCAGGAATGAAAGAACAAGCCCTT
GTTCGTCGTTTTTTCAGGATTAATAGTCAGATTGTTTATAATCATCAAGAGGCTGGTAAA
TTCGAGAATCATACGGAGAATGCTATATTGTTGTATATGGCATGTACTCATGCCTCAAAC
CCTGTGTATGCTACGTTAAAGATACGGATCTACTTCTACGATTCGGTATCTAATTAA
>FN554527
ATGTCGAAGCGACCAGCAGATATCATCATTTCCACTCCCGCCTCGAAAGTGCGTCGCCGT
CTGAACTTCGACAGCCCAGGGTTGTCCTCTGCACGTGCCCCCACTGTCCTCGTCACAAAC
AAACGTCGGGCCTGGACCAACAGGCCCACGTACAGAAAACCGAGGATGTACAGAATGTAT
CGCAGCCCAGATGTCCCAAAGGGATGTGAAGGTCCCTGTAAGGTCCAGTCTTATGAACAG
CGTGATGATGTCAAGCATACGGGTATTGTCCGATGTGTGTCCGATGTTACTAAGGGGGTT
GGTCTTACCCATCGTACTGGAAAGCGTTTCACTATCAAATCCATTTATATCCTTGGTAAG
GTATGGATGGATGACAACATTAAAAAGCAGAATCACACCAACAATGTTATGTTTTTCCTT
GTCCGTGATAGAAGACCGTATGGGAATTCCCCGTTGGATTTTGGTCAAGTTTTCAACATG
TTTGACAACGAACCTAGCACTGCTACTGTGAAGAACGATCTCCGTGATCATTTTCAGGTA
TTGAGGAAGTTTACTGCAACTGTTATTGGTGGACCTTCANGAATGAAAGAACAAGCCCTT
GTTCGTCGTTTTTTCAGGATTAATAGTCAGATTGTTTATAATCATCAAGAGGCTGGTAAA
TTCGAGAATCATACGGAGAATGCTATATTGTTGTATATGGCATGTACTCATGCCTCAAAC
CCTGTGTATGCTACGTTAAAGATACGGATCTACTTCTACGATTCGGTATCTAATTAA
>FN554520
ATGTCGAAGCGACCAGCAGATATCATCATTTCCACTCCCGCCTCGAAAGTGCGTCGCCGT
CTGAACTTCGACAGCCCAGGGTTGTCCTCTGCACGTGCCCCCACTGTCCTCGTCACAAAC
AAACGTCGGGCCTGGACCAACAGGCCCACGTACAGAAAACCGAGGATGTACAGAATGTAT
CGCAGCCCAGATGTCCCAAAGGGATGTGAAGGTCCCTGTAAGGTCCAGTCTTATGAACAG
CGTGATGATGTCAAGCATACGGGTATTGTCCGATGTGTGTCCGATGTTACTAAGGGGGTT
GGTCTTACCCATCGTACTGGAAAGCGTTTCACTATCAAATCCATTTATATCCTTGGTAAG
GTATGGATGGATGACAACATTAAGAAGCAGAATCACACCAACAATGTTATGTTTTTCCTT
GTCCGTGATAGAAGACCGTATGGGAATTCCCCGTTGGATTTTGGTCAAGTTTTCAACATG
TTTGACAACGAACCTAGCACTGCTACTGTGAAGAACGATCTCCGTGATCATTTTCAGGTA
TTGAGGAAGTTTACTGCAACTGTTATTGGTGGACCTTCAGGAATGAAAGAACAAGCCCTT
GTTCGTCGTTTTTTCAGGATTAATAGTCAGATTGTTTATAATCATCAAGAGGCTGGTAAA
TTCGAGAATCATACGGAGAATGCTATATTGTTGTATATGGCATGTACTCATGCCTCAAAC
CCTGTGTATGCTACGTTAAAGATACGGATCTATTTCTACGATTCGGTATCTAATTAA
>FN554519
ATGTCGAAGCGACCAGCAGATATCATCATTTCCACTCCCGCCTCGAAAGTGCGTCGCCGT
CTGAACTTCGACAGCCCAGGGTTGTCCTCTGCACGTGCCCCCACTGTCCTCGTCACAAAC
AAACGTCGGGCCTGGACCAACAGGCCCACGTACAGAAAACCGAGGATGTACAGAATGTAT
CGCAGCCCAGATGTCCCAAAGGGATGTGAAGGTCCCTGTAAGGTCCAGTCTTATGAACAG
CGTGATGATGTCAAGCATACGGGTATTGTCCGATGTGTGTCCGATGTTACTAAGGGGGTT
GGTCTTACCCATCGTACTGGAAAGCGTTTCACTATCAAATCCATTTATATCCTTGGTAAG
GTATGGATGGATGACAACATTAAGAAGCAGAATCACACCAACAATGTTATGTTTTTCCTT
GTCCGTGATAGAAGACCGTATGGGAATTCCCCGTTGGATTTTGGTCAAGTTTTCAACATG
TTTGACAACGAACCTAGCACTGCTACTGTGAAGAACGATCTCCGTGATCATTTTCAGGTA
TTGAGGAAGTTTACTGCAACTGTTATTGGTGGACCTTCAGGAATGAAAGAACAAGCCCTT
GTTCGTCGTTTTTTCAGGATTAATAGTCAGATTGTTTATAATCATCAAGAGGCTGGTAAA
TTCGAGAATCATACGGAGAATGCTATATTGTTGTATATGGCATGTACTCATGCCTCAAAC
CCTGTGTATGCTACGTTAAAGATACGGATCTATTTCTACGATTCGGTATCTAATTAA
>FN554523
ATGTCGAAGCGACCAGCAGATATCATCATTTCCACTCCCGCCTCGAAAGTGCGTCGCCGT
CTGAACTTCGACAGCCCAGGGTTGTCCTCTGCACGTGCCCCCACTGTCCTCGTCACAAAC
AAACGTCGGGCCTGGACCAACAGGCCCACGTACAGAAAACCGAGGATGTACAGAATGTAT
CGCAGCCCAGATGTCCCAAAGGGATGTGAAGGTCCCTGTAAGGTCCAGTCTTATGAACAG
CGTGATGATGTCAAGCATACGGGTATTGTCCGATGTGTGTCCGATGTTACTAAGGGGGTT
GGTCTTACCCATCGTACTGGAAAGCGTTTCACTATCAAATCCATTTATATTCTTGGTAAG
GTATGGATGGATGACAACATTAAGAAGCAGAATCACACCAACAATGTTATGTTTTTCCTT
GTCCGTGATAGAAGACCGTATGGGAATTCCCCGTTGGATTTTGGTCAAGTTTTCAACATG
TTTGACAACGAACCTAGCACTGCTACTGTGAAGAACGATCTCCGTGATCATTTTCAGGTA
TTGAGGAAGTTTACTGCAACTGTTATTGGTGGACCTTCAGGAATGAAAGAACAAGCCCTT
GTTCGTCGTTTTTTCAGGATTAATAGTCAGATTGTTTATAATCATCAAGAGGCTGGTAAA
TTCGAGAATCATACGGAGAATGCTATATTGTTGTATATGGCATGTACTCATGCCTCAAAC
CCTGTGTATGCTACGTTAAAGATACGGATCTACTTCTACGATTCGGTATCTAATTAA
>FN554526
ATGTCGAAGCGACCAGCAGATATCATCATTTCCACTCCCGCCTCGAAAGTGCGTCGCCGT
CTGAACTTCGACAGCCCAGGGTTGTCCTCTGCACGTGCCCCCACTGTCCTCGTCACAAAC
AAGCGTCGGGCCTGGACCAACAGGCCCACGTACAGAAAACCGAGGATGTACAGAATGTAT
CGCAGCCCAGATGTCCCAAAGGGATGTGAAGGTCCCTGTAAGGTCCAGTCTTATGAACAG
CGTGATGATGTCAAGCATACGGGTATTGTCCGATGTGTGTCCGATGTTACTAAGGGGGTT
GGTCTTACCCATCGTACTGGAAAGCGTTTCACTATCAAATCCATTTATATCCTTGGTAAG
GTATGGATGGATGACAACATTAAGAAGCAGAATCACACCAACAATGTTATGTTTTTCCTT
GTCCGTGATAGAAGACCGTATGGGAATTCCCCGTTGGATTTTGGTCAAGTTTTCAACATG
TTTGACAACGAACCTAGCACTGCTACTGTGAAGAACGATCTCCGTGATCATTTTCAGGTA
TTGAGGAAGTTTACTGCAACTGTTATCGGTGGTCCTTCAGGAATGAAAGAACAAGCCCTT
GTTCGTCGTTTTTTCAGGATTAATAGTCAGATTGTGTATAATCATCAAGAAGCTGGTAAA
TTCGAGAATCATACGGAGAATGCTATATTGTTGTATATGGCATGTACTCATGCCTCAAAC
CCTGTGTATGCTACGTTAAAGATACGGATCTACTTCTACGATTCGGTATCTAATTAA
>FN554540
ATGTCGAAGCGACCAGCAGATATCATCATTTCCACTCCCGCCTCGAAAGTGCGTCGCCGT
CTGAACTTCGACAGCCCAGGGTTGTCCTCTGCACGTGCCCCCACTGTCCTCGTCACAAAC
AAACGTCGGGCCTGGACCAACAGGCCCACGTACAGAAAACCGAGGATGTACAGAATGTAT
CGCAGCCCAGATGTCCCAAAGGGATGTGAAGGTCCCTGTAAGGTCCAGTCTTATGAACAG
CGTGATGATGTCAAGCATACGGGTATTGTCCGATGTGTGTCCGATGTTACTAAGGGGGTT
GGTCTTACCCATCGTACTGGAAAGCGTTTCACTATCAAATCCATTTATATCCTTGGTAAG
GTATGGATGGATGACAACATTAAGAAGCAGAATCACACCAACAATGTTATGTTTTTCCTT
GTCCGTGATAGAAGACCGTATGGGAATTCCCCGTTGGATTTTGGTCAAGTTTTCAACATG
TTTGACAACGAACCTAGCACTGCTACTGTGAAGAACGATCTCCGTGATCATTTTCAGGTA
TTGAGGAAGTTTACTGCAACTGTTATTGGTGGACCTTCAGGAATGAAAGAACAAGCCCTT
GTTCGTCGTTTTTTCAGGATTAATAGTCAGATTGTGTACAACCATCAAGAGGCTGGTAAA
TTCGAGAATCATACGGAGAATGCTATATTGTTGTATATGGCATGTACTCATGCCTCAAAC
CCTGTGTATGCTACGTTAAAGATACGGATCTACTTCTACGATTCGGTATCTAATTAA
>FN554522
ATGTCGAAGCGACCAGCAGATATCATCATTTCCACTCCCGCCTCGAAAGTGCGTCGCCGT
CTGAACTTCGACAGCCCAGGGTTGTCCTCTGCACGTGCCCCCACTGTCCTCGTCACAAAC
AAACGTCGGGCCTGGACCAACAGGCCCACGTACAGAAAACCGAGGATGTACAGAATGTAT
CGCAGCCCAGATGTCCCAAAGGGATGTGAAGGTCCCTGTAAGGTCCAGTCTTATGAACAG
CGTGATGATGTCAAGCATACGGGTATTGTCCGATGTGTGTCCGATGTTACTAAGGGGGTT
GGTCTTACCCATCGTACTGGAAAGCGTTTCACTATCAAATCCATTTATATCCTTGGTAAG
GTATGGATGGATGACAACATTAAGAAGCAGAATCACACCAACAATGTTATGTTTTTCCTT
GTCCGTGATAGAAGACCGTATGGGAATTCCCCGTTGGATTTTGGTCAAGTTTTCAACATG
TTTGACAACGAACCTAGCACTGCTACTGTGAAGAACGATCTCCGTGATCATTTTCAGGTA
TTGAGGAAGTTTACTGCAACTGTTATTGGTGGTCCTTCAGGAATGAAAGAACAAGCCCTT
GTTCGTCGTTTTTTTAGGATTAATAGTCAGATTGTGTACAACCATCAAGAGGCTGGTAAA
TTCGAGAATCATACGGAGAATGCTATATTGTTGTATATGGCATGTACTCATGCCTCAAAC
CCTGTGTATGCTACGTTAAAGATACGGATCTACTTCTACGATTCGGTATCTAATTAA
>FN554528
ATGTCGAAGCGACCAGCAGATATCATCATTTCCACTCCCGCCTCGAAAGTGCGTCGCCGT
CTGAACTTCGACAGCCCAGGGTTGTCCTCTGCACGTGCCCCCACTGTCCTCGTCACAAAC
AAGCGTCGGGCCTGGACCAACAGGCCCACGTACAGAAAACCGAGGATGTACCGAATGTAT
CGCAGCCCAGATGTCCCAAAGGGATGTGAAGGTCCTTGTAAGGTCCAGTCTTATGAACAG
CGTGATGATATCAAGCATACCGGTATTGTCCGATGTGTGTCCGACGTTACTAAGGGGGTT
GGTCTTACTCATCGTACTGGAAAGCGTTTTACTATCAAATCCATTTATATTCTTGGTAAG
GTATGGATGGATGACAACATTAAGAAGCAGAACCACACCAACAATGTCATGTTTTTCCTT
GTCCGTGATAGACGACCGTATGGGAATTCCCCGTTGGATTTCGGTCAAGTTTTCAACATG
TTTGACAACGAACCTAGCACTGCTACGGTCAAGAACGATCTCCGTGATCATTTTCAGGTA
TTGAGGAAGTTTACTGCAACTGTTATTGGTGGTCCTTCAGGAATGAAAGAACAAGCCCTT
GTTCGTCGATTTTTTAGGATTAATAGTCAGATTGTGTACAACCATCAAGAGGCTGGTAAA
TTCGAGAATCATACGGAGAATGCTATATTGTTGTATATGGCATGTACTCATGCCTCAAAC
CCTGTGTATGCTACGTTAAAGATACGGATCTACTTCTACGATTCGGTATCTAATTAA
>FN554521
ATGTCGAAGCGACCAGCAGATATCATCATTTCCACTCCCGCCTCGAAAGTGCGTCGCCGT
CTGAACTTCGACAGCCCAGGGTTGTCCTCTGCACGTGCCCCCACTGTCCTCGTCACAAAC
AAGCGTCGGGCCTGGACCAACAGGCCCACGTACAGAAAACCGAGGATGTACAGAATGTAT
CGCAGCCCAGATGTCCCAAAGGGATGTGAAGGTCCCTGTAAGGTCCAGTCTTATGAACAG
CGTGATGATGTTAAGCATACGGGTATTGTCCGATGTGTGTCCGATGTTACTAAGGGGGTT
GGTCTTACCCATCGTACTGGAAAGCGTTTCACTATCAAATCCATTTATATCCTTGGTAAG
GTATGGATGGATGACAACATTAAGAAGCAGAACCACACCAACAATGTCATGTTTTTCCTT
GTCCGTGATAGACGACCGTATGGGAATTCCCCGTTGGATTTCGGTCAAGTTTTCAACATG
TTTGACAACGAACCTAGCACTGCTACGGTCAAGAACGATCTCCGTGATCATTTTCAGGTA
TTGAGGAAGTTTACTGCAACTGTTATTGGTGGTCCTTCAGGAATGAAAGAACAAGCCCTT
GTTCGTCGTTTTTTTAGGATTAATAGTCAGATTGTGTACAACCATCAAGAGGCTGGTAAA
TTCGAGAATCATACGGAGAATGCTATATTGTTGTATATGGCATGTACTCATGCCTCAAAC
CCTGTGTATGCTACGTTAAAGATACGGATCTACTTCTACGATTCGGTATCTAATTAA
>FN554541
ATGTCGAAGCGACCAGCAGATATCATCATTTCCACTCCCGCCTCGAAAGTGCGTCGCCGT
CTGAACTTCGACAGCCCAGGGTTGTCCTCTGCACGTGCCCCCACTGTCCTCGTCACAAAC
AAACGTCGGGCCTGGACCAACAGGCCCACGTACAGAAAACCGAGGATGTACAGAATGTAT
CGCAGCCCAGATGTCCCAAAGGGATGTGAAGGTCCCTGTAAGGTCCAGTCTTATGAACAG
CGTGATGATGTCAAGCATACGGGTATTGTCCGATGTGTGTCCGATGTTACTAAGGGGGTT
GGTCTTACCCATCGTACTGGAAAGCGTTTCACTATCAAATCCATTTATATCCTTGGTAAG
GTATGGATGGATGACAACATTAAGAAGCAGAACCACACCAACAATGTCATGTTTTTCCTT
GTCCGTGATAGACGACCGTATGGGAATTCCCCGTTGGATTTCGGTCAAGTTTTCAACATG
TTTGACAACGAACCTAGCACTGCTACGGTCAAGAACGATCTCCGTGATCATTTTCAGGTA
TTGAGGAAGTTTACTGCAACTGTTATTGGTGGTCCTTCAGGAATGAAAGAACAAGCCCTT
GTTCGTCGTTTTTTTAGGATTAATAGTCAGATTGTTTACAACCATCAAGAGGCTGCTAAA
TACGAGAATCATACTGAGAATGCTATATTGTTGTATATGGCATGTACTCATGCCTCAAAC
CCTGTGTATGCTACGTTAAAGATACGGATCTACTTCTACGATTCGGTATCTAATTAA
>FN554532
ATGTCGAAGCGACCAGCAGATATCATCATTTCCACTCCCGCCTCGAAAGTGCGTCGCCGT
CTGAACTTCGACAGCCCCGGGTTGTCCTCTGCACGTGCCCCCACTGTCCTCGTCACAAAC
AAACGTCGGGCCTGGACGAACAGGCCCACGTACAGAAAACCGAGGATGTACCGAATGTAT
CGCAGCCCAGATGTCCCAAAGGGATGTGAAGGTCCTTGTAAGGTCCAGTCTTATGAACAG
CGTGATGATATCAAGCATACGGGTATTGTCCGATGTGTGTCCGATGTTACTAAGGGGGTT
GGTCTTACCCATCGTACTGGAAAGCGATTCACTATCAAATCCATTTATATTCTTGGTAAG
GTATGGATGGATGACAACATTAAGAAGCAGAATCACACCAACAATGTCATGTTTTTCCTT
GTTCGTGATAGAAGACCGTATGGGAATTCCCCTTTGGATTTTGGTCAAGTTTTCAACATG
TTTGACAACGAACCTAGCACTGCGACGGTCAAGAATGATCTCCGTGATCACTTTCAGGTA
TTGAGGAAGTTTACTGCAACTGTTATTGGTGGTCCTTCAGGAATGAAAGAACAAGCCCTT
GTTCGTCGTTTTTTTAGAATTAATAGTCAGATTGTGTACAACCATCAAGAGGCTGGTAAA
TTCGAGAATCATACGGAGAATGCTATATTGTTGTATATGGCATGTACTCATGCCTCAAAC
CCTGTGTATGCTACGTTAAAGATACGGATCTATTTCTACGATTCGGTATCGAATTAA
>FN554531
ATGTCGAAGCGACCAGCAGATATCATCATTTCCACTCCCGCCTCGAAAGTGCGTCGCCGT
CTGAACTTCGACAGCCCCGGGTTGTCCTCTGCACGTGCCCCCACTGTCCTCGTCACAAAC
AAACGTCGGGCCTGGACGAACAGGCCCACGTACAGAAAACCGAGGATGTACCGAATGTAT
CGCAGCCCAGATGTCCCAAAGGGATGTGAAGGTCCTTGTAAGGTCCAGTCTTATGAACAG
CGTGATGATATCAAGCATACGGGTATTGTCCGATGTGTGTCCGATGTTACTAAGGGGGTT
GGTCTTACCCATCGTACTGGAAAGCGATTCACTATCAAATCCATTTATATTCTTGGTAAG
GTATGGATGGATGACAACATTAAGAAGCAGAATCACACCAACAATGTCATGTTTTTCCTT
GTTCGTGATAGAAGACCGTATGGGAATTCCCCTTTGGATTTTGGTCAAGTTTTCAACATG
TTTGACAACGAACCTAGCACTGCGACGGTCAAGAATGATCTCCGTGATCACTTTCAGGTA
TTGAGGAAGTTTACTGCAACTGTTATTGGTGGTCCTTCAGGAATGAAAGAACAAGCCCTT
GTTCGTCGTTTTTTTAGAATTAATAGTCAGATTGTGTACAACCATCAAGAGGCTGGTAAA
TTCGAGAATCATACGGAGAATGCTATATTGTTGTATATGGCATGTACTCATGCCTCAAAC
CCTGTGTATGCTACGTTAAAGATACGGATCTATTTCTACGATTCGGTATCGAATTAA
>FN554530
ATGTCGAAGCGACCAGCAGATATCATCATTTCCACTCCCGCCTCGAAAGTGCGTCGCCGT
CTGAACTTCGACAGCCCCGGGTTGTCCTCTGCACGTGCCCCCACTGTCCTCGTCACAAAC
AAACGTCGGGCCTGGACGAACAGGCCCACGTACAGAAAACCGAGGATGTACCGAATGTAT
CGCAGCCCAGATGTCCCAAAGGGATGTGAAGGTCCTTGTAAGGTCCAGTCTTATGAACAG
CGTGATGATATCAAGCATACGGGTATTGTCCGATGTGTGTCCGATGTTACTAAGGGGGTT
GGTCTTACCCATCGTACTGGAAAGCGATTCACTATCAAATCCATTTATATCCTTGGTAAG
GTATGGATGGATGACAACATTAAGAAGCAGAATCACACCAACAATGTCATGTTTTTCCTT
GTTCGTGATAGAAGACCGTATGGGAATTCCCCTTTGGATTTTGGTCAAGTTTTCAACATG
TTTGACAACGAACCTAGCACTGCGACGGTCAAGAATGATCTCCGTGATCACTTTCAGGTA
TTGAGGAAGTTTACTGCAACTGTTATTGGTGGTCCTTCAGGAATGAAAGAACAAGCCCTT
GTTCGTCGTTTTTTTAGAATTAATAGTCAGATTGTGTACAACCATCAAGAGGCTGGTAAA
TTCGAGAATCATACGGAGAATGCTATATTGTTGTATATGGCATGTACTCATGCCTCAAAC
CCTGTGTATGCTACGTTAAAGATACGGATCTATTTCTACGATTCGGTATCTAATTAA
>KT454831
ATGTCGAAGCGACCAGCAGATATCATCATTTCCACTCCCGCCTCGAAAGTGCGTCGCCGT
CTGAACTTCGACAGCCCCGGGTTATCCTCTGCACGTGCCCCCACTGTCCTCGTCACAAAC
AAGCGTCGGGCCTGGACCAACAGGCCCACGTACAGAAAACCGAGGATGTACCGAATGTAT
CGCAGCCCAGATGTCCCAAAGGGATGTGAAGGCCCATGTAAGGTCCAGTCTTATGAACAG
CGTGATGATATCAAGCATACGGGTATTGTCCGATGTGTGTCCGATGTTACTAAGGGGGTT
GGTCTTACTCATCGTACTGGAAAGCGTTTCACTATCAAATCCATTTATATTCTTGGTAAG
GTATGGATGGATGACAACATTAAGAAGCAGAACCACACCAACAATGTCATGTTTTTCCTT
GTTCGTGATAGAAGACCTTATGGGAATTCCCCGTTGGATTTTGGTCAAGTTTTCAACATG
TTTGACAACGAACCTAGCACTGCTACGGTCAAGAACGATCTCCGTGATCATTTTCAGGTT
ATGAGGAAGTTTACTGCAACCGTTATTGGTGGTCCTTCAGGAATGAAAGAACAAGCCCTT
GTTCGTCGTTTTTTTAGGATTAATAGTCAGATTGTTTATAACCATCAAGAGGCTGGTAAA
TTCGAGAATCATACGGAGAATGCATTATTGTTGTATATGGCATGTACTCATGCATCAAAC
CCTGTGTATGCTACATTAAAGATACGGATCTACTTCTACGATTCAGTATCTAATTAA
>AF155064
ATGTCGAAGCGACCAGCAGATATCATCATTTCCACTCCCGCCTCGAAAGTGCGTCGCCGT
CTGAACTTCGACAGTCCCGGGTTATCCTCTGCACGTGCCCCCACTGTCCTCGTCACAAAC
AAACGCCGGGCGTGGTCCAACAGACCCAATTACAGGAAGCCCAGAATGTACAGAATGTAT
CGGAGCCCAGATGTCCCAAAGGGGTGTGAAGGTCCATGTAAGGTCCAGTCATATGAACAG
CGTGATGATGTGAAGCATACTGGTATTGTTCGCTGTGTTTCTGATGTGACTAAGGGAACT
GGGCTTACTCATCGTACTGGAAAGCGTTTCACAATCAAATCCATTTATATTCTTGGTAAG
GTATGGATGGATGAGAACATTAAGAAGCAGAATCACACCAACAATGTGATGTTTTTCCTT
GTTCGTGATAGAAGACCTTATGGGAATTCCCCGATGGATTTTGGTCAAGTTTTTAACATG
TTTGATAATGAGCCCAGTACTGCTACTATAAAGAATGATTATCGAGATCGTTTCCAGGTG
ATGCGTAAGTTTAGTGCTACTGTAACTGGTGGTCCTTCTGGGATGAAGGAACAGGCTCTT
GTTCGTAGGTTTTTTAAGATTAACAGTCAGATTGTGTATAACCATCAGGAAGCTGCGAAG
TATGAGAACCATACTGAGAATGCTTTGTTGTTGTATATGGCATGTACTCATGCTTCTAAT
CCTGTGTATGCTACGTTAAAGATACGGATCTACTTCTACGATTCGGTATCTAATTAA
>KT099132
ATGTCGAAGCGACCAGCAGATATCATCATTTCCACTCCCGCCTCGAAAGTGCGTCGCCGT
CTGAACTTCGACAGTCCCGGGTTATCCTCTGCACGTGCCCCCACTGTCCTCGTCACAAAC
AAACGCCGGGCGTGGTCCAACAGACCCAATTACAGGAAGCCCAGAATGTACAGAATGTAT
CGGAGCCCAGATGTCCCAAAGGGGTGTGAAGGTCCATGTAAGGTCCAGTCATATGAACAG
CGTGATGATGTGAAGCACACTGGGATTGTTCGATGTGTTTCTGATGTGACCAAGGGAAGT
GGGCTTACTCATCGTACTGGAAAGCGTTTCACAATCAAATCCATTTATATTCTTGGTAAG
GTATGGATGGATGAGAACATTAAGAAGCAGAATCACACCAACAATGTCATGTTTTTCCTT
GTTCGTGATAGAAGACCGTATGGGAATTCCCCGATGGATTTTGGTCAAGTTTTTAACATG
TTTGATAATGAGCCCAGTACTGCTACTATAAAGAATGATTATCGAGATCGTTTCCAGGTG
ATTCGTAAGTTTAGTGCTACTGTAACTGGTGGTCCTTCTGGGATGAAGGAACAGGCTCTT
GTTCGTAGGTTTTTTAAGATTAACAGTCAGATTGTGTATAACCATCAGGAAGCTGCGAAG
TATGAGAACCATACTGAGAATGCTTTGTTGTTGTATATGGCATGTACTCATGCTTCTAAT
CCTGTGTATGCTACGTTAAAGATACGGATCTACTTCTACGATTCGGTATCTAATTAA
>FR751146
ATGTCGAAGCGACCAGCAGATATCATCATTTCCAGTCCCGCCTCGAAAGTGCGTCGCCGT
CTGAACTTCGACAGTCCCGGGTTATCCTCTGCACGTGCCCCCACTGTCCTCGTCACAAAC
AAACGTCGGGCGTGGTCCAACAGACCCAATTACAGGAAGCCCAGAATTTACAGAATTTAT
CGGAGCCCAGATGTCCCAAAGGGGTGTGAAGGTCCATGTAAGGTCCAGTCATATGAACAG
CGTGATGATGTGAAGCATACTGGTATTGTTCGTTGTGTTTCTGATGTGACCAAGGGAACT
GGGCTTACTCATCGTACTGGAAAGCGTTTCACAATCAAATCCATTTATATTCTTGGTAAG
GTATGGATGGATGAGAACATTAAGAAGCAGAATCACACCAACAATGTCATGTTTTTCCTT
GTTCGTGATAGAAGACCGTATGGGAATTCCCCGATGGATTTTGGTCAAGTTTTTAACATG
TTTGATAATGAGCCAAGTACTGCTACTGTAAAGAATGATTATCGAGATCGTTTCCAGGTG
ATGCGTAAGTTTAGTGCTACTGTAACTGGTGGTCCTTCTGGGATGAAGGAACAGGCTCTT
GTTCGTAGGTTTTTTAAGATTAACAGTCAGATTGTTTATAACCATCAGGAAGCTGCGAAG
TATGAGAACCATACTGAGAATGCTTTGTTGTTGTATATGGCATGTACTCATGCTTCTAAT
CCTGTGTATGCTACGTTAAAGATACGGATCTACTTCTACGATTCGGTATCTAATTAA
>FR751144
ATGTCGAAGCGACCAGCAGATATCATCATTTCCAGTCCCGCCTCGAAAGTGCGTCGCCGT
CTGAACTTCGACAGTCCCGGGTTATCCTCTGCACGTGCCCCCACTGTCCTCGTCACAAAC
AAACGTCGGGCGTGGTCCAACAGACCCAATTACAGGAAGCCCAGAATTTACAGACTTTAT
CGGAGCCCAGATGTCCCAAAGGGGTGTGAAGGTCCATGTAAGGTCCAGTCATATGAACAG
CGTGATGATGTGAAGCATACTGGTATTGTTCGTTGTGTTTCTGATGTGACCAAGGGAACT
GGGCTTACTCATCGTACTGGAAAGCGTTTCACAATCAAATCCATTTATATTCTTGGTAAG
GTATGGATGGATGAGAACATTAAGAAGCAGAATCACACCAACAATGTCATGTTTTTCCTT
GTTCGTGATAGAAGACCGTATGGGAATTCCCCGATGGATTTTGGTCAAGTTTTTAACATG
TTTGATAATGAGCCAAGTACTGCTACTGTAAAGAATGATTATCGAGATCGTTTCCAGGTG
ATGCGTAAGTTTAGTGCTACTGTAACTGGTGGTCCTTCTGGGATGAAGGAACAGGCTCTT
GTTCGTAGGTTTTTTAAGATTAACAGTCAGATTGTTTATAACCATCAGGAAGCTGCGAAG
TATGAGAACCATACTGAGAATGCTTTGTTGTTGTATATGGCATGTACTCATGCTTCTAAT
CCTGTGTATGCTACGTTAAAGATACGGATCTACTTCTACGATTCGGTATCTAATTAA
>FR751143
ATGTCGAAGCGACCAGCAGATATCATCATTTCCACTCCCGCCTCGAAAGTGCGTCGCCGT
CTGAACTTCGACAGTCCCGGGTTATCCTCTGCACGTGCCCCCACTGTCCTCGTCACAAAC
AAACGTCGGGCGTGGTCCAACAGACCCAATTACAGGAAGCCCAGAATTTACAGACTTTAT
CGGAGCCCAGATGTCCCAAAGGGGTGTGAAGGTCCATGTAAGGTCCAGTCATATGAACAG
CGTGATGATGTGAAGCATACTGGTATTGTTTGTTGTGTTTCTGATGTGACCAAGGGAACT
GGGCTTACTCATCGTACTGGAAAGCGTTTCACAATCAAATCCATTTATATTCTTGGTAAG
GTATGGATGGATGAGAACATTAAGAAGCAGAATCATACCAACAATGTCATGTTTTTCCTT
GTTCGTGATAGAAGACCGTATGGGAATTCCCCGATGGATTTTGGTCAAGTTTTTAACATG
TTTGATAATGAGCCAAGTACTGCTACTGTAAAGAATGATTATCGAGATCGTTTCCAGGTG
ATGCGTAAGTTTAGTGCTACTGTAACTGGTGGTCCTTCTGGGATGAAGGAACAGGCTCTT
GTTCGTAGGTTTTTTAAGATTAACAGTCAGATTGTTTATAACCATCAGGAAGCTGCGAAG
TATGAGAACCATACTGAGAATGCTTTGTTGTTGTATATGGCATGTACTCATGCTTCTAAT
CCTGTGTATGCTACGTTAAAGATACGGATCTACTTCTACGATTCGGTATCTAATTAA
>FR751145
ATGTCGAAGCGACCAGCAGATATCATCATTTCCACTCCCGCCTCGAAAGTGCGTCGCCGT
CTGAACTTCGACAGTCCCGGGTTATCCTCTGCACGTGCCCCCACTGTCCTCGTCACAAAC
AAACGTCGGGCGTGGTCCAACAGACCCAATTACAGGAAGCCCAGAATTTACAGACTGTAT
CGGAGCCCAGATGTCCCAAAGGGGTGTGAAGGTCCATGTAAGGTCCAGTCATATGAACAG
CGTGATGATGTGAAGCATACTGGTATTGTTCGTTGTGTTTCTGATGTGACCAAGGGAACT
GGGCTTACTCATCGTACTGGAAAGCGTTTCACAATCAAATCCATTTATATTCTTGGTAAG
GTATGGATGGATGAGAACATTAAGAAGCAGAATCACACCAACAATGTCATGTTTTTCCTT
GTTCGTGATAGAAGACCGTATGGGAATTCCCCGATGGATTTTGGTCAAGTTTTTAACATG
TTTGATAATGAGCCAAGTACTGCTACTGTAAAGAATGATTATCGAGATCGTTTCCAGGTG
ATGCGTAAGTTTAGTGCTACTGTAACTGGTGGTCCTTCTGGGATGAAGGAACAGGCTCTT
GTTCGTAGGTTTTTTAAGATTAACAGTCAGATTGTTTATAACCATCAGGAAGCTGCGAAG
TATGAGAACCATACTGAGAATGCTTTGTTGTTGTATATGGCATGTACTCATGCTTCTAAT
CCTGTGTATGCTACGTTAAAGATACGGATCTACTTCTACGATTCGGTATCTAATTAA
>FR751142
ATGTCGAAGCGACCAGCAGATATCATCATTTCCACTCCCGCCTCGAAAGTGCGTCGCCGT
CTGAACTTCGACAGTCCCGGGTTATCCTCTGCACGTGCCCCCACTGTCCTCGTCACAAAC
AAACGTCGGGCGTGGTCCAACAGACCCAATTACAGGAAGCCCAGAATTTACAGACTGTAT
CGGAGCCCAGATGTCCCAAAGGGGTGTGAAGGTCCATGTAAGGTCCAGTCATATGAACAG
CGTGATGATGTGAAGCATACTGGTATTGTTCGTTGTGTTTCTGATGTGACCAAGGGAACT
GGGCTTACTCATCGTACTGGAAAGCGTTTCACAATCAAATCCATTTATATTCTTGGTAAG
GTATGGATGGATGAGAACATTAAGAAGCAGAATCACACCAACAATGTCATGTTTTTCCTT
GTTCGTGATAGAAGACCGTATGGGAATTCCCCGATGGATTTTGGTCAAGTTTTTAACATG
TTTGATAATGAGCCAAGTACTGCTACTGTAAAGAATGATTATCGAGATCGTTTCCAGGTG
ATGCGTAAGTTTAGTGCTACTGTAACTGGTGGTCCTTCTGGGATGAAGGAACAGGCTCTT
GTTCGTAGGTTTTTTAAGATTAACAGTCAGATTGTTTATAACCAACAGGAAGCTGCGAAG
TATGAGAACCATACTGAGAATGCTTTGTTGTTGTATATGGCATGTACTCATGCTTCTAAT
CCTGTGTATGCTACGTTAAAGATACGGATCTACTTCTACGATTCGGTATCTAATTAA
