# Supplementary material for: Gene Overlapping as a Modulator of Begomovirus Evolution
Source: Microorganisms. 2022 Feb 4;10(2):366. doi: 10.3390/microorganisms10020366 (PMC8875319; doi:10.3390/microorganisms10020366)
Supplement: Supplementary file 1 [file microorganisms-10-00366-s001.zip › File S1/Cotton_leaf_curl_Gezira_virus/DNA_AC4.fasta]

>FR751144
TTATAACCCTAAGAGCCTCTGCCTTACTTCCTGCGTTAAGCGCTGCGGCGTAAGCGTCAT
TGGCGGTCTGTTGTCCTCCTCTTGCAGATCTTCCGTCGATCTGGAATTCTCCCCATTCCA
GTGTGTCTCCATCCTTGTCGATGTAGGACTTGACGTCGGAGCTGGATTTAGCTCCCTGAA
TGTTTGGATGGAAATGTGTTGACCTATTTGGGGAGACCAGGTCGAAGAGTCTCTGATTTT
GGCACTTGAACTTCCCTTCGAACTGGAGAAGCACATGTAGATGAGGTTGGCCAT
>FR751143
TTATAACCCTAAGAGCCTCTGCCTTACTTCCTGCGTTAAGCGCTGCGGCGTAAGCGTCAT
TGGCGGTCTGTTGTCCTCCTCTTGCAGATCTTCCGTCGATCTGGAATTCTCCCCATTCCA
GTGTGTCTCCATCCTTGTCGATGTAGGACTTGACGTCGGAGCTGGATTTAGCTCCCTGAA
TGTTTGGATGGAAATGTGTTGACCTATTTGGGGAGACCAGGTCGAAGAGTCTCTGATTTT
GGCACTTGAACTTCCCTTCGAACTGGAGAAGCACATGTAGATGAGGTTGGCCAT
>FR751146
TTATAACCCTAAGAGCCTCTGCCTTACTTCCTGCGTTAAGCGCTGCGGCGTAAGCGTCAT
TGGCGGTCTGTTGTCCTCCTCTTGCAGATCTTCCGTCGATCTGGAATTCTCCCCATTCCA
GTGTGTCTCCATCCTTGTCGATGTAGGACTTGACGTCGGAGCTGGATTTAGCTCCCTGAA
TGTTTGGATGGAAATGTGTTGACCTATTTGGGGAGACCAGGTCGAAGAGTCTCTGATTTT
GGCACTTGAACTTCCCTTCGAACTGGAGAAGCACATGTAGATGAGGTTGGCCAT
>FR751145
TTATAACCCTAAGAGCCTCTGCCTTACTTCCTGCGTTAAGCGCTGCGGCGTAAGCGTCAT
TGGCGGTCTGTTGTCCTCCTCTTGCAGATCTACCGTCGATCTGGAATTCTCCCCATTCCA
GTGTGTCTCCATCCTTGTCGATGTAGGACTTGACGTCGGAGCTGGATTTAGCTCCCTGAA
TGTTTGGATGGAAATGTGTTGACCTATTTGGGGAGACCAGGTCGAAGAGTCTCTGATTTT
GGCACTTGAACTTCCCTTCGAACTGGAGAAGCACATGTAGATGAGGTTGGCCAT
>FR751142
TTATAACCCTAAGAGCCTCTGCCTTACTTCCTGCGTTAAGCGCTGCGGCGTAAGCGTCAT
TGGCGGTCTGTTGTCCTCCTCTTGCAGATCTACCGTCGATCTGGAATTCTCCCCATTCCA
GTGTGTCTCCATCCTTGTCGATGTAGGACTTGACGTCGGAGCTGGATTTAGCTCCCTGAA
TGTTTGGATGGAAATGTGTTGACCTATTTGGGGAGACCAGGTCGAAGAGTCTCTGATTTT
GGCACTTGAACTTCCCTTCGAACTGGAGAAGCACATGTAGATGAGGTTGGCCAT
>AF155064
TTATAACCCTAAGAGCCTCTGCCTTACTTCCTGCGTTAAGCGCTGCGGCGTAAGCGTCAT
TGGCGGTCTGTTGTCCTCCTCTTGCAGATCTTCCGTCGATCTGGAATTCTCCCCATTCCA
GTGTGTCTCCATCCTTGTCGATGTAGGACTTGACGTCGGAGCTGGATTTAGCTCCCTGAA
TGTTTGGATGGAAATGTGCTGACCTATTTGGGGAGACCAGGTCGAAGAGTCTCTGATTTT
GGCACTTGAACTTCCCTTCGAACTGGAGAAGCACATGTAGATGAGGTTGGCCAT
>FN554536
TTATAACCCTAAGAGCCTCTGCCTTACTTCCTGCGTTAAGCGCTGCGGCGTAAGCGTCAT
TGGCTGTCTGTTGGCCTCCTCTGGCAGATCTTCCGTCGATCTGGAATTCTCCCCATTCGA
GTGTGTCTCCATCCTTGTCGATGTAGGACTTGACGTCGGAGCTGGATTTAGCTCCCTGAA
TGTTTGGATGGAAATGTGTTGACCTATTTGGGGAGACCAGGTCGAATAGTCTCTGATTTT
GGCACTTGAACTTCCCTTCGAACTGGAGAAGCACATGCAGATGAGGTTGGCCAT
>FN554535
TTATAACCCTAAGAGCCTCTGCCTTACTTCCTGCGTTAAGCGCTGCGGCGTAAGCGTCAT
TGGCTGTCTGTTGGCCTCCTCTGGCAGATCTTCCGTCGATCTGGAATTCTCCCCATTCGA
GTGTGTCTCCATCCTTGTCGATGTAGGACTTGACGTCGGAGCTGGATTTAGCTCCCTGAA
TGTTTGGATGGAAATGTGTTGACCTATTTGGGGAGACCAGGTCGAATAGTCTCTGATTTT
GGCACTTGAACTTCCCTTCGAACTGGAGAAGCACATGCAGATGAGGTTGGCCAT
>FN554534
TTATAACCCTAAGAGCCTCTGCCTTACTTCCTGCGTTAAGCGCTGCGGCGTAAGCGTCAT
TGGCTGTCTGTTGGCCTCCTCTGGCAGATCTTCCGTCGATCTGGAATTCTCCCCATTCGA
GTGTGTCTCCATCCTTGTCGATGTAGGACTTGACGTCGGAGCTGGATTTAGCTCCCTGAA
TGTTTGGATGGAAATGTGTTGACCTATTTGGGGAGACCAGGTCGAATAGTCTCTGATTTT
GGCACTTGAACTTCCCTTCGAACTGGAGAAGCACATGCAGATGAGGTTGGCCAT
>FN554533
TTATAACCCTAAGAGCCTCTGCCTTACTTCCTGCGTTAAGCGCTGCGGCGTAAGCGTCAT
TGGCTGTCTGTTGGCCTCCTCTGGCAGATCTTCCGTCGATCTGGAATTCTCCCCATTCGA
GTGTGTCTCCATCCTTGTCGATGTAGGACTTGACGTCGGAGCTGGATTTAGCTCCCTGAA
TGTTTGGATGGAAATGTGTTGACCTATTTGGGGAGACCAGGTCGAATAGTCTCTGATTTT
GGCACTTGAACTTCCCTTCGAACTGGAGAAGCACATGCAGATGAGGTTGGCCAT
>FN554523
TTATAACCCTAAGAGCCTCTGCCTTACTTCCTGCGTTAAGCGCTGCGGCGTAAGCGTCAT
TGGCTGTCTGTTGGCCTCCTCTGGCAGATCTTCCGTCGATCTGGAATTCTCCCCATTCGA
GTGTGTCTCCATCCTTGTCGATGTAGGACTTGACGTCGGAGCTGGATTTAGCTCCCTGAA
TGTTTGGATGGAAATGTGTTGACCTATTTGGGGAGACCAGGTCGAATAGTCTCTGATTTT
GGCACTTGAACTTCCCTTCGAACTGGAGAAGCACATGCAGATGAGGTTGGCCAT
>FN554521
TTATAACCCTAAGAGCCTCTGCCTTACTTCCTGCGTTAAGCGCTGCGGCGTAAGCGTCAT
TGGCTGTCTGTTGGCCTCCTCTGGCAGATCTTCCGTCGATCTGGAATTCTCCCCATTCGA
GTGTGTCTCCATCCTTGTCGATGTAGGACTTGACGTCGGAGCTGGATTTAGCTCCCTGAA
TGTTTGGATGGAAATGTGTTGACCTATTTGGGGAGACCAGGTCGAATAGTCTCTGATTTT
GGCACTTGAACTTCCCTTCGAACTGGAGAAGCACATGCAGATGAGGTTGGCCAT
>FN554538
TTATAACCCTAAGAGCCTCTGCCTTACTTCCTGCGTTAAGCGCTGCGGCGTAAGCGTCAT
TGGCTGTCTGTTGGCCTCCTCTGGCAGATCTTCCGTCGATCTGGAATTCTCCCCATTCGA
GTGTGTCTCCATCCTTGTCGATGTAGGACTTGACGTCGGAGCTGGATTTAGCTCCCTGAA
TGTTTGGATGGAAATGTGTTGACCTATTTGGGGAGACCAGGTCGAATAGTCTCTGATTTT
GGCACTTGAACTTCCCTTCGAACTGGAGAAGCACATGCAGATGAGGTTGGCCAT
>FN554537
TTATAACCCTAAGAGCCTCTGCCTTACTTCCTGCGTTAAGCGCTGCGGCGTAAGCGTCAT
TGGCTGTCTGTTGGCCTCCTCTGGCAGATCTTCCGTCGATCTGGAATTCTCCCCATTCGA
GTGTGTCTCCATCCTTGTCGATGTAGGACTTGACGTCGGAGCTGGATTTAGCTCCCTGAA
TGTTTGGATGGAAATGTGTTGACCTATTTGGGGAGACCAGGTCGAATAGTCTCTGATTTT
GGCACTTGAACTTCCCTTCGAACTGGAGAAGCACATGCAGATGAGGTTGGCCAT
>FN554539
TTATAACCCTAAGAGCCTCTGCCTTACTTCCTGCGTTAAGCGCTGCGGCGTAAGCGTCAT
TGGCTGTCTGTTGGCCTCCTCTGGCAGATCTTCCGTCGATCTGGAATTCTCCCCATTCGA
GTGTGTCTCCATCCTTGTCGATGTAGGACTTGACGTCGGAGCTGGATTTAGCTCCCTGAA
TGTTTGGATGGAAATGTGTTGACCTATTTGGGGAGACCAGGTCGAATAGTCTCTGATTTT
GGCACTTGAACTTCCCTTCGAACTGGAGAAGCACATGCAGATGAGGTTGGCCAT
>FN554528
TTATAACCCTAAGAGCCTCTGCCTTACTTCCTGCGTTAAGCGCTGCGGCGTAAGCGTCAT
TGGCTGTCTGTTGGCCTCCTCTGGCAGATCTTCCGTCGATCTGGAATTCTCCCCATTCGA
GTGTGTCTCCATCCTTGTCGATGTAGGACTTGACGTCGGAGCTGGATTTAGCTCCCTGAA
TGTTTGGATGGAAATGTGCTGACCTATTTGGGGAGACCAGGTCGAATAGTCTCTGATTTT
GGCACTTGAACTTCCCTTCGAACTGGAGAAGCACATGCAGATGAGGTTGGCCAT
>FN554526
TTATAACCCTAAGAGCCTCTGCCTTACTTCCTGCGTTAAGCGCTGCGGCGTAAGCGTCAT
TGGCTGTCTGTTGGCCTCCTCTGGCAGATCTTCCGTCGATCTGGAATTCTCCCCATTCGA
GTGTGTCTCCATCCTTGTCGATGTAGGACTTGACGTCGGAGCTGGATTTAGCTCCCTGAA
TGTTTGGATGGAAATGTGCTGACCTATTTGGGGAGACCAAGTCGAATAGTCTCTGATTTT
GGCACTTGAACTTCCCTTCGAACTGGAGAAGCACATGCAGATGAGGTTGGCCAT
>FN554541
TTATAACCCTAAGAGCCTCTGTCTTACTTCCTGCGTTAAGCGCTGCGGCGTAAGCGTCAT
TGGCAGATTGTTGTCCCCCTCTTGCAGATCTCCCGTCGATCTGGAACTCTCCCCATTCGA
GTGTGTCTCCATCCTTGTCGATGTAGGACTTGACGTCGGAGCTGGATTTAGCTCCCTGAA
TGTTTGGATGGAAATGTGCTGACCTATTTGGGGAGACCAGGTCGAAGAATCTCTTATTTT
GGCAGTTGTACTTCCCTTCGAACTGGAGAAGCACATGCAGATGAGGCTGGCCAT
>FJ868828
TTATAACCCTAAGAGCCTCTGCCTTACTTCCTGCGTTAAGCGCTGCTGCGTAAGCGTCAT
TGGCGGTCTGCTGTCCTCCTCTTGCAGATCTTCCGTCAATCTGGAATTCTCCCCATTCCA
GTGTGTCTCCATCCTTGTCGATGTAGGACTTGACGTCGGAGCTGGATTTAGCTCCCTGAA
TGTTTGGATGGAAATGTGCTGACCTATTTGGGGAGACCAGGTCGAAGAATCTCTGATTTT
TGCAGTTGAATTTGCCTTCGAACTGGATGAGCACGTGTAAATGAGGTTCCCCAT
