# Supplementary material for: Gene Overlapping as a Modulator of Begomovirus Evolution
Source: Microorganisms. 2022 Feb 4;10(2):366. doi: 10.3390/microorganisms10020366 (PMC8875319; doi:10.3390/microorganisms10020366)
Supplement: Supplementary file 1 [file microorganisms-10-00366-s001.zip › File S1/Cotton_leaf_curl_Gezira_virus/DNA_AC2.fasta]

>AF155064
CTAAATACGTTTAAGAAAAGACCAGTCGGAGGGCGTGAGATCGTCCAGACCCTGAAGTTC
ATGAAACATTTGTGAATCCCCAATTCCTTCCTGAGGTTGTAGTTGAATCTTATCTGCATC
TCTACCATTGTTTGATTCCCGTGCGTTAGACGAATCTCCTTTATGGTTTTGAAATACAGG
GGATTGTTGATTGTCCAGATAAGTACGCCATTCTCTGTCTGATGCGCAGTGATGAGTTCC
CCTGTGCGTGAATCCATTGTCTCTGCACGTGAAGGCTACGTATACCGTGCAACCACAAGG
GATGTCAATCCTGCGTCTCCTGATTGCTCTCTTCTTGGCCTCCCGATGCTGGACTTTGAT
TGGTACCTGAGTACAGCGGATTTGAGAGGGTGATGAAGGTCGCAT
>KT099132
CTAAATACGTTTAAGAAAAGACCAGTCGGAGGGCGTGAGATCGTCCAGACCCTGAAGTTC
ATGAAACATTTGTGAATCCCCAATGCCTTCCTGAGGTTGTAGTTGAATCTTATCTGCATC
TCTACCATTGTTTGATTCCCGTGCGTTAGACGAATCTCCTTTATGGTTTTGAAATACAGG
GGATTGTTGATTGTCCAGATAAGTACGCCATTCTCTGTCTGATGCGCAGTGATGAGTTCC
CCTGTGCGTGAATCCATTGTCTCTGCACGTGAAGGCTACGTATATCGTGCAACCACAAGG
GATGTCAATCCTGCGTCTCCTGATTGCTCTCTTCTTGGCCTCCCGATGCTGGACTTTGAT
TGGTACCTGAGTACAGCGGATTTGAGAGGGTGATGAAGGTCGCAT
>FR751146
CTAAATACGTTTAAGAAAAGACCAGTCGGAGGGCGTGAGATCGTCCAGACCCTGAAGTTC
ATGAAACATTTGTGAATCCCCAATTCCTTCCTGAGGTTGTAGTTGAATCTTATCTGCATC
TCTACCATTGTTTGATTCCCGTGCGTTAGAGGAATCTCCTTTATGGTTTTGAAATACAGG
GGATTGTTGATTGTCCAGATAAGTACGCCATTCTCTGTCTGATGCGCAGTGATGAGTTCC
CCTGTGCGTGAATCCATTGTCTCTGCACGTGAAGGCTACGTATACTGTGCAACCACAAGG
GATGTCAATCCTGCGTCTCCTGATTGCTCTCTTCTTGGCCTCCCGATGCTGAACTTTGAT
TGGTACCTGAGTACAGCGGATTTGAGAGGGTGATGAAGGTCGCAT
>FR751145
CTAAATACGTTTAAGAAAAGACCAGTCGGAGGGCGTGAGATCGTCCAGACCCTGAAGTTC
ATGAAACATTTGTGAATCCCCAATTCCTTCCTGAGGTTGTAGTTGAATCTTATCTGCATC
TCTACCATTGTTTGATTCCCGTGCGTTAGAGGAATCTCCTTTATGGTTTTGAAATACAGG
GGATTGTTGATTGTCCAGATAAGTACGCCATTCTCTGTCTGATGCGCAGTGATGAGTTCC
CCTGTGCGTGAATCCATTGTCTCTGCACGTGAAGGCTACGTATACTGTGCAACCACAAGG
GATGTCAATCCTGCGTCTCCTGATTGCTCTCTTCTTGGCCTCCCGATGCTGAACTTTGAT
TGGTACCTGAGTACAGCGGATTTGAGAGGGTGATGAAGGTCGCAT
>FR751144
CTAAATACGTTTAAGAAAAGACCAGTCGGAGGGCGTGAGATCGTCCAGACCCTGAAGTTC
ATGAAACATTTGTGAATCCCCAATTCCTTCCTGAGGTTGTAGTTGAATCTTATCTGCATC
TCTACCATTGTTTGATTCCCGTGCGTTAGAGGAATCTCCTTTATGGTTTTGAAATACAGG
GGATTGTTGATTGTCCAGATAAGTACGCCATTCTCTGTCTGATGCGCAGTGATGAGTTCC
CCTGTGCGTGAATCCATTGTCTCTGCACGTGAAGGCTACGTATACTGTGCAACCACAAGG
GATGTCAATCCTGCGTCTCCTGATTGCTCTCTTCTTGGCCTCCCGATGCTGAACTTTGAT
TGGTACCTGAGTACAGCGGATTTGAGAGGGTGATGAAGGTCGCAT
>FR751143
CTAAATACGTTTAAGAAAAGACCAGTCGGAGGGCGTGAGATCGTCCAGACCCTGAAGTTC
ATGAAACATTTGTGAATCCCCAATTCCTTCCTGAGGTTGTAGTTGAATCTTATCTGCATC
TCTACCATTGTTTGATTCCCGTGCGTTAGAGGAATCTCCTTTATGGTTTTGAAATACAGG
GGATTGTTGATTGTCCAGATAAGTACGCCATTCTCTGTCTGATGCGCAGTGATGAGTTCC
CCTGTGCGTGAATCCATTGTCTCTGCACGTGAAGGCTACGTATACTGTGCAACCACAAGG
GATGTCAATCCTGCGTCTCCTGATTGCTCTCTTCTTGGCCTCCCGATGCTGAACTTTGAT
TGGTACCTGAGTACAGCGGATTTGAGAGGGTGATGAAGGTCGCAT
>FR751142
CTAAATACGTTTAAGAAAAGACCAGTCGGAGGGCGTGAGATCGTCCAGACCCTGAAGTTC
ATGAAACATTTGTGAATCCCCAATTCCTTCCTGAGGTTGTAGTTGAATCTTATCTGCATC
TCTACCATTGTTTGATTCCCGTGCGTTAGAGGAATCTCCTTTATGGTTTTGAAATACAGG
GGATTGTTGATTGTCCAGATAAGTACGCCATTCTCTGTCTGATGCGCAGTGATGAGTTCC
CCTGTGCGTGAATCCATTGTCTCTGCACGTGAAGGCTACGTATACTGTGCAACCACAAGG
GATGTCAATCCTGCGTCTCCTGATTGCTCTCTTCTTGGCCTCCCGATGCTGAACTTTGAT
TGGTACCTGAGTACAGCGGATTTGAGAGGGTGATGAAGGTCGCAT
>FJ868828
CTAAATACGTTTAAGAAAAGACCAGTCGGAGGGCGTGAGATCGTCCAGACCCTGAAGTTC
ATGAAACATTTGTGAATCCCCAATTCCTTCCTGAGGTTGTAGTTGAATCTTATCTGCATC
TCTACCATTGTTTGATTCCCGTGCGTTAGAGGAATCTCCTTTATGGTTTTGAAATACAGG
GGATTGTTGATTGTCCAGATAAGTACGCCATTCTCTGTCTGATGCGCAGTGATGAGTTCC
CCTGTGCGTGAATCCATTGTCTCTGCACGTGAAGGCTACGTATACCGTGCAACCACAAGG
GATGTCAATCCTCCGTCTCCTGATTGCTCTCTTCTTCGCCTCCCGATGCTGAACTTTGAT
TGGTACCTGAGTACAGCGGATTTGAGATGGTGATGAAGGTCGCAT
>FN554532
CTAAATACGTTTAAGAAAAGACCAGTCGGAGGGCGTGAGATCGTCCAGACCCGGAAGGTC
ATGAAACATTTGTGAATCCCCAATTCCTTCCTGAGGTTGTAGTTGAATCTTATCTGCACC
TCTATCATTGTTTGATTCCCGTGCGTTAGCCGAAACTCCTTGATGGTTTTGAAATACAGG
GGATTGTTGATTGTCCAGATAAGTACGCCATTCTCGCTCTGATGCGCAGTGATGAGTTCC
CCTGTGCGAGAATCCATTGTCTCTGCACGTGAAGGCTACGTATACCGTGCAACCACAAGG
GATGTCAATCCTGCGTCTCCTGATTGCTCTCTTCTTGGCCTCCCGATGCTGGACTTTGAT
TGGTACCTGAGTACAGCGGATTTGAGAGGGTGATGAAGGTCGCAT
>FN554531
CTAAATACGTTTAAGAAAAGACCAGTCGGAGGGCGTGAGATCGTCCAGACCCGGAAGGTC
ATGAAACATTTGTGAATCCCCAATTCCTTCCTGAGGTTGTAGTTGAATCTTATCTGCACC
TCTATCATTGTTTGATTCCCGTGCGTTAGCCGAAACTCCTTGATGGTTTTGAAATACAGG
GGATTGTTGATTGTCCAGATAAGTACGCCATTCTCGCTCTGATGCGCAGTGATGAGTTCC
CCTGTGCGAGAATCCATTGTCTCTGCACGTGAAGGCTACGTATACCGTGCAACCACAAGG
GATGTCAATCCTGCGTCTCCTGATTGCTCTCTTCTTGGCCTCCCGATGCTGGACTTTGAT
TGGTACCTGAGTACAGCGGATTTGAGAGGGTGATGAAGGTCGCAT
>FN554530
CTAAATACGTTTAAGAAAAGACCAGTCGGAGGGCGTGAGATCGTCCAGACCCGGAAGTTC
ATGAAACATTTGTGAATCCCCAATTCCTTCCTGAGGTTGTAGTTGAATCTTATCTGCATC
TCTATCATTGTTTGATTCCCGTGCGTTAGCCGAAACTCCTTGATGGTTTTGAAATACAGG
GGATTGTTGATTGTCCAGATAAGTACGCCATTCTCGCTCTGATGCGCAGTGATGAGTTCC
CCTGTGCGTGAATCCATTGTCTCTGCACGTGAAGGCTACGTATACCGTGCAACCACAAGG
GATGTCAATCCTGCGTCTCCTGATTGCTCTCTTCTTGGCCTCCCGATGCTGGACTTTGAT
TGGTACCTGAGTACAGCGGATTTGAGAGGGTGATGAAGGTCGCAT
>FN554528
CTAAATACGTTTAAGAAAAGACCAGTCGGAGGGCGTGAGATCGTCCAGACCCGGAAGTTC
ATGAAACATTTGTGAATCCCCAATTCCTTCCTGAGGTTGTAGTTGAATCTTATCTGCATC
TCTATCATTGTTTGATTCCCGTGCGTTAGACGAAACTCCTTGATGGTTTTGAAATACAGG
GGATTGTTGATTGTCCAGATAAGTACGCCATTCTCGCTCTGATGCGCAGTGATGAGTTCC
CCTGTGCGTGAATCCATTGTCTCTGCACGTGAAGGCTACGTATACCGTGCAACCACAAGG
GATGTCAATCCTGCGTCTCCTGATTGCTCTCTTCTTGGCCTCCCGATGCTGGACTTTGAT
TGGTACCTGAGTACAGCGGATTTGAGAGGGTGATGAAGGTCGCAT
>FN554523
CTAAATACGTTTAAGAAAAGACCAGTCGGAGGGCGTGAGATCGTCCAGACCCGGAAGTTC
ATGAAACATTTGTGAATCCCCAATTCCTTCCTGAGGTTGTAGTTGAATCTTATCTGCATC
TCTATCATTGTTTGATTCCCGTGCGTTAGACGAAACTCCTTGATGGTTTTGAAATACAGG
GGATTGTTGATTGTCCAGATAAGTACGCCATTCTCGCTCTGATGCGCAGTGATGAGTTCC
CCTGTGCGTGAATCCATTGTCTCTGCACGTGAAGGCTACGTATACCGTGCAACCACAAGG
GATGTCAATCCTGCGTCTCCTGATTGCTCTCTTCTTGGCCTCCCGATGCTGGACTTTGAT
TGGTACCTGAGTACAGCGGATTTGAGAGGGTGATGAAGGTCGCAT
>FN554533
CTAAATACGTTTAAGAAAAGACCAGTCGGAGGGCGTGAGATCGTCCAGACCCGGAAGTTC
ATGAAACATTTGTGAATCCCCAATTCCTTCCTGAGGTTGTAGTTGAATCTTATCTGCATC
TCTATCATTGTTTGATTCCCGTGCGTTAGACGAAACTCCTTGATGGTTTTGAAATACAGG
GGATTGTTGATTGTCCAGATAAGTACGCCATTCTCGCTCTGATGCGCAGTGATGAGTTCC
CCTGTGCGTGAATCCATTGTCTCTGCACGTGAAGGCTACGTATACCGTGCAACCACAAGG
GATGTCAATCCTGCGTCTCCTGATTGCTCTCTTCTTGGCCTCCCGATGCTGGACTTTGAT
TGGTACCTGAGTACAGCGGATTTGAGAGGGTGATGAAGGTCGCAT
>FN554534
CTAAATACGTTTAAGAAAAGACCAGTCGGAGGGCGTGAGATCGTCCAGACCCGGAAGTTC
ATGAAACATTTGTGAATCCCCAATTCCTTCCTGAGGTTGTAGTTGAATCTTATCTGCATC
TCTATCATTGTTTGATTCCCGTGCGTTAGACGAAACTCCTTGATGGTTTTGAAATACAGG
GGATTGTTGATTGTCCAGATAAGTACGCCATTCTCGCTCTGATGCGCAGTGATGAGTTCC
CCTGTGCGTGAATCCATTGTCTCTGCACGTGAAGGCTACGTATACCGTGCAACCACAAGG
GATGTCAATCCTGCGTCTCCTGATTGCTCTCTTCTTGGCCTCCCGATGCTGGACTTTGAT
TGGTACCTGAGTACAGCGGATTTGAGAGGGTGATGAAGGTCGCAT
>FN554535
CTAAATACGTTTAAGAAAAGACCAGTCGGAGGGCGTGAGATCGTCCAGACCCGGAAGTTC
ATGAAACATTTGTGAATCCCCAATTCCTTCCTGAGGTTGTAGTTGAATCTTATCTGCATC
TCTATCATTGTTTGATTCCCGTGCGTTAGACGAAACTCCTTGATGGTTTTGAAATACAGG
GGATTGTTGATTGTCCAGATAAGTACGCCATTCTCGCTCTGATGCGCAGTGATGAGTTCC
CCTGTGCGTGAATCCATTGTCTCTGCACGTGAAGGCTACGTATACCGTGCAACCACAAGG
GATGTCAATCCTGCGTCTCCTGATTGCTCTCTTCTTGGCCTCCCGATGCTGGACTTTGAT
TGGTACCTGAGTACAGCGGATTTGAGAGGGTGATGAAGGTCGCAT
>FN554536
CTAAATACGTTTAAGAAAAGACCAGTCGGAGGGCGTGAGATCGTCCAGACCCGGAAGTTC
ATGAAACATTTGTGAATCCCCAATTCCTTCCTGAGGTTGTAGTTGAATCTTATCTGCATC
TCTATCATTGTTTGATTCCCGTGCGTTAGACGAAACTCCTTGATGGTTTTGAAATACAGG
GGATTGTTGATTGTCCAGATAAGTACGCCATTCTCGCTCTGATGCGCAGTGATGAGTTCC
CCTGTGCGTGAATCCATTGTCTCTGCACGTGAAGGCTACGTATACCGTGCAACCACAAGG
GATGTCAATCCTGCGTCTCCTGATTGCTCTCTTCTTGGCCTCCCGATGCTGGACTTTGAT
TGGTACCTGAGTACAGCGGATTTGAGAGGGTGATGAAGGTCGCAT
>FN554541
CTAAATACGTTTAAGAAAAGACCAGTCGGAGGGCGTGAGATCGTCCAGACCCGGAAGTTC
ATGAAACATTTGTGAATCCCCAATTCCTTCCTGAGGTTGTAGTTGAATCTTATCTGCATC
TCTATCATTGTTTGATTCCCGTGCGTTAGACGAAACTCCTTGATGGTTTTGAAATACAGG
GGATTGTTGATTGTCCAGATAAGTACGCCATTCTCGCTCTGATGCGCAGTGATGAGTTCC
CCTGTGCGTGAATCCATTGTCTCTGCACGTGAAGGCTACGTATACCGTGCAACCACAAGG
GATGTCAATCCTGCGTCTCCTGATTGCTCTCTTCTTGGCCTCCCGATGCTGGACTTTGAT
TGGTACCTGAGTACAGCGGATTTGAGAGGGTGATGAAGGTCGCAT
>FN554537
CTAAATACGTTTAAGAAAAGACCAGTCGGAGGGCGTGAGATCGTCCAGACCCGGAAGTTC
ATGAAACATTTGTGAATCCCCAATTCCTTCCTGAGGTTGTAGTTGAATCTTATCTGCATC
TCTATCATTGTTTGATTCCCGTGCGTTAGACGAAACTCCTTGATGGTTTTGAAATACAGG
GGATTGTTGATTGTCCAGATAAGTACGCCATTCTCGCTCTGATGCGCAGTGATGAGTTCC
CCTGTGCGTGAATCCATTGTCTCTGCACGTGAAGGCTACGTATACCGTGCAACCACAAGG
GATGTCAATCCTGCGTCTCCTGATTGCTCTCTTCTTGGCCTCCCGATGCTGGACTTTGAT
TGGTACCTGAGTACAGCGGATTTGAGAGGGTGATGAAGGTCGCAT
>FN554538
CTAAATACGTTTAAGAAAAGACCAGTCGGAGGGCGTGAGATCGTCCAGACCCGGAAGTTC
ATGAAACATTTGTGAATCCCCAATTCCTTCCTGAGGTTGTAGTTGAATCTTATCTGCATC
TCTATCATTGTTTGATTCCCGTGCGTTAGACGAAACTCCTTGATGGTTTTGAAATACAGG
GGATTGTTGATTGTCCAGATAAGTACGCCATTCTCGCTCTGATGCGCAGTGATGAGTTCC
CCTGTGCGTGAATCCATTGTCTCTGCACGTGAAGGCTACGTATACCGTGCAACCACAAGG
GATGTCAATCCTGCGTCTCCTGATTGCTCTCTTCTTGGCCTCCCGATGCTGGACTTTGAT
TGGTACCTGAGTACAGCGGATTTGAGAGGGTGATGAAGGTCGCAT
>FN554539
CTAAATACGTTTAAGAAAAGACCAGTCGGAGGGCGTGAGATCGTCCAGACCCGGAAGTTC
ATGAAACATTTGTGAATCCCCAATTCCTTCCTGAGGTTGTAGTTGAATCTTATCTGCATC
TCTATCATTGTTTGATTCCCGTGCGTTAGACGAAACTCCTTGATGGTTTTGAAATACAGG
GGATTGTTGATTGTCCAGATAAGTACGCCATTCTCGCTCTGATGCGCAGTGATGAGTTCC
CCTGTGCGTGAATCCATTGTCTCTGCACGTGAAGGCTACGTATACCGTGCAACCACAAGG
GATGTCAATCCTGCGTCTCCTGATTGCTCTCTTCTTGGCCTCCCGATGCTGGACTTTGAT
TGGTACCTGAGTACAGCGGATTTGAGAGGGTGATGAAGGTCGCAT
>FN554521
CTAAATACGTTTAAGAAAAGACCAGTCGGAGGGCGTGAGATCGTCCAGACCCGGAAGTTC
ATGAAACATTTGTGAATCCCCAATTCCTTCCTGAGGTTGTAGTTGAATCTTATCTGCATC
TCTATCATTGTTTGATTCCCGTGCGTTAGACGAAACTCCTTGATGGTTTTGAAATACAGG
GGATTGTTGATTGTCCAGATAAGTACGCCATTCTCGCTCTGATGCGCAGTGATGAGTTCC
CCTGTGCGTGAATCCATTGTCTCTGCACGTGAAGGCTACGTATACCGTGCAACCACAAGG
GATGTCAATCCTGCGTCTCCTGATTGCTCTCTTCTTGGCCTCCCGATGCTGGACTTTGAT
TGGTACCTGAGTACAGCGGATTTGAGAGGGTGATGAAGGTCGCAT
>FN554540
CTAAATACGTTTAAGAAAAGACCAGTCGGAGGGCGTGAGATCGTCCAGACCCGGAAGTTC
ATGAAACATTTGTGAATCCCCAATTCCTTCCTGAGGTTGTAGTTGAATCTTATCTGCATC
TCTATCATTGTTTGATTCCCGTGCGTTAGACGAAACTCCTTGATGGTTTTGAAATACAGG
GGATTGTTGATTGTCCAGATAAGTACGCCATTCTCGCTCTGATGCGCAGTGATGAGTTCC
CCTGTGCGTGAATCCATTGTCTCTGCACGTGAAGGCTACGTATACCGTGCAACCACAAGG
GATGTCAATCCTGCGTCTCCTGATTGCTCTCTTCTTCGCCTCCCGATGCTGGACTTTGAT
TGGTACCTGAGTACAGCGGATTTGAGAGGGTGATGAAGGTCGCAT
>FN554522
CTAAATACGTTTAAGAAAAGACCAGTCGGAGGGCGTGAGATCGTCCAGACCCGGAAGTTC
ATGAAACATTTGTGAATCCCCAATTCCTTCCTGAGGTTGTAGTTGAATCTTATCTGCATC
TCTATCATTGTTTGATTCCCGTGCGTTAGACGAAACTCCTTGATGGTTTTGAAATACAGG
GGATTGTTGATTGTCCAGATAAGTACGCCATTCTCGCTCTGATGCGCAGTGATGAGTTCC
CCTGTGCGTGAATCCATTGTCTCTGCACGTGAAGGCTACGTATACCGTGCAACCACAAGG
GATGTCAATCCTGCGTCTCCTGATTGCTCTCTTCTTCGCCTCCCGATGTTGGACTTTGAT
TGGTACCTGAGTACAGCGGATTTGAGAGGGTGATGAAGGTCGCAT
>FN554529
CTAAATACGTTTAAGAAAAGACCAGTCGGAGGGCGTGAGATCGTCCAGACCCGGAAGTTC
ATGAAACATTTGTGAATCCCCAATTCCTTCCTGAGGTTGTAGTTGAATCTTATCTGCATC
TCTATCATTGTTTGATTCCCGTGCGTTAGACGAAACTCCTTGATGGTTTTGAAATACAGG
GGATTGTTGATTGTCCAGATAAGTACGCCATTCTCGCTCTGATGCGCAGTGATGAGTTCC
CCTGTGCGTGAATCCATTGTCTCTGCACGTGAAGGCTACGTATACCGTGCAACCACAAGG
GATGTCAATCCTGCGTCTCCTGATTGCTCTCTTCTTCGCCTCCCGATGCTGGACTTTGAT
TGGTACCTGAGTACAGCGGATTTGAGAGAGTGATGAAGGTCGCAT
>FN554527
CTAAATACGTTTAAGAAAAGACCAGTCGGAGGGCGTGAGATCGTCCAGACCCGGAAGTTC
ATGAAACATTTGTGAATCCCCAATTCCTTCCTGAGGTTGTAGTTGAATCTTATCTGCATC
TCTATCATTGTTTGATTCCCGTGCGTTAGACGAAACTCCTTGATGGTTTTGAAATACAGG
GGATTGTTGATTGTCCAGATAAGTACGCCATTCTCGCTCTGATGCGCAGTGATGAGTTCC
CCTGTGCGTGAATCCATTGTCTCTGCACGTGAAGGCTACGTATACCGTGCAACCACAAGG
GATGTCAATCCTGCGTCTCCTGATTGCTCTCTTCTTCGCCTCCCGATGCTGGACTTTGAT
TGGTACCTGAGTACAGCGGATTTGAGAGAGTGATGAAGGTCGCAT
>FN554525
CTAAATACGTTTAAGAAAAGACCAGTCGGAGGGCGTGAGATCGTCCAGACCCGGAAGTTC
ATGAAACATTTGTGAATCCCCAATTCCTTCCTGAGGTTGTAGTTGAATCTTATCTGCATC
TCTATCATTGTTTGATTCCCGTGCGTTAGACGAAACTCCTTGATGGTTTTGAAATACAGG
GGATTGTTGATTGTCCAGATAAGTACGCCATTCTCGCTCTGATGCGCAGTGATGAGTTCC
CCTGTGCGTGAATCCATTGTCTCTGCACGTGAAGGCTACGTATACCGTGCAACCACAAGG
GATGTCAATCCTGCGTCTCCTGATTGCTCTCTTCTTCGCCTCCCGATGCTGGACTTTGAT
TGGTACCTGAGTACAGCGGATTTGAGAGAGTGATGAAGGTCGCAT
>FN554524
CTAAATACGTTTAAGAAAAGACCAGTCGGAGGGCGTGAGATCGTCCAGACCCGGAAGTTC
ATGAAACATTTGTGAATCCCCAATTCCTTCCTGAGGTTGTAGTTGAATCTTATCTGCATC
TCTATCATTGTTTGATTCCCGTGCGTTAGACGAAACTCCTTGATGGTTTTGAAATACAGG
GGATTGTTGATTGTCCAGATAAGTACGCCATTCTCGCTCTGATGCGCAGTGATGAGTTCC
CCTGTGCGTGAATCCATTGTCTCTGCACGTGAAGGCTACGTATACCGTGCAACCACAAGG
GATGTCAATCCTGCGTCTCCTGATTGCTCTCTTCTTCGCCTCCCGATGCTGGACTTTGAT
TGGTACCTGAGTACAGCGGATTTGAGAGAGTGATGAAGGTCGCAT
>FN554520
CTAAATACGTTTAAGAAAAGACCAGTCGGAGGGCGTGAGATCGTCCAGACCCGGAAGTTC
ATGAAACATTTGTGAATCCCCAATTCCTTCCTGAGGTTGTAGTTGAATCTTATCTGCATC
TCTATCATTGTTTGATTCCCGTGCGTTAGACGAAACTCCTTGATGGTTTTGAAATACAGG
GGATTGTTGATTGTCCAGATAAGTACGCCATTCTCGCTCTGATGCGCAGTGATGAGTTCC
CCTGTGCGTGAATCCATTGTCTCTGCACGTGAAGGCTACGTATACCGTGCAACCACAAGG
GATGTCAATCCTGCGTCTCCTGATTGCTCTCTTCTTCGCCTCCCGATGCTGGACTTTGAT
TGGTACCTGAGTACAGCGGATTTGAGAGGGTGATGAAGGTCGCAT
>FN554526
CTAAATACGTTTAAGAAAAGACCAGTCGGAGGGCGTGAGATCGTCCAGACCCGGAAGTTC
ATGAAACATTTGTGAATCCCCAATTCCTTCCTGAGGTTGTAGTTGAATCTTATCTGCATC
TCTATCATTGTTTGATTCCCGTGCGTTAGACGAAACTCCTTGATGGTTTTGAAATACAGG
GGATTGTTGATTGTCCAGATAAGTACGCCATTCTCGCTCTGATGCGCAGTGATGAGTTCC
CCTGTGCGTGAATCCATTGTCTCTGCACGTGAAGGCTACGTATACCGTGCAACCACAAGG
GATGTCAATCCTGCGTCTCCTGATTGCTCTCTTCTTCGCCTCCCGATGCTGGACTTTGAT
TGGTACCTGAGTACAGCGGATTTGAGAGGGTGATGAAGATCGCAT
>FN554519
CTAAATACGTTTAAGAAAAGACCAGTCGGAGGGCGTGAGATCGTCCAGACCCGGAAGTTC
ATGAAACATTTGTGAATCCCCAATTCCTTCCTGAGGTTGTAGTTGAATCTTATCTGCATC
TCTATCATTGTTTGATTCCCGTGCGTTAGACGAAACTCCTTGATGGTTTTGAAATACAGG
GGATTGTTGATTGTCCAGATAAGTACGCCATTCTCGCTCTGATGCGCAGTGATGAGTTCC
CCTGTGCGTGAATCCATTGTCTCTGCACGTGAAGGCTACGTATACCGTGCAACCACAAGG
GATGTCAATCCTGCGTCTCCTGATTGCTCTCTTCTTCGCCTCCCGATGCTGGACTTTGAT
TGGTACCTGAGTACAGCGGATTTGAGAGGGTGATGAAGGTCGCAT
>KT454831
CTAAATACGTTTAAGAAAAGACCAATCGGAGGGCGTGAGATCGTCCAGACCCTGAAGTTC
ATGAAACATTTGTGAATCCCCAATTCCTTCCTGAGGTTGTAGTTGAATCTTATCTGCATC
TCTACCATTGTTTGATTCCCGTGCGTTAGATGAATCTCCTTGATGGTTTTGAAATACAGG
GGATTGTTGATTGTCCAGATAAGTACGCCATTCTCTGCCTGATGCGCAGTGATGAGTTCC
CCTGTGCGTGAATCCATTGTCTAGGCACTTGAAGGCTACGTATACCGTGCAACCACAAGG
GATGTCAATCCTGCGTCTCCTGATTGCTCTCTTCTTGGCCTCCCGATGCTGCACTTTGAT
TGGTACCTGAGTACAGCGGATTTGAGAGGGTGATGAAGGTGGCAT
