# Supplementary material for: Gene Overlapping as a Modulator of Begomovirus Evolution
Source: Microorganisms. 2022 Feb 4;10(2):366. doi: 10.3390/microorganisms10020366 (PMC8875319; doi:10.3390/microorganisms10020366)
Supplement: Supplementary file 1 [file microorganisms-10-00366-s001.zip › File S1/Cotton_leaf_curl_Gezira_virus/DNA_AC1.fasta]

>KT454831
TCAATCCTGCGTCTCCTGATTGCTCTCTTCTTGGCCTCCCGATGCTGCACTTTGATTGGT
ACCTGAGTACAGCGGATTTGAGAGGGTGATGAAGGTGGCATTCTTTAATGCCCAGGATTT
CAGATGCGCGTTCTTGTCCTCGTCTAAAAACTCTTTATACGAGGAATTGGGACCTGGATT
GCAGAGGAAGATTGTTGGGATGCCCCCTTTAATTTGAACTGGCTTCCCGTACTTTGTGTT
GCTTTGCCAGTCTTTCTGGGCCCCCATGAACTCCTTGAAGTGTTTCAGATAATGTGGGTC
AACATCATCTATGACGTTATACCATGCGTCATTACTGAACACCTTTGGGCTTAGATCAAG
ATGGCCACACAGATAATTGTGAGGCCCAAGACTTCTGGCCCATACGGTCTTCCCTGTTCT
GCTATCCCCTTCAATAACTATACTAATCGGCCTATCTGGCCGCGCAGCGGCCTCAACGAC
GTTATCTGCCGCCCATTCTTCAAGTTCTTCAGGAACTTGGTCGAAAGAAGAAGATAAAAA
AGGAGAAACATAAGGAGCTGGAGGCTCCTCAAAAATCCTATCTAAATTATTAGTTAAATT
ATGAAATTGTAAAACATAATCTTTGGGAGCTAATTCCCGTATAACTTTAAGAGCCTCTGC
CTTACTTCCTGCGTTAAGCGCTGCGGCGTAAGCGTCATTGGCTGTCTGTTGGCCTCCTCT
GGCAGATCTGCCGTCGATCTGGAATACTCCCCATTCGAGTGTATCTCCATCCTTGTTGAT
GTAGGACTTGACGTCGGAGCTGGATTTAGCTCCCTGTATGTTTGGATGGAAATGTGCTGA
CCTATTTGGGGATACCAGGTCGAAGAATCTCTTATTTTGGCAGTTGTATTTCCCTTCGAA
CTGGAGAAGCACATGGAGATGAGGCTGGCCATTTTTGTGAAACTCTCTGCAAATCTTGAT
GTATTTTATATTTGTTGGGGTGTTTAGGTTTAGAAGTTGCTCTAGTGCCTCTTCTTTAGA
AAGAGAACATTTTGGGAAAGTGAGGAAATAGTTTTTAGAATTTACTCTGAATTTATTTGT
AGGAGCCAT
>FN554541
TCAATCCTGCGTCTCCTGATTGCTCTCTTCTTGGCCTCCCGATGCTGGACTTTGATTGGT
ACCTGAGTACAGCGGATTTGAGAGGGTGATGAAGGTCGCATTCTTTAATGCCCAGGATTT
GAGATGCGCGTTTTTCTCCTCGTCTAAATACTCTTTATATGAGGAATTGGGACCTGGATT
GCAGAGGAAGATTGTTGGGATGCCTCCTTTAATTTGAACTGGTTTCCCGTATTTCGTGTT
GCTTTGCCAGTCCTTTTGTGCCCCCATGAATTCCTTAAAGTGTTTCAGATAATGCGGGTC
AACATCATCGATGACGTTATACCATGCGTCATTACTGAACACCTTTGGGCTTAGATCAAG
ATGGCCGCACAGATAATTGTGAGGCCCAAGACTTCTGGCCCATACGGTCTTCCCTGTTCT
GCTATCCCCTTCAATCACTATACTAATCGGTCTATCTGGCCGCGCAGCGGCCTCAACGAC
GTTCTCCGCCGCCCATTCTTCAAGTTCTTCTGGAACTTGGTCGAACGAAGAAGACAAAAA
AGGAGAAACATAAGGAGCTGGAGGCTCCTGAAAAATCCTATCTAAATTATTAATTAAATT
ATGATATTGTAAAACAAAATCCTTGGGAGCTAACTCCCTTATAACCCTAAGAGCCTCTGT
CTTACTTCCTGCGTTAAGCGCTGCGGCGTAAGCGTCATTGGCAGATTGTTGTCCCCCTCT
TGCAGATCTCCCGTCGATCTGGAACTCTCCCCATTCGAGTGTGTCTCCATCCTTGTCGAT
GTAGGACTTGACGTCGGAGCTGGATTTAGCTCCCTGAATGTTTGGATGGAAATGTGCTGA
CCTATTTGGGGAGACCAGGTCGAAGAATCTCTTATTTTGGCAGTTGTACTTCCCTTCGAA
CTGGAGAAGCACATGCAGATGAGGCTGGCCATCCTCGTGAAGCTCTCTGCAAATCTTGAT
GTATTTTTTATTTGTTGGCTTATTTAGGTTTAGAAGTTGCTCTAGTGCTTCTTCTTTAGA
AAGAGAACATTTTGGGAAAGTGAGGAAATAGTTTTTAGAATTTATTCTGAATTTCTTTGT
AGGAGCCAT
>FR751146
TCAATCCTGCGTCTCCTGATTGCTCTCTTCTTGGCCTCCCGATGCTGAACTTTGATTGGT
ACCTGAGTACAGCGGATTTGAGAGGGTGATGAAGGTCGCATTCTTTAATGCCCAGGATTT
GAGATGCGCGTTCTTGTCCTCGTCTAAATACTCTTTATACGAGGAATTGGGACCTGGATT
GCAGAGGAAGATTGTTGGGATGCCCCCTTTAAGTTGAACTGGTTTCCCGTATTTTGTGTT
GCTTTGCCAGTCCTTTTGTGCACCCATGAACTCCTTAAAGTGTTTCAGATAATGCGGGTC
AACATCATCTATGACGTTATACCATGCGTCATTACTGAACACTTTTGGGCTTAGATCAAG
ATGGCCGCACAGATAATTGTGAGGCCCAAGACTTCTGGCCCATACGGTCTTTCCTGTTCT
GCTTTCCCCTTCAATCACTATACTAATCGGTCTACTTGGCCGCGCAGCGGCCTCAACGAC
GTTCTCCGCCGCCCATTCTTCAAGTTCTTCTGGAACTTGGTCGAACGAAGAAGACAAAAA
AGGAGAAACATAAGGAGCTGGAGGCTCCTGAAAAATCCTTTCTAAATTACTATTTAAATT
ATGAAATTGTAAAACAAAATCTTTGGGAGCTAACTCCCTTATAACCCTAAGAGCCTCTGC
CTTACTTCCTGCGTTAAGCGCTGCGGCGTAAGCGTCATTGGCGGTCTGTTGTCCTCCTCT
TGCAGATCTTCCGTCGATCTGGAATTCTCCCCATTCCAGTGTGTCTCCATCCTTGTCGAT
GTAGGACTTGACGTCGGAGCTGGATTTAGCTCCCTGAATGTTTGGATGGAAATGTGTTGA
CCTATTTGGGGAGACCAGGTCGAAGAGTCTCTGATTTTGGCACTTGAACTTCCCTTCGAA
CTGGAGAAGCACATGTAGATGAGGTTGGCCATCCTCGTGAAGCTCTCTGCAGATCTTGAT
ATATTTCTTGTTTGAAGCTGTGCTTATTTGCTGAATTTGCTCTAGGGCTTCTTCTTTGGT
TAGAGAACATTTTGGGAAAGTTAGGAAATAATTCTTGGCATATATTTGGAATCTGTGGGG
AGGAGCCAT
>FR751144
TCAATCCTGCGTCTCCTGATTGCTCTCTTCTTGGCCTCCCGATGCTGAACTTTGATTGGT
ACCTGAGTACAGCGGATTTGAGAGGGTGATGAAGGTCGCATTCTTTAATGCCCAGGATTT
GAGATGCGCGTTCTTGTCCTCGTCTAAATACTCTTTATACGAGGAATTGGGACCTGGATT
GCAGAGGAAGATTGTTGGGATGCCCCCTTTAAGTTGAACTGGTTTCCCGTATTTTGTGTT
GCTTTGCCAGTCCTTTTGTGCACCCATGAACTCCTTAAAGTGTTTCAGATAATGCGGGTC
AACATCATCTATGACGTTATACCATGCGTCATTACTGAACACTTTTGGGCTTAGATCAAG
ATGGCCGCACAGATAATTGTGAGGCCCAAGACTTCTGGCCCATACGGTCTTTCCTGTTCT
GCTTTCCCCTTCAATCACTATACTAATCGGTCTACTTGGCCGCGCAGCGGCCTCAACGAC
GTTCTCCGCCGCCCATTCTTCAAGTTCTTCTGGAACTTGGTCGAACGAAGAAGACAAAAA
AGGAGAAACATAAGGAGCTGGAGGCTCCTGAAAAATCCTTTCTAAATTACTATTTAAATT
ATGAAATTGTAAAACAAAATCTTTGGGAGCTAACTCCCTTATAACCCTAAGAGCCTCTGC
CTTACTTCCTGCGTTAAGCGCTGCGGCGTAAGCGTCATTGGCGGTCTGTTGTCCTCCTCT
TGCAGATCTTCCGTCGATCTGGAATTCTCCCCATTCCAGTGTGTCTCCATCCTTGTCGAT
GTAGGACTTGACGTCGGAGCTGGATTTAGCTCCCTGAATGTTTGGATGGAAATGTGTTGA
CCTATTTGGGGAGACCAGGTCGAAGAGTCTCTGATTTTGGCACTTGAACTTCCCTTCGAA
CTGGAGAAGCACATGTAGATGAGGTTGGCCATCCTCGTGAAGCTCTCTGCAGATCTTGAT
ATATTTCTTGTTTGAAGCTGTGCTTATTTGCTGAATTTGCTCTAGGGCTTCTTCTTTGGT
TAGAGAACATTTTGGGAAAGTTAGGAAATAATTCTTGGCATATATTTGGAATCTGTGGGG
AGGAGCCAT
>FR751143
TCAATCCTGCGTCTCCTGATTGCTCTCTTCTTGGCCTCCCGATGCTGAACTTTGATTGGT
ACCTGAGTACAGCGGATTTGAGAGGGTGATGAAGGTCGCATTCTTTAATGCCCAGGATTT
GAGATGCGCGTTCTTGTCCTCGTCTAAATACTCTTTATACGAGGAATTGGGACCTGGATT
GCAGAGGAAGATTGTTGGGATGCCCCCTTTAATTTGAACTGGTTTCCCGTATTTTGTGTT
GCTTTGCCAGTCCTTTTGTGCACCCATGAACTCCTTAAAGTGTTTCAGATAATGCGGGTC
AACATCATCTATGACGTTATACCATGCGTCATTACTGAACACTTTTGGGCTTAGATCAAG
ATGGCCGCACAGATAATTGTGAGGCCCAAGACTTCTGGCCCATACGGTCTTTCCTGTTCT
GCTTTCCCCTTCAATCACTATACTAATCGGTCTACTTGGCCGCGCAGCGGCCTCAACGAC
GTTCTCCGCCGCCCATTCTTCAAGTTCTTCTGGAACTTGGTCGAACGAAGAAGACAAAAA
AGGAGAAACATAAGGAGCTGGAGGCTCCTGAAAAATCCTTTCTAAATTACTATTTAAATT
ATGAAATTGTAAAACAAAATCTTTGGGAGCTAACTCCCTTATAACCCTAAGAGCCTCTGC
CTTACTTCCTGCGTTAAGCGCTGCGGCGTAAGCGTCATTGGCGGTCTGTTGTCCTCCTCT
TGCAGATCTTCCGTCGATCTGGAATTCTCCCCATTCCAGTGTGTCTCCATCCTTGTCGAT
GTAGGACTTGACGTCGGAGCTGGATTTAGCTCCCTGAATGTTTGGATGGAAATGTGTTGA
CCTATTTGGGGAGACCAGGTCGAAGAGTCTCTGATTTTGGCACTTGAACTTCCCTTCGAA
CTGGAGAAGCACATGTAGATGAGGTTGGCCATCCTCGTGAAGTTCTCTGCAGATCTTGAT
ATATTTCTTGTTTGAAGCTGTGCTTATTTGCTGAATTTGCTCTAGGGCTTCTTCTTTGGT
TAGAGAACATTTTGGGAAAGTTAGGAAATAATTCTTGGCATATATTTGGAATCTGTGGGG
AGGAGCCAT
>FR751142
TCAATCCTGCGTCTCCTGATTGCTCTCTTCTTGGCCTCCCGATGCTGAACTTTGATTGGT
ACCTGAGTACAGCGGATTTGAGAGGGTGATGAAGGTCGCATTCTTTAATGCCCAGGATTT
GAGATGCGCGTTCTTGTCCTCGTCTAAATACTCTTTATACGAGGAATTGGGACCTGGATT
GCAGAGGAAGATTGTTGGGATGCCCCCTTTAATTTGAACTGGTTTCCCGTATTTTGTGTT
GCTTTGCCAGTCCTTTTGTGCACCCATGAACTCCTTAAAGTGTTTCAGATAATGCGGGTC
AACATCATCTATGACGTTATACCATGCGTCATTACTGAACACTTTTGGGCTTAGATCAAG
ATGGCCGCACAGATAATTGTGAGGCCCAAGACTTCTGGCCCATACGGTCTTTCCTGTTCT
GCTTTCCCCTTCAATCACTATACTAATCGGTCTACTTGGCCGCGCAGCGGCCTCAACGAC
GTTCTCCGCCGCCCATTCTTCAAGTTCTTCTGGAACTTGGTCGAACGAAGAAGACAAAAA
AGGAGAAACATAAGGAGCTGGAGGCTCCTGAAAAATCCTTTCTAAATTACTATTTAAATT
ATGAAATTGTAAAACAAAATCTTTGGGAGCTAACTCCCTTATAACCCTAAGAGCCTCTGC
CTTACTTCCTGCGTTAAGCGCTGCGGCGTAAGCGTCATTGGCGGTCTGTTGTCCTCCTCT
TGCAGATCTACCGTCGATCTGGAATTCTCCCCATTCCAGTGTGTCTCCATCCTTGTCGAT
GTAGGACTTGACGTCGGAGCTGGATTTAGCTCCCTGAATGTTTGGATGGAAATGTGTTGA
CCTATTTGGGGAGACCAGGTCGAAGAGTCTCTGATTTTGGCACTTGAACTTCCCTTCGAA
CTGGAGAAGCACATGTAGATGAGGTTGGCCATCCTCGTGAAGCTCTCTGCAGATCTTGAT
ATATTTCTTGTTTGAAGCTGTGCTTATTTGCTGAATTTGCTCTAGGGCTTCTTCTTTGGT
TAGAGAACATTTTGGGAAAGTTAGGAAATAATTCTTGGCATATATTTGGAATCTGTGGGG
AGGAGCCAT
>AF155064
TCAATCCTGCGTCTCCTGATTGCTCTCTTCTTGGCCTCCCGATGCTGGACTTTGATTGGT
ACCTGAGTACAGCGGATTTGAGAGGGTGATGAAGGTCGCATTCTTTAATGCCCAGGATTT
GAGATGCGCGTTCTTGTCCTCGTCTAAATACTCTTTATAAGAGGAATTGGGACCTGGATT
GCAGAGGAAGATTGTTGGGATGCCCCCTTTAATTTGAACTGGTTTCCCGTATTTTGTGTT
GCTTTGCCAGTCCTTTTGTGCCCCCATGAACTCCTTAAAGTGTTTCAGATAATGCGGGTC
AACATCATCTATGACGTTATACCATGCGTCATTACTGAACACCTTTGGGCTCAGATCAAG
ATGACCGCACAGATAATTGTGAGGCCCAAGACTTCTGGCCCATACGGTCTTTCCTGTTCT
GCTTTCCCCTTCAATCACTATACTAATCGGTCTACTTGGCCGCGCAGCGGCCTCAACGAC
GTTCTCCGCCGCCCATTCTTCAAGTTCTTCTGGAACTTGGTCGAACGAAGAAGACAAAAA
AGGAGAAACATAAGGAGCTGGAGGCTCCTGAAAAATCCTCTCTAAATTACTATTTAAATT
ATGAAATTGTAAAACAAAATCTTTGGGAGCTAACTCCCTTATAACCCTAAGAGCCTCTGC
CTTACTTCCTGCGTTAAGCGCTGCGGCGTAAGCGTCATTGGCGGTCTGTTGTCCTCCTCT
TGCAGATCTTCCGTCGATCTGGAATTCTCCCCATTCCAGTGTGTCTCCATCCTTGTCGAT
GTAGGACTTGACGTCGGAGCTGGATTTAGCTCCCTGAATGTTTGGATGGAAATGTGCTGA
CCTATTTGGGGAGACCAGGTCGAAGAGTCTCTGATTTTGGCACTTGAACTTCCCTTCGAA
CTGGAGAAGCACATGTAGATGAGGTTGGCCATCCTCGTGAAGCTCTCTGCAGATCTTGAT
ATATTTCTTGTTTGAAGCTGTGCTTATTTTCTGTATTTGCTCTAGGGCTTCCTCTTTTGT
TAGAGAACATTTTGGGAAAGTTAGGAAATAATTCTTGGCATATATTTGGAATCTGTGGGG
AGGAGCCAT
>FN554523
TCAATCCTGCGTCTCCTGATTGCTCTCTTCTTGGCCTCCCGATGCTGGACTTTGATTGGT
ACCTGAGTACAGCGGATTTGAGAGGGTGATGAAGGTCGCATTCTTTAATGCCCAGGATTT
GAGATGCGCGTTTTTCTCCTCGTCTAAATACTCTTTATATGAGGAATTGGGACCTGGATT
GCAGAGGAAGATTGTTGGGATGCCTCCTTTAATTTGAACTGGTTTCCCGTATTTTGTGTT
GCTTTGCCAGTCCTTTTGTGCCCCCATGAATTCCTTAAAGTGTTTCAGATAATGCGGGTC
GACATCATCGATGACGTTATACCATGCGTCATTACTGAACACCTTTGGGCTTAGATCAAG
ATGGCCGCACAGATAATTGTGAGGCCCAAGACTTCTGGCCCATACGGTCTTCCCTGTTCT
GCTATCCCCTTCAATCACTATACTAATCGGTCTATCTGGCCGCGCAGCGGCCTCAACGAC
GTTCTCCGCCGCCCATTCTTCAAGTTCTTCTGGAACTTGGTCGAAAGAAGAAGACAAAAA
AGGAGAAACATAAGGAGCTGGAGGCTCCTCAAAAATCCTCTCTAAATTACTATTTAAATT
ATGAAATTGTAAAACAAAATCTTTGGGAGCTAACTCCCTTATAACCCTAAGAGCCTCTGC
CTTACTTCCTGCGTTAAGCGCTGCGGCGTAAGCGTCATTGGCTGTCTGTTGGCCTCCTCT
GGCAGATCTTCCGTCGATCTGGAATTCTCCCCATTCGAGTGTGTCTCCATCCTTGTCGAT
GTAGGACTTGACGTCGGAGCTGGATTTAGCTCCCTGAATGTTTGGATGGAAATGTGTTGA
CCTATTTGGGGAGACCAGGTCGAATAGTCTCTGATTTTGGCACTTGAACTTCCCTTCGAA
CTGGAGAAGCACATGCAGATGAGGTTGGCCATCCTCGTGAAGCTCTCTGCAGATCTTGAT
GTATTTCTTGTTTGATGCTGTACTTATTTTCTGTAATTGCTCTAGGGCTTCCTCTTTGGT
TAGAGAACATTTTGGGAAAGTTAGGAAAAAATTCTTGGCATATATTTGGAATCTCTTGTT
AGGAGCCAT
>FN554521
TCAATCCTGCGTCTCCTGATTGCTCTCTTCTTGGCCTCCCGATGCTGGACTTTGATTGGT
ACCTGAGTACAGCGGATTTGAGAGGGTGATGAAGGTCGCATTCTTTAATGCCCAGGATTT
GAGATGCGCGTTTTTCTCCTCGTCTAAATACTCTTTATATGAGGAATTGGGACCTGGATT
GCAGAGGAAGATTGTTGGGATGCCTCCTTTAATTTGAACTGGTTTCCCGTATTTTGTGTT
GCTTTGCCAGTCCTTTTGTGCCCCCATGAATTCCTTAAAGTGTTTCAGATAATGCGGGTC
AACATCATCGATGACGTTATACCATGCGTCATTACTGAACACCTTTGGGCTTAGATCAAG
ATGGCCGCACAGATAATTGTGAGGCCCAAGACTTCTGGCCCATACGGTCTTCCCTGTTCT
GCTATCCCCTTCAATCACTATACTAATCGGTCTATCTGGCCGCGCAGCGGCCTCAACGAC
GTTCTCCGCCGCCCATTCTTCAAGTTCTTCTGGAACTTGGTCGAAAGAAGAAGACAAAAA
AGGAGAAACATAAGGAGCTGGAGGCTCCTCAAAAATCCTCTCTAAATTACTATTTAAATT
ATGAAATTGTAAAACAAAATCTTTGGGAGCTAACTCCCTTATAACCCTAAGAGCCTCTGC
CTTACTTCCTGCGTTAAGCGCTGCGGCGTAAGCGTCATTGGCTGTCTGTTGGCCTCCTCT
GGCAGATCTTCCGTCGATCTGGAATTCTCCCCATTCGAGTGTGTCTCCATCCTTGTCGAT
GTAGGACTTGACGTCGGAGCTGGATTTAGCTCCCTGAATGTTTGGATGGAAATGTGTTGA
CCTATTTGGGGAGACCAGGTCGAATAGTCTCTGATTTTGGCACTTGAACTTCCCTTCGAA
CTGGAGAAGCACATGCAGATGAGGTTGGCCATCCTCGTGAAGCTCTCTGCAGATCTTGAT
GTATTTCTTGTTTGATGCTGTACTTATTTGCTGTAATTGCTCTAGGGCTTCCTCTTTGGT
TAGAGAACATTTTGGGAAAGTTAGGAAAAAATTCTTGGCATATATTTGGAATCTCTTGTT
AGGAGCCAT
>FN554526
TCAATCCTGCGTCTCCTGATTGCTCTCTTCTTCGCCTCCCGATGCTGGACTTTGATTGGT
ACCTGAGTACAGCGGATTTGAGAGGGTGATGAAGATCGCATTCTTTACTGCCCAGGATTT
GAGATGCGCGTTTTTTTCCTCGTCTAAATACTCTTTATAGGAGGAATTGGGACCTGGATT
GCAGAGGAAGATTGTTGGGATGCCACCTTTAATTTGAACTGGTTTCCCGTATTTCGTGTT
GCTTTGCCAGTCCTTTTGTGCACCCATGAACTCCTTAAAGTGTTTCAGATAATGCGGGTC
AACATCATCTATGACGTTATACCATGCGTCATTACTGAACACCTTTGGGCTCAGATCAAG
ATGGCCGCACAGATAATTGTGAGGCCCAAGACTTCTGGCCCATACGGTCTTTCCTGTTCT
ACTTTCCCCTTCAATCACTATACTAATTGGTCTATCTGGCCGCGCAGCGGCCTCAACGAC
GTTCTCCGCCGCCCATTCTTCAAGTTCTTCTGGAACTTGGTCGAACGAAGAAGACAAAAA
AGGAGAAACATAAGGAGCTGGAGGCTCCTGAAAAATCCTCTCTAAATTACTATTTAAATT
ATGAAATTGTAAAACAAAATCTTTGGTAGCTAACTCCCTTATAACCCTAAGAGCCTCTGC
CTTACTTCCTGCGTTAAGCGCTGCGGCGTAAGCGTCATTGGCTGTCTGTTGGCCTCCTCT
GGCAGATCTTCCGTCGATCTGGAATTCTCCCCATTCGAGTGTGTCTCCATCCTTGTCGAT
GTAGGACTTGACGTCGGAGCTGGATTTAGCTCCCTGAATGTTTGGATGGAAATGTGCTGA
CCTATTTGGGGAGACCAAGTCGAATAGTCTCTGATTTTGGCACTTGAACTTCCCTTCGAA
CTGGAGAAGCACATGCAGATGAGGTTGGCCATCCTCGTGAAGCTCTCTGCAAATCTTGAT
GTATTTCTTGTTTGATGCTGTACTTATTTTCTGTAATTGCTCTAGGGCTTCCTCTTTGGT
TAGAGAACATTTTGGGAAAGTTAGGAAAAAATTCTTTGCATATATTTGGAATCGCTTGTT
AGGAGCCAT
>FN554531
TCAATCCTGCGTCTCCTGATTGCTCTCTTCTTGGCCTCCCGATGCTGGACTTTGATTGGT
ACCTGAGTACAGCGGATTTGAGAGGGTGATGAAGGTCGCATTTTTTAATGCCCAGGATTT
GAGATGCGCGTTCTTCTCCTCGTCTAAATACTCTTTATAGGAGGAATTGGGACCTGGATT
GCAGAGGAAGATTGTTGGAATGCCCCCTTTAATTTGAACTGGTTTCCCGTATTTCGTGTT
GCTTTGCCAGTCCTTTTGTGCACCCATGAACTCTTTAAAGTGTTTCAGATAATGCGGGTC
AACATCATCAATGACGTTATACCATGCGTCATTACTGAACACCTTTGGGCTTAGATCAAG
ATGGCCGCACAGATAATTGTGAGGCCCAAGACTTCTGGCCCATACGGTCTTCCCTGTTCT
GCTTTCTCCTTCGATGACTATACTAATCGGTCTATCTGGCCGCGCAGCGGCCTCAACGAC
GTTCTCCGCCGCCCATTCTTCAAGTTCTTCTGGAACTTGGTCGAAAGAAGAAGACAAAAA
AGGACAAACATAAGGAGCTGGAGGCTCCTCAAAAATCCTCTCTAAATTACTATTTAAATT
ATGAAATTGTAAAACAAAATCTTTGGGAGCTAACTCCCTGATAACCCTAAGAGCCTCTGC
CTTACTTCCTGCGTTAAGCGCTGCGGCGTAAGCGTCATTGGCTGTCTGTTGGCCTCCTCT
GGCAGATCTTCCGTCGATCTGGAATTCTCCCCATTCGAGTGTGTCTCCATCCTTGTCGAT
GTAGGACTTGACGTCGGAGCTGGATTTAGCTCCCTGAATGTTTGGATGGAAATGTGCTGA
CCTATTTGGGGAGACCAGGTCGAATAGTCTCTGATTTTGGCACTTGAACTTCCCTTCGAA
CTGGAGAAGCACATGCAGATGAGGTTGGCCATCCTCGTGAAGCTCTCTGCAGATCTTGAT
ATATTTCTTGTTTGATGCTGTGCTTATTTTCTGAATTTGCTCTAGGGCTTCCTCTTTGGT
TAGAGAACATTTTGGGAAAGTGAGGAAATAATTCTTTGCATATATTTGAAATCTCTTGTT
AGGAGCCAT
>FN554525
TCAATCCTGCGTCTCCTGATTGCTCTCTTCTTCGCCTCCCGATGCTGGACTTTGATTGGT
ACCTGAGTACAGCGGATTTGAGAGAGTGATGAAGGTCGCATTCTTTAATGCCCAGGATTT
GAGATGCGCGTTTTTCTCCTCGTCTAAATACTCTTTATAGGAGGAATTGGGACCTGGATT
GCAGAGGAAGATTGTTGGGATGCCTCCTTTAATTTGAACTGGCTTCCCGTATTTCGTGTT
GCTTTGCCAGTCCTTTTGTGCACCCATGAATTCCTTAAAGTGTTTCAGATAATGCGGGTC
AACATCATCTATGACGTTATACCATGCGTCATTACTGAACACCTTTGGGCTTAGATCAAG
ATGGCCGCACAAATAATTGTGAGGCCCAAGACTTCTGGCCCATACGGTCTTCCCTGTTCT
GCTTTCCCCTTCAATCACTATACTAATCGGTCTATCTGGCCGCGCAGCGGCCTCAACCAC
GTTCTCCGCCGCCCATTCTTCAAGTTCTTCTGGAACTTGGTCGAAAGAAGAAGACAAAAA
AGGAGAAACATAAGGAGCTGGAGGCTCCTGAAAAATCCTCTCTAAATTACTATTTAAATT
ATGAAATTGTAAAACAAAATCTTTGGGAGCTAATTCCCGTATAACTCTAAGAGCCTCTGT
CTTACTTCCTGCGTTAAGCGCTGCGGCGTAAGCGTCATTGGCTGTCTGTTGTCCCCCTCT
TGCAGATCTTCCGTCGATCTGGAATTCTCCCCACTCGAGTGTGTCTCCATCCTTGTCGAT
GTAGGACTTGACGTCGGAGCTCGATTTAGCTCCCTGAATGTTTGGATGGAAATGTGCTGA
CCTATTTGGGGATACCAGGTCGAAGAGTCTATGATTTTGGCATTTGAACTTCCCTTCGAA
CTGGAGAAGCACATGGAGATGAGGTTGGCCATCCTCGTGAAGCTCTCTGCAGATCTTGAT
ATACTTTTTGTTTGAAGCTGTGCTGATTTTCTGTAGTTGTTCTAGTGCTTCTTCTTTAGT
GAGAGAACATTTTGGGAAAGTCAGGAAATAATTCTTTGCATTTATTAGAAAGCGTTTAGA
GGGTGGCAT
>FN554524
TCAATCCTGCGTCTCCTGATTGCTCTCTTCTTCGCCTCCCGATGCTGGACTTTGATTGGT
ACCTGAGTACAGCGGATTTGAGAGAGTGATGAAGGTCGCATTCTTTAATGCCCAGGATTT
GAGATGCGCGTTTTTCTCCTCGTCTAAATACTCTTTATAGGAGGAATTGGGACCTGGATT
GCAGAGGAAGATTGTTGGGATGCCTCCTTTAATTTGAACTGGCTTCCCGTATTTCGTGTT
GCTTTGCCAGTCCTTTTGTGCACCCATGAATTCCTTAAAGTGTTTCAGATAATGCGGGTC
AACATCATCTATGACGTTATACCATGCGTCATTACTGAACACCTTTGGGCTTAGATCAAG
ATGGCCGCACAAATAATTGTGAGGCCCAAGACTTCTGGCCCATACGGTCTTCCCTGTTCT
GCTTTCCCCTTCAATCACTATACTAATCGGTCTATCTGGCCGCGCAGCGGCCTCAACCAC
GTTCTCCGCCGCCCATTCTTCAAGTTCTTCTGGAACTTGGTCGAAAGAAGAAGACAAAAA
AGGAGAAACATAAGGAGCTGGAGGCTCCTGAAAAATCCTCTCTAAATTACTATTTAAATT
ATGAAATTGTAAAACAAAATCTTTGGGAGCTAATTCCCGTATAACTCTAAGAGCCTCTGT
CTTACTTCCTGCGTTAAGCGCTGCGGCGTAAGCGTCATTGGCTGTCTGTTGTCCCCCTCT
TGCAGATCTTCCGTCGATCTGGAATTCTCCCCACTCGAGTGTGTCTCCATCCTTGTCGAT
GTAGGACTTGACGTCGGAGCTCGATTTAGCTCCCTGAATGTTTGGATGGAAATGTGCTGA
CCTATTTGGGGATACCAGGTCGAAGAGTCTATGATTTTGGCATTTGAACTTCCCTTCGAA
CTGGAGAAGCACATGGAGATGAGGTTGGCCATCCTCGTGAAGCTCTCTGCAGATCTTGAT
ATACTTTTTGTTTGAAGCTGTGCTGATTTTCTGTAGTTGTTCTAGTGCTTCTTCTTTAGT
GAGAGAACATTTTGGGAAAGTCAGGAAATAATTCTTTGCATTTATTAGAAAGCGTTTAGA
GGGTGGCAT
>FN554527
TCAATCCTGCGTCTCCTGATTGCTCTCTTCTTCGCCTCCCGATGCTGGACTTTGATTGGT
ACCTGAGTACAGCGGATTTGAGAGAGTGATGAAGGTCGCATTCTTTAATGCCCAGGATTT
GAGATGCGCGTTTTTCTCCTCGTCTAAATACTCTTTATAGGAGGAATTGGGACCTGGATT
GCAGAGGAAGATTGTTGGGATGCCTCCTTTAATTTGAACTGGCTTCCCGTATTTCGTGTT
GCTTTGCCAGTCCTTTTGTGCACCCATGAATTCCTTAAAGTGTTTCAGATAATGCGGGTC
AACATCATCTATGACGTTATACCATGCGTCATTACTGAACACCTTTGGGCTTAGATCAAG
ATGGCCGCACAAATAATTGTGAGGCCCAAGACTTCTGGCCCATACGGTCTTCCCTGTTCT
GCTTTCCCCTTCAATCACTATACTAATCGGTCTATCTGGCCGCGCAGCGGCCTCAACCAC
GTTCTCCGCCGCCCATTCTTCAAGTTCTTCTGGAACTTGGTCGAAAGAAGAAGACAAAAA
AGGAGAAACATAAGGAGCTGGAGGCTCCTGAAAAATCCTCTCTAAATTACTATTTAAATT
ATGAAATTGTAAAACAAAATCTTTGGGAGCTAATTCCCGTATAACTCTAAGAGCCTCTGT
CTTACTTCCTGCGTTAAGCGCTGCGGCGTAAGCGTCATTGGCTGTCTGTTGTCCCCCTCT
TGCAGATCTTCCGTCGATCTGGAATTCTCCCCACTCGAGTGTGTCTCCATCCTTGTCGAT
GTAGGACTTGACGTCGGAGCTCGATTTAGCTCCCTGAATGTTTGGATGGAAATGTGCTGA
CCTATTTGGGGATACCAGGTCGAAGAGTCTATGATTTTGGCATTTGAACTTCCCTTCGAA
CTGGAGAAGCACATGGAGATGAGGTTGGCCATCCTCGTGAAGCTCTCTGCAGATCTTGAT
ATACTTTTTGTTTGAAGCTGTGCTGATTTTCTGTAGTTGTTCTAGTGCTTCTTCTTTAGT
GAGAGAACATTTTGGGAAAGTCAGGAAATAATTCTTTGCATTTATTAGAAAGCGTTTAGA
GGGTGGCAT
>FN554529
TCAATCCTGCGTCTCCTGATTGCTCTCTTCTTCGCCTCCCGATGCTGGACTTTGATTGGT
ACCTGAGTACAGCGGATTTGAGAGAGTGATGAAGGTCGCATTCTTTAATGCCCAGGATTT
GAGATGCGCGTTTTTCTCCTCGTCTAAATACTCTTTATAGGAGGAATTGGGACCTGGATT
GCAGAGGAAGATTGTTGGGATGCCTCCTTTAATTTGAACTGGCTTCCCGTATTTCGTGTT
GCTTTGCCAGTCCTTTTGTGCACCCATGAATTCCTTAAAGTGTTTCAGATAATGCGGGTC
AACATCATCTATGACGTTATACCATGCGTCATTACTGAACACCTTTGGGCTTAGATCAAG
ATGGCCGCACAAATAATTGTGAGGCCCAAGACTTCTGGCCCATACGGTCTTCCCTGTTCT
GCTTTCCCCTTCAATCACTATACTAATCGGTCTATCTGGCCGCGCAGCGGCCTCAACCAC
GTTCTCCGCCGCCCATTCTTCAAGTTCTTCTGGAACTTGGTCGAAAGAAGAAGACAAAAA
AGGAGAAACATAAGGAGCTGGAGGCTCCTGAAAAATCCTCTCTAAATTACTATTTAAATT
ATGAAATTGTAAAACAAAATCTTTGGGAGCTAATTCCCGTATAACTCTAAGAGCCTCTGT
CTTACTTCCTGCGTTAAGCGCTGCGGCGTAAGCGTCATTGGCTGTCTGTTGTCCCCCTCT
TGCAGATCTTCCGTCGATCTGGAATTCTCCCCACTCGAGTGTGTCTCCATCCTTGTCGAT
GTAGGACTTGACGTCGGAGCTCGATTTAGCTCCCTGAATGTTTGGATGGAAATGTGCTGA
CCTATTTGGGGATACCAGGTCGAAGAGTCTATGATTTTGGCATTTGAACTTCCCTTCGAA
CTGGAGAAGCACATGGAGATGAGGTTGGCCATCCTCGTGAAGCTCTCTGCAGATCTTGAT
ATACTTTTTGTTTGAAGCTGTGCTGATTTTCTGTAGTTGTTCTAGTGCTTCTTCTTTAGT
GAGAGAACATTTTGGGAAAGTCAGGAAATAATTCTTTGCATTTATTAGAAAGCGTTTAGA
GGGTGGCAT
>FN554540
TCAATCCTGCGTCTCCTGATTGCTCTCTTCTTCGCCTCCCGATGCTGGACTTTGATTGGT
ACCTGAGTACAGCGGATTTGAGAGGGTGATGAAGGTCGCATTCTTTAATGCCCAGGATTT
GAGATGCGCGTTTTTCTCCTCGTCTAAATACTCTTTATAAGAGGAATTGGGACCTGGATT
GCAGAGGAAGATTGTTGGGATGCCTCCTTTAATTTTAACTGGCTTCCCGTATTTCGTGTT
GCTTTGCCAGTCCTTTTGTGCACCCATGAATTCCTTAAAGTGTTTCAGATAATGCGGGTC
AACATCATCTATGACGTTATACCATGCGTCATTACTGAACACCTTTGGGCTCAGATCAAG
ATGGCCGCACAAATAATTGTGAGGCCCAAGACTTCTGGCCCATACGGTCTTCCCTGTTCT
GCTTTCCCCTTCAATCACTATACTAATCGGTCTATCTGGCCGCGCAGCGGCCTCAACCAC
GTTCTCCGCCGCCCATTCTTCAAGTTCTTCTGGAACTTGGTCGAAAGAAGAAGACAAAAA
AGGAGAAACATAAGGAGCTGGAGGCTCCTGAAAAATCCTCTCTAAATTACTATTTAAATT
ATGAAATTGTAAAACAAAATCTTTGGGAGCTAATTCCCGTATAACTCTAAGAGCCTCTGT
CTTACTTCCTGCGTTAAGCGCTGCGGCGTAAGCGTCATTGGCTGTCTGTTGTCCCCCTCT
TGCAGATCTTCCGTCGATCTGGAATTCTCCCCACTCGAGTGTGTCTCCATCCTTGTCGAT
GTAGGACTTGACGTCGGAGCTCGATTTAGCTCCCTGAATGTTTGGATGGAAATGTGCTGA
CCTATTTGGGGATACCAGGTCGAAGAGTCTATGATTTTGGCATTTGAACTTCCCTTCGAA
CTGGAGAAGCACATGGAGATGAGGTTGGCCATCCTCGTGAAGCTCTCTGCAGATCTTGAT
ATACTTTTTGTTTGAAGCTGTGCTGATTTTCTGTAGTTGTTCTAGTGCTTCTTCTTTAGT
GAGAGAACATTTTGGGAAAGTCAGGAAATAATTCTTGGCATTTATTAGAAAGCGTTTAGA
GGGTGGCAT
>FN554522
TCAATCCTGCGTCTCCTGATTGCTCTCTTCTTCGCCTCCCGATGTTGGACTTTGATTGGT
ACCTGAGTACAGCGGATTTGAGAGGGTGATGAAGGTCGCATTCTTTAATGCCCAGGATTT
GAGATGCGCGTTTTTCTCCTCGTCTAAATACTCTTTATAAGAGGAATTGGGACCTGGATT
GCAGAGGAAGATTGTTGGGATGCCTCCTTTAATTTGAACTGGCTTCCCGTATTTCGTGTT
GCTTTGCCAGTCCTTTTGTGCACCCATGAATTCCTTAAAGTGTTTCAGATAATGCGGGTC
AACATCATCTATGACGTTATACCATGCGTCATTACTGAACACCTTTGGGCTCAGATCAAG
ATGGCCGCACAAATAATTGTGAGGCCCAAGACTTCTGGCCCATACGGTCTTCCCTGTTCT
GCTTTCCCCTTCAATCACTATACTAATCGGTCTATCTGGCCGCGCAGCTGCCTCAACCAC
GTTCTCCGCCGCCCATTCTTCAAGTTCTTCTGGAACTTGGTCGAAAGAAGAAGACAAAAA
AGGAGAAACATAAGGAGCTGGAGGCTCCTGAAAAATCCTCTCTAAATTACTATTTAAATT
ATGAAATTGTAAAACAAAATCTTTGGGAGCTAATTCCCGTATAACTCTAAGAGCCTCTGT
CTTACTTCCTGCGTTAAGCGCTGCGGCGTAAGCGTCATTGGCTGTCTGTTGTCCCCCTCT
TGCAGATCTTCCGTCGATCTGGAATTCTCCCCACTCGAGTGTGTCTCCATCCTTGTCGAT
GTAGGACTTGACGTCGGAGCTCGATTTAGCTCCCTGAATGTTTGGATGGAAATGTGCTGA
CCTATTTGGGGATACCAGGTCGAAGAGTCTATGATTTTGGCATTTGAACTTCCCTTCGAA
CTGGAGAAGCACATGGAGATGAGGTTGGCCATCCTCGTGAAGCTCTCTGCAGATCTTGAT
ATACTTTTTGTTTGAAGCTGTGCTGATTTTCTGTAGTTGTTCTAGTGCTTCTTCTTTAGT
GAGAGAACATTTTGGGAAAGTCAGGAAATAATTCTTGGCATTTATTAGAAAGCGTTTAGA
GGGTGGCAT
>FN554520
TCAATCCTGCGTCTCCTGATTGCTCTCTTCTTCGCCTCCCGATGCTGGACTTTGATTGGT
ACCTGAGTACAGCGGATTTGAGAGGGTGATGAAGGTCGCATTCTTTAATGCCCAGGATTT
GAGATGCGCGTTTTTCTCCTCGTCTAAATACTCTTTATAGGAGGAATTGGGACCTGGATT
GCAGAGGAAGATTGTTGGGATGCCTCCTTTAATTTGAACTGGCTTCCCGTATTTCGTGTT
GCTTTGCCAGTTTTTTTGTGCACCCATGAATTCCTTAAAGTGTTTCAGATAATGCGGGTC
AACATCATCTATGACGTTATACCATGCGTCATTACTGAACACCTTTGGGCTCAGATCAAG
ATGGCCGCACAAATAATTGTGAGGCCCAAGACTTCTGGCCCATACGGTCTTCCCTGTTCT
GCTTTCCCCTTCAATCACTATACTAATCGGTCTATCTGGCCGCGCAGCGGCCTCAACCAC
GTTCTCCGCCGCCCATTCTTCAAGTTCTTCTGGAACTTGGTCGAAAGAAGAAGACAAAAA
AGGAGAAACATAAGGAGCTGGAGGCTCCTGAAAAATCCTCTCTAAATTACTATTTAAATT
ATGAAATTGTAAAACAAAATCTTTGGGAGCTAATTCCCGTATAACTCTAAGAGCCTCTGT
CTTACTTCCTGCGTTAAGCGCTGCGGCGTAAGCGTCATTGGCTGTCTGTTGTCCCCCTCT
TGCAGATCTTCCGTCGATCTGGAATTCTCCCCACTCGAGTGTGTCTCCATCCTTGTCGAT
GTAGGACTTGACGTCGGAGCTCGATTTAGCTCCCTGAATGTTTGGATGGAAATGTGCTGA
CCTATTTGGGGATACCAGGTCGAAGAGTCTATGATTTTGGCATTTGAACTTCCCTTCGAA
CTGGAGAAGCACATGGAGATGAGGTTGGCCATCCTCGTGAAGCTCTCTGCAGATCTTGAT
ATACTTTTTGTTTGAAGCTGTGCTGATTTTCTGTAGTTGTTCTAGTGCTTCTTCTTTAGT
AAGAGAACATTTTGGGAAAGTCAGGAAATAATTCTTGGCATTTATTAGAAAGCGTTTAGA
GGGTGGCAT
>FN554519
TCAATCCTGCGTCTCCTGATTGCTCTCTTCTTCGCCTCCCGATGCTGGACTTTGATTGGT
ACCTGAGTACAGCGGATTTGAGAGGGTGATGAAGGTCGCATTCTTTAATGCCCAGGATTT
GAGATGCGCGTTTTTCTCCTCGTCTAAATACTCTTTATAGGAGGAATTGGGACCTGGATT
GCAGAGGAAGATTGTTGGGATGCCTCCTTTAATTTGAACTGGCTTCCCGTATTTCGTGTT
GCTTTGCCAGTTTTTTTGTGCACCCATGAATTCCTTAAAGTGTTTCAGATAATGCGGGTC
AACATCATCTATGACGTTATACCATGCGTCATTACTGAACACCTTTGGGCTCAGATCAAG
ATGGCCGCACAAATAATTGTGAGGCCCAAGACTTCTGGCCCATACGGTCTTCCCTGTTCT
GCTTTCCCCTTCAATCACTATACTAATCGGTCTATCTGGCCGCGCAGCGGCCTCAACCAC
GTTCTCCGCCGCCCATTCTTCAAGTTCTTCTGGAACTTGGTCGAAAGAAGAAGACAAAAA
AGGAGAAACATAAGGAGCTGGAGGCTCCTGAAAAATCCTCTCTAAATTACTATTTAAATT
ATGAAATTGTAAAACAAAATCTTTGGGAGCTAATTCCCGTATAACTCTAAGAGCCTCTGT
CTTACTTCCTGCGTTAAGCGCTGCGGCGTAAGCGTCATTGGCTGTCTGTTGTCCCCCTCT
TGCAGATCTTCCGTCGATCTGGAATTCTCCCCACTCGAGTGTGTCTCCATCCTTGTCGAT
GTAGGACTTGACGTCGGAGCTCGATTTAGCTCCCTGAATGTTTGGATGGAAATGTGCTGA
CCTATTTGGGGATACCAGGTCGAAGAGTCTATGATTTTGGCATTTGAACTTCCCTTCGAA
CTGGAGAAGCACATGGAGATGAGGTTGGCCATCCTCGTGAAGCTCTCTGCAGATCTTGAT
ATACTTTTTGTTTGAAGCTGTGCTGATTTTCTGTAGTTGTTCTAGTGCTTCTTCTTTAGT
AAGAGAACATTTTGGGAAAGTCAGGAAATAATTCTTGGCATTTATTAGAAAGCGTTTAGA
GGGTGGCAT
>FN554530
TCAATCCTGCGTCTCCTGATTGCTCTCTTCTTGGCCTCCCGATGCTGGACTTTGATTGGT
ACCTGAGTACAGCGGATTTGAGAGGGTGATGAAGGTCGCATTTTTTAATGCCCAGGATTT
GAGATGCGCGTTCTTCTCCTCGTCTAAATACTCTTTATAGGAGGAATTGGGACCTGGATT
GCAGAGGAAGATTGTTGGAATGCCCCCTTTAATTTGAACTGGTTTCCCGTATTTCGTGTT
GCTTTGCCAGTCCTTTTGTGCACCCATGAACTCTTTAAAGTGTTTCAGATAATGCGGGTC
AACATCATCAATGACGTTATACCATGCGTCATTACTGAACACCTTTGGGCTTAGATCAAG
ATGGCCGCACAGATAATTGTGAGGCCCAAGACTTCTGGCCCATACGGTCTTCCCTGTTCT
GCTTTCTCCTTCGATGACTATACTAATCGGTCTATCTGGCCGCGCAGCGGCCTCAACGAC
GTTCTCCGCCGCCCATTCTTCAAGTTCTTCTGGAACTTGGTCAAAAGAAGAAGACAAAAA
AGGAGAAACATAAGGAGGTGGAGGCTCCTGAAAAATCCTCTCTAAATTACTATTTAAATT
ATGAAATTGTAAAACAAAATCTTTGGGAGCTAATTCCCGTATAACCCTAAGAGCCTCTGT
CTTACTCCCTGCGTTAAGCGCTGCGGCGTAAGCGTCATTGGCTGTCTGTTGTCCCCCTCT
TGCAGATCTCCCGTCGATCTGGAATTCTCCCCATTCGAGGGTGTCTCCATCCTTGTCGAT
GTAGGACTTGACGTCGGAGCTGGATTTAGCTCCCTGAATGTTTGGATGGAAATGTGCTGA
CCTATTTGGGGATACCAGGTCGAAGAGTCTATGATTTTGGCATTTGAACTTCCCTTCGAA
CTGGAGAAGCACATGGAGATGAGGTTGGCCATCCTCGTGAAGCTCTCTGCAAATTTTGAT
ATACTTCTTGTTTGAAGCTGTGCTGATTTGTTGTAGTTGCTCTAGGGCTTCCTCTTTAGT
GAGAGAACATTTTGGGAAAGTCAGGAAATAATTCTTGGCATTTATGAGAAAGCGTTTAGA
GGGTGGCAT
>KT099132
TCAATCCTGCGTCTCCTGATTGCTCTCTTCTTGGCCTCCCGATGCTGGACTTTGATTGGT
ACCTGAGTACAGCGGATTTGAGAGGGTGATGAAGGTCGCATTCTTTAATGCCCAGGATTT
GAGATGCGCGTTCTTGTCCTCTTCTAAATACTCTTTATAGGATGAATTGGGACCTGGATT
GCAGAGGAAGATTGTTGGGATGCCCCCTTTAATTTGAACTGGTTTCCCGTATTTTGTGTT
GCTTTGCCAGTCCTTTTGTGCCCCCATGAACTCCTTAAAGTGTTTCAGATAATGCGGGTC
AACATCATCTATGACGTTATACCATGCGTCATTACTGAACACCTTTGGGCTCAGATCAAG
ATGACCGCACAGATAATTGTGAGGCCCAAGACTTCTGGCCCATACGGTCTTTCCTGTTCT
GCTTTCCCCTTCAATCACTATACTAATCGGTCTACTTGGCCGCGCAGCGGCCTCAACGAC
GTTCTCCGCCGCCCATTCTTCAAGTTCTTTCGGAACTTGGTCGAACGAAGAAGACAAAAA
AGGAGAAACATAAGGAGCTGGAGGCTCCTGAAAAATCCTATCTAAATTACTATTTAAATT
ATGAAATTGTAAAACAAAATCTTTGGGAGCTAACTCCCTTATAACCCTAAGAGCCTCTGT
CTTACTTCCTGCGTTAAGCGCTGTTGCGTAAGCGTCATTGGCGGTCTGTTGTCCTCCTCT
TGCAGATCTTCCGTCGATCTGGAATTCTCCCCATTCCAGTGTGTCTCCATCCTTGTCGAT
GTAGGACTTGACGTCGGAGCTGGATTTAGCTCCCTGAATGTTTGGATGGAAATGTGCTGA
CCTATTTGGGGAGACCAGGTCGAAGAATCTGTTATTCGTGCACTGGTACTTGCCCTCGAA
TTGAATAAGGGCATGCAGATGAGGTTCCCCATTCTCGTGAAGCTCTCTGCAAATTTTGAT
GTATAATTTGTTAACTGGTGTTTGTAGGGTTTTCAATTGGGAAAGGGTTTCTGATAGGGA
AAGAGAACAGTGGGGATAAGTGAGAAAATAATTTTTGGCATATATTTTAAAACGTTTTGG
GGGAGCCAT
