# Supplementary material for: Gene Overlapping as a Modulator of Begomovirus Evolution
Source: Microorganisms. 2022 Feb 4;10(2):366. doi: 10.3390/microorganisms10020366 (PMC8875319; doi:10.3390/microorganisms10020366)
Supplement: Supplementary file 1 [file microorganisms-10-00366-s001.zip › File S1/Cotton_leaf_curl_Gezira_virus/DNA_AC3.fasta]

>FR751143
TTAATATAATTTTATTTGAATATTGTGGGTGAATTCACTTTCGACGGTTGTTTGCAATAC
ATCGTACAAAACATGATTGACTGCCCTAATTACATTATTAATTGAAATTACGCCTATTCT
ATACAAATATTTCATAATCTGCTTCCTAAATACGTTTAAGAAAAGACCAGTCGGAGGGCG
TGAGATCGTCCAGACCCTGAAGTTCATGAAACATTTGTGAATCCCCAATTCCTTCCTGAG
GTTGTAGTTGAATCTTATCTGCATCTCTACCATTGTTTGATTCCCGTGCGTTAGAGGAAT
CTCCTTTATGGTTTTGAAATACAGGGGATTGTTGATTGTCCAGATAAGTACGCCATTCTC
TGTCTGATGCGCAGTGATGAGTTCCCCTGTGCGTGAATCCAT
>FR751142
TTAATATAATTTTATTTGAATATTGTGGGTGAATTCACTTTCGACGGTTGTTTGCAATAC
ATCGTACAAAACATGATTGACTGCCCTAATTACATTATTAATTGAAATTACGCCTATTCT
ATACAAATATTTCATAATCTGCTTCCTAAATACGTTTAAGAAAAGACCAGTCGGAGGGCG
TGAGATCGTCCAGACCCTGAAGTTCATGAAACATTTGTGAATCCCCAATTCCTTCCTGAG
GTTGTAGTTGAATCTTATCTGCATCTCTACCATTGTTTGATTCCCGTGCGTTAGAGGAAT
CTCCTTTATGGTTTTGAAATACAGGGGATTGTTGATTGTCCAGATAAGTACGCCATTCTC
TGTCTGATGCGCAGTGATGAGTTCCCCTGTGCGTGAATCCAT
>FR751146
TTAATATAATTTTATTTGAATATTGTGGGTGAATTCACTTTCGACGGTTGTTTGCAATAC
ATCGTACAAAACATGATTGACTGCCCTAATTACATTATTAATTGAAATTACGCCTATTCT
ATACAAATATTTCATAATCTGCTTCCTAAATACGTTTAAGAAAAGACCAGTCGGAGGGCG
TGAGATCGTCCAGACCCTGAAGTTCATGAAACATTTGTGAATCCCCAATTCCTTCCTGAG
GTTGTAGTTGAATCTTATCTGCATCTCTACCATTGTTTGATTCCCGTGCGTTAGAGGAAT
CTCCTTTATGGTTTTGAAATACAGGGGATTGTTGATTGTCCAGATAAGTACGCCATTCTC
TGTCTGATGCGCAGTGATGAGTTCCCCTGTGCGTGAATCCAT
>FR751145
TTAATATAATTTTATTTGAATATTGTGGGTGAATTCACTTTCGACGGTTGTTTGCAATAC
ATCGTACAAAACATGATTGACTGCCCTAATTACATTATTAATTGAAATTACGCCTATTCT
ATACAAATATTTCATAATCTGCTTCCTAAATACGTTTAAGAAAAGACCAGTCGGAGGGCG
TGAGATCGTCCAGACCCTGAAGTTCATGAAACATTTGTGAATCCCCAATTCCTTCCTGAG
GTTGTAGTTGAATCTTATCTGCATCTCTACCATTGTTTGATTCCCGTGCGTTAGAGGAAT
CTCCTTTATGGTTTTGAAATACAGGGGATTGTTGATTGTCCAGATAAGTACGCCATTCTC
TGTCTGATGCGCAGTGATGAGTTCCCCTGTGCGTGAATCCAT
>FR751144
TTAATATAATTTTATTTGAATATTGTGGGTGAATTCACTTTCGACGGTTGTTTGCAATAC
ATCGTACAAAACATGATTGACTGCCCTAATTACATTATTAATTGAAATTACGCCTATTCT
ATACAAATATTTCATAATCTGCTTCCTAAATACGTTTAAGAAAAGACCAGTCGGAGGGCG
TGAGATCGTCCAGACCCTGAAGTTCATGAAACATTTGTGAATCCCCAATTCCTTCCTGAG
GTTGTAGTTGAATCTTATCTGCATCTCTACCATTGTTTGATTCCCGTGCGTTAGAGGAAT
CTCCTTTATGGTTTTGAAATACAGGGGATTGTTGATTGTCCAGATAAGTACGCCATTCTC
TGTCTGATGCGCAGTGATGAGTTCCCCTGTGCGTGAATCCAT
>KT099132
TTAATATAATTTTATTTGAATATTGTGGGTGAATTCACTTGCCACGGTTGTTTGCAATAC
ATCGTACAAAACATGATTGACTGCCCTAATTACATTGTTAATTGAAATTACGCCTATTCT
ATACAAATATTTCATAATCTGCTTCCTAAATACGTTTAAGAAAAGACCAGTCGGAGGGCG
TGAGATCGTCCAGACCCTGAAGTTCATGAAACATTTGTGAATCCCCAATGCCTTCCTGAG
GTTGTAGTTGAATCTTATCTGCATCTCTACCATTGTTTGATTCCCGTGCGTTAGACGAAT
CTCCTTTATGGTTTTGAAATACAGGGGATTGTTGATTGTCCAGATAAGTACGCCATTCTC
TGTCTGATGCGCAGTGATGAGTTCCCCTGTGCGTGAATCCAT
>AF155064
TTAATACAATTTTATTTGAATATTGTGAGTGAATTCACTTGCCACTGTTGTTTGCAATAC
ATCGTACAAAACATGATTGACTGCCCTAATTATATTGTTAATTGAAATTACGCCTATTCT
ATACAAATATTTCATAATCTGCTTCCTAAATACGTTTAAGAAAAGACCAGTCGGAGGGCG
TGAGATCGTCCAGACCCTGAAGTTCATGAAACATTTGTGAATCCCCAATTCCTTCCTGAG
GTTGTAGTTGAATCTTATCTGCATCTCTACCATTGTTTGATTCCCGTGCGTTAGACGAAT
CTCCTTTATGGTTTTGAAATACAGGGGATTGTTGATTGTCCAGATAAGTACGCCATTCTC
TGTCTGATGCGCAGTGATGAGTTCCCCTGTGCGTGAATCCAT
>FJ868828
TTAATATAATTTTATTTGAATATTGTGCGTGAATTCACTTGCCACTGTTGTTTGCAATAC
ATCGTACAAAACATGATTGACTGCCCTAATTACATTGTTAATTGAAATTACGCCTAATCT
ATACAAATATTTCATAATCTGCTTCCTAAATACGTTTAAGAAAAGACCAGTCGGAGGGCG
TGAGATCGTCCAGACCCTGAAGTTCATGAAACATTTGTGAATCCCCAATTCCTTCCTGAG
GTTGTAGTTGAATCTTATCTGCATCTCTACCATTGTTTGATTCCCGTGCGTTAGAGGAAT
CTCCTTTATGGTTTTGAAATACAGGGGATTGTTGATTGTCCAGATAAGTACGCCATTCTC
TGTCTGATGCGCAGTGATGAGTTCCCCTGTGCGTGAATCCAT
>FN554537
TTAATATAATTTTATTTGAATATTGTGCGTGAATTCACTTGCCACAGTTGTTTGCAATAC
ATTGTACAAAACATGATTGACTGCCCTAATTACATTGTTAATTGAAATTACGCCTAATCT
ATACAAATATTTCATAATCTGCTTCCTAAATACGTTTAAGAAAAGACCAGTCGGAGGGCG
TGAGATCGTCCAGACCCGGAAGTTCATGAAACATTTGTGAATCCCCAATTCCTTCCTGAG
GTTGTAGTTGAATCTTATCTGCATCTCTATCATTGTTTGATTCCCGTGCGTTAGACGAAA
CTCCTTGATGGTTTTGAAATACAGGGGATTGTTGATTGTCCAGATAAGTACGCCATTCTC
GCTCTGATGCGCAGTGATGAGTTCCCCTGTGCGTGAATCCAT
>FN554536
TTAATATAATTTTATTTGAATATTGTGCGTGAATTCACTTGCCACAGTTGTTTGCAATAC
ATTGTACAAAACATGATTGACTGCCCTAATTACATTGTTAATTGAAATTACGCCTAATCT
ATACAAATATTTCATAATCTGCTTCCTAAATACGTTTAAGAAAAGACCAGTCGGAGGGCG
TGAGATCGTCCAGACCCGGAAGTTCATGAAACATTTGTGAATCCCCAATTCCTTCCTGAG
GTTGTAGTTGAATCTTATCTGCATCTCTATCATTGTTTGATTCCCGTGCGTTAGACGAAA
CTCCTTGATGGTTTTGAAATACAGGGGATTGTTGATTGTCCAGATAAGTACGCCATTCTC
GCTCTGATGCGCAGTGATGAGTTCCCCTGTGCGTGAATCCAT
>FN554538
TTAATATAATTTTATTTGAATATTGTGCGTGAATTCACTTGCCACAGTTGTTTGCAATAC
ATTGTACAAAACATGATTGACTGCCCTAATTACATTGTTAATTGAAATTACGCCTAATCT
ATACAAATATTTCATAATCTGCTTCCTAAATACGTTTAAGAAAAGACCAGTCGGAGGGCG
TGAGATCGTCCAGACCCGGAAGTTCATGAAACATTTGTGAATCCCCAATTCCTTCCTGAG
GTTGTAGTTGAATCTTATCTGCATCTCTATCATTGTTTGATTCCCGTGCGTTAGACGAAA
CTCCTTGATGGTTTTGAAATACAGGGGATTGTTGATTGTCCAGATAAGTACGCCATTCTC
GCTCTGATGCGCAGTGATGAGTTCCCCTGTGCGTGAATCCAT
>FN554539
TTAATATAATTTTATTTGAATATTGTGCGTGAATTCACTTGCCACAGTTGTTTGCAATAC
ATTGTACAAAACATGATTGACTGCCCTAATTACATTGTTAATTGAAATTACGCCTAATCT
ATACAAATATTTCATAATCTGCTTCCTAAATACGTTTAAGAAAAGACCAGTCGGAGGGCG
TGAGATCGTCCAGACCCGGAAGTTCATGAAACATTTGTGAATCCCCAATTCCTTCCTGAG
GTTGTAGTTGAATCTTATCTGCATCTCTATCATTGTTTGATTCCCGTGCGTTAGACGAAA
CTCCTTGATGGTTTTGAAATACAGGGGATTGTTGATTGTCCAGATAAGTACGCCATTCTC
GCTCTGATGCGCAGTGATGAGTTCCCCTGTGCGTGAATCCAT
>FN554535
TTAATATAATTTTATTTGAATATTGTGCGTGAATTCACTTGCCACAGTTGTTTGCAATAC
ATTGTACAAAACATGATTGACTGCCCTAATTACATTGTTAATTGAAATTACGCCTAATCT
ATACAAATATTTCATAATCTGCTTCCTAAATACGTTTAAGAAAAGACCAGTCGGAGGGCG
TGAGATCGTCCAGACCCGGAAGTTCATGAAACATTTGTGAATCCCCAATTCCTTCCTGAG
GTTGTAGTTGAATCTTATCTGCATCTCTATCATTGTTTGATTCCCGTGCGTTAGACGAAA
CTCCTTGATGGTTTTGAAATACAGGGGATTGTTGATTGTCCAGATAAGTACGCCATTCTC
GCTCTGATGCGCAGTGATGAGTTCCCCTGTGCGTGAATCCAT
>FN554534
TTAATATAATTTTATTTGAATATTGTGCGTGAATTCACTTGCCACAGTTGTTTGCAATAC
ATTGTACAAAACATGATTGACTGCCCTAATTACATTGTTAATTGAAATTACGCCTAATCT
ATACAAATATTTCATAATCTGCTTCCTAAATACGTTTAAGAAAAGACCAGTCGGAGGGCG
TGAGATCGTCCAGACCCGGAAGTTCATGAAACATTTGTGAATCCCCAATTCCTTCCTGAG
GTTGTAGTTGAATCTTATCTGCATCTCTATCATTGTTTGATTCCCGTGCGTTAGACGAAA
CTCCTTGATGGTTTTGAAATACAGGGGATTGTTGATTGTCCAGATAAGTACGCCATTCTC
GCTCTGATGCGCAGTGATGAGTTCCCCTGTGCGTGAATCCAT
>FN554533
TTAATATAATTTTATTTGAATATTGTGCGTGAATTCACTTGCCACAGTTGTTTGCAATAC
ATTGTACAAAACATGATTGACTGCCCTAATTACATTGTTAATTGAAATTACGCCTAATCT
ATACAAATATTTCATAATCTGCTTCCTAAATACGTTTAAGAAAAGACCAGTCGGAGGGCG
TGAGATCGTCCAGACCCGGAAGTTCATGAAACATTTGTGAATCCCCAATTCCTTCCTGAG
GTTGTAGTTGAATCTTATCTGCATCTCTATCATTGTTTGATTCCCGTGCGTTAGACGAAA
CTCCTTGATGGTTTTGAAATACAGGGGATTGTTGATTGTCCAGATAAGTACGCCATTCTC
GCTCTGATGCGCAGTGATGAGTTCCCCTGTGCGTGAATCCAT
>FN554528
TTAATATAATTTTATTTGAATATTGTGCGTGAATTCACTTGCCACAGTTGTTTGCAATAC
ATTGTACAAAACATGATTGACTGCCCTAATTACATTGTTAATTGAAATTACGCCTAATCT
ATACAAGTATTTCATAATCTGCTTCCTAAATACGTTTAAGAAAAGACCAGTCGGAGGGCG
TGAGATCGTCCAGACCCGGAAGTTCATGAAACATTTGTGAATCCCCAATTCCTTCCTGAG
GTTGTAGTTGAATCTTATCTGCATCTCTATCATTGTTTGATTCCCGTGCGTTAGACGAAA
CTCCTTGATGGTTTTGAAATACAGGGGATTGTTGATTGTCCAGATAAGTACGCCATTCTC
GCTCTGATGCGCAGTGATGAGTTCCCCTGTGCGTGAATCCAT
>FN554523
TTAATATAATTTTATTTGAATATTGTGCGTGAATTCACTTGCCACAGTTGTTTGCAATAC
ATTGTACAAAACATGATTGACTGCCCTAATTACATTGTTAATTGAAATTACGCCTAATCT
ATACAAATATTTCATAATCTGCTTCCTAAATACGTTTAAGAAAAGACCAGTCGGAGGGCG
TGAGATCGTCCAGACCCGGAAGTTCATGAAACATTTGTGAATCCCCAATTCCTTCCTGAG
GTTGTAGTTGAATCTTATCTGCATCTCTATCATTGTTTGATTCCCGTGCGTTAGACGAAA
CTCCTTGATGGTTTTGAAATACAGGGGATTGTTGATTGTCCAGATAAGTACGCCATTCTC
GCTCTGATGCGCAGTGATGAGTTCCCCTGTGCGTGAATCCAT
>FN554541
TTAATATAATTTTATTTGAATATTGTGCGTGAATTCACTTGCCACAGTTGTTTGCAATAC
ATTGTACAAAACATGATTGACTGCCCTAATTACATTGTTAATTGAAATTACGCCTAATCT
ATACAAATATTTCATAATCTGCTTCCTAAATACGTTTAAGAAAAGACCAGTCGGAGGGCG
TGAGATCGTCCAGACCCGGAAGTTCATGAAACATTTGTGAATCCCCAATTCCTTCCTGAG
GTTGTAGTTGAATCTTATCTGCATCTCTATCATTGTTTGATTCCCGTGCGTTAGACGAAA
CTCCTTGATGGTTTTGAAATACAGGGGATTGTTGATTGTCCAGATAAGTACGCCATTCTC
GCTCTGATGCGCAGTGATGAGTTCCCCTGTGCGTGAATCCAT
>FN554521
TTAATATAATTTTATTTGAATATTGTGCGTGAATTCACTTGCCACAGTTGTTTGCAATAC
ATTGTAGAAAACATGATTGACTGCCCTAATTACATTGTTAATTGAAATTACGCCTAATCT
ATACAAATATTTCATAATCTGCTTCCTAAATACGTTTAAGAAAAGACCAGTCGGAGGGCG
TGAGATCGTCCAGACCCGGAAGTTCATGAAACATTTGTGAATCCCCAATTCCTTCCTGAG
GTTGTAGTTGAATCTTATCTGCATCTCTATCATTGTTTGATTCCCGTGCGTTAGACGAAA
CTCCTTGATGGTTTTGAAATACAGGGGATTGTTGATTGTCCAGATAAGTACGCCATTCTC
GCTCTGATGCGCAGTGATGAGTTCCCCTGTGCGTGAATCCAT
>FN554522
TTAATATAATTTTATTTGAATATTGTGCGTGAATTCACTTTCCACAGTTGTTTGCAATAC
ATTGTACAAAACATGATTGACTGCCCTAATTACATTGTTAATTGAAATTACGCCTAATCT
ATACAAATATTTCATAATCTGCTTCCTAAATACGTTTAAGAAAAGACCAGTCGGAGGGCG
TGAGATCGTCCAGACCCGGAAGTTCATGAAACATTTGTGAATCCCCAATTCCTTCCTGAG
GTTGTAGTTGAATCTTATCTGCATCTCTATCATTGTTTGATTCCCGTGCGTTAGACGAAA
CTCCTTGATGGTTTTGAAATACAGGGGATTGTTGATTGTCCAGATAAGTACGCCATTCTC
GCTCTGATGCGCAGTGATGAGTTCCCCTGTGCGTGAATCCAT
>FN554532
TTAATATAATTTTATTTGAATATTGTGCGTGAATTCACTTGCCACAGTTGTTTGCAATAC
ATCGTACAAAACATGATTGACTGCCCTAATTACATTGTTAATTGAAATTACGCCTAATCT
ATACAAATATTTCATAATCTGCTTCCTAAATACGTTTAAGAAAAGACCAGTCGGAGGGCG
TGAGATCGTCCAGACCCGGAAGGTCATGAAACATTTGTGAATCCCCAATTCCTTCCTGAG
GTTGTAGTTGAATCTTATCTGCACCTCTATCATTGTTTGATTCCCGTGCGTTAGCCGAAA
CTCCTTGATGGTTTTGAAATACAGGGGATTGTTGATTGTCCAGATAAGTACGCCATTCTC
GCTCTGATGCGCAGTGATGAGTTCCCCTGTGCGAGAATCCAT
>FN554531
TTAATATAATTTTATTTGAATATTGTGCGTGAATTCACTTGCCACAGTTGTTTGCAATAC
ATCGTACAAAACATGATTGACTGCCCTAATTACATTGTTAATTGAAATTACGCCTAATCT
ATACAAATATTTCATAATCTGCTTCCTAAATACGTTTAAGAAAAGACCAGTCGGAGGGCG
TGAGATCGTCCAGACCCGGAAGGTCATGAAACATTTGTGAATCCCCAATTCCTTCCTGAG
GTTGTAGTTGAATCTTATCTGCACCTCTATCATTGTTTGATTCCCGTGCGTTAGCCGAAA
CTCCTTGATGGTTTTGAAATACAGGGGATTGTTGATTGTCCAGATAAGTACGCCATTCTC
GCTCTGATGCGCAGTGATGAGTTCCCCTGTGCGAGAATCCAT
>FN554530
TTAATATAATTTTATTTGAATATTGTGCGTGAATTCACTTGCCACAGTTGTTTGCAATAC
ATCGTACAAAACATGATTGACTGCCCTAATTACATTGTTAATTGAAATTACGCCTAATCT
ATACAAATATTTCATAATCTGCTTCCTAAATACGTTTAAGAAAAGACCAGTCGGAGGGCG
TGAGATCGTCCAGACCCGGAAGTTCATGAAACATTTGTGAATCCCCAATTCCTTCCTGAG
GTTGTAGTTGAATCTTATCTGCATCTCTATCATTGTTTGATTCCCGTGCGTTAGCCGAAA
CTCCTTGATGGTTTTGAAATACAGGGGATTGTTGATTGTCCAGATAAGTACGCCATTCTC
GCTCTGATGCGCAGTGATGAGTTCCCCTGTGCGTGAATCCAT
>FN554520
TTAATATAATTTTATTTGAATATTGTGCGTGAATTCACTTTCCACAGTTGTTTGCAATAC
ATCGTACAAAACATGATTGACTGCCCTAATTACATTGTTAATTGAAATTACACCTAATCT
ATACAAATATTTCATAATCTGCTTCCTAAATACGTTTAAGAAAAGACCAGTCGGAGGGCG
TGAGATCGTCCAGACCCGGAAGTTCATGAAACATTTGTGAATCCCCAATTCCTTCCTGAG
GTTGTAGTTGAATCTTATCTGCATCTCTATCATTGTTTGATTCCCGTGCGTTAGACGAAA
CTCCTTGATGGTTTTGAAATACAGGGGATTGTTGATTGTCCAGATAAGTACGCCATTCTC
GCTCTGATGCGCAGTGATGAGTTCCCCTGTGCGTGAATCCAT
>FN554519
TTAATATAATTTTATTTGAATATTGTGCGTGAATTCACTTTCCACAGTTGTTTGCAATAC
ATCGTACAAAACATGATTGACTGCCCTAATTACATTGTTAATTGAAATTACACCTAATCT
ATACAAATATTTCATAATCTGCTTCCTAAATACGTTTAAGAAAAGACCAGTCGGAGGGCG
TGAGATCGTCCAGACCCGGAAGTTCATGAAACATTTGTGAATCCCCAATTCCTTCCTGAG
GTTGTAGTTGAATCTTATCTGCATCTCTATCATTGTTTGATTCCCGTGCGTTAGACGAAA
CTCCTTGATGGTTTTGAAATACAGGGGATTGTTGATTGTCCAGATAAGTACGCCATTCTC
GCTCTGATGCGCAGTGATGAGTTCCCCTGTGCGTGAATCCAT
>FN554524
TTAATATAATTTTATTTGAATATTGTGCGTGAATTCACTTTCCACAGTTGTTTGCAATAC
ATCGTACAAAACATGATTGACTGCCCTAATTACATTGTTAATTGAAATTACACCTAATCT
ATACAAATATTTCATAATCTGCTTCCTAAATACGTTTAAGAAAAGACCAGTCGGAGGGCG
TGAGATCGTCCAGACCCGGAAGTTCATGAAACATTTGTGAATCCCCAATTCCTTCCTGAG
GTTGTAGTTGAATCTTATCTGCATCTCTATCATTGTTTGATTCCCGTGCGTTAGACGAAA
CTCCTTGATGGTTTTGAAATACAGGGGATTGTTGATTGTCCAGATAAGTACGCCATTCTC
GCTCTGATGCGCAGTGATGAGTTCCCCTGTGCGTGAATCCAT
>FN554525
TTAATATAATTTTATTTGAATATTGTGCGTGAATTCACTTTCCACAGTTGTTTGCAATAC
ATCGTACAAAACATGATTGACTGCCCTAATTACATTGTTAATTGAAATTACACCTAATCT
ATACAAATATTTCATAATCTGCTTCCTAAATACGTTTAAGAAAAGACCAGTCGGAGGGCG
TGAGATCGTCCAGACCCGGAAGTTCATGAAACATTTGTGAATCCCCAATTCCTTCCTGAG
GTTGTAGTTGAATCTTATCTGCATCTCTATCATTGTTTGATTCCCGTGCGTTAGACGAAA
CTCCTTGATGGTTTTGAAATACAGGGGATTGTTGATTGTCCAGATAAGTACGCCATTCTC
GCTCTGATGCGCAGTGATGAGTTCCCCTGTGCGTGAATCCAT
>FN554527
TTAATATAATTTTATTTGAATATTGTGCGTGAATTCACTTTCCACAGTTGTTTGCAATAC
ATCGTACAAAACATGATTGACTGCCCTAATTACATTGTTAATTGAAATTACACCTAATCT
ATACAAATATTTCATAATCTGCTTCCTAAATACGTTTAAGAAAAGACCAGTCGGAGGGCG
TGAGATCGTCCAGACCCGGAAGTTCATGAAACATTTGTGAATCCCCAATTCCTTCCTGAG
GTTGTAGTTGAATCTTATCTGCATCTCTATCATTGTTTGATTCCCGTGCGTTAGACGAAA
CTCCTTGATGGTTTTGAAATACAGGGGATTGTTGATTGTCCAGATAAGTACGCCATTCTC
GCTCTGATGCGCAGTGATGAGTTCCCCTGTGCGTGAATCCAT
>FN554529
TTAATATAATTTTATTTGAATATTGTGCGTGAATTCACTTTCCACAGTTGTTTGCAATAC
ATCGTACAAAACATGATTGACTGCCCTAATTACATTGTTAATTGAAATTACACCTAATCT
ATACAAATATTTCATAATCTGCTTCCTAAATACGTTTAAGAAAAGACCAGTCGGAGGGCG
TGAGATCGTCCAGACCCGGAAGTTCATGAAACATTTGTGAATCCCCAATTCCTTCCTGAG
GTTGTAGTTGAATCTTATCTGCATCTCTATCATTGTTTGATTCCCGTGCGTTAGACGAAA
CTCCTTGATGGTTTTGAAATACAGGGGATTGTTGATTGTCCAGATAAGTACGCCATTCTC
GCTCTGATGCGCAGTGATGAGTTCCCCTGTGCGTGAATCCAT
>FN554540
TTAATATAATTTTATTTGAATATTGTGCGTGAATTCACTTTCCACAGTTGTTTGCAATAC
ATCGTACAAAACATGATTGACTGCCCTAATTACATTGTTAATTGAAATTACACCTAATCT
ATACAAATATTTCATAATCTGCTTCCTAAATACGTTTAAGAAAAGACCAGTCGGAGGGCG
TGAGATCGTCCAGACCCGGAAGTTCATGAAACATTTGTGAATCCCCAATTCCTTCCTGAG
GTTGTAGTTGAATCTTATCTGCATCTCTATCATTGTTTGATTCCCGTGCGTTAGACGAAA
CTCCTTGATGGTTTTGAAATACAGGGGATTGTTGATTGTCCAGATAAGTACGCCATTCTC
GCTCTGATGCGCAGTGATGAGTTCCCCTGTGCGTGAATCCAT
>FN554526
TTAATATAATTTTATTTGAATATTGTGCGTGAATTCACTTGCCACAGTTGTTTGCAATAC
ATCGTACAAAACATGATTGACTGCCCTAATTACATTGTTAATTGAAATTACACCTAATCT
ATACAAATATTTCATTATCTGCTTCCTAAATACGTTTAAGAAAAGACCAGTCGGAGGGCG
TGAGATCGTCCAGACCCGGAAGTTCATGAAACATTTGTGAATCCCCAATTCCTTCCTGAG
GTTGTAGTTGAATCTTATCTGCATCTCTATCATTGTTTGATTCCCGTGCGTTAGACGAAA
CTCCTTGATGGTTTTGAAATACAGGGGATTGTTGATTGTCCAGATAAGTACGCCATTCTC
GCTCTGATGCGCAGTGATGAGTTCCCCTGTGCGTGAATCCAT
>KT454831
TTAATATAATTTTATTTGAATATTGTGCGTGAATTCACATGTAACTGTTGTTTGCAATAC
ATCGTACAAAACATGATTGACTGCTCTAATTACATTGTTAATTGATATTACACCTAATCT
ATACAAATATTTCATAATCTGTTTCCTAAATACGTTTAAGAAAAGACCAATCGGAGGGCG
TGAGATCGTCCAGACCCTGAAGTTCATGAAACATTTGTGAATCCCCAATTCCTTCCTGAG
GTTGTAGTTGAATCTTATCTGCATCTCTACCATTGTTTGATTCCCGTGCGTTAGATGAAT
CTCCTTGATGGTTTTGAAATACAGGGGATTGTTGATTGTCCAGATAAGTACGCCATTCTC
TGCCTGATGCGCAGTGATGAGTTCCCCTGTGCGTGAATCCAT
