# Supplementary material for: Gene Overlapping as a Modulator of Begomovirus Evolution
Source: Microorganisms. 2022 Feb 4;10(2):366. doi: 10.3390/microorganisms10020366 (PMC8875319; doi:10.3390/microorganisms10020366)
Supplement: Supplementary file 1 [file microorganisms-10-00366-s001.zip › File S1/South_African_cassava_mosaic_virus/DNA_AV2.fasta]

>KJ888063
ATGTGGGATCCATTGTTGAACGAGTTCCCCGAATCGGTACACGGTTTTCGCTGTATGCTT
GCTATTAAATATTTGCAGGCCGTGGAGGAAACCTACGAGCCCAATACGTTGGGCCACGAT
CTAGTCCGTGATCTCATCTGTGTGCTCCGAGCCCGTGACTATGTCGAAGCGACCCGCCGA
TATAATTATTTCCACTCCCGCCTCGAAGGTGCGTCGAAGGCTGAACTTCGACAGCCCGTT
CAGCAGCCGTGCTGCTGTCCCCATTGTCCAAGGCACAAACAAGCGTCGAGCATGGACGTT
CCGGCCCATGTATCGAAAGCCCAGAATGTACAGAACGTACAGAAGTCCTGA
>KJ887993
ATGTGGGATCCATTGTTGAACGAGTTCCCCGAATCGGTACACGGTTTTCGCTGTATGCTT
GCTATTAAATATTTGCAGGCCGTGGAGGAAACCTACGAGCCCAATACGTTGGGCCATGAT
CTAGTCCGTGATCTCATCTGTGTGCTCCGAGCCCGTGACTATGTCGAAGCGACCCGCCGA
TATAATTATTTCCACTCCCGCCTCGAAGGTGCGTCGAAGGCTGAACTTCGACAGCCCGTT
CAGCAGCCGTGCTGCTGTCCCCATTGTCCAAGGCACAAACAAGCGTCGAGCATGGACGTT
CCGGCCCATGTATCGAAAGCCCAGAATGTACAGAACGTACAGAAGTCCTGA
>KJ887968
ATGTGGGATCCATTGTTGAACGAGTTCCCCGAATCGGTACACGGTTTTCGCTGTATGCTT
GCTATTAAATATTTGCAGGCCGTGGAGGAAACCTACGAGCCCAATACGTTGGGCCACGAT
CTAGTCCGTGATCTCATCTGTGTGCTCCGAGCCCGTGACTATGTCGAAGCGACCCGCCGA
TATAATTATTTCCACTCCCGCCTCGAAGGTGTGTCGAAGGCTGAACTTCGACAGCCCGTT
CAGCAGCCGTGCTGCTGTCCCCATTGTCCAAGGCACAAACAAGCGTCGAGCATGGACGTT
CCGGCCCATGTATCGAAAGCCCAGAATGTACAGAACGTACAGAAGTCCTGA
>KJ887839
ATGTGGGATCCATTGTTGAACGAGTTCCCCGAATCGGTACACGGTTTTCGCTGTATGCTT
GCTATTAAATATTTGCAGGCCGTGGAGGAAACCTACGAGCCCAATACGTTGGGCCACGAT
CTAGTCCGTGATCTCATCTGTGTGCTCCGAGCCCGTGACTATGTCGAAGCGACCCGCCGA
TATAATTATTTCCACTCCCGCCTCGAAGGTGCGTCGAAGGCTGAACTTCGACAGCCCGTT
CAGCAGCCGTGCTGCTGTCCCCATTGTCCAAGGCACAAACAAGCGTCGAGCATGGACGTT
CCGGCCCATGTATCGAAAGCCCAGAATGTACAGAACGTACAGAAGTCCTGA
>KJ888009
ATGTGGGATCCATTGTTGAACGAGTTCCCCGAATCGGTACACGGTTTTCGCTGTATGCTT
GCTATTAAATATTTGCAGGCCGTGGAGGAAACCTACGAGCCCAATACGTTGGGCCACGAT
CTAGTCCGTGATCTCATCTGTGTGCTCCGAGCCCGTGACTATGTCGAAGCGACCCGCCGA
TATAATTATTTCCACTCCCGCCTCGAAGGTGCGTCGAAGGCTGAACTTCGACAGCCCGTT
CAGCAGCCGTGCTGCTGTCCCCATTGTCCAAGGCACAAACAAGCGTCGAGCATGGACGTT
CCGGCCCATGTATCGAAAGCCCAGAATGTACAGAACGTACAGAAGTCCTGA
>KJ887994
ATGTGGGATCCATTGTTGAACGAGTTCCCCGAATCGGTACACGGTTTTCGCTGTATGCTT
GCTATTAAATATTTGCAGGCCGTGGAGGAAACCTACGAGCCCAATACGTTGGGCCACGAT
CTAGTCCGTGATCTCATCTGTGTGCTCCGAGCCCGTGACTATGTCGAAGCGACCCGCCGA
TATAATTATTTCCACTCCCGCCTCGAAGGTGCGTCGAAGGCTGAACTTCGACAGCCCGTT
CAGCAGCCGTGCTGCTGTCCCCATTGTCCAAGGCACAAACAAGCGTCGAGCATGGACGTT
CCGGCCCATGTATCGAAAGCCCAGAATGTACAGAACGTACAGAAGTCCTGA
>KJ887961
ATGTGGGATCCATTGTTGAACGAGTTCCCCGAATCGGTACACGGTTTTCGCTGTATGCTT
GCTATTAAATATTTGCAGGCCGTGGAGGAAACCTACGAGCCCAATACGTTGGGCCACGAT
CTAGTCCGTGATCTCATCTGTGTGCTCCGAGCCCGTGACTATGTCGAAGCGACCCGCCGA
TATAATTATTTCCACTCCCGCCTCGAAGGTGCGTCGAAGGCTGAACTTCGACAGCCCGTT
CAGCAGCCGTGCTGCTGTCCCCATTGTCCAAGGCACAAACAAGCGTCGAGCATGGACGTT
ACGGCCCATGTATCGAAAGCCCAGAATGTACAGAACGTACAGAAGTCCTGA
>KJ887886
ATGTGGGATCCATTGTTGAACGAGTTCCCCGAATCGGTACACGGTTTTCGCTGTATGCTT
GCTATTAAATATTTGCAGGCCGTGGAGGAAACCTACGAGCCCAATACGTTGGGCCACGAT
CTAGTCCGTGATCTCATCTGTGTGCTCCGAGCCCGTGACTATGTCGAAGCGACCCGCCGA
TATAATTATTTCCACTCCCGCCTCGAAGGTGCGTCGAAGGCTGAACTTCGACAGCCCGTT
CAGCAGCCGTGCTGCTGTCCCCATTGTCCACGTCACAAATCGAAAACGGGCCTGGAAGAA
CAGGCCCATGTATCGAAAGCCCAGAATGTACAGAACGTACAGAAGTCCTGA
>KJ887965
ATGTGGGATCCATTGTTGAACGAGTTCCCCGAATCGGTACACGGTTTTCGCTGTATGCTT
GCTATTAAATATTTGCAGGCCGTGGAGGAAACCTACGAGCCCAATACGTTGGGCCACGAT
CTAGTCCGTGATCTCATTTGTGTGCTCCGAGCCCGTGACTATGTCGAAGCGACCCGCCGA
TATAATTATTTCCACTCCCGCCTCGAAGGTGCGTCGAAGGCTGAACTTCGACAGCCCGTT
CAGCAGCCGTGCTGCTGTCCCCATTGTCCAAGGCACAAACAAGCGTCGAGCATGGACGTT
CCGGCCCATGTATCGAAAGCCCAGAATGTACAGAACGTACAGAAGTCCTGA
>KJ887958
ATGTGGGATCCATTGTTGAACGAGTTCCCCGAATCGGTACACGGTTTTCGCTGTATGCTT
GCTATTAAATATTTGCAGGCCGTGGAGGAAACCTACGAGCCCAATACGTTGGGCCACGAT
CTAGTCCGTGATCTCATTTGTGTGCTCCGAGTCCGTGACTATGTCGAAGCGACCCGCCGA
TATAATTATTTCCACTCCCGCCTCGAAGGTGCGTCGAAGGCTGAACTTCGACAGCCCGTT
CAGCAGCCGTGCTGCTGTCCCCATTGTCCAAGGCACAAACAAGCGTCGAGCATGGACGTT
CCGGCCCATGTATCGAAAGCCCAGAATGTACAGAACGTACAGAAGTCCTGA
>KJ887986
ATGTGGGATCCATTGTTGAACGAGTTCCCCGAATCCGTACACGGTTTTCGCTGTATGCTT
GCTATTAAATATTTGCAGGCCGTGGAGGAAACCTACGAGCCCAATACGTTGGGCCACGAT
CTAGTCCGTGATCTCATCTGTGTGCTCCGAGCCCGTGACTATGTCGAAGCGACCCGCCGA
TATAATTATTTCCACTCCCGCCTCGAAGGTGCGTCGAAGGCTGAACTTCGACAGCCCGTT
CAGCAGCCGTGCTGCTGTCCCCATTGTCCAAGGCACAAACAAGCGTCGAGCATGGACGTT
CCGGCCCATGTATCGAAAGCCCAGAATGTACAGAACGTACAGAAGTCCTGA
>KJ888010
ATGTGGGATCCATTGTTGAACGAGTTCCCCGAATCTGTACACGGTTTTCGCTGTATGCTT
GCTATTAAATATTTGCAGGCCGTGGAGGAAACCTACGAGCCCAATACGTTGGGCCACGAT
CTAGTCCGTGATCTCATCTGTGTGCTTCGAGCCCGTGACTATGTCGAAGCGACCCGCCGA
TATAATTATTTCCACTCCCGCCTCGAAGGTGCGTCGAAGGCTGAACTTCGACAGCCCGTT
CAGCAGCCGTGCTGCTGTCCCCATTGTCCAAGGCACAAACAAGCGTCGAGCATGGACGTT
CCGGCCCATGTATCGAAAGCCCAGAATGTACAGAACGTACAGAAGTCCTGA
>KJ887972
ATGTGGGATCCATTGTTGAACGAGTTCCCCGAATCTGTACACGGTTTTCGCTGTATGCTT
GCTATTAAATATTTACAGGCCGTGGAGGAAACCTACGAGCCCAATACGTTGGGCCACGAT
CTAGTCCGTGATCTCATCTGTGTGCTTCGAGCCCGTGACTATGTCGAAGCGACCCGCCGA
TATAATTATTTCCACTCCCGCCTCGAAGGTGCGTCGAAGGCTGAACTTCGACAGCCCGTT
CAGCAGCCGTGCTGCTGTCCCCATTGTCCAAGGCACAAACAAGCGTCGAGCATGGACGTT
CCGGCCCATGTATCGAAAGCCCAGAATGTACAGAACGTACAGAAGTCCTGA
>KJ887841
ATGTGGGATCCATTGTTGAACGAGTTCCCCGAATCTGTACACGGTTTTCGCTGTATGCTT
GCTATTAAATATTTGCAGGCCGTGGAGGAAACCTACGAGCCCAATACGTTGGGCCACGAT
CTAGTCCGTGATCTCATCTGTGTGCTTCGAGCCCGTGACTATGTCGAAGCGACCCGCCGA
TATAATTATTTCCACTCCCGCCTCGAAGGTGCGTCGAAGGCTGAACTTCGACAGCCCGTT
CAGCAGCCGTGCTGCTGTCCCCATTGTCCAAGGCACAAACAAGCGTCGAGCATGGACGTT
CCGGCCCATGTATCGAAAGCCCAGAATGTACAGAACGTACAGAAGTCCTGA
>KJ887851
ATGTGGGATCCATTGTTGAACGAGTTCCCCGAATCTGTACACGGTTTTCGCTGTATGCTT
GCTATTAAATATTTGCAGGCCGTGGAGGAAACCTACGAGCCCAATACGTTGGGCCACGAT
CTAGTCCGTGATCTCATCTGTGTGCTTCGAGCCCGTGACTATGTCGAAGCGACCCGCCGA
TATAATTATTTCCACTCCCGCCTCGAAGGTGCGTCGAAGGCTGAACTTCGACAGCCCGTT
CAGCAGCCGTGCTGCTGTCCCCATTGTCCAAGGCACAAACAAGCGTCGAGCATGGACGTT
CCGGCCCATGTATCGAAAGCCCAGAATGTACAGAACGTACAGAAGTCCTGA
>KJ887871
ATGTGGGATCCATTGTTGAACGAGTTCCCCGAATCTGTACACGGTTTTCGCTGTATGCTT
GCTATTAAATATTTGCAGGCCGTGGAGGAAACCTACGAGCCCAATACGTTGGGCCACGAT
CTAGTCCGTGATCTCATCTGTGTGCTTCGAGCCCGTGACTATGTCGAAGCGACCCGCCGA
TATAATTATTTCCACTCCCGCCTCGAAGGTGCGTCGAAGGCTGAACTTCGACAGCCCGTT
CAGCAGCCGTGCTGCTGTCCCCATTGTCCAAGGCACAAACAAGCGTCGAGCATGGACGTT
CCGGCCCATGTATCGAAAGCCCAGAATGTACAGAACGTACAGAAGTCCTGA
>KJ887869
ATGTGGGATCCATTGTTGAACGAGTTCCCCGAATCTGTACACGGTTTTCGCTGTATGCTT
GCTATTAAATATTTGCAGGCCGTGGAGGAAACCTACGAGCCCAATACGTTGGGCCACGAT
CTAGTCCGTGATCTCATCTGTGTGCTTCGAGCCCGTGACTATGTCGAAGCGACCCGCCGA
TATAATTATTTCCACTCCCGCCTCGAAGGTGCGTCGAAGGCTGAACTTCGACAGCCCGTT
CAGCAGCCGTGCTGCTGTCCCCATTGTCCAAGGCACAAACAAGCGTCGAGCATGGACGTT
CCGGCCCATGTATCGAAAGCCCAGAATGTACAGAACGTACAGAAGTCCTGA
>KJ887902
ATGTGGGATCCATTGTTGAACGAGTTCCCCGAATCTGTACACGGTTTTCGCTGTATGCTT
GCTATTAAATATTTGCAGGCCGTGGAGGAAACCTACGAGCCCAATACGTTGGGCCACGAT
CTAGTCCGTGATCTCATCTGTGTGCTTCGAGCCCGTGACTATGTCGAAGCGACCCGCCGA
TATAATTATTTCCACTCCCGCCTCGAAGGTGCGTCGAAGGCTGAACTTCGACAGCCCGTT
CAGCAGCCGTGCTGCTGTCCCCATTGTCCAAGGCACAAACAAGCGTCGAGCATGGACGTT
CCGGCCCATGTATCGAAAGCCCAGAATGTACAGAACGTACAGAAGTCCTGA
>KJ887991
ATGTGGGATCCATTGTTGAACGAGTTCCCCGAATCTGTACACGGTTTTCGCTGTATGCTT
GCTATTAAATATTTGCAGGCCGTGGAGGAAACCTACGAGCCCAATACGTTGGGCCACGAT
CTAGTCCGCGATCTCATCTGTGTGCTTCGAGCCCGTGACTATGTCGAAGCGACCCGCCGA
TATAATTATTTCCACTCCCGCCTCGAAGGTGCGTCGAAGGCTGAACTTCGACAGCCCGTT
CAGCAGCCGTGCTGCTGTCCCCATTGTCCAAGGCACAAACAAGCGTCGAGCATGGACGTT
CCGGCCCATGTATCGAAAGCCCAGAATGTACAGAACGTACAGAAGTCCTGA
>KJ888024
ATGTGGGATCCATTGTTGAACGAGTTCCCCGAATCTGTACACGGTTTTCGCTGTATGCTT
GCTATTAAATATTTGCAGGCCGTGGAGGAAACCTACGAGCCCAATACGTTGGGCCACGAT
CTAGTCCGTGATCTCATTTGTGTGCTTCGAGCCCGTGACTATGTCGAAGCGACCCGCCGA
TATAATTATTTCCACTCCCGCCTCGAAGGTGCGTCGAAGGCTGAACTTCGACAGCCCGTT
CAGCAGCCGTGCGGCTGTCCCCATTGTCCAAGGCACAAACAAGCGTCGAGCATGGACGTT
CCGGCCCATGTATCGAAAGCCCAGAATGTACAGAACGTACAGAAGTCCTGA
>KJ887929
ATGTGGGATCCATTGTTGAACGAGTTCCCCGAATCTGTACACGGTTTTCGCTGTATGCTT
GCTATTAAATATTTGCAGGCCGTGGAGGAAACCTACGAGCCCAATACGTTGGGCCACGAT
CTAGTCCGTGATCTCATCTGTGTGCTCCGAGCCCGTGACTATGTCCAAGCGACCCGCCGA
TATAATTATTTCCACGCCCGCCTCGAAGGTGCGTCGAAGGCTGAACTTCGACAGCCCGTT
CAGCAGCCGTGCTGCTGTCCCCATTGTCCAAGGCACAAACAAGCGTCGAGCATGGACGTT
CCGGCCCATGTATCGAAAGCCCAGAATGTACAGAACGTACAGAAGTCCTGA
>KJ887859
ATGTGGGATCCATTGTTGAACGAGTTCCCCGAATCTGTACACGGTTTTCGCTGTATGCTT
GCTATTAAATATTTGCAGGCCGTGGAGGAAACCTACGAGCCCAATACGTTGGGCCACGAT
CTAGTCCGTGATCTCATCTGTGTGCTCCGAGCCCGTGACTATGTCGAAGCGACCCGCCGA
TATAATTATTTCCACGCCCGCCTCGAAGGTGCGTCGAAGGCTGAACTTCGACAGCCCGTT
CAGCAGCCGTGCTGCTGTCCCCATTGTCCAAGGCACAAACAAGCGTCGAGCATGGACGTT
CCGGCCCATGTATCGAAAGCCCAGAATGTACAGAACGTACAGAAGTCCTGA
>KJ887932
ATGTGGGATCCATTGTTGAACGAGTTCCCCGAATCTGTACACGGTTTTCGCTGTATGCTT
GCTATTAAATATTTGCAGGCCGTGGAGGAAACCTACGAGCCCAATACGTTGGGCCACGAT
CTAGTCCGTGATCTCATCTGTGTGCTCCGAGCCCGTGACTATGTCGAAGCGACCCGCCGA
TATAATTATTTCCACGCCCGCCTCGAAGGTGCGTCGAAGGCTGAACTTCGACAGCCCGTT
CAGCAGCCGTGCTGCTGTCCCCATTGTCCAAGGCACAAACAAGCGTCGAGCATGGACGTT
CCGGCCCATGTATCGAAAGCCCAGAATGTACAGAACGTACAGAAGTCCTGA
>KJ887931
ATGTGGGATCCATTGTTGAACGAGTTCCCCGAATCTGTACACGGTTTTCGCTGTATGCTT
GCTATTAAATATTTGCAGGCCGTGGAGGAAACCTACGAGCCCAATACGTTGGGCCACGAT
CTAGTCCGTGATCTCATCTGTGTGCTCCGAGCCCGTGACTATGTCGAAGCGACCCGCCGA
TATAATTATTTCCACGCCCGCCTCGAAGGTGCGTCGAAGGCTGAACTTCGACAGCCCGTT
CAGCAGCCGTGCTGCTGTCCCCATTGTCCAAGGCACAAACAAGCGTCGAGCATGGACGTT
CCGGCCCATGTATCGAAAGCCCAGAATGTACAGAACGTACAGAAGTCCTGA
>KJ888018
ATGTGGGATCCATTGTTGAACGAGTTCCCCGAATCTGTACACGGTTTTCGTTGTATGCTT
GCTATTAAATATTTGCAGGCCGTGGAGGAAACCTACGAGCCCAATACGTTGGGCCACGAT
CTAGTCCGTGATCTCATCTGTGTGCTTCGAGCCCGTGACTATGTCGAAGCGACCCGCCGA
TATAATTATTTCCACGCCCGCCTCGAAGGTGCGTCGAAGGCTGAACTTCGACAGCCCGTT
CAGCAGCCGTGCTGCTGTCCCCATTGTCCAAGGCACAAACAAGCGTCGAGCATGGACGTT
CCGGCCCATGTATCGAAAGCCCAGAATGTACAGAACGTACAGAAGTCCTGA
>KJ887998
ATGTGGGATCCATTGTTGAACGAGTTTCCCGAATCTGTACACGGTTTTCGTTGTATGCTT
GCTATTAAATATTTGCAGGCCGTGGAGGAAACCTACGAGCCCAATACGTTGGGCCACGAT
CTAGTCCGTGATCTCATCTGTGTGCTCCGAGCCCGTGACTATGTCGAAGCGACCCGCCGA
TATAATTATTTCCACTCCCGCCTCGAAGGTGCGTCGAAGGCTGAACTTCGACAGCCCGTT
CAGCAGCCGTGCTGCTGTCCCCATTGTCCAAGGCACAAACAAGCGTCGAGCATGGACGTT
CCGGCCCATGTATCGAAAGCCCAGAATGTACAGAACGTACAGAAGTCCTGA
>KJ887970
ATGTGGGATCCATTGTTGAACGAGTTTCCCGAATCTGTACACGGTTTTCGCTGTATGCTT
GCTATTAAATATTTGCAGGCCGTGGAGGAAACCTACGAGCCCAATACGTTGGGCCACGAT
CTAGTCCGTGATCTCATCTGTGTGCTCCGAGCCCGTGACTATGTCGAAGCGACCCGCCGA
TATAATTATTTCCACTCCCGCCTCGAAGGTGCGTCGAAGGCTGAACTTCGACAGCCCGTT
CAGCAGCCGTGCTGCTGTCCCCATTGTCCAAGGCACAAACAAGCGTCGAGCATGGACGTT
CCGGCCCATGTATCGAAAGCCCAGAATGTACAGAACGTACAGAAGTCCTGA
>KJ888019
ATGTGGGATCCATTGTTGAACGAGTTTCCCGAATCTGTACACGGTTTTCGCTGTATGCTT
GCTATTAAATATTTGCAGGCCGTGGAGGAAACCTACGAGCCCAATACGTTGGGCCACGAT
CTAGTCCGTGATCTCATTTGTGTGCTCCGAGCCCGTGACTATGTCGAAGCGACCCGCCGA
TATAATTATTTCCACTCCCGCCTCGAAGGTGCGTCGAAGGCTGAACTTCGACAGCCCGTT
CAGCAGCCGTGTTGCTGTCCCCATTGTCCAAGGCACAAACAAGCGTCGAGCATGGACGTT
CAGGCCCATGTATCGAAAGCCCAGAATGTACAGAACGTACAGAAGTCCTGA
>KJ887892
ATGTGGGATCCATTGTTGAACGAGTTCCCCGAATCTGTACACGGTTTTCGCTGTATGCTT
GCTATTAAATATTTGCAGGCCGTGGAGGAAACCTACGAGCCCAATACGTTGGGCCACGAT
CTAGTCCGTGATCTCATATGTGTGCTCCGAGCCCGTGACTATGTCGAAGCGACCCGCCGA
TATAATTATTTCCACTCCCGCCTCGAAGGTGCGTCGAAGGCTGAACTTCGACAGCCCGTT
CAGCAGCCGTGCTGCTGTCCCCATTGTCCAAGGCACAAACAAGCGTCGAGCATGGACGTT
CCGGCCCATGTATCGAAAGCCCAGAATGTACAGAACGTACAGAAGTCCTGA
>KJ888040
ATGTGGGATCCATTGTTGAACGAGTTCCCCGAATCTGTACACGGTTTTCGCTGTATGCTT
GCTATTAAATATTTGCAGGCCGTGGAGGAAACCTACGAGCCCAATACGTTGGGCCACGAT
CTAGTCCGTGATCTCATCTGTGTGCTCCGAGCCCGTGACTATGTCGAAGCGACCCGCCGA
TATAATTATTTCCACTCCCGCCTCGAAGGTGCGTCGAAGGCTGAACTTCGACAGCCCGTT
CAGCAGCCGTGCTGCTGTCCCCATTGTCCAAGGCACAAACAAGCGTCGAGCATGGATGTT
CCGGCCCATGTATCGAAAGCCCAGAATGTACAGAACGTACAGAAGTCCTGA
>KJ887985
ATGTGGGATCCATTGTTGAACGAGTTCCCCGAATCTGTACACGGTTTTCGCTGTATGCTT
GCTATTAAATATTTGCAGGCCGTGGAGGAAACCTACGAGCCCAATACGTTGGGCCACGAT
CTAGTCCGTGATCTCATCTGTGTGCTCCGAGCCCGTGACTATGTCGAAGCGACCCGCCGA
TATAATTATTTCCACTCCCGCCTCGAAGGTGCGTCGAAGGCTGAACTTCGACAGCCCGTT
CAGCAGCCGTGCTGCTGTCCCCATTGTCCAAGGCACAAACAAGCGTCGAGCATGGATGTT
CCGGCCCATGTATCGAAAGCCCAGAATGTACAGAACGTACAGAAGTCCTGA
>KJ888097
ATGTGGGATCCATTGCTGAACGAGTTCCCCGAATCTGTACACGGTTTTCGCTGTATGCTT
GCTATTAAATATTTGCAGGCCGTGGAGGAAACCTACGAGCCCAATACGTTGGGCCACGAT
CTAGTCCGTGATCTCATCTGTGTGCTCCGAGCCCGTGACTATGTCGAAGCGACCCGCCGA
TATAATTATTTCCACTCCCGCCTCGAAGGTGCGTCGAAGGCTGAACTTCGACAGCCCGTT
CAGCAGCCGTGCTGCTGTCCCCATTGTCCAAGGCACAAACAAGCGTCGAGCATGGACGTT
CCGGCCCATGTATCGAAAGCCCAGAATGTACAGAACGTACAGAAGTCCTGA
>KJ888095
ATGTGGGATCCATTGCTGAACGAGTTCCCCGAATCTGTACACGGTTTTCGCTGTATGCTT
GCTATTAAATATTTGCAGGCCGTGGAGGAAACCTACGAGCCCAATACGTTGGGCCACGAT
CTAGTCCGTGATCTCATCTGTGTGCTCCGAGCCCGTGACTATGTCGAAGCGACCCGCCGA
TATAATTATTTCCACTCCCGCCTCGAAGGTGCGTCGAAGGCTGAACTTCGACAGCCCGTT
CAGCAGCCGTGCTGCTGTCCCCATTGTCCAAGGCACAAACAAGCGTCGAGCATGGACGTT
CCGGCCCATGTATCGAAAGCCCAGAATGTACAGAACGTACAGAAGTCCTGA
>KJ888089
ATGTGGGATCCATTGTTGAACGAGTTCCCCGAATCTGTACACGGTTTTCGCTGTATGCTT
GCTATTAAATATTTGCAGGCCGTGGAGGAAACCTACGAGCCCAATACGTTGGGCCACGAT
CTAGTCCGTGATCTCATCTGTGTGCTCCGAGCCCGTGACTATGTCGAAGCGACCCGCCGA
TATAATTATTTCCACTCCCGCCTCGAAGGTGCGTCGAAGGCTGAACTTCGACAGCCCGTT
CAGCAGCCGTGCTGCTGTCCCCATTGTCCAAGGCACAAACAAGCGTCGAGCATGGACGTT
CCGGCCCATGTATCGAAAGCCCAGAATGTACAGAACGTACAGAAGTCCTGA
>KJ887984
ATGTGGGATCCATTGTTGAACGAGTTCCCCGAATCTGTACACGGTTTTCGCTGTATGCTT
GCTATTAAATATTTGCAGGCCGTGAAGGAAACCTACGAGCCCAATACGTTGGGCCACGAT
CTAGTCCGTGATCTCATCTGTGTGCTCCGAGCCCGTGACTATGTCGAAGCGACCCGCCGA
TATAATTATTTCCACTCCCGCCTCGAAGGTGCGTCGAAGGCTGAACTTCGACAGCCCGTT
CAGCAGCCGTGCTGCTGTCCCCATTGTCCAAGGCACAAACAAGCGTCGAGCATGGACGTT
CCGGCCCATGTATCGAAAGCCCAGAATGTACAGAACGTACAGAAGTCCTGA
>KJ888011
ATGTGGGATCCATTGTTGAACGAGTTCCCCGAATCTGTACACGGTTTTCGCTGTATGCTT
GCTATTAAATATTTGCAGGCCGTGGAGGAAACCTACGAGCCCAATACGTTGGGCCACGAT
CTAGTCCGTGATCTCATCTGTGTGCTCCGAGCCCGTGACTATGTCGAAGCGACCCGCCGA
TATAATTATTTCCACTCCCGCCTCGAAGGTGCGTCGAAGGCTGAACTTCGACAGCCCGTT
CAGCAGCCGTGCTGCTGTCCCCATTGTCCAAGGCACAAACAAGCGTCGAGCATGGACGTT
CCGGCCCATGTATCGAAAGCCCAGAATGTACAGAACGTACAGAAGTCCTGA
>KJ888003
ATGTGGGATCCATTGTTGAACGAGTTCCCCGAATCTGTACACGGTTTTCGCTGTATGCTT
GCTATTAAATATTTGCAGGCCGTGGAGGAAACCTACGAGCCCAATACGTTGGGCCACGAT
CTAGTCCGTGATCTCATCTGTGTGCTCCGAGCCCGTGACTATGTCGAAGCGACCCGCCGA
TATAATTATTTCCACTCCCGCCTCGAAGGTGCGTCGAAGGCTGAACTTCGACAGCCCGTT
CAGCAGCCGTGCTGCTGTCCCCATTGTCCAAGGCACAAACAAGCGTCGAGCATGGACGTT
CCGGCCCATGTATCGAAAGCCCAGAATGTACAGAACGTACAGAAGTCCTGA
>KJ888031
ATGTGGGATCCATTGTTGAACGAGTTCCCCGAATCTGTACACGGTTTTCGCTGTATGCTT
GCTATTAAATATTTGCAGGCCGTGGAGGAAACCTACGAGCCCAATACGTTGGGCCACGAT
CTAGTCCGTGATCTCATCTGTGTGCTCCGAGCCCGTGACTATGTCGAAGCGACCCGCCGA
TATAATTATTTCCACTCCCGCCTCGAAGGTGCGTCGAAGGCTGAACTTCGACAGCCCGTT
CAGCAGCCGTGCTGCTGTCCCCATTGTCCAAGGCACAAACAAGCGTCGAGCATGGACGTT
CCGGCCCATGTATCGAAAGCCCAGAATGTACAGAACGTACAGAAGTCCTGA
>KJ888030
ATGTGGGATCCATTGTTGAACGAGTTCCCCGAATCTGTACACGGTTTTCGCTGTATGCTG
GCTATTAAATATTTGCAGGCCGTGGAGGAAACCTACGAGCCCAATACGTTGGGCCACGAT
CTAGTCCGTGATCTCATCTGTGTGCTCCGAGCCCGTGACTATGTCGAAGCGACCCGCCGA
TATAATTATTTCCACTCCCGCCTCGAAGGTGCGTCGAAGGCTGAACTTCGACAGCCCGTT
CAGCAGCCGTGCTGCTGTCCCCATTGTCCAAGGCACAAACAAGCGTCGAGCATGGACGTT
CCGGCCCATGTATCGAAAGCCCAGAATGTACAGAACGTACAGAAGTCCTGA
>KJ887840
ATGTGGGATCCATTGTTGAACGAGTTCCCCGAATCTGTACACGGTTTTCGCTGTATGCTT
GCTATTAAATATTTGCAGGCCGTGGAGGAAACCTACGAGCCCAATACGTTGGGCCACGAT
CTAGTCCGTGATCTCATCTGTGTGCTCCGAGCCCGTGACTATGTCGAAGCGACCCGCCGA
TATAATTATTTCCACTCCCGCCTCGAAGGTGCGTCGAAGGCTGAACTTCGACAGCCCGTT
CAGCAGCCGTGCTGCTGTCCCCATTGTCCAAGGCACAAACAAGCGTCGAGCATGGACGTT
CCGGCCCATGTATCGAAAGCCCAGAATGTACAGAACGTACAGAAGTCCTGA
>KJ887862
ATGTGGGATCCATTGTTGAACGAGTTCCCCGAATCTGTACACGGTTTTCGCTGTATGCTT
GCTATTAAATATTTGCAGGCCGTGGAGGAAACCTACGAGCCCAATACGTTGGGCCACGAT
CTAGTCCGTGATCTCATCTGTGTGCTCCGAGCCCGTGACTATGTCGAAGCGACCCGCCGA
TATAATTATTTCCACTCCCGCCTCGAAGGTGCGTCGAAGGCTGAACTTCGACAGCCCGTT
CAGCAGCCGTGCTGCTGTCCCCATTGTCCAAGGCACAAACAAGCGTCGAGCATGGACGTT
CCGGCCCATGTATCGAAAGCCCAGAATGTACAGAACGTACAGAAGTCCTGA
>KJ887971
ATGTGGGATCCATTGTTGAACGAGTTCCCCGAATCTGTACACGGTTTTCGCTGTATGCTT
GCTATTAAATATTTGCAGGCCGTGGAGGAAACCTACGAGCCCAATACGTTGGGCCACGAT
CTAGTCCGTGATCTCATCTGTGTGCTCCGAGCCCGTGACTATGTCGAAGCGACCCGCCGA
TATAATTATTTCCACTCCCGCCTCGAAGGTGCGTCGAAGGCTGAACTTCGACAGCCCGTT
CAGCAGCCGTGCTGCTGTCCCCATTGTCCAAGGCACAAACAAGCGTCGAGCATGGACGTT
CCGGCCCATGTATCGAAAGCCCAGAATGTACAGAACGTACAGAAGTCCTGA
>KJ888020
ATGTGGGATCCATTGTTGAACGAGTTCCCCGAATCTGTACACGGTTTTCGCTGTATGCTT
GCTATTAAATATTTGCAGGCCGTGGAGGAAACCTACGAGCCCAATACGTTGGGCCACGAT
CTAGTCCGTGATCTCATCTGTGTGCTCCGAGCCCGTGACTATGTCGAAGCGACCCGCCGA
TATAATTATTTCCACTCCCGCCTCGAAGGTGCGTCGAAGGCTGAACTTCGACAGCCCGTT
CAGCAGCCGTGCTGCTGTCCCCATTGTCCAAGGCACAAACAAGCGTCGAGCATGGACGTT
CCGGCCCATGTATCGAAAGCCCAGAATGTACAGAACGTACAGAAGTCCTGA
>KJ888094
ATGTGGGATCCATTGTTGAACGAGTTCCCCGAATCTGTACACGGTTTTCGCTGTATGCTT
GCTATTAAATATTTGCAGGCCGTGGAGGAAACCTACGAGCCCAATACGTTGGGCCACGAT
CTAGTCCGTGATCTCATCTGTGTGCTCCGAGCCCGTGACTATGTCGAAGCGACCCGCCGA
TATAATTATTTCCACTCCCGCCTCGAAGGTGCGTCGAAGGCTGAACTTCGACAGCCCGTT
CAGCAGCCGTGCTGCTGTCCCCATTGTCCAAGGCACAAACAAGCGTCGAGCATGGACGTT
CCGGCCCATGTATCGAAAGCCCAGAATGTACAGAACGTACAGAAGTCCTGA
>KJ888028
ATGTGGGATCCATTGTTGAACGAGTTCCCCGAAACTGTACACGGTTTTCGCTGTATGCTT
GCTATTAAATATTTGCAGGCCGTGGAGGAAACCTACGAGCCCAATACGTTGGGCCACGAT
CTAGTCCGTGATCTCATCTGTGTGCTCCGAGCCCGTGACTATGTCGAAGCGACCCGCCGA
TATAATTATTTCCACTCCCGCCTCGAAGGTGCGTCGAAGGCTGAACTTCGACAGCCCGTT
CAGCAGCCGTGCTGCTGTCCCCATTGTCCAAGGCACAAACAAGCGTCGAGCATGGACGTT
CCGGCCCATGTATCGAAAGCCCAGAATGTACAGAACGTACAGAAGTCCTGA
>KJ888012
ATGTGGGATCCATTGTTGAACGAGTTCCCCGAATCTGTACACGGTTTTCGCTGTATGCTT
GCTATTAAATATTTGCAGGCCGTGGAGGAAACCTACGAGCCCAATACGTTGGGCCACGAT
CTAGTCCGTGATCTCATCTGTGTGCTCCGAGCCCGTGACTATGTCGAAGCGACCCGCCGA
TATAATTATTTCCACTCCCGCCTCGAAGGTGCGTCGAAGGCTGAACTTCGACAGCCCGTT
CAGCAGCCGTGCTGCTGTCCCCATTGTCCAAGGCACAAACAAGCGTCGAGCATGGACGTT
CCGGCCCATGTATCGAAAGCCCAGAATGTACAGAACGTACAGAAGTCCTGA
>KJ888005
ATGTGGGATCCATTGTTGAACGAGTTCCCCGAATCTGTACACGGTTTTCGCTGTATGCTT
GCTATTAAATATTTGCAGGCCGTGGAGGAAACCTACGAGCCCAATACGTTGGGCCACGAT
CTAGTCCGTGATCTCATCTGTGTGCTCCGAGCCCGTGACTATGTCGAAGCGACCCGCCGA
TATAATTATTTCCACTCCCGCCTCGAAGGTGCGTCGAAGGCTGAACTTCGACAGCCCGTT
CAGCAGCCGTGCTGCTGTCCCCATTGTCCAAGGCACAAACAAGCGTCGAGCATGGACGTT
CCGGCCCATGTATCGAAAGCCCAGAATGTACAGAACGTACAGAAGTCCTGA
>KJ887988
ATGTGGGATCCATTGTTGAACGAGTTCCCCGAATCTGTACACGGTTTTCGCTGTATGCTT
GCTATTAAATATTTGCAGGCCGTGGAGGAAACCTACGAGCCCAATACGTTGGGCCACGAT
CTAGTCCGTGATCTCATCTGTGTGCTCCGAGCCCGTGACTATGTCGAAGCGACCCGCCGA
TATAATTATTTCCACTCCCGCCTCGAAGGTGCGTCGAAGGCTGAACTTCGACAGCCCGTT
CAGCAGCCGTGCTGCTGTCCCCATTGTCCAAGGCACAAACAAGCGTCGAGCATGGACGTT
CCGGCCCATGTATCGAAAGCCCAGAATGTACAGAACGTACAGAAGTCCTGA
>KJ888090
ATGTGGGATCCATTGTTGAACGAGTTCCCCGAATCTGTACACGGTTTTCGCTGTATGCTT
GCTATTAAATATTTGCAGGCCGTGGAGGAAACCTACGAGCCCAATACGTTGGGCCACGAT
CTAGTCCGTGATCTCATCTGTGTGCTCCGAGCCCGTGACTATGTCGAAGCGACCCGCCGA
TATAATTATTTCCACTCCCGCCTCGAAGGTGCGTCGAAGGCTGAACTTCGACAGCCCGTT
CAGCAGCCGTGCTGCTGTCCCCATTGTCCAAGGCACAAACAAGCGTCGAGCATGGACGTT
CCGGCCCATGTATCGAAAGCCCAGAATGTACAGAACGTACAGAAGTCCTGA
>KJ887987
ATGTGGGATCCATTGTTGAACGAGTTCCCCGAATCTGTACACGGTTTTCGCTGTATGCTT
GCTATTAAATATTTGCAGGCCGTGGAGGAAACCTACGAGCCCAATACGTTGGGCCACGAT
CTAGTCCGTGATCTCATCTGTGTGCTCCGAGCCCGTGACTATGTCGAAGCGACCCGCCGA
TATAATTATTTCCACTCCCGCCTCGAAGGTGCGTCGAAGGCTAAACTTCGACAGCCCGTT
CAGCAGCCGTGCTGCTGTCCCCATTGTCCAAGGCACAAACAAGCGTCGAGCATGGACGTT
CCGGCCCATGTATCGAAAGCCCAGAATGTACAGAACGTACAGAAGTCCTGA
>KJ888014
ATGTGGGATCCATTGTTGAACGAGTTCCCCGAATCTGTACACGGTTTTCGCTGTATGCTT
GCTATTAAATATTTGCAGGCCGTGGAGGAAACCTACGAGCCCAATACGTTGGGCCACGAT
CTAGTCCGTGATCTCATCTGTGTGCTCCGAGCCCGTGACTATGTCGAAGCGACCCGCCGA
TATAATTATTTCCACTCCCGCCTCGAAGGTGCGTCGAAGGCTGAACTTCGACAGCCCGTT
CAGCAGCCGTGCTGCTGTCCCCATTGTCCAAGGCACAAACAAGCGTCGAGCATGGACGTT
CCGGCCCATGTATCGAAAGCCCAGAATGTACAGAACGTACAGAAGTCCTGA
>KJ888004
ATGTGGGATCCATTGTTGAACGAGTTCCCCGAATCTGTACACGGTTTTCGCTGTATGCTT
GCTATTAAATATTTGCAGGCCGTGGAGGAAACCTACGAGCCCAATACGTTGGGCCACGAT
CTAGTCCGTGATCTCATCTGTGTGCTCCGAGCCCGTGACTATGTCGAAGCGACCCGCCGA
TATAATTATTTCCACTCCCGCCTCGAAGGTGCGTCGAAGGCTGAACTTCGACAGCCCGTT
CAGCAGCCGTGCTGCTGTCCCCATTGTCCAAGGCACAAACAAGCGTCGAGCATGGACGTT
CCGGCCCATGTATCGAAAGCCCAGAATGTACAGAACGTACAGAAGTCCTGA
>KJ888026
ATGTGGGATCCATTGTTGAACGAGTTCCCCGAATCTGTACACGGTTTTCGCTGTATGCTT
GCTATTAAATATTTGCAGGCCGTGGAGGAAACCTACGAGCCCAATACGTTGGGCCACGAT
CTAGTCCGTGATCTCATCTGTGTGCTCCGAGCCCGTGACTATGTCGAAGCGACCCGCCGA
TATAATTATTTCCACTCCCGCCTCGAAGGTGCGTCGAAGGCTGAACTTCGACAGCCCGTT
CAGCAGCCGTGCTGCTGTCCCCATTGTCCAAGGCACAAACAAGCGTCGAGCATGGACGTT
CCGGCCCATGTATCGAAAGCCCAGAATGTACAGAACGTACAGAAGTCCTGA
>KJ888093
ATGTGGGATCCATTGTTGAACGAGTTCCCCGAATCTGTACACGGTTTTCGCTGTATGCTT
GCTATTAAATATTTGCAGGCCGTGGAGGAAACCTACGAGCCCAATACGTTGGGCCACGAT
CTAGTCCGTGATCTCATCTGTGTGCTCCGAGCCCGTGACTATGTCGAAGCGACCCGCCGA
TATAATTATTTCCACTCCCGCCTCGAAGGTGCGTCGAAGGCTGAACTTCGACAGCCCGTT
CAGCAGCCGTGCTGCTGTCCCCATTGTCCAAGGCACAAACAAGCGTCGAGCATGGACGTT
CCGGCCCATGTATCGAAAGCCCAGAATGTACAGAACGTACAGAAGTCCTGA
>KJ887983
ATGTGGGATCCATTGTTGAACGAGTTCCCCGAATCTGTACACGGTTTTCGCTGTATGCTT
GCTATTAAATATTTGCAGGCCGTGGAGGAAACCTACGAGCCCAATACGTTGGGCCACGAT
CTAGTCCGTGATCTCATCTGTGTGCTCCGAGCCCGTGACTATGGCGAAGCGACCCGCCGA
TATAATTATTTCCACTCCCGCCTCGAAGGTGCGTCGAAGGCTGAACTTCGACAGCCCGTT
CAGCAGCCGTGCTGCTGTCCCCATTGTCCAAGGCACAAACAAGCGTCGAGTATGGACGTT
CCGGCCCATGTATCGAAAGCCCAGAATGTACAGAACGTACAGAAGTTCTGA
>KJ887853
ATGTGGGATCCATTGTTGAACGAGTTCCCCGAATCTGTACACGGTTTTCGCTGTATGCTT
GCTATTAAATATTTGCAGGCCGTGGAGGAAACCTACGAGCCCAATACGTTGGGCCACGAT
CTAGTCCGTGATCTCATCTGTGTGCTCCGAGCCCGTGACTATGTCGAAGCGACCCGCCGA
TATAATTATTTCCACTCCCGCCTCGAAGGTGCGTCGAAGGCTGAACTTCGACAGCCCGTT
CAGCAGCCGTGCTGCTGTCCCCATTGTCCAAGGCACAAACAAGCGTCGAGCATGGACGTT
CCGGCCCATGTATCGAAAGCCCAGAATGTACAGAACGTACAGAAGTCCTGA
>KJ888039
ATGTGGGATCCATTGTTGAACGAGTTCCCCGAATCTGTACACGGTTTTCGCTGTATGCTT
GCTATTAAATATTTGCAGGCCGTGGAGGAAACCTACGAGCCCAATACGTTGGGCCACGAT
CTAGTCCGTGATCTCATCTGTGTGCTCCGAGCCCGTGACTATGTCGAAGCGACCCGCCGA
TATAATTATTTCCACTCCCGCCTCGAAGGTGCGTCGAAGGCTGAACTTCGACAGCCCGTT
CAGCAGCCGTGCTGCTGTCCCCATTGTCCAAGGCACAAACAAGCGTCGAGCATGGACGTT
CCGGCCCATGTATCGAAAGCCCAGAATGTACAGAACGTACAGAAGTCCTGA
>KJ887969
ATGTGGGATCCATTGTTGAACGAGTTCCCCGAATCTGTACACGGTTTTCGCTGTATGCTT
GCTATTAAATATTTGCAGGCCGTGGAGGAAACCTACGAGCCCAATACGTTGGGCCACGAT
CTAGTCCGTGATCTCATCTGTGTGCTCCGAGCCCGTGACTATGTCGAAGCGACCCGCCGA
TATAATTATTTCCACTCCCGCCTCGAAGGTGCGTCGAAGGCTGAACTTCGACAGCCCGTT
CAGCAGCCGTGCTGCTGTCCCCATTGTCCAAGGCACAAACAAGCGTCGAGCATGGACGTT
CCGGCCCATGTATCGAAAGCCCAGAATGTACAGAACGTACAGAAGTCCTGA
>KJ888054
ATGTGGGATCCATTGTTGAACGAGTTCCCCGAATCTGTACACGGTTTTCGCTGTATGCTT
GCTATTAAATATTTGCAGGCCGTGGAGGAAACCTACGAGCCCAATACGTTGGGCCACGAT
TTAGTCCGTGATCTCATCTGTGTGCTCCGAGCCCGTGACTATGTCGAAGCGACCCGCCGA
TATAATTATTTCCACTCCCGCCTCGAAGGTGCGTCGAAGGCTGAACTTCGACAGCCCGTT
CAGCAGCCGTGCTGCTGTCCCCATTGTCCAAGGCACAAACAAGCGTCGAGCATGGACGTT
CCGGCCCATGTATCGAAAGCCCAGAATGTACAGAACGTACAGAAGTCCTGA
>KJ887848
ATGTGGGATCCATTGTTGAACGAGTTCCCCGAATCTGTACACGGTTTTCGCTGTATGCTT
GCTATTAAATATTTGCAGGCCGTGGAGGAAACCTACGAGCCCAATACGTTGGGCCACGAT
CTAGTCCGTGATCTCATCTGTGTGCTCCGAGCCCGTGACTATGTCGAAGCGACCCGCCGA
TATAATTATTTCCACTCCCGCCTCGAAGGTGCGTCGAAGGCTGAACTTCGACAGCCCGTT
CAGCAGCCGTGCTGCTGTCCCCATTGTCCAAGGCACAAACAAGCGTCGAGCATGGACGTT
CCGGCCCATGTATCGAAAGCCCAGAATGTACAGAACGTACAGAAGTCCTGA
>KJ888013
ATGTGGGATCCATTGTTGAACGAGTTCCCCGAATCTGTACACGGTTTTCGCTGTATGCTT
GCTATTAAATATTTGCAGGCCGTGGAGGAAACCTACGAGCCCAATACGTTGGGCCACGAT
CTAGTCCGTGATCTCATCTGTGTGCTCCGAGCCCGTGACTATGTCGAAGCGACCCGCCGA
TATAATTATTTCCACTCCCGCCTCGAAGGTGCGTCGAAGGCTGAACTTCGACAGCCCGTT
CAGCAGCCGTGCTGCTGTCCCCATTGTCCAAGGCACAAACAAGCGTCGAGCATGGACGTT
CCGGCCCATGTATCGAAAGCCCAGAATGTACAGAACGTACAGAAGTCCTGA
>KJ888007
ATGTGGGATCCATTGTTGAACGAGTTCCCCGAATCTGTACACGGTTTTCGCTGTATGCTT
GCTATTAAATATTTGCAGGCCGTGGAGGAAACCTACGAGCCCAATACGTTGGGCCACGAT
CTAGTCCGTGATCTCATCTGTGTGCTCCGAGCCCGTGACTATGTCGAAGCGACCCGCCGA
TATAATTATTTCCACTCCCGCCTCGAAGGTGCGTCGAAGGCTGAACTTCGACAGCCCGTT
CAGCAGCCGTGCTGCTGTCCCCATTGTCCAAGGCACAAACAAGCGTCGAGCATGGACGTT
CCGGCCCATGTATCGAAAGCCCAGAATGTACAGAACGTACAGAAGTCCTGA
>KJ887990
ATGTGGGATCCATTGTTGAACGAGTTCCCCGAATCTGTACACGGTTTTCGCTGTATGCTT
GCTATTAAATATTTGCAGGCCGTGGAGGAAACCTACGAGCCCAATACGTTGGGCCACGAT
CTAGTCCGTGATCTCATCTGTGTGCTCCGAGCCCGTGACTATGTCGAAGCGACCCGCCGA
TATAATTATTTCCACTCCCGCCTCGAAGGTGCGTCGAAGGCTGAACTTCGACAGCCCGTT
CAGCAGCCGTGCTGCTGTCCCCATTGTCCAAGGCACAAACAAGCGTCGAGCATGGACGTT
CCGGCCCATGTATCGAAAGCCCAGAATGTACAGAACGTACAGAAGTCCTGA
>KJ887989
ATGTGGGATCCATTGTTGAACGAGTTCCCCGAATCTGTACACGGTTTTCGCTGTATGCTT
GCTATTAAATATTTGCAGGCCGTGGAGGAAACCTACGAGCCCAATACGTTGGGCCACGAT
CTAGTCCGTGATCTCATCTGTGTGCTCCGAGCCCGTGACTATGTCGAAGCGACCCGCCGA
TATAATTATTTCCACTCCCGCCTCGAAGGTGCGTCGAAGGCTGAACTTCGACAGCCCGTT
CAGCAGCCGTGCTGCTGTCCCCATTGTCCAAGGCACAAACAAGCGTCGAGCATGGACGTT
CCGGCCCATGTATCGAAAGCCCAGAATGTACAGAACGTACAGAAGTCCTGA
>KJ888006
ATGTGGGATCCATTGTTGAACGAGTTCCCCGAATCTGTACACGGTTTTCGCTGTATGCTT
GCTATTAAATATTTGCAGGCCGTGGAGGAAACCTACGAGCCCAATACGTTGGGCCACGAT
CTAGTCCGTGATCTCATCTGTGTGCTCCGAGCCCGTGACTATGTCGAAGCGACCCGCCGA
TATAATTATTTCCACTCCCGCCTCGAAGGTGCGTCGAAGGCTGAACTTCGACAGCCCGTT
CAGCAGCCGTGCTGCTGTCCCCATTGTCCAAGGCACAAACAAGCGTCGAGCATGGACGTT
CCGGCCCATGTATCGAAAGCCCAGAATGTACAGAACGTACAGAAGTCCTGA
>KJ888016
ATGTGGGATCCATTGTTGAACGAGTTCCCCGAATCTGTACACGGTTTTCGCTGTATGCTT
GCTATTAAATATTTGCAGGCCGTGGAGGAAACCTACGAGCCCAATACGTTGGGCCACGAT
CTAGTCCGTGATCTCATCTGTGTGCTCCGAGCCCGTGACTATGTCGAAGCGACCCGCCGA
TATAATTATTTCCACTCCCGCCTCGAAGGTGCGTCGAAGGCTGAACTTCGACAGCCCGTT
CAGCAGCCGTGCTGCTGTCCCCATTGTCCAAGGCACAAACAAGCGTCGAGCATGGACGTT
CCGGCCCATGTATCGAAAGCCCAGAATGTACAGAACGTACAGAAGTCCTGA
>KJ888052
ATGTGGGATCCATTGTTGAACGAGTTCCCGGAATCTGTACACGGTTTTCGCTGTATGCTT
GCTATTAAATATTTGCAGGCCGTGGAGGAAACCTACGAGCCCAATACGTTGGGCCACGAT
CTAGTCCGTGATCTCATCTGTGTGCTCCGAGCCCGTGACTATGTCGAAGCGACCCGCCGA
TATAATTATTTCCACTCCCGCCTCGAAGGTGCGTCGAAGGCTGAACTTCGACAGCCCGTT
CAGCAGCCGTGCTGCTGTCCCCATTGTCCAAGGCACAAACAAGCGTCGAGCATGGACGTT
CCGGCCCATGTATCGAAAGCCCAGAATGTACAGAACATACAGAAGTCCTGA
>KJ888027
ATGTGGGATCCATTGTTGAACGAGTTCCCCGAATCTGTACACGGTTTTCGCTGTATGCTT
GCCATTAAATATTTGCAGGCCGTGGAGGAAACCTACGAGCCCAATACGTTGGGCCACGAT
CTAGTCCGTGATCTCATCTGTGTGCTCCGAGCCCGTGACTATGTCGAAGCGACCCGCCGA
TATAATTATTTCCACTCCCGCCTCGAAGGTGCGTCGAAGGCTGAACTTCGACAGCCCGTT
CAGCAGCCGTGCTGCTGTCCCCATTGTCCAAGGCACAAACAAGCGTCGAGCATGGACGTT
CCGGCCCATGTATCGAAAGCCCAGAATGTACAGAACGTACAGAAGTCCTGA
>KJ888033
ATGTGGGATCCATTGTTGAACGAGTTCCCCGAATCTGTACACGGCTTTCGCTGTATGCTT
GCTATTAAATATTTGCAGGCCGTGGAGGAAACCTATGAGCCCAATACGTTGGGCCACGAT
CTAGTCCGTGATCTCATCTGTGTGCTCCGAGCCCGTGACTATGTCGAAGCGACCCGCCGA
TATAATTATTTCCACTCCCGCCTCGAAGGTGCGTCGAAGGCTGAACTTCGACAGCCCGTT
CAGCAGCCGTGCTGCTGTCCCCATTGTCCAAGGCACAAACAAGCGTCGAGCATGGACGTT
CCGGCCCATGTATCGAAAGCCCAGAATGTACAGAACGTACAGAAGTCCTGA
>KJ887857
ATGTGGGATCCATTGTTGAACGAGTTCCCCGAATCTGTACACGGTTTTCGCTGTATGCTT
GCTATTAAATATTTGCAGGCCGTGGAGGAAACCTATGAGCCCAATACGTTGGGCCACGAT
CTAGTCCGTGATCTCATCTGTGTGCTCCGAGCCCGTGACTATGTCGAAGCGACCCGCCGA
TATAATTATTTCCACTCCCGCCTCGAAGGTGCGTCGAAGGCTGAACTTCGACAGCCCGTT
CAGCAGCCGTGCTGCTGTCCCCATTGTCCAAGGCACAAACAAGCGTCGAGCATGGACGTT
CCGGCCCATGTATCGAAAGCCCAGAATGTACAGAACGTACAGAAGTCCTGA
>KJ888025
ATGTGGGATCCATTGTTGCACGAGTTCCCCGAATCTGTACACGGGTTTCGCTGTATGCTT
GCTATTAAATATTTGCAGGCCGTGGAGGAAACCTACGAGCCCAATACGTTGGGCCACGAT
CTAGTCCGTGATCTCATCTGTGTGCTCCGAGCCCGCGACTATGTCGAAGCGACCCGCCGA
TATAATTATTTCCACTCCCGCCTCGAAGGTGCGTCGAAGGCTGAACTTCGACAGCCCGTT
CAGCAGCCGTGCTGCTGTCCCCATTGTCCAAGGCACAAACAAGCGTCGAGCATGGACGTT
CCGGCCCATGTATCGAAAGCCCAGAATGTACAGAACGTACAGAAGTCCTGA
>KJ887992
ATGTGGGATCCATTGTTGCACGAGTTCCCCGAATCTGTACACGGTTTTCGCTGTATGCTT
GCTATTAAATATTTGCAGGCCGTGGAGGAAACCTACGAGCCCAATACGTTGGGCCACGAT
CTAGTCCGTGATCTCATCTGTGTGCTCCGAGCCCGTGACTATGTCGAAGCGACCCGCCGA
TATAATTATTTCCACTCCCGCCTCGAAGGTGCGTCGAAGGCTGAACTTCGACAGCCCGTT
CAGCAGCCGTGCTGCTGTCCCCATTGTCCAAGGCACAAACAAGCGTCGAGCATGGACGTT
CCGGCCCATGTATCGAAAGCCCAGAATGTACAGAACGTACAGAAGTCTTGA
>KJ888029
ATGTGGGATCCATTGTTGAACGAGTTCCCCGAATCTGTACACGGGTTTCGCTGTATGCTT
GCTATTAAATATTTGCAGGCCGTGGAGGAAACCTACGAGCCCAATACGTTGGGCCACGAT
CTAGTCCGTGATCTCATCTGTGTGCTCCGAGCCCGTGACTATGTCGAAGCGACCCGCCGA
TATAATTATTTCCACTCCCGCCTCGAAGGTGCGTCGAAGGCTGAACTTCGACAGCCCGTT
CAGCAGCCGTGCTGCTGTCCCCATTGTCCAAGGCACAAACAAGCGTCGAGCATGGACGTT
CCGGCCCATGTATCGAAAGCCCAGAATGTACAGAACGTACAGAAGTCCTGA
>KJ888036
ATGTGGGATCCATTGTTGAACGAGTTCCCCGAATCTGTACACGGTTTTCGCTGTATGCTT
GCTATTAAATATTTGCAGGCCGTAGAGGAAACCTACGAGCCCAATACGTTGGGCCACGAT
CTAGTCCGTGATCTCATCTGTGTGCTCCGAGCCCGTGACTATGTCGAAGCGACCCGCCGA
TATAATTATTTCCACTCCCGCCTCGAAGGTGCGTCGAAGGCTGAACTTCGACAGCCCGTT
CAGCAGCCGTGCTGCTGTCCCCATTGTCCAAGGCACAAACAAGCGTCGAGCATGGACGTT
CCGGCCCATGTATCGAAAGCCCAGAATGTACAGAACGTACATAAGTCCTGA
>KJ887890
ATGTGGGATCCATTGTTGAACGAGTTCCCCGAATCTGTACACGGTTTTCGCTGTATGCTT
GCTATTAAATATTTGCAGGCCGTGGAGGAAACCTACGAGCCCAATACGTTGGGCCACGAT
CTAGTCCGTGATCTCATCTGTGTGCTCCGAGCCCGTGACTATGTCGAAGCGACCCGCCGA
TATAATTATTTCCACTCCCGCCTCGAAGGTGCGTCGAAGGCTGAACTTCGACAGCCCGTT
CAGCAACCGTGCTGCTGTCCCCATTGTCCAAGGCACAAACAAGCGTCGAGCATGGACGTT
CCGGCCCATGTATCGAAAGCCCAGAATGTACAGAACGTACAGAAGTCCTGA
>KJ888021
ATGTGGGATCCATTGTTGAACGAGTTCCCCGAATCTGTACACGGTTTTCGCTGTATGCTT
GCTATTAAATATTTGCAGGCCGTGGAGGAAACCTACGAGCCCAATACGTTGGGCCACGAT
CTAGTCCGTGATCTCATCTGTGTGGTCCGAGCCCGTGACTATGTCGAAGCGACCCGCCGA
TATAATTATTTCCACTCCCGCCTCGAAGGTGCGTCGAAGGCTGAACTTCGACAGCCCGTT
CAGCAGCCGTGCTGCTGTCCCCATTGTCCAAGGCACAAACAAGCGTCGAGCATGGACGTT
CCGGCCCATGTATCGAAAGCCCAGAATGTACAGAACGTACAGAAGTCCTGA
>KJ887982
ATGTGGGATCCATTGTTGAACGAGTTCCCCGAATCTGTACACGGTTTTCGCTGTATGCTT
GCTATTAAATATTTGCAGGCCGTGGAGGAAACCTACGAGCCCAATACGTTGGGCCACGAT
CTAGTCCGTGATCTCATCTGTGTGATCCGAGCCCGTGACTATGTCGAAGCGACCCGCCGA
TATAATTATTTCCACTCCCGCCTCGAAGGTGCGTCGAAGGCTGAACTTCGACAGCCCGTT
CAGCAGCCGTGCTGCTGTCCCCATTGTCCAAGGCACAAACAAGCGTCGAGCATGGACGTT
CCGGCCCATGTATCGAAAGCCCAGAATGTACAGAACGTACAGAAGTCCTGA
>KJ887967
ATGTGGGATCCATTGTTGAACGAGTTCCCCGAATCTGTACACGGTTTTCGCTGTATGCTT
GCTATTAAATATTTGCAGGCCGTGGAGCAAACCTACGAGCCCAATACGTTGGGCCACGAT
CTAGTCCGTGATCTCATCTGTGTGCTCCGAGCCCGTGACTATGTCGAAGCGACCCGCCGA
TATAATGATTTCCACTCCCGCCTCGAAGGTGCGTCGAAGGCTGAACTTCGACAGCCCGTT
CAGCAGCCGTGCTGCTGTCCCCATTGTCCAAGGCACAAACAAGCGTCGAGCATGGACGTT
CCGGCCCATGTATCGAAAGCCCAGAATGTACAGAACGTACAGAAGTCCTGA
>KJ888043
ATGTGGGATCCATTGTTGAACGAGTTCCCCGAATCTGTACACGGTTTTCGCTGTATGCTT
GCTATTAAATATTTGCAGGCCGTGGAGGAAACCTACGAGCCCAATACGTTGGGCCACGAT
CTAGTCCGTGATCTCATCTGTGTGCTCCGAGCCCGTGACTATGTCGAAGCGACCCGCCGA
TATAATTATTTCCACTCCCGCCTCGAAGGTGCGTCGAAGGCTGAACTTCGACAGCCCGTT
CAGCAGCCGTGCTACTGTCCCCATTGTCCAAGGCACAAACAAGCGTCGAGCATGGACGTT
CCGGCCCATGTATCGAAAGCCCAGAATGTACAGAACGTACAGAAGTCCTGA
>KJ888042
ATGTGGGATCCATTGTTGAACGAGTTCCCCGAATCTGTACACGGTTTTCGCTGTATGCTT
GCTATTAAATATTTGCAGGCCGTGGAGGAAACCTACGAGCCCAATACGTTGGGCCACGAT
CTAGTCCGTGATCTCATCTGTGTGCTCCGAGCCCGTGACTATGTCGAAGCGACCCGCCGA
TATAATTATTTCCACTCCCGCCTCGAAGGTGCGTCGAAGGCTGAACTTCGACAGCCCGTT
CAGCAGCCGTGCTACTGTCCCCATTGTCCAAGGCACAAACAAGCGTCGAGCATGGACGTT
CCGGCCCATGTATCGAAAGCCCAGAATGTACAGAACGTACAGAAGTCCTGA
>KJ888045
ATGTGGGATCCATTGTTGAACGAGTTCCCCGAATCTGTACACGGTTTTCGCTGTATGCTT
GCTATTAAATATTTGCAGGCCGTGGAGGAAACCTACGAGCCCAATACGTTGGGCCACGAT
CTAGTCCGTGATCTCATCTGTGTGCTCCGAGCCCGTGACTATGTCGAAGCGACCCGCCGA
TATAATTATTTCCACTCCCGCCTCGAAGGTGCGTCGAAGGCTGAACTTCGACAGCCCGTT
CAGCAGCCGTGCTACTGTCCCCATTGTCCAAGGCACAAACAAGCGTCGAGCATGGACGTT
CCGGCCCATGTATCGAAAGCCCAGAATGTACAGAACGTACAGAAGTCCTGA
>KJ888046
ATGTGGGATCCATTGTTGAACGAGTTCCCCGAATCTGTACACGGTTTTCGCTGTATGCTT
GCTATTAAATATTTGCAGGCCGTGGAGGAAACCTACGAGCCCAATACGTTGGGCCACGAT
CTAGTCCGTGATCTCATCTGTGTGCTCCGAGCCCGTGACTATGTCGAAGCGACCCGCCGA
TATAATTATTTCCACACCCGCCTCGAAGGTGCGTCGAAGGCTGAACTTCGACAGCCCGTT
CAGCAGCCGTGCTACTGTCCCCATTGTCCAAGGCACAAACAAGCGTCGAGCATGGACGTT
CCGGCCCATGTATCGAAAGCCCAGAATATACAGAACGTACAGAAGTCCTGA
>KJ888037
ATGTGGGATCCATTGTTGAACGAGTTCCCCGAATCTGTACACGGTTTTCGCTGTATGCTT
GCTATTAAATATTTGCAGGCCGTGGAGGAAACCTACGAGCCCAATACGTTGGGCCACGAT
CTAGTCCGTGATCTCATCTGTGTGCTCCGAGCCCGTGACTATGTCGAAGCGACCCGCCGA
TATAATTATTTCCACTCCCGCTTCGAAGGTGCGTCGAAGGCTGAACTTCGACAGCCCGTT
CAGCAGCCGTGCTACTGTCCCCATTGTCCAAGGCACAAACAAGCGTCGAGCATGGACGTT
CCGGCCCATGTATCGAAAGCCCAGAATGTACAGAACGTACAGAAGTCCTGA
>KJ887923
ATGTGGGATCCATTGTTGAACGAGTTCCCCGAATCTGTACACGGTTTTCGCTGTATGCTT
GCTATTAAATATTTGCAGGCCGTGGAGGAAACCTACGAGCCCAATACGTTGGGCCACGAT
CTAGTCCGTGATCTCATCTGTGTGCTCCGAGCCCGTGACTATGTCGAAGCGACCCGCCGA
TATAATTATTTCCACTCCCGCTTCGAAGGTGCGTCGAAGGCTGAACTTCGACAGCCCGTT
CAGCAGCCGTGCTACTGTCCCCATTGTCCAAGGCACAAACAAGCGTCGAGCATGGACGTT
CCGGCCCATGTATCGAAAGCCCAGAGTGTACAGAACGTACAGAAGTCCTGA
>KJ888023
ATGTGGGATCCATTGTTGAACGAGTTCCCCGAATCTGTACACGGTTTTCGCTGTATGCTT
GCTATTAAATATTTGCGGGCCGTGGAGGAAACCTACGAGCCCAATACGTTGGGCCACGAT
CTAGTCCGTGATCTCATCTGTGTGCTCCGAGCCCGTGACTATGTCGAAGCGACCCGCCGA
TATAATTATTTCCACTCCCGCTTCGAAGGTGCGTCGAAGGCTGAACTTCGACAGCCCGTT
CAGCAGCCGTGCTACTGTCCCCATTGTCCAAGGCACAAACAAGCGTCGAGCATGGACGTT
CCGGCCCATGTATCGAAAGCCCAGAATGTACAGAACGTACAGAAGTCCTGA
>KJ888002
ATGTGGGATCCATTGTTGAACGAGTTCCCCGAATCTGTACACGGTTTTCGCTGTATGCTT
GCTATTAAATATTTGCAGGCCGTGGAGGAAACCTACGAGCCCAATACGTTGGGCCACGAT
CTAGTCCGTGATCTCATCTGTGTGCTCCGAGCCCGTGACTATGTCGAAGCGACCCGCCGA
TATAATTATTTCCACTCCCGCTTCGAAGGTGCGTCGAAGGCTGAACTTCGACAGCCCGTT
CAGCAGCCGTGCTACTGTCCCCATTGTCCAAGGCACAAACAAGCGTCGAGCATGGACGTT
CCGGCCCATGTATCGAAAGCCCAGAATGTACAGAACGTACAGAAGTCCTGA
>KJ887820
ATGTGGGATCCATTGTTGAACGAGTTCCCCGAATCTGTACACGGTTTTCGCTGTATGCTT
GCTATTAAATATTTGCAGGCCGTGGAGGAAACCTACGAGCCCAATACGTTGGGCCACGAT
CGAGTCCGTGATCTCATCTGTGTGCTCCGAGCCCGTGACTATGTCGAAGCGACCCGCCGA
TATAATTATTTCCACTCCCGCTTCGAAGGTGCGTCGAAGGCTGAACTTCGACAGCCCGTT
CAGCAGCCGTGCTACTGTCCCCATTGTCCAAGGCACAAACAAGCGTCGAGCATGGACGTT
CCGGCCCATGTATCGAAAGCCCAGAATGTACAGAACGTACAGAAGTCCTGA
>KJ888015
ATGTGGGATCCATTGTTGAACGAGTTCCCCGAATCTGTACACGGTGTTCGCTGTATGCTT
GCTATTAAATATTTGCAGGCCGTGGAGGAAACCTACGAGCCCAATACGTTGGGCCACGAT
CTAGTCCGTGATCTCATCTGTGTGCTCCGAGCCCGTGACTATGTCGAAGCGACCCGCCGA
TATAATTATTTCCACTCCCGCTTCGAAGGTGCGTCGAAGGCTGAACTTCGACAGCCCGTT
CAGCAGCCGTGCTACTGTCCCCATTGTCCAAGGCACAAACAAGCGTCGAGCATGGACGTT
CCGGCCCATGTATCGAAAGCCCAGAATGTACAGAACGTACAGAAGTCCTGA
>KJ888017
ATGTGGGATCCATTGTTGAACGAGTTCCCCGAATCTGTACACGGTTTTCGCTGTATGCTT
GCTATTAAATATTTGCAGGCCGTGGAGAAAACCTACGAGCCCAATACGTTGGGCCACGAT
CTAGTCCGTGATCTCATCTGCGTGCTGCGAGCCCGTGACTATGTCGAAGCGACCCGCCGA
TATAATTATTTCCACTCCCGCTTCGAAGGTGCGTCGAAGGCTGAACTTCGACAGCCCGTT
CAGCAGCCGTGCTACTGTCCCCATTGTCCAAGGCACAAACAAGCGTCGAGCATGGACGTT
CCGGCCCATGTATCGAAAGCCCAGAATGTACAGAACGTACAGAAGTCCTGA
>KJ887827
ATGTGGGATCCATTGTTGAACGAGTTCCCCGAATCTGTACACGGTTTTCGCTGTATGCTT
GCTATTAAATATTTGCAGGCCGTGGAGGAAACCTACGAGCCCAATACGTTGGGCCACGAT
CTAGTCCGTGATCTCATCTGTGTGCTCCGAGCCCGTGACTATGTCGAAGCGACCCGCCGA
TATAATCATTTCCACTCCCGTTTCGAAGGTGCGTCGAAGGCTGAACTTCGACAGCCCGTT
CAGCAGCCGTGCTACTGTCCCCATTGTCCAAGGCACAAACAAGCGTCGAGCATGGACGTT
CCGGCCCATGTATCGAAAGCCCAGAATGTACAGAACGTACAGAAGTCCTGA
>KJ887826
ATGTGGGATCCATTGTTGAACGAGTTCCCCGAATCTGTACACGGTTTTCGCTGTATGCTT
GCTATTAAATATTTGCAGGCCGTGGAGGAAACCTACGAGCCCAATACGTTGGGCCACGAT
CTAGTCCGTGATCTCATCTGTGTGCTCCGAGCCCGTGACTATGTCGAAGCGACCCGCCGA
TATAATCATTTCCACTCCCGTTTCGAAGGTGCGTCGAAGGCTGAACTTCGACAGCCCGTT
CAGCAGCCGTGCTACTGTCCCCATTGTCCAAGGCACAAACAAGCGTCGAGCATGGACGTT
CCGGCCCATGTATCGAAAGCCCAGAATGTACAGAACGTACAGAAGTCCTGA
>KJ888001
ATGTGGGATCCATTGTTGAACGAGTTCCCCGAATCTGTACACGGTTTTCGCTGTATGCTT
GCTATTAAATATTTGCAGGCCGTGGAGGAAACCTACGAGCCCAATACGTTGGGCCACGAT
CTAGTCCGTGATCTCATCTGTGTGCTCCGAGCCCGTGACTATGTCGAAGCGACCCGCCGA
TATAATTATTTCCACTCCCGTTTCGAAGGTGCGTCGAAGGCTGAACTTCGACAGCCCGTT
CAGCAGCCGTGCTACTGTCCCCATTGTCCAAGGCACAAACAAGCGTCGAGCATGGACGTT
CCGGCCCATGTATCGAAAGCCCAGAATGTACAGAACGTACAGAAGTCCTGA
>KJ887999
ATGTGGGATCCATTGTTGAACGAGTTCCCCGAATCTGTACACGGTTTTCGCTGTATGCTT
GCTATTAAATATTTGCAGGCCGTGGAGGAAACCTACGAGCCCAATACGTTGGGCCACGAT
CTAGTCCGTGATCTCATCTGTGTGCTCCGAGCCCGTGACTATGTCGAAGCGACCCGCCGA
TATAATCATTTCCACTCCCGCTTCGAAGGTGCGTCGAAGGCTGAACTTCGACAGCCCGTT
CAGCAGCCGTGCTACTGTCCCCATTGTCCAAGGCACAAACAAGCGTCGAGCATGGACGTT
CCGGCCCATGTATCGAAAGCCCAGAATGTACAGAACGTACAGAAGTCCTGA
>KJ887926
ATGTGGGATCCATTGTTGAACGAGTTCCCCGAATCTGTACACGGTTTTCGCTGTATGCTT
GCTATTAAATATTTGCAGGCCGTGGAGGAAACCTACGAGCCCAATACGTTGGGCCACGAT
CTAGTCCGTGATCTCATCTGTGTGCTCCGAGCCCGTGACTATGTCGAAGCGACCCGCCGA
TATAATCATTTCCACTCCCGCTTCGAAGGTGCGTCGAAGGCTGAACTTCGACAGCCCGTT
CAGCAGCCGTGCTACTGTCCCCATTGTCCAAGGCACAAACAAGCGTCGAGCATGGACGTT
CCGGCCCATGTATCGAAAGCCCAGAATGTACAGAACGTACAGAAATCCTGA
>KJ887925
ATGTGGGATCCATTGTTGAACGAGTTCCCCGAATCTGTACACGGTTTTCGCTGTATGCTT
GCTATTAAATATTTGCAGGCCGTGGAGGAAACCTACGAGCCCAATACGTTGGGCCACGAT
CTAGTCCGTGATCTCATCTGTGTGCTCCGAGCCCGTGACTATGTCGAAGCGACCCGCCGA
TATAATCATTTCCACTCCCGCTTCGAAGGTGCGTCGAAGGCTGAACTTCGACAGCCCGTT
CAGCAGCCGTGCTACTGTCCCCATTGTCCAAGGCACAAACAAGCGTCGAGCATGGACGTT
CCGGCCCATGTATCGAAAGCCCAGAATGTACAGAACGTACAGAAGTCCTGA
>KJ887917
ATGTGGGATCCATTGTTGAACGAGTTCCCCGAATCTGTACACGGTTTTCGCTGTATGCTT
GCTATTAAATATTTGCAGGCCGTGGAGGAAACCTACGAGCCCAATACGTTGGGCCACGAT
CTAGTCCGTGATCTCATCTGTGTGCTCCGAGCCCGTGACTATGTCGAAGCGACCCGCCGA
TATAATCATTTCCACTCCCGCTTCGAAGGTGCGTCGAAGGCTGAACTTCGACAGCCCGTT
CAGCAGCCGTGCTACTGTCCCCATTGTCCAAGGCATAAACAAGCGTCGAGCATGGACGTT
CCGGCCCATGTATCGAAAGCCCAGAATGTACAGAACGTACAGAAGTCCTGA
>KJ887922
ATGTGGGATCCATTGTTGAACGAGTTCCCCGAATCTGTACACGGTTTTCGCTGTATGCTT
GCTATTAAATATTTGCAGGCCGTGGAGGAAACCTACGAGCCCAATACGTTGGGCCACGAA
CTAGTCCGTGATCTCATCTGTGTGCTCCGAGCCCGTGACTATGTCGAAGCGACCCGCCGA
TATAATCATTTCCACTCCCGCTTCGAAGGTGCGTCGAAGGCTGAACTTCGACAGCCCGTT
CAGCAGCCGTGCTACTGTCCCCATTGTCCAAGGCACAAACAAGCGTCGAGCATGGACGTT
CCGGCCCATGTATCGAAAGCCCAGAATGTACAGAACGTACAGAAGTCCTGA
>KJ887921
ATGTGGGATCCATTGTTGAACGAGTTCCCCGAATCTGTACACGGTTTTCGCTGTATGCTT
GCTATTAAATATTTGCAGGCCGTGGAGGAAACCTACGAGCCCAATACGTTGGGCCACGAA
CTAGTCCGTGATCTCATCTGTGTGCTCCGAGCCCGTGACTATGTCGAAGCGACCCGCCGA
TATAATCATTTCCACTCCCGCTTCGAAGGTGCGTCGAAGGCTGAACTTCGACAGCCCGTT
CAGCAGCCGTGCTACTGTCCCCATTGTCCAAGGCACAAACAAGCGTCGAGCATGGACGTT
CCGGCCCATGTATCGAAAGCCCAGAATGTACAGAACGTACAGAAGTCCTGA
>KJ887864
ATGTGGGATCCATTGTTAAACGAGTTCCCCGAATCTGTACACGGTTTTCGCTGTATGCTT
GCTATTAAATATTTGCAGGCCGTGGAGGAAACCTACGAGCCCAATACGTTGGGCCACGAT
CTAGTCCGTGATCTCATCTGTGTGCTCCGAGCCCGTGACTATGTCGAAGCGACCCGCCGA
TATAATCATTTCCACTCCCGCTTCGAAGGTGCGTCGAAGGCTGAACTTCGACAGCCCGTT
CAGCAGCCGTGCTACTGTCCCCATTGTCCAAGGCACAAACAAGCGTCGAGCATGGACGTT
CCGGCCCATGTATCGAAAGTCCAGAATGTACAGAACGTACAGAAGTCCTGA
>KJ887935
ATGTGGGATCCATTGTTGAACGAGTTCCCCGAATCTGTACACGGTTTTCGCTGTATGCTT
GCTATTAAATATTTGCAGGCCGTGGAGGAAACCTACGAGCCCAATACGTTGGGCCACGAT
CTAGTCCGTGATCTCATCTGTGTGCTCCGAGCCCGTGACTATGTCGAAGCGACCCGCCGA
TATAATCATTTCCACTCCCGCTTCGAAGGTGCGTCGAAGGCTGAACTTCGACAGCCCGTT
CAGCAGCCGTGCTACTGTCCCCATTGTCCAAGGCACAAACAAGCGTCGATCATGGACGTT
CCGGCCCATGTATCGAAAGCCCAGAATGTACAGAACGTACAGAAGTCCTGA
>KJ887937
ATGTGGGATCCATTGTTGAACGAGTTCCCCGAATCTGTACACGGTTTTCGCTGTATGCTT
GCTATTAAATATTTGCAGGCCGTGGAGGAAACCTACGAGCCCAATACTTTGGGCCACGAT
CTAGTCCGTGATCTCATCTGTGTGCTCCGAGCCCGTGACTATGTCGAAGCGACCCGCCGA
TATAATCATTTCCACTCCCGCTTCGAAGGTGCGTCGAAGGCTGAACTTCGACAGCCCGTT
CAGCAGCCGTGCTACTGTCCCCATTGTCCAAGGCACAAACAAGCGTCGAGCATGGACGTT
CCGGCCCATGTATCGAAAGCCCAGAATGTACAGAACGTACAGAAGTCCTGA
>KJ888000
ATGTGGGATCCATTGTTGAACGAGTTCCCCGAATCTGTACACGGTTTTCGCTGTATGCTT
GCGATTAAATATTTGCAGGCCGTGGAGGAAACCTACGAGCCCAATACGTTGGGCCACGAT
CTAGTCCGTGATCTCATCTGTGTGCTCCGAGCCCGTGACTATGTCGAAGCGACCCGCCGA
TATAATCATTTCCACTCCCGCTTCGAAGGTGCGTCGAAGGCTGAACTTCGACAGCCCGTT
CAGCAACCGTGCTACTGTCCCCATTGTCCAAGGCACAAACAAGCGTCGAGCATGGACGTT
CCGGCCCATGTATCGAAAGCCCAGAATGTACAGAACGTACAGAAGTCCTGA
>KJ887936
ATGTGGGATCCATTGTTGAACGAGTTCCCCGAATCTGTACACGGGTTTCGCTGTATGCTT
GCTATTAAATATTTGCAGGCCGTGGAGGAAACCTACGAGCCCAATACGTTGGGCCACGAT
CTAGTCCGTGATCTCATCTGTGTGCTCCGAGCCCGTGACTATGTCGAAGCGACCCGCCGA
TATAATCATTTCCACTCCCGCTTCGAAGGTGCGTCGAAGGCTGAACTTCGACAGCCCGTT
CAGCAGCCGTGCTACTGTCCCCATTGTCCAAGGCACAAACAAGCGTCGAGCATGGACGTT
CCGGCCCATGTATCGAAAGCCCAGAATGTACAGAACGTACAGAAGTCCTGA
>KJ887915
ATGTGGGATCCATTGTTGAACGAGTTCCCCGCATCTGTACACGGGTTTCGCTGTATGCTT
GCTATTAAATATTTGCAGGCCGTGGAGGAAACCTACGAGCCCAATACGTTGGGCCACGAT
CTAGTCCGTGATCTCATCTGTGTGCTCCGAGCCCGTGACTATGTCGAAGCGACCCGCCGA
TATAATCATTTCCACTCCCGCTTCGAAGGTGCGTCGAAGGCTGAACTTCGACAGCCCGTT
CAGCAGCCGTGCTACTGTCCCCATTGTCCAAGGCACAAACAAGCGTCGAGCATGGACGTT
CCGGCCCATGTATCGAAAGCCCAGAATGTACAGAACGTACAGAAGTCCTGA
>KJ887920
ATGTGGGATCCATTGTTGAACGAGTTCCCCGAATCTGTACACGGATTTCGCTGTATGCTT
GCTATTAAATATTTGCAGGCCGTGGAGGAAACCTACGAGCCCAATACGTTGGGCCACGAT
CTAGTCCGTGATCTCATCTGTGTGCTCCGAGCCCGTGACTATGTCGAAGCGACCCGCCGA
TATAATCATTTCCACTCCCGCTTCGAAGGTGCGTCGAAGGCTGAACTTCGACAGCCCGTT
CAGCAGCCGTGCTACTGTCCCCATTGTCCAAGGCACAAACAAGCGTCGAGCATGGACGTT
CCGGCCCATGTATCGAAAGCCCAGAATGTACAGAACGTACAGAAGTCCTGA
>KJ887942
ATGTGGGATCCATTGTTGAACGAGTTCCCCGAATCTGTACACGGTTTTCGCTGTATGCTT
GCTATTAAATATTTGCAGGCCGTGGAGGAAACCTACGAGCCCAATACGTTGGGCCACGAT
CTAGTCCGTGATCTCATCTGTGTGCTCCGAGCCCGTGACAATGTCGAAGCGACCCGCCGA
TATAATCATTTCCACGCCCGCTTCGAAGGTGCGTCGAAGGCTGAACTTCGACAGCCCGTT
CAGCAGCCGTGCTACTGTCCCCATTGTCCAAGGCACAAACAAGCGTCGAGCATGGACGTT
CCGGCCCATGTATCGAAAGCCCAGAATGTACAGAACGTACAGAAGTCCTGA
>KJ887941
ATGTGGGATCCATTGTTGAACGAGTTCCCCGAATCTGTACACGGTTTTCGCTGTATGCTT
GCTATTAAATATTTGCAGGCCGTGGAGGAAACCTACGAGCCCAATACGTTGGGCCACGAT
CTAGTCCGTGATCTCATCTGTGTGCTCCGAGCCCGTGACTATGTCGAAGCGACCCGCCGA
TATAATCATTTCCACGCCCGCTTCGAAGGTGCGTCGAAGGCTGAACTTCGACAGCCCGTT
CAGCAGCCGTGCTACTGTCCCCATTGTCCAAGGCACAAACAAGCGTCGAGCATGGACGTT
CCGGCCCATGTATCGAAAGCCCAGAATGTACAGAACGTACAGAAGTCCTGA
>KJ887918
ATGTGGGATCCATTGTTGAACGAGTTCCCCGAATCTGTACACGGTTTTCGCTGTATGCTT
GCTATTAAATATTTGCAGGCCGTGGAGGAAACCTACGGGCCCAATACGTTGGGCCACGAT
TTAGTCCGTGATCTCATCTGTGTGCTCCGAGCCCGTGACTATGTCGAAGCGACCCGCCGA
TATAATCATTTCCACGCCCGCTTCGAAGGTGCGTCGAAGGCTGAACTTCGACAGCCCGTT
CAGCAGCCGTGCTACTGTCCCCATTGTCCAAGGCACAAACAAGCGTCGAGCATGGACGTT
CCGGCCCATGTATCGAAAGCCCAGAATGTACAGAACGTACAGAAGTCCTGA
>KJ887940
ATGTGGGATCCATTGTTGAACGAGTTCCCCGAATCGGTACACGGTTTTCGCTGTATGCTT
GCTATTAAATATTTGCAGGCCGTGGAGGAAACCTACGAGCCCAATACGTTGGGCCACGAT
CTAGTCCGTGATCTCATCTGTGTGCTCCGAGCCCGTGACTATGTCGAAGCGACCCGCCGA
TATAATCATTTCCACGCCCGCTTCGAAGGTGCGTCGAAGGCTGAACTTCGACAGCCCGTT
CAGCAGCCGTGCTACTGTCCCCATTGTCCAAGGCACAAACAAGCGTCGAGCATGGACGTT
CCGGCCCATGTATCGAAAGCCCAGAATGTACAGAACGTACAGAAGTCCTGA
>KJ887996
ATGTGGGATCCATTGTTGAACGAGTTCCCCGAATCTGTACACGGTTTTCGCTGTATGCTT
GCTATTAAATATTTGCAGGCCGTGGAGGAAACCTACGAGCCCAATACGTTGGGCCACGAT
CTAGTCCGTGATCTCATCTGTGTGCTCCGAGCCCGTGACTATGTCGAAGCGACCCGCCGA
TATAATCATTTCCACACCCGCTTCGAAGGTGCGTCGAAGGCTGAACTTCGACAGCCCGTT
CAGCAGCCGTGCTACTGTCCCCATTGTCCAAGGCACAAACAAGCGTCGAGCATGGACGTT
CCGGCCCATGTATCGAAAGCCCAGAATGTACAGAACGTACAGAAGTCCTGA
>KJ887916
ATGTGGGATCCATTGTTGAACGAGTTCCCCGAATCGGTACACGGTTTTCGCTGTATGCTT
GCTATTAAATATTTGCAGGCCGTGGATGAAACCTACGAGCCCAATACGTTGGGCCACGAT
CTAGTCCGTGATCTCATCTGTGTGCTCCGAGCCCGTGACTATGTCGAAGCGACCCGCCGA
TATAATCATTTCCACTCCCGCTTCGAAGGTGCGTCGAAGGCTGAACTTCGACAGCCCGTT
CAGCAGCCGTGCTACTGTCCCCATTGTCCAAGGCACAAACAAGCGTCGAGCATGGACGTT
CCGGCCCATGTATCGAAAGCCCAGAATGTACAGAACGTACAGAAGTCCTGA
>KJ887927
ATGTGGGATCCATTGTTGAACGAGTTCCCCGAATCTGTACACGGTTTTCGCTGTATGCTT
GCTATTAAATATTTGCAGGCCGTGGAGGAAACCTACGAGCCCAATACGTTGGGCCACGAT
CTAGTCCGTGATCTCATCTGTGTGGTCCGAGCCCGTGACTATGTCGAAGCGACCCGCCGA
TATAATCATTTCCACTCCCGCTTCGAAGGTGCGTCGAAGGCTGAACTTCGACAGCCCGTT
CAGCAGCCGTGCTACTGTCCCCATTGTCCAAGGCACAAACAAGCGTCGAGCATGGACGTT
CCGGCCCATGTATCGAAAGCCCAAAATGTACAGAACGTACAGAAGTCCTGA
>KJ887868
ATGTGGGATCCATTGTTGAACGAGTTCCCCGAATCTGTACACGGTTTTCGCTGTATGCTT
GCTATTAAATATTTGCAGGCCGTGGAGGAAACCTACGAGCCCAATACGTTGGGCCACGAT
CTAGTCCGTGATCTCATCTGTGTGCTCCGAGCCCGTGACTATGTCGAAGCGACCCGCCGA
TATAATTATTTCCACTCCCGCTTCGAAGGTGCGTCGAAGGCTGAACTTCGACAGCCCGTT
CAGCAGCCGTGCTACTGTCCCCATTGTCCAAGGCACAAACAAGCGTCGAGCATGGACGTT
CCGGCCCATGTATCGAAAGCCCAAAATGTACAGAACGTACAGAAGTCCTGA
>KJ887855
ATGTGGGATCCATTGTTGAACGAGTTCCCCGAATCTGTACACGGTTTTCGCTGTATGCTT
GCTATTAAATATTTGCAGGCCGTGGAGGAAACCTACGAGCCCAATACGTTGGGCCACGAT
CTAGTCCGTGATCTCATCTGTGTGCTCCGAGCCCGTGACTATGTCGAAGCGACCCGCCGA
TATAATTATTTCCACTCCCGCTTCGAAGGTGCGTCGAAGGCTGAACTTCGACAGCCCGTT
CAGCAGCCGTGCTACTGTCCCCATTGTCCAAGGCACAAACAAGCGTCGAGCATGGACGTT
CCGGCCCATGTATCGAAAGCCCATAATGTACAGAACGTACAGAAGTCCTGA
>KJ887933
ATGTGGGATCCATTGTTGAACGAGTTCCCCGAATCTGTACACGGGTTTCGCTGTATGCTT
GCTATTAAATATTTGCAGGCCGTGGAGGAAACCTACAAGCCCAATACGTTGGGCCACGAT
CTAGTCCGTGATCTCATCTGTGTGCTCCGAGCCCGTGACTATGTCGAAGCGACCCGCCGA
TATAATTATTTCCACGCCCGCTTCGAAGGTGCGTCGAAGGCTGAACTTCGACAGCCCGTT
CAGCAGCCGTGCTACTGTCCCCATTGTCCAAGGCACAAACAAGCGTCGAGCATGGACGTT
CCGGCCCATGTATCGAAAGCCCAGAATGTACAGAACGTACAGAAGTCCTGA
>KJ888022
ATGTGGGATCCATTGTTGAACGAGTTCCCCGAATCGGTACACGGTTTTCGCTGTATGCTT
GCTATTAAATATTTGCAGGCCGTGGAGGAAACCTATGAGCCCAATACGTTGGGCCACGAT
CTAGTCCGTGATCTCATCTGTGTGCTCCGAGCCCGTGACTATGTCGAAGCGACCCGCCGA
TATAATTATTTCCACTCCCGCTTCGAAGGTGCGTCGAAGGCTGAACTTCGACAGCCCGTT
CAGCAGCCGTGCTACTGTCCCCATTGTCCAAGGCACAAACAAGCGTCGAGCATGGACGTT
TCGGCCCATGTATCGAAAGCCCAGAATGTACAGAACGTACAGAAGTCCTGA
>KJ887928
ATGTGGGATCCATTGTTGAACGAGTTCCCCGAATCTGTACACGGTTTTCGCTGTATGCTT
GCTATTAAATATTTGCAGGCCGTGGAGGAAACCTACGAGCCCAATACGTTGGGCCACGAT
CTAGTCCGTGATCTCATCTGTGTGCTCCGAGCCCGTGACCATGTCGAAGCGACCCGCCGA
TATAATAATTTCCACTCCCGCTTCGAAGGTGCGTCGAAGGCTGAACTTCGACAGCCCGTT
CAGCAGCCGTGCTACTGTCCCCATTGTCCAAGGCACAAACAAGCGTCGAGCATGGACGTT
CCGGCCCATGTATCGAAAGCCCAGAATGTACAGAACGTACAGAAGTCCTGA
>KJ887919
ATGTGGGATCCATTGTTGAACGAGTTCCCCGAATCTGTACACGGTTTTCGCTGTATGCTT
GCTATTAAATATTTGCAGGCCGTGGAGGAAACCTACGAGCCCAATACGTTGGGCCACGAT
CTAGTCCGTGATCTCATCTGTGTGCTCAGAGCCCGTGACTATGTCGAAGCGACCCGCCGA
TATAATAATTTCCACTCCCGCGTCGAAGGTGCGTCGAAGGCTGAACTTCGACAGCCCGTT
CAGCAGCCGTGCTACTGTCCCCATTGTCCAAGGCACAAACAAGCGTCGAGCATGGACGTT
CCGGCCCATGTATCGAAAGCCCAGAATGTACAGAACGTACAGAAGTCCTGA
>KJ887952
ATGTGGGATCCATTGTTGAACGAGTTCCCCGAATCTGTACACGGTTTTCGCTGTATGCTT
GCTATTAAATATTTGCAGGCCGTGGAGGAAACCTACGAGCCCAATACGTTGGGCCACGAT
CTAGTCCGTGATCTCATCTGTGTGCTCCGAGCCCGTGACTATGTCGAAGCGACCCGCCGA
TATAATTATTTCCACTCCCGCGTCGAAGGTGCGTCGAAGGCTGAACTTCGACAGCCCGTT
CAGCAGCCGTGCTACTGTCCCCATTGTCCAAGGCACAAACAAGCGTCGAGCATGGACGTT
CCGGCCCATGTATCGAAAGCCCAGAATGTACAGAACGTACAGAAGTCCTGA
>KJ888044
ATGTGGGATCCATTGTTGAACGAGTTCCCCGAATCTGTACACGGTTTTCGCTGTATGCTT
GCTATTAAATATTTGCAGGCCGTGGAGGAAACCTACGAGCCCAATACGTTGGGCCACGAT
CTAGTCCGTGATCTCATCAGTGTGCTCCGAGCCCGTGACTATGTCGAAGCGACCCGCCGA
TATAATTATTTCCACTCCCGCCTCGAAGGTGCGTCGAAGGCTGAACTTCGACAGCCCGTT
CAGCAGCCGTGCTACTGTCCCCATTGTCCAAGGCACAAACAAGCGTCGAGCATGGACGTT
CCGGCCCATGTATCGAAAGCCCAGAATGTACAGAACGTACAGAAGTCCTGA
>KJ887924
ATGTGGGATCCATTGTTGAACGAGTTCCCCGAATCTGTACACGGTTTTCGCTGTATGCTT
GCTATTAAATATTTGCAGGCCGTGGAGGAAACCTACGAGCCCAATACGTTGGGCCACGAT
CTAGTCCGTGATCTCATCAGTGTGCTCCGAGCCCGTGACTATGTCGAAGCGACCCGCCGA
TATAATCATTTCCACTCCCGCCTCGAAGGTGCGTCGAAGGCTGAACTTCGACAGCCCGTT
CAGCAGCCGTGCTACTGTCCCCATTGTCCAAGGCACAAACAAGCGTCGAGCATGGACGTT
CCGGCCCATGTATCGAAAGCCCAGAATGTACAGAACGTACAGAAGTCCTGA
>KJ887934
ATGTGGGATCCATTGTTGAACGAGTTCCCCGAATCTGTACACGGTTTTCGCTGTATGCTT
GCTATTAAATATTTGCAGGCCGTGGAGGAAACCTACGAGCCCAATACGTTGGGCCACGAT
CTAGTCCGTGATCTCATCTGTGTGCTCCGAGCCCGTGACTATGTCGAAGCGACCCGCCGA
TATAATCATTTCCACTCCCGCCTCGAAGGTGCGTCGAAGGCTGAACTTCGACAGCCCGTT
CAGCAGCCGTGCTACTGTCCCCATTGTCCAAGGCACAAACAAGCGGCGAGCATGGACGTT
CCGGCCCATGTATCGAAAGCCCAGAATGTACAGAACGTACAGAAGTCCTGA
>AF155806
ATGTGGGATCCATTGTTGAATGAGTTCCCCGAGTCTGTGCACGGTTTTCGCTGTATGCTT
GCTATTAAATATTTGCAGGCCTTGGAGGAAACCTACGAGCCCAATACTTTGGGCCACGAT
CTAGTCCGTGATCTCATCGGTGTGATCCGAGCCCGTGATTATGTCGAAGCGTCCCGCCGA
TATAATCATTTCCACTCCCGTCTCGAAGGTGCGTCGAAGGCTGAACTTCGACAGCCCGTT
CAGCAGCCGTGCTGCTGTCCCCATTGTCCAAGGCACAAACAAGCGTCGATCATGGACGTT
CCGGCCCATGTACCGAAAGCCCAGAATGTACAGAATGTTCAAAAGCCCTGA
>NC_003803
ATGTGGGATCCATTGTTGAATGAGTTCCCCGAGTCTGTGCACGGTTTTCGCTGTATGCTT
GCTATTAAATATTTGCAGGCCTTGGAGGAAACCTACGAGCCCAATACTTTGGGCCACGAT
CTAGTCCGTGATCTCATCGGTGTGATCCGAGCCCGTGATTATGTCGAAGCGTCCCGCCGA
TATAATCATTTCCACTCCCGTCTCGAAGGTGCGTCGAAGGCTGAACTTCGACAGCCCGTT
CAGCAGCCGTGCTGCTGTCCCCATTGTCCAAGGCACAAACAAGCGTCGATCATGGACGTT
CCGGCCCATGTACCGAAAGCCCAGAATGTACAGAATGTTCAAAAGCCCTGA
>KJ887981
ATGTGGGATCCACTGGTGAATGAGTTCCCCGAATCTGTACACGGTTTTCGCTGTATGCTT
GCAATTAAATATTTGCAGGCCGTGGAGGAAACCTACGAGCCCAATACGTTGGGCCACGAT
CTAGTCCGTGATCTCATCTGTGTGCTCCGAGCCCGTGACTATGTCGAAGCGACCAGGAGA
TATCATCATTTCCACTCCAGGCTCCAAGGTTCGTCGAAGACTGAACTTCGACAGCCCATA
CAGGAACCGTGCTACTGCCCCCACTGTCCACGTCACAAACAAGCGTCGAGCATGGACGTT
CCGGCCCATGTATCGAAAGCCCAGAATGTACAGAACGTACAGAAGTCCTGA
>KJ888057
ATGTGGGATCCACTGGTGAATGAGTTTCCAGACTCGGTGCATGGGCTTAGGTGTATGCTT
GCAATTAAATATTTGCAGGCCTTAGAGGATACATACGAGCCCAGTACTTTGGGCCACGAT
CTGGTTAGGGATCTAGTTTCAGTTATCAGGGCTCGTAATTATGTCGAAGCGACCAGGAGA
TATCATCATTTCCACTCCAGGCTCCAAGGTTCGTCGAAGACTGAACTTCGACAGCCCATA
CAGGAACCGTGCTACTGCCCCCACTGTCCACGTCACAAACAAGCGTCGAGCATGGATGTT
CCGGCCCATGTATCGAAAGCCCAGAATGTACAGAACGTACAGAAGTCCTGA
>KJ888034
ATGTGGGATCCACTGGTGAATGAGTTTCCAGACTCGGTGCATGGGCTTAGGTGTATGCTT
GCAATTAAATATTTGCAGGCCTTAGAGGATACATACGAGCCCAGTACTTTGGGCCACGAT
CTGGTTAGGGATCTAGTTTCAGTTATCAGGGCTCGTAATTATGTCGAAGCGACCAGGAGA
TATCATCATTTCCACTCCAGGCTCCAAGGTTCGTCGAAGACTGAACTTCGACAGCCCATA
CAGGAACCGTGCTACTGCCCCCACCGTCCACGTCACAAACAAGCGTCGAGCATGGATGTT
CCGGCCCATGTATCGAAAGCCCAGAATGTACAGAACGTACAGAAGTCCTGA
>KJ887845
ATGTGGGATCCACTGGTTAATGAGTTTCCAGACTCGGTGCATGGGCTTAGGTGTATGCTT
GCAATTAAATATTTGCAGGCCGTGGAGGATACATACGAGCCCAGTACCTTGGGCCACGAT
CTGGTTAGGGATCTAGTCTCAGTTATCAGGGCTCGTAATTATGTCGAAGCGACCAGGAGA
TATCATCATTTCCACTCCAGGCTCCAAGGTTCGTCGAAGGCTGAACTTCGACAGCCCGTT
CAGCAGCCGTGCTGCTGTCCCCATTGTCCAAGGCACAAACAAGCGTCGAGCATGGACGTT
CCGGCCCATGTATCGAAAGCCCAGAATGTACAGAACGTACAGAAGTCCTGA
