# Supplementary material for: Gene Overlapping as a Modulator of Begomovirus Evolution
Source: Microorganisms. 2022 Feb 4;10(2):366. doi: 10.3390/microorganisms10020366 (PMC8875319; doi:10.3390/microorganisms10020366)
Supplement: Supplementary file 1 [file microorganisms-10-00366-s001.zip › File S1/South_African_cassava_mosaic_virus/DNA_AV1.fasta]

>KJ888041
ATGTCGAAGCGACCCGCCGATATAATTATTTCCACTCCCGCTTCGAAGGTGCGTCGAAGG
CTGAACTTCGACAGCCCGTTCAGCAGCCGTGCTACTGTCCCCATTGTCCAAGGCACAAAC
AAGCGTCGAGCATGGACGTTCCGGCCCATGTATCGAAAGCCCAGAATGTACAGGATGTAT
CGAAGCCCAGACGTCCCTAAGGGCTGTGAAGGCCCATGTAAGGTTCAGTCGTATGAACAG
AGAGATGATGTTAAGCATACTGGTATGGTTCGATGTGTCAGTGATGTTACTCGTGGGTCA
GGCATTACCCATAGAGTTGGGAAGAGGTTGTGTGTGAAGTCCATATATATATTGGGCAAG
ATCTGGATGGATGAGAATATCAAGAAGCAAAATCATACGAACCATGTCATGTTTTTTCTC
GTTCGAGATAGAAGGCCTTATGGGCCGAGTCCTCAAGATTTTGGACAAGTGTTCAACATG
TTTGATAATGAACCGACGACTGCAACTGTGAAGAATGATCTTAGGGATCGGTATCAGGTG
TTACGTAAATTCTATGCGACTGTTGTTGGTGGACCCTCGGGTATGAAGGAGCAGGCGTTG
ATTAAGAGGTTTTTTAGGGTTAATAATCATGTGGTGTATAATCATCAAGAGGCTGCGAAG
TATGAGAACCATACGGAGAATGCGTTGTTGTTGTATATGGCATGTACGCATGCCTCTAAT
CCTGTGTATGCTACGCTGAAAATACGCATCTATTTCTATGATGCAGTAACAAATTAA
>KJ888032
ATGTCGAAGCGACCCGCCGATATAATTATTTCCACTCCCGCTTCGAAGGTGCGTCGAAGG
CTGAACTTCGACAGCCCGTTCAGCAGCCGTGCTACTGTCCCCATTGTCCAAGGCACAAAC
AAGCGTCGAGCATGGACGTTCCGGCCCATGTATCGAAAGCCCAGAATGTACAGGATGTAT
CGAAGCCCAGACGTCCCTAAGGGCTGTGAAGGCCCATGTAAGGTTCAGTCGTATGAACAG
AGAGATGATGTTAAGCATACTGGTATGGTTCGATGTGTCAGTGATGTTACTCGTGGGTCA
GGCATTACCCATAGAGTTGGGAAGAGGTTGTGTGTGAAGTCCATATATATATTGGGCAAG
ATCTGGATGGATGAGAATATCAAGAAGCAAAATCATACGAACCATGTCATGTTTTTTCTC
GTTCGAGATAGAAGGCCTTATGGGCCGAGTCCTCAAGATTTTGGACAAGTGTTCAACATG
TTTGATAATGAACCGACGACTGCAACTGTGAAGAATGATCTTAGGGACCGGTATCAGGTG
TTACGTAAATTCTATGCGACTGTTGTTGGTGGACCCTCGGGTATGAAGGAGCAGGCGTTG
ATTAAGAGGTTTTTTAGGGTTAATAATCATGTGGTGTATAATCATCAAGAGGCTGCGAAG
TATGAGAACCATACGGAGAATGCGTTGTTGTTGTATATGGCATGTACGCATGCCTCTAAT
CCTGTGTATGCTACGCTGAAAATACGCATCTATTTCTATGATGCAGTAACAAATTAA
>KJ888097
ATGTCGAAGCGACCCGCCGATATAATTATTTCCACTCCCGCCTCGAAGGTGCGTCGAAGG
CTGAACTTCGACAGCCCGTTCAGCAGCCGTGCTGCTGTCCCCATTGTCCAAGGCACAAAC
AAGCGTCGAGCATGGACGTTCCGGCCCATGTATCGAAAGCCCAGAATGTACAGAACGTAC
AGAAGTCCTGATGTTCCTCGAGGATGTGAAGGTCCATGTAAGGTACAATCCTATGAACAG
AGAGACGATGTTAAGCACACCGGTGCTGTTCGTTGTGTCAGTGATGTGACGCGTGGTTCG
GGTATTACGCATAGGGTAGGGAAGAGATTTTGTGTTAAGTCAATATATGTTTTAGGAAAG
ATCTGGATGGATGAAAATATCAAGAAGCAGAATCACACTAATCAGGTCATGTTTTTCTTA
GTGCGTGATAGAAGGCCCTATGGCACAAGCCCAATGGATTTCGGTCAGGTTTTTAATATG
TTTGATAATGAGCCCAGTACAGCGACTATTAAGAATGATTTGCGAGATAGGTTCCAAGTG
TTGCGGAAATTCCATGCCACTGTGGTAGGTGGTCCCTCGGGTATGAAGGAACAGGCGTTG
ATTAAGAGGTTTTTTAGGGTGAATAATCATGTGGTGTATAATCATCAAGAGGCTGCGAAG
TATGAGAACCATACGGAGAATGCGTTGTTATTGTATATGGCATGTACGCATGCCTCTAAT
CCTGTGTATGCTACGCTGAAAATACGCATCTATTTCTATGATGCAGTAACAAATTAA
>KJ888095
ATGTCGAAGCGACCCGCCGATATAATTATTTCCACTCCCGCCTCGAAGGTGCGTCGAAGG
CTGAACTTCGACAGCCCGTTCAGCAGCCGTGCTGCTGTCCCCATTGTCCAAGGCACAAAC
AAGCGTCGAGCATGGACGTTCCGGCCCATGTATCGAAAGCCCAGAATGTACAGAACGTAC
AGAAGTCCTGATGTTCCTCGAGGATGTGAAGGTCCATGTAAGGTACAATCCTATGAACAG
AGAGACGATGTTAAGCACACCGGTGCTGTTCGTTGTGTCAGTGATGTTACGCGTGGTTCG
GGTATTACGCATAGGGTAGGGAAGAGATTTTGTGTTAAGTCAATATATGTTTTAGGAAAG
ATCTGGATGGATGAAAATATCAAGAAGCAGAATCACACTAATCAGGTCATGTTTTTCTTA
GTGCGTGATAGAAGGCCCTATGGCACAAGCCCAATGGATTTCGGTCAGGTTTTTAATATG
TTTGATAATGAGCCCAGTACAGCGACTATTAAGAATGATTTGCGAGATAGGTTCCAAGTG
TTGCGGAAATTCCATGCCACTGTGGTAGGTGGTCCCTCGGGTATGAAGGAACAGGCGTTG
ATTAAGAGGTTTTTTAGGGTGAATAATCATGTGGTGTATAATCATCAAGAGGCTGCGAAG
TATGAGAACCATACGGAGAATGCGTTGTTATTGTATATGGCATGTACGCATGCCTCTAAT
CCTGTGTATGCTACGCTGAAAATACGCATCTATTTCTATGATGCAGTAACAAATTAA
>KJ887991
ATGTCGAAGCGACCCGCCGATATAATTATTTCCACTCCCGCCTCGAAGGTGCGTCGAAGG
CTGAACTTCGACAGCCCGTTCAGCAGCCGTGCTGCTGTCCCCATTGTCCAAGGCACAAAC
AAGCGTCGAGCATGGACGTTCCGGCCCATGTATCGAAAGCCCAGAATGTACAGAACGTAC
AGAAGTCCTGATGTTCCTCGAGGATGTGAAGGTCCATGTAAGGTACAATCCTATGAACAG
AGAGACGATGTTAAGCACACCGGTGCTGTTCGTTGTGTCAGTGATGTTACGCGTGGATCG
GGTATTACGCATAGGGTAGGGAAGAGATTTTGTGTTAAGTCAATATATGTTTTAGGAAAG
ATCTGGATGGATGAAAATATCAAGAAGCAGAATCACACTAATCAGGTCATGTTTTTCTTA
GTGCGTGATAGAAGGCCCTATGGCACAAGCCCAATGGATTTCGGTCAGGTTTTTAATATG
TTTGATAATGAGCCCAGTACAGCGACTATTAAGAATGATTTGCGAGATAGGTTCCAAGTG
TTGCGGAAATTCCATGCCACTGTGGTAGGCGGTCCCTCGGGTATGAAGGAGCAGGCGTTG
ATTAAGAGGTTTTTTAGGGTGAATAATCATGTGGTGTATAATCATCAAGAGGCTGCGAAG
TATGAGAACCATACGGAGAATGCGTTGTTGTTGTATATGGCATGTACGCATGCCTCTAAT
CCTGTGTATGCTACGCTGAAAATACGCATCTATTTCTATGATGCAGTAACAAATTAA
>KJ888093
ATGTCGAAGCGACCCGCCGATATAATTATTTCCACTCCCGCCTCGAAGGTGCGTCGAAGG
CTGAACTTCGACAGCCCGTTCAGCAGCCGTGCTGCTGTCCCCATTGTCCAAGGCACAAAC
AAGCGTCGAGCATGGACGTTCCGGCCCATGTATCGAAAGCCCAGAATGTACAGAACGTAC
AGAAGTCCTGATGTTCCTCGAGGATGTGAAGGTCCATGTAAGGTACAATCCTATGAACAG
AGAGACGATGTTAAGCACACCGGTGCTGTTCGTTGTGTCAGTGATGTTACGCGTGGTTCG
GGTATTACGCATAGGGTAGGGAAGAGATTTTGTGTTAAGTCAATATATGTTTTAGGAAAG
ATCTGGATGGATGAAAATATCAAGAAGCAGAATCACACTAATCAGGTCATGTTTTTCTTA
GTGCGTGATAGAAGGCCCTATGGCACAAGCCCAATGGATTTCGGTCAGGTTTTTAATATG
TTTGATAATGAGCCCAGTACAGCGACTATTAAGAATGATTTGCGAGATAGGTTCCAAGTG
TTGCGGAAATTCCATGCCACCGTGGTAGGTGGTCCCTCGGGTATGAAGGAGCAGGCGTTG
ATTAAGAGGTTTTTTAGGGTGAATAATCATGTGGTGTATAATCATCAAGAGGCTGCGAAG
TATGAGAACCATACGGAGAATGCGTTGTTGTTGTATATGGCATGTACGCATGCCTCTAAT
CCTGTGTATGCTACGCTGAAAATACGCATCTATTTCAATGATGCAGTAACAAATTAA
>KJ887993
ATGTCGAAGCGACCCGCCGATATAATTATTTCCACTCCCGCCTCGAAGGTGCGTCGAAGG
CTGAACTTCGACAGCCCGTTCAGCAGCCGTGCTGCTGTCCCCATTGTCCAAGGCACAAAC
AAGCGTCGAGCATGGACGTTCCGGCCCATGTATCGAAAGCCCAGAATGTACAGAACGTAC
AGAAGTCCTGATGTTCCTCGAGGATGTGAAGGTCCATGTAAGGTACAATCCTATGAACAG
AGAGACGATGTTAAGCACACCGGTGCTGTTCGTTGTGTCAGTGATGTTACGCGTGGTTCG
GGTATTACGCATAGGGTAGGGAAGAGATTTTGTGTTAAGTCAATATATGTTTTAGGAAAG
ATCTGGATGGATGAAAATATCAAGAAGCAGAATCACACTAATCAGGTCATGTTTTTCTTA
GTGCGTGATAGAAGGCCCTATGGCACAAGCCCAATGGATTTCGGTCAGGTTTTTAATATG
TTTGATAATGAGCCCAGTACAGCGACTATTAAGAATGATTTGCGAGATAGGTTCCAAGTG
TTGCGGAAATTCCATGCCACCGTGGTAGGTGGTCCCTCGGGTATGAAGGAGCAGGCGTTG
ATTAAGAGGTTTTTTAGGGTGAATAATCATGTGGTGTATAATCATCAAGAGGCTGCGAAG
TATGAGAACCATACGGAGAATGCGTTGTTGTTGTATATGGCATGTACGCATGCCTCTAAT
CCTGTGTATGCTACGCTGAAAATACGCATCTATTTCTATGATGCAGTAACAAATTAA
>KJ888094
ATGTCGAAGCGACCCGCCGATATAATTATTTCCACTCCCGCCTCGAAGGTGCGTCGAAGG
CTGAACTTCGACAGCCCGTTCAGCAGCCGTGCTGCTGTCCCCATTGTCCAAGGCACAAAC
AAGCGTCGAGCATGGACGTTCCGGCCCATGTATCGAAAGCCCAGAATGTACAGAACGTAC
AGAAGTCCTGATGTTCCTCGAGGATGTGAAGGTCCATGTAAGGTACAATCCTATGAACAG
AGAGACGATGTTAAGCACACCGGTGCTGTTCGTTGTGTCAGTGATGTTACGCGTGGTTCG
GGTATTACGCATAGGGTAGGGAAGAGATTTTGTGTTAAGTCAATATATGTTTTAGGAAAG
ATCTGGATGGATGAAAATATCAAGAAGCAGAATCACACTAATCAGGTCATGTTTTTCTTA
GTGCGTGATAGAAGGCCCTATGGCACAAGCCCAATGGATTTCGGTCAGGTTTTTAATATG
TTTGATAATGAGCCCAGTACAGCGACTATTAAGAATGATTTGCGAGATAGGTTCCAAGTG
TTGCGGAAATTCCATGCCACCGTGGTAGGTGGTCCCTCGGGTATGAAGGAGCAGGCGTTG
ATTAAGAGGTTTTTTAGGGTGAATAATCATGTGGTGTATAATCATCAAGAGGCTGCGAAG
TATGAGAACCATACGGAGAATGCGTTGTTGTTGTATATGGCATGTACGCATGCCTCTAAT
CCTGTGTATGCTACGCTGAAAATACGCATCTATTTCTATGATGCAGTAACAAATTAA
>KJ888090
ATGTCGAAGCGACCCGCCGATATAATTATTTCCACTCCCGCCTCGAAGGTGCGTCGAAGG
CTGAACTTCGACAGCCCGTTCAGCAGCCGTGCTGCTGTCCCCATTGTCCAAGGCACAAAC
AAGCGTCGAGCATGGACGTTCCGGCCCATGTATCGAAAGCCCAGAATGTACAGAACGTAC
AGAAGTCCTGATGTTCCTCGAGGATGTGAAGGTCCATGTAAGGTACAATCCTATGAACAG
AGAGACGATGTTAAGCACACCGGTGCTGTTCGTTGTGTCAGTGATGTTACGCGTGGTTCG
GGTATTACGCATAGGGTAGGGAAGAGATTTTGTGTTAAGTCAATATATGTTTTAGGAAAG
ATCTGGATGGATGAAAATATCAAGAAGCAGAATCACACTAATCAGGTCATGTTTTTCTTA
GTGCGTGATAGAAGGCCCTATGGCACAAGCCCAATGGATTTCGGTCAGGTTTTTAATATG
TTTGATAATGAGCCCAGTACAGCGACTATTAAGAATGATTTGCGAGATAGGTTCCAAGTG
TTGCGGAAATTCCATGCCACCGTGGTAGGTGGTCCCTCGGGTATGAAGGAGCAGGCGTTG
ATTAAGAGGTTTTTTAGGGTGAATAATCATGTGGTGTATAATCATCAAGAGGCTGCGAAG
TATGAGAACCATACGGAGAATGCGTTGTTGTTGTATATGGCATGTACGCATGCCTCTAAT
CCTGTGTATGCTACGCTGAAAATACGCATCTATTTCTATGATGCAGTAACAAATTAA
>KJ888089
ATGTCGAAGCGACCCGCCGATATAATTATTTCCACTCCCGCCTCGAAGGTGCGTCGAAGG
CTGAACTTCGACAGCCCGTTCAGCAGCCGTGCTGCTGTCCCCATTGTCCAAGGCACAAAC
AAGCGTCGAGCATGGACGTTCCGGCCCATGTATCGAAAGCCCAGAATGTACAGAACGTAC
AGAAGTCCTGATGTTCCTCGAGGATGTGAAGGTCCATGTAAGGTACAATCCTATGAACAG
AGAGACGATGTTAAGCACACCGGTGCTGTTCGTTGTGTCAGTGATGTTACGCGTGGTTCG
GGTATTACGCATAGGGTAGGGAAGAGATTTTGTGTTAAGTCAATATATGTTTTAGGAAAG
ATCTGGATGGATGAAAATATCAAGAAGCAGAATCACACTAATCAGGTCATGTTTTTCTTA
GTGCGTGATAGAAGGCCCTATGGCACAAGCCCAATGGATTTCGGTCAGGTTTTTAATATG
TTTGATAATGAGCCCAGTACAGCGACTATTAAGAATGATTTGCGAGATAGGTTCCAAGTG
TTGCGGAAATTCCATGCCACCGTGGTAGGTGGTCCCTCGGGTATGAAGGAGCAGGCGTTG
ATTAAGAGGTTTTTTAGGGTGAATAATCATGTGGTGTATAATCATCAAGAGGCTGCGAAG
TATGAGAACCATACGGAGAATGCGTTGTTGTTGTATATGGCATGTACGCATGCCTCTAAT
CCTGTGTATGCTACGCTGAAAATACGCATCTATTTCTATGATGCAGTAACAAATTAA
>KJ887994
ATGTCGAAGCGACCCGCCGATATAATTATTTCCACTCCCGCCTCGAAGGTGCGTCGAAGG
CTGAACTTCGACAGCCCGTTCAGCAGCCGTGCTGCTGTCCCCATTGTCCAAGGCACAAAC
AAGCGTCGAGCATGGACGTTCCGGCCCATGTATCGAAAGCCCAGAATGTACAGAACGTAC
AGAAGTCCTGATGTTCCTCGAGGATGTGAAGGTCCATGTAAGGTACAATCCTATGAACAG
AGAGACGATGTTAAGCACACCGGTGCTGTTCGTTGTGTCAGTGATGTTACGCGTGGTTCG
GGTATTACGCATAGGGTAGGGAAGAGATTTTGTGTTAAGTCAATATATGTTTTAGGAAAG
ATCTGGATGGATGAAAATATCAAGAAGCAGAATCACACTAATCAGGTCATGTTTTTCTTA
GTGCGTGATAGAAGGCCCTATGGCACAAGCCCAATGGATTTCGGTCAGGTTTTTAATATG
TTTGATAATGAGCCCAGTACAGCGACTATTAAGAATGATTTGCGAGATAGGTTCCAAGTG
TTGCGGAAATTCCATGCCACCGTGGTAGGTGGTCCCTCGGGTATGAAGGAGCAGGCGTTG
ATTAAGAGGTTTTTTAGGGTGAATAATCATGTGGTGTATAATCATCAAGAGGCTGCGAAG
TATGAGAACCATACGGAGAATGCGTTGTTGTTGTATATGGCATGTACGCATGCCTCTAAT
CCTGTGTATGCTACGCTGAAAATACGCATCTATTTCTATGATGCAGTAACAAATTAA
>KJ887990
ATGTCGAAGCGACCCGCCGATATAATTATTTCCACTCCCGCCTCGAAGGTGCGTCGAAGG
CTGAACTTCGACAGCCCGTTCAGCAGCCGTGCTGCTGTCCCCATTGTCCAAGGCACAAAC
AAGCGTCGAGCATGGACGTTCCGGCCCATGTATCGAAAGCCCAGAATGTACAGAACGTAC
AGAAGTCCTGATGTTCCTCGAGGATGTGAAGGTCCATGTAAGGTACAATCCTATGAACAT
AGAGACGATGTTAAGCACACCGGTGCTGTTCGTTGTGTCAGTGATGTTACGCGTGGTTCG
GGTATTACGCATAGGGTAGGGAAGAGATTTTGTGTTAAGTCAATATATGTTTTAGGAAAG
ATCTGGATGGATGAAAATATCAAGAAGCAGAATCACACTAATCAGGTCATGTTTTTCTTA
GTGCGTGATAGAAGGCCCTATGGCACAAGCCCAATGGATTTCGGTCAGGTTTTTAATATG
TTTGATAATGAGCCCAGTACAGCGACTATTAAGAATGATTTGCGAGATAGGTTCCAAGTG
TTGCGGAAATTCCATGCCACCGTGGTAGGTGGTCCCTCGGGTATGAAGGAGCAGGCGTTG
ATTAAGAGGTTTTTTAGGGTGAATAATCATGTGGTGTATAATCATCAAGAGGCTGCGAAG
TATGAGAACCATACGGAGAATGCGTTGTTGTTGTATATGGCATGTACGCATGCCTCTAAT
CCTGTGTATGCTACGCTGAAAATACGCATCTATTTCTATGATGCAGTAACAAATTAA
>KJ887859
ATGTCGAAGCGACCCGCCGATATAATTATTTCCACGCCCGCCTCGAAGGTGCGTCGAAGG
CTGAACTTCGACAGCCCGTTCAGCAGCCGTGCTGCTGTCCCCATTGTCCAAGGCACAAAC
AAGCGTCGAGCATGGACGTTCCGGCCCATGTATCGAAAGCCCAGAATGTACAGAACGTAC
AGAAGTCCTGATGTTCCTCGAGGATGTGAAGGTCCATGTAAGGTACAATCCTATGAACAG
AGAGACGATGTTAAGCACACCGGTGCTGTTCGTTGTGTCAGTGATGTTACGCGTGGTTCG
GGTATTACGCATAGGGTAGGGAAGAGATTTTGTGTTAAGTCAATATATGTTTTAGGAAAG
ATCTGGATGGATGAAAATATCAAGAAGCAGAATCACACTAATCAGGTCATGTTTTTCTTA
GTGCGTGATAGAAGGCCCTATGGCACAAGCCCAATGGATTTCGGTCAGGTTTTTAATATG
TTTGATAATGAGCCCAGTACAGCGACTATTAAGAATGATTTGCGAGATAGGTTCCAAGTG
TTGCGGAAATTCCATGCCACCGTGGTAGGTGGTCCCTCGGGTATGAAGGAGCAGGCGTTG
ATTAAGAGGTTTTTTAGGGTGAATAATCATGTTGTGTATAATCATCAAGAGGCTGCGAAG
TATGAGAACCATACGGAGAATGCGTTGTTGTTGTATATGGCATGTACGCATGCCTCTAAT
CCTGTGTATGCTACGCTGAAAATACGCATCTATTTCTATGATGCAGTAACAAATTAA
>KJ887840
ATGTCGAAGCGACCCGCCGATATAATTATTTCCACTCCCGCCTCGAAGGTGCGTCGAAGG
CTGAACTTCGACAGCCCGTTCAGCAGCCGTGCTGCTGTCCCCATTGTCCAAGGCACAAAC
AAGCGTCGAGCATGGACGTTCCGGCCCATGTATCGAAAGCCCAGAATGTACAGAACGTAC
AGAAGTCCTGATGTTCCTCGAGGATGTGAAGGTCCATGTAAGGTACAATCCTATGAACAG
AGAGACGATGTTAAGCACACCGGTGCTGTTCGTTGTGTCAGTGATGTTACGCGTGGTTCG
GGTATTACGCATAGGGTAGGGAAGAGATTTTGTGTTAAGTCAATATATGTTTTAGGAAAG
ATCTGGATGGATGAAAATATCAAGAAGCAGAATCACACTAATCAGGTCATGTTTTTCTTA
GTGCGTGATAGAAGGCCCTATGGCACAAGCCCAATGGATTTCGGTCAGGTTTGTAATATG
TTTGATAATGAGCCCAGTACAGCGACTATTAAGAATGATTTGCGAGATAGGTTCCAAGTG
TTGCGGAAATTCCATGCCACCGTGGTAGGTGGTCCCTCGGGTATGAAGGAGCAGGCGTTG
ATTAAGAGGTTTTTTAGGGTGAATAATCATGTTGTGTATAATCATCAAGAGGCTGCGAAG
TATGAGAACCATACGGAGAATGCGTTGTTGTTGTATATGGCATGTACGCATGCCTCTAAT
CCTGTGTATGCTACGCTGAAAATACGCATCTATTTCTATGATGCAGTAACAAATTAA
>KJ887853
ATGTCGAAGCGACCCGCCGATATAATTATTTCCACTCCCGCCTCGAAGGTGCGTCGAAGG
CTGAACTTCGACAGCCCGTTCAGCAGCCGTGCTGCTGTCCCCATTGTCCAAGGCACAAAC
AAGCGTCGAGCATGGACGTTCCGGCCCATGTATCGAAAGCCCAGAATGTACAGAACGTAC
AGAAGTCCTGATGTTCCGCGAGGATGTGAAGGTCCATGTAAGGTACAATCCTATGAACAG
AGAGACGATGTTAAGCACACCGGTGCTGTTCGTTGTGTCAGTGATGTTACGCGTGGTTCG
GGTATTACGCATAGGGTAGGGAAGAGATTTTGTGTTAAGTCAATATATGTTTTAGGAAAG
ATCTGGATGGATGAAAATATCAAGAAGCAGAATCACACTAATCAGGTCATGTTTTTCTTA
GTGCGTGATAGAAGGCCCTATGGCACAAGCCCAATGGATTTCGGTCAGGTTTTTAATATG
TTTGATAATGAGCCCAGTACAGCGACTATTAAGAATGATTTGCGAGATAGGTTCCAAGTG
TTGCGGAAATTCCATGCCACCGTGGTAGGTGGTCCCTCGGGTATGAAGGAGCAGGCGTTG
ATTAAGAGGTTTTTTAGGGTGAATAATCATGTGGTGTATAATCATCAAGAGGCTGCGAAG
TATGAGAACCATACGGAGAATGCGTTGTTGTTGTATATGGCATGTACGCATGCCTCTAAT
CCTGTGTATGCTACGCTGAAAATACGCATCTATTTCTATGATGCAGTAACAAATTAA
>KJ887848
ATGTCGAAGCGACCCGCCGATATAATTATTTCCACTCCCGCCTCGAAGGTGCGTCGAAGG
CTGAACTTCGACAGCCCGTTCAGCAGCCGTGCTGCTGTCCCCATTGTCCAAGGCACAAAC
AAGCGTCGAGCATGGACGTTCCGGCCCATGTATCGAAAGCCCAGAATGTACAGAACGTAC
AGAAGTCCTGATGTTCCCCGAGGATGTGAAGGTCCATGTAAGGTACAATCCTATGAACAG
AGAGACGATGTTAAGCACACCGGTGCTGTTCGTTGTGTCAGTGATGTTACGCGTGGTTCG
GGTATTACGCATAGGGTAGGGAAGAGATTTTGTGTTAAGTCAATATATGTTTTAGGAAAG
ATCTGGATGGATGAAAATATCAAGAAGCAGAATCACACTAATCAGGTCATGTTTTTCTTA
GTGCGTGATAGAAGGCCCTATGGCACAAGCCCAATGGATTTCGGTCAGGTTTTTAATATG
TTTGATAATGAGCCCAGTACAGCGACGATTAAGAATGATTTGCGAGATAGGTTCCAAGTG
TTGCGGAAATTCCATGCCACCGTGGTAGGTGGTCCCTCGGGTATGAAGGAGCAGGCGTTG
ATTAAGAGGTTTTTTAGGGTGAATAATCATGTGGTGTATAATCATCAAGAGGCTGCGAAG
TATGAGAACCATACGGAGAATGCGTTGTTGTTGTATATGGCATGTACGCATGCCTCTAAT
CCTGTGTATGCTACGTTGAAAATACGCATCTATTTCTATGATGCAGTAACAAATTAA
>KJ888014
ATGTCGAAGCGACCCGCCGATATAATTATTTCCACTCCCGCCTCGAAGGTGCGTCGAAGG
CTGAACTTCGACAGCCCGTTCAGCAGCCGTGCTGCTGTCCCCATTGTCCAAGGCACAAAC
AAGCGTCGAGCATGGACGTTCCGGCCCATGTATCGAAAGCCCAGAATGTACAGAACGTAC
AGAAGTCCTGATGTTCCTCGAGGATGTGAAGGTCCATGTAAGGTACAATCCTATGAACAG
AGAGACGATGTTAAGCACACCGGTGCTGTTCGTTGTGTCAGTGATGTTACGCGTGGTTCG
GGTATTACTCATAGGGTAGGGAAGAGATTTTGTGTTAAGTCAATATATGTTTTAGGAAAG
ATCTGGATGGATGAAAATATCAAGAAGCAGAATCACACTAATCAGGTCATGTTTTTCTTA
GTGCGTGATAGAAGGCCCTATGGCACAAGCCCAATGGATTTCGGTCAGGTTTTTAATATG
TTTGATAATGAGCCCAGTACAGCGACTATTAAGAATGATTTGCGAGATAGGTTCCAAGTG
TTGCGGAAATTCCATGCCACCGTGGTAGGTGGTCCCTCGGGTATGAAGGAGCAGGCGTTG
ATTAAGAGGTTTTTTAGGGTGAATAATCATGTGGTGTATAATCATCAAGAGGCTGCGAAG
TATGAGAACCATACGGAGAATGCGTTGTTGTTGTATATGGCATGTACGCATGCCTCTAAT
CCTGTGTATGCTACGCTGAAAATACGCATCTATTTCTATGATGCAGTAACAAATTAA
>KJ888012
ATGTCGAAGCGACCCGCCGATATAATTATTTCCACTCCCGCCTCGAAGGTGCGTCGAAGG
CTGAACTTCGACAGCCCGTTCAGCAGCCGTGCTGCTGTCCCCATTGTCCAAGGCACAAAC
AAGCGTCGAGCATGGACGTTCCGGCCCATGTATCGAAAGCCCAGAATGTACAGAACGTAC
AGAAGTCCTGATGTTCCTCGAGGATGTGAAGGTCCATGTAAGGTACAATCCTATGAACAG
AGAGACGATGTTAAGCACACCGGTGCTGTTCGTTGTGTCAGTGATGTTACGCGTGGTTCG
GGTATTACTCATAGGGTAGGGAAGAGATTTTGTGTTAAGTCAATATATGTTTTAGGAAAG
ATCTGGATGGATGAAAATATCAAGAAGCAGAATCACACTAATCAGGTCATGTTTTTCTTA
GTGCGTGATAGAAGGCCCTATGGCACAAGCCCAATGGATTTCGGTCAGGTTTTTAATATG
TTTGATAATGAGCCCAGTACAGCGACTATTAAGAATGATTTGCGAGATAGGTTCCAAGTG
TTGCGGAAATTCCATGCCACCGTGGTAGGTGGTCCCTCGGGTATGAAGGAGCAGGCGTTG
ATTAAGAGGTTTTTTAGGGTGAATAATCATGTGGTGTATAATCATCAAGAGGCTGCGAAG
TATGAGAACCATACGGAGAATGCGTTGTTGTTGTATATGGCATGTACGCATGCCTCTAAT
CCTGTGTATGCTACGCTGAAAATACGCATCTATTTCTATGATGCAGTAACAAATTAA
>KJ888028
ATGTCGAAGCGACCCGCCGATATAATTATTTCCACTCCCGCCTCGAAGGTGCGTCGAAGG
CTGAACTTCGACAGCCCGTTCAGCAGCCGTGCTGCTGTCCCCATTGTCCAAGGCACAAAC
AAGCGTCGAGCATGGACGTTCCGGCCCATGTATCGAAAGCCCAGAATGTACAGAACGTAC
AGAAGTCCTGATGTTCCTCGAGGATGTGAAGGTCCATGTAAGGTACAATCCTATGAACAG
AGAGACGATGTTAAGCACACCGGTGCTGTTCGTTGTGTCAGTGATGTTACGCGTGGTTCG
GGTATTACTCATAGGGTAGGGAAGAGATTTTGTGTTAAGTCAATATATGTTTTAGGAAAG
ATCTGGATGGATGAAAATATCAAGAAGCAGAATCACACTAATCAGGTCATGTTTTTCTTA
GTGCGTGATAGAAGGCCCTATGGCACAAGCCCAATGGATTTCGGTCAGGTTTTTAATATG
TTTGATAATGAGCCCAGTACAGCGACTATTAAAAATGATTTGCGAGATAGGTTCCAAGTG
TTGCGGAAATTCCATGCCACCGTGGTAGGTGGTCCCTCGGGTATGAAGGAGCAGGCGTTG
ATTAAGAGGTTTTTTAGGGTGAATAATCATGTGGTGTATAATCATCAAGAGGCTGCGAAG
TATGAGAACCATACGGAGAATGCGTTGTTGTTGTATATGGCATGTACGCATGCCTCTAAT
CCTGTGTATGCTACGCTGAAAATACGCATCTATTTCTATGATGCAGTAACAAATTAA
>KJ888007
ATGTCGAAGCGACCCGCCGATATAATTATTTCCACTCCCGCCTCGAAGGTGCGTCGAAGG
CTGAACTTCGACAGCCCGTTCAGCAGCCGTGCTGCTGTCCCCATTGTCCAAGGCACAAAC
AAGCGTCGAGCATGGACGTTCCGGCCCATGTATCGAAAGCCCAGAATGTACAGAACGTAC
AGAAGTCCTGATGTTCCTCGAGGATGTGAAGGTCCATGTAAGGTACAATCCTATGAACAG
AGAGACGATGTTAAGCACACCGGTGCTGTTCGTTGTGTCAGTGATGTTACGCGTGGTTCG
GGTATTACTCATAGGGTAGGGAAGAGATTTTGTGTTAAGTCAATATATGTTTTAGGAAAG
ATCTGGATGGATGAAAATATCAAGAAGCAGAATCACACTAATCAGGTCATGTTTTTCTTA
GTGCGTGATAGAAGGCCCTATGGCACAAGCCCAATGGATTTCGGTCAGGTTTTTAATATG
TTTGATAATGAGCCCAGTACAGCGACTATTAAGAATGATTTGCGAGATAGGTTCCAAGTG
TTGCGGAAATTCCATGCCACCGTGGTAGGTGGTCCCTCGGGTATGAAGGAGCAGGCGTTG
ATTAAGAGGTTTTTTAGGGTGAATAATCATGTGGTGTATAATCATCAAGAGGCTGCGAAG
TATGAGAACCATACGGAGAATGCGTTGTTGTTGTATATGGCATGTACGCATGCCTCTAAT
CCTGTGTATGCTACGCTGAAAATACGCATCTATTTCTATGATGCAGTAACAAATTAA
>KJ887839
ATGTCGAAGCGACCCGCCGATATAATTATTTCCACTCCCGCCTCGAAGGTGCGTCGAAGG
CTGAACTTCGACAGCCCGTTCAGCAGCCGTGCTGCTGTCCCCATTGTCCAAGGCACAAAC
AAGCGTCGAGCATGGACGTTCCGGCCCATGTATCGAAAGCCCAGAATGTACAGAACGTAC
AGAAGTCCTGATGTTCCTCGAGGATGTGAAGGTCCATGTAAGGTACAATCCTATGAACAG
AGAGACGATGTTAAGCACACCGGTGCTGTTCGTTGTGTCAGTGATGTTACGCGTGGTTCG
GGTATTACTCATAGGGTAGGGAAGAGATTTTGTGTTAAGTCAATATATGTTTTAGGAAAG
ATCTGGATGGATGAAAATATCAAGAAGCAGAATCACACTAATCAGGTCATGTTTTTCTTA
GTGCGTGATAGAAGGCCCTATGGCACAAGCCCAATGGATTTCGGTCAGGTTTTTAATATG
TTTGATAATGAGCCCAGTACAGCGACTATTAAGAATGATTTGCGAGATAGGTTCCAAGTG
TTGCGGAAATTCCATGCCACCGTGGTAGGTGGTCCCTCGGGTATGAAGGAGCAGGCGTTG
ATTAAGAGGTTTTTTAGGGTGAATAATCATGTGGTGTATAATCATCAAGAGGCTGCGAAG
TATGAGAACCATACGGAGAATGCGTTGTTGTTGTATATGGCATGTACGCATGCCTCTAAT
CCTGTGTATGCTACGCTGAAAATACGCATCTATTTCTATGATGCAGTAACAAATTAA
>KJ888006
ATGTCGAAGCGACCCGCCGATATAATTATTTCCACTCCCGCCTCGAAGGTGCGTCGAAGG
CTGAACTTCGACAGCCCGTTCAGCAGCCGTGCTGCTGTCCCCATTGTCCAAGGCACAAAC
AAGCGTCGAGCATGGACGTTCCGGCCCATGTATCGAAAGCCCAGAATGTACAGAACGTAC
AGAAGTCCTGATGTTCCTCGAGGATGTGAAGGTCCATGTAAGGTACAATCCTATGAACAG
AGAGACGATGTTAAGCACACCGGTGCTGTTCGTTGTGTCAGTGATGTTACGCGTGGTTCG
GGTATTACTCATAGGGTAGGGAAGAGATTTTGTGTTAAGTCAATATATGTTTTAGGAAAG
ATCTGGATGGATGAAAATATCAAGAAGCAGAATCACACTAATCAGGTCATGTTTTTCTTA
GTGCGTGATAGAAGGCCCTATGGCACAAGCCCAATGGATTTCGGTCAGGTTTTTAATATG
TTTGATAATGAGCCCAGTACAGCGACTATTAAGAATGATTTGCGAGATAGGTTCCAAGTG
TTGCGGAAATTCCATGCCACCGTGGTAGGTGGTCCCTCGGGTATGAAGGAGCAGGCGTTG
ATTAAGAGGTTTTTTAGGGTGAATAATCATGTGGTGTATAATCATCAAGAGGCTGCGAAG
TATGAGAACCATACGGAGAATGCGTTGTTGTTGTATATGGCATGTACGCATGCCTCTAAT
CCTGTGTATGCTACGCTGAAAATACGCATCTATTTCTATGATGCAGTAACAAATTAA
>KJ888005
ATGTCGAAGCGACCCGCCGATATAATTATTTCCACTCCCGCCTCGAAGGTGCGTCGAAGG
CTGAACTTCGACAGCCCGTTCAGCAGCCGTGCTGCTGTCCCCATTGTCCAAGGCACAAAC
AAGCGTCGAGCATGGACGTTCCGGCCCATGTATCGAAAGCCCAGAATGTACAGAACGTAC
AGAAGTCCTGATGTTCCTCGAGGATGTGAAGGTCCATGTAAGGTACAATCCTATGAACAG
AGAGACGATGTTAAGCACACCGGTGCTGTTCGTTGTGTCAGTGATGTTACGCGTGGTTCG
GGTATTACTCATAGGGTAGGGAAGAGATTTTGTGTTAAGTCAATATATGTTTTAGGAAAG
ATCTGGATGGATGAAAATATCAAGAAGCAGAATCACACTAATCAGGTCATGTTTTTCTTA
GTGCGTGATAGAAGGCCCTATGGCACAAGCCCAATGGATTTCGGTCAGGTTTTTAATATG
TTTGATAATGAGCCCAGTACAGCGACTATTAAGAATGATTTGCGAGATAGGTTCCAAGTG
TTGCGGAAATTCCATGCCACCGTGGTAGGTGGTCCCTCGGGTATGAAGGAGCAGGCGTTG
ATTAAGAGGTTTTTTAGGGTGAATAATCATGTGGTGTATAATCATCAAGAGGCTGCGAAG
TATGAGAACCATACGGAGAATGCGTTGTTGTTGTATATGGCATGTACGCATGCCTCTAAT
CCTGTGTATGCTACGCTGAAAATACGCATCTATTTCTATGATGCAGTAACAAATTAA
>KJ888004
ATGTCGAAGCGACCCGCCGATATAATTATTTCCACTCCCGCCTCGAAGGTGCGTCGAAGG
CTGAACTTCGACAGCCCGTTCAGCAGCCGTGCTGCTGTCCCCATTGTCCAAGGCACAAAC
AAGCGTCGAGCATGGACGTTCCGGCCCATGTATCGAAAGCCCAGAATGTACAGAACGTAC
AGAAGTCCTGATGTTCCTCGAGGATGTGAAGGTCCATGTAAGGTACAATCCTATGAACAG
AGAGACGATGTTAAGCACACCGGTGCTGTTCGTTGTGTCAGTGATGTTACGCGTGGTTCG
GGTATTACTCATAGGGTAGGGAAGAGATTTTGTGTTAAGTCAATATATGTTTTAGGAAAG
ATCTGGATGGATGAAAATATCAAGAAGCAGAATCACACTAATCAGGTCATGTTTTTCTTA
GTGCGTGATAGAAGGCCCTATGGCACAAGCCCAATGGATTTCGGTCAGGTTTTTAATATG
TTTGATAATGAGCCCAGTACAGCGACTATTAAGAATGATTTGCGAGATAGGTTCCAAGTG
TTGCGGAAATTCCATGCCACCGTGGTAGGTGGTCCCTCGGGTATGAAGGAGCAGGCGTTG
ATTAAGAGGTTTTTTAGGGTGAATAATCATGTGGTGTATAATCATCAAGAGGCTGCGAAG
TATGAGAACCATACGGAGAATGCGTTGTTGTTGTATATGGCATGTACGCATGCCTCTAAT
CCTGTGTATGCTACGCTGAAAATACGCATCTATTTCTATGATGCAGTAACAAATTAA
>KJ888003
ATGTCGAAGCGACCCGCCGATATAATTATTTCCACTCCCGCCTCGAAGGTGCGTCGAAGG
CTGAACTTCGACAGCCCGTTCAGCAGCCGTGCTGCTGTCCCCATTGTCCAAGGCACAAAC
AAGCGTCGAGCATGGACGTTCCGGCCCATGTATCGAAAGCCCAGAATGTACAGAACGTAC
AGAAGTCCTGATGTTCCTCGAGGATGTGAAGGTCCATGTAAGGTACAATCCTATGAACAG
AGAGACGATGTTAAGCACACCGGTGCTGTTCGTTGTGTCAGTGATGTTACGCGTGGTTCG
GGTATTACTCATAGGGTAGGGAAGAGATTTTGTGTTAAGTCAATATATGTTTTAGGAAAG
ATCTGGATGGATGAAAATATCAAGAAGCAGAATCACACTAATCAGGTCATGTTTTTCTTA
GTGCGTGATAGAAGGCCCTATGGCACAAGCCCAATGGATTTCGGTCAGGTTTTTAATATG
TTTGATAATGAGCCCAGTACAGCGACTATTAAGAATGATTTGCGAGATAGGTTCCAAGTG
TTGCGGAAATTCCATGCCACCGTGGTAGGTGGTCCCTCGGGTATGAAGGAGCAGGCGTTG
ATTAAGAGGTTTTTTAGGGTGAATAATCATGTGGTGTATAATCATCAAGAGGCTGCGAAG
TATGAGAACCATACGGAGAATGCGTTGTTGTTGTATATGGCATGTACGCATGCCTCTAAT
CCTGTGTATGCTACGCTGAAAATACGCATCTATTTCTATGATGCAGTAACAAATTAA
>KJ888013
ATGTCGAAGCGACCCGCCGATATAATTATTTCCACTCCCGCCTCGAAGGTGCGTCGAAGG
CTGAACTTCGACAGCCCGTTCAGCAGCCGTGCTGCTGTCCCCATTGTCCAAGGCACAAAC
AAGCGTCGAGCATGGACGTTCCGGCCCATGTATCGAAAGCCCAGAATGTACAGAACGTAC
AGAAGTCCTGATGTTCCTCGAGGATGTGAAGGTCCATGTAAGGTACAATCCTATGAACAG
AGAGACGATGTTAAGCACACCGGTGCTGTTCGTTGTGTCAGTGATGTTACGCGTGGTTCG
GGTATTACTCATAGGGTAGGGAAGAGATTTTGTGTTAAGTCAATATATGTTTTAGGAAAG
ATCTGGATGGATGAAAATATCAAGAAGCAGAATCACACTAATCAGGTCATGTTTTTCTTA
GTGCGTGATAGAAGGCCCTATGGCACAAGCCCAATGGATTTCGGTCAGGTTTTTAATATG
TTTGATAATGAGCCCAGTACAGCGACTATTAGGAATGATTTGCGAGATAGGTTCCAAGTG
TTGCGGAAATTCCATGCCACCGTGGTAGGTGGTCCCTCGGGTATGAAGGAGCAGGCGTTG
ATTAAGAGGTTTTTTAGGGTGAATAATCATGTGGTGTATAATCATCAAGAGGCTGCGAAG
TATGAGAACCATACGGAGAATGCGTTGTTGTTGTATATGGCATGTACGCATGCCTCTAAT
CCTGTGTATGCTACGCTGAAAATACGCATCTATTTCTATGATGCAGTAACAAATTAA
>KJ887983
ATGGCGAAGCGACCCGCCGATATAATTATTTCCACTCCCGCCTCGAAGGTGCGTCGAAGG
CTGAACTTCGACAGCCCGTTCAGCAGCCGTGCTGCTGTCCCCATTGTCCAAGGCACAAAC
AAGCGTCGAGTATGGACGTTCCGGCCCATGTATCGAAAGCCCAGAATGTACAGAACGTAC
AGAAGTTCTGATGTTCCTCGAGGATGTGAAGGTCCATGTAAGGTACAATCCTATGAACAG
AGAGACGATGTTAAGCACACCGGTGCTGTTCGTTGTGTCAGTGATGTTACGCGTGGTTCG
GGTATTACTCATAGGGTAGGGAAGAGATTTTGTGTTAAGTCAATATATGTTTTAGGAAAG
ATCTGGATGGATGAAAATATTAAGAAGCAGAATCACACTAATCAGGTCATGTTTTTCTTA
GTGCGTGATAGAAGGCCCTATGGCACAAGCCCAATGGATTTCGGTCAGGTTTTTAATATG
TTTGATAATGAGCCCAGTACAGCGACTATTAAGAATGATTTGCGAGATAGGTTCCAAGTG
TTGCGGAAATTCCATGCCACCGTGGTAGGTGGTCCCTCGGGTATGAAGGAGCAGGCGTTG
ATTAAGAGGTTTTTTAGGGTGAATAATCATGTGGTGTATAATCATCAAGATGCTGCGAAG
TATGAGAACCATACGGAGAATGCGTTGTTGTTGTATATGGCATGTACGCATGCCTCTAAT
CCTGTGTATGCTACGCTGAAAATACGCATCTATTTCTATGATGCAGTAACAAATTAA
>KJ887890
ATGTCGAAGCGACCCGCCGATATAATTATTTCCACTCCCGCCTCGAAGGTGCGTCGAAGG
CTGAACTTCGACAGCCCGTTCAGCAACCGTGCTGCTGTCCCCATTGTCCAAGGCACAAAC
AAGCGTCGAGCATGGACGTTCCGGCCCATGTATCGAAAGCCCAGAATGTACAGAACGTAC
AGAAGTCCTGATGTTCCTCGAGGATGTGAAGGTCCATGTAAGGTACAATCCTATGAACAG
AGAGACGATGTTAAGCACACCGGTGCTGTTCGTTGTGTCAGTGATGTTACGCGTGGTTCG
GGTATTACTCATAGGGTAGGGAAGAGATTTTGTGTTAAGTCAATATATGTTTTAGGAAAG
ATCTGGATGGATGAAAATATCAAGAAGCAGAATCACACTAATCAGGTCATGTTTTTCTTA
GTGCGTGATAGAAGGCCCTATGGCACAAGCCCAATGGATTTCGGTCAGGTTTTTAATATG
TTTGATAATGAGCCCAGTACAGCGACTATTAAGAATGATTTGCGAGATAGGTTCCAAGTG
TTGCGGAAATTCCATGCCACCGTGGTAGGTGGTCCCTCGGGTATGAAGGAGCAGGCGTTG
ATTAAGAGGTTTTTTAGGGTGAATAATCATGTGGTGTATAATCATCAAGAGGCTGCGAAG
TATGAGAACCATACGGAGAATGCGTTGTTGTTGTATATGGCATGTACGCATGCCTCTAAT
CCTGTGTATGCTACGCTGAAAATACGCATCTATTTCTATGATGCAGTAACAAATTAA
>KJ888029
ATGTCGAAGCGACCCGCCGATATAATTATTTCCACTCCCGCCTCGAAGGTGCGTCGAAGG
CTGAACTTCGACAGCCCGTTCAGCAGCCGTGCTGCTGTCCCCATTGTCCAAGGCACAAAC
AAGCGTCGAGCATGGACGTTCCGGCCCATGTATCGAAAGCCCAGAATGTACAGAACGTAC
AGAAGTCCTGATGTTCCTCGAGGATGTGAAGGTCCATGTAAGGTACAATCCTATGAACAG
AGAGACGATGTTAAGCACACCGGTGCTGTTCGTTGTGTCAGTGATGTTACGCGTGGTTCG
GGTATTACTCATAGGGTAGGGAAGAGATTTTGTGTTAAGTCAATATATGTTTTAGGAAAG
ATCTGGATGGATGAAAATATCAAGAAGCAGAATCACACTAATCAGGTCATGTTTTTCTTA
GTGCGTGATAGAAGGCCCTATGGCACAAGCCCAATGGATTTCGGTCAGGTTTTTAATATG
TTTGATAATGAGCCCAGTACAGCGACTATTAAGAATGATTTGCGAGATAGGTTCCAAGTG
TTGCGGAAATTCCATGCCACCGTGGTAGGGGGTCCCTCGGGTATGAAGGAGCAGGCGTTG
ATTAAGAGGTTTTTTAGGGTGAATAATCATGTGGTGTATAATCATCAAGAGGCTGCGAAG
TATGAGAACCATACGGAGAATGCGTTGTTGTTGTATATGGCATGTACGCATGCCTCTAAT
CCTGTGTATGCTACGCTGAAAATACGCATCTATTTCTATGATGCAGTAACAAATTAA
>KJ888031
ATGTCGAAGCGACCCGCCGATATAATTATTTCCACTCCCGCCTCGAAGGTGCGTCGAAGG
CTGAACTTCGACAGCCCGTTCAGCAGCCGTGCTGCTGTCCCCATTGTCCAAGGCACAAAC
AAGCGTCGAGCATGGACGTTCCGGCCCATGTATCGAAAGCCCAGAATGTACAGAACGTAC
AGAAGTCCTGATGTTCCTCGAGGATGTGAAGGTCCATGTAAGGTACAATCCTATGAACAG
AGAGACGATGTTAAGCACACCGGTGCTGTTCGTTGTGTCAGTGATGTTACGCGTGGTTCG
GGTATTACTCATAGGGTAGGGAAGAGATTTTGTGTTAAGTCAATATATGTTTTAGGAAAG
ATCTGGATGGATGAAAATATCAAGAAGCAGAATCACACTAATCAGGTCATGTTTTTCTTA
GTGCGTGATAGAAGGCCCTATGGCACAAGCCCAATGGATTTTGGTCAGGTTTTTAATATG
TTTGATAATGAGCCCAGTACAGCGACTATTAAGAATGATTTGCGAGATAGGTTCCAAGTG
TTGCGGAAATTCCATGCCACCGTGGTAGGTGGTCCCTCGGGTATGAAGGAGCAGGCGTTG
ATTAAGAGGTTTTTTAGGGTGAATAATCATGTGGTGTATAATCATCAAGAGGCTGCGAAG
TATGAGAACCATACGGAGAATGCGTTGTTGTTGTATATGGCATGTACGCATGCCTCTAAT
CCTGTGTATGCTACGCTGAAAATACGCATCTATTTCTATGATGCAGTAACAAATTAA
>KJ887862
ATGTCGAAGCGACCCGCCGATATAATTATTTCCACTCCCGCCTCGAAGGTGCGTCGAAGG
CTGAACTTCGACAGCCCGTTCAGCAGCCGTGCTGCTGTCCCCATTGTCCAAGGCACAAAC
AAGCGTCGAGCATGGACGTTCCGGCCCATGTATCGAAAGCCCAGAATGTACAGAACGTAC
AGAAGTCCTGATGTTCCTCGAGGATGTGAAGGTCCATGTAAGGTACAATCCTATGAACAG
AGAGACGATGTTAAGCACACCGGTGCTGTTCGTTGTGTCAGTGATGTTACGCGTGGTTCG
GGTATTACTCATAGAGTAGGGAAGAGATTTTGTGTTAAGTCAATATATGTTTTAGGAAAG
ATCTGGATGGATGAAAATATCAAGAAGCAGAATCACACTAATCAGGTCATGTTTTTCTTA
GTGCGTGATAGAAGGCCCTATGGCACAAGCCCAATGGATTTCGGTCAGGTTTTTAATATG
TTTGATAATGAGCCCAGTACAGCGACTATTAAGAATGATTTGCGAGATAGGTTCCAAGTG
TTGCGGAAATTCCATGCCACCGTGGTAGGTGGTCCCTCGGGTATGAAGGAGCAGGCGTTG
ATTAAGAGGTTTTTTAGGGTGAATAATCATGTGGTGTATAATCATCAAGAGGCTGCGAAG
TATGAGAACCATACGGAGAATGCGTTGTTGTTGTATATGGCATGTACGCATGCCTCTAAT
CCTGTGTATGCTACGCTGAAAATACGCATCTATTTCTATGATGCAGTAACAAATTAA
>KJ888036
ATGTCGAAGCGACCCGCCGATATAATTATTTCCACTCCCGCCTCGAAGGTGCGTCGAAGG
CTGAACTTCGACAGCCCGTTCAGCAGCCGTGCTGCTGTCCCCATTGTCCAAGGCACAAAC
AAGCGTCGAGCATGGACGTTCCGGCCCATGTATCGAAAGCCCAGAATGTACAGAACGTAC
ATAAGTCCTGATGTTCCTCGAGGATGTGAAGGTCCATGTAAGGTACAATCCTATGAACAG
AGAGACGATGTTAAGCACACCGGTGCTGTTCGTTGTGTCAGTGATGTTACGCGTGGTTCG
GGTATTACTCATAGGGTAGGGAAGAGATTTTGTGTTAAGTCAATATATGTTTTAGGAAAG
ATCTGGATGGATGAAAATATCAAGAAGCAGAATCACACTAATCAGGTCATGTTTTTCTTA
GTGCGTGATAGAAGGCCCTATGGCACAAGCCCAATGGAATTCGGTCAGGTTTTTAATATG
TTTGATAATGAGCCCAGTACAGCGACTATTAAGAATGATTTGCGAGATAGGTTCCAAGTG
TTGCGTAAATTCCATGCCACCGTGGTAGGTGGTCCCTCGGGTATGAAGGAGCAGGCGTTG
ATTAAGAGGTTTTTTAGGGTGAATAATCATGTGGTGTATAATCATCAAGAGGCTGCGAAG
TATGAGAACCATACGGAGAATGCGTTGTTGTTGTATATGGCATGTACGCATGCCTCTAAT
CCTGTGTATGCTACGCTGAAAATACGCATCTATTTCTATGATGCAGTAACAAATTAA
>KJ888024
ATGTCGAAGCGACCCGCCGATATAATTATTTCCACTCCCGCCTCGAAGGTGCGTCGAAGG
CTGAACTTCGACAGCCCGTTCAGCAGCCGTGCGGCTGTCCCCATTGTCCAAGGCACAAAC
AAGCGTCGAGCATGGACGTTCCGGCCCATGTATCGAAAGCCCAGAATGTACAGAACGTAC
AGAAGTCCTGATGTTCCTCGAGGATGTGAAGGTCCATGTAAGGTACAATCCTATGAACAG
AGAGACGATGTTAAGCACACCGGTGCTGTTCGTTGTGTCAGTGATGTTACGCGTGGTTCG
GGTATTACTCATAGGGTAGGGAAGAGATTTTGTGTTAAGTCAATATATGTTTTAGGAAAG
ATCTGGATGGATGAAAATATCAAGAAGCAGAATCACACTAATCAGGTCATGTTTTTTTTA
GTGCGTGATAGAAGGCCCTATGGCACAAGCCCAATGGATTTCGGTCAGGTTTTTAATATG
TTTGATAATGAGCCCAGTACAGCGACGATTAAGAATGATTTGCGAGATAGGTTCCAAGTG
TTGCGTAAATTCCATGCCACCGTGGTAGGTGGTCCCTCGGGTATGAAGGAGCAGGCGTTG
ATTAAGAGGTTTTTTAGGGTGAATAATCATGTGGTGTATAATCATCAAGAGGCTGCGAAG
TATGAGAACCATACGGAGAATGCGTTGTTGTTGTATATGGCATGTACGCATGCCTCTAAT
CCTGTGTATGCTACGCTGAAAATACGCATCTATTTCTATGATGCAGTAACAAATTAA
>KJ888009
ATGTCGAAGCGACCCGCCGATATAATTATTTCCACTCCCGCCTCGAAGGTGCGTCGAAGG
CTGAACTTCGACAGCCCGTTCAGCAGCCGTGCTGCTGTCCCCATTGTCCAAGGCACAAAC
AAGCGTCGAGCATGGACGTTCCGGCCCATGTATCGAAAGCCCAGAATGTACAGAACGTAC
AGAAGTCCTGATGTTCCTCGAGGATGTGAAGGTCCATGTAAGGTACAATCCTATGAACAG
AGAGACGATGTTAAGCACACCGGTGCTGTTCGTTGTGTCAGTGATGTTACGCGTGGTTCG
GGTATTACTCATAGGGTAGGGAAGAGATTTTGTGTTAAGTCAATATATGTTTTAGGAAAG
ATCTGGATGGATGAAAATATCAAGAAGCAGAATCACACTAATCAGGTCATGTTTTTCTTA
GTGCGTGATAGAAGGCCCTATGGCACAAGCCCAATGGATTTCGGTCAGGTTTTTAATATG
TTTGATAATGAGCCCAGTACAGCGACGATTAAGAATGATTTGCGAGATAGGTTCCAAGTG
TTGCGGAAATTCCATGCCACCGTGGTAGGTGGTCCCTCGGGTATGAAGGAGCAGGCGTTG
ATTAAGAGGTTTTTTAGGGTGAATAATCATGTGGTGTATAATCATCAAGAGGCTGCGAAG
TATGAGAACCATACGGAGAATGCGTTGTTGTTGTATATGGCATGTACGCATGCCTCTAAT
CCTGTGTATGCTACGCTGAAAATACGCATCTATTTCTATGATGCAGTAACAAATTAA
>KJ887857
ATGTCGAAGCGACCCGCCGATATAATTATTTCCACTCCCGCCTCGAAGGTGCGTCGAAGG
CTGAACTTCGACAGCCCGTTCAGCAGCCGTGCTGCTGTCCCCATTGTCCAAGGCACAAAC
AAGCGTCGAGCATGGACGTTCCGGCCCATGTATCGAAAGCCCAGAATGTACAGAACGTAC
AGAAGTCCTGATGTTCCTCGAGGATGTGAAGGTCCATGTAAGGTACAATCCTATGAACAG
AGAGACGATGTTAAGCACACCGGTGCTGTTCGTTGTGTCAGTGATGTTACGCGTGGTTCG
GGTATTACTCATAGGGTAGGGAAGAGATTTTGTGTTAAGTCAATATATGTTTTAGGAAAG
ATCTGGATGGATGAAAATATCAAGAAGCAGAATCACACTAATCAGGTCATGTTTTTCTTA
GTGCGTGATAGAAGGCCCTATGGCACAAGCCCAATGGATTTCGGTCAGGTTTTTAATATG
TTTGATAATGAGCCCAGTACAGCGACGATTAAGAATGATTTGCGAGATAGGTTCCAAGTG
TTGCGGAAATTCCATGCCACCGTGGTAGGTGGTCCCTCGGGTATGAAGGAGCAGGCGTTG
ATTAAGAGGTTTTTTAGGGTTAATAATCATGTGGTGTATAATCATCAAGAGGCTGCGAAG
TATGAGAACCATACGGAGAATGCGTTGTTGTTGTATATGGCATGTACGCATGCCTCTAAT
CCTGTGTATGCTACGCTGAAAATACGCATCTATTTCTATGATGCAGTAACAAATTAA
>KJ888052
ATGTCGAAGCGACCCGCCGATATAATTATTTCCACTCCCGCCTCGAAGGTGCGTCGAAGG
CTGAACTTCGACAGCCCGTTCAGCAGCCGTGCTGCTGTCCCCATTGTCCAAGGCACAAAC
AAGCGTCGAGCATGGACGTTCCGGCCCATGTATCGAAAGCCCAGAATGTACAGAACATAC
AGAAGTCCTGATGTTCCTCGAGGATGTGAAGGTCCATGTAAGGTACAATCCTATGAACAG
AGAGACGATGTTAAGCACACCGGTGCTGTTCGTTGTGTCAGTGATGTTACGCGTGGTTCG
GGTATTACTCATAGGGTAGGGAAGAGATTTTGTGTTAAGTCAATATATGTTTTAGGAAAG
ATCTGGATGGATGAAAATATCAAGAAGCAGAATCACACTAATCAGGTCATGTTTTTCTTA
GTGCGTGATAGAAGGCCCTATGGCACAAGCCCAATGGATTTCGGTCAGGTTTTTAATATG
TTTGATAATGAGCCCAGTACAGCGACTATTAAGAATGATTTGCGAGATAGGTTCCAAGTG
TTGCGGAAATTCCATGCCACCGTGGTAGGTGGTCCCTCGGGTATGAAGGAGCAGGCGTTG
ATTAAGAGGTTTTTTAGGGTTAATAATCATGTGGTGTATAATCATCAAGAGGCTGCGAAG
TATGAGAACCATACGGAGAATGCGTTGTTGTTGTATATGGCATGTACGCATGCCTCTAAT
CCTGTGTATGCTACGCTGAAAATACGCATCTATTTCTATGATGCAGTAACAAATTAA
>KJ888039
ATGTCGAAGCGACCCGCCGATATAATTATTTCCACTCCCGCCTCGAAGGTGCGTCGAAGG
CTGAACTTCGACAGCCCGTTCAGCAGCCGTGCTGCTGTCCCCATTGTCCAAGGCACAAAC
AAGCGTCGAGCATGGACGTTCCGGCCCATGTATCGAAAGCCCAGAATGTACAGAACGTAC
AGAAGTCCTGATGTTCCTCGAGGATGTGAAGGTCCATGTAAGGTACAATCCTATGAACAG
AGAGACGATGTTAAGCACACCGGTGCTGTTCGTTGTGTCAGTGATGTTAGGCGTGGTTCG
GGTATTACTCATAGGGTAGGGAAGAGATTTTGTGTTAAGTCAATATATGTTTTAGGAAAG
ATCTGGATGGATGAAAATATCAAGAAGCAGAATCACACTAATCAGGTCATGTTTTTCTTA
GTGCGTGATAGAAGGCCCTATGGCACAAGCCCAATGGATTTCGGTCAGGTTTTTAATATG
TTTGATAATGAGCCCAGTACAGCGACTATTAAGAATGATTTGCGAGATAGGTTCCAAGTG
TTGCGGAAATTCCATGCCACCGTGGTAGGTGGTCCCTCGGGTATGAAGGAGCAGGCGTTG
ATTAAGAGGTTTTTTAGGGTTAATAATCATGTGGTGTATAATCATCAAGAGGCTGCGAAG
TATGAGAACCATACGGAGAATGCGTTGTTGTTGTATATGGCATGTACGCATGCCTCTAAT
CCTGTGTATGCTACGCTGAAAATACGCATCTATTTCTATGATGCAGTAACAAATTAA
>KJ888025
ATGTCGAAGCGACCCGCCGATATAATTATTTCCACTCCCGCCTCGAAGGTGCGTCGAAGG
CTGAACTTCGACAGCCCGTTCAGCAGCCGTGCTGCTGTCCCCATTGTCCAAGGCACAAAC
AAGCGTCGAGCATGGACGTTCCGGCCCATGTATCGAAAGCCCAGAATGTACAGAACGTAC
AGAAGTCCTGATGTTCCTCGAGGATGTGAAGGTCCATGTAAGGTACAATCCTATGAACAG
AGAGACGATGTTAAGCACACCGGTGCTGTTCGTTGTGTCAGTGATGTTACGCGTGGTTCG
GGTATTACTCATAGGGTAGGGAAGAGATTTTGTGTTAAGTCAATATATGTTTTAGGAAAG
ATCTGGATGGATGAAAATATCAAGAAGCAGAATCACACTAATCAGGTCATGTTTTTCTTA
GTGCGTGATAGAAGGCCCTATGGCACAAGCCCAATGGATTTCGGTCAGGTTTTTAATATG
TTTGATAATGAGCCCAGTACAGCGACTATTAAGAATGATTTGCGAGATAGGTTCCAAGTG
TTGCGGAAATTCCATGCCACCGTGGTAGGTGGTCCCTCGGGTATGAAGGAGCAGGCGTTG
ATTAAGAGGTTTTTTAGGGTTAATAATCATGTGGTGTATAATCATCAAGAGGCTGCGAAG
TATGAGAACCATACGGAGAATGCGTTGTTGTTGTATATGGCATGTACGCATGCCTCTAAT
CCTGTGTATGCTACGCTGAAAATACGCATCTATTTCTATGATGCAGTAACAAATTAA
>KJ887992
ATGTCGAAGCGACCCGCCGATATAATTATTTCCACTCCCGCCTCGAAGGTGCGTCGAAGG
CTGAACTTCGACAGCCCGTTCAGCAGCCGTGCTGCTGTCCCCATTGTCCAAGGCACAAAC
AAGCGTCGAGCATGGACGTTCCGGCCCATGTATCGAAAGCCCAGAATGTACAGAACGTAC
AGAAGTCTTGATGTTCCTCGAGGATGTGAAGGTCCATGTAAGGTACAATCCTATGAACAG
AGAGACGATGTTAAGCACACCGGTGCTGTTCGTTGTGTCAGTGATGTTACGCGTGGTTCG
GGTATTACTCATAGGGTAGGGAAGAGATTTTGTGTTAAGTCAATATATGTTTTAGGAAAG
ATCTGGATGGATGAAAATATCAAGAAGCAGAATCACACTAATCAGGTCATGTTTTTCTTA
GTGCGTGATAGAAGGCCCTATGGCACAAGCCCAATGGATTTCGGTCAGGTTTTTAATATG
TTTGATAATGAGCCCAGTACAGCGACTATTAAGAATGATTTGCGAGATAGGTTCCAAGTG
TTGCGGAAATTCCATGCCACCGTGGTAGGTGGTCCCTCGGGTATGAAGGAGCAGGCGTTG
ATTAAGAGGTTTTTTAGGGTTAATAATCATGTGGTGTATAATCATCAAGAGGCTGCGAAG
TATGAGAACCATACGGAGAATGCGTTGTTGTTGTATATGGCATGTACGCATGCCTCTAAT
CCTGTGTATGCTACGCTAAAAATACGCATCTATTTCTATGATGCAGTAACAAATTAA
>KJ888033
ATGTCGAAGCGACCCGCCGATATAATTATTTCCACTCCCGCCTCGAAGGTGCGTCGAAGG
CTGAACTTCGACAGCCCGTTCAGCAGCCGTGCTGCTGTCCCCATTGTCCAAGGCACAAAC
AAGCGTCGAGCATGGACGTTCCGGCCCATGTATCGAAAGCCCAGAATGTACAGAACGTAC
AGAAGTCCTGATGTTCCTCGAGGATGTGAAGGTCCATGTAAGGTACAATCCTATGAACAG
AGAGACGATGTTAAGCACACCGGTGCTGTTCGTTGTGTCAGTGATGTTACGCGTGGTTCG
GGTATTACTCATAGGGTAGGGAAGAGATTTTGTGTTAAGTCAATATATGTTTTAGGAAAG
ATCTGGATGGATGAAAATATCAAGAAGCAGAATCACACTAATCAGGTCATGTTTTTCTTA
GTGCGTGATAGAAGGCCCTATGGCACAAGCCCAATGGATTTCGGTCAGGTTTTTAATATG
TTTGATAATGAGCCCAGTACAGCGACTATTAAGAATGATTTGCGAGATAGGTTCCAAGTG
TTGCGGAAATTCCATGCCACCGTGGTAGGTGGTCCCTCGGGTATGAAGGAGCAGGCGTTG
ATTAAGAGGTTTTTTAGGGTTAATAATCATGTGGTGTATAATCATCAAGAGGCTGCGAAG
TATGAGAACCATACTGAGAATGCGTTGTTGTTGTATATGGCATGTACGCATGCCTCTAAT
CCTGTGTATGCTACGCTGAAAATACGCATCTATTTCTATGATGCAGTAACAAATTAA
>KJ888063
ATGTCGAAGCGACCCGCCGATATAATTATTTCCACTCCCGCCTCGAAGGTGCGTCGAAGG
CTGAACTTCGACAGCCCGTTCAGCAGCCGTGCTGCTGTCCCCATTGTCCAAGGCACAAAC
AAGCGTCGAGCATGGACGTTCCGGCCCATGTATCGAAAGCCCAGAATGTACAGAACGTAC
AGAAGTCCTGATGTTCCTCGAGGATGTGAAGGTCCATGTAAGGTACAATCCTATGAACAG
AGAGACGATGTTAAGCACACCGGTGCCGTTCGTTGTGTCAGTGATGTTACGCGTGGTTCG
GGTATTACTCATAGGGTAGGGAAGAGATTTTGTGTTAAGTCAATATATGTTTTAGGAAAG
ATCTGGATGGATGAAAATATCAAGAAGCAGAATCACACTAATCAGGTCATGTTTTTCTTA
GTGCGTGATAGAAGGCCCTATGGCACAAGCCCAATGGATTTCGGTCAGGTTTTTAATATG
TTTGATAATGAGCCCAGTACAGCGACTATTAAGAATGATTTGCGAGATAGGTTCCAAGTG
TTGCGGAAATTCCATGCCACCGTGGTAGGTGGTTCCTCGGGTATGAAGGAGCAGGCGTTG
ATTAAGAGGTTTTTTAGGGTTAATAATCATGTGGTGTATAATCATCAAGAGGCTGCGAAG
TATGAGAACCATACGGAGAATGCGTTGTTGTTGTATATGGCATGTACGCATGCCTCTAAT
CCTGTGTATGCTACGCTGAAAATACGCATCTATTTCTATGATGCAGTAACAAATTAA
>KJ888027
ATGTCGAAGCGACCCGCCGATATAATTATTTCCACTCCCGCCTCGAAGGTGCGTCGAAGG
CTGAACTTCGACAGCCCGTTCAGCAGCCGTGCTGCTGTCCCCATTGTCCAAGGCACAAAC
AAGCGTCGAGCATGGACGTTCCGGCCCATGTATCGAAAGCCCAGAATGTACAGAACGTAC
AGAAGTCCTGATGTTCCTCGAGGATGTGAAGGTCCATGTAAGGTACAATCCTATGAACAG
AGAGACGATGTTAAGCACACCGGTGCTGTTCGTTGTGTCAGTGATGTTACGCGTGGTTCG
GGTATTACTCATAGGGTAGGGAAGAGATTTTGTGTTAAGTCAATATATGTTTTAGGAAAG
ATCTGGATGGATGAAAATATCAAGAAGCAGAATCACACTAATCAGGTCATGTTTTTCTTA
GTGCGTGATAGAAGGCCCTATGGCACAAGCCCAATGGATTTCGGTCAGGTTTTTAATATG
TTTGATAAGGAGCCCAGTACAGCGACTATTAAGAATGATTTGCGAGATAGGTTCCAAGTG
TTGCGGAAATTCCATGCCACCGTGGTAGGTGGTCCCTCGGGTATGAAGGAGCAGGCGTTG
ATTAAGAGGTTTTTTAGGGTTAATAATCATGTGGTGTATAATCATCAAGAGGCTGCGAAG
TATGAGAACCATACGGAGAATGCGTTGTTGTTGTATATGGCATGTACGCATGCCTCTAAT
CCTGTGTATGCTACGCTGAAAATACGCATCTATTTCTATGATGCAGTAACAAATTAA
>KJ888021
ATGTCGAAGCGACCCGCCGATATAATTATTTCCACTCCCGCCTCGAAGGTGCGTCGAAGG
CTGAACTTCGACAGCCCGTTCAGCAGCCGTGCTGCTGTCCCCATTGTCCAAGGCACAAAC
AAGCGTCGAGCATGGACGTTCCGGCCCATGTATCGAAAGCCCAGAATGTACAGAACGTAC
AGAAGTCCTGATGTTCCTCGAGGATGTGAAGGTCCATGTAAGGTACAATCCTATGAACAG
AGAGACGATGTTAAGCACACCGGTGCTGTTCGTTGTGTCAGTGATGTTACTCGTGGTTCG
GGTATTACTCATAGGGTAGGGAAGAGATTTTGTGTTAAGTCAATATATGTTTTAGGAAAA
ATCTGGATGGATGAAAATATCAAGAAGCAGAATCACACTAATCAGGTCATGTTTTTCTTA
GTGCGTGATAGAAGGCCCTATGGCACAAGCCCAATGGATTTCGGTCAGGTTTTTAATATG
TTTGATAATGAGCCCAGTACAGCGACTATTAAGAATGATTTGCGAGATAGGTTCCAAGTG
TTGCGGAAATTCCATGCCACCGTGGTAGGTGGTCCCTCGGGTATGAAGGAGCAGGCGTTG
ATTAAGAGGTTTTTTAGGGTTAATAATCATGTGGTGTATAATCATCAAGAGGCTGCGAAG
TATGAGAACCATACGGAGAATGCGTTGTTGTTGTATATGGCATGTACGCATGCCTCTAAT
CCTGTGTATGCTACGCTGAAAATACGCATCTATTTCTATGATGCAGTAACAAATTAA
>KJ888020
ATGTCGAAGCGACCCGCCGATATAATTATTTCCACTCCCGCCTCGAAGGTGCGTCGAAGG
CTGAACTTCGACAGCCCGTTCAGCAGCCGTGCTGCTGTCCCCATTGTCCAAGGCACAAAC
AAGCGTCGAGCATGGACGTTCCGGCCCATGTATCGAAAGCCCAGAATGTACAGAACGTAC
AGAAGTCCTGATGTTCCTCGAGGATGTGAAGGTCCATGTAAGGTACAATCCTATGAACAG
AGAGACGATGTTAAGCACACCGGTGCTGTTCGTTGTGTCAGTGATGTTACGCGTGGTTCG
GGTATTACTCATAGGGTAGGGAAGAGATTTTGTGTTAAGTCAATATATATTTTAGGAAAG
ATCTGGATGGATGAAAATATCAAGAAGCAGAATCACACTAATCAGGTCATGTTTTTCTTA
GTGCGTGATAGAAGGCCCTATGGCACAAGCCCAATGGATTTCGGTCAGGTTTTTAATATG
TTTGATAATGAGCCCAGTACAGCGACTATTAAGAATGATTTGCGAGATAGGTTCCAAGTG
TTGCGGAAATTCCATGCCACCGTGGTAGGTGGTCCCTCGGGTATGAAGGAGCAGTCGTTG
ATTAAGAGGTTTTTTAGGGTTAATAATCATGTGGTGTATAATCATCAAGAGGCTGCGAAG
TATGAGAACCATACGGAGAATGCGTTGTTGTTGTATATGGCATGTACGCATGCCTCTAAT
CCTGTGTATGCTACGCTGAAAATACGCATCTATTTCTATGATGCAGTAACAAATTAA
>KJ888026
ATGTCGAAGCGACCCGCCGATATAATTATTTCCACTCCCGCCTCGAAGGTGCGTCGAAGG
CTGAACTTCGACAGCCCGTTCAGCAGCCGTGCTGCTGTCCCCATTGTCCAAGGCACAAAC
AAGCGTCGAGCATGGACGTTCCGGCCCATGTATCGAAAGCCCAGAATGTACAGAACGTAC
AGAAGTCCTGATGTTCCACGAGGATGTGAAGGTCCATGTAAGGTACAATCCTATGAACAG
AGAGACGATGTTAAGCACACCGGTGCTGTTCGTTGTGTCAGTGATGTTACGCGTGGTTCG
GGTATTACTCATAGGGTAGGGAAGAGATTTTGTGTTAAGTCAATATATGTTTTAGGAAAG
ATCTGGATGGATGAAAATATCAAGAAGCAGAATCACACTAATCAGGTCATGTTTTTCTTA
GTGCGTGATAGAAGGCCCTATGGCACAAGCCCAATGGATTTCGGTCAGGTTTTTAATATG
TTTGATAATGAGCCCAGTACAGCGACTATTAAGAATGATTTGCGAGATAGGTTCCAAGTG
TTGCGGAAATTCCATGCCACCGTGGTAGGTGGTCCCTCGGGTATGAAGGAGCAGGCGTTG
ATTAAGAGGTTTTTTAGGGTTAATAATCATGTGGTGTATAATCATCAAGAGGCTGCGAAG
TATGAGAACCATACGGAGAATGCGTTGTTGTTGTATATGGCATGTACGCATGCCTCTAAT
CCTGTGTATGCTACGCTGAAAATACGCATCTATTTCTATGATGCAGTAACAAATTAA
>KJ888056
ATGTCGAAGCGACCCGCCGATATAATTATTTCCACTCCCGCCTCGAAGGTGCGTCGAAGG
CTGAACTTCGACAGCCCGTTCAGCAGCCGTGTTGCTGTCCCCATTGTCCAAGGCACAAAC
AAGCGTCGAGCATGGACGTTCCGGCCCATGTATCGAAAGCCCAGAATGTACAGAACGTAC
AGAAGTCCTGATGTTCCTCGAGGATGTGAAGGTCCATGTAAGGTACAATCCTATGAACAG
AGAGACGATGTTAAGCACACCGGTGCTGTTCGTTGTGTCAGTGATGTTACGCGTGGTTCG
GGTATTACTCATAGGGTAGGGAAGAGATTTTGTGTTAAGTCAATATATGTTTTAGGAAAG
ATCTGGATGGATGAAAATATCAAGAAGCAGAATCACACGAATCAGGTCATGTTTTTCTTA
GTGCGTGATAGAAGGCCCTATGGCACAAGCCCAATGGATTTCGGTCAGGTTTTTAATATG
TTTGATAATGAGCCCAGTACAGCGACTATTAAGAATGATTTGCGAGATAGGTTCCAAGTG
TTGCGGAAATTCCATGCCACCGTGGTAGGTGGTCCCTCGGGTATGAAGGAGCAAGCGTTG
ATTAAGAGGTTTTTTAGGGTTAATAATCATGTGGTGTATAATCATCAAGAGGCTGCGAAG
TATGAGAACCATACGGAGAATGCGTTGTTGTTGTATATGGCATGTACGCATGCCTCTAAT
CCTGTGTATGCTACGCTGAAAATACGCATCTATTTTTATGATGCAGTAACAAATTAA
>KJ888019
ATGTCGAAGCGACCCGCCGATATAATTATTTCCACTCCCGCCTCGAAGGTGCGTCGAAGG
CTGAACTTCGACAGCCCGTTCAGCAGCCGTGTTGCTGTCCCCATTGTCCAAGGCACAAAC
AAGCGTCGAGCATGGACGTTCAGGCCCATGTATCGAAAGCCCAGAATGTACAGAACGTAC
AGAAGTCCTGATGTTCCTCGAGGATGTGAAGGTCCATGTAAGGTACAATCCTATGAACAG
AGAGACGATGTTAAGCACACCGGTGCTGTTCGTTGTGTCAGTGATGTTACGCGTGGTTCG
GGTATTACTCATAGGGTAGGGAAGAGATTTTGTGTTAAGTCAATATATGTTTTAGGAAAG
ATCTGGATGGATGAAAATATCAAGAAGCAGAATCACACTAATCAGGTCATGTTTTTCTTA
GTGCGTGATAGAAGGCCCTATGGCACAAGCCCAATGGATTTCGGTCAGGTTTTTAATATG
TTTGATAATGAGCCCAGTACAGCGACTATTAAGAATGATTTGCGAGATAGGTTCCAAGTG
TTGCGGAAATTCCATGCCACTGTGGTAGGTGGTCCCTCGGGTATGAAGGAGCAGGCGTTG
ATTAAGAGGTTTTTTAGGGTTAATAATCATGTGGTGTATAATCATCAAGAGGCTGCGAAG
TATGAGAACCATACGGAGAATGCGTTGTTGTTGTATATGGCATGTACGCATGCCTCTAAT
CCTGTGTATGCTACGCTGAAAATACGCATCTATTTCTATGATGCAGTAACAAATTAA
>KJ887967
ATGTCGAAGCGACCCGCCGATATAATGATTTCCACTCCCGCCTCGAAGGTGCGTCGAAGG
CTGAACTTCGACAGCCCGTTCAGCAGCCGTGCTGCTGTCCCCATTGTCCAAGGCACAAAC
AAGCGTCGAGCATGGACGTTCCGGCCCATGTATCGAAAGCCCAGAATGTACAGAACGTAC
AGAAGTCCTGATGTTCCTCGAGGATGTGAAGGTCCATGTAAGGTACAATCCTATGAACAG
AGAGACGATGTTAAGCACACCGGTGCTGTTCGTTGTGTCAGTGATGTTACGCGTGGTTCG
GGGATTACTCATAGGGTAGGGAAGAGATTTTGTGTTAAGTCAATATATGTTTTAGGAAAG
ATCTGGATGGATGAAAATATCAAGAAGCAGAATCACACTAATCAGGTCATGTTTTTCTTA
GTGCGTGATAGAAGGCCCTATGGCACAAGCCCAATGGACTTCGGTCAGGTTTTTAATATG
TTTGATAATGAGCCCAGTACAGCGACTATTAAGAATGATTTGCGAGATAGGTTCCAAGTG
TTGCGGAAATTCCATGCCACCGTGGTTGGTGGTCCCTCGGGTATGAAGGAGCAGGCGTTG
ATTAAGAGGTTTTTTAGGGTTAATAATCATGTGGTGTATAATCATCAAGAGGCTGCGAAG
TATGAGAACCATACGGAGAATGCGTTGTTGTTGTATATGGCATGTACGCATGCATCTAAT
CCTGTGTATGCTACGCTGAAAATACGCATCTATTTCTATGATGCAGTAACAAATTAA
>KJ887932
ATGTCGAAGCGACCCGCCGATATAATTATTTCCACGCCCGCCTCGAAGGTGCGTCGAAGG
CTGAACTTCGACAGCCCGTTCAGCAGCCGTGCTGCTGTCCCCATTGTCCAAGGCACAAAC
AAGCGTCGAGCATGGACGTTCCGGCCCATGTATCGAAAGCCCAGAATGTACAGAACGTAC
AGAAGTCCTGATGTTCCTCGAGGATGTGAAGGTCCATGTAAGGTACAATCCTATGAACAG
AGAGACGATGTTAAGCACACCGGTGCTGTTCGTTGTGTCAGTGATGTTACGCGTGGTCCG
GGTATTACTCATAGGGTAGGGAAGAGATTTTGTGTTAAGTCAATATATGTTTTAGGAAAG
ATCTGGATGGATGAAAATATCAAGAAGCAGAATCACACTAATCAGGTCATGTTTTTCTTA
GTGCGTGATAGAAGGCCCTATGGCACAAGCCCAATGGATTTCGGTCAGGTTTTTAATATG
TTTGATAATGAGCCCAGTACAGCGACTATTAAGAATGATTTGCGAGATAGGTTCCAAGTG
TTGCGGAAATTCCATGCCACCGTGGTAGGTGGTCCCTCGGGTATGAAGGAGCAGGCGTTG
ATTAAGAGGTTTTTTAGGGTTAATAATTATGTGGTGTATAATCATCAAGAGGCTGCGAAG
TATGAGAACCATACGGAGAATGCGTTGTTGTTGTATATGGCATGTACGCATGCCTCTAAT
CCTGTGTATGCTACGCTGAAAATACGCATCTATTTCTATGATGCAGTAACAAATTAA
>KJ887931
ATGTCGAAGCGACCCGCCGATATAATTATTTCCACGCCCGCCTCGAAGGTGCGTCGAAGG
CTGAACTTCGACAGCCCGTTCAGCAGCCGTGCTGCTGTCCCCATTGTCCAAGGCACAAAC
AAGCGTCGAGCATGGACGTTCCGGCCCATGTATCGAAAGCCCAGAATGTACAGAACGTAC
AGAAGTCCTGATGTTCCTCGAGGATGTGAAGGTCCATGTAAGGTACAATCCTATGAACAG
AGAGACGATGTTAAGCACACCGGTGCTGTTCGTTGTGTCAGTGATGTTACGCGTGGTCCG
GGTATTACTCATAGGGTAGGGAAGAGATTTTGTGTTAAGTCAATATATGTTTTAGGAAAG
ATCTGGATGGATGAAAATATCAAGAAGCAGAATCACACTAATCAGGTCATGTTTTTCTTA
GTGCGTGATAGAAGGCCCTATGGCACAAGCCCAATGGATTTCGGTCAGGTTTTTAATATG
TTTGATAATGAGCCCAGTACAGCGACTATTAAGAATGATTTGCGAGATAGGTTCCAAGTG
TTGCGGAAATTCCATGCCACCGTGGTAGGTGGTCCCTCGGGTATGAAGGAGCAGGCGTTG
ATTAAGAGGTTTTTTAGGGTTAATAATCATGTGGTGTATAATCATCAAGAGGCTGCGAAG
TATGAGAACCATACGGAGAATGCGTTGTTGTTGTATATGGCATGTACGCATGCCTCTAAT
CCTGTGTATGCTACGCTGAAAATACGCATCTATTTCTATGATGCAGTAACAAATTAA
>KJ887929
ATGTCCAAGCGACCCGCCGATATAATTATTTCCACGCCCGCCTCGAAGGTGCGTCGAAGG
CTGAACTTCGACAGCCCGTTCAGCAGCCGTGCTGCTGTCCCCATTGTCCAAGGCACAAAC
AAGCGTCGAGCATGGACGTTCCGGCCCATGTATCGAAAGCCCAGAATGTACAGAACGTAC
AGAAGTCCTGATGTTCCTCGAGGATGTGAAGGTCCATGTAAGGTACAATCCTATGAACAG
AGAGACGATGTTAAGCACACCGGTGCTGTTCGTTGTGTCAGTGATGTTACGCGTGGTTCG
GGTATTACTCATAGGGTAGGGAAGAGATTTTGTGTTAAGTCACTATATGTTTTAGGAAAG
ATCTGGATGGATGAAAATATCAAGAAGCAGAATCACACTAATCAGGTCATGTTTTTCTTA
GTGCGTGATAGAAGGCCCTATGGCACAAGCCCAATGGATTTCGGTCAGGTTTTTAATATG
TTTGATAATGAGCCCAGTACAGCGACTATTAAGAATGATTTGCGAGATAGGTTCCAAGTG
TTGCGGAAATTCCATGCCACCGTGGTAGGTGGTCCCTCGGGTATGAAGGAGCAGGCGTTG
ATTAAGAGGTTTTTTAGGGTTAATAATCATGTGGTGTATAATCATCAAGAGGCTGCGAAG
TATGAGAACCATACGGAGAATGCGTTGTTGTTGTATATGGCATGTACGCATGCCTCTAAT
CCTGTGTATGCTACGCTGAAAATACGCATCTATTTCTATGATGCAGTAACAAATTAA
>KJ888018
ATGTCGAAGCGACCCGCCGATATAATTATTTCCACGCCCGCCTCGAAGGTGCGTCGAAGG
CTGAACTTCGACAGCCCGTTCAGCAGCCGTGCTGCTGTCCCCATTGTCCAAGGCACAAAC
AAGCGTCGAGCATGGACGTTCCGGCCCATGTATCGAAAGCCCAGAATGTACAGAACGTAC
AGAAGTCCTGATGTTCCTCGAGGATGTGAAGGTCCATGTAAGGTACAATCCTATGAACAG
AGAGACGATGTTAAGCACACCGGTGCTGTTCGTTGTGTCAGTGATGTTACGCGTGGTTCG
GGTATTACGCATAGGGTAGGGAAGAGATTTTGTGTTAAGTCAATATATGTGTTAGGAAAG
ATCTGGATGGATGAAAATATCAAAAAGCAGAATCACACTAATCAGGTCATGTTTTTCTTA
GTGCGTGATAGAAGGCCCTATGGCACAAGCCCAATGGATTTCGGTCAGGTTTTTAATATG
TTTGATAATGAGCCCAGTACAGCGACTATTAAGAATGATTTGCGAGATAGGTTCCAAGTG
TTGCGGAAATTCCATGCCACCGTGGTAGGTGGTCCCTCGGGTATGAAGGAGCAGGCGTTG
ATTAAGAGGTTTTTTAGGGTTAATAATCATGTGGTGTATAATCATCAAGAGGCTGCGAAG
TATGAGAACCATACGGAGAATGCGTTGTTGTTGTATATGGCATGTACGCATGCCTCTAAT
CCTGTGTATGCTACGCTGAAAATACGCATCTATTTCTATGATGCAGTAACAAATTAA
>KJ888054
ATGTCGAAGCGACCCGCCGATATAATTATTTCCACTCCCGCCTCGAAGGTGCGTCGAAGG
CTGAACTTCGACAGCCCGTTCAGCAGCCGTGCTGCTGTCCCCATTGTCCAAGGCACAAAC
AAGCGTCGAGCATGGACGTTCCGGCCCATGTATCGAAAGCCCAGAATGTACAGAACGTAC
AGAAGTCCTGATGTTCCTCGAGGATGTGAAGGTCCATGTAAGGTACAATCCTATGAACAG
AGAGACGATGTTAAGCACACCGGTGCTGTTCGTTGTGTCAGTGATGTTACGCGTGGTTCG
GGTATTACTAATAGGGTAGGGAAGAGATTTTGTGTTAAGTCAATATATGTTTTAGGAAAG
ATCTGGATGGATGAAAATATCAAGAAGCAGAATCACACTAATCAGGTCATGTTTTTCTTA
GTGCGTGATAGAAGGCCCTATGGCACAAGCCCAATGGATTTCGGGCAGGTTTTTAATATG
TTTGATAATGAGCCCAGTACAGCGACTATTAAGAATGATTTGCGAGATAGGTTCCAAGTG
TTGCGGAAATTCCATGCCACCGTGGTAGGTGGTCCCTCGGGTATGAAGGAGCAGGCGTTG
ATTAAGAGGTTTTTTAGGGTTAATAATCATGTGGTGTATAATCATCAAGAGGCTGCGAAG
TATGAGAACCATACGGAGAATGCGTTGTTGTTGTATATGGCATGTACGCATGCCTCTAAT
CCTGTATATGCTACGCTGAAAATACGCATCTATTTCTATGATGCAGTAACAAATTAA
>KJ887969
ATGTCGAAGCGACCCGCCGATATAATTATTTCCACTCCCGCCTCGAAGGTGCGTCGAAGG
CTGAACTTCGACAGCCCGTTCAGCAGCCGTGCTGCTGTCCCCATTGTCCAAGGCACAAAC
AAGCGTCGAGCATGGACGTTCCGGCCCATGTATCGAAAGCCCAGAATGTACAGAACGTAC
AGAAGTCCTGATGTTCCTCGAGGATGTGAAGGTCCATGTAAGGTACAATCCTATGAACAG
AGAGACGATGTTAAGCACACCGGTGCTGTTCGTTGTGTCAGTGATGTTACGCGTGGTTCG
GGTATTACTCATAGGGTAGGGAAGAGATTTTGTGTTAAGTCAATATATGTTTTAGGAAAG
ATCTGGATGGATGAAAATATCAAGAAGCAGAATCACACTAATCAGGTCATGTTTTTCTTA
GTGCGTGATAGAAGGCCCTATGGCACAAGCCCAATGGATTTCGGGCAGGTTTTTAATATG
TTTGATAATGAGCCCAGTACAGCGACTATCAAGAATGATTTGCGAGATAGGTTCCAAGTG
TTGCGGAAATTCCATGCCACCGTGGTAGGTGGTCCCTCTGGTATGAAGGAGCAGGCGTTG
ATTAAGAGGTTTTTTAGGGTTAATAATCATGTGGTGTATAATCATCAAGAGGCTGCGAAG
TATGAGAACCATACGGAGAATGCGTTGTTGTTGTATATGGCATGTACGCATGCCTCTAAT
CCTGTGTATGCTACGCTGAAAATACGCATCTATTTCTATGATGCAGTAACAAATTAA
>KJ888030
ATGTCGAAGCGACCCGCCGATATAATTATTTCCACTCCCGCCTCGAAGGTGCGTCGAAGG
CTGAACTTCGACAGCCCGTTCAGCAGCCGTGCTGCTGTCCCCATTGTCCAAGGCACAAAC
AAGCGTCGAGCATGGACGTTCCGGCCCATGTATCGAAAGCCCAGAATGTACAGAACGTAC
AGAAGTCCTGATGTTCCTCGAGGATGTGAAGGTCCATGTAAGGTACAATCCTATGAACAG
AGAGACGATGTTAAGCACACCGGTGCTGTTCGTTGTGTCAGTGATGTTACGCGTGGTTCG
GGTATTACTCATAGGGTAGGGAAGAGATTTTGTGTTAAGTCAATATATGTTTTAGGAAAG
ATCTGGATGGATGAAAATATCAAGAAGCAGAATCACACTAATCAGGTCATGTTTTTCTTA
GTGCGTGATAGAAGGCCCTATGGCACAAGCCCAATGGATTTCGGTCAGGTGTTTAATATG
TGTGATAATGAGCCCAGTACAGCGACTATTAAGAATGATTTGCGAGATAGGTTCCAAGTG
TTGCGGAAATTCCATGCCACCGTGGTAGGTGGTCCCTCGGGTATGAAGGAGCAGGCGTTG
ATTAAGAGGTTTTGTAGGGTTAATAATCATGTGGTGTATAATCATCAAGAGGCTGCGAAG
TATGAGAACCATACGGAGAATGCGTTGTTGTTGTATATGGCATGTACGCATGCCTCTAAT
CCTGTGTATGCTACGCTGAAAATACGCATCTATTTCTATGATGCAGTAACAAATTAA
>KJ887968
ATGTCGAAGCGACCCGCCGATATAATTATTTCCACTCCCGCCTCGAAGGTGTGTCGAAGG
CTGAACTTCGACAGCCCGTTCAGCAGCCGTGCTGCTGTCCCCATTGTCCAAGGCACAAAC
AAGCGTCGAGCATGGACGTTCCGGCCCATGTATCGAAAGCCCAGAATGTACAGAACGTAC
AGAAGTCCTGATGTTCCTCGAGGATGTGAAGGTCCATGTAAGGTACAATCCTATGAACAG
AGAGACGATGTTAAGCACACCGGTGCTGTTCGTTGTGTCAGTGATGTTACGCGTGGTTCG
GGTATTACTCATAGGGTAGGGAAGAGATTTTGTGTTAAGTCAATATATGTTTTAGGAAAG
ATCTGGATGGATGAAAATATCAAGAAGCAGAATCACACTAATCAGGTCATGTTTTTCTTA
GTGCGTGATAGAAGGCCCTATGGCACAAGCCCAATGGATTTCGGTCAGGTGTTTAATATG
TTTGATAATGAGCCCAGTACAGCGACTATTAAGAATGATTTGCGAGATAGGTTCCAAGTG
TTGCGGAAATTCCATGCCACCGTGGTAGGTGGTCCCTCGGGTATGAAGGAGCAGGCGTTG
ATTAAGAGGTTTTTTAGGGTTAATAATCATGTGGTGTATAATCATCAAGAGGCTGCGAAG
TATGAGAACCATACGGAGAATGCGTTGTTGTTGTATATGGCATGTACGCATGCCTCTAAT
CCTGTGTATGCTACGCTGAAAATACGCATCTATTTCTATGATGCAGTAACAAATTAA
>KJ887965
ATGTCGAAGCGACCCGCCGATATAATTATTTCCACTCCCGCCTCGAAGGTGCGTCGAAGG
CTGAACTTCGACAGCCCGTTCAGCAGCCGTGCTGCTGTCCCCATTGTCCAAGGCACAAAC
AAGCGTCGAGCATGGACGTTCCGGCCCATGTATCGAAAGCCCAGAATGTACAGAACGTAC
AGAAGTCCTGATGTTCCTCGAGGATGTGAAGGTCCATGTAAGGTACAATCCTATGAACAG
AGAGACGATGTTAAGCACACCGGTGCTGTTCGTTGTGTCAGTGATGTTACGCGTGGTTCG
GGTATTACTCATAGGGTAGGGAAGAGATTTTGTGTTAAGTCAATATATGTTTTAGGAAAG
ATCTGGATGGATGAAAATATCAAGAAGCAGAATCACACTAATCAGGTCATGTTTTTCTTA
GTGCGTGATAGAAGGCCCTATGGCACAAGCCCAATGGATTTCGGTCAGGTGTTTAATATG
TTTGATAAAGAGCCCAGTACAGCGACTATTAAGAATGATTTGCGAGATAGGTTCCAAGTG
TTGCGGAAATTCCATGCCACCGTGGTAGGTGGTCCCTCGGGTATGAAGGAGCAGGCGTTG
ATTAAGAGGTTTTTTAGGGTTAATAATCATGTGGTGTATAATCATCAAGAGGCTGCGAAG
TATGAGAACCATACGGAGAATGCGTTGTTGTTGTATATGGCATGTACGCATGCCTCTAAT
CCTGTGTATGCTACGCTGAAAATACGCATCTATTTCTATGATGCAGTAACAAATTAA
>KJ887970
ATGTCGAAGCGACCCGCCGATATAATTATTTCCACTCCCGCCTCGAAGGTGCGTCGAAGG
CTGAACTTCGACAGCCCGTTCAGCAGCCGTGCTGCTGTCCCCATTGTCCAAGGCACAAAC
AAGCGTCGAGCATGGACGTTCCGGCCCATGTATCGAAAGCCCAGAATGTACAGAACGTAC
AGAAGTCCTGATGTTCCTCGAGGATGTGAAGGTCCATGTAAGGTACAATCCTATGAACAG
AGAGACGATGTTAAGCACACCGGTGCTGTTCGTTGTGTCAGTGATGTTACGCGTGGTTCG
GGTATTACTCATAGGGTAGGGAAGAGATTTTGTGTTAAGTCAATATATGTTTTAGGAAAG
ATCTGGATGGATGAAAATATCAAGAAGCAGAATCACACTAATCAGGTCATGTTTTTCTTA
GTGCGTGATAGAAGGCCCTATGGCACAAGCCCAATGGATTTCGGTCAGGTGTTTAATATG
TTTGATAATGAGCCCAGTACAGCGACTATTAAGAATGATTTGCGAGATAGGTTCCAAGTG
TTACGGAAATTCCATGCCACCGTGGTAGGTGGTCCCTCGGGTATGAAGGAGCAGGCGTTG
ATTAAGAGGTTTTTTAGGGTTAATAATCATGTGGTGTATAATCATCAAGAGGCTGCGAAG
TATGAGAACCATACGGAGAATGCGTTGTTGTTGTATATGGCATGTACGCATGCCTCTAAT
CCTGTGTATGCTACGCTGAAAATACGCATCTATTTCTATGATGCAATAACAAATTAA
>KJ887958
ATGTCGAAGCGACCCGCCGATATAATTATTTCCACTCCCGCCTCGAAGGTGCGTCGAAGG
CTGAACTTCGACAGCCCGTTCAGCAGCCGTGCTGCTGTCCCCATTGTCCAAGGCACAAAC
AAGCGTCGAGCATGGACGTTCCGGCCCATGTATCGAAAGCCCAGAATGTACAGAACGTAC
AGAAGTCCTGATGTTCCTCGAGGATGTGAAGGTCCATGTAAGGTACAATCCTATGAACAG
AGAGACGATGTTAAGCACACCGGTGCTGTTCGTTGTGTCAGTGATGTTACGCGTGGTTCG
GGTATTACTCATAGGGTAGGGAAGAGATTTTGTGTTAAGTCAATATATGTTTTAGGAAAG
ATCTGGATGGATGAAAATATCAAGAAGCAGAATCACACTAATCAGGTCATGTTTTTCTTA
GTGCGTGATAGAAGGCCCTATGGCACAAGCCCAATGGATTTCGGACAGGTGTTTAATATG
TTTGATAATGAGCCCAGTACAGCGACTATTAAGAATGATTTGCGAGATAGGTTCCAAGTG
TTGCGGAAATTCCATGCCACCGTGGTAGGTGGTCCCTCGGGTATGAAGGAGCAGGCGTTG
ATTAAGAGGTTTTTTAGGGTAAATAATCATGTGGTGTATAATCATCAAGAGGCTGCGAAG
TATGAGAACCATACGGAGAATGCGTTGTTGTTGTATATGGCATGTACGCATGCCGCTAAT
CCTGTGTATGCTACGCTGAAAATACGCATCTATTTCTATGATGCAGTAACAAATTAA
>KJ887902
ATGTCGAAGCGACCCGCCGATATAATTATTTCCACTCCCGCCTCGAAGGTGCGTCGAAGG
CTGAACTTCGACAGCCCGTTCAGCAGCCGTGCTGCTGTCCCCATTGTCCAAGGCACAAAC
AAGCGTCGAGCATGGACGTTCCGGCCCATGTATCGAAAGCCCAGAATGTACAGAACGTAC
AGAAGTCCTGATGTGCCTCGAGGATGTGAAGGTCCATGTAAGGTACAATCCTATGAACAG
AGAGACGATGTTAAGCACACCGGTGCTGTTCGTTGTGTCAGTGATGTTACGCGTGGTTCG
GGTATTACTCATAGGGTAGGGAAGAGATTTTGTGTTAAGTCAATATATGTTTTAGGAAAG
ATCTGGATGGATGAAAATATCAAGAAGCAGAATCACACTAATCAGGTCATGTTTTTCTTA
GTGCGTGATAGAAGGCCCTATGGCACAAGCCCAATGGATTTCGGTCAGGTTTTTAATATG
TTTGATAATGAGCCCAGTACAGCGACTATTAAGAATGATTTGCGAGATAGGTTCCAAGTG
TTGCGGAAATTCCATGCCACCGTGGTAGGTGGTCCCTCGGGTATGAAGGAGCAGGCGTTG
ATTAAGAGGTTTTTTAGGGTTAATAATCATGTGGTGTATAATCATCAAGAGGCTGCGAAG
TATGAGAACCATACGGAGAATGCGTTGTTGTTGTATATGGCATGTACGCATGCCTCTAAT
CCTGTGTATGCTACGCTGAAAATACGCATCTATTTCTATGATGCAGTAACAAATTAA
>KJ887871
ATGTCGAAGCGACCCGCCGATATAATTATTTCCACTCCCGCCTCGAAGGTGCGTCGAAGG
CTGAACTTCGACAGCCCGTTCAGCAGCCGTGCTGCTGTCCCCATTGTCCAAGGCACAAAC
AAGCGTCGAGCATGGACGTTCCGGCCCATGTATCGAAAGCCCAGAATGTACAGAACGTAC
AGAAGTCCTGATGTGCCTCGAGGATGTGAAGGTCCATGTAAGGTACAATCCTATGAACAG
AGAGACGATGTTAAGCACACCGGTGCTGTTCGTTGTGTCAGTGATGTTACGCGTGGTTCG
GGTATTACTCATAGGGTAGGGAAGAGATTTGGTGTTAAGTCAATATATGTTTTAGGAAAG
ATCTGGATGGATGAAAATATCAAGAAGCAGAATCACACTAATCAGGTCATGTTTTTCTTA
GTGCGTGATAGAAGGCCCTATGGCACAAGCCCAATGGATTTCGGTCAGGTTTTTAATATG
TTTGATAATGAGCCCAGTACAGCGACTATTAAGAATGATTTGCGAGATAGGTTCCAAGTG
TTGCGGAAATTCCATGCCACCGTGGTAGGTGGTCCCTCGGGTATGAAGGAGCAGGCGTTG
ATTAAGAGGTTTTTTAGGGTTAATAATCATGTGGTGTATAATCATCAAGAGGCTGCGAAG
TATGAGAACCATACGGAGAATGCGTTGTTGTTGTATATGGCATGTACGCATGCCTCTAAT
CCTGTGTATGCTACGCTGAAAATACGCATCTATTTCTATGATGCAGTAACAAATTAA
>KJ887972
ATGTCGAAGCGACCCGCCGATATAATTATTTCCACTCCCGCCTCGAAGGTGCGTCGAAGG
CTGAACTTCGACAGCCCGTTCAGCAGCCGTGCTGCTGTCCCCATTGTCCAAGGCACAAAC
AAGCGTCGAGCATGGACGTTCCGGCCCATGTATCGAAAGCCCAGAATGTACAGAACGTAC
AGAAGTCCTGATGTGCCTCGAGGATGTGAAGGTCCATGTAAGGTACAATCCTATGAACAG
AGAGACGATGTTAAGCACACCGGTGCTGTTCGTTGTGTCAGTGATGTTACGCGTGGTTCG
GGTATTACTCATAGGGTAGGGAAGAGATTTTGTGTTAAGTCAATATATGTTTTAGGAAAG
ATCTGGATGGATGAAAATATCAAGAAGCAGAATCACACTAATCAGGTCATGTTTTTCTTA
GTGCGTGATAGAAGGCCCTATGGCACAAGCCCAATGGATTTCGGTCAGGTTTTTAATATG
TTTGATAATGAGCCCAGTACAGCGACTATTAAGAATGATTTGCGAGATAGGTTCCAAGTG
TTGCGGAAATTCCATGCCACCGTGGTAGGTGGTCCCTCGGGTATGAAGGAGCAGGCGTTG
ATTAAGAGGTTTTTTAGGGTTAATAATCATGTGGTGTATAATCATCAAGAGGCTGCGAAG
TATGAGAACCATACGGAGAATGCGTTGTTGTTGTATATGGCATGTACGCATGCCTCTAAT
CCTGTGTATGCTACGCTGAAAATACGCATCTATTTCTATGATGCAGTAACAAATTAA
>KJ887851
ATGTCGAAGCGACCCGCCGATATAATTATTTCCACTCCCGCCTCGAAGGTGCGTCGAAGG
CTGAACTTCGACAGCCCGTTCAGCAGCCGTGCTGCTGTCCCCATTGTCCAAGGCACAAAC
AAGCGTCGAGCATGGACGTTCCGGCCCATGTATCGAAAGCCCAGAATGTACAGAACGTAC
AGAAGTCCTGATGTGCCTCGAGGATGTGAAGGTCCATGTAAGGTACAATCCTATGAACAG
AGAGACGATGTTAAGCACACCGGTGCTGTTCGTTGTGTCAGTGATGTTACGCGTGGTTCG
GGTATTACTCATAGGGTAGGGAAGAGATTTTGTGTTAAGTCAATATATGTTTTAGGAAAG
ATCTGGATGGATGAAAATATCAAGAAGCAGAATCACACTAATCAGGTCATGTTTTTCTTA
GTGCGTGATAGAAGGCCCTATGGCACAAGCCCAATGGATTTCGGTCAGGTTTTTAATATG
TTTGATAATGAGCCCAGTACAGCGACTATTAAGAATGATTTGCGAGATAGGTTCCAAGTG
TTGCGGAAATTTCATGCCACCGTGGTAGGTGGTCCCTCGGGTATGAAGGAGCAGGCGTTG
ATTAAGAGGTTTTTTAGGGTTAATAATCATGTGGTGTATAATCATCAAGAGGCTGCGAAG
TATGAGAACCATACGGAGAATGCGTTGTTGTTGTATATGGCATGTACGCATGCCTCTAAT
CCTGTGTATGCTACGCTGAAAATACGCATCTATTTCTATGATGCAGTAACAAATTAA
>KJ887841
ATGTCGAAGCGACCCGCCGATATAATTATTTCCACTCCCGCCTCGAAGGTGCGTCGAAGG
CTGAACTTCGACAGCCCGTTCAGCAGCCGTGCTGCTGTCCCCATTGTCCAAGGCACAAAC
AAGCGTCGAGCATGGACGTTCCGGCCCATGTATCGAAAGCCCAGAATGTACAGAACGTAC
AGAAGTCCTGATGTGCCTCGAGGATGTGAAGGTCCATGTAAGGTACAATCCTATGAACAG
AGAGACGATGTTAAGCACACCGGTGCTGTTCGTTGTGTCAGTGATGTTACGCGTGGTTCG
GGTATTACTCATAGGGTAGGGAAGAGATTTTGTGTTAAGTCAATATATGTTTTAGGAAAG
ATCTGGATGGATGAAAATATCAAGAAGCAGAATCACACTAATCAGGTCATGTTTTTCTTA
GTGCGTGATAGAAGGCCCTATGGCACAAGCCCAATGGATTTCGGTCAGGTTTTTAATATG
TTTGATAATGAGCCCAGTACAGCGACTATTAAGAATGATTTGCGAGATAGGTTCCAAGTG
TTGCGGAAATTTCATGCCACCGTGGTAGGTGGTCCCTCGGGTATGAAGGAGCAGGCGTTG
ATTAAGAGGTTTTTTAGGGTTAATAATCATGTGGTGTATAATCATCAAGAGGCTGCGAAG
TATGAGAACCATACGGAGAATGCGTTGTTGTTGTATATGGCATGTACGCATGCCTCTAAT
CCTGTGTATGCTACGCTGAAAATACGCATCTATTTCTATGATGCAGTAACAAATTAA
>KJ888010
ATGTCGAAGCGACCCGCCGATATAATTATTTCCACTCCCGCCTCGAAGGTGCGTCGAAGG
CTGAACTTCGACAGCCCGTTCAGCAGCCGTGCTGCTGTCCCCATTGTCCAAGGCACAAAC
AAGCGTCGAGCATGGACGTTCCGGCCCATGTATCGAAAGCCCAGAATGTACAGAACGTAC
AGAAGTCCTGATGTGCCTCGAGGATGTGAAGGTCCATGTAAGGTACAATCCTATGAACAG
AGAGACGATGTTAAGCACACCGGTGCTGTTCGTTGTGTCAGTGATGTTACGCGTGGTTCG
GGTATTACTCATAGGGTAGGGAAGAGATTCTGTGTTAAGTCAATATATGTTTTAGGAAAG
ATCTGGATGGATGAAAATATCAAGAAGCAGAATCACACTAATCAGGTCATGTTTTTCTTA
GTGCGTGATAGAAGGCCCTATGGCACAAGCCCAATGGATTTCGGTCAGGTTTTTAATATG
TTTGATAATGAGCCCAGTACAGCGACTATTAAGAATGATTTGCGAGATAGGTTCCAAGTG
TTGCGGAAATTCCATGCCACCGTGGTAGGTGGTCCCTCGGGTATGAAGGAGCAGGCGTTG
ATTAAGAGGTTTTTTAGGGTTAATAATCATGTGGTGTATAATCATCAAGAGGCTGCGAAG
TATGAGAACCATACGGAGAATGCGTTGTTGTTGTATATGGCATGTACGCATGCCTCTAAT
CCTGTGTATGCTACGCTGAAAATACGCATCTATTTCTATGATGCAGTAACAAATTAA
>KJ887869
ATGTCGAAGCGACCCGCCGATATAATTATTTCCACTCCCGCCTCGAAGGTGCGTCGAAGG
CTGAACTTCGACAGCCCGTTCAGCAGCCGTGCTGCTGTCCCCATTGTCCAAGGCACAAAC
AAGCGTCGAGCATGGACGTTCCGGCCCATGTATCGAAAGCCCAGAATGTACAGAACGTAC
AGAAGTCCTGATGTGCCTCGAGGATGTGAAGGTCCATGTAAGGTACAATCCTATGAACAG
AGAGACGATGTTAAGCACACCGGTGCTGTTCGTTGTGTCAGTGATGTTACGCGTGGTTCG
GGTATTACTCATAGGGTAGGGAAGAGATTTTGTGTTAAGTCAATATATGTTTTAGGAAAG
ATCTGGATGGATGAAAATATCAAGAAGCAGAATCACACTAATCAGGTCATGTTTTTCTTA
GTGCGTGATAGAAAGCCCTATGGCACAAGCCCAATGGATTTCGGTCAGGTTTTTAATATG
TTTGATAATGAGCCCAGTACAGCGACTATTAAGAATGATTTGCGAGATAGGTTCCAAGTG
TTGCGGAAATTCCATGCCACCGTGGTAAGTGGTCCCTCGGGTATGAAGGAGCAGGCGTTG
ATTAAGAGGTTTTTTAGGGTGAATAATCATGTAGTGTATAATCATCAAGAGGCTGCGAAG
TATGAGAACCATACGGAGAATGCGTTGTTGTTGTATATGGCATGTACGCATGCCTCTAAT
CCTGTGTATGCTACGCTGAAAATACGCATCTATTTCTATGATGCAGTAACAAATTAA
>KJ888040
ATGTCGAAGCGACCCGCCGATATAATTATTTCCACTCCCGCCTCGAAGGTGCGTCGAAGG
CTGAACTTCGACAGCCCGTTCAGCAGCCGTGCTGCTGTCCCCATTGTCCAAGGCACAAAC
AAGCGTCGAGCATGGATGTTCCGGCCCATGTATCGAAAGCCCAGAATGTACAGAACGTAC
AGAAGTCCTGATGTTCCTCGAGGATGTGAAGGTCCATGTAAGGTACAATCCTATGAACAG
AGAGACGATGTTAAGCACACCGGTGCTGTTCGTTGTGTCAGTGATGTTACGCGTGGTTCG
GGTATTACTCATAGGGTAGGGAAGAGATTTTGTGTTAAGTCAATATATGTTTTAGGAAAG
ATCTGGATGGATGAAAATATCAAGAAGCAGAATCACACTAATCAGGTCATGTTTTTTTTA
GTGCGTGATAGAAGGCCCTATGGCACAAGCCCAATGGATTTCGGTCAGGTTTTTAATATG
TTTGATAATGAGCCCAGTACAGCGACTATTAAGAATGATATGCGAGATAGGTTCCAAGTG
TTGCGGAAATTCCATGCCACCGTGGTAGGTGGTCCCTCGGGTATGAAGGAGCAGGCGTTG
ATTAAGAGGTTTTTTAGGGTTAATAATCATGTGGTGTATAATCATCAAGAGGCTGCGAAG
TATGAGAACCATACGGAGAATGCGTTGTTGTTGTATATGGCATGTACGCATGCCTCTAAT
CCTGTGTATGCTACGCTGAAAATACGCATCTATTTCTATGATGCAGTAACAAATTAA
>KJ887985
ATGTCGAAGCGACCCGCCGATATAATTATTTCCACTCCCGCCTCGAAGGTGCGTCGAAGG
CTGAACTTCGACAGCCCGTTCAGCAGCCGTGCTGCTGTCCCCATTGTCCAAGGCACAAAC
AAGCGTCGAGCATGGATGTTCCGGCCCATGTATCGAAAGCCCAGAATGTACAGAACGTAC
AGAAGTCCTGATGTTCCTCGAGGATGTGAAGGTCCATGTAAGGTACAATCCTATGAACAG
AGAGACGATGTTAAGCACACCGGTGCTGTTCGTTGTGTCAGTGATGTTACGCGTGGTTCG
GGTATTACTCATAGGGTAGGGAAGAGATTTTGTGTTAAGTCAATATATGTTTTAGGAAAG
ATCTGGATGGATGAAAATATCAAGAAGCAGAATCACACTAATCAGGTCATGTTTTTCTTA
GTGCGTGATAGAAGGCCCTATGGCACAAGCCCAATGGATTTCGGTCAGGTTTTTAATATG
TTTGATAATGAGCCCAGTACAGCGACTATTAAGAATGATTTGCGAGATAGGTTCCAAGTG
TTGCGGAAATTCCATGCCACCGTGGTAGGTGGTCCCTCGGGTATGAAGGAGCAGGCGTTG
ATTAAGAGGTTTTTTAGGGTGAATAATCATGTGGTGTATAATCATCAAGAGGCTGCGAAG
TATGAGAATCATACGGAGAATGCGTTGTTGTTGTATATGGCATGTACGCATGCCTCTAAT
CCTGTGTATGCTACGCTGAAAATACGCATCTATTTCTATGATGCAGTAACAAATTAA
>KJ888057
ATGTCGAAGCGACCAGGAGATATCATCATTTCCACTCCAGGCTCCAAGGTTCGTCGAAGA
CTGAACTTCGACAGCCCATACAGGAACCGTGCTACTGCCCCCACTGTCCACGTCACAAAC
AAGCGTCGAGCATGGATGTTCCGGCCCATGTATCGAAAGCCCAGAATGTACAGAACGTAC
AGAAGTCCTGATGTTCCTCGAGGATGTGAAGGTCCATGTAAGGTACAATCCTATGAACAG
AGAGACGATGTTAAGCACACCGGTGCTGTTCGTTGTGTCAGTGATGTTACGCGTGGTTCG
GGTATTACTCATAGGGTAGGGAAGAGATTTTGTGTTAAGTCAATATATGTTTTAGGAAAG
ATCTGGATGGATGAAAATATCAAGAAGCAGAATCACACTAATCAGGTCATGTTTTTCTTA
GTGCGTGATAGAAGGCCCTATGGCACAAGCCCAATGGATTTCGGTCAGGTTTTTAATATG
TTTGATAATGAGCCCAGTACAGCGACTATTAAGAATGATTTGCGAGATAGGTTCCAAGTG
TTGCGGAAATTCCATGCCACCGTGGTAGGTGGTCCCTCGGGTATGAAGGAGCAGGCGTTG
ATTAAGAGGTTTTTTAGGGTTAATAATCATGTGGTGTATAATCATCAAGAGGCTGCGAAG
TATGAGAACCATACGGAGAATGCGTTGTTGTTGTATATGGCATGTACGCATGCCTCTAAT
CCTGTGTATGCTACGCTGAAAATACGCATCTATTTTTATGATGCAGTAACAAATTAA
>KJ888034
ATGTCGAAGCGACCAGGAGATATCATCATTTCCACTCCAGGCTCCAAGGTTCGTCGAAGA
CTGAACTTCGACAGCCCATACAGGAACCGTGCTACTGCCCCCACCGTCCACGTCACAAAC
AAGCGTCGAGCATGGATGTTCCGGCCCATGTATCGAAAGCCCAGAATGTACAGAACGTAC
AGAAGTCCTGATGTTCCTCGAGGATGTGAAGGTCCATGTAAGGTACAATCCTATGAACAG
AGAGACGATGTTAAGCACACCGGTGCTGTTCGTTGTGTCAGTGATGTTACGCGTGGTTCG
GGTATTACTCATAGGGTAGGGAAGAGATTTTGTGTTAAGTCAATATATGTTTTAGGAAAG
ATCTGGATGGATGAAAATATCAAGAAGCAGAATCACACTAATCAGGTCATGTTTTTCTTA
GTGCGTGATAGAAGGCCCTATGGCACAAGCCCAATGGATTTCGGTCAGGTTTTTAATATG
TTTGATAATGAGCCCAGTACAGCGACTATTAAGAATGATTTGCGAGATAGGTTCCAAGTG
TTGCGGAAATTCCATGCCACCGTGGTAGGTGGTCCCTCGGGTATGAAGGAGCAGGCGTTG
ATTAAGAGGTTTTTTAGGGTTAATAATCATGTGGTGTATAATCATCAAGAGGCTGCGAAG
TATGAGAACCATACGGAGAATGCGTTGTTGTTGTATATGGCATGTACGCATGCCTCTAAT
CCTGTGTATGCTACGCTGAAAATACGCATCTATTTTTATGATGCAGTAACAAATTAA
>KJ887981
ATGTCGAAGCGACCAGGAGATATCATCATTTCCACTCCAGGCTCCAAGGTTCGTCGAAGA
CTGAACTTCGACAGCCCATACAGGAACCGTGCTACTGCCCCCACTGTCCACGTCACAAAC
AAGCGTCGAGCATGGACGTTCCGGCCCATGTATCGAAAGCCCAGAATGTACAGAACGTAC
AGAAGTCCTGATGTTCCTCGAGGATGTGAAGGTCCATGTAAGGTACAATCTTATGAACAG
AGAGACGATGTGAAGCACACCGGTGCTGTTCGTTGTGTCAGTGATGTTACGCGTGGTTCG
GGTATTACTCATAGGGTAGGGAAGAGATTTTGTGTTAAGTCAATATATGTTTTAGGAAAG
ATCTGGATGGATGAAAATATCAAGAAGCAGAATCACACTAATCAGGTCATGTTTTTCTTA
GTGCGTGATAGAAGGCCCTATGGCACAAGCCCAATGGATTTCGGTCAGGTTTTTAATATG
TTTGATAATGAGCCCAGTACAGCGACTATTAAGAATGATTTGCGAGATAGGTTCCAAGTG
TTGCGGAAATTCCATGCCACCGTGGTAGGTGGTCCCTCGGGTATGAAGGAGCAGGCGTTG
ATTAAGAGGTTTTTTAGGGTGAATAATCATGTGGTGTATAATCATCAAGAGGCTGCGAAG
TATGAGAACCATACGGAGAATGCGTTGTTGTTGTATATGGCATGTACGCATGCCTCTAAT
CCTGTGTATGCTACGCTGAAAATACGCATCTATTTCTATGATGCAGTAACAAATTAA
>KJ887916
ATGTCGAAGCGACCCGCCGATATAATCATTTCCACTCCCGCTTCGAAGGTGCGTCGAAGG
CTGAACTTCGACAGCCCGTTCAGCAGCCGTGCTACTGTCCCCATTGTCCAAGGCACAAAC
AAGCGTCGAGCATGGACGTTCCGGCCCATGTATCGAAAGCCCAGAATGTACAGAACGTAC
AGAAGTCCTGATGTTCCTCGAGGATGTGAAGGTCCATGTAAGGTACAATCCTATGAACAG
AGAGACGATGTTAAGCACACCGGTGCTGTTCGTTGTGTCAGTGATGTTACGCGTGGTTCG
GGTATTACTCATAGGGTAGGGAAGAGATTTTGTGTTAAGTCAATATATGTTTTAGGAAAG
ATCTGGATGGATGAAAATATCAAGAAGCAGAATCACACTAATCAGGTCATGTTTTTCTTA
GTGCGTGATAGAAGGCCCTATGGCACAAGCCCAATGGATTTCGGTCAGGTTTTTAATATG
TTTGATAATGAGCCCAGTACAGCGACTATTAAGAATGATTTGCGAGATAGGTTCCAAGTG
TTGCGGAAATTCCATGCCACCGTGGTAGGTGGTCCCTCGGGTATGAAGGAGCAGGCGTTG
ATTAAGAGGTTTTTTAGGGTTAATAATCATGTGGTGTATAATCATCAAGAGGCTGCGAAG
TATGAGAACCATACGGAGAATGCGTTGTTGTTGTATATGGCATGTACGCATGCCTCTAAT
CCTGTGTATGCTACGCTGAAAATACGCATCTATTTCTATGATGCAGTAACAAATTAA
>KJ887915
ATGTCGAAGCGACCCGCCGATATAATCATTTCCACTCCCGCTTCGAAGGTGCGTCGAAGG
CTGAACTTCGACAGCCCGTTCAGCAGCCGTGCTACTGTCCCCATTGTCCAAGGCACAAAC
AAGCGTCGAGCATGGACGTTCCGGCCCATGTATCGAAAGCCCAGAATGTACAGAACGTAC
AGAAGTCCTGATGTTCCTCGAGGATGTGAAGGTCCATGTAAGGTACAATCCTATGAACAG
AGAGACGATGTTAAGCACACCGGTGCTGTTCGTTGTGTCAGTGATGTTACGCGTGGTTCG
GGTATTACTCATAGGGTAGGGAAGAGATTTTGTGTTAAGTCAATATATGTTTTAGGAAAG
ATCTGGATGGATGAAAATATCAAGAAGCAGAATCACACTAATCAGGTCATGTTTTTCTTA
GTGCGTGATAGAAGGCCCTATGGCACAAGCCCAATGGATTTCGGTCAGGTTTTTAATATG
TTTGATAATGAGCCCAGTACAGCGACTATTAAGAATGATTTGCGAGATAGGTTCCAAGTG
TTGCGGAAATTCCATGCCACCGTGGTAGGTGGTCCCTCGGGTATGAAGGAGCAGGCGTTG
ATTAAGAGGTTTTTTAGGGTTAATAATCATGTGGTGTATAATCATCAAGAGGCTGCGAAG
TATGAGAACCATACGGAGAATGCGTTGTTGTTGTATATGGCATGTACGCATGCCTCTAAT
CCTGTGTATGCTACGCTGAAAATACGCATCTATTTCTATGATGCAGTAACAAATTAA
>KJ887925
ATGTCGAAGCGACCCGCCGATATAATCATTTCCACTCCCGCTTCGAAGGTGCGTCGAAGG
CTGAACTTCGACAGCCCGTTCAGCAGCCGTGCTACTGTCCCCATTGTCCAAGGCACAAAC
AAGCGTCGAGCATGGACGTTCCGGCCCATGTATCGAAAGCCCAGAATGTACAGAACGTAC
AGAAGTCCTGATGTTCCTCGAGGATGTGAAGGTCCATGTAAGGTACAATCCTATGAACAG
AGAGACGATGTTAAGCACACCGGTGCTGTTCGTTGTGTCAGTGATGTTACGCGTGGTTCG
GGTATTACTCATAGGGTAGGGAAGAGATTTTGTGTTAAGTCAATATATGTTTTAGGAAAG
ATCTGGATGGATGAAAATATCAAGAAGCAGAATCACACTAATCAGGTCATGTTTTTCTTA
GTGCGTGATAGAAGGCCCTATGGCACAAGCCCAATGGATTTCGGTCAGGTTTTTAATATG
TTTGATAATGAGCCCAGTACAGCGACTATTAAGAATGATTTGCGAGATAGGTTCCAAGTG
TTGCGGAAATTCCATGCCACCGTGGTAGGTGGTCCCTCGGGTATGAAGGAGCAGGCGTTG
ATTAAGAGGTTTTTTAGGGTTAATAATCATGTGGTGTATAATCATCAAGAGGCTGCGAAG
TATGAGAACCATACGGAGAATGCGTTGTTGTTGTATATGGCATGTACGCATGCCTCTAAT
CCTGTGTATGCTACGCTGAAAATACGCATCTATTTCTATGATGCAGTAACAAATTAA
>KJ887936
ATGTCGAAGCGACCCGCCGATATAATCATTTCCACTCCCGCTTCGAAGGTGCGTCGAAGG
CTGAACTTCGACAGCCCGTTCAGCAGCCGTGCTACTGTCCCCATTGTCCAAGGCACAAAC
AAGCGTCGAGCATGGACGTTCCGGCCCATGTATCGAAAGCCCAGAATGTACAGAACGTAC
AGAAGTCCTGATGTTCCTCGAGGATGTGAAGGTCCATGTAAGGTACAATCCTATGAACAG
AGAGACGATGTTAAGCACACCGGTGCTGTTCGTTGTGTCAGTGATGTTACGCGTGGTTCG
GGTATTACTCATAGGGTAGGGAAGAGATTTTGTGTTAAGTCAATATATGTTTTAGGAAAG
ATCTGGATGGATGAAAATATCAAGAAGCAGAATCACACTAATCAGGTCATGTTTTTCTTA
GTGCGTGATAGAAGGCCCTATGGCACAAGCCCAATGGATTTCGGTCAGGTTTTTAATATG
TTTGATAATGAGCCCAGTACAGCGACTATTAAGAATGATTTGCGAGATAGGTTCCAAGTG
TTGCGGAAATTCCATGCCACCGTGGTAGGTGGTCCCTCGGGTATGAAGGAGCAGGCGTTG
ATTAAGAGGTTTTTTAGGGTTAATAATCATGTGGTGTATAATCATCAAGAGGCTGCGAAG
TATGAGAACCATACGGAGAATGCGTTGTTGTTGTATATGGCATGTACGCATGCCTCTAAT
CCTGTGTATGCTACGCTGAAAATACGCATCTATTTCTATGATGCAGTAACAAATTAA
>KJ887999
ATGTCGAAGCGACCCGCCGATATAATCATTTCCACTCCCGCTTCGAAGGTGCGTCGAAGG
CTGAACTTCGACAGCCCGTTCAGCAGCCGTGCTACTGTCCCCATTGTCCAAGGCACAAAC
AAGCGTCGAGCATGGACGTTCCGGCCCATGTATCGAAAGCCCAGAATGTACAGAACGTAC
AGAAGTCCTGATGTTCCTCGAGGATGTGAAGGTCCATGTAAGGTACAATCCTATGAACAG
AGAGACGATGTTAAGCACACCGGTGCTGTTCGTTGTGTCAGTGATGTTACGCGTGGTTCG
GGTATTACTCATAGGGTAGGGAAGAGATTTTGTGTTAAGTCAATATATGTTTTAGGAAAG
ATCTGGATGGATGAAAATATCAAGAAGCAGAATCACACTAATCAGGTCATGTTTTTCTTA
GTGCGTGATAGAAGGCCCTATGGCACAAGCCCAATGGATTTCGGTCAGGTTTTTAATATG
TTTGATAATGAGCCCAGTACAGCGACTATTAAGAATGATTTGCGAGATAGGTTCCAAGTG
TTGCGGAAATTCCATGCCACCGTGGTAGGTGGTCCCTCGGGTATGAAGGAGCAGGCGTTG
ATTAAGAGGTTTTTTAGGGTTAATAATCATGTGGTGTATAATCATCAAGAGGCTGCGAAG
TATGAGAACCATACGGAGAATGCGTTGTTGTTGTATATGGCATGTACGCATGCCTCTAAT
CCTGTGTATGCTACGCTGAAAATACGCATCTATTTCTATGATGCAGTAACAAATTAA
>KJ887996
ATGTCGAAGCGACCCGCCGATATAATCATTTCCACACCCGCTTCGAAGGTGCGTCGAAGG
CTGAACTTCGACAGCCCGTTCAGCAGCCGTGCTACTGTCCCCATTGTCCAAGGCACAAAC
AAGCGTCGAGCATGGACGTTCCGGCCCATGTATCGAAAGCCCAGAATGTACAGAACGTAC
AGAAGTCCTGATGTTCCTCGGGGATGTGAAGGTCCATGTAAGGTACAATCCTATGAACAG
AGAGACGATGTTAAGCACACCGGTGCTGTTCGTTGTGTCAGTGATGTTACGCGTGGTTCG
GGTATTACTCATAGGGTAGGGAAGAGATTTTGTGTTAAGTCAATATATGTTTTAGGAAAG
ATCTGGATGGATGAAAATATCAAGAAGCAGAATCACACTAATCAGGTCATGTTTTTCTTA
GTGCGTGATAGAAGGCCCTATGGCACAAGCCCAATGGATTTCGGTCAGGTTTTTAATATG
TTTGATAATGAGCCCAGTACAGCGACTATTAAGAATGATTTGCGAGATAGGTTTCAAGTG
TTGCGGAAATTCCATGCCACCGTGGTAGGTGGTCCCTCGGGTATGAAGGAGCAGGCGTTG
ATTAAGAGGTTTTTTAGGGTAAATAATCATGTGGTGTATAATCATCAAGAGGCTGCGAAG
TATGAGAACCATACGGAGAATGCGTTGTTGTTGTATATGGCATGTACGCATGCCTCTAAT
CCTGTGTATGCTACGCTGAAAATACGCATCTATTTCTATGATGCAGTAACAAATTAA
>KJ887927
ATGTCGAAGCGACCCGCCGATATAATCATTTCCACTCCCGCTTCGAAGGTGCGTCGAAGG
CTGAACTTCGACAGCCCGTTCAGCAGCCGTGCTACTGTCCCCATTGTCCAAGGCACAAAC
AAGCGTCGAGCATGGACGTTCCGGCCCATGTATCGAAAGCCCAAAATGTACAGAACGTAC
AGAAGTCCTGATGTTCCTCGGGGATGTGAAGGTCCATGTAAGGTACAGTCCTATGAACAG
AGAGACGATGTTAAGCACACCGGTGCTGTTCGTTGTGTCAGTGATGTTACGCGTGGTTCG
GGTATTACTCATAGGGTAGGGAAGAGATTTTGTGTTAAGTCAATATATGTTTTAGGAAAG
ATCTGGATGGATGAAAATATCAAGAAGCAGAATCACACTAATCAGGTCATGTTTTTCTTA
GTGCGTGATAGAAGGCCCTATGGCACAAGCCCAATGGATTTCGGTCAGGTTTTTAATATG
TTTGATAATGAGCCCAGTACAGCGACTATTAAGAATGATTTGCGAGATAGGTTCCAAGTG
TTGCGGAAATTCCATGCCACCGTGGTAGGTGGTCCCTCGGGTATGAAGGAGCAGGCGTTG
ATTAAGAGGTTTTTTAGGGTTAATAATCATGTGGTGTATAATCATCAAGAGGCTGCGAAG
TATGAGAACCATACGGAGAATGCGTTGTTGTTGTATATGGCATGTACGCATGCCTCTAAT
CCTGTGTATGCTACGCTGAAAATACGCATCTATTTCTATGATGCAGTAACAAATTAA
>KJ887941
ATGTCGAAGCGACCCGCCGATATAATCATTTCCACGCCCGCTTCGAAGGTGCGTCGAAGG
CTGAACTTCGACAGCCCGTTCAGCAGCCGTGCTACTGTCCCCATTGTCCAAGGCACAAAC
AAGCGTCGAGCATGGACGTTCCGGCCCATGTATCGAAAGCCCAGAATGTACAGAACGTAC
AGAAGTCCTGATGTTCCCCGAGGATGTGAAGGTCCATGTAAGGTACAATCCTATGAACAG
AGAGACGATGTTAAGCACACCGGTGCTGTTCGTTGTGTCAGTGATGTTACGCGTGGTTCG
GGTATTACTCATAGGGTAGGGAAGAGATTTTGTGTTAAGTCAATATATGTCTTAGGAAAG
ATCTGGATGGATGAAAATATCAAGAAGCAGAATCACACTAATCAGGTCATGTTTTTCTTA
GTGCGTGATAGAAGGCCCTATGGCACAAGCCCAATGGATTTCGGTCAGGTTTTTAATATG
TTTGATAATGAGCCCAGTACAGCGACTATTAAGAATGATTTGCGAGATAGGTTCCAAGTG
TTGCGGAAATTCCATGCCACCGTGGTAGGTGGTCCCTCGGGTATGAAGGAGCAGGCGTTG
ATTAAGAGGTTTTTTAGGGTTAATAACCATGTGGTGTATAATCATCAAGAGGCTGCGAAG
TATGAGAACCATACGGAGAATGCGTTGTTGTTGTATATGGCATGTACGCATGCCTCTAAT
CCTGTGTATGCTACGCTGAAAATACGCATCTATTTCTATGATGCAGTAACAAATTAA
>KJ887940
ATGTCGAAGCGACCCGCCGATATAATCATTTCCACGCCCGCTTCGAAGGTGCGTCGAAGG
CTGAACTTCGACAGCCCGTTCAGCAGCCGTGCTACTGTCCCCATTGTCCAAGGCACAAAC
AAGCGTCGAGCATGGACGTTCCGGCCCATGTATCGAAAGCCCAGAATGTACAGAACGTAC
AGAAGTCCTGATGTTCCCCGAGGATGTGAAGGTCCATGTAAGGTACAATCCTATGAACAG
AGAGACGATGTTAAGCACACCGGTGCTGTTCGTTGTGTCAGTGATGTTACGCGTGGTTCG
GGTATTACTCATAGGGTAGGGAAGAGATTTTGTGTTAAGTCAATATATGTCTTAGGAAAG
ATCTGGATGGATGAAAATATCAAGAAGCAGAATCACACTAATCAGGTCATGTTTTTCTTA
GTGCGTGATAGAAGGCCCTATGGCACAAGCCCAATGGATTTCGGTCAGGTTTTTAATATG
TTTGATAATGAGCCCAGTACAGCGACTATTAAGAATGATTTGCGAGATAGGTTCCAAGTG
TTGCGGAAATTCCATGCCACCGTGGTAGGTGGTCCCTCGGGTATGAAGGAGCAGGCGTTG
ATTAAGAGGTTTTTTAGGGTTAATAACCATGTGGTGTATAATCATCAAGAGGCTGCGAAG
TATGAGAACCATACGGAGAATGCGTTGTTGTTGTATATGGCATGTACGCATGCCTCTAAT
CCTGTGTATGCTACGCTGAAAATACGCATCTATTTCTATGATGCAGTAACAAATTAA
>KJ887942
ATGTCGAAGCGACCCGCCGATATAATCATTTCCACGCCCGCTTCGAAGGTGCGTCGAAGG
CTGAACTTCGACAGCCCGTTCAGCAGCCGTGCTACTGTCCCCATTGTCCAAGGCACAAAC
AAGCGTCGAGCATGGACGTTCCGGCCCATGTATCGAAAGCCCAGAATGTACAGAACGTAC
AGAAGTCCTGATGTTCCCCGAGGATGTGAAGGTCCATGTAAGGTACAATCCTATGAACAG
AGAGACGATGTTAAGCACACCGGTGCTGTTCGTTGTGTCAGTGATGTTACGCGTGGTTCG
GGTATTACTCATAGGGTAGGGAAGAGATTTTGTGTTAAGTCAATATATGTCTTAGGAAAG
ATCTGGATGGATGAAAATATCAAGAAGCAGAATCACACTAATCAGGTCATGTTTTTCTTA
GTGCGTGATAGAAGGCCCTATGGCACAAGCCCAATGGATTTCGGTCAGGTTTTTAATATG
TTTGATAATGAGCCCAGTACAGCGACTATTAAGAATGATTTGCGAGATAGGTTCCAAGTG
TTGCGGAAATTCCATGCCACCGTGGTAGGTGGTCCCTCGGGTATGAAGGAGCAGGCGTTG
ATTAAGAGGTTTTTTAGGGTTAATAACCATGTGGTGTATAATCATCAAGAGGCTGCGAAG
TATGAGAACCATACGGAGAATGCGTTGTTGTTGTATATGGCATGTACGCATGCCTCTAAT
CCTGTGTATGCTACGCTGAAAATACGCATCTATTTCTATGATGCAGTAACAAATTAA
>KJ887935
ATGTCGAAGCGACCCGCCGATATAATCATTTCCACTCCCGCTTCGAAGGTGCGTCGAAGG
CTGAACTTCGACAGCCCGTTCAGCAGCCGTGCTACTGTCCCCATTGTCCAAGGCACAAAC
AAGCGTCGATCATGGACGTTCCGGCCCATGTATCGAAAGCCCAGAATGTACAGAACGTAC
AGAAGTCCTGATGTTCCTCGAGGATGTGAAGGTCCATGTAAGGTACAATCCTATGAACAG
AGAGACGATGTTAAGCACACCGGTGCTGTTCGTTGTGTCAGTGATGTTACGCGTGGTTCG
GGTATTACTCATAGGGTAGGGAAGAGATTTTGTGTTAAGTCAATATATGTCTTAGGAAAG
ATCTGGATGGATGAAAATATCAAGAAGCAGAATCACACTAATCAGGTCATGTTTTTCTTA
GTGCGTGATAGAAGGCCCTATGGCACAAGCCCAATGGATTTCGGTCAGGTTTTTAATATG
TTTGATAATGAGCCCAGTACAGCGACTATTAAGAATGATTTGCGAGATAGGTTCCAAGTG
TTGCGGAAATTCCATGCCACCGTGGTAGGTGGTCCCTCGGGTATGAAGGAGCAGGCGTTG
ATTAAGAGGTTTTTTAGGGTTAATAATCATGTGGTGTATAATCATCAAGAGGCTGCGAAG
TATGAGAACCATACGGAGAATGCGTTGTTGTTGTATATGGCATGTACGCATGCCTCTAAT
CCTGTGTATGCTACGCTGAAAATACGCATCTATTTCTATGATGCAGTAACAAATTAA
>KJ887918
ATGTCGAAGCGACCCGCCGATATAATCATTTCCACGCCCGCTTCGAAGGTGCGTCGAAGG
CTGAACTTCGACAGCCCGTTCAGCAGCCGTGCTACTGTCCCCATTGTCCAAGGCACAAAC
AAGCGTCGAGCATGGACGTTCCGGCCCATGTATCGAAAGCCCAGAATGTACAGAACGTAC
AGAAGTCCTGATGTTCCTCGAGGATGTGAAGGTCCATGTAAGGTACAATCCTATGAACAG
AGAGACGATGTTAAGCACACCGGTGCTGTTCGTTGTGTCAGTGATGTTACGCGTGGTTCG
GGTATTACTCATAGGGTAGGGAAGAGATTTTGTGTTAAGTCAATATATGTTTTAGGAAAG
ATCTGGATGGATGAAAATATCAAGAAGCAGAATCACACTAATCAGGTCATGTTTTTCTTA
GTGCGTGATAGAAGGCCCTATGGCACAAGCCCAATGGATTTCGGTCAGGTTTTTAATATG
TTTGATAATGAGCCCAGTACAGCGACTATTAAGAATGATTTGCGAGATAGGTTCCAAGTG
TTGCGGAAATTCCATGCCACCGTGGTAGGTGGTCCCTCGGGTATGAAGGAGCAGGCGTTG
ATTAAGAGGTTTTTTAGGGTTAATAATCATGTGGTGTATAATCATCAAGAGGCTGCGAAG
TATGAGAACCATACGGAGAATGCGTTGTTGTTGTATATGGCATGTACGCATGCCTCTAAT
CCTGTGTATGCTACGCTGAAAATACGCATCTATTTCTATGATGCAGTAACAAATTAA
>KJ887937
ATGTCGAAGCGACCCGCCGATATAATCATTTCCACTCCCGCTTCGAAGGTGCGTCGAAGG
CTGAACTTCGACAGCCCGTTCAGCAGCCGTGCTACTGTCCCCATTGTCCAAGGCACAAAC
AAGCGTCGAGCATGGACGTTCCGGCCCATGTATCGAAAGCCCAGAATGTACAGAACGTAC
AGAAGTCCTGATGTTCCTCGAGGATGTGAAGGTCCATGTAAGGTACAATCCTATGAACAG
AGAGACGATGTTAAGCACACCGGTGCTGTTCGTTGTGTCAGTGATGTTACGCGTGGTTCG
GGTATTACGCATAGGGTAGGGAAGAGATTTTGTGTTAAGTCAATATATGTTTTAGGAAAG
ATCTGGATGGATGAAAATATCAAGAAGCAGAATCACACTAATCAGGTCATGTTTTTCTTA
GTGCGTGATAGAAGGCCCTATGGCACAAGCCCAATGGATTTCGGTCAGGTTTTTAATATG
TTTGATAATGAGCCCAGTACAGCGACTATTAAGAATGATTTGCGAGATAGGTTCCAAGTG
TTGCGGAAATTCCATGCCACCGTGGTAGGTGGTCCCTCGGGTATGAAGGAGCAGGCGTTG
ATTAAGAGGTTTTTTAGGGTTAATAATCATGTGGTGTATAATCATCAAGAGGCTGCGAAG
TATGAGAACCATACGGAGAATGCGTTGTTGTTGTATATGGCATGTACGCATGCCTCTAAT
CCTGTGTATGCTACGCTGAAAATACGCATCTATTTCTATGATGCAGTAACAAATTAA
>KJ887921
ATGTCGAAGCGACCCGCCGATATAATCATTTCCACTCCCGCTTCGAAGGTGCGTCGAAGG
CTGAACTTCGACAGCCCGTTCAGCAGCCGTGCTACTGTCCCCATTGTCCAAGGCACAAAC
AAGCGTCGAGCATGGACGTTCCGGCCCATGTATCGAAAGCCCAGAATGTACAGAACGTAC
AGAAGTCCTGATGTTCCTCGAGGATGTGAAGGTCCATGTAAGGTACAATCCTATGAACAG
AGAGACGATGTTAAGCACACCGGTGCTGTTCGTTGTGTCAGTGATGTTACGCGTGGTTCG
GGTATTACGCATAGGGTAGGGAAGAGATTTTGTGTTAAGTCAATATATGTTTTAGGAAAG
ATCTGGATGGATGAAAATATCAAGAAGCAGAATCACACTAATCAGGTCATGTTTTTCTTA
GTGCGTGATAGAAGGCCCTATGGCACAAGCCCAATGGATTTCGGTCAGGTTTTTAATATG
TTTGATAATGAGCCCAGTACAGCGACTATTAAGAATGATTTGCGAGATAGGTTCCAAGTG
TTGCGGAAATTCCATGCCACCGTGGTAGGTGGTCCCTCGGGTATGAAGGAGCAGGCGTTG
ATTAAGAGGTTTTTTAGGGTTAATAATCATGTGGTGTATAATCATCAAGAGGCTGCGAAG
TATGAGAACCATACGGAGAATGCGTTGTTGTTGTATATGGCATGTACGCATGCCTCTAAT
CCTGTGTATGCTACGCTGAAAATACGCATCTATTTCTATGATGCAGTAACAAATTAA
>KJ887922
ATGTCGAAGCGACCCGCCGATATAATCATTTCCACTCCCGCTTCGAAGGTGCGTCGAAGG
CTGAACTTCGACAGCCCGTTCAGCAGCCGTGCTACTGTCCCCATTGTCCAAGGCACAAAC
AAGCGTCGAGCATGGACGTTCCGGCCCATGTATCGAAAGCCCAGAATGTACAGAACGTAC
AGAAGTCCTGATGTTCCTCGAGGATGTGAAGGTCCATGTAAGGTACAATCCTATGAACAG
AGAGACGATGTTAAGCACACCGGTGCTGTTCGTTGTGTCAGTGATGTTACGCGTGGTTCG
GGTATTACGCATAGGGTAGGGAAGAGATTTTGTGTTAAGTCAATATATGTTTTAGGAAAG
ATCTGGATGGATGAAAATATCAAGAAGCAGAATCACACTAATCAGGTCATGTTTTTCTTA
GTGCGTGATACAAGGCCCTATGGCACAAGCCCAATGGATTTCGGTCAGGTTTTTAATATG
TTTGATAATGAGCCCAGTACAGCTACTATTAAGAATGATTTGCGAGATAGGTTCCAAGTG
TTGCGGAAATTCCATGCCACCGTGGTAAGTGGTCCCTCGGGTATGAAGGAGCAGGCGTTG
ATTAAGAGGTTTTTTAGGGTTAATAATCATGTGGTGTATAATCATCAAGAGGCTGCGAAG
TATGAGAACCATACGGAGAATGCGTTGTTGTTGTATATGGCATGTACGCATGCCTCTAAT
CCTGTGTATGCTACGCTGAAAATACGCATCTATTTCTATGATGCAGTAACAAATTAA
>KJ887827
ATGTCGAAGCGACCCGCCGATATAATCATTTCCACTCCCGTTTCGAAGGTGCGTCGAAGG
CTGAACTTCGACAGCCCGTTCAGCAGCCGTGCTACTGTCCCCATTGTCCAAGGCACAAAC
AAGCGTCGAGCATGGACGTTCCGGCCCATGTATCGAAAGCCCAGAATGTACAGAACGTAC
AGAAGTCCTGATGTTCCTCGAGGATGTGAAGGTCCATGTAAGGTACAATCCTATGAACAG
AGAGACGATGTTAAGCACACCGGTGCTGTTCGTTGTGTCAGTGATGTTACGCGTGGTTCG
GGTATTACGCATAGGGTAGGGAAGAGATTTTGTGTTAAGTCAATATATGTTTTAGGAAAG
ATCTGGATGGATGAAAATATCAAGAAGCAGAATCACACTAATCAGGTCATGTTTTTCTTA
GTGCGTGATAGAAGGCCCTATGGCACAAGCCCAATGGATTTCGGTCAGGTTTTTAATATG
TTTGATAATGAGCCCAGTACAGCGACTATTAAGAATGATTTGCGAGATAGGTTCCAAGTG
TTGCGGAAATTCCATGCCACCGTGGTAGGTGGTCCCTCGGGTATGAAGGAGCAGGCGTTG
ATTAAGAGGTTTTTTAGGGTTAATAATCATGTGGTGTATAATCATCAAGAGGCTGCGAAG
TATGAGAACCATACGGAGAATGCGTTGTTGTTGTATATGGCATGTACGCATGCCTCTAAT
CCTGTGTATGCTACGTTGAAAATACGCATCTATTTCTATGATGCAGTAACAAATTAA
>KJ887826
ATGTCGAAGCGACCCGCCGATATAATCATTTCCACTCCCGTTTCGAAGGTGCGTCGAAGG
CTGAACTTCGACAGCCCGTTCAGCAGCCGTGCTACTGTCCCCATTGTCCAAGGCACAAAC
AAGCGTCGAGCATGGACGTTCCGGCCCATGTATCGAAAGCCCAGAATGTACAGAACGTAC
AGAAGTCCTGATGTTCCTCGAGGATGTGAAGGTCCATGTAAGGTACAATCCTATGAACAG
AGAGACGATGTTAAGCACACCGGTGCTGTTCGTTGTGTCAGTGATGTTACGCGTGGTGCG
GGTATTACGCATAGGGTAGGGAAGAGATTTTGTGTTAAGTCAATATATGTTTTAGGAAAG
ATCTGGATGGATGAAAATATCAAGAAGCAGAATCACACTAATCAGGTCATGTTTTTCTTA
GTGCGTGATAGAAGGCCCTATGGCACAAGCCCAATGGATTTCGGTCAGGTTTTTAATATG
TTTGATAATGAGCCCAGTACAGCGACTATTAAGAATGATTTGCGAGATAGGTTCCAAGTG
TTGCGGAAATTCCATGCCACCGTGGTAGGTGGTCCCTCGGGTATGAAGGAGCAGGCGTTG
ATTAAGAGGTTTTTTAGGGTTAATAATCATGTGGTGTATAATCATCAAGAGGCTGCGAAG
TATGAGAACCATACGGAGAATGCGTTGTTGTTGTATATGGCATGTACGCATGCCTCTAAT
CCTGTGTATGCTACGTTGAAAATACGCATCTATTTCTATGATGCAGTAACAAATTAA
>KJ887924
ATGTCGAAGCGACCCGCCGATATAATCATTTCCACTCCCGCCTCGAAGGTGCGTCGAAGG
CTGAACTTCGACAGCCCGTTCAGCAGCCGTGCTACTGTCCCCATTGTCCAAGGCACAAAC
AAGCGTCGAGCATGGACGTTCCGGCCCATGTATCGAAAGCCCAGAATGTACAGAACGTAC
AGAAGTCCTGATGTTCCTCGGGGATGTGAAGGTCCATGTAAGGTACAATCCTATGAACAG
AGAGACGATGTTAAGCACACCGGTGCTGTTCGTTGTGTCAGTGATGTTACGCGTGGTTCG
GGTATTACTCATAGGGTAGGGAAGAGATTTTGTGTTAAGTCAATATATGTTTTAGGAAAG
ATCTGGATGGATGAAAATATCAAGAAGCAGAATCACACTAATCAGGTCATGTTTTTCTTA
GTGCGTGATAGAAGGCCCTATGGCACAAGCCCAATGGATTTCGGTCAGGTTTTTAATATG
TTTGATAATGAGCCCAGTACAGCGACTATTAAGAATGATTTGCGAGATAGGTTCCAAGTG
TTGCGGAAATTCCATGCCACCGTGGTAGGTGGTCCCTCGGGTATGAAGGAGCAGGCGTTG
TATAAGAGGTTTTTTAGGGTTAATAATCATGTGGTGTATAATCATCAAGAGGCGGCGAAG
TATGAGAACCATACGGAGAATGCGTTGTTGTTGTATATGGCATGTACGCATGCCTCTAAT
CCTGTGTATGCTACGCTGAAAATACGCATCTATTTCTATGATGCAGTAACAAATTAA
>KJ887864
ATGTCGAAGCGACCCGCCGATATAATCATTTCCACTCCCGCTTCGAAGGTGCGTCGAAGG
CTGAACTTCGACAGCCCGTTCAGCAGCCGTGCTACTGTCCCCATTGTCCAAGGCACAAAC
AAGCGTCGAGCATGGACGTTCCGGCCCATGTATCGAAAGTCCAGAATGTACAGAACGTAC
AGAAGTCCTGATGTTCCTCGAGGATGTGAAGGTCCATGTAAGGTACAATCCTATGAACAG
AGAGACGATGTTAAGCACACCGGTGCTGTTCGTTGTGTCAGTGATGTTACGCGTGGTTCG
GGTATTACTCATAGGGTAGGGAAGAGATTTTGTGTTAAGTCAATATATGTTTTAGGAAAG
ATCTGGATGGATGAAAATATCAAGAAGCAGAATCACACTAATCAGGTCATGTTTTTCTTA
GTGCGTGATAGAAGGCCCTATGGCACAAGCCCAATGGATTTCGGTCAGGTTTTTAATATG
TTTGATAATGAGCCCAGTACAGCGACTATTAAGAATGATTTGCGAGATAGGTTCCAAGTG
TTGCGGAAATTCCATGCCACCGTGGTAGGTGGTCCCTCGGGTATGAAGGAGCAGGCGTTG
ATTAAGAGGTTTTTTAGGGTTAATAATCATGTGGTGTATAATCATCAAGAGGCGGCGAAG
TATGAGAACCATACGGAGAATGCGTTGTTGTTGTATATGGCATGTACGCATGCCTCTAAT
CCTGTGTATGCTACGCTGAAAATACGCATCTATTTCTATGATGCAGTAACAAATTAA
>KJ887934
ATGTCGAAGCGACCCGCCGATATAATCATTTCCACTCCCGCCTCGAAGGTGCGTCGAAGG
CTGAACTTCGACAGCCCGTTCAGCAGCCGTGCTACTGTCCCCATTGTCCAAGGCACAAAC
AAGCGGCGAGCATGGACGTTCCGGCCCATGTATCGAAAGCCCAGAATGTACAGAACGTAC
AGAAGTCCTGATGTTCCTCGAGGATGTGAAGGTCCATGTAAGGTACAATCCTATGAACAG
AGAGACGATGTGAAGCACACCGGTGCTGTTCGTTGTGTCAGTGATGTTACGCGTGGTTCG
GGTATTACTCATAGGGTAGGGAAGAGATTTTGTGTTAAGTCAATATATGTTTTAGGAAAG
ATCTGGATGGATGAAAATATCAAGAAGCAGAATCACACTAATCAGGTCATGTTTTTCTTA
GTGCGTGATAGAAGGCCCTATGGCACAAGCCCAATGGATTTCGGTCAGGTTTTTAATATG
TTTGATAATGAGCCCAGTACAGCGACGATTAAGAATGATTTGCGAGATAGGTTCCAAGTG
TTGCGGAAATTCCATGCCACCGTGGTAGGTGGTCCCTCGGGTATGAAGGAGCAGGCGTTG
ATTAAGAGGTTTTTTAGGGTTAATAATCATGTGGTGTATAATCATCAAGAGGCTGCGAAG
TATGAGAACCATACGGAGAATGCGTTGTTGTTGTATATGGCATGTACGCATGCCTCTAAT
CCTGTGTATGCTACGCTGAAAATACGCATCTATTTCTATGATGCAGTAACAAATTAA
>KJ887920
ATGTCGAAGCGACCCGCCGATATAATCATTTCCACTCCCGCTTCGAAGGTGCGTCGAAGG
CTGAACTTCGACAGCCCGTTCAGCAGCCGTGCTACTGTCCCCATTGTCCAAGGCACAAAC
AAGCGTCGAGCATGGACGTTCCGGCCCATGTATCGAAAGCCCAGAATGTACAGAACGTAC
AGAAGTCCTGATGTTCCTCGAGGATGTGAAGGTCCATGTAAGGTACAATCCTATGAACAG
AGAGACGATGTTAAGCACACCGGTGCTGTTCGTTGTGTCAGTGATGTTACGCGTGGTTCG
GGTATTACTCATAGGGTAGGGAAGAGATTTTGTGTTAAGTCAATATATGTTTTAGGAAAG
ATCTGGATGGATGAAAATATCAAGAAGCAGAATCACACTAATCAGGTCATGTTTTTCTTA
GTGCGTGATAGAAGGCCCTATGGCACAAGCCCAATGGATTTCGGTCAGGTTTTTAATATG
TTTGATAATGAGCCCAGTACAGCGACGATTAAGAATGATTTGCGAGATAGGTTCCAAGTG
TTGCGGAAATTCCATGCCACCGTGGTAGGTGGTCCCTCGGGTATGAAGGAGCAGGCGTTG
ATTAAGAGGTTTTTTAGGGTTAATAATCATGTGGTGTATAATCATCAAGAGGCTGCGAAG
TATGAGAACCATACGGAGAATGCGTTGTTGTTGTATATGGCATGTACGCATGCCTCTAAT
CCTGTGTATGCTACGCTGAAAATACGCATCTATTTCTATGATGCAGTAACAAATTAA
>KJ887917
ATGTCGAAGCGACCCGCCGATATAATCATTTCCACTCCCGCTTCGAAGGTGCGTCGAAGG
CTGAACTTCGACAGCCCGTTCAGCAGCCGTGCTACTGTCCCCATTGTCCAAGGCATAAAC
AAGCGTCGAGCATGGACGTTCCGGCCCATGTATCGAAAGCCCAGAATGTACAGAACGTAC
AGAAGTCCTGATGTTCCTCGAGGATGTGAAGGTCCATGTAAGGTACAATCCTATGAACAG
AGAGACGATGTTAAGCACACCGGTGCTGTTCGTTGTGTCAGTGATGTTACGCGTGGTTCG
GGTATTACTCATAGGGTAGGGAAGAGATTTTGTGTTAAGTCAATATATGTTTTAGGAAAG
ATCTGGATGGATGAAAATATCAAGAAGCAGAATCACAGTAATCAGGTCATGTTTTTCTTA
GTGCGTGATAGAAGGCCCTATGGCACAAGCCCAATGGATTTCGGTCAGGTTTTTAATATG
TTTGATAATGAGCCCAGTACAGCGACTATTAAGAATGATTTGCGAGATAGGTTCCAAGTG
TTGCGGAAATTCCATGCCACCGTGGTAGGTGGTCCCTCGGGTATGAAGGAGCAGGCGTTG
ATTAAGAGGTTTTTTAGGGTGAATAATCATGTGGTGTATAATCATCAAGAGGCTGCGAAG
TATGAGAACCATACGGAGAATGCGTTGTTGTTGTATATGGCATGTACGCATGCCTCGAAT
CCTGTGTATGCTACGCTGAAAATACGCATCTATTTCTATGATGCAGTAACAAATTAA
>KJ888037
ATGTCGAAGCGACCCGCCGATATAATTATTTCCACTCCCGCTTCGAAGGTGCGTCGAAGG
CTGAACTTCGACAGCCCGTTCAGCAGCCGTGCTACTGTCCCCATTGTCCAAGGCACAAAC
AAGCGTCGAGCATGGACGTTCCGGCCCATGTATCGAAAGCCCAGAATGTACAGAACGTAC
AGAAGTCCTGATGTTCCTCGAGGATGTGAAGGTCCATGTAAGGTACAATCCTATGAACAG
AGAGACGATGTTAAGCACACCGGTGCTGTTCGTTGTGTCAGTGATGTTACGCGTGGTTCG
GGTATTACTCATAGGGTAGGGAAGAGATTTTGTGTGAAGTCAATATATGTTTTAGGAAAG
ATCTGGATGGATGAAAATATCAAGAAGCAGAATCACACTAATCAGGTCATGTTTTTCTTA
GTGCGTGATAGAAGGCCCTATGGCACAAGCCCAATGGATTTCGGTCAGGTTTTTAATATG
TTTGATAATGAGCCCAGTACAGCGACTATTAAGAATGATTTGCGAGATAGGTTCCAAGTG
TTGCGGAAATTCCATGCCACCGTGGTAGGTGGTCCCTCGGGTATGAAGGAGCAGGCGTTG
ATTAAGAGGTTTTTTAGGGTTAATAATCATGTGGTGTATAATCATCAAGAGGCTGCGAAG
TATGAGAACCATACGGATAATGCGTTGTTGTTGTATATGGCATGTACGCATGCCTCTAAT
CCCGTGTATGCTACGCTGAAAATACGCATCTATTTCTATGATGCAGTAACAAATTAA
>KJ888023
ATGTCGAAGCGACCCGCCGATATAATTATTTCCACTCCCGCTTCGAAGGTGCGTCGAAGG
CTGAACTTCGACAGCCCGTTCAGCAGCCGTGCTACTGTCCCCATTGTCCAAGGCACAAAC
AAGCGTCGAGCATGGACGTTCCGGCCCATGTATCGAAAGCCCAGAATGTACAGAACGTAC
AGAAGTCCTGATGTTCCTCGAGGATGTGAAGGTCCATGTAAGGTACAATCCTATGAACAG
AGAGACGATGTTAAGCACACCGGTGCTGTTCGTTGTGTCAGTGATGTTACGCGTGGTTCG
GGTATTACTCATAGGGTAGGGAAGAGATTTTGTGTGAAGTCAATATATGTTTTAGGAAAG
ATCTGGATGGATGAAAATATCAAGAAGCAGAATCACACTAATCAGGTCATGTTTTTCTTA
GTGCGTGATAGAAGGCCCTATGGCACAAGCCCAATGGATTTCGGTCAGGTTTTTAATATG
TTTGATAATGAGCCCAGTACAGCGACTATTAAGAATGATTTGCGAGATAGGTTCCAAGTG
TTGCGGAAATTCCATGCCACCGTGGTAGGTGGTCCCTCGGGTATGAAGGAGCAGGCGTTG
ATTAAGAGGTTTTTTAGGGTTAATAATCATGTGGTGTATAATCATCAAGAGGCTGCGAAG
TATGAGAACCATACGGAGAATGCGTTGTTATTGTATATGGCATGTACGCATGCCTCTAAT
CCCGTGTATGCTACGCTGAAAATACGCATCTATTTCTATGATGCAGTAACAAATTAA
>KJ888022
ATGTCGAAGCGACCCGCCGATATAATTATTTCCACTCCCGCTTCGAAGGTGCGTCGAAGG
CTGAACTTCGACAGCCCGTTCAGCAGCCGTGCTACTGTCCCCATTGTCCAAGGCACAAAC
AAGCGTCGAGCATGGACGTTTCGGCCCATGTATCGAAAGCCCAGAATGTACAGAACGTAC
AGAAGTCCTGATGTTCCTCGAGGATGTGAAGGTCCATGTAAGGTACAATCCTATGAACAG
AGAGACGATGTTAAGCACACCGGTGCTGTTCGTTGTGTCAGTGATGTTACGCGTGGTTCG
GGTATTACTCATAGGGTAGGGAAGAGATTTTGTGTGAAGTCAATATATGTTTTAGGAAAG
ATCTGGATGGATGAAAATATCAAGAAGCAGAATCACACTAATCAGGTCATGTTTTTCTTA
GTGCGTGATAGAAGGCCCTATGGCACAAGCCCAATGGATTTCGGTCAGGTTTTTAATATG
TTTGATAATGAGCCCAGTACAGCGACTATTAAGAATGATTTGCGAGATAGGTTCCAAGTG
TTGCGGAAATTCCATGCCACCGTGGTAGGTGGTCCCTCGGGTATGAAGGAGCAGGCGTTG
ATTAAGAGGTTTTTTAGGGTTAATAATCATGTGGTGTATAATCATCAAGAGGCTGCGAAG
TATGAGAACCATACGGAGAATGCGTTGTTGTTGTATATGGCATGTACGCATGCCTCTAAT
CCTGTGTATGCTACGCTGAAAATACGCATCTATTTCTATGATGCAGTAACAAATTAA
>KJ887952
ATGTCGAAGCGACCCGCCGATATAATTATTTCCACTCCCGCGTCGAAGGTGCGTCGAAGG
CTGAACTTCGACAGCCCGTTCAGCAGCCGTGCTACTGTCCCCATTGTCCAAGGCACAAAC
AAGCGTCGAGCATGGACGTTCCGGCCCATGTATCGAAAGCCCAGAATGTACAGAACGTAC
AGAAGTCCTGATGTTCCTCGAGGATGTGAAGGTCCATGTAAGGTACAATCCTATGAACAG
AGAGACGATGTTAAGCACACCGGTGCTGTTCGTTGTGTCAGTGATGTTACGCGTGGTTCG
GGTATTACTCATAGGGTAGGGAAGAGATTTTGTGTGAAGTCAATATATGTTTTAGGAAAG
ATCTGGATGGATGAAAATATTAAGAAGCAGAATCACACTAATCAGGTCATGTTTTTCTTA
GTGCGTGATAGAAGGCCCTATGGCACAAGCCCAATGGATTTCGGTCAGGTTTTTAATATG
TTTGATAATGAGCCCAGTACAGCGACTATTAAGAATGATTTGCGAGATAGGTTCCAAGTG
TTGCGGAAATTCCATGCCACCGTGGTAGGTGGTCCCTTGGGTATGAAGGAGCAGGCGTTG
ATTAAGAGGTTTTTTAGGGTTAATAATCATGTGGTGTATAATCATCAAGAGGCTGCGAAG
TATGAGAACCATACGGAGAATGCGTTGTTGTTGTATATGGCATGTACGCATGCCTCTAAT
CCTGTGTATGCTACGCTGAAAATACGCATCTATTTTTATGATGCAGTAACAAATTAA
>KJ888002
ATGTCGAAGCGACCCGCCGATATAATTATTTCCACTCCCGCTTCGAAGGTGCGTCGAAGG
CTGAACTTCGACAGCCCGTTCAGCAGCCGTGCTACTGTCCCCATTGTCCAAGGCACAAAC
AAGCGTCGAGCATGGACGTTCCGGCCCATGTATCGAAAGCCCAGAATGTACAGAACGTAC
AGAAGTCCTGATGTTCCTCGAGGATGTGAAGGTCCATGTAAGGTACAATCCTATGAACAG
AGAGACGATGTTAAGCACACCGGTGCTGTTCGTTGTGTCAGTGATGTTACGCGCGGTTCG
GGTATTACTCATAGGGTAGGGAAGAGATTTTGTGTTAAGTCAATATATGTTTTAGGAAAG
ATCTGGATGGATGAAAATATCAAGAAGCAGAATCACACTAATCAGGTCATGTTTTTCTTA
GTGCGTGATAGAAGGCCCTATGGCACAAGCCCAATGGATTTCGGTCAGGTTTTTAATATG
TTTGATAATGAGCCCAGTACAGCGACTATTAAGAATGATTTGCGAGATAGGTTCCAAGTG
TTGCGGAAATTCCATGCCACCGTGGTAGGTGGTCCCTCGGGTATGAAGGAGCAGGCGTTG
ATTAAGAGGTTTTTTAGGGTTAATAATCATGTGGTGTATAATCATCAAGAGGCTGCGAAG
TATGAGAACCATACGGAGAATGCGTTGTTGTTGTATATGGCATGTACGCATGCCTCTAAT
CCTGTGTATGCTACGCTGAAAATACGCATCTATTTCTATGATGCAGTAACAAATTAA
>KJ887820
ATGTCGAAGCGACCCGCCGATATAATTATTTCCACTCCCGCTTCGAAGGTGCGTCGAAGG
CTGAACTTCGACAGCCCGTTCAGCAGCCGTGCTACTGTCCCCATTGTCCAAGGCACAAAC
AAGCGTCGAGCATGGACGTTCCGGCCCATGTATCGAAAGCCCAGAATGTACAGAACGTAC
AGAAGTCCTGATGTTCCTCGAGGATGTGAAGGTCCATGTAAGGTACAATCCTATGAACAG
AGAGACGATGTTAAGCACACCGGTGCTGTTCGTTGTGTCAGTGATGTTACGCGTGGTTCG
GGTATTACTCATAGGGTAGGGAAGAGATTTTGTGTTAAGTCAATATATGTTTTAGGAAAG
ATCTGGATGGATGAAAATATCAAGAAGCAGAATCACACTAATCAGGTCATGTTTTTCTTA
GTGCGTGATAGAAGGCCCTATGGCACAAGCCCAATGGATTTCGGTCAGGTTTTTAATATG
TTTGATAATGAGCCCAGTACAGCGACTATTAAGAATGATTTGCGAGATAGGTTCCAAGTG
TTGCGGAAATTCCATGCCACCGTGGTAGGTGGTCCCTCGGGTATGAAGGAGCAGGCGTTG
ATTAAGAGGTTTTTTAGGGTTAATAATCATGTGGTGTATAATCATCAAGAGGCTGCGAAG
TATGAGAACCATACGGAGAATGCGTTGTTGTTGTATATGGCATGTACGCATGCCTCTAAT
CCTGTGTATGCTACGCTGAAAATACGCATCTATTTCTATGATGCAGTAACAAATTAA
>KJ887923
ATGTCGAAGCGACCCGCCGATATAATTATTTCCACTCCCGCTTCGAAGGTGCGTCGAAGG
CTGAACTTCGACAGCCCGTTCAGCAGCCGTGCTACTGTCCCCATTGTCCAAGGCACAAAC
AAGCGTCGAGCATGGACGTTCCGGCCCATGTATCGAAAGCCCAGAGTGTACAGAACGTAC
AGAAGTCCTGAGGTTCCTCGAGGATGTGAAGGTCCATGTAAGGTACAATCCTATGAACAG
AGAGACGATGTTAAGCACACCGGTGCTGTTCGTTGTGTCAGTGATGTTACGCGTGGTTCG
GGTATTACTCATAGGGTAGGGAAGAGATTTTGTGTTAAGTCAATATATGTTTTAGGAAAG
ATCTGGATGGATGAAAATATCAAGAAGCATAATCACACTAATCAGGTCATGTTTTTCTTA
GTGCGTGATAGAAGGCCCTATGGCACAAGCCCAATGGATTTCGGTCAGGTTTTTAATATG
TTTGATAATGAGCCCAGTACAGCGACTATTAAGAATGATTTGCGAGATAGGTTCCAAGTG
TTGCGGAAATTCCATGCCACCGTGGTAGGTGGTCCCTCGGGTATGAAGGAGCAGGCGTTG
ATTAAGAGGTTTTTTAGGGTTAATAATCATGTGGTGTATAATCATCAAGAGGCTGCGAAG
TATGAGAACCATACGGAGAATGCGTTGTTGTTGTATATGGCATGTACGCATGCCTCTAAT
CCTGTGTATGCTACGCTGAAAATACGCATCTATTTCTATGATGCAGTAACAAATTAA
>KJ888001
ATGTCGAAGCGACCCGCCGATATAATTATTTCCACTCCCGTTTCGAAGGTGCGTCGAAGG
CTGAACTTCGACAGCCCGTTCAGCAGCCGTGCTACTGTCCCCATTGTCCAAGGCACAAAC
AAGCGTCGAGCATGGACGTTCCGGCCCATGTATCGAAAGCCCAGAATGTACAGAACGTAC
AGAAGTCCTGATGTTCCTCGAGGATGTGAAGGTCCATGTAAGGTACAATCCTATGAACAG
AGAGACGATGTTAAGCACACCGGTGCTGTTCGTTGTGTCAGTGATGTTACGCGTGGTTCG
GGTATTACTCATAGGGTAGGGAAGAGATTTTGTGTTAAGTCAATATATGTTTTAGGAAAG
ATCTGGATGGATGAAAATATCAAGAAGCAGAATCACACTAATCAGGTCATGTTTTTCTTA
GTGCGTGATAGAAGGCCCTATGGCACAAGCCCAATGGATTTCGGTCAGGTTTTTAATATG
TTTGATAATGAGCCCAGTACAGCGACTATTAAGAATGATTTGCGAGATAGGTTCCAAGTG
TTGCGGAAATTCCATGCCACCGTGGTAGGTGGTCCCTCGGGTATGAAGGAGCAGGCGTTG
ATTAAGAGGTTTTTTAGGGTTAATAATCATGTGGTGTATAATCATCAAGAGGCTGCGAAG
TATGAGAACCATACGGAGAATGCGTTGTTGTTGTATATGGCATGTACGCATGCCTCTAAT
CCTGTGTATGCTACGCTGAAAATACGCATCTATTTCTATGATGCAGTAACAAATTAA
>KJ888017
ATGTCGAAGCGACCCGCCGATATAATTATTTCCACTCCCGCTTCGAAGGTGCGTCGAAGG
CTGAACTTCGACAGCCCGTTCAGCAGCCGTGCTACTGTCCCCATTGTCCAAGGCACAAAC
AAGCGTCGAGCATGGACGTTCCGGCCCATGTATCGAAAGCCCAGAATGTACAGAACGTAC
AGAAGTCCTGATGTTCCTCGAGGATGTGAAGGTCCATGTAAGGTACAATCCTATGAACAG
AGAGACGATGTTAAGCACACTGGTGCTGTTCGTTGTGTCAGTGATGTTACGCGTGGTTCG
GGTATTACTCATAGGGTAGGGAAGAGATTTTGTGTTAAGTCAATATATGTTTTAGGAAAG
ATCTGGATGGATGAAAATATCAAGAAGCAGAATCACACTAATCAGGTCATGTTTTTCTTA
GTGCGTGATAGAAGGCCCTATGGCACAAGCCCAATGGATTTCGGTCAGGTTTTTAATATG
TTTGATAATGAGCCCAGTACAGCGACTATTAAGAATGATTTGCGAGATAGGTTCCAAGTG
TTGCGGAAATTCCATGCCACCGTGGTAGGTGGTCCCTCGGGTATGAAGGAGCAGGCGTTG
ATTAAGAGGTTTTTTAGGGTTAATAATCATGTGGTGTATAATCATCAAGAGGCTGCGAAG
TATGAGAACCATACGGAGAATGCGTTGTTGTTGTATATGGCATGTACGCATGCCTCTAAT
CCTGTGTATGCTACGCTGAAAATACGCATCTATTTCTATGATGCAGTAACAAATTAA
>KJ888015
ATGTCGAAGCGACCCGCCGATATAATTATTTCCACTCCCGCTTCGAAGGTGCGTCGAAGG
CTGAACTTCGACAGCCCGTTCAGCAGCCGTGCTACTGTCCCCATTGTCCAAGGCACAAAC
AAGCGTCGAGCATGGACGTTCCGGCCCATGTATCGAAAGCCCAGAATGTACAGAACGTAC
AGAAGTCCTGATGTTCCTCGAGGATGTGAAGGTCCATGTAAGGTACAATCCTATGAACAG
AGAGACGATGTTAAGCACACCGGTGCCGTTCGTTGTGTCAGTGATGTTACGCGTGGTTCG
GGTATTACTCATAGGGTAGGGAAGAGATTTTGTGTTAAGTCAATATATGTTTTAGGAAAG
ATCTGGATGGATGAAAATATCAAGAAGCAGAATCACACTAATCAGGTCATGTTTTTCTTA
GTGCGTGATAGAAGGCCCTATGGCACAAGCCCAATGGATTTCGGTCAGGTTTTTAATATG
TTTGATAATGAGCCCAGTACAGCGACTATTAAGAATGATTTGCGAGATAGGTTCCAAGTG
TTGCGGAAATTCCATGCCACCGTGGTAGGTGGTCCCTCGGGTATGAAGGAGCAGGCGTTG
ATTAAGAGGTTTTTTAGGGTTAATAATCATGTGGTGTATAATCATCAAGAGGCTGCGAAG
TATGAGAACCATACGGAGAATGCGTTGTTGTTGTATATGGCATGTACGCATGCCTCTAAT
CCTGTGTATGCTACGCTGAAAATACGCATCTATTTCTATGATGCAGTAACAAATTAA
>KJ888000
ATGTCGAAGCGACCCGCCGATATAATCATTTCCACTCCCGCTTCGAAGGTGCGTCGAAGG
CTGAACTTCGACAGCCCGTTCAGCAACCGTGCTACTGTCCCCATTGTCCAAGGCACAAAC
AAGCGTCGAGCATGGACGTTCCGGCCCATGTATCGAAAGCCCAGAATGTACAGAACGTAC
AGAAGTCCTGATGTTCCTCGAGGATGTGAAGGTCCATGTAAGGTACAATCCTATGAACAG
AGAGACGATGTTAAGCACACCGGTGCTGTTCGTTGTGTCAGTGATGTTACGCGTGGTTCG
GGTATTACTCATAGGGTAGGGAAGAGATTTTGTGTTAAGTCAATATATGTTTTAGGAAAG
ATCTGGATGGATGAAAATATCAAGAAGCAGAATCACACTAATCAGGTCATGTTTTTCTTA
GTGCGTGATAGAAGGCCCTATGGCACAAGCCCAATGGATTTCGGTCAGGTGTTTAATATG
TTTGATAATGAGCCCAGTACAGCGACTATTAAGAATGATTTGCGAGATAGGTTCCAAGTG
TTGCGGAAATTCCATGCCACCGTGGTAGGTGGTCCCTCGGGTATGAAGGAGCAGGCGTTG
ATTAAGAGGTTCTTTAGGGTTAATAATCATGTGGTGTATAATCATCAAGAGGCTGCGAAG
TATGAGAACCATACGGAGAATGCGTTGTTGTTGTATATGGCATGTACGCATGCCTCTAAT
CCTGTGTATGCTACGCTGAAAATACGCATCTATTTCTATGATGCAGTAACAAATTAA
>KJ887855
ATGTCGAAGCGACCCGCCGATATAATTATTTCCACTCCCGCTTCGAAGGTGCGTCGAAGG
CTGAACTTCGACAGCCCGTTCAGCAGCCGTGCTACTGTCCCCATTGTCCAAGGCACAAAC
AAGCGTCGAGCATGGACGTTCCGGCCCATGTATCGAAAGCCCATAATGTACAGAACGTAC
AGAAGTCCTGATGTTCCTCGAGGATGTGAAGGTCCATGTAAGGTACAATCCTATGAACAG
AGAGACGATGTTAAGCACACCGGTGCTATTCGTTGTGTCAGTGATGTTACGCGTGGTTCG
GGTATTACTCATAGGGTAGGGAAGAGATTTTGTGTTAAGTCAATATATGTTTTAGGAAAG
ATCTGGATGGATGAAAATATCAAGAAGCAGAATCACACTAATCAGGTCATGTTTTTCTTA
GTGCGTGATAGAAGGCCCTATGGCACAAGCCCAATGGATTTCGGTCAGGTTTTTAATATG
TTTGATAATGAGCCCAGTACAGCGACTATTAAGAATGATTTGCGAGATAGGTTCCAAGTG
TTGCGGAAATTCCATGCCACCGTGGTAGGTGGTCCCTCGGGTATGAAGGAGCAGGCGTTG
ATTAAGAGGTTCTTTAGGGTTAATAATCATGTGGTGTATAATCATCAAGAGGCTGCGAAG
TATGAGAACCATACGGAGAATGCGTTGTTGTTGTATATGGCATGTACGCATGCCTCTAAT
CCTGTGTATGCTACGCTGAAAATACGCATCTATTTCTATGATGCAGTAACAAATTAA
>KJ887868
ATGTCGAAGCGACCCGCCGATATAATTATTTCCACTCCCGCTTCGAAGGTGCGTCGAAGG
CTGAACTTCGACAGCCCGTTCAGCAGCCGTGCTACTGTCCCCATTGTCCAAGGCACAAAC
AAGCGTCGAGCATGGACGTTCCGGCCCATGTATCGAAAGCCCAAAATGTACAGAACGTAC
AGAAGTCCTGATGTTCCTCGAGGATGTGAAGGTCCATGTAAGGTACAATCCTATGAACAG
AGAGACGATGTTAAGCACACCGGTGCTGTTCGTTGTGTCAGTGATGTTACGCGTGGTTCG
GGTATTACTCATAGAGTAGGGAAGAGATTTTGTGTTAAGTCAATATATGTTTTAGGAAAG
ATCTGGATGGATGAAAATATCAAGAAGCAGAATCACACTAATCAGGTCATGTTTTTCTTA
GTGCGTGATAGAAGGCCCTATGGCACAAGCCCAATGGATTTCGGTCAGGTTTTTAATATG
TTTGATAATGAGCCCAGTACAGCGACTATTAAGAATGATTTGCGAGATAGGTTCCAAGTG
TTGCGGAAATTCCATGCCACCGTGGTAGGTGGTCCCTCGGGTATGAAGGAGCAGGCGTTG
ATTAAGAGGTTTTTTAGGGTTAATAATCATGTGGTGTATAATCATCAAGAGGCTGCGAAG
TATGAGAACCATACGGAGAATGCGTTGTTGTTGTATATGGCATGTACGCATGCCTCAAAT
CCTGTGTATGCTACGCTGAAAATACGCATCTATTTCTATGATGCAGTAACAAATTAA
>KJ887928
ATGTCGAAGCGACCCGCCGATATAATAATTTCCACTCCCGCTTCGAAGGTGCGTCGAAGG
CTGAACTTCGACAGCCCGTTCAGCAGCCGTGCTACTGTCCCCATTGTCCAAGGCACAAAC
AAGCGTCGAGCATGGACGTTCCGGCCCATGTATCGAAAGCCCAGAATGTACAGAACGTAC
AGAAGTCCTGATGTTCCTCGAGGATGTGAAGGTCCATGTAAGGTACAATCCTATGAACAA
AGAGACGATGTTAAGCACACCGGTGCTGTTCGTTGTGTCAGTGATGTTACGCGTGGTTCG
GGTATTACTCATAGGGTAGGGAAGAGATTTTGTGTTAAGTCAATATATGTTTTAGGAAAG
ATCTGGATGGATGAAAATATCAAGAAGCAGAATCACACTAATCAGGTCATGTTTTTCTTA
GTGCGTGATAGAAGGCCCTATGGCACAAGCCTAATGGATTTCGGTCAGGTTTTTAATATG
TTTGATAATGAGCCCAGTACAGCGACTATTAAGAATGATTTGCGAGATAGGTTCCAAGTG
TTGCGGAAATTCCATGCCACCGTGGTAGGTGGTCCCTCGGGTATGAAGGAGCAGGCGTTG
ATTAAGAGGTTTTTTAGGGTTAATAATCATGTGGTGTATAATCATCAAGAGGCTGCGAAG
TATGAGAACCATACGGAGAATGCGTTGTTGTTGTATATGGCATGTACGCATGCCTCTAAT
CCTGTGTATGCTACGCTGAAAATACGCATTTATTTCTATGATGCAGTAACAAATTAA
>KJ887919
ATGTCGAAGCGACCCGCCGATATAATAATTTCCACTCCCGCGTCGAAGGTGCGTCGAAGG
CTGAACTTCGACAGCCCGTTCAGCAGCCGTGCTACTGTCCCCATTGTCCAAGGCACAAAC
AAGCGTCGAGCATGGACGTTCCGGCCCATGTATCGAAAGCCCAGAATGTACAGAACGTAC
AGAAGTCCTGATGTTCCTCGAGGATGTGAAGGTCCATGTAAGGTACAATCCTATGAACAG
AGAGACGACATTAAGCACACCGGTGCTGTTCGTTGTGTCAGTGATGTTACGCGTGGTTCG
GGTATTACTCATAGGGTAGGGAAGAGATTTTGTGTTAAGTCAATATATGTTTTAGGAAAG
ATCTGGATGGATGAAAATATCAAGAAGCAGAATCACACTTATCAGGTCATGTTTTTCTTA
GTGCGTGATAGAAGGCCCTATGGCACAAGCCCAATGGATTTCGGTCAGGTTTTTAATATG
TTTGATAATGAGCCCAGTACAGCGACTATTAAGAATGATTTGCGAGATAGGTTCCAAGTG
TTGCGGAAATTCCATGCCACCGTGGTAGGTGGTCCCTCGGGTATGAAGGAGCAGGCGTTG
ATTAAGAGGTTTTTTAGGGTTAATAATCATGTGGTGTATAATCATCAAGAGGCTGCGAAG
TATGAGAACCATACGGAGAATGCGTTGTTGTTGTATATGGCATGTACGCATGCCTCTAAT
CCTGTGTATGCTACGCTGAAAATACGCATCTATTTCTATGATGCAGTAACAAATTAA
>KJ888046
ATGTCGAAGCGACCCGCCGATATAATTATTTCCACACCCGCCTCGAAGGTGCGTCGAAGG
CTGAACTTCGACAGCCCGTTCAGCAGCCGTGCTACTGTCCCCATTGTCCAAGGCACAAAC
AAGCGTCGAGCATGGACGTTCCGGCCCATGTATCGAAAGCCCAGAATATACAGAACGTAC
AGAAGTCCTGATGTTCCTCGAGGATGTGAAGGTCCATGTAAGGTACAATCCTATGAACAG
AGAGACGATGTTAAGCACACCGGTGCTGTTCGTTGTGTCAGTGATGTTACGCGTGGTTCG
GGTATTACTCATAGGGTAGGGAAGAGATTTTGTGTTAAGTCAATATATGTTTTAGGAAAG
ATCTGGATGGATGAAAATATCAAGAAGCAGAATCACACTAATCAGGTCATGTTTTTCTTA
GTGCGTGATAGAAGGCCCTATGGCACAAGCCCAATGGATTTCGGTCAGGTTTTTAATATG
TTTGATAATGAGCCCAGTACAGCGACTATTAAGAATGATTTGCGAGATAGGTTCCAAGTG
TTGCGGAAATTCCATGCCACCGTGGTAGGTGGTCCCTCGGGTATGAAGGAGCAGGCGTTG
ATTAAGAGGTTTTTTAGGGTTAATAATCATGTGGTGTATAATCATCAAGAGGCTGCGAAG
TATGAGAACCATACGGAGAATGCGTTGTTGTTGTATATGGCATGTACGCATGCCTCTAAT
CCTGTGTATGCTACGCTGAAAATACGCATCTATTTCTATGATGCAGTAACAAATTAA
>KJ888042
ATGTCGAAGCGACCCGCCGATATAATTATTTCCACTCCCGCCTCGAAGGTGCGTCGAAGG
CTGAACTTCGACAGCCCGTTCAGCAGCCGTGCTACTGTCCCCATTGTCCAAGGCACAAAC
AAGCGTCGAGCATGGACGTTCCGGCCCATGTATCGAAAGCCCAGAATGTACAGAACGTAC
AGAAGTCCTGATGTTCCTCGAGGATGTGAAGGTCCATGTAAGGTACAATCCTATGAACAG
AGAGACGATGTTAAGCACACCGGTGCTGTTCGTTGTGTCAGTGATGTTACGCGTGGTTCG
GGTATTACTCATAGGGTAGGGAAGAGATTTTGTGTTAAGGCAATATATGTTTTAGGAAAG
ATCTGGATGGATGAAAATATCAAGAAGCAGAATCACACTAATCAGGTCATGTTTTTCTTA
GTGCGTGATAGAAGGCCCTATGGCACAAGCCCAATGGATTTCGGTCAGGTTTTTAATATG
TTTGATAATGAGCCCAGTACAGCGACTATTAAGAATGATTTGCGAGATAGGTTCCAAGTG
TTGCGGAAATTCCATGCCACCGTGGTAGGTGGTCCCTCGGGTATGAAGGAGCAGGCGTTG
ATTAAGAGGTTTTTTAGGGTTAATAATCATGTGGTGTATAATCATCAAGAGGCTGCGAAG
TATGAGAACCATACGGAGAATGCGTTGTTGTTGTATATGGCATGTACGCATGCCTCTAAT
CCTGTGTATGCTACGCTGAAAATACGCATCTATTTCTATGATGCAGTAACAAATTAA
>KJ888044
ATGTCGAAGCGACCCGCCGATATAATTATTTCCACTCCCGCCTCGAAGGTGCGTCGAAGG
CTGAACTTCGACAGCCCGTTCAGCAGCCGTGCTACTGTCCCCATTGTCCAAGGCACAAAC
AAGCGTCGAGCATGGACGTTCCGGCCCATGTATCGAAAGCCCAGAATGTACAGAACGTAC
AGAAGTCCTGATGTTCCTCGAGGATGTGAAGGTCCATGTAAGGTACAATCCTATGAACAA
AGAGACGATGTTAAGCACACCGGTGCTGTTCGTTGTGTCAGTGATGTTACGCGTGGTTCG
GGTATTACTCATAGGGTAGGGAAGAGATTTTGTGTTAAGTCAATATATGTTTTAGGAAAG
ATCTGGATGGATGAAAATATCAAGAAGCAGAATCACACTAATCAGGTCATGTTTTTCTTA
GTGCGTGATAGAAGGCCCTATGGCACAAGCCCAATGGATTTCGGTCAGGTTTTTAATATG
TTTGATAATGAGCCCAGTACAGCGACTATTAAGAATGATTTGCGAGATAGGTTCCAAGTG
TTGCGGAAATTCCATGCCACCGTGGTAGGTGGTCCCTCGGGTATGAAGGAGCAGGCGTTG
ATTAAGAGGTTTTTTAGGGTGAATAATCATGTGGTGTATAATCATCAAGAGGCTGCGAAG
TATGAGAACCATACGGAGAATGCGTTGTTGTTGTATATGGCATGTACGCATGCCTCTAAT
CCTGTGTATGCTACGCTGAAAATACGCATCTATTTCTATGATGCATTAACAAATTAA
>KJ888043
ATGTCGAAGCGACCCGCCGATATAATTATTTCCACTCCCGCCTCGAAGGTGCGTCGAAGG
CTGAACTTCGACAGCCCGTTCAGCAGCCGTGCTACTGTCCCCATTGTCCAAGGCACAAAC
AAGCGTCGAGCATGGACGTTCCGGCCCATGTATCGAAAGCCCAGAATGTACAGAACGTAC
AGAAGTCCTGATGTTCCTCGAGGATGTGAAGGTCCATGTAAGGTACAATCCTATGAACAA
AGAGACGATGTTAAGCACACCGGTGCTGTTCGTTGTGTCAGTGATGTTACGCGTGGTTCG
GGTATTACTCATAGGGTAGGGAAGAGATTTTGTGTTAAGTCAATATATGTTTTAGGAAAG
ATCTGGATGGATGAAAATATCAAGAAGCAGAATCACACTAATCAGGTCATGTTTTTCTTA
GTGCGTGATAGAAGGCCCTATGGCACAAGCCCAATGGATTTCGGTCAGGTTTTTAATATG
TTTGATAATGAGCCCAGTACAGCGACTATTAAGAATGATTTGCGAGATAGGTTCCAAGTG
TTGCGGAAATTCCATGCCACCGTGGTAGGTGGTCCCTCGGGTATGAAGGAGCAGGCGTTG
ATTAAGAGGTTTTTTAGGGTGAATAATCATGTGGTGTATAATCATCAAGAGGCTGCGAAG
TATGAGAACCATACGGAGAATGCGTTGTTGTTGTATATGGCATGTACGCATGCCTCTAAT
CCTGTGTATGCTACGCTGAAAATACGCATCTATTTCTATGATGCATTAACAAATTAA
>KJ888045
ATGTCGAAGCGACCCGCCGATATAATTATTTCCACTCCCGCCTCGAAGGTGCGTCGAAGG
CTGAACTTCGACAGCCCGTTCAGCAGCCGTGCTACTGTCCCCATTGTCCAAGGCACAAAC
AAGCGTCGAGCATGGACGTTCCGGCCCATGTATCGAAAGCCCAGAATGTACAGAACGTAC
AGAAGTCCTGATGTTCCTCGAGGATGTGAAGGTCCATGTAAGGTACAATCCTATGAACAA
AGAGACGATGTTAAGCACACCGGTGCTGTTCGTTGTGTCAGTGATGTTACGCGTGGTTCG
GGTATTACTCATAGGGTAGGGAAGAGATTTTGTGTTAAGTCAATATATGTTTTAGGAAAG
ATCTGGATGGATGAAAATATCAAGAAGCAGAATCACACTAATCAGGTCATGTTTTTCTTA
GTGCGTGATAGAAGGCCCTATGGCACAAGCCCAATGGATTTCGGTCAGGTTTTTAATATG
TTTGATAATGAGCCCAGTACAGCGACTATTAAGAATGATTTGCGAGATAGGTTCCAAGTG
TTGCGGAAATTCCATGCCACCGTGGTAGGTGGTCCCTCGGGTATGAAGGAGCAGGCGTTG
ATTAAGAGGTTTTTTAGGGTGAATAATCATGTGGTGTATAATCATCAAGAGGCTGCGAAG
TATGAGAACCATACGGAGAATGCGTTGTTGTTGTATATGGCATGTACGCATGCCTCTAAT
CCTGTGTATGCTACGCTGAAAATACGCATCTATTTCTATGATGCATTAACAAATTAA
>KJ887986
ATGTCGAAGCGACCCGCCGATATAATTATTTCCACTCCCGCCTCGAAGGTGCGTCGAAGG
CTGAACTTCGACAGCCCGTTCAGCAGCCGTGCTGCTGTCCCCATTGTCCAAGGCACAAAC
AAGCGTCGAGCATGGACGTTCCGGCCCATGTATCGAAAGCCCAGAATGTACAGAACGTAC
AGAAGTCCTGATGTTCCTCGAGGATGTGAAGGTCCATGTAAGGTACAATCCTATGAACAG
AGAGACGATGTGAAGCACACCGGTGCTGTTCGTTGTGTCAGTGATGTTACGCGTGGTTCG
GGTATTACTCATAGGGTAGGGAAGAGATTTTGTGTTAAGTCAATATATGTTTTAGGAAAG
ATCTGGATGGATGAAAATATCAAGAAGCAGAATCACACTAATCAGGTCATGTTTTTCTTA
GTGCGTGATAGAAGGCCCTATGGCACAAGCCCAATGGATTTCGGTCAGGTTTTTAATATG
TTTGATAATGAGCCCAGTACAGCGACTATTAAGAATGATTTGCGAGATAGGTTCCAAGTG
TTGCGGAAATTCCATGCCACCGTGGTAGGTGGTCCCTCGGGTATGAAGGAGCAGGCGTTG
ATTAAGAGGTTTTTTAGGGTGAATAATCATGTGGTGTATAATCATCAAGAGGCTGCGAAG
TATGAGAACCATACGGAGAATGCGTTGTTGTTGTATATGGCATGTACGCATGCCTCTAAT
CCTGTGTATGCTACGCTGAAAATACGCATCTATTTCTATGATGCAGTAACAAATTAA
>KJ887982
ATGTCGAAGCGACCCGCCGATATAATTATTTCCACTCCCGCCTCGAAGGTGCGTCGAAGG
CTGAACTTCGACAGCCCGTTCAGCAGCCGTGCTGCTGTCCCCATTGTCCAAGGCACAAAC
AAGCGTCGAGCATGGACGTTCCGGCCCATGTATCGAAAGCCCAGAATGTACAGAACGTAC
AGAAGTCCTGATGTTCCTCGAGGATGTGAAGGTCCATGTAAGGTACAATCCTATGAACAG
AGAGACGATGTGAAGCACACCGGTGCTGTTCGTTGTGTCAGTGATGTTACGCGTGGTTCG
GGTATTACTCATAGGGTAGGGAAGAGATTTTGTGTTAAGTCAATATATGTTTTAGGAAAG
ATCTGGATGGATGAAAATATCAAGAAGCAGAATCACACTAATCAGGTCATGTTTTTCTTA
GTGCGTGATAGAAGGCCCTATGGCACAAGCCCAATGGATTTCGGTCAGGTTTTTAATATG
TTTGATAATGAGCCCAGTACAGCGACTATTAAGAATGATTTGCGAGATAGGTTCCAAGTG
TTGCGGAAATTCCATGCCACCGTGGTAGGTGGTCCCTCGGGTATGAAGGAGCAGGCGTTG
ATTAAGAGGTTTTTTAGGGTGAATAATCATGTGGTGTATAATCATCAAGAGGCTGCGAAG
TATGAGAACCATACGGAGAATGCGTTGTTGTTGTATATGGCATGTACGCATGCCTCTAAT
CCTGTGTATGCTACGCTGAAAATACGCATCTATTTCTATGATGCAGTAACAAATTAA
>KJ887988
ATGTCGAAGCGACCCGCCGATATAATTATTTCCACTCCCGCCTCGAAGGTGCGTCGAAGG
CTGAACTTCGACAGCCCGTTCAGCAGCCGTGCTGCTGTCCCCATTGTCCAAGGCACAAAC
AAGCGTCGAGCATGGACGTTCCGGCCCATGTATCGAAAGCCCAGAATGTACAGAACGTAC
AGAAGTCCTGATGTTCCTCGAGGATGTGAAGGTCCATGTAAGGTACAATCCTATGAACAG
AGAGACGATGTGAAGCACACCGGTGCTGTTCGTTGTGTCAGTGATGTTACGCGTGGTTCG
GGTATTACTCATAGGGTAGGGAAGAGATTTTGTGTTAAGTCAATATATGTTTTAGGAAAG
ATCTGGATGGATGAAAATATCAAGAAGCAGAATCACACTAATCAGGTCATGTTTTTCTTA
GTGCGTGATAGAAGGCCCTATGGCACAAGCCCAATGGATTTCGGTCAGGTTTTTAATATG
TTTGATAATGAGCCCAGTACAGCGACTATTAAGAATGATTTGCGAGATAGGTTCCAAGTG
TTGCGGAAATTCCATGCCACCGTGGTAGGTGGTCCCTCGGGTATGAAGGAGCAGGCGTTG
ATTAAGAGGTTTTTTAGGGTGAATAATCATGTGGTGTATAATCATCAAGAGGCTGCGAAG
TATGAGAACCATACGGAGAATGCGTTGTTGTTGTATATGGCATGTACGCATGCCTCTAAT
CCTGTGTATGCTACGCTGAAAATACGCATCTATTTCTATGATGCAGTAACAAATTAA
>KJ887984
ATGTCGAAGCGACCCGCCGATATAATTATTTCCACTCCCGCCTCGAAGGTGCGTCGAAGG
CTGAACTTCGACAGCCCGTTCAGCAGCCGTGCTGCTGTCCCCATTGTCCAAGGCACAAAC
AAGCGTCGAGCATGGACGTTCCGGCCCATGTATCGAAAGCCCAGAATGTACAGAACGTAC
AGAAGTCCTGATGTTCCTCGAGGATGTGAAGGTCCATGTAAGGTACAATCCTATGAACAG
AGAGACGATGTGAAGCACACCGGTGCTGTTCGTTGTGTCAGTGAGGTTACGCGTGGTTCG
GGTATTACTCATAGGGTAGGGAAGAGATTTTGTGTTAAGTCAATATATGTTTTAGGAAAG
ATCTGGATGGATGAAAATATCAAGAAGCAGAATCACACTAATCAGGTCATGTTGTTCTTA
GTGCGTGATAGAAGGCCCTATGGCACAAGCCCAATGGATTTCGGTCAGGTTTTTAATATG
TTTGATAATGAGCCCAGTACAGCGACTATTAAGAATGATTTGCGAGATAGGTTCCAAGTG
TTGCGGAAATTCCATGCCACCGTGGTAGGTGGTCCCTCGGGTATGAAGGAGCAGGCGTTG
ATTAAGAGGTTTTTTAGGGTGAATAATCATGTGGTGTATAATCATCAAGAGGCTGCGAAG
TATGAGAACCATACGGAGAATGCGTTGTTGTTGTATATGGCATGTACGCATGCCTCTAAT
CCTGTGTATGCTACGCTGAAAATACGCATCTATTTCTATGATGCAGTAACAAATTAA
>KJ887989
ATGTCGAAGCGACCCGCCGATATAATTATTTCCACTCCCGCCTCGAAGGTGCGTCGAAGG
CTGAACTTCGACAGCCCGTTCAGCAGCCGTGCTGCTGTCCCCATTGTCCAAGGCACAAAC
AAGCGTCGAGCATGGACGTTCCGGCCCATGTATCGAAAGCCCAGAATGTACAGAACGTAC
AGAAGTCCTGATGTTCCTCGAGGATGTGAAGGTCCATGTAAGGTACAATCCTATGAACAG
AGAGACGATGTGAAGCACACCGGTGCTGTTCGTTGTGTCAGTGATGTTACGCGTGGTTCG
GGTATTACTCATAGGGTAGGGAAGAGATTTTGTGTTAAGTCAATATATGTTTTAGGAAAG
ATCTGGATGGATGAAAATATCAAGAAGCAGAATCACACTAATCAGGTCATGTTTTTCTTA
GTGCGTGATAGAAGGCCCTATGGCACAAGCCCAATGGATTTCGGTCAGGTTTTTAATATG
TTTGATAATGAGCCCAGTACAGCGACTATTAAGAATGATTTGCGAGATAGGTTCCAAGTG
TTGCGGAAATTCCATGCCACCGTGGTAGGTGGTCCCTCGGGTATGAAGGAGCAGGCGTTG
ATTAAGAGGTTTTTTAGGGTGAATAATCATGTGGTGTATAATCATCAAGAGGCTGCGAAG
TATGAGAACCATACGGAGAATGCGTTGTTATTGTATATGGCATGTACGCATGCCTCTAAT
CCTGTGTATGCTACGCTGAAAATACGCATCTATTTCTATGATGCAGTAACAAATTAA
>KJ887971
ATGTCGAAGCGACCCGCCGATATAATTATTTCCACTCCCGCCTCGAAGGTGCGTCGAAGG
CTGAACTTCGACAGCCCGTTCAGCAGCCGTGCTGCTGTCCCCATTGTCCAAGGCACAAAC
AAGCGTCGAGCATGGACGTTCCGGCCCATGTATCGAAAGCCCAGAATGTACAGAACGTAC
AGAAGTCCTGATGTTCCTCGAGGATGTGAAGGTCCATGTAAGGTACAATCCTATGAACAG
AGAGACGATGTGAAGCACACCGGTGCTGTTCGTTGTGTCAGTGATGTTACGCGTGGTTCG
GGTATTACTCATAGGGTAGGGAAGAGATTTTGTGTTAAGTCAATATATGTGTTAGGAAAG
ATCTGGATGGATGAAAATATCAAGAAGCAGAATCACACTAATCAGGTCATGTTTTTCTTA
GTGCGTGATAGAAGGCCCTATGGCACAAGCCCAATGGATTTCGGTCAGGTTTTTAATATG
TTTGATAATGAGCCCAGTACAGCGACTATTAAGAATGATTTGCGAGATAGGTTCCAAGTG
TTGCGGAAATTCCATGCCACCGTGGTAGGTGGTCCCTCGGGTATGAAGGAGCAGGCGTTG
ATTAAGAGGTTTTTTAGGGTGAATAATCATGTGGTGTATAATCATCAAGAGGCTGCGAAG
TATGAGAACCATACGGAGAATGCGTTGTTGTTGTATATGGCATGTACGCATGCCTCTAAT
CCTGTGTATGCTACGCTGAAAATACGCATCTATTTCTATGATGCAGTAACAAATTAA
>KJ887892
ATGTCGAAGCGACCCGCCGATATAATTATTTCCACTCCCGCCTCGAAGGTGCGTCGAAGG
CTGAACTTCGACAGCCCGTTCAGCAGCCGTGCTGCTGTCCCCATTGTCCAAGGCACAAAC
AAGCGTCGAGCATGGACGTTCCGGCCCATGTATCGAAAGCCCAGAATGTACAGAACGTAC
AGAAGTCCTGATGTACCTCGAGGATGTGAAGGTCCATGTAAGGTACAATCCTATGAACAG
AGAGACGATGTGAAGCACACCGGTGCTGTTCGTTGTGTCAGTGATGTTACGCGTGGTTCG
GGTATTACTCATAGGGTAGGGAAGAGATTTTGTGTTAAGTCAATATATGTTTTAGGAAAG
ATCTGGATGGATGAAAATATCAAGAAGCAGAATCACACTAATCAGGTCATGTTTTTCTTA
GTGCGTGATAGAAGGCCCTATGGCACAAGCCCAATGGATTTCGGTCAGGTTTTTAATATG
TTTGATAATGAGCCCAGTACAGCGACTATTAAGAATGATTTGCGAGATAGGTTCCAAGTG
TTGCGGAAATTCCATGCCACCGTGGTAGGTGGTCCCTCGGGTATGAAGGAGCAGGCGTTG
ATTAAGAGGTTTTTTAGGGTGAATAATCATGTGGTGTATAATCATCAAGAGGCTGCGAAG
TATGAGAACCATACGGAGAATGCGTTGTTGTTGTATATGGCATGTACGCATGCCTCTAAT
CCTGTGTATGCTACGCTGAAAATACGCATCTATTTTTATGATGCAGTAACAAATTAA
>KJ887987
ATGTCGAAGCGACCCGCCGATATAATTATTTCCACTCCCGCCTCGAAGGTGCGTCGAAGG
CTAAACTTCGACAGCCCGTTCAGCAGCCGTGCTGCTGTCCCCATTGTCCAAGGCACAAAC
AAGCGTCGAGCATGGACGTTCCGGCCCATGTATCGAAAGCCCAGAATGTACAGAACGTAC
AGAAGTCCTGATGTTCCTCGAGGATGTGAAGGTCCATGTAAGGTACAATCCTATGAACAT
AGAGACGATGTGAAGCACACCGGTGCTGTTCGTTGTGTCAGTGATGTTACGCGTGGTTCG
GGTATTACTCATAGGGTAGGGAAGAGATTTTGTGTTAAGTCAATATATGTTTTAGGAAAG
ATCTGGATGGATGAAAATATCAAGAAGCAGAATCACACTAATCAGGTCATGTTTTTCTTA
GTGCGTGATAGAAGGCCCTATGGCACAAGCCCAATGGATTTCGGTCAGGTTTTTAATATG
TTTGATAATGAGCCCAGTACAGCGACTATTAAGAATGATATGCGAGATAGGTTCCAAGTG
TTGCGGAAATTCCATGCCACCGTGGTAGGTGGTCCCTCGGGTATGAAGGAGCAGGCGTTG
ATTAAGAGGTTTTTTAGGGTGAATAATCATGTGGTGTATAATCATCAAGAGGCTGCGAAG
TATGAGAACCATACGGAGAATGCGTTGTTGTTGTATATGGCATGTACGCATGCCTCTAAT
CCTGTGTATGCTACGCTGAAAATACGCATCTATTTCTATGATGCAGTAACAAATTAA
>KJ888011
ATGTCGAAGCGACCCGCCGATATAATTATTTCCACTCCCGCCTCGAAGGTGCGTCGAAGG
CTGAACTTCGACAGCCCGTTCAGCAGCCGTGCTGCTGTCCCCATTGTCCAAGGCACAAAC
AAGCGTCGAGCATGGACGTTCCGGCCCATGTATCGAAAGCCCAGAATGTACAGAACGTAC
AGAAGTCCTGATGTTCCTCGAGGATGTGAAGGTCCATGTAAGGTACAATCCTATGAACAG
AGAGACGATGTTAAGCACACCGGTGCTGTTCGTTGTGTCAGTGATGTTACGCGTGGTTCG
GGTATTACTCATAGGGTAGGGAAGAGATTTTGTGTTAAGTCAATATATGTTTTAGGAAAG
ATCTGGATGGATGAAAATATCAAGAAGCAGAATCACACTAATCAGGTCATGTTTTTCTTA
GTGCGTGATAGAAGGCCCTATGGCACAAGCCCAATGGATTTCGGTCAGGTTTTTAATATG
TTTGATAATGAGCCCAGTACAGCGACTATTAAGAATGATTTGCGAGATAGGTTCCAAGTG
TTGCGGAAATTCCATGCCACCGTGGTAGGTGGTCCCTCGGGTATGAAGGAGCAGGCGTTG
ATTAAGAGGTTTTTTAGGGTGAATAATCATGTGGTGTATAATCATCAAGAGGCGGCGAAG
TATGAGAACCATACGGAGAATGCGTTGTTGTTGTATATGGCATGTACGCATGCCTCTAAT
CCTGTGTATGCTACGCTGAAAATACGCATCTATTTCTATGATGCAGTAACAAATTAA
>KJ887998
ATGTCGAAGCGACCCGCCGATATAATTATTTCCACTCCCGCCTCGAAGGTGCGTCGAAGG
CTGAACTTCGACAGCCCGTTCAGCAGCCGTGCTGCTGTCCCCATTGTCCAAGGCACAAAC
AAGCGTCGAGCATGGACGTTCCGGCCCATGTATCGAAAGCCCAGAATGTACAGAACGTAC
AGAAGTCCTGATGTTCCTCGAGGATGTGAAGGTCCATGTAAGGTACAATCCTATGAACAG
AGAGACGATGTTAAGCACACCGGTGCTGTTCGTTGTGTCAGTGATGTTACGCGTGGTTCG
GGTATTACGCATAGGGTAGGGAAGAGATTTTGTGTTAAGTCAATATATGTTTTAGGAAAG
ATCTGGATGGATGAAAATATCAAGAAGCAGAATCACACTAATCAGGTCATGTTTTTCTTA
GTGCGTGATAGAAGGCCCTATGGCACAAGCCCAATGGATTTCGGTCAGGTTTTTAATATG
TTTGATAATGAGCCCAGTACAGCGACTATTAAGAATGATTTGCGAGATAGGTTCCAAGTG
TTGCGGAAATTCCATGCCACCGTGGTAGGTGGTCCCTCGGGTATGAAGGAGCAGGCGTTG
ATTAAGAGGTTTTTTAGGGTGAATAATCATGTGGTGTATAATCATCAAGAGGCGGCGAAG
TATGAGAACCATACGGAGAATGCGTTGTTGTTGTATATGGCATGTACGCATGCCTCTAAT
CCTGTGTATGCGACGCTGAAAATACGCATCTATTTCTATGATGCAGTAACAAATTAA
>KJ887961
ATGTCGAAGCGACCCGCCGATATAATTATTTCCACTCCCGCCTCGAAGGTGCGTCGAAGG
CTGAACTTCGACAGCCCGTTCAGCAGCCGTGCTGCTGTCCCCATTGTCCAAGGCACAAAC
AAGCGTCGAGCATGGACGTTACGGCCCATGTATCGAAAGCCCAGAATGTACAGAACGTAC
AGAAGTCCTGATGTTCCTCGAGGATGTGAAGGCCCATGTAAGGTACAATCCTATGAACAG
AGAGACGATGTTAAGCACACCGGTGCTGTTCGTTGTGTCAGTGATGTTACGCGTGGTTCG
GGTATTACACATAGGGTGGGGAAGAGATTTTGTGTTAAGTCAATATATGTTTTAGGAAAG
ATCTGGATGGATGAAAATATCAAGAAGCAGAATCACACGAATCAGGTCATGTTTTTCTTA
GTGCGTGATAGAAGGCCCTATGGCACAAGCCCAATGGATTTCGGTCAGGTTTTTAATATG
TTTGATAATGAGCCCAGTACAGCGACTATTAAGAATGATTTGCGAGATAGGTTCCAAGTG
TTGCGGAAATTCCATGCCACCGTGATAGGTGGTCCCTCGGGTATGAAGGAGCAGGCGTTG
ATTAAGAGGTTTTTTAGGGTGAATAATCATGTGGTGTATAATCATCAAGAGGCTGCGAAG
TATGAGAACCATACGGAGAATGCGTTGTTGTTGTATATGGCATGTACGCATGCCTCTAAT
CCTGTGTATGCTACGCTGAAAATACGCATCTATTTCTATGATGCAGTAACAAATTAA
>AF155806
ATGTCGAAGCGTCCCGCCGATATAATCATTTCCACTCCCGTCTCGAAGGTGCGTCGAAGG
CTGAACTTCGACAGCCCGTTCAGCAGCCGTGCTGCTGTCCCCATTGTCCAAGGCACAAAC
AAGCGTCGATCATGGACGTTCCGGCCCATGTACCGAAAGCCCAGAATGTACAGAATGTTC
AAAAGCCCTGATGTTCCGCGTGGCTGTGAAGGCCCATGTAAGGTTCAATCTTATGAACAG
CGAGATGACGTTAAGCATACTGGCAGTGTTCGTTGTGTTAGTGATGTCACGCGTGGTTCG
GGAATTACACATAGAGTAGGTAAAAGGTTCTGTATCAAGTCTATATATGTGTTAGGTAAG
ATATGGATGGATGAAAACATCAAGAAGCAGAACCATACAAACCAGGTCATGTTCTTCTTA
GTCCGTGACAGAAGGCCCTATGGCAATAGCCCCATGGACTTTGGACAGGTTTTTAATATG
TTTGATAATGAGCCCAGTACAGCCACTGTGAAGAACGATCTTAGGGATAGGTATCGAGTT
ATGCGGAAGTTTCATGCCACCGTTGTTGGGGGTCCTTCTGGAATGAAGGAGCAGGCTTTG
GTGAGGAGATTTTTTAGGATAAATAATCATGTTGTGTATAATCACCAGGAGGCAGCTAAG
TATGAGAATCATACAGAGAATGCGTTATTGTTGTATATGGCATGTACGCATGCCTCTAAT
CCAGTGTATGCTACGCTTAAAATACGCATCTATTTTTATGATGCAGTAACAAATTAA
>NC_003803
ATGTCGAAGCGTCCCGCCGATATAATCATTTCCACTCCCGTCTCGAAGGTGCGTCGAAGG
CTGAACTTCGACAGCCCGTTCAGCAGCCGTGCTGCTGTCCCCATTGTCCAAGGCACAAAC
AAGCGTCGATCATGGACGTTCCGGCCCATGTACCGAAAGCCCAGAATGTACAGAATGTTC
AAAAGCCCTGATGTTCCGCGTGGCTGTGAAGGCCCATGTAAGGTTCAATCTTATGAACAG
CGAGATGACGTTAAGCATACTGGCAGTGTTCGTTGTGTTAGTGATGTCACGCGTGGTTCG
GGAATTACACATAGAGTAGGTAAAAGGTTCTGTATCAAGTCTATATATGTGTTAGGTAAG
ATATGGATGGATGAAAACATCAAGAAGCAGAACCATACAAACCAGGTCATGTTCTTCTTA
GTCCGTGACAGAAGGCCCTATGGCAATAGCCCCATGGACTTTGGACAGGTTTTTAATATG
TTTGATAATGAGCCCAGTACAGCCACTGTGAAGAACGATCTTAGGGATAGGTATCGAGTT
ATGCGGAAGTTTCATGCCACCGTTGTTGGGGGTCCTTCTGGAATGAAGGAGCAGGCTTTG
GTGAGGAGATTTTTTAGGATAAATAATCATGTTGTGTATAATCACCAGGAGGCAGCTAAG
TATGAGAATCATACAGAGAATGCGTTATTGTTGTATATGGCATGTACGCATGCCTCTAAT
CCAGTGTATGCTACGCTTAAAATACGCATCTATTTTTATGATGCAGTAACAAATTAA
