# Supplementary material for: Gene Overlapping as a Modulator of Begomovirus Evolution
Source: Microorganisms. 2022 Feb 4;10(2):366. doi: 10.3390/microorganisms10020366 (PMC8875319; doi:10.3390/microorganisms10020366)
Supplement: Supplementary file 1 [file microorganisms-10-00366-s001.zip › File S1/South_African_cassava_mosaic_virus/DNA_AC4.fasta]

>KJ888097 AC4 Geminiviridae Begomovirus South African cassava mosaic virus
TTACATTAAGAGCCTCCGTCTTACTTGCTGCGTTAAGAGCCTTGGCGTAAGCGTCATTAGCTGATTGTTGTCCTCCCCGGGCAGATCGTCCGTCGATCTGAAACTCGCCCCATTGGATGGTGTCTCCGTCCTTGTCCAGATAGGACTTAACGTCAGAGCTGGATTTAGCTCCCTGAATGTTTGGATGGAAATGTGCGGACCTGGAAGGGGATATGAGGTCGAAGAATCGTTGATTGGTACAATTGTACTTGCCCTCGAACTGAATGAGGGCATGCAAATGAGGTTCCCCATTTTCAT
>KJ888095 AC4 Geminiviridae Begomovirus South African cassava mosaic virus
TTACATTAAGAGCCTCCGTCTTACTTGCTGCGTTAAGAGCCTTGGCGTAAGCGTCATTAGCTGATTGTTGTCCTCCCCGGGCAGATCGTCCGTCGATCTGAAACTCGCCCCATTGGATGGTGTCTCCGTCCTTGTCCAGATAGGACTTAACGTCAGAGCTGGATTTAGCTCCCTGAATGTTTGGATGGAAATGTGCGGACCTGGAAGGGGATATGAGGTCGAAGAATCGTTGATTGGTACAATTGTACTTGCCCTCGAACTGAATGAGGGCATGCAAATGAGGTTCCCCATTTTCAT
>KJ888094 AC4 Geminiviridae Begomovirus South African cassava mosaic virus
TTACATTAAGAGCCTCCGTCTTACTTGCTGCGTTAAGAGCCTTGGCGTAAGCGTCATTGGCTGATTGTTGTCCTCCCCGGGCAGATCGTCCGTCGATCTGAAACTCGCCCCATTGGACGGTGTCTCCGTCCTTGTCCAGATAGGATTTAACGTCAGAGCTGGATTTAGCTCCCTGAATGTTTGGATGGAAATGTGCGGACCTGGAAGGGGATATGAGGTCGAAGAATCGTTGATTGGTACAATTGTACTTGCCCTCGAACTGAATGAGGGCATGCAAATGAGGTTCCCCATTTTCAT
>KJ888093 AC4 Geminiviridae Begomovirus South African cassava mosaic virus
TTACATTAAGAGCCTCCGTCTTACTTGCTGCGTTAAGAGCCTTGGCGTAAGCGTCATTGGCTGATTGTTGTCCTCCCCGGGCAGATCGTCCGTCGATCTGAAACTCGCCCCATTGGACGGTGTCTCCGTCCTTGTCCAGATAGGATTTAACGTCAGAGCTGGATTTAGCTCCCTGAATGTTTGGATGGAAATGTGCGGACCTGGAAGGGGATATGAGGTCGAAGAATCGTTGATTGGTACAATTGTACTTGCCCTCGAACTGAATGAGGGCATGCAAATGAGGTTCCCCATTTTCAT
>KJ888090 AC4 Geminiviridae Begomovirus South African cassava mosaic virus
TTACATTAAGAGCCTCCGTCTTACTTGCTGCGTTAAGAGCCTTGGCGTAAGCGTCATTGGCTGATTGTTGTCCTCCCCGGGCAGATCGTCCGTCGATCTGAAACTCGCCCCATTGGACGGTGTCTCCGTCCTTGTCCAGATAGGATTTAACGTCAGAGCTGGATTTAGCTCCCTGAATGTTTGGATGGAAATGTGCGGACCTGGAAGGGGATATGAGGTCGAAGAATCGTTGATTGGTACAATTGTACTTGCCCTCGAACTGAATGAGGGCATGCAAATGAGGTTCCCCATTTTCAT
>KJ888089 AC4 Geminiviridae Begomovirus South African cassava mosaic virus
TTACATTAAGAGCCTCCGTCTTACTTGCTGCGTTAAGAGCCTTGGCGTAAGCGTCATTGGCTGATTGTTGTCCTCCCCGGGCAGATCGTCCGTCGATCTGAAACTCGCCCCATTGGACGGTGTCTCCGTCCTTGTCCAGATAGGATTTAACGTCAGAGCTGGATTTAGCTCCCTGAATGTTTGGATGGAAATGTGCGGACCTGGAAGGGGATATGAGGTCGAAGAATCGTTGATTGGTACAATTGTACTTGCCCTCGAACTGAATGAGGGCATGCAAATGAGGTTCCCCATTTTCAT
>KJ888063 AC4 Geminiviridae Begomovirus South African cassava mosaic virus
TTACATTAAGAGCCTCCGTCTTACTTGCTGCGTTAAGAGCCTTGGCGTAAGCGTCATTGGCTGATTGTTGTCCTCCCCGGGCAGATCGTCCGTCGATCTGAAACTCGCCCCATTGGATGGTGTCTCCGTCCTTGTCCAGATAGGACTTAACGTCAGAGCTGGATTTAGCTCCCTGAATGTTTGGATGGAAATGTGCGGACCTGGAAGGGGATATGAGGTCGAAGAATCGTTGATTGGTACAATTGTACTTGCCCTCGAACTGAATGAGGGCATGCAAATGAGGTTCCCCATTGTCAT
>KJ888057 AC4 Geminiviridae Begomovirus South African cassava mosaic virus
CTAGTTCCCGTATGACATTAAGAGCCTCCGTCTTACTTGCTGCGTTAAGAGCCTTGGCGTAAGCGTCATTGGCTGATTGTTGACCTCCCCGGGCAGATCGTCCGTCGATCTGAAACTCGCCCCATTGGATGGTGTCTCCGTCCTTGTCCAGATAGGACTTAACGTCAGAGCTGGATTTAGCTCCCTGAATGTTTGGATGGAAATGTGCGGACCTGGAAGGGGATATGAGGTCGAAGAATCGTTGATTGGTACAATTGTACTTGCCCTCGAACTGAATGAGGGCATGCAAATGAGGTTCCCCATTTTCAT
>KJ888056 AC4 Geminiviridae Begomovirus South African cassava mosaic virus
CTAGTTCCCGTATGACATTAAGAGCCTCCGTCTTACTTGCTGCGTTAAGAGCCTTGGCGTAAGCGTCATTGGCTGATTGTTGACCTCCCCGGGCAGATCGTCCGTCGATCTGAAACTCGCCCCATTGGATGGTGTCTCCGTCCTTGTCCAGATAGGACTTAACGTCAGAGCTGGATTTAGCTCCCTGAATGTTTGGATGGAAATGGGCGGACCTGGAAGGGGATATGAGGTCGAAGAATCGTTGATTGGTACAATTGTACTTGCCCTCGAACTGAATGAGGGCATGCAAATGAGGTTCCCCATTTTCAT
>KJ888054 AC4 Geminiviridae Begomovirus South African cassava mosaic virus
TTACATTAAGAGCCTCCGTCTTACTTGCTGCGTTAAGAGCCTTGGCGTAAGCGTCATTAGCTGATTGTTGTCCTCCCCGGGCAGATCGTCCGTCGATCTGAAACTCGCCCCATTGGATGGTGTCTCCGTCCTTGTCCAGATAGGACTTAACGTCAGAGCTGGATTTAGCGCCCTGAATGTTTGGATGGAAATGTGCGGACCTGGAAGGGGATATGAGGTCGAAGAATCGTTGATTGGTACAATTGTACTTGCCCTCGAACTGAATGAGGGCATGCAAATGAGGTTCCCCATTTTCAT
>KJ888052 AC4 Geminiviridae Begomovirus South African cassava mosaic virus
TTACATTAAGAGCCTCCGTCTTACTTGCTGCGTTAAGAGCCTTGGCGTAAGCGTCATGGGCTGATTGTTGTCCTCCCCGGGCAGATCGTCCGTCGATCTGAAACTCGCCCCATTGGATGGTGTCTCCGTCCTTGTCCAAATAGGACTTAACGTCAGAGCTGGATTTAGCTCCCTGGATGTTTGGATGGAAATGTGCGGACCTGGAAGGGGATATGAGGTCGAAGAATCGTTGATTGGTACAATTGTACTTGCCCTCGAACTGAATGAGGGCGTGCAAATGAGGTTCCCCATTTTCAT
>KJ888046 AC4 Geminiviridae Begomovirus South African cassava mosaic virus
TTACATGAAGAGCCTCTGACTTATTTGCTGAGTTAAGAGCCTTGGCGTAAGCGTCATTTGCGGATTGTTGTCCGCCCCGAGCAGATCGTCCGTCGATCTGAAACTCGCCCCATTGGATGGTGTCTCCGTCCTTGTCCAGATAGGACTTGACGTCGGAGCTTGATTTAGCTCCCTGAATGTTTGGGTGGAAATGGGCGGACCTGGAAGGGGATACGAGGTCGAAGAATCGTTGGTTGGTACAATTGTACTTGCCCTCGAACTGAATGAGGGCATGCAGATGAGGTTCCCCATTTCCAT
>KJ888045 AC4 Geminiviridae Begomovirus South African cassava mosaic virus
TTACATTAAGAGCCTCCGTCTTACTTGCTGCGTTAAGAGCCTTGGCGTAAGCGTCATTGGCTGATTGTTGTCCTCCCCGGGCAGATCGTCCGTCGATCTGAAACTCGCCCCATTGGATGGTGTCGCCGTCCTTGTCCAGATAGGACTTAACGTCAGAGCTGGATTTAGCTCCCTGAATGTTTGGATGGAAATGTGCGGACCTGGAAGGGGATATGAGGTCGAAGAATCGTTGATTGGTACAATTGTACTTGCCCTCGAACTGAATGAGGGCATGCAAATGAGGTTCCCCATTTTCAT
>KJ888044 AC4 Geminiviridae Begomovirus South African cassava mosaic virus
TTACATTAAGAGCCTCTGTCTTACTTGCTGCGTTAAGAGCCTTGGCGTAAGCGTCATTGGCTGATTGTTGTCCTCCCCGGGCAGATCGTCCGTCGATCTGAAACTCGCCCCATTGGATGGTGTCTCCGTCCTTGTCCAGATAGGACTTAACGTCAGAGCTGGATTTAGCTCCCTGAATGTTTGGATGGAAATGTGCGGACCTGGAAGGGGATATGAGGTCGAAGAATCGTTGATTGGTACAATTGTACTTGCCCTCGAACTGAATGAGGGCATGCAAATGAGGTTCCCCATTTTCAT
>KJ888043 AC4 Geminiviridae Begomovirus South African cassava mosaic virus
TTACATTAAGAGCCTCCGTCTTACTTGCTGCGTTAAGAGCCTTGGCGTAAGCGTCATTGGCTGATTGTTGTCCTCCCCGGGCAGATCGTCCGTCGATCTGAAACTCGCCCCATTGGATGGTGTCTCCGTCCTTGTCCAGATAGGACTTAACGTCAGAGCTGGATTTAGCTCCCTGAATGTTTGGATGGAAATGTGCGGATCTGGAAGGGGATATGAGGTCGAAGAATCGTTGATTGGTACAATTGTACTTGCCCTCGAACTGAATGAGGGCATGCAAATGAGGTTCCCCATTTTCAT
>KJ888042 AC4 Geminiviridae Begomovirus South African cassava mosaic virus
TTACATTAAGAGCCTCCGTCTTACTTGCTGCGTTAAGAGCCTTGGCGTAAGCGTCATTGGCTGATTGTTGTCCTCCCCGGGCAGATCGTCCGTCGATCTGAAACTCGCCCCATTGGATGGTGTCTTCGTCCTTGTCCAGATAGGACTTAACGTCAGAGCTGGATTTAGCTCCCTGAATGTTTGGATGGAAATGTGCGGACTTGGAAGGGGATATGAGGTCGAAGAATCGTTGATTGGTACAATTGTACTTGCCCTCGAACTGAATGAGGGCATGCAAATGAGGTTCCCCATTTTCAT
>KJ888041 AC4 Geminiviridae Begomovirus South African cassava mosaic virus
TTACATTAAGAGCCTCCGTCTTACTTGCTGCGTTAAGAGCCTTGGCGTAAGCGTCATTGGCTGATTGTTGTCCTCCCCGGGCAGATCGTCCGTCGATCTGAAACTCGCCCCATTGGATGGTGTCTCCGTCCTTGTCCAGATAGGACTTAACGTCAGAGCTGGATTTAGCTCCCTGAATGTTTGGATGGAAATGTGCGGACCTGGAAGGGGATATGAGGTCGAAGAATCGGTGATTGGTACAATTGTATTTGCCCTCGAACTGAATGAGGGCATGCAAATGAGGTTCCCCATTTTCAT
>KJ888040 AC4 Geminiviridae Begomovirus South African cassava mosaic virus
TTACATTAAGAGCCTCCGTCTTACTTGCTGCGTTAAGAGCCTTGGCGTAAGCGTCATTGGCTGATTGTTGTCCTCCCCGGGCAGATCGTCCGTCGATCTGAAACTCGCCCCATTGGATGGTGTCTCCGTCCTTGTCCAGATAGGACTTAACGTCAGAGCTGGATTTAGCTCCCTGAATGTTTGGATGGAAATGTGCGGACCTGGAAGGGGATATGAGGTCGAAGAATCGTTGATTGGTACAATTGTACTTGCCCTCGAACTGAATGAGGGCATGCAAATGAGGTTCCCCATTTTCAT
>KJ888037 AC4 Geminiviridae Begomovirus South African cassava mosaic virus
TTACATTAAGAGCCTCCGTCTTACTTGCTGCGTTAAGAGCCTTGGCGTAAGCGTCATTGGCTGATTGTTGTCCTCCCCGGGCAGATCGTCCGTCGATCTGAAACTCGCCCCATTGGATGGTGTCTCCGTCCTTGTCCAGATAGGACTTAACGTCAGAGCTGGATTTAGCTCCCTGAATGTTTGGATGGAAATGTGCGGACCTGGAAGGGGATATGAGGTCGAAGAATCGTTGATTGGTACAATTGTACTTGCCCTCGAATTGAATGAGGGCATGCAAATGAGGTTCCCCATTTTCAT
>KJ888036 AC4 Geminiviridae Begomovirus South African cassava mosaic virus
TTACATTAAGAGCCTCCGTCTTACTTGCTGCGTTAAGAGCCTTGGCGTAAGCGTCATTGGCTGATTGTTGTCCTCCCCGGGCAGATCGTCCGTCGATCTGAAACTCGCCCCATTGGATGGTGTCTCCGTCCTTGTCCAGATAGGACTTAACGTCAGAGCTGGATTTAGCTCCCTGAATGTTTGGATGGAAATGTGCGGACCTGGAAGGGGATATGAGGTCGAAGAATCGTTGATTGGTACAATTGTACTTGCCCTCGAACTGAATGAGGGCATGCAAATGAGGTTCCCCATTTTCAT
>KJ888034 AC4 Geminiviridae Begomovirus South African cassava mosaic virus
CTAGTTCCCGTATGACATTAAGAGCCTCCGTCTTACTTGCTGCGTTAAGAGCCTTGGCGTAAGCGTCATTGGCTGATTGTTGACCTCCCCGGGCAGATCGTCCGTCGATCTGAAACTCGCCCCATTGGATGGTGTCTCCGTCCTTGTCCAGATAGGACTTAACGTCAGAGCTGGATTTAGCTCCCTGAATGTTTGGATGGAAATGTGCGGACCTGGAAGGGGATATGAGGTCGAAGAATCGTTGATTGGTACAATTGTACTTGCCCTCGAACTGAATGAGGGCATGCAAATGAGGTTCCCCATTTTCAT
>KJ888033 AC4 Geminiviridae Begomovirus South African cassava mosaic virus
TTACATTAAGAGCCTCCGTCTTACTTGCTGCGTTAAGAGCCTTGGCGTAAGCGTCATTGGCTGATTGTTGTCCTCCCCGGGCAGATCGTCCGTCGATCTGAAACTCGCCCCATTGGATGGTGTCTCCGTCCTTGTCCAGATAGGACTTAACGTCAGAGCTGGATTTAGCTCCCTGAATGTTTGGATGGAAATGTGCGGACCTGGAAGGGGATAGGAGGTCGAAGAATCGTTGATTGGTACAATTGTACTTGCCCTCGAACTGAATGAGGGCATGCAAATGAGGTTCCCCATTTTCAT
>KJ888032 AC4 Geminiviridae Begomovirus South African cassava mosaic virus
TTACATTAAGAGCCTCCGTCTTACTTGCTGCGTTAAGAGCCTTGGCGTAAGCGTCATTGGCTGATTGTTGTCCTCCCCGGGCAGATCGTCCGTCGATCTGAAACTCGCCCCATTGGATGGTGTCTCCGTCCTTGTCCAGATAGGACTTAACGTCAGAGCTGGATTTAGCTCCCTGAATGTTTGGATGGAAATGTGCGGACCTGGAAGGGGATATGAGGTCGAAGAATCGGTGATTGGTACAATTGTATTTGCCCTCGAACTGAATGAGGGCATGCAAATGAGGTTCCCCATTTTCAT
>KJ888031 AC4 Geminiviridae Begomovirus South African cassava mosaic virus
TTACATTAAGAGCCTCCGTCTTACTTGCTGCGTTAAGAGCCTTGGCGTAAGCGTCATTGGCTGATTGTTGTCCTCCCCGGGCAGATCGTCCGTCGATCTGAAACTCGCCCCACTGGATGGTGTCTCCGTCCTTGTCCAGATAGGACTTAACGTCAGAGCTGGATTTAGCTCCCTGAATGTTTGGATGGAAATGTGCGGACCTGGAAGGGGATATGAGGTCGAAGAATCGTTGATTGGTACAATTGTACTTGCCCTCGAACTGAATGAGGGCATGCAAATGAGGTTCCCCATCTTCAT
>KJ888030 AC4 Geminiviridae Begomovirus South African cassava mosaic virus
TTACATTAAGAGCCTCCGTCTTACTTGCTGCGTTAAGAGCCTTGGCGTAAGCGTCATTGGCTGATTGTTGTCCTCCCCGGGCAGATCGTCCGTCGATCTGAAACTCGCCCCATTGGATGGTGTCTCCGTCCTTGTCCAGATAGGACTTAACGTCAGAGCTGGATTTAGCTCCCTGAATGTTTGGATGGAAATGTGCGGACCTGGAAGGGGATATGAGGTCGAAGAATCGTTGATTGGTACAATTGTACTTGCCCTCGAACTGAATGAGGGCATGCAAATGAGGTTCCCCATTTTCAT
>KJ888029 AC4 Geminiviridae Begomovirus South African cassava mosaic virus
TTACATTAAGAGCCTCCGTCTTACTTGCTGCGTTAAGAGCCTTGGCGTAAGCGTCATTGGTTGATTGTTGTCCGCCCCGGGCAGATCGTCCGTCGATCTGAAACTCGCCCCATTGGATGGTGTCTCCGTCCTTGTCCAGATAGGACTTAACGTCAGAGCTGGATTTAGCTCCCTGAATGTTTGGATGGAAATGTGCGGACCTGGAAGGGGATATGAGGTCGAAGAATCGTTGATTGGTACAATTGTACTTGCCCTCGAACTGAATGAGGGCATGCAAATGAGGTTCCCCATTTTCAT
>KJ888028 AC4 Geminiviridae Begomovirus South African cassava mosaic virus
TTACATTAAGAGCCTCCGTCTTACTTGCTGTGTTAAGAGCCTTGGCGTAAGCGTCATTGGCTGATTGTTGTCCTCCCCGGGCAGATCGTCCGTCGATCTGAAACTCGCCCCATTGGATGGTGTCTCCGTCCTTGTCCAGATAGGACTTAACGTCAGAGCTGGATTTAGCTCCCTGAATGTTTGGATGGAAATGTGCGGACCTGGAAGGGGATATGAGGTCGAAGAATCGTTGATTGGTACAATTGTACTTGCCCTCGAACTGAATGAGGGCATGCAAATGAGGTTCCCCATTTTCAT
>KJ888027 AC4 Geminiviridae Begomovirus South African cassava mosaic virus
TTACATTAAGAGCCTCCGTCTTACTTGCTGCGTTAAGAGCCTTGGCGTAAGCGTCATTGGCTGATTGTTGTCCTCCTCGGGCAGATCGTCCGTCGATCTGAAACTCGCCCCATTGGATGGTGTCTCCGTCCTTGTCCAGATAGGACTTAACGTCAGAGCTGGATTTAGCTCCCTGAATGTTTGGATGGAAATGTGCGGACCTGGAAGGGGATATGAGGTCGAAGAATCGTTGATTGGTACAATTGTACTTGCCCTCGAACTGAATGAGGGCATGCAAATGAGGTTCCCCATTTTCAT
>KJ888026 AC4 Geminiviridae Begomovirus South African cassava mosaic virus
TTACATTAAGAGCCTCCGTCTTACTTGCTGCGTTAAGAGCCTTGGCGTAAGCGTCATTGGCTGATCGTTGTCCTCCCCGGGCAGATCGTCCGTCGATCTGAAACTCGCCCCATTGGACGGTGTCTCCGTCCTTGTCCAGATAGGACTTAACGTCAGAGCTGGATTTAGCTCCCTGAATGTTTGGATGGAAATGGGCGGACCTGGAAGGGGATATGAGGTCGAAGAATCGTTGATTGGTACAATTGTACTTGCCCTCGAACTGAATGAGGGCATGCAAATGAGGTTCCCCATTTTCAT
>KJ888025 AC4 Geminiviridae Begomovirus South African cassava mosaic virus
TTACATTAAGAGCCTCCGTCTTACTTGCTGCGTTAAGAGCCTTGGCGTAAGCGTCATTGGCTGATTGTTGTCCTCCCCGGGCAGATCGTCCGTCGATCTGAAACTCGCCCCATTGGATGGTGTCTCCGTCCTTATCCAGATAGGACTTAACGTCAGAGCTGGATTTAGCTCCCTGAATGTTTGGATGGAAATGTGCGGACCTGGAAGGGGATATGAGGTCGAAGAATCGTTGATTGGTACAATTGTACTTGCCCTCGAACTGAATGAGGGCATGCAAATGAGGTTCCCCATTTTCAT
>KJ888024 AC4 Geminiviridae Begomovirus South African cassava mosaic virus
TTACATTAAGAGCCTCCGTCTTACTTGCTGCGTTAAGAGCCTTGGCGTAAGCGTCATTGGCTGATTGTTGTCCTCCCCGGGCAGATCGTCCGTCGATCTGAAACTCGCCCCATTGGATGGTGTCTCCGTCCTTGTCCAGATAGGACTTAACGTCAGAGCTGGATTTAGCTCCCTGAATGTTTGGATGGAAATGTGCGGACCTGGAAGGGGATATGAGGTCGAAGAATCGTTGATTGGTACAATTGTACTTGCCCTCGAACTGAATGAGGGCATGCAAATGAGGTTCCCCATTTTCAT
>KJ888023 AC4 Geminiviridae Begomovirus South African cassava mosaic virus
TTACATTAAGAGCCTCCGTCTTACTTGCTGCGTTAAGAGCCTTGGCGTAAGCGTCATTGGCTGATTGTTGTCCTCCCCGGGCAGATCGTCCGTCGATCTGAAACTCGCCCCATTGGATGGTGTCTCCGTCCTTGTCCAGATAGGACTTAACGTCAGAGCTGGATTTAGCTCCCTGAATGTTTGGATGGAAATGGGCGGACCTGGAAGGGGATATGAGGTCGAAGAATCGTTGATTGGTACAATTGTACTTGCCCTCGAACTGAATGAGGGCATGCAAATGAGGTTCCCCATTTTCAT
>KJ888022 AC4 Geminiviridae Begomovirus South African cassava mosaic virus
TTACATTAAGAGCCTCCGTCTTACTTGCTGCGTTAAGAGCCTTGGCGTAAGCGTCATTGGCTGATTGTTGTCCTCCCCGGGCAGATCGTCCGTCGATCTGAAACTCGCCCCATTGGATGGTGTCTCCGTCCTTGTCCAGATAGGACTTAACGTCAGAGCTGGATTTAGCTCCCTGAATGTTTGGATGGAAATGTGCGGACCTGGAAGGGGATATGAGGTCGAAGAATCGTTGATTGGTACAATTGTACTTGCCCTCGAACTGAATGAGGGCATGCAAATGAGGTTCCCCATTTTCAT
>KJ888021 AC4 Geminiviridae Begomovirus South African cassava mosaic virus
TTACATTAAGAGCCTCCGTCTTACTTGATGCGTTAAGAGCCTTGGCGTAAGCGTCATTGGCTGATTGTTGTCCTCCCCGGGCAGATCGTCCGTCGATCTGAAACTCGCCCCATTGGATGGTGTCTCCGTCCTTGTCCAGATAGGACTTAACGTCAGAGCTGGATTTAGCTCCCTGAATGTTTGGATGGAAATGTGCGGACCTGGAAGGGGATATGAGGTCGAAGAATCGTTTATTGGTACAATTGTACTTGCCCTCGAACTGAATGAGGGCATGCAAATGAGGTTCCCCATTTTCAT
>KJ888020 AC4 Geminiviridae Begomovirus South African cassava mosaic virus
TTACATTAAGAGCCTCCGTCTTACTTGCTGCGTTAAGAGCCTTGGCGTAAGCGTCATTGGCTGATTGTTGTCCTCCCCGGGCAGATCGTCCGTCGATCTGAAACTCGCCCCATTGGATGGTGTCTCCGTCCTTGTCCAGATAGGACTTAACGTCAGAGCTGGATTTAGCTCCCTGAATGTTTGGATGGAAATGTGCGGACCTGGAAGGGGATATGAGGTCGAAGAATCGTTGATTGGTACAATTGTACTTGCCCTCGAACTGAATGAGGGCATGCAAATGAGGTTCCCCATTTTCAT
>KJ888019 AC4 Geminiviridae Begomovirus South African cassava mosaic virus
TTACATTAAGAGCCTCCGTCTTACTTGCTGCGTTAAGAGCCTTGGCGTAAGCGTCATTGGCTGATTGTTGTCCTCCCCGGGCAGATCGTCCGTCGATCTGAAACTCGCCCCATTGGATGGTGTCTCCGTCCTTGTCCAGATAGGACTTAACGTCAGAGCTGGATTTAGCTCCCTGAATGTTTGGATGGAAATGTGCGGACCTGGAAGGGGATACGAGGTCGAAGAATCGTTGATTGGTACAATTGTACTTGCCCTCGAATTGAATGAGGGCATGCAAATGAGGTTCCCCATTTTCAT
>KJ888018 AC4 Geminiviridae Begomovirus South African cassava mosaic virus
CTAGTTCCCGTATAACATTAAGAGCCTCCGTCTTACTTGCTGCGTTAAGAGCCTTGGCGTAAGCGTCATTGGCTGATTGTTGTCCTCCCCGGGCAGATCGTCCGTCGATCTGAAACTCGCCCCATTGGATGGTGTCTCCGTCCTTGTCCAGATAGGACTTAACGTCAGAGCTGGATTTAGCTCCCTGAATGTTTGGATGGAAATGTGCGGACCTGGAAGGGGATATGAGGTCGAAGAATCGTTGATTGGTACAATTGTACTTGCCCTCGAACTGAATGAGGGCATGCAAATGAGGTTCCCCATTTTCAT
>KJ888017 AC4 Geminiviridae Begomovirus South African cassava mosaic virus
TTACATTAAGAGCCTCCGTCTTACTTGCTGCGTTAAGAGCCTTGGCGTAAGCGTCATTGGCTGATTGTTGTCCTCCCCGGGCAGATCGTCCGTCGATCTGAAACTCGCCCCATTGGATGGTGTCTCCGTCCTTGTCCAGATAGGACTTAACGTCAGAGCTGGATTTAGCTCCCTGAATGTTTGGATGGAAATGGGTGGACCTGGAAGGGGATATGAGGTCGAAGAATCGTTGATTGGTACAATTGTACTTGCCCTCGAACTGAATGAGGGCATGCAAATGAGGTTCCCCATTTTCAT
>KJ888016 AC4 Geminiviridae Begomovirus South African cassava mosaic virus
TTACATTAAGAGCCTCCGTCTTACTTGCTGCGTTAAGAGCCTTGGCGTAAGCGTCATTGGCTGATTGTTGTCCTCCCCGGGCAGATCGTCCGTCGATCTGAAACTCGCCCCATTGGATGGTGTCTCCGTCCTTGTCCAGATAGGACTTAACGTCAGAGCTGGATTTAGCTCCCTGAATGTTTGGATGGAAATGTGCGGACCTGGAAGGGGATATGAGGTCGAAGAATCGTTGATTGGTACAATTGTACTTGCCCTCGAACTGAATGAGGGCATGCAAATGAGGTTCCCCATTTTCAT
>KJ888015 AC4 Geminiviridae Begomovirus South African cassava mosaic virus
TTACATTAAGAGCCTCCGTCTTACTTGCTGCGTTAAGAGTCTTGGCGTAAGCGTCATTGGCTGATTGTTGTCCTCCCCGGGCAGATCGTCCGTCGATCTGAAACTCGCCCCATTGGATGGTGTCGCCGTCCTTGTCCAGATAGGACTTAACGTCAGAGCTGGATTTAGCTCCCTGAATGTTTGGATGGAAATGTGCGGATCTGGAAGGGGATATGAGGTCGAAGAATCGTGGATTGGTACAATTGTACTTTCCCTCGAACTGAATGAGGGCATGCAAATGAGGTTCCCCATTTTCAT
>KJ888014 AC4 Geminiviridae Begomovirus South African cassava mosaic virus
TTACATTAAGAGCCTCCGTCTTACTTGCTGCGTTAAGAGCCTTGGCGTAAGCGTCATTGGCTGATTGTTGTCCTCCCCGGGCAGATCGTCCGTCGATCTGAAACTCGCCCCATTGGATGGTGTCTCCGTCCTTGTCCAGATAGGACTTAACGTCAGAGCTGGATTTAGCTCCCTGAATGTTTGGATGGAAATGTGCGGACCTGGAAGGGGATATGAGGTCGAAGAATCGTTGATTGGTACAATTGTACTTGCCCTCGAACTGAATGAGGGCATGCAAATGAGGTTCCCCATTTTCAT
>KJ888013 AC4 Geminiviridae Begomovirus South African cassava mosaic virus
TTACATTAAGAGCCTCCGTCTTACTTGCTGCGTTAAGAGCCTTGGCGTAAGCGTCATTGGCTGATTGTTGTCCTCCCCGGGCAGATCGTCCGTCGATCTGAAACTCGCCCCATTGGATGGTGTCTCCGTCCTTGTCCAGATAGGACTTAACGTCAGAGCTGGATTTAGCTCCCTGAATGTTTGGATGGAAATGTGCGGACCTGGAAGGGGATATGAGGTCGAAGAATCGTTGATTGGTACAATTGTACTTGCCCTCGAACTGAATGAGGGCATGCAAATGAGGTTCCCCATTTTCAT
>KJ888012 AC4 Geminiviridae Begomovirus South African cassava mosaic virus
TTACATTAAGAGCCTCCGTCTTACTTGCTGCGTTAAGAGCCTTGGCGTAAGCGTCATTGGCTGATTGTTGTCCTCCCCGGGCAGATCGTCCGTCGATCTGAAACTCGCCCCATTGGATGGTGTCTCCGTCCTTGTCCAGATAGGACTTAACGTCAGAGCTGGATTTAGCTCCCTGAATGTTTGGATGGAAATGTGCGGACCTGGAAGGGGATATGAGGTCGAAGAATCGTTGATTGGTACAATTGTACTTGCCCTCGAACTGAATGAGGGCATGCAAATGAGGTTCCCCATTTTCAT
>KJ888011 AC4 Geminiviridae Begomovirus South African cassava mosaic virus
TTACATTAAGAGCCTCCGTCTTACTTGCTGCGTTAAGAGCCTTGGCGTAAGCGTCATTGGCTGATTGTTGTCCTCCCCGGGCAGATCGTCCGTCGATCTGAAACTCGCCCCATTGGATGGTGTCTCCGTCCTTGTCCAGATAGGACTTAACGTCAGAGCTGGATTTAGCTCCCTGAATGTTTGGATGGAAATGTGCGGACCTGGAAGGGGATATGAGGTCGAAGAATCGTTGATTGGTACAATTGTACTTGCCCTCGAACTGAATGAGGGCATGCAAATGAGGTTCCCCATTTTCAT
>KJ888010 AC4 Geminiviridae Begomovirus South African cassava mosaic virus
TTACATTAAGAGCCTCCGTCTTACTTGCTGCGTTAAGAGCCTTGGCGTAAGCGTCATTGGCTGATTGTTGTCCTCCCCGGGCAGATCGTCCGTCGATCTGAAACTCGCCCCATTGGATGGTGTCTCCGTCCTTGTCCAGATAGGACTTAACGTCAGAGCTGGATTTAGCTCCCTGAATGTTTGGATGGAAATGTGCGGACCTGGAAGGGGATATGAGGTCGAAGAATCGTTGATTGGTACAATTGTACTTGCCTTCGAACTGAATGAGGGCATGCAAATGAGGTTCCCCATTTTCAT
>KJ888009 AC4 Geminiviridae Begomovirus South African cassava mosaic virus
TTACATTAAGAGCCTCCGTCTTACTTGCTGCGTTAAGAGCCTTGGCGTAAGCGTCATTGGCTGATTGTTGTCCTCCCCTGGCAGATCGTCCGTCGATCTGAAACTCGCCCCATTGGATGGTGTCTCCGTCCTTGTCCAGATAGGACTTAACGTCAGAGCTGGATTTAGCTCCCTGAATGTTTGGATGGAAATGTGCGGACCTGGAAGGGGATATGAGGTCGAAGAATCGTTGATTGGTACAATTGTACTTGCCCTCGAACTGAATGAGGGCATGCAAATGAGGTTCCCCATTTTCAT
>KJ888007 AC4 Geminiviridae Begomovirus South African cassava mosaic virus
TTACATTAAGAGCCTCCGTCTTACTTGCTGCGTTAAGAGCCTTGGCGTAAGCGTCATTGGCTGATTGTTGTCCTCCCCGGGCAGATCGTCCGTCGATCTGAAACTCGCCCCATTGGATGGTGTCTCCGTCCTTGTCCAGATAGGACTTAACGTCAGAGCTGGATTTAGCTCCCTGAATGTTTGGATGGAAATGTGCGGACCTGGAAGGGGATATGAGGTCGAAGAATCGTTGATTGGTACAATTGTACTTGCCCTCGAACTGAATGAGGGCATGCAAATGAGGTTCCCCATTTTCAT
>KJ888006 AC4 Geminiviridae Begomovirus South African cassava mosaic virus
TTACATTAAGAGCCTCCGTCTTACTTGCTGCGTTAAGAGCCTTGGCGTAAGCGTCATTGGCTGATTGTTGTCCTCCCCGGGCAGATCGTCCGTCGATCTGAAACTCGCCCCATTGGATGGTGTCTCCGTCCTTGTCCAGATAGGACTTAACGTCAGAGCTGGATTTAGCTCCCTGAATGTTTGGATGGAAATGTGCGGACCTGGAAGGGGATATGAGGTCGAAGAATCGTTGATTGGTACAATTGTACTTGCCCTCGAACTGAATGAGGGCATGCAAATGAGGTTCCCCATTTTCAT
>KJ888005 AC4 Geminiviridae Begomovirus South African cassava mosaic virus
TTACATTAAGAGCCTCCGTCTTACTTGCTGCGTTAAGAGCCTTGGCGTAAGCGTCATTGGCTGATTGTTGTCCTCCCCGGGCAGATCGTCCGTCGATCTGAAACTCGCCCCATTGGATGGTGTCTCCGTCCTTGTCCAGATAGGACTTAACGTCAGAGCTGGATTTAGCTCCCTGAATGTTTGGATGGAAATGTGCGGACCTGGAAGGGGATATGAGGTCGAAGAATCGTTGATTGGTACAATTGTACTTGCCCTCGAACTGAATGAGGGCATGCAAATGAGGTTCCCCATTTTCAT
>KJ888004 AC4 Geminiviridae Begomovirus South African cassava mosaic virus
TTACATTAAGAGCCTCCGTCTTACTTGCTGCGTTAAGAGCCTTGGCGTAAGCGTCATTGGCTGATTGTTGTCCTCCCCGGGCAGATCGTCCGTCGATCTGAAACTCGCCCCATTGGATGGTGTCTCCGTCCTTGTCCAGATAGGACTTAACGTCAGAGCTGGATTTAGCTCCCTGAATGTTTGGATGGAAATGTGCGGACCTGGAAGGGGATATGAGGTCGAAGAATCGTTGATTGGTACAATTGTACTTGCCCTCGAACTGAATGAGGGCATGCAAATGAGGTTCCCCATTTTCAT
>KJ888003 AC4 Geminiviridae Begomovirus South African cassava mosaic virus
TTACATTAAGAGCCTCCGTCTTACTTGCTGCGTTAAGAGCCTTGGCGTAAGCGTCATTGGCTGATTGTTGTCCTCCCCGGGCAGATCGTCCGTCGATCTGAAACTCGCCCCATTGGATGGTGTCTCCGTCCTTGTCCAGATAGGACTTAACGTCAGAGCTGGATTTAGCTCCCTGAATGTTTGGATGGAAATGTGCGGACCTGGAAGGGGATATGAGGTCGAAGAATCGTTGATTGGTACAATTGTACTTGCCCTCGAACTGAATGAGGGCATGCAAATGAGGTTCCCCATTTTCAT
>KJ888002 AC4 Geminiviridae Begomovirus South African cassava mosaic virus
TTACATTAAGAGCCTCCGTCTTACTTGCTGCGTTAAGAGCCTTGGCGTAAGCGTCATTGGCTGATTGTTGTCCTCCCCGGGCAGATCGTCCGTCGATCTGAAACTCGCCCCATTGGATGGTGTCTCCGTCCTTGTCCAGATAGGACTTAACGTCAGAGCTGGATTTAGCTCCCTGAATGTTTGGATGGAAATGTGCGGATCTGGAAGGGGATATGAGGTCGAAGAATCGTGGATTGGTACAATTGTACTTTCCCTCGAACTGAATGAGGGCATGCAAATGAGGTTCCCCATTTTCAT
>KJ888001 AC4 Geminiviridae Begomovirus South African cassava mosaic virus
TTACATTAAGAGCCTCCGTCTTACTTGCTGCGTTAAGAGCCTTGGCGTAAGCGTCATTGGCTGATTGTTGTCCTCCCCGGGCAGATCGTCCGTCGATCTGAAACGCGCCCCATTGGATGGTGTCTCCGTCCTTGTCCAGATAGGACTTAACGTCAGAGCTGGATTTAGCTCCCTGAATGTTTGGATGGAAATGTGCGGATCTGGAAGGGGATATGAGGTCGAAGAATCGTGGATTGGTACAATTGTACTTTCCCTCGAACTGAATGAGGGCATGCAAATGAGGTTCCCCATTTTCAT
>KJ888000 AC4 Geminiviridae Begomovirus South African cassava mosaic virus
TTACATTAAGAGCCTCCGTCTTACTTGCTGCGTTAAGAGCCTTGGCGTAAGCGTCATTGGCTGATTGTTGTCCTCCCCGGGCAGATCGTCCGTCGATCTGAAACTCGCCCCATTGGATGGTGTCTCCGTCCTTGTCCAGATAGGACTTAACGTCAGAGCTGGATTTAGCTCCCTGAATGTTTGGATGGAAATGTGCGGATCGTGAAGGGGATATGAGGTCGAAGAATCGTTGATTGGTACAATTGTACTTGCCCTCGAACTGAATGAGGGCATGCAAATGAGGTTCCCCATTTTCAT
>KJ887999 AC4 Geminiviridae Begomovirus South African cassava mosaic virus
TTACATTAAGAGCCTCCGTCTTACTTGCTGCGTTAAGAGCCTTGGCGTAAGCGTCATTGGCTGATTGTTGTCCTCCCCGGGCAGATCGTCCGTCGATCTGAAACTCGCCCCATTGGATGGTGTCTCCGTCCTTGTCCAGATAGGACTTAACGTCAGAGCTGGATTTAGCTCCCTGAATGTTTGGATGGAAATGTGCGGATCTTGAAGGGGAGATGAGGTCGAAGAATCGTTGATTGGTACAATTGTACTTGCCCTCGAACTGAATGAGGGCATGCAAATGAGGTTCCCCATTTTCAT
>KJ887998 AC4 Geminiviridae Begomovirus South African cassava mosaic virus
TTACATTAAGAGCCTCCGTCTTACTTGCTGCGTTAAGAGCCTTGGCGTAAGCGTCATTGGCTGATTGTTGTCCTCCCCGGGCAGATCGTCCGTCGATCTGAAACTCGCCCCATTGGATGGTGTCTCCGTCCTTGTCCAGATAGGACTTAACGTCAGAGCTGGATTTAGCTCCCTGAATGTTTGGATGGAAATGTGCGGACCTGGAAGGGGATATGAGGTCGAAGAATCGTTGATTGGTACAATTGTACTTGCCCTCGAACTGAATGAGGGCATGCAAATGAGGTTCCCCATTTTCAT
>KJ887996 AC4 Geminiviridae Begomovirus South African cassava mosaic virus
TTACATTAAGAGCCTCCGTCTTACTTGCTGCGTTAAGAGCCTTGGCGTAAGCATCATTGGCTGATTGTTGTCCTCCCCGGGCAGATCGTCCGTCGATCTGAAACTCGCCCCATTGGATGGTGTCTCCGTCCTTGTCCAGATAGGACTTAACGTCAGAGCTGGATTTAGCTCCCTGAATGTTTGGATGGAAATGTGCGGATCTTGAAGGGGATATGAGGTCGAAGAATCGTTGATTGGTACAATTGTACTTGCCCTCGAACTGAATGAGGGCATGCAAATGAGGTTCCCCATTTTCAT
>KJ887994 AC4 Geminiviridae Begomovirus South African cassava mosaic virus
TTACATTAAGAGCCTCCGTCTTACTTGCTGCGTTAAGAGCCTTGGCGTAAGCGTCATTGGCGGATTGTTGTCCTCCCCGGGCAGATCGTCCGTCGATCTGAAACTCGCCCCATTGGATGGTGTCTCCGTCCTTGTCCAGATAGGACTTAACGTCAGAGCTGGATTTAGCTCCCTGAATGTTTGGATGGAAATGTGCGGACCTGGAAGGGGATATGAGGTCGAAGAATCGTTGATTGGTACAATTGTACTTGCCCTCGAACTGAATGAGGGCATGCAAATGAGGTTCCCCATTTTCAT
>KJ887993 AC4 Geminiviridae Begomovirus South African cassava mosaic virus
TTACATTAAGAGCCTCCGTCTTACTTGCTGCGTTAAGAGCCTTGGCGTAAGCGTCATTGGCGGATTGTTGTCCTCCCCGGGCAGATCGTCCGTCGATCTGAAACTCGCCCCATTGGATGGTGTCTCCGTCCTTGTCCAGATAGGACTTAACGTCAGAGCTGGATTTAGCTCCCTGAATGTTTGGATGGAAATGTGCGGACCTGGAAGGGGATATGAGGTCGAAGAATCGTTGATTGGTACAATTGTACTTGCCCTCGAACTGAATGAGGGCATGCAAATGAGGTTCCCCATTTTCAT
>KJ887992 AC4 Geminiviridae Begomovirus South African cassava mosaic virus
TTACATTAAGAGCCTCCGTCTTACTTGTTGCGTTAAGAGCCTTGGCGTAAGCGTCATTGGCTGATTGTTGTCCTCCCCGGGCAGATCGTCCGTCGATCTGAAACTCGCCCCATTGGATGGTGTCTCCGTCCTTGTCCAGATAGGACTTAACGTCAGAGCTGGATTTAGCTCCCTGAATGTTTGGATGGAAATGTGCGGACCTGGAAGGGGATATGAGGTCGAAGAATCGTTGATTGGTACAATTGTACTTGCCCTCGAACTGAATGAGGGCATGCAAATGAGGTTCCCCATTTTCAT
>KJ887991 AC4 Geminiviridae Begomovirus South African cassava mosaic virus
TTACATTAAGAGCCTCCGTCTTACTTGCTGCGTTAAGAGCCTTGGCGTAAGCGTCATTGGCTGATTGTTGTCCTCCCCGGGCAGATCGTCCGTCGATCTGAAACTCGCCCCATTGGATGGTGTCTCCGTCCTTGTCCAGATAGGACTTAACGTCAGAGCTGGATTTAGCTCCCTGAATGTTTGGATGGAAATGTGCGGACCTGGAAGGGGATATGAGGTCGAAGAATCGTTGATTGGTACAATTGTACTTGCCCTCGAACTGAATGAGGGCATGCAAATGAGGTTCCCCATTTTCAT
>KJ887990 AC4 Geminiviridae Begomovirus South African cassava mosaic virus
TTACATTAAGAGCCTCCGTCTTACTTGCTGCGTTAAGAGCCTTGGCGTAAGCGTCATTGGCTGATTGTTGTCCTCCCCGGGCAGATCGTCCGTCGATCTGAAACTCGCCCCATTGGATGGTGTCTCCGTCCTTGTCCAGATAGGACTTAACGTCAGAGCTGGATTTAGCTCCCTGAATGTTTGGATGGAAATGTGCGGACCTGGAAGGGGATATGAGGTCGAAGAATCGTTGATTGGTACAATTGTACTTGCCCTCGAACTGAATGAGGGCATGCAAATGAGGTTCCCCATTTTCAT
>KJ887989 AC4 Geminiviridae Begomovirus South African cassava mosaic virus
TTACATTAAGAGCCTCCGTCTTACTTGCTGCGTTAAGAGCCTTGGCGTAAGCGTCATTGGCTGATTGTTGTCCTCCCCGGGCAGATCGTCCGTCGATCTGAAACTCGCCCCATTGGATGGTGTCTCCGTCCTTGTCCAGATAGGACTTAACGTCAGAGCTGGATTTAGCTCCCTGAATGTTTGGATGGAAATGTGCGGACCTGGAAGGGGATATGAGGTCGAAGAATCGTTGATTGGTACAATTGTACTTGCCCTCGAACTGAATGAGGGCATGCAAATGAGGTTCCCCATTTTCAT
>KJ887988 AC4 Geminiviridae Begomovirus South African cassava mosaic virus
TTACATTAAGAGCCTCCGTCTTACTTGCTGCGTTAAGAGCCTTGGCGTAAGCGTCATTAGCTGATTGTTGTCCTCCCCGGGCAGATCGTCCGTCGATCTGAAACTCGCCCCATTGGATGGTGTCTCCGTCCTTGTCCAGATAGGACTTAACGTCAGAGCTGGATTTAGCTCCCTGAATGTTTGGATGGAAATGTGCGGACCTGGAAGGGGATATGAGGTCGAAGAATCGTTGATTGGTACAATTGTACTTGCCCTCGAACTGAATGAGGGCATGCAAATGAGGTTCCCCATTTTCAT
>KJ887987 AC4 Geminiviridae Begomovirus South African cassava mosaic virus
TTACATTAAGAGCCTCCGTCTTACTTGCTGCGTTAAGAGCCTTGGCGTAAGCGTCATTAGCTGATTGTTGTCCTCCCCGGGCAGATCGTCCGTCGATCTGAAACTCGCCCCATTGGATGGTGTCTCCGTCCTTGTCCAGATAGGACTTAACGTCAGAGCTGGATTTAGCTCCCTGAATGTTTGGATGGAAATGTGCGGACCTGGAAGGGGATATGAGGTCGAAGAATCGTTGATTGGTACAATTGTACTTGCCCTCGAACTGAATGAGGGCATGCAAATGAGGTTCCCCATTTTCAT
>KJ887986 AC4 Geminiviridae Begomovirus South African cassava mosaic virus
TTAGATTAAGAGCCTCCGTCTTACTTGCTGCGTTAAGAGCCTTGGCGTAAGCGTCATTGGCTGATTGTTGTCCTCCCCGGGCAGATCGTCCGTCGATCTGAAACTCGCCCCATTGGATGGTGTCTCCGTCCTTGTCCAGATAGGACTTAACGTCAGAGCTGGATTTAGCTCCCTGAATGTTTGGATGGAAATGTGCGGACCTGGAAGGGGATATGAGGTCGAAGAATCGTTGATTGGTACAATTGTACTTGCCCTCGAACTGAATGAGGGCATGCAAATGAGGTTCCCCATTTTCAT
>KJ887985 AC4 Geminiviridae Begomovirus South African cassava mosaic virus
TTACATTAAGAGCCTCCGTCTTACTTGTTGCGTTAAGAGCCTTGGCGTAAGCGTCATTGGCTGATTGTTGTCCTCCCCGGGCAGATCGTCCGTCGATCTGAAACTCGCCCCATTGGATGGTGTCTCCGTCCTTGTCCAGATAGGACTTAACGTCAGAGCTGGATTTAGCTCCCTGAATGTTTGGATGGAAATGTGCGGACCTGGAAGGGGATATGAGGTCGAAGAATCGTTGATTGGTACAATTGTACTTGCCCTCGAACTGAATGAGGGCATGCAAATGAGGTTCCCCATTTTCAT
>KJ887984 AC4 Geminiviridae Begomovirus South African cassava mosaic virus
TTACATTAAGAGCCTCCGTCTTACTTGCTGCGTTAAGAGCCTTGGCGTAAGCGTCATGGGCTGATTGTTGTCCTCCCCGGGCAGATCGTCCGTCGATCTGAAACTCGCCCCATTGGATGGTGTCTCCGTCCTTGTCCAGATAGGACTTAACGTCAGAGCTGGATTTAGCTCCCTGAATGTTTGGATGGAAATGTGCGGACCTGGAAGGGGATATGAGGTCGAAGAATCGTTGATTGGTACAATTGTACTTGCCCTCGAACTGAATGAGGGCATGCAAATGAGGTTCCCCATTTTCAT
>KJ887983 AC4 Geminiviridae Begomovirus South African cassava mosaic virus
TTACATTAAGAGCCTCCGTCTTACTTGCTGCGTTAAGAGCCTTGGCGTAAGCGTCATTGGCTGATTGTTGTCCTCCCCGGGCAGATCGTCCGTCGATCTGAAACTCGCCCCATTGGATGGTGTCTCCGTCCTTGTCCAGATAGGACTTAACGTCAGAGCTGGATTTAGCTCCCTGAATGTTTGGATGGAAATGTGCGGACCTGGAAGGGGATATGAGGTCGAAGAATCGTTGATTGGTACAATTGTACTTGCCCTCGAACTGAATGAGGGCATGCAAATGAGGTTCCCCATTTTCAT
>KJ887982 AC4 Geminiviridae Begomovirus South African cassava mosaic virus
TTACATTAAGAGCCTCCGTCTTACTTGCTGCGTTAAGAGCCTTGGCGTAAGCGTCATTGGCTGATTGTTGTCCTCCCCGGGCAGATCGTCCGTCGATCTGAAACTCGCCCCATTGGATGGTGTCTCCGTCCTTGTCCAGATAGGACTTAACGTCAGAGCTGGATTTAGCTCCCTGAATGTTTGGATGGAAATGTGCGGACCTGGAAGGGGATATGAGGTCGAAGAATCGTTGATTGGTACAATTGTACTTGCCCTCGAACTGAATGAGGGCAT
>KJ887981 AC4 Geminiviridae Begomovirus South African cassava mosaic virus
TTACATAAAGAGCCTCCGTCTTACTTGCTGCGTTAAGAGCCTTGGCGTAAGCGTCATTGGCTGATTGTTGTCCTCCCCGGGCAGATCGTCCGTCGATCTGAAACTCGCCCCATTGGATGGTGTCTCCGTCCTTGTCCAGATAGGACTTAACGTCAGAGCTGGATTTAGCGCCCTGAATGTTTGGATGGAAATGTGCGGACCTGGAAGGGGATATGAGGTCGAAGAATCGTTGATTGGTACAATTGTACTTGCCCTCGAACTGAATGAGGGCATGCAAATGAGGTTCCCCATTTTCAT
>KJ887972 AC4 Geminiviridae Begomovirus South African cassava mosaic virus
TTACATTAAGAGCCTCCGTCTTACTTGCTGCGTTAAGAGCCTTGGCGTAAGCGTCATTGGCTGATTGTTGTCCTCCCCGGGCAGATCGTCCGTCGATCTGAAACTCGCCCCATTGGATGGTGTCTCCGTCCTTGTCCAGATAGGACTTAACGTCAGAGCTGGATTTAGCTCCCTGAATGTTTGGATGGAAATGTGCGGACCTGGAAGGGGATATGAGGTCGAAGAATCGTTGATTGGTACAATTGTACTTGCCCTCGAACTGAATGAGGGCATGCAAATGAGGTTCCCCATTTTCAT
>KJ887971 AC4 Geminiviridae Begomovirus South African cassava mosaic virus
TTACATTAAGAGCCTCCGTCTTACTTGCTGCGTTAAGAGCCTTGGCGTAAGCGTCATTGGCTGATTGTTGTCCTCCCCGGGCAGATCGTCCGTCGATCTGAAACTCGCCCCATTGGATGGTGTCTCCGTCCTTGTCCAGATAGGACTTAACGTCAGAGCTGGATTTAGCTCCCTGAATGTTTGGATGGAAATGTGCGGACCTGGAAGGGGATATGAGGTCGAAGAATCGTTGATTGGTACAATTGTACTTGCCCTCGAACTGAATGAGGGCATGCAAATGAGGTTCCCCATTTTCAT
>KJ887970 AC4 Geminiviridae Begomovirus South African cassava mosaic virus
TTACATTAAGAGCCTCCGTCTTACTTGCTGCGTTAAGAGCCTTGGCGTAAGCGTCATTGGCTGATTGTTGTCCTCCCCGGGCAGATCGTCCGTCGATCTGAAACTCGCCCCATTGGATGGTGTCTCCGTCCTTGTCCAGATAGGACTTAACGTCAGAGCTGGATTTAGCTCCCTGAATGTTTGGATGGAAATGTGCGGACCTGGAAGGGGATATGAGGTCGAAGAATCGTTGATTGGTACAATTGTACTTGCCCTCGAACTGAATGAGGGCATGCAAATGAGGTTCCCCATTCTCAT
>KJ887969 AC4 Geminiviridae Begomovirus South African cassava mosaic virus
TTACATTAAGAGCCTCCGTCTTACTTGCTGCGTTAAGAGCCTTGGCGTAAGCGTCATTGGCTGATTGTTGTCCTCCCCGGGCAGATCGTCCGTCGATCTGAAACTCGCCCCATTGGATGGTGTCTCCGTCCTTGTCCAGATAGGACTTAACGTCAGAGCTGGATTTAGCTCCCTGGATGTTTGGATGGAAATGTGCGGACCTGGAAGGGGATATGAGGTCGAAGAATCGTTGATTTGTACAATTGTATTTGCCCTCGAACTGAATGAGGGCATGCAAATGAGGTTCCCCATTGTCAT
>KJ887968 AC4 Geminiviridae Begomovirus South African cassava mosaic virus
TTACATTAAGAGCCTCCGTCTTACTTGCTGCGTTAAGAGCCGTGGCGTAAGCGTCATTGGCTGATTGTTGTCCTCCCCGGGCAGATCGTCCGTCGATCTGAAACTCGCCCCATTGGATGGTGTCTCCGTCCTTGTCCAGATAGGACTTAACGTCAGAGCTGGATTTAGCTCCCTGAATGTTTGGATGGAAATGTGCGGACCTGGAAGGGGATATGAGGTCGAAGAATCGTTGATTGGTACAATTGTACTTGCCCTCGAACTGAATGAGGGCATGCAAATGAGGTTCCCCATTTTCAT
>KJ887967 AC4 Geminiviridae Begomovirus South African cassava mosaic virus
TTACATTAAGAGCCTCCGTCTTACTTGCTGCGTTAAGAGCCTTGGCGTAAGCGTCATTGGCCGATTGTTGTCCGCCCCGGGCAGATCGTCCGTCGATCTGAAACTCGCCCCATTGGATGGTGTCTCCGTCCTTGTCCAGATAGGACTTGACGTCAGAGCTGGATTTAGCTCCCTGAATGTTTGGATGGAAATGTGCGGACCTGGAAGGGGATATGAGGTCGAAGAATCGTTGATTGGTACAATTGTACTTGCCCTCGAACTGAATGAGGGCATGCAAATGAGGTTCCCCATTTTCAT
>KJ887965 AC4 Geminiviridae Begomovirus South African cassava mosaic virus
TTACATTAAGAGCCTCCGTCTTACTTGCTGCGTTAAGAGCCTTGGCGTAAGCGTCATTTGCAGATTGTTGTCCTCCCCGGGCAGATCGTCCGTCGATCTGAAACTCGCCCCATTGGATGGTGTCTCCGTCCTTGTCCAGATAGGACTTAACGTCAGAGCTGGATTTAGCTCCCTGAATGTTTGGATGGAAATGGGCGGACCTGGAAGGGGATATGAGGTCGAAGAATCGTTGATTGGTACAATTGTACTTGCCCTCGAATTGAATGAGGGCATGCAAATGAGGTTCCCCATTTTCAT
>KJ887961 AC4 Geminiviridae Begomovirus South African cassava mosaic virus
CTAGTTCCCGTATGACATTAAGAGCCTCCGTCTTACTTGCTGCGTTAAGAGCCTTGGCGTAAGCGTCATTGGCTGATTGTTGTCCTCCCCGGGCAGATCGTCCGTCGATCTGAAACTCGCCCCATTGGATGGTGTCTCCGTCCTTGTCCAGATAGGACTTAACGTCAGAGCTGGATTTAGCTCCCTGAATGTTTGGATGGAAATGTGCGGACCTGGAAGGGGATATGAGGTCGAAGAATCGTTGATTGGTACAATTGTACTTGCCCTCGAATTGAATGAGGGCATGCAAATGAGGTTCCCCAGTTTCAT
>KJ887958 AC4 Geminiviridae Begomovirus South African cassava mosaic virus
TTACATTAAGAGCCTCCGTCTTACTTGCTGCGTTAAGAGCCTTGGCGTAAGCGTCATTTGCAGATTGTTGTCCGCCCCGGGCAGATCGTCCGTCGATCTGAAACTCGCCCCATTGGATGGTGTCTCCGTCCTTGTCCAGATAGGACTTAACGTCAGAGCTGGATTTAGCTCCCTGAATGTTTGGATGGAAATGGGCGGACCTGGAAGGGGATATGAGGTCGAAGAATCGTTGATTGGTACAATTGTACTTGCCCTCGAATTGAATGAGGGCATGCAAATGAGGTTCCCCATTTTCAT
>KJ887952 AC4 Geminiviridae Begomovirus South African cassava mosaic virus
TTACATTAAGAGCCTCCGTCTTACTTGCTGCGTTAAGAGCCTTGGCGTAAGCGTCATTGGCGGATTGTTGGCCTCTCCGGGCAGATCGTCCGTCGATCTGAAACTCGCCCCATTGGATGGTGTCTCCGTCCTTGTCCAGATAGGATTTAACGTCAGAGCTGGATTTAGCTCCCTGAATGTTTGGATGGAAATGTGCGGATCTGGAAGGGGATATGAGGTCGAAGAATCGTTGATTGGTACAATTGTACTTGCCCTCGAACTGAATGAGGGCATGCAAATGAGGTTCCCCATTTTCAT
>KJ887942 AC4 Geminiviridae Begomovirus South African cassava mosaic virus
TTACATTAAGAGCCTCCGTCTTACTTGCTGCGTTAAGAGCCTTGGCGTAAGCGTCATTGGCTGATTGTTGTCCTCCCCGGGCAGATCGTCCGTCGATCTGAAACTCGCCCCATTGGATGGTGTCTCCGTCCTTGTCCAGATAGGACTTAACGTCAGAGCTGGATTTAGCTCCCTGAATGTTTGGATGGAAATGTGCGGATCTTGAAGGGGATATGAGGTCGAAGAATCGTTGATTGGTACAATTGTACTTGCCCTCGAACTGAATGAGGGCATGCAAATGAGGTTCCCCATTTTCAT
>KJ887941 AC4 Geminiviridae Begomovirus South African cassava mosaic virus
TTACATTAAGAGCCTCCGTCTTACTTGCTGCGTTAAGAGCCTTGGCGTAAGCGTCATTGGCTGATTGTTGTCCTCCCCGGGCAGATCGTCCGTCGATCTGAAACTCGCCCCATTGGATGGTGTCTCCGTCCTTGTCCAGATAGGACTTAACGTCAGAGCTGGATTTAGCTCCCTGAATGTTTGGATGGAAATGTGCGGATCTTGAAGGGGATATGAGGTCGAAGAATCGTTGATTGGTACAATTGTACTTGCCCTCGAACTGAATGAGGGCATGCAAATGAGGTTCCCCATTTTCAT
>KJ887940 AC4 Geminiviridae Begomovirus South African cassava mosaic virus
TTACATTAAGAGCCTCCGTCTTACTTGCTGCGTTAAGAGCCTTGGCGTAAGCGTCATTGGCTGATTGTTGTCCTCCCCGGGCAGATCGTCCGTCGATCTGAAACTCGCCCCATTGGATGGTGTCTCCGTCCTTGTCCAGATAGGACTTAACGTCAGAGCTGGATTTAGCTCCCTGAATGTTTGGATGGAAATGTGCGGATCTTGAAGGGGATATGAGGTCGAAGAATCGTTGATTGGTACAATTGTACTTGCCCTCGAACTGAATGAGGGCATGCAAATGAGGTTCCCCATTTTCAT
>KJ887937 AC4 Geminiviridae Begomovirus South African cassava mosaic virus
TTACATTAAGAGCCTCCGTCTTACTTGCTGCGTTAAGAGCCTTGGCGTAAGCGTCATTGGCGGATTGTTGTCCTCCCCGGGCAGATCGTCCGTCGATCTGAAACTCGCCCCATTGGATGGTGTCTCCGTCCTTGTCCAGATAGGACTTAACGTCAGAGCTGGATTTAGCTCCCTGAATGTTTGGATGGAAATGTGCGGTTCCGGAAGGTGATATGAGGTCGAAGAATCGTTGACTGGTACAATTGTACTTGCCCTCGAACTGAATGAGGGCATGCAAATGAGGTTCCCCATTGTCAT
>KJ887936 AC4 Geminiviridae Begomovirus South African cassava mosaic virus
TTACATTAAGAGCCTCCGTCTTACTTGCTGCGTTAAGAGCCTTGGCGTAAGCGTCATTGGCTGATTGTTGTCCTCCCCGGGCAGATCGTCCGTCGATCTGAAACTCGCCCCATTGGATGGTGTCTCCGTCCTTGTCCAGATAGGACTTAACGTCAGAGCTGGATTTAGCTCCCTGAATGTTTGGATGGAAATGTGCGGATCTTGAAGGGGATATGAGGTCGAAGAATCGTTGATTGGTACAATTGTACTTGCCCTCGAACTGAATGAGGGCATGCAAATGAGGTTCCCCATTTTCAT
>KJ887935 AC4 Geminiviridae Begomovirus South African cassava mosaic virus
TTACATTAAGAGCCTCCGTCTTACTTGCTGCGTTAAGAGCCGTGGCGTAAGCGTCATGGGCGGATTGTTGTCCTCCCCGGGCAGATCGTCCGTCGATCTGAAACTCGCCCCATTGGATGGTGTCTCCGTCCTTGTCCAGATAGGACTTAACGTCAGAGCTGGATTTAGCTCCCTGAATGTTTGGATGGAAATGTGCGGATCGTGAAGGGGATATGAGGTCGAAGAATCGTTGATTGGTACAATTGTACTTGCCCTCGAACTGAATGAGGGCATGCAAATGAGGTTCCCCATTTTCAT
>KJ887934 AC4 Geminiviridae Begomovirus South African cassava mosaic virus
TTACATTAAGAGCCTCCGTCTTACTTGCTGCGTTAAGAGCCTTGGCGTAAGCGTCATTGGCTGATTGTTGTCCTCCCCGGGCAGATCGTCCGTCGATCTGAAACTCGCCCCATTGGATTGTGTCTCCGTCCTTGTCCAGATAGGACTTAACGTCAGAGCTGGATTTAGCTCCCTGAATGTTTGGATGGAAATGTGCGGATCTGGAAGGGGATATGAGGTCGAAGAATCGTTGATTGGTACAATGGTACTTGCCCTCGAACTGAATGAGGGCATGCAAATGAGGTTCCCCATTTTCAT
>KJ887933 AC4 Geminiviridae Begomovirus South African cassava mosaic virus
CTAGTTCCCGTATAACATTAAGAGCCTCCGTCTTACTTGCTGCGTTAAGAGCCTTGGCGTAAGCGTCATTGGCTGATTGTTGTCCTCCCCGGGCAGATCGTCCGTCGATCTGAAACTCGCCCCATTGGATGGTGTCTCCGTCCTTGTCCAGATAGGACTTAACGTCAGAGCTGGATTTAGCTCCCTGAATGTTTGGATGGAAATGTGTGGATCTCGAAGGGGATATGAGGTCGAAGAATCGTTGATTGGTACAATTGTACTTGCCCTCGAACTGAATGAGGGCATGCAAATGAGGTTCCCCATTTTCAT
>KJ887932 AC4 Geminiviridae Begomovirus South African cassava mosaic virus
TTACATTAAGAGCCTCCGTCTTACTTGCTGCGTTAAGAGCCTTGGCGTAAGCGTCATTGGCTGATTGTTGTCCTCCCCGGGCAGATCGTCCGTCGATCTGAAACTCGCCCCATTGGATGGTGTCTCCGTCCTTGTCCAGATAGGACTTAACGTCAGAGCTGGATTTAGCTCCCTGAATGTTTGGATGGAAATGTGCGGACCTGGAAGGGGATATGAGGTCGAAGAATCGTTGATTGGTACAATTGTACTTGCCCTCGAACTGAATGAGGGCATGCAAATGAGGTTCCCCATTTTCAT
>KJ887931 AC4 Geminiviridae Begomovirus South African cassava mosaic virus
TTACTGCGTTAAGAGCCTTGGCGTAAGCGTCATTGGCTGATTGTTGTCCTCCCCGGGCAGATCGTCCGTCGATCTGAAACTCGCCCCATTGGATGGTGTCTCCGTCCTTGTCCAGATAGGACTTAACGTCAGAGCTGGATTTAGCTCCCTGAATGTTTGGATGGAAATGTGCGGACCTGGAAGGGGATATGAGGTCGAAGAATCGTTGATTGGTACAATTGTACTTGCCCTCGAACTGAATGAGGGCATGCAAATGAGGTTCCCCATTTTCAT
>KJ887929 AC4 Geminiviridae Begomovirus South African cassava mosaic virus
TTACATTAAGAGCCTCCGTCTTACTTGCTGTGTTAAGAGCCTTGGCGTAAGCGTCATTGGCTGATTGTTGTCCTCCCCGGGCAGATCGTCCGTCGATCTGAAACTCGCCCCATTGGATGGTGTCCCCGTCCTTGTCCAGATAGGACTTAACGTCAGAGCTGGATTTAGCTCCCTGAATGTTTGGATGAAAATGTGCGGACCTGGAAGGGGATATGAGGTCGAAGAATCGTTGATTGGTACAATTGTACTTGCCCTCGAACTGAATGAGGGCATGCAAATGAGGTTCCCCATTTTCAT
>KJ887928 AC4 Geminiviridae Begomovirus South African cassava mosaic virus
TTACATTAAGAGCCTCCGTCTTACTTGCTGCGTTAAGAGCCTTGGCGTAAGCGTCATTGGCTGATTGTTGTCCTCCCCGGGCAGATCGTCCGTCGATCTGAAACTCGCCCCATTGGATGGTGTCTCCGTCCTTGTCCAGATAGGACTTAACGTCAGAGCTGGATTTAGCTCCCTGAATGTTTGGATGGAAATGTGCGGATCTTGAAGGGGATATGAGGTCGAAGAATCGTTGATTGGTACAATTGTACTTGCCCTCGAACTGAATGAGGGCATGCAAATGAGGTTCCCCATTTTCAT
>KJ887927 AC4 Geminiviridae Begomovirus South African cassava mosaic virus
TTACATTAAGAGCCTCCGTCTTACTTGCTGCGTTAAGAGCCTTGGCGTAAGCGTCATTGGCTGATTGTTGTCCTCCCCGGGCAGATCGTCCGTCGATCTGAAACTCGCCCCATTGGATGGTGTCTCCGTCCTTGTCCAGATAGGACTTAACGTCAGAGCTGGATTTAGCTCCCTGAATGTTTGGATGGAAATGTGCGGATCTTGAAGGGGATATGAGGTCGAAGAATCGTTGATTGGTACAATTGTACTTGCCCTCGAACTGAATGAGGGCATGCAAATGAGGTTCCCCATTGTCAT
>KJ887926 AC4 Geminiviridae Begomovirus South African cassava mosaic virus
TTATGAAACTGTAAAACAAAATCTTTTGGGGCTAGTTCCCGTATACATTAAGAGCCTCTGTCTTACTTGCTGCGTTAAGAGCCTTGGCGTAAGCGTCATTGGCGGACTGTTGTCCTCCCCGGGCAGATCGTCCGTCGATCTGAAACTCGCCCCATTGGATGGTGTCTCCGTCCTTGTCCAGATAGGACTTAACGTCAGAGCTGGATTTAGCTCCCTGAATGTTTGGATGGAAATGTGCGGAGCTTGAAGGGGATATGAGGTCGAAGAATCGTTGATTGGTACAATTGTACTTGCCCTCGAACTGAATGAGGGCATGCAAATGAGGTTCCCCATTTTCAT
>KJ887925 AC4 Geminiviridae Begomovirus South African cassava mosaic virus
TTACATTAAGAGCCTCCGTCTTACTTGCTGCGTTAAGAGCCTTGGCGTAAGCGTCATTGGCTGATTGTTGTCCTCCCCGGGCAGATCGTCCGTCGATCTGAAACTCGCCCCATTGGATGGTGTCTCCGTCCTTGTCCAGATAGGACTTAACGTCAGAGCTGGATTTAGCTCCCTGAATGTTTGGATGGAAATGTGCGGATCTTGAAGGCGATATGAGGTCGAAGAATCGTTGATTGGTACAATTGTACTTGCCCTCGAACTGAATGAGGGCATGCAAATGAGGTTCTCCATTTTCAT
>KJ887924 AC4 Geminiviridae Begomovirus South African cassava mosaic virus
TTACATTAAGAGCCTCCGTCTTACTTGCTGCGTTAAGAGCCTTGGCGTAAGCGTCATTGGCTGATTGTTGTCCTCCCCGGGCAGATCGTCCGTCGATCTGAAACTCGCCCCATTGGATGGTGTCTCCGTCCTTGTCCAGATAGGACTTAACGTCAGAGCTGGATTTAGCTCCCTGAATGTTTGGATGGAAATGTGCGGATCTTGAAGGGGATATGAGGTCGAAGAATCGTTGATTGGTACAATTGTACTTGCCCTCGAACTGAATGAGGGCATGCAAATGAGGTTCCCCATTTTCAT
>KJ887923 AC4 Geminiviridae Begomovirus South African cassava mosaic virus
TTACATTAAGAGCCTCCGTCTTACTTGCTGCGTTAAGAGCCTTGGCGTAAGCGTCATTGACTGATTGTTGGCCTCCCCGGGCAGATCGTCCGTCGATCTGAAACTCGCCCCATTGGATGGTGTCTCCGTCCTTGTCCAGATAGGACTTAACGTCAGAGCTGGATTTAGCTCCCTGAATGTTTGGATGGAAATGTGCGGATCTGGAAGGGGATATGAGGTCGAAGAATCGTTGATTGGTACAATTGTACTTTCCCTCGAACTGAATGAGGGCATGCAAATGAGGTTCCCCATTTTCAT
>KJ887922 AC4 Geminiviridae Begomovirus South African cassava mosaic virus
TTACATTAAGAGCCTCCGTCTTACTTGCTGCGTTAAGAGCCTTGGCGTAAGCGTCATTGGCTGATTGTTGTCCTCCCCGGGCAGATCGTCCGTCGATCTGAAACTCGCCCCATTGGACGGTGTCTCCGTCCTTGTCCAGATAGGACTTAACGTCAGAGCTGGATTTAGCTCCCTGAATGTTTGGATGGAAATGTGCGGATCTTGAAGGGGATATGAGGTCGAAGAATCGTTGATTGGTACAATTGTACTTGCCCTCGAACTGAATGAGGGCATGCAAATGAGGTTCCCCATTTTCAT
>KJ887921 AC4 Geminiviridae Begomovirus South African cassava mosaic virus
TTACATTAAGAGCCTCCGTCTTACTTGCTGCGTTAAGAGCCTTGGCGTAAGCGTCGTTGGCTGATTGTTGTCCTCCCCGGGCAGATCGTCCGTCGATCTGAAACTCGCCCCATTGGATGGTGTCTCCGTCCTTGTCCAGATAGGACTTAACGTCAGAGCTGGATTTAGCTCCCTGAATGTTTGGATGGAAATGTGCGGATCTTGAAGGGGATATGAGGTCGAAGAATCGTTGATTGGTACAATTGTACTTGCCCTCGAACTGAATGAGGGCATGCAAATGAGGTTCCCCATCTTCAT
>KJ887920 AC4 Geminiviridae Begomovirus South African cassava mosaic virus
TTACATTAAGAGCCTCCGTCTTACTTGCTGCGTTAAGAGCCTTGGCGTAAGCGTCATTGGCTGATTGTTGTCCTCCCCGGGCAGATCGTCCGTCGATCTGAAACTCGCCCCATTGGATGGTGTCTCCGTCCTTGTCCAGATAGGACTTAACGTCAGAGCTGGATTTAGCTCCCTGAATGTTTGGATGGAAATGGGCGGATCTTGAAGGGGATATGAGGTCGAAGAATCGGTGATTGGTACAATTGTACTTGCCTTCGAATTGAATGAGGGCATGCAAATGAGGTTCCCCATTTTCAT
>KJ887919 AC4 Geminiviridae Begomovirus South African cassava mosaic virus
TTACATTAAGAGCCTCCGTCTTACTTGCTGCGTTAAGAGCCTTGGCGTAAGCGTCATTGGCTGATTGTTGTCCTCCCCGGGCAGATCGTCCGTCGATCTGAAACTCGCCCCATTGGATGGTGTCTCCGTCCTTGTCCAGATAGGACTTAACGTCAGAGCTGGATTTAGCTCCCTGAATGTTTGGATGGAAATGTGCGGATCTTGAAGGGGATATGAGGTCGAAGAATCGTTGATTGGTACAATTGTACTTGCCCTCGAACTGAATGAGGGCATGCAAATGAGGTTCCCCATTTTCAT
>KJ887918 AC4 Geminiviridae Begomovirus South African cassava mosaic virus
TTACATTAAGAGCCTCCGTCTTACTTGCTGCGTTAAGAGCCTTGGCGTAAGCGTCATTGGCTGATTGTTGGCCTCCCCGGGCAGATCGTCCGTCGATCTGAAACTCGCCCCATTGGATGGTGTCTCCGTCCTTGTCCAGATAGGACTTAACGTCAGAGCTGGATTTAGCTCCCTGAATGTTTGGATGGAAATGTGCGGATCGCGAAGGGGATATGAGGTCGAAGAATCGTTGATTGGTACAATTGTACTTGCCCTCGAACTGAATGAGGGCATGCAAATGAGGTTCCCCATTTTCAT
>KJ887917 AC4 Geminiviridae Begomovirus South African cassava mosaic virus
TTACATTAAGAGCCTCCGTCTTATTTGCTGCGTTAAGAGCCTTGGCGTAAGCGTCATTGGCTGATTGTTGTCCTCCCCGGGCAGATCGTCCGTCGATCTGAAACTCGCCCCATTGGATGGTGTCTCCGTCCTTGTCCAGATAGGACTTAACGTCAGAGCTGGATTTAGCTCCCTGAATGTTTGGATGGAAATGTGCGGATCTCGAAGGGGATATGAGGTCGAAGAATCGTTGATTGGTACAATTGTACTTGCCCTCGAACTGAATGAGGGCATGCAAATGAGGTTCCCCATTTTCAT
>KJ887916 AC4 Geminiviridae Begomovirus South African cassava mosaic virus
TTACATTAAGAGCCTCCGTCTTACTTGCTGCGTTAAGAGCCGTGGCGTAAGCGTCATTGGCTGATTGTTGTCCTCCCCGGGCAGATCGTCCGTCGATCTGAAACTCGCCCCATTGGATGGTGTCTCCGTCCTTGTCCAAATAGGACTTAACGTCAGAGCTGGATTTAGCTCCCTGAATGTTTGGATGGAAATGTGCGGATCTTGAAGGGGATATGAGGTCGAAGAATCGTTGATTGGTACAATTGTACTTGCCCTCGAACTGAATGAGGGCATGCAAATGAGGTTCCCCATTTTCAT
>KJ887915 AC4 Geminiviridae Begomovirus South African cassava mosaic virus
TTACATTAAGAGCCTCCGTCTTACTTGCTGCGTTAAGAGCCTTGGCGTAAGCGTCATTGGCTGATTGTTGTCCTCCCCGGGCAGATCGTCCGTCGATCTGAAACTCGCCCCATTGGATGGTGTCTCCGTCCTTGTCCAGATAGGACTTAACGTCAGAGCTGGATTTAGCTCCCTGAATGTTTGGATGGAAATGTGCGGATCTTGAAGGGGATATGAGGTCGAAGAATCGTTGATTGGTACAATTGTACTTGCCCTCGAACTGAATGAGGGCATGCAAATGAGGTTCCCCATTTTCAT
>KJ887902 AC4 Geminiviridae Begomovirus South African cassava mosaic virus
TTACATTAAGAGCCTCCGTCTTACTTGCTGCGTTAAGAGCCTTGGCGTAAGCGTCATTGGCTGATTGTTGTCCTCCCCGGGCAGATCGTCCGTCGATCTGAAACTCGCCCCATTGGATGGTGTCTCCGTCCTTGTCCAGATAGGACTTAACGTCAGAGCTGGATTTAGCTCCCTGAATGTTTGGATGGAAATGTGCGGACCTGGAAGGGGATATGAGGTCGAAGAATCGTTGATTGGTACAATTGTACTTGCCCTCGAACTGAATGAGGGCATGCAAATGAGGTTCCCCATTTTCAT
>KJ887892 AC4 Geminiviridae Begomovirus South African cassava mosaic virus
TTACATTAAGAGCCTCCGTCTTACTTGCTGCGTTAAGAGCCTTGGCGTAAGCGTCATTGGCTGATTGTTGTCCTCCCCGGGCAGATCGTCCGTCGATCTGAAACTCGCCCCATTGGATGGTGTCTCCGTCCTTGTCCAGATAGGACTTAACGTCAGAGCTGGATTTAGCTCCCTGAATGTTTGGATGGAAATGTGCGGACCTGGAAGGGGATATGAGGTCGAAGAATCGTTGATTGGTACAATTGTACTTGCCCTCGAACTGAATGAGGGCATGCAAATGAGGTTCCCCATTTTCAT
>KJ887890 AC4 Geminiviridae Begomovirus South African cassava mosaic virus
TTACATTAAGAGCCTCCGTCTTACTTGCTGCGTTAAGAGCCTTGGCGTAAGCGTCATTGGCTGATTGTTGTCCTCCCCGGGCAGATCGTCCGTCGATCTGAAACTCGCCCCATTGGATGGTGTCTCCGTCCTTGTCCAGATAGGACTTAACGTCAGAGCTGGATTTAGCTCCCTGAATGTTTGGATGGAAATGTGCGGACCTGGAAGGGGATATGAGGTCGAAGAATCGTTGATTGGTACAATTGTACTTGCCCTCGAACTGAATGAGGGCATGCAAATGAGGTTCCCCATTTTCAT
>KJ887886 AC4 Geminiviridae Begomovirus South African cassava mosaic virus
TTACATTAAGAGCCTCCGTCTTACTTGCTGCGTTAAGAGCCTTGGCGTAAGCGTCATTGGCTGATTGTTGTCCTCCCCGGGCAGATCGTCCGTCGATCTGAAACTCGCCCCATTGGATGGTGTCTCCGTCCTTGTCCAGATAGGACTTAACGTCAGAGCTGGATTTAGCTCCCTGAATGTTTGGATGGAAATGTGCGGACCTGGAAGGGGATATGAGGTCGAAGAATCGTTGATTGGTACAATTGTACTTGCCCTCGAACTGAATGAGGGCATGCAAATGAGGTTCCCCATTTTCAT
>KJ887871 AC4 Geminiviridae Begomovirus South African cassava mosaic virus
TTACATTAAGAGCCTCCGTCTTACTTGCTGCGTTAAGAGCCTTGGCGTAAGCGTCATTGGCTGATTGTTGTCCTCCCCGGGCAGATCGTCCGTCGATCTGAAACTCGCCCCATTGGATGGTGTCTCCGTCCTTGTCCAGATAGGACTTAACGTCAGAGCTGGATTTAGCTCCCTGAATGTTTGGATGGAAATGTGCGGACCTGGAAGGGGATATGAGGTCGAAGAATCGTTGATTGGTACAATTGTACTTGCCCTCGAACTGAATGAGGGCATGCAAATGAGGTTCCCCATTTTCAT
>KJ887869 AC4 Geminiviridae Begomovirus South African cassava mosaic virus
TTACATTAAGAGCCTCCGTCTTACTTGCTGCGTTAAGAGCCTGGGCGTAAGCGTCATTGGCTGATTGTTGTCCTCCCCGGGCAGATCGTCCGTCGATCTGAAACTCGCCCCATTGGATGGTGTCTCCGTCCTTGTCCAGATAGGACTTAACGTCAGAGCTGGATTTAGCTCCCTGAATGTTTGGATGGAAATGTGCGGACCTGGAAGGGGATATGAGGTCGAAGAATCGTTGATTGGTACAATTGTACTTGCCCTCGAACTGAATGAGGGCATGCAAATGAGGTTCCCCATTTTCAT
>KJ887868 AC4 Geminiviridae Begomovirus South African cassava mosaic virus
TTACATTAAGAGCCTCCGTCTTACTTGCTGCGTTAAGAGCCTTGGCGTAAGCGTCATTGGCGGATTGTTGTCCTCCCCGGGCAGATCGTCCGTCGATCTGAAACTCGCCCCATTGGATGGTGTCTCCGTCCTTGTCCAGATAGGACTTAACGTCAGAGCTGGATTTAGCTCCCTGAATGTTTGGATGGAAATGTGCGGACCTGGAAGGGGATATGAGGTCGAAGAATCGTTGATTGGTACAATTGTACTTGCCCTCGAACTGAATGAGGGCATGCAAATGAGGTTCCCCATTTTCAT
>KJ887864 AC4 Geminiviridae Begomovirus South African cassava mosaic virus
TTACATTAAGAGCCTCCGTCTTACTTGCTGCGTTAAGAGCCTTGGCGTAAGCGTCATTGGCTGATTGTTGTCCTCCCCGGGCAGATCGTCCGTCGATCTGAAACTCGCCCCATTGGATGGTGTCTCCGTCCTTGTCCAGATAGGACTTAACGTCAGAGCTGGATTTAGCTCCCTGAATGTTTGGATGGAAATGTGCGGATCTTGAAGGGGATATGAGGTCGAAGAATCGTTGATTGGTACAATTGTACTTGCCCTCGAACTGAATAAGGGCATGCAAATGAGGTTCCCCATTTTCAT
>KJ887862 AC4 Geminiviridae Begomovirus South African cassava mosaic virus
TTACATTAAGAGCCTCCGTCTTACTTGCTGCGTTAAGAGCCTTGGCGTAAGCGTCATTGGCTGATTGTTGTCCTCCCCGGGCAGATCGTCCGTCGATCTGAAACTCGCCCCATTGGATGGTGTCTCCGTCCTTGTCCAGATAGGACTTAACGTCAGAGCTGGATTTAGCTCCCTGAATGTTTGGATGGAAATGTGCGGACCTGGAAGGGGATATGAGGTCGAAGAATCGTTGATTGGTACAATTGTACTTGCCCTCGAACTGAATGAGGGCATGCAAATGAGGTTCCCCATTTTCAT
>KJ887859 AC4 Geminiviridae Begomovirus South African cassava mosaic virus
TTACATTAAGAGCCTCCGTCTTACTTGCTGCGTTAAGAGCCTTGGCGTAAGCGTCATTGGCTGATTGTTGTCCTCCCCGGGCAGATCGTCCGTCGATCTGAAACTCGCCCCATTGGATGGTGTCTCCGTCCTTGTCCAGATAGGACTTAACGTCAGAGCTGGATTTAGCTCCCTGAATGTTTGGATGGAAATGTGCGGACCTGGAAGGGGATATGAGATCGAAGAATCGTTGATTGGTACAATTGTACTTGCCCTCGAACTGAATGAGGGCATGCAAATGAGGTTCCCCATTTTCAT
>KJ887857 AC4 Geminiviridae Begomovirus South African cassava mosaic virus
TTACATTAAGAGCCTCCGTCTTACTTGCTGCGTTAAGAGCCTGGGCGTAAGCGTCATTGGCTGATTGTTGTCCTCCCCGGGCAGATCGTCCGTCGATCTGAAACTCGCCCCATTGGATGGTGTCTCCGTCCTTGTCCAGATAGGACTTAACGTCAGAGCTGGATTTAGCTCCCTGAATGTTTGGATGGAAATGTGCGGACCTGGAAGGGGATATGAGGTCGAAGAATCGTTGATTGGTACAATTGTACTTGCCCTCGAACTGAATGAGGGCATGCAAATGAGGTTCCCCATTTTCAT
>KJ887855 AC4 Geminiviridae Begomovirus South African cassava mosaic virus
TTACATTAAGAGCCTCCGTCTTACTTGCTGCGTTAAGAGCCTTGGCGTAAGCGTCATTGGCTGATTGTTGTCCTCCCCGGGCAGATCGTCCGTCGATCTGAAACTCGCCCCATTGGATGGTGTCTCCGTCCTTGTCCAGATAGGACTTAACGTCAGAGCTGGATTTAGCTCCCTGAATGTTTGGATGGAAATGTGCGGATCTGGAAGGGGATATGAGGTCGAAGAATCGTGGATTGGTACAATTGTACTTTCCCTCGAACTGAATGAGGGCATGCAAATGAGGTTCCCCATTTTCAT
>KJ887853 AC4 Geminiviridae Begomovirus South African cassava mosaic virus
TTACATTAAGAGCCTCCGTCTTACTTGCTGCGTTAAGAGCCTTGGCGTAAGCGTCATTGGCTGATTGTTGTCCTCCCCGGGCAGATCGTCCGTCGATCTGAAACTCGCCCCATTGGATGGTGTCTCCGTCCTTGTCCAGATAGGACTTAACGTCAGAGCTGGATTTAGCTCCCTGAATGTTTGGATGGAAATGTGCGGACCTGGAAGGGGATATGAGGTCGAAGAATCGTTGATTGGTACAATTGTACTTGCCCTCGAACTGAATGAGGGCATGCAAATGAGGTTCCCCATTTTCAT
>KJ887851 AC4 Geminiviridae Begomovirus South African cassava mosaic virus
TTACACTAAGAGCCTCCGTCTTACTTGCTGCGTTAAGAGCCTTGGCGTAAGCGTCATTGGCTGATTGTTGTCCTCCCCGGGCAGATCGTCCGTCGATCTGAAACTCGCCCCATTGGATGGTGTCTCCGTCCTTGTCCAGATAGGACTTAACGTCAGAGCTGGATTTAGCTCCCTGAATGTTTGGATGGAAATGTGCGGACCTGGAAGGGGATATGAGGTCGAAGAATCGTTGATTGGTACAATTGTACTTGCCCTCGAACTGAATGAGGACATGCAAATGAGGTTCCCCATTTTCAT
>KJ887848 AC4 Geminiviridae Begomovirus South African cassava mosaic virus
TTACATTAAGAGCCTCCGTCTTACTTGCTGCGTTAAGAGCCTTGGCGTAAGCGTCATTGGCTGATTGTTGTCCTCCCCGGGCAGATCGTCCGTCGATCTGAAACTCGCCCCATTGGATGGTGTCTCCGTCCTTGTCCAGATAGGACTTAACGTCAGAGCTGGATTTAGCTCCCTGAATGTTTGGATGGAAATGTGCGGACCTGGAAGGGGATATGAGGTCGAAGAATCGTTGATTGGTACAATTGTACTTGCCCTCGAACTGAATGAGGGCATGCAAATGAGGTTCCCCATTTTCAT
>KJ887845 AC4 Geminiviridae Begomovirus South African cassava mosaic virus
TTACATTAAGAGCCTCCGTCTTACTTGCTGCGTTAAGAGCCTTGGCGTAAGCGTCATTGGCTGATTGTTGTCCTCCCCGGGCAGATCGTCCGTCGATCTGAAACTCGCCCCATTGGATGGTGTCTCCGTCCTTGTCCAGATAGGACTTAACGTCAGAGCTGGATTTAGCTCCCTGAATGTTTGGATGGAAATGTGCGGACCTGGAAGGGGATATGAGGTCGAAGAATCGTTGATTGGTACAATTGTACTTGCCCTCGAACTGAATGAGGGCATGCAAATGAGGTTCCCCATTTTCAT
>KJ887841 AC4 Geminiviridae Begomovirus South African cassava mosaic virus
TTACACTAAGAGCCTCCGTCTTACTTGCTGCGTTAAGAGCCTTGGCGTAAGCGTCATTGGCTGATTGTTGTCCTCCCCGGGCAGATCGTCCGTCGATCTGAAACTCGCCCCATTGGATGGTGTCTCCGTCCTTGTCCAGATAGGACTTAACGTCAGAGCTGGATTTAGCTCCCTGAATGTTTGGATGGAAATGTGCGGACCTGGAAGGGGATATGAGATCGAAGAATCGTTGATTGGTACAATTGTACTTGCCCTCGAACTGAATGAGGACAGGCAAATGAGGTTCCCCATTTTCAT
>KJ887840 AC4 Geminiviridae Begomovirus South African cassava mosaic virus
TTACATTAAGAGCCTCCGTCTTACTTGCTGCGTTAAGAGCCTTGGCGTAAGCGTCATTGGCTGATTGTTGTCCTCCCCGGGCAGATCGTCCGTCGATCTGAAACTCGCCCCATTGGATGGTGTCTCCGTCCTTGTCCAGATAGGACTTAACGTCAGAGCTGGATTTAGCTCCCTGAATGTTTGGATGGAAATGTGCGGACCTGGAAGGGGATATGAGATCGAAGAATCGTTGATTGGTACAATTGTACTTGCCCTCGAACTGAATGAGGGCATGCAAATGAGGTTCCCCATTTTCAT
>KJ887827 AC4 Geminiviridae Begomovirus South African cassava mosaic virus
TTACAGTAAGAGCCTCCGTCTTACTTGCTGCGTTAAGAGCCTTGGCGTAAGCGTCATTGGCTGATTGTTGTCCTCCCCGGGCAGATCGTCCGTCGATCTGAAACTCGCCCCATTGGATGGTGTCCCCGTCCTTGTCCAGATAGGACTTAACGTCAGAGCTGGATTTAGCTCCCTGAATGTTTGGATGGAAATGTGCGGATCTTGAAGGGGATATGAGGTCGAAGAATCGTTGATTGGTACAATTGTACTTGCCCTCGAACTGAATGAGGGCATGCAAATGAGGTTCCCCATTTTCAT
>KJ887826 AC4 Geminiviridae Begomovirus South African cassava mosaic virus
TTACATTAAGAGCCTCAGTCTTACTTGCTGCGTTAAGAGCCTTGGCGTAAGCGTCATTGGCTGATTGTTGTCCTCCCCGGGCAGATCGTCCGTCGATCTGAAACTCGCCCCATTGGATGGTGTCTCCGTCCTTGTCCAGATAGGACTTAACGTCAGAGCTGGATTTAGCTCCCTGAATGTTTGGATGGAAATGTGCGGATCTGGAAGGGGATATGAGGTCGAAGAATCGTGGATTGGTACAATTGTACTTTCCCTCGAACTGAATGAGGGCATGCAAATGAGGTTCCCCATTTTCAT
>KJ887820 AC4 Geminiviridae Begomovirus South African cassava mosaic virus
TTACATTAAGAGCCTCCGTCTTACTTGCTGCGTTAAGAGCCTTGGCGTAAGCGTCATTGGCTGATTGTTGTCCTCCCCGGGCAGATCGTCCGTCGATCTGAAACTCGCCCCATTGGATGGTGTCTCCGTCCTTGTCCAGATAGGACTTAACGTCAGAGCTGGATTTAGCTCCCTGAATGTTTGGATGGAAATGTGCGGATCTGGAAGGGGATATGAGGTCGAAGAATCGTGGATTGGTACAATTGTACTTTCCCTCGAACTGAATGAGGGCATGCAAATGAGGTTCCCCATTTTCAT
>AF155806 AC4 Geminiviridae Begomovirus South African cassava mosaic virus
TTACATTAAGAGCCTCTGTTTTACTTGCTGCGTTAAGAGCCTTGGCGTAAGCGTCATTGGCGGATTGTTGTCCGCCGCGAGCAGATCGTCCGTCGATCTGAAACTCGCCCCATTGGATGGTGTCTCCGTCCTTGTCCAAATAGGACTTGACGTCAGAACTGGATTTAGCTCCCTGAATGTTTGGATGGAAATGTGTTGACCTGGAAGGGGATATGAGGTCGAAGAATCGTTGGTTGGTACAATTGTACTTGCCCTCGAACTGAATGAGGGCATGCAAATGAGGTTCCCCATTTTCAT
>NC_003803 AC4 Geminiviridae Begomovirus South African cassava mosaic virus
TTACATTAAGAGCCTCTGTTTTACTTGCTGCGTTAAGAGCCTTGGCGTAAGCGTCATTGGCGGATTGTTGTCCGCCGCGAGCAGATCGTCCGTCGATCTGAAACTCGCCCCATTGGATGGTGTCTCCGTCCTTGTCCAAATAGGACTTGACGTCAGAACTGGATTTAGCTCCCTGAATGTTTGGATGGAAATGTGTTGACCTGGAAGGGGATATGAGGTCGAAGAATCGTTGGTTGGTACAATTGTACTTGCCCTCGAACTGAATGAGGGCATGCAAATGAGGTTCCCCATTTTCAT
