# Supplementary material for: Gene Overlapping as a Modulator of Begomovirus Evolution
Source: Microorganisms. 2022 Feb 4;10(2):366. doi: 10.3390/microorganisms10020366 (PMC8875319; doi:10.3390/microorganisms10020366)
Supplement: Supplementary file 1 [file microorganisms-10-00366-s001.zip › File S1/South_African_cassava_mosaic_virus/DNA_AC2.fasta]

>KJ887996
CTAAATACTCTTAAGAAAAGACCAGTCTGAGGCCGTAAGGTCGTCCAGACCTTGAAGTTG
AGAAAACACTTGTGAATCCCCAATGCCTTCCTGATGTTGTGGTTGAACCGTATCTGGAGT
GTGATGATGTCGTGGTTCATGTTCCCTGGACTCTTGTCGTGGTTGGTGATGTCGAAATAG
AGGGGATTTGTTATTTCCCAGATAAAAACGCCATTCTTTGCTTGAGGCGCAGTGATGAGT
TCCCCTGTGCGAGAATCCATGGTTGATGCAGTCGATATGGAGATAGAACGAGCAGCCGCA
TTCGAGGTCGACCCTCCTACGTCTGAGGGCTCTGGTCTTCGCTGTGCGGTGTTGGACTTT
GATAGGCACTTGAGAACAATGGCTCGTGGAGGGTGACGAAGGTGGCAT
>KJ887919
CTAAATACTCTTAAGAAAAGACCAGTCTGAGGCCGTAAGGTCGTCCAGACCTTGAAGTTG
AGAAAACACTTGTGAATCCCCAATGCCTTCCTGATGTTGTGGTTGAACCGTATCTGGAGT
GTGATGATGTCGTGGTTCATGTTCCCTGGCCTCTTGTCGTGGTTGGTGATGTCGAAATAG
AGGGGATTTGTTATTTCCCAGATAAAAACGCCATTCTTTGCTTGAGGCGCAGTGATGAGT
TCCCCTGTGCGAGAATCCATGGTTGATGCAGTCGATATGGAGATAGAACGAGCAGCCGCA
TTCGAGGTCGACCCTCCTACGTCTGAGGGCTCTGGTCTTCGCTGTGCGGTGTTGGACTTT
GATAGGCACTTGAGAACAATGGCTCGTAGAGGGTGACGAAGGTGGCAT
>KJ887864
CTAAATACTCTTAAGAAAAGACCAGTCTGAGGCCGTAAGGTCGTCCAGACCTTGAAGTTG
AGAAAACACTTGTGAATCCCCAATGCCTTCCTGATGTTGTGGTTGAACCGTATCTGGAGT
GTGATGATGTCGTGGTTCATGTTCCCTGGCCTCTGGTCGTGGTTGGTGATGTCGAAATAG
AGGGGATTTGTTATTTCCCAGATAAAAACGCCATTCTTTGCTTGAGGCGCAGTGATGAGT
TCCCCTGTGCGAGAATCCATGGTTGATGCAGTCGATATGGAGATAGAACGAGCAGCCGCA
TTCGAGGTCGACCCTCCTACGTCTGAGGGCTCTGGTCTTCGCTGTGCGGTGTTGGACTTT
GATAGGCACTTGAGAACAATGGCTCGTGGAGGGTGACGAAGGTGGCAT
>KJ888000
CTAAATACTCTTAAGAAAAGACCAGTCTGAGGCCGTAAGGTCGTCCAGACCTTGAAGTTG
AGAAAACACTTGTGAATCCCCAATGCCTTCCTGATGTTGTGGTTGAACCGTATCTGGAGT
GTGATGATGTCGTGGTTCATGTTCCCTGGCCTCTTGTCGTGGTTGGTGATGTCGAAATAG
AGGGGATTTGTTATTTCCCAGATAAAAACGCCATTCTTTGCTTGAGGCGCAGTGATGAGT
TCCCCTGTGCGAGAATCCATGGTTGATGCAGTCGATATGGAGATAGAACGAGCAGCCGCA
TTCGAGGTCGACCCTCCTACGTCTGAGGGCTCTGGTCTTCGCTGTGCGGTGTTGGACCTT
GATAGGCACCTGAGAACAATGGCTCGTGGAGGGTGACGAAGGTGGCAT
>KJ887934
CTAAATACTCTTAAGAAAAGACCAGTCTGAGGCCGTAAGGTCGTCCAGACCTTGAAGTTG
AGAAAACACTTGTGAATCCCCAATGCCTTCCTGATGTTGTGGTTGAATCGTATCTGGAGT
GTGATGAGGTCGTGGTTCATGTTCCCTGGCCTCTTGTCGTGGTTGGTGATGTCGAAATAG
AGGGGATTTGTTATTTCCCAGATAAAAACGCCATTCTTTGCTTGAGGCGCAGTGATGAGT
TCCCCTGTGCGAGAATCCATGGTTGATGCAGTCGATATGGAGATAGAACGAGCAGCCGCA
TTCGAGGTCGACCCTCCTACGTCTGAGGGCTCTGGTTTTCGCTGTGCGGTGTTGGACTTT
GATAGGCACTTGAGAACAATGGCTCGTGGAGGGTGACGAAGGTGGCAT
>KJ888041
CTAAATACTCTTAAGAAAAGACCAGTCTGAGGCCGTAAGGTCGTCCAGACCTTGAAGTTG
AGAAAACACTGGTGAATCCCCAATGCCTTCCTGATGTTGTGGTTGAACCGTATCTGGAGT
GTGATGATGTCGTGGTTCAGGTTCCCTGGTCTCTGGTCGTGGTTGGTGATTTCGAAATAG
AGGGGATTTGTTATTTCCCAGATAAAAACGCCATTCTTTGCTTGAGGCGCAGTGATGAGT
TCCCCTGTGCGAGAATCCATGGTTGATGCAGTCGATATGGAGATAGAACGAGCAGCCGCA
TTCGAGGTCGACCCTCCTACGTCTGAGGGCTCTGGTCTTCGCTGTGCGGTGTTGGACTTT
AATAGGCACTTGAGAACAATGGCTCGTGGAGGGTGACGAAGGTGGCAT
>KJ888032
CTAAATACTCTTAAGAAAAGACCAGTCTGAGGCCGTAAGGTCGTCCAGACCTTGAAGTTG
AGAAAACACTGGTGAATCCCCAATGCCTTCCTGATGTTGTGGTTGAACCGTATCTGGAGT
GTGATGATGTCGTGGTTCAGGTTCCCTGGTCTCTGGTCGTGGTTGGTGATTTCGAAATAG
AGGGGATTTGTTATTTCCCAGATAAAAACGCCATTCTTTGCTTGAGGCGCAGTGATGAGT
TCCCCTGTGCGAGAATCCATGGTTGATGCAGTCGATATGGAGATAGAACGAGCAGCCGCA
TTCGAGGTCGACCCTCCTACGTCTGAGGGCTCTGGTCTTCGCTGTGCGGTGTTGGACTTT
AATAGGCACTTGAGAACAATGGCTCGTGGAGGGTGACGAAGGTGGCAT
>KJ887970
CTAAATACTCTTAAGAAAAGACCAGTCTGAGGCCGTAAGGTCGTCCAGACCTTGAAGTTG
AGAAAACACTTGTGAATCCCCAATGCCTTCCTGATGTTGTGGTTGAACCGTATCTGGAGT
GTGATGATGTCGTGGTTCATGTTCCCTGGTCTCTTGTCGTGGTTGGTGATCTCGAAATAT
AGGGGATTTGTTATTTCCCAGATAAAAACGCCATTCTTTGCTTGAGGCGCAGTGATGAGT
TCCCCTGTGCGAGAATCCATGGTTGATGCAGTCGATATGGAGATAGAACGAGCAGCCGCA
TTCGAGGTCGACCCTCCTACGTCTGAGGGCTCTGGTCTTCGCTGTGCGGTGTTGGACTTT
GATAGGCACTTGAGAACAATGGCTCGTGGAGGGTGACGAAGGTGGCAT
>KJ887969
CTAAATACTCTTAAGAAAAGACCAGTCTGAGGCCGTAAGGTCGTCCAGACCTTGAAGTTG
AGAAAACACTTGTGAATCCCCACTGCCTTCCTGATGTTGTGGTTGAACCGTATCTGGAGT
GTGATGATGTCGTGGTTCATGTTCCCTGGTCTCTTGTCGTGGTTGGTGATCTCGAAATAT
AGGGGATTTGTTATTTCCCAGATAAAAACGCCATTCTTTGCTTGAGGCGCAGTGATGAGT
TCCCCTGTGCGAGAATCCATGGTTGATGCAGGCGATATGGAGATAGAACGAGCAGCCGCA
TTCGAGGTCGACCCTCCTACGTCTGATGGCTCTGGTCTTCGCTGTGCGGTGGTGGACTTT
GATAGGCACTTGAGAACAATGGCTCGTGGAGGGTGACGAAGGTGGCAT
>KJ887992
CTAAATACTCTTAAGAAAAGACCAGTCTGAGGCCGTAAGGTCGTCCAGACCTTGAAGTTG
AGAAAACACTTGTGAATCCCCAATGCCTTCCTGATGTTGTGGTTGAACCGTATCTGGAGT
GTGATGATGTCGTGGTTCATGTTCCCTGGCCTCTTGTCGTGGTCGGTGATCTCGAAATAG
AGGGGATTTGTTATTTCCCAGATAAAAACGCCATTCTTTGCTTGAGGCGCAGTGATGAGT
TCCCCTGTGCGAGAATCCATGGTTGATGCAGTCGATATGGAGATAGAACGAGCAGCCGCA
TTCGAGGTCGACCCTCCTACGTCTGAGGGCTCTGGTCTTCGCTGTGCGGTGTTGGACTTT
GATAGGCACTTGAGAACAATGGCTCGTGGAGGGTGACGAAGGTGGCAT
>KJ888045
CTAAATACTCTTAAGAAAAGACCAGTCTGAGGCCGTAAGGTCGTCCAGACCTTGAAGTTG
AGAAAACACTTGTGAATCCCCAATGTCTTCCTGATGTTGTGGTTGAACCGTATCTGGAGT
GTGATGATGTCGTGGTTCATGTTCCCTGGCCTCTTGTCGTGGTTGGTGATTTCGAAATAG
AGGGGATTTGTTATTTCCCAGATAAAAACGCCATTCTTTGCTTGAAGCGCAGTGATGAGT
TCCCCTGTGCGAGAATCCATGGTTGATGCAGTCGATATGGAGATAGAACGAGCAGCCGCA
TTCGAGGTCGACCCTCCTACGTCTGAGGGCTCTGGTCTTCGCTGTGCGGTGTTGGACTTT
GATAGGCACTTGAGAACAATGGCTCGTGGAGGGTGATGAAGGTGGCAT
>KJ888044
CTAAATACTCTTAAGAAAAGACCAGTCTGAGGCCGTAAGGTCGTCCAGACCTTGAAGTTG
AGAAAACACTTGTGAATCCCCAATGTCTTCCTGATGTTGTGGTTGAACCGTATCTGGAGT
GTGATGATGTCGTGGTTCATGTTCCCTGGCCTCTTGTCGTGGTTGGTGATTTCGAAATAG
AGGGGATTTGTTATTTCCCAGATAAAAACGCCATTCTTTGCTTGAAGCGCAGTGATGAGT
TCCCCTGTGCGAGAATCCATGGTTGATGCAGTCGATATGGAGATAGAACGAGCAGCCGCA
TTCGAGGTCGACCCTCCTACGTCTGAGGGCTCTGGTCTTCGCTGTGCGGTGTTGGACTTT
GATAGGCACTTGAGAACAATGGCTCGTGGAGGGTGATGAAGGTGGCAT
>KJ888043
CTAAATACTCTTAAGAAAAGACCAGTCTGAGGCCGTAAGGTCGTCCAGACCTTGAAGTTG
AGAAAACACTTGTGAATCCCCAATGTCTTCCTGATGTTGTGGTTGAACCGTATCTGGAGT
GTGATGATGTCGTGGTTCATGTTCCCTGGCCTCTTGTCGTGGTTGGTGATTTCGAAATAG
AGGGGATTTGTTATTTCCCAGATAAAAACGCCATTCTTTGCTTGAAGCGCAGTGATGAGT
TCCCCTGTGCGAGAATCCATGGTTGATGCAGTCGATATGGAGATAGAACGAGCAGCCGCA
TTCGAGGTCGACCCTCCTACGTCTGAGGGCTCTGGTCTTCGCTGTGCGGTGTTGGACTTT
GATAGGCACTTGAGAACAATGGCTCGTGGAGGGTGATGAAGGTGGCAT
>KJ887941
CTAAATACTCTTAAGAAAAGACCAGTCTGAGGCCGTAAGGTCGTCCAGACCTTGAAGTTG
AGAAAACACTTGTGAATCCCCAATGCCTTCCTGATGTTGTGGTTGAACCGTATCTGGAGT
GTGATGATGTCGTGGTTCATGTTCCCTGGCCTCTTGTCGTGGGTGGTGATTTCGAAATAG
AGGGGATTTGTTATTTCCCAGATAAAAACGCCATTCTTTGCTTGAGGCGCAGTGATGAGT
TCCCCTGTGCGAGAATCCATGGTTGATGCAGTCGATATGGAGATAGAACGAGCAGCCGCA
TTCGAGGTCGACCCTCCTACGTCTGAGGGCTCTGGTCTTCGCTGTGCGGTGTTGGACTTT
GATAGGCACTTGAGAACAATGGCTCGTGGAGGGTGATGAAGGTGGCAT
>KJ887940
CTAAATACTCTTAAGAAAAGACCAGTCTGAGGCCGTAAGGTCGTCCAGACCTTGAAGTTG
AGAAAACACTTGTGAATCCCCAATGCCTTCCTGATGTTGTGGTTGAACCGTATCTGGAGT
GTGATGATGTCGTGGTTCATGTTCCCTGGCCTCTTGTCGTGGGTGGTGATTTCGAAATAG
AGGGGATTTGTTATTTCCCAGATAAAAACGCCATTCTTTGCTTGAGGCGCAGTGATGAGT
TCCCCTGTGCGAGAATCCATGGTTGATGCAGTCGATATGGAGATAGAACGAGCAGCCGCA
TTCGAGGTCGACCCTCCTACGTCTGAGGGCTCTGGTCTTCGCTGTGCGGTGTTGGACTTT
GATAGGCACTTGAGAACAATGGCTCGTGGAGGGTGATGAAGGTGGCAT
>KJ887942
CTAAATACTCTTAAGAAAAGACCAGTCTGAGGCCGTAAGGTCGTCCAGACCTTGAAGTTG
AGAAAACACTTGTGAATCCCCAATGCCTTCCTGATGTTGTGGTTGAACCGTATCTGGAGT
GTGATGATGTCGTGGTTCATGTTCCCTGGCCTCTTGTCGTGGGTTGTGATTTCGAAATAG
AGGGGATTTGTTATTTCCCAGATAAAAACGCCATTCTTTGCTTGAGGCGCAGTGATGAGT
TCCTCTGTGCGAGAATCCATGGTTGATGCAGTCGATATGGAGATAGAACGAGCAGCCGCA
TTCGAGGTCGACCCTCCTACGTCTGAGGGCTCTGGTCTTCGCTGTGCGGTGTTGGACTTT
GATAGGCACTTGAGAACAATGGCTCGTGGAGGGTGATGAAGGTGGCAT
>KJ887855
CTAAATACTCGTAAGAAAAGACCAGTCTGAGGCCGTAAGGTCGTCCAGACCTTGAAGTTG
AGAAAACACTTGTGAATCCCCAATGCCTTCCTGATGTTGTGGTTGAACCGTATCTGGAGT
GTGATGATGTCGTGGTTCATGTTCCCTGGCCTCTTGTCGTGGTTGGTGATTTCGAAATAG
AGGGGATTTGTTATTTCCCAGATAAAAACGCCATTCTTTGCTTGATGCGCAGTGATGAGT
TCCCCTGTGCGAGAATCCATGGTTGATGCAGTCGATATGGAGATAGAACGAGCAGCCGCA
TTCGAGGTCGACCCTCCTACGTCTGAGGGCTCTGGTCTTCGCTGTGCGGTGTTGGACTTT
GATAGGCACTTGAGAACAATGGCTCGTGGAGGGTGACGAAGGTGGCAT
>KJ887820
CTAAATACTCTTAAGAAAAGACCAGTCTGAGGCCGTAAGGTCGTCCAGACCTTGAAGTTG
AGAAAACACTTGTGAATCCCCAATGCCTTCCTGATGTTGTGGTTGAACCGTATCTGGAGT
GTGATGATGTCGTGGTTCATGTTCCCTGGCCTCTTGTCGTGGTTGGTGATTTCGAAATAG
AGGGGATTTGTTATTTCCCAGATAAAAACGCCATTCTTTGCTTGATGCGCAGTGATGAGT
TCCCCTGTGCGAGAATCCATGGTTGATGCAGTCGATATGGAGATAGAACGAGCAGCCGCA
TTCGAGGTCGACCCTCCTACGTCTGAGGGCTCTGGTCTTCGCTGTGCGGTGTTGGACTTT
GATAGGCACTTGAGAACAATGGCTCGTGGAGGGTGACGAAGGTGGCAT
>KJ888015
CTAAATACTCTTAAGAAAAGACCAGTCTGAGGCCGTAAGGTCGTCCAGACCTTGAAGTTG
AGAAAACACTTGTGAATCCCCAATGCCTTCCTGATGTTGTGGTTGAACCGTATCTGGAGT
GTGATGATGTCGTGGTTCATGTTCCCTGGCCTCTTGTCGTGGTTGGTGATTTCGAAATAG
AGGGGATTTGTTATTTCCCAGATAAAAACGCCATTCTTTGCTTGATGCGCAGTGATGAGT
TCCCCTGTGCGAGAATCCATGGTTGATGCAGTCGATATGGAGATAGAACGAGCAGCCGCA
TTCGAGGTCGACCCTCCTACGTCTGAGGGCTCTGGTCTTCGCTGTGCGGTGTTGGACTTT
GATAGGCACTTGAGAACAATGGCTCGTGGAGGGTGACGAAGGTGGCAT
>KJ888001
CTAAATACTCTTAAGAAAAGACCAGTCTGAGGCCGTAAGGTCGTCCAGACCTTGAAGTTG
AGAAAACACTTGTGAATCCCCAATGCCTTCCTGATGTTGTGGTTGAACCGTATCTGGAGT
GTGATGATGTCGTGGTTCATGTTCCCTGGCCTCTTGTCGTGGTTGGTGATTTCGAAATAG
AGGGGATTTGTTATTTCCCAGATAAAAACGCCATTCTTTGCTTGATGCGCAGTGATGAGT
TCCCCTGTGCGAGAATCCATGGTTGATGCAGTCGATATGGAGATAGAACGAGCAGCCGCA
TTCGAGGTCGACCCTCCTACGTCTGAGGGCTCTGGTCTTCGCTGTGCGGTGTTGGACTTT
GATAGGCACTTGAGAACAATGGCTCGTGGAGGGTGACGAAGGTGGCAT
>KJ888002
CTAAATACTCTTAAGAAAAGACCAGTCTGAGGCCGTAAGGTCGTCCAGACCTTGAAGTTG
AGAAAACACTTGTGAATCCCCAATGCCTTCCTGATGTTGTGGTTGAACCGTATCTGGAGT
GTGATGATGTCGTGGTTCATGTTCCCTGGCCTCTTGTCGTGGTTGGTGATTTCGAAATAT
AGGGGATTTGTTATTTCCCAGATAAAAACGCCATTCTTTGCTTGATGCGCAGTGATGAGT
TCCCCTGTGCGAGAATCCATGGTTGATGCAGTCGATATGGAGATAGAACGAGCAGCCGCA
TTCGAGGTCGACCCTCCTACGTCTGAGGGCTCTGGTCTTCGCTGTGCGGTGTTGGACTTT
GATAGGCACTTGAGAACAATGGCTCGTGGAGGGTGACGAAGGTGGCAT
>KJ888046
CTAAATACTCTTAATAAAAGACCAGTCTGAGGCCGTAAGGTCGTCCAGATCTTGAAGTTG
AGAAAACACTTGTGAATCCCCAACGCCTTCCTGATGTTGTGGTTGAACCGTATCTGGAGT
GTGATGATGTCGTGGTTCATGTTCCCTGGCCTCTTGTCGTGGTTGGTGATTTCGAAATAG
AGGGGATTTGTTATTTCCCAGATAAAAACGCCATTCTTTGCTTGAGGCGCAGTGATGAGT
TCCCCTGTGCGAAAATCCATGGTTGATGCAGTCGATATGGAGATAGAACGAGCAGCCGCA
TTCGAGGTCGACCCTCCTACGTCTGAGGGCCCTGGTCTTCGCTGTGCGGTGTTGGACTTT
GATAGGCACTTGAGAACAATGGCTCGTGGAGGGTGACGAAGGTGGCAT
>KJ887937
CTAAATACTTTTAAGAAAAGACCAGTCTGAGGCCGTAAGGTCGTCCAGATCTTGAAGTTG
AGAAAACACTTGTGAATCCGCAATGCCTTCCTGATGTTGTGGTTGAACCGTATCTGGAGT
GTGATGATGTCGTGGTTCATGTACCCTGGCCTCTTGTCGTGGTTGGTGATTTCGAAATAG
AGGGGATTTGTTATTTCCCAGATAAAAACGCCATTCTTTGCTTGAGGCGCAGTGATGAGT
TCCCCTGTGCGAGAATCCATGGTTGATGCAGTCGATATGGAGATAGAACGAGCAGCCGCA
TTCGAGGTCGACCCTCCTACGTCTGAGGGCTCTGGTCTTCGCTGTGCGGTGTTGGACTTT
GATAGGCACTTGAGAACAATGGCTCGTGGAGGGTGACGAAGGTGGCAT
>KJ887968
CTAAATACTCTTAAGAAAAGACCAGTCTGAGGCCGTAAGGTCGTCCAGACCTTGAAGTTG
AGAAAACACTTGTGAATCCCCAATGCCTTCCTGGTGTTGTGGTTGAACCGTATTTGGAGC
GTGATGATGTCGTGGTTCATGTTCCCTGGCCTCTTGTCGTGGTTGGCGATTTCGAAATAG
AGGGGATTTGTTATTTCCCAGATAAAAACGCCATTCTTTGCTTGAGGCGCAGTGATGAGT
GCCCCTGTGCGAGAATCCATGGTTGATGCAGTCGATATGGAGATAGAACGAGCAGCCGCA
TTCGAGGTCGACCCTCCTACGTCTGAGGGCTCTGGTCTTCGCTGTGCGGTGTTGGACTTT
GATAGGCACTTGAGAACAATGGCTCGTTGAGGGTGACGAAGGTGGCAT
>KJ887961
CTAAATACTCTTAAGAAAAGACCAGTCTGAGGCCGTAAGGTCGTCCAGACCTTGAAGTTG
AGAAAACACTTGTGAATCCCCAATGCCTTCCTGATGTTGTGGTTGAACCGTATCTGGAGC
GTGATGATGTCGTGGTTCATGTGCCCTGGCCTCTTGTCGTGGTTGGCGATTTCGAAATAG
AGGGGATTTGTTATTTCCCAGATAAAAACGCCATTCTTTGCTTGAGGCGCAGTGATGAGT
TCCCCTGTGCGAGAATCCATGGTTGATGCAGTCGATATGGAGATAGAACGAGCAACCGCA
TTCGAGGTCGACCCTCCTACGTCTGAGGGCTCTGGTCTTCGCTGTGCGGTGTTGGACTTT
GATGGGCACTTGAGAACAATGGCTCGTGGAGGGTGACGAAGGTGGCAT
>KJ887925
CTAAATACTCTTAAGAAAAGACCAGTCTGAGGCCGTAAGGTCGTCCAGACCTTGAAGTTG
AGAAAACACTTGTGAATCCCCAATGCCTTCCTGATGTTGTGGTTGAACCGTATCTGGAGT
GTGATGATGTCGTGGTTCATGTTCCCTGGCCTCTTGTCGTGGTTGGTGATTTCGAAATAG
AGGGGATTTGTTATTTCCCAGATAAAAACGCCATTCTTTGCTTGAGGCGCAGTGATGAGT
TCCCCTGTGCGAGAATCCATGGTTGATGCAGTCGATATGGAGATAGAACGAGCAGCCGCA
ATCGAGGTCGACCCGCCTACGTCTGAGGGCTCTGGTCTTCGCTGTGCGGTGTTGGACTTT
GATAGGCACTTGAGAACAATGGCTCGTGGAGGGTGACGAAGGTGGCAT
>KJ887920
CTAAATACTCTTAAGAAAAGACCAGTCTGAGGCCGTAAGGTCGTCCAGACCTTGAAGTTG
AGAAAACACTTGTGAATCCCCAATGCCTTCCTGGTGTTGTGGTTGAACCGTATCTGGAGT
GTGATGATGTCGTGGTTCATGTTCCCTGGCCTCTTGTCGTGGTTGGTGATTTCGAAATAG
AGGGGATTTGTTATTGCCCAGATAAAAACGCCATTCTTTGCTTGAGGCGCAGTGATGAGT
TCCCCTGTGCGAGAATCCATGGTTGATGCAGTCGATATGGAGATAGAACGAGCAGCCGCA
GTCGAGGTCGACCCTCCTACGTCTGAGGGCTCTGGTCTTCGCTGTGCGGTGTTGGACTTT
GATAGGCACTTGAGAACAATGGCTCGTGGAGGGTGACGAAGGTGGCAT
>KJ888052
CTAAATACTCTTAAGAAAAGACCAGTCTGAGGCCGTAAGGTCGTCCAGACCTTGAAGTTG
AGAAAACACTTGTGAATCCCCAATGCCTTCCTGATGTTGTGGTTGAACCGTATCTGGATT
GTGATGATGTCGTGGTTCATGTTCCCTGGCCTCTTGTCGTGGTTGGTGATTTCGAAATAG
AGGGGATTTGTTATTTCCCAGATAAAAACGCCATTCTTTGCTTGAGGCGCAGTGATGAGT
TCCCCTGTGCGAGAATCCATGGTTGATGCAGTTGATATGGAGATAGAACGAGCAGCCGCA
TTCGAGGTCGACTCTCCTACGTCTGAGGGCTCGGGTCTTCGCTGTGCGGTGTTGGACTTT
GATAGGCACTTGAGAACAATGGCTCGTGGAGGGTGACGAAGGTGGCAT
>KJ888022
CTAAATACTCTTAAGAAAAGACCAGTCTGAGGCCGTAAGGTCGTCCAGACCTTGAAGTTG
AGAAAACACTTGTGAATCCCCAATGCCTTCCTGATGTTGTGGTTTAACCGTATCTGGATT
GTGATGATGTCGTGGTTCATGTTCCCTGGCCTCTTGTCGTGGTTGGTGATTTCGAAATAG
AGGGGATTTGTTATTTCCCAGATAAAAACGCCATTCTTTGCTTGAGGCGCAGTGATGAGT
TCCCCTGTGCGAGAATCCATGGTTGATGCAGTCGATATGGAGATAGAACGAGCAGCCGCA
TTCGAGGTCGACCCTCCTACGTCTGAGGGCTCTGGTCTTCGCTGTGCGGTGTTGGACTTT
GATAGGCACTTGAGAACAATGGCTCGTGGAGGGTGACGAAGGTGGCAT
>KJ888033
CTAAATACTCTTAAGAAAAGACCAGTCTGAGGCCGTAAGGTCGTCCAGACCTTGAAGTTG
AGAAAACACTTGTGAATCCCCAATGCCTGCCTGATGTTGTGGTTGAACCGTATCTGGAGT
GTGATGATGTCGTGGTTCATGTTCCCTGGCCTCTTGTCGTGGTTGGTGATTTCGAAATAG
AGGGGATTTGTTATTTCCCAGATAAAAACGCCATTCTTTGCTTGAGGCGCAGTGATGAGT
TCCCCTGTGCGAGAATCCATGGTTGATGCAGTCGATATGGAGATAGAACGAGCAGCCGCA
TTCGAGGTCGACTCTCCTACGTCTGAGGGCTCTGGTCTTCGCTGTGCGGTGTTGGACTTT
GATAGGCACTTGAGAACAATGGCTCGTGGAGGGTGACGAAGGTGGCAT
>KJ887841
CTAAATACTCTTAAGAAAAGACCAGTCTGAGGCCGTAAGGTCGTCCAGACCTTGAAGTTG
AGAAAACACTTGTGAATCCCCAATGCCTTCCTGATGTTGTGGTTGAACCGTATCTGGAGT
GTGATGATGTCGTGGTTCATGTTCCCTGGCCTCTTGTCGTGGTTGGTGATTTCGAAATAG
AGGGGATTTGTTATTTCCCAGATAAAAACGCCATTCTTTGCTTGAGGCGCAGTGATGAGT
TCCCCTGTGCGAGAATCCATGGTTGATGCAGTCGATATGGAGATAGAACGAGCAGCCGCA
TTCGAGGTCGACTCTCCTACGTCTGAGGGCTCTGGTCTTCGCTGTGCGGTGTTGGACTTT
GATAGGCACTTGAGAACAATGGCTCGTGGAGGGTGACGAAGGTGGCAT
>KJ888063
CTAAATACTCTTAAGAAAAGACCAGTCTGAGGCCGTAAGGTCGTCCAGACCTTGAAGTTG
AGAAAACACTTGTGAATCCCCAATGCCTTCCTGATGTTGTGGTTGAACCGTATCTGGAGT
GTGATGATATCGTGGTTCATGTTCCCTGGCCTCTTGTCGTGGTTGGTGATTTCGAAATAG
AGGGGATTTGTTATTTCCCAGATAAAAACGCCATTCTTTGCTTGAGGCGCAGTGATGAGT
TCCCCTGTGCGAGAATCCATGGTTGATGCAGTCGATATGGAGATAGAACGAGCAGCCGCA
TTCGAGGTCGATTCTCCTACGTCTGAGGGCTCTGGTCTTCGCTGTGCGGTGTTGGACTTT
GATAGGCACTTGAGAACAATGGCTCGTGGAGGGTGACGAAGGTGGCAT
>KJ887851
CTAAATACTCTTAAGAAAAGACCAGTCTGAGGCCGTAAGGTCGTCCAGACCTTGAAGTTG
AGAAAACACTTGTGAATCCCCAATGCCTTCCTGATGTTGTGGTTGAACCGTATCTGGAGT
GTGATGATGTCGTGGTTCATGTTCCCTGGCCTCTTGTCGTGGTTGGTGATTTCGAAATAG
AGGGGATTTGTTATTTCCCAGATAAAAACGCCATTCTTTGCTTGAGGCGCAGTGATGAGT
TCCCCTGTGCGAGAATCCATGGTTGATGCAGTCGATATGGAGATAGAACGAGCAGCCGCA
TTCGAGGTCGACTCTCCTACGTCTGAGGGCTCTGGTCTTCGCTGTGCGGTGTTGGACTTT
GATAGGCACTTGAGAACAATGGCTCGTGGAGGGTGACGAAGGTGGCAT
>KJ887869
CTAAATACTCTTAAGAAAAGACCAGTCTGAGGCCGTAAGGTCGTCCAGACCTTGAAGTTG
AGAAAACACTTGTGAATCCCCAATGCCTTCCTGATGTTGTGGTTGAACCGTATCTGGAGT
GTGATGATGTCGTGGTTCATGTTCCCTGGCCTCTTGTCGTGGTTGGTGATTTCGAAATAG
AGGGGATTTGTTATTTCCCAGATAAAAACGCCATTCTTTGCTTGAGGCGCAGTGATGAGT
TCCCCTGTGCGAGAATCCATGGTTGATGCAGTCGATATGGAGATAGAACGAGCAGCCGCA
TTCGAGGTCGACTCTCCTACGTCTGAGGGCTCTGGTCTTCGCTGTGCGGTGTTGGACTTT
GATAGGCACTTGAGAACAATGGCTCGTGGAGGGTGACGAAGGTGGCAT
>KJ887871
CTAAATACTCTTAAGAAAAGACCAGTCTGAGGCCGTAAGGTCGTCCAGACCTTGAAGTTG
AGAAAACACTTGTGAATCCCCAATGCCTTCCTGATGTTGTGGTTGAACCGTATCTGGAGT
GTGATGATGTCGTGGTTCATGTTCCCTGGCCTCTTGTCGTGGTTGGTGATTTCGAAATAG
AGGGGATTTGTTATTTCCCAGATAAAAACGCCATTCTTTGCTTGAGGCGCAGTGATGAGT
TCCCCTGTGCGAGAATCCATGGTTGATGCAGTCGATATGGAGATAGAACGAGCAGCCGCA
TTCGAGGTCGACTCTCCTACGTCTGAGGGCTCTGGTCTTCGCTGTGCGGTGTTGGACTTT
GATAGGCACTTGAGAACAATGGCTCGTGGAGGGTGACGAAGGTGGCAT
>KJ888034
CTAAATACTCTTAAGAAAAGACCAGTCTGAGGCCGTAAGGTCGTCCAGACCTTGAAGTTG
AGAAAACACTTGTGAATCCCCAATGCCTTCCTGATGTTGTGGTTGAACCGTATCTGGAGT
GTGATGATGTCGTGGTTCATGTTCCCTGGCCTCTTGTCGTGGTTGGTGATTTCGAAATAG
AGGGGATTTGTTATTTCCCAGATAAAAACGCCATTCTTTGCTTGAGGCGCAGTGATGAGT
TCCCCTGTGCGAGAATCCATGGTTGATGCAGTCGATATGGAGATAGAACGAGCAGCCGCA
TTCGAGGTCGACTCTCCTACGTCTGAGGGCTCTGGTCTTCGCTGTGCGGTGTTGGACTTT
GATAGGCACTTGAGAACAATGGCTCGTGGAGGGTGACGAAGGTGGCAT
>KJ888057
CTAAATACTCTTAAGAAAAGACCAGTCTGAGGCCGTAAGGTCGTCCAGACCTTGAAGTTG
AGAAAACACTTGTGAATCCCCAATGCCTTCCTGATGTTGTGGTTGAACCGTATCTGGAGT
GTGATGATGTCGTGGTTCATGTTCCCTGGCCTCTTGTCGTGGTTGGTGATTTCGAAATAG
AGGGGATTTGTTATTTCCCAGATAAAAACGCCATTCTTTGCTTGAGGCGCAGTGATGAGT
TCCCCTGTGCGAGAATCCATGGTTGATGCAGTCGATATGGAGATAGAACGAGCAGCCGCA
TTCGAGGTCGACTCTCCTACGTCTGAGGGCTCTGGTCTTCGCTGTGCGGTGTTGGACTTT
GATAGGCACTTGAGAACAATGGCTCGTGGAGGGTGACGAAGGTGGCAT
>KJ888025
CTAAATACTCTTAAGAAAAGACCAGTCTGAGGCCGTAAGGTCGTCCAGACCTTGAAGTTG
AGAAAACACTTGTGAATCCCCAATGCCTTCCTGATGTTGTGGTTGAACCGTATCTGGAGT
GTGATGATGTCGTGGTTCATGTTCCCTGGCCTCATGTCGTGGTTGGTGATTTCGAAATAG
AGGGGATTTGTTATTTCCCAGATAAAAACGCCATTCTTTGCTTGAGGCGCAGTGATGAGT
TCCCCTGTGCGAGAATCCATGGTTGATGCAGTCGATATGGAGATAGAACGAGCAGCCGCA
TTCGAGGTCGACTCTCCTACGTCTGAGGGCTCTGGTCTTCGCTGTGCGGTGTTGGACTCT
GATAGGCACTTGAGAACAATGGCTCGTGGAGGGTGACGAAGGTGGCAT
>KJ888010
CTAAATACTCTTAAGAAAAGACCAGTCTGAGGCCGTAAGGTCGTCCAGACCTTGAAGTTG
AGAAAACACTTGTGAATCCCCAATGCCTTCCTGATGTTGTGGTTGAACCGTATCTGGAGT
GTGATGATGTCGTGGTTCATGTTCCCTGGCCTCTGGTCGTGGTTGGTGATTTCGAAATAG
AGGGGATTTGTTATTTCCCAGATAAAAACGCCATTCTTTGCTTGAGGCGCAGTGATGAGT
TCCCCTGTGCGAGAATCCATGGTTGATGCAGTCGATATGGAGATAGAACGAGCAGCCGCA
TTCGAGGTCGACTCTCCTACGTCTGAGGGCTCTGGTCTTCGCTGTGCGGTGTTGGACTTT
GATAGGCACTTGAGAACAATGGCTCGTGGAGGGTGACGAAGGTGGCAT
>KJ888020
CTAAATACTTTTAAGAAAAGACCAGTCTGAGGCCGTAAGGTCGTCCAGACCTTGAAGTTG
AGAAAACACTTGTGAATCCCCAATGCCTTCCTGATGTTGTGATTGAACCGTATCTGGAGT
GTGATGATGTCGTGGTGCATGTTCCCTGGCCTCTTGTCGTGGTTGGTGATTTCGAAATAG
AGGGGATTTGTTATTTCCCAGATAAAAACGCCATTCTTTGCTTGAGGCGCAGTGATGAGT
TCCCCTGTGCGAGAATCCATGGTTGATGCAGTCGATATGGAGATAGAACGAGCAGCCGCA
TTCGAGGTCGACTCTCCTACGTCTGAGGGCTCTGGTCTTCGCTGTGCGGTGTTGGACTTT
GATAGGCACTTGAGAACAATGGCTCGTGGAGGGTGACGAAGGTGGCAT
>KJ888054
TTAAATACTCTTAAGAAAAGACCAGTCTGAGGCCGTAAGGTCGTCCAGACCTTGAAGTTG
AGAAAACACTTGTGAATCCCCAATGCCTTCCTGATGTTGTGGTTGAACCGTATCTGGAGT
GTGATGATGTCGTGGTTCATGTTCCCTGGCCTCTTGTCGTGGTTGGTGATTTCGAAATAG
AGGGGATTTGTTATTTCCCAGATAAAAACGCCATTCTTTGCTTGAGGCGCAGTGATGAGT
TCCCCTGTGCGAGAATCCATGGTTGATGCAGTCGATATGGAGATAGAACGAGCAGCCGCA
TTCGAGGTCGACTCTCCTACGTCTGAGGGCTCTGGTCTTCGCTGTGCGGTGTTGGACTTT
GATAGGCACTTGAGAACAATGGCTCGTGGAGGGTGACGAAGGTGGCAT
>KJ888039
CTAAATACTCTTAAGAAAAGACCAGTCTGAGGCCGTAAGGTCGTCCAGACCTTGAAGTTG
AGAAAACACTTGTGAATCCCCAATGCCTTCCTGATGTTGTGGTTGAACCGTATCTGGAGT
GTGATGATGTCGTGGTTCATGTTCCCTGGCCTCTTGTCGTGGTTGGTGATTTCGAAATAG
AGGGGATTTGTTATTTCCCAGATAAAAACGCCATTCTTTGCTTGAGGCGCAGTGATGAGT
TCCCCTGTGCGAGAATCCATGGTTGATGCAGTCGATATGGAGATAGAACGAGCAGCCGCA
TTCGAGGTCGACTCTCCTACGTCTGAGGGCTCTGGTCTTCGCTGTGCGGTGTTGGACTTT
GATAGGCACGTGAGAACAATGGCTCGTGGAGGGTGACGAAGGTGGCAT
>KJ888018
CTAAATACTCTTAAGAAAAGACCAGTCTGAGGCCGTAAGGTCGTCCAGACCTTGAAGTTG
AGAAAACACTTGTGAATCCCCAATGCCTTCCTGATGTTGTGGTTGAACCGTATCTGGAGT
GTGATGATGTCGTGATTCATGTTCCCTGGCCTCTTGTCGTGGTTGGTGATTTCGAAATAG
AGGGGATTTGTTATTTCCCAGATAAAAACGCCATTCTTTGCTTGAGGCGCAGTGATGAGT
TCCCCTGTGCGAGAATCCATGGTTGATGCAGTCGATATGGAGATAGAACGAGCAGCCGCA
TTCGAGGTCGACTCTCCTACGTCTGATGGCTCTGGTCTTCGCTGTGCGGTGTTGGACTTT
GATAGGCACTTGAGAACAATGGCTCGTGGAGGGTGACGAAGGTGGCAT
>KJ887848
CTAAATACTCTTAAGAAAAGACCAGTCTGAGGCCGTAAGGTCGTCCAGACCTTGAAGTTG
AGAAAACACTTGTGAATCCCCAATGCCTTCCTGATGTTGTGGTTGAACCGTATCTGGAGT
GTGATGATGTCGTGATTCATGTTCCCTGGCCTCTTGTCGTGGTTGGTGATTGCGAAATAG
AGGGGATTTGTTATTTCCCAGATAAAAACGCCATTCTTTGCTTGAGGCGCAGTGATGAGT
TCCCCTGTGCGAGAATCCATGGTTGATGCAGTCGATATGGAGATAGAACGAGCAGCCGCA
TTCGAGGTCGACTCTCCTACGTCTGATGGCTCTGGTCTTCGCTGTGCGGTGTAGGACTTT
GATAGGCACTTGAGAACAATGGCTCGTGGAGGGTGACGAAGGTGGCAT
>KJ888030
CTAAATACTCTTAAGAAAAGACCAGTCTGAGGCCGTAAGGTCGTCCAGACCTTGAAGTTG
AGAAAACACTTGTGAATCCCCAATGCCTTCCTGATGTTGTGGTTGAACCGTATCTGGAGT
GTGATGATGTCGTGATTCATGTTCCCTGGCCTCTTGTCGTGGTTGGTGATTTCGAAATAG
AGGGGATTTGTTATTTCCCAGATAAAAACGCCATTCTTTGCTTGAGGCGCAGTGATGAGT
TCCCCTGTGCGAGAATCCATGGTTGATGCAGTCGATATGGAGATAGAACGAGCAGCCGCA
TTCGAGGTCGACTCTCCTACGTCTGAGGGCTCTGGTCTTCGCTGTGCGGTGTTGGACTTT
GATAGGCACTTGAGAACAATGGCTCGTGGAGGGTGACGAAGGTGGCAT
>KJ888090
CTAAATACTCTTAAGAAAAGACCAGTCTGAGGCCGTAAGGTCGTCCAGACCTTGAAGTTG
AGAAAACACTTGTGAATCCCCAATGCCTTCCTGATGTTGTGGTTGAACCGTATCTGGAGT
GTGATGATGTCGTGGTTCATGTTCCCAGGCCTCTTGTCGTGGTTGGTGATTGCGAAATAG
AGGGGATTTGTTATTTCCCAGATAAAAACGCCATTCTTTGCTTGAGGCGCAGTGATGAGT
TCCCCTGTGCGAGAATCCATGGTTGATGCAGTCGATATGGAGATAGAACGAGCAGCCGCA
TTCGAGGTCGACTCTCCTACGTCTGAGGGCTCTGGTCTTCGCTGTGCGGTGTTGGACTTT
GATAGGCACTTGAGAACAATGGCTCGTGGAGGGTGACGAAGGTGGCAT
>KJ888089
CTAAATACTCTTAAGAAAAGACCAGTCTGAGGCCGTAAGGTCGTCCAGACCTTGAAGTTG
AGAAAACACTTGTGAATCCCCAATGCCTTCCTGATGTTGTGGTTGAACCGTATCTGGAGT
GTGATGATGTCGTGGTTCATGTTCCCAGGCCTCTTGTCGTGGTTGGTGATTGCGAAATAG
AGGGGATTTGTTATTTCCCAGATAAAAACGCCATTCTTTGCTTGAGGCGCAGTGATGAGT
TCCCCTGTGCGAGAATCCATGGTTGATGCAGTCGATATGGAGATAGAACGAGCAGCCGCA
TTCGAGGTCGACTCTCCTACGTCTGAGGGCTCTGGTCTTCGCTGTGCGGTGTTGGACTTT
GATAGGCACTTGAGAACAATGGCTCGTGGAGGGTGACGAAGGTGGCAT
>KJ887902
CTAAATACTCTTAAGAAAAGACCAGTCTGAGGCCGTAAGGTCGTCCAGACCTTGAAGTTG
AGAAAACACTTGTGAATCCCCAATGCCTTCCTGGTGTTGTGGTTGAACCGTATCTGGAGT
GTGATGATGTCGTGGTTCATGTTCCCCGGCCTCTTGTCGTGGTTGGTGATTGCGAAATAG
AGGGGATTTGTTATTTCCCAGATAAAAACGCCATTCTTTGCTTGAGGCGCAGTGATGAGT
TCCCCTGTGCGAGAATCCATGGTTGATGCAGTCGATATGGAGATAGAACGAGCAGCCGCA
TTCGAGGTCGACTCTCCTACGTCTGAGGGCTCTGGTCTTCGCTGTGCGGTGTTGGACTTT
GATAGGCACTTGAGAACAATGGCTCGTGGAGGGTGACGAAGGTGGCAT
>KJ888097
CTAAATACTCTTAAGAAAAGACCAGTCTGAGGCCGTAAGGTCGTCCAGACCTTGAAGTTG
AGAAAACACTTGTGAATCCCCAATGCCTTCCTGATGTTGTGGTTGAACCGTATCTGGAGT
GTGATGATGTCGTGGTTCATGTTCCCTGGCCTCTTGTCGTGGTTGGTGATTGCGAAATAG
AGGGGATTTGTTATTTCCCAGATAAAAACGCCATTCTTTGCTTGAGGCGCAGTGATGAGT
TCCCCTGTGCGAGAATCCATGGTTGATGCAGTCGATATGGAGATAGAACGAGCAGCCGCA
TTCGAGGTCGACTCTCCTACGTCTGAGGGCTCTGGTCTTCGCGGTGCGGTGTTGGACTTT
GATAGGCACTTGAGAACAATGGCTCGTGGAGGGTGACGAAGGTGGCAT
>KJ888095
CTAAATACTCTTAAGAAAAGACCAGTCTGAGGCCGTAAGGTCGTCCAGACCTTGAAGTTG
AGAAAACACTTGTGAATCCCCAATGCCTTCCTGATGTTGTGGTTGAACCGTATCTGGAGT
GTGATGATGTCGTGGTTCATGTTCCCTGGCCTCTTGTCGTGGTTGGTGATTGCGAAATAG
AGGGGATTTGTTATTTCCCAGATAAAAACGCCATTCTTTGCTTGAGGCGCAGTGATGAGT
TCCCCTGTGCGAGAATCCATGGTTGATGCAGTCGATATGGAGATAGAACGAGCAGCCGCA
TTCGAGGTCGACTCTCCTACGTCTGAGAGCTCTGGTCTTCGCGGTGCGGTGTTGGACTTT
GATAGGCACTTGAGAACAATGGCTCGTGGAGGGTGACGAAGGTGGCAT
>KJ888028
CTAAATACTCTTAAGAAAAGACCAGTCTGAGGCCGTAAGGTCGTCCAGACCTTGAAGTTG
AGAAAACACTTGTGAATCCCCAATGCCTTCCTGATGTTGTGGTTGAACCGTATCTGGAGT
GTGATGATGTCGTGGTTCATGTTCCCTGGCCTCTTGTCGTGCTTGGTGATTGCGAAATAG
AGGGGATTTGTTATTTCCCAGATAAAAACGCCATTCTTTGCTTGAGGCGCAGTGATGAGT
TCCCCTGTGCGAGAATCCATGGTTGATGCAGTCGATATGGAGATAGAACGAGCAGCCGCA
TTCGAGGTCGACTCTCCTACGTCTGAGGGCTCTGGTCTTCGCTGTGCGGTGTTGGACTTT
GATAGGCACTTGAGAACAATGGCTCGTGGAGGGTGACGAAGGTGGCAT
>KJ888016
CTAAATACTCTTAAGAAAAGACCAGTCTGAGGCCGTAAGGTCGTCCAGACCTTGAAGTTG
AGAAAACACTTGTGAATCCCCAATGCCTTCCTGATGTTGTGGTTGAACCGTATCTGGAGT
GTGATGATGTCGTGGTTCATGTTCCCTGGCCTCTTGTCGTGGTTGGTGATTGCGAAATAG
AGGGGATTTGTTATTTCCCAGATAAAAACGCCATTCTTTGCTTGAGGCGCAGTGATGAGT
TCCCCTGTGCGAGAATCCATGGTTGATGCAGTCGATATGGAGATAGAACGAGCAGCCGCA
TTCGAGGTCGACTCTCCTACGTCTGAGGGCTCTGGTCTTCGCTGTGCGGTGTTGGACTTT
GATAGGCACTTGAGAACAATGGCTCGTGGAGGGTGACGAAGGTGGCAT
>KJ888029
CTAAATACTCTTAAGAAAAGACCAGTCTGAGGCCGTAAGGTCGTCCAGACCTTGAAGTTG
AGAAAACACTTGTGAATCCCCAATGCCTTCCTGATGTTGTGGTTGAACCGTATCTGGAGT
GTGATGATGTCGTGGTTCATGTTCCCTGGCCTCTTGTCGTGGTTGGTGATTGCGAAATAG
AGGGGATTTGTTATTTCCCAGATAAAAACGCCATTCTTTGCTTGAGGCGCAGTGATGAGT
TCCCCTGTGCGAGAATCCATGGTTGATGCAGTCGATATGGAGATAGAACGAGCAGCCGCA
TTCGAGGTCGACTCTCCTACGTCTGAGGGCTCTGGTCTTCGCTGTGCGGTGTTGGACTTT
GATAGGCACTTGAGAACAATGGCTCGTGGAGGGTGACGAAGGTGGCAT
>KJ888011
CTAAATACTCTTAAGAAAAGACCAGTCTGAGGCCGTAAGGTCGTCCAGACCTTGAAGTTG
AGAAAACACTTGTGAATCCCCAATGCCTTCCTGATGTTGTGGTTGAACCGTATCTGGAGT
GTGATGATGTCGTGGTTCATGTTCCCTGGCCTCTTGTCGTGGTTGGTGATTGCGAAATAG
AGGGGATTTGTTATTTCCCAGATAAAAACGCCATTCTTTGCTTGAGGCGCAGTGATGAGT
TCCCCTGTGCGAGAATCCATGGTTGATGCAGTCGATATGGAGATAGAACGAGCAGCCGCA
TTCGAGGTCGACTCTCCTACGTCTGAGGGCTCTGGTCTTCGCTGTGCGGTGTTGGACTTT
GATAGGCACTTGAGAACAATGGCTCGTGGAGGGTGACGAAGGTGGCAT
>KJ887994
CTAAATACTCTTAAGAAAAGACCAGTCTGAGGCCGTAAGGTCGTCCAGACCTTGAAGTGG
AGAAAACACTTGTGAATCCCCAATGCCTTCCTGATGTTGTGGTTGAACCGTATCTGGAGT
GTGATGATGTCGTGGTTCATGTTCCCTGGCCTCTTGTCGTGGTTGGTGATTGCGAAATAG
AGGGGATTTGTTATTTCCCAGATAAAAACGCCATTCTTTGCTTGAGGCGCAGTGATGAGT
TCCCCTGTGCGAGAATCCATGGTTGATGCAGTCGATATGGAGATAGAACGAGCAGCCGCA
TTCGAGGTCGACTCTCCTACGTCTGAGGGCTCTGGTCTTCGCTGTGCGGTGTTGGACTTT
GATAGGCACTTGAGAACAATGGCTCGTGGAGGGTGACGAAGGTGGCAT
>KJ888003
CTAAATACTCTTAAGAAAAGACCAGTCTGAGGCCGTAAGGTCGTCCAGACCTTGAAGTTG
AGAAAACACTTGTGAATCCCCAATGCCTTCCTGATGTTGTGGTTGAACCGTATCTGGAGT
GTGATGATGTCGTGGTTCATGTTCCCTGGCCTCTTGTCGTGGTTGGTGATTGCGAAATAG
AGGGGATTTGTTATTTCCCAGATAAAAACGCCATTCTTTGCTTGAGGCGCAGTGATGAGT
TCCCCTGTGCGAGAATCCATGGTTGATGCAGTCGATATGGAGATAGAACGAGCAGCCGCA
TTCGAGGTCGACTCTCCTACGTCTGAGGGCTCTGGTCTTCGCTGTGCGGTGTTGGACTTT
GATAGGCACTTGAGAACAATGGCTCGTGGAGGGTGACGAAGGTGGCAT
>KJ887862
CTAAATACTCTTAAGAAAAGACCAGTCTGAGGCCGTAAGGTCGTCCAGACCTTGAAGTTG
AGAAAACACTTGTGAATCCCCAATGCCTTCCTGATGTTGTGGTTGAACCGTATCTGGAGT
GTGATGATGTCGTGGTTCATGTTCCCTGGCCTCTTGTCGTGGTTGGTGATTGCGAAATAG
AGGGGATTTGTTATTTCCCAGATAAAAACGCCATTCTTTGCTTGAGGCGCAGTGATGAGT
TCCCCTGTGCGAGAATCCATGGTTGATGCAGTCGATATGGAGATAGAACGAGCAGCCGCA
TTCGAGGTCGACTCTCCTACGTCTGAGGGCTCTGGTCTTCGCTGTGCGGTGTTGGACTTT
GATAGGCACTTGAGAACAATGGCTCGTGGAGGGTGACGAAGGTGGCAT
>KJ888093
CTAAATACTCTTAAGAAAAGACCAGTCTGAGGCCGTAAGGTCGTCCAGACCTTGAAGTTG
AGAAAACACTTGTGAATCCCCAATGCCTTCCTGATGTTGTTGTTGAACCGTATCTGGAGT
GTGATGATGTCGTGGTTCATGTTCCCTGGCCTCTTGTCGTGGTTGGTGATTGCGAAATAG
AGGGGATTTGTTATTTCCCAGATAAAAACGCCATTCTTTGCTTGAGGCGCAGTGATGAGT
TCCCCTGTGCGAGAATCCATGGTTGATGCAGTCGATATGGAGATAGAACGAGCAGCCGCA
TTCGAGGTCGACTCTCCTACGTCTGAGGGCTCTGGTCTTCGCTGTGCGGTGTTGGACTTT
GATAGGCACTTGAGAACAATGGCTCGTGGAGGGTGACGAAGGTGGCAT
>KJ888014
CTAAATACTCTTAAGAAAAGACCAGTCTGAGGCCGTAAGGTCGTCCAGACCTTGAAGTTG
AGAAAACACTTGTGAATCCCCAATGCCTTCCTGATGTTGTGGTTGAACCGTATCTGGAGT
GTGATGATGTCGTGGTTCATGTTCCCTGGCCTCTTGTCGTGGTTGGTGATTGCGAAATAG
AGGGGATTTGTTATTTCCCAGATAAAAACGCCATTCTTTGCTTGAGGCGCAGTGATGAGT
TCCCCTGTGCGAGAATCCATGGTTGATGCAGTCGATATGGAGATAGAACGAGCAGCCGCA
TTCGAGGTCGACTCTCCTACGTCTGAGGGCTCTGGTCTTCGCTGTGCGGTGTTGGACTTT
GATAGGCACTTGAGAACAATGGCTCGTGGAGGGTGACGAAGGTGGCAT
>KJ888004
CTAAATACTCTTAAGAAAAGACCAGTCTGAGGCCGTAAGGTCGTCCAGACCTTGAAGTTG
AGAAAACACTTGTGAATCCCCAATGCCTTCCTGATGTTGTGGTTGAACCGTATCTGGAGT
GTGATGATGTCGTGGTTCATGTTCCCTGGCCTCTTGTCGTGGTTGGTGATTGCGAAATAG
AGGGGATTTGTTATTTCCCAGATAAAAACGCCATTCTTTGCTTGAGGCGCAGTGATGAGT
TCCCCTGTGCGAGAATCCATGGTTGATGCAGTCGATATGGAGATAGAACGAGCAGCCGCA
TTCGAGGTCGACTCTCCTACGTCTGAGGGCTCTGGTCTTCGCTGTGCGGTGTTGGACTTT
GATAGGCACTTGAGAACAATGGCTCGTGGAGGGTGACGAAGGTGGCAT
>KJ887890
CTAAATACTCTTAAGAAAAGACCAGTCTGAGGCCGTAAGGTCGTCCAGACCTTGAAGTTG
AGAAAACACTTGTGAATCCCCAATGCCTTCCTGATGTTGTGGTTGAACCGTATCTGGAGT
GTGATGATGTCGTGGTTCATGTTCCCTGGCCTCTTGTCGTGGTTGGTGATTGCGAAATAG
AGGGGATTTGTTATTTCCCAGATAAAAACGCCATTCTTTGCTTGAGGCGCAGTGATGAGT
TCCCCTGTGCGAGAATCCATGGTTGATGCAGTCGATATGGAGATAGAACGAGCAGCCGCA
TTCGAGGTCGACTCTCCTACGTCTGAGGGCTCTGGTCTTCGCTGTGCGGTGTTGGACTTT
GATAGGCACTTGAGAACAATGGCTCGTGGAGGGTGACGAAGGTGGCAT
>KJ888013
CTAAATACTCTTAAGAAAAGACCAGTCTGAGGCCGTAAGGTCGTCCAGACCTTGAAGTTG
AGAAAACACTTGTGAATCCCCAATGCCTTCCTGATGTTGTGGTTGAATCGTATCTGGAGT
GTGATGATGTCGTGGTTCATGTTCCCTGGCCTCTTGTCGTGGTTGGTGATTGCGAAATAG
AGGGGATTTGTTATTTCCCAGATAAAAACGCCATTCTTTGCTTGAGGCGCAGTGATGAGT
TCCCCTGTGCGAGAATCCATGGTTGATGCAGTCGATATGGAGATAGAACGAGCAGCCGCA
TTCGAGGTCGACTCTCCTACGTCTGAGGGCTCTGGTCTTCGCTGTGCGGTGTTGGACTTT
GATAGGCACTTGAGAACAATGGCTCGTGGAGGGTGACGAAGGTGGCAT
>KJ888009
CTAAATACTCTTAAGAAAAGACCAGTCTGAGGCCGTAAGGTCGTCCAGACCTTGAAGTTG
AGAAAACACTTGTGAATCCCCAATGCCTTCCTGATGTTGTGGTTGAACCGTATCTGGAGT
GTGATGATGTCGTGGTTCATGTTCCCTGGCCTCTTGTCGTGGTTGGTGATTGCGAAATAG
AGGGGATTTGTTATTTCCCAGATAAAAACGCCATTCTTTGCTTGAGGCGCAGTGATGAGT
TCCCCTGTGCGAGAATCCATGGTTGATGCAGTCGATATGGAGATAGAACGAGCAGCCGCA
TTCGAGGTCGACTCTCCTACGTCTGAGGGCTCTGGTCTTCGCTGTGCGGTGTTGGACTTT
GATAGGCACTTGAGAACAATGGCTCGTGGAGGGTGACGAAGGTGGCAT
>KJ888019
CTAAATACTCTTAAGAAAAGACCAGTCTGAGGCCGTAAGGTCGTCCAGACCTTGAAGTTG
AGAAAACACTTGTGAATCCCCAATGCCTTCCTGATGTTGTGGTTGAACCGTATCTGGAGT
GTGATGATGTCGTGGTTCATGTTCCCTGGCCTCTTGTCGTGGTTGGTGATTGCGAAATAG
AGGGGATTTGTTATTTCCCAGATAAAAACGCCATTCTTTGCTTGAGGCGCAGTGATGAGT
TCCCCTGTGCGAGAATCCATGGTTGATGCAGTCGATATGGAGATAGAACGAGCAGCCGCA
TTCGAGGTCGACTCTCCTACGTCTGAGGGCTCTGGTCTTCGCTGTGCGGTGTTGGACTTT
GATAGGCACTTGAGAACAATGGCTCGTGGAGGGTGACGAAGGTGGCAT
>KJ887998
CTAAATACTCTTAAGAAAAGACCAGTCTGAGGCCGTAAGGTCGTCCAGACCTTGAAGTTG
AGAAAACACTTGTGAATCCCCAATGCCTTCCTGATGTTGTGGTTGAACCGTATCTGGAGT
GTGATGATGTCGTGGTTCATGTTCCCTGGCCTCTTGTCGTGGTTGGTGATTGCGAAATAG
AGGGGATTTGTTATTTCCCAGATAAAAACGCCATTCTTTGCTTGAGGCGCAGTGATGAGT
TCCCCTGTGCGAGAATCCATGGTTGATGCAGTCGATATGGAGATAGAACGAGCAGCCGCA
TTCGAGGTCGACTCTCCTACGTCTGAGGGCTCTGGTCTTCGCTGTGCGGTGTTGGACTTT
GATAGGCACTTGAGAACAATGGCTCGTGGAGGGTGACGAAGGTGGCAT
>KJ887990
CTAAATACTCTTAAGAAAAGACCAGTCTGAGGCCGTAAGGTCGTCCAGACCTTGAAGTTG
AGAAAACACTTGTGAATCCCCAATGCCTTCCTGATGTTGTGGTTGAACCGTATTTGGAGT
GTGATGATGTCGTGGTTCATGTTCCCTGGCCTCTTGTCGTGGTTGGTGATTGCGAAATAG
AGGGGATTTGTTATTTCCCAGATAAAAACGCCATTCTTTGCTTGAGGCGCAGTGATGAGT
TCCCCTGTGCGAGAATCCATGGTTGATGCAGTCGATATGGAGATAGAACGAGCAGCCGCA
TTCGAGGTCGACTCTCCTACGTCTGAGGGCTCTGGTCTTCGCTGTGCGGTGTTGGACTTT
GATAGGCACTTGAGAACAATGGCTCGTGGAGGGTGACGAAGGTGGCAT
>KJ888031
CTAAATACTCTTAAGAAAAGACCAGTCTGAGGCCGTAAGGTCGTCCAGACCTTGAAGTTG
AGAAAACACTTGTGAATCCCCAATGCCTTCCTGATGTTGTGGTTGAACCGTATCTGGAGT
GTGATGATGTCGTGGTTCATGTTCCCTGGCCTCTTGTCGTGGTTGGTGATTGCGAAATAG
AGGGGATTTGTTATTTCCCAGATAAAAACGCCATTCTTTGCTTGAGGCGCAGTGATGAGT
TCCCCTGTGCGAGAATCCATGGTTGATGCAGTCGATATGGAGATAGAACGAGCAGCCGCA
TTCGAGGTCGACTCTCCTACGTCTGAGGGCTCTGGTCTTCGCTGTGCGGTGTTGGACTTT
GATAGGCACTTGAGAACAATGGCTCGTGGAGGGTGACGAAGGTGGCAT
>KJ888012
CTAAATACTCTTAAGAAAAGACCAGTCTGAGGCCGTAAGGTCGTCCAGACCTTGAAGTTG
AGAAAACACTTGTGAATCCCCAATGCCTTCCTGATGTTGTGGTTGAACCGTATCTGGAGT
GTGATGATGTCGTGGTTCATGTTCCCTGGCCTCTTGTCGTGGTTGGTGATTGCGAAATAG
AGGGGATTTGTTATTTCCCAGATAAAAACGCCATTCTTTGCTTGAGGCGCAGTGATGAGT
TCCCCTGTGCGAGAATCCATGGTTGATGCAGTCGATATGGAGATAGAACGAGCAGCCGCA
TTCGAGGTCGACTCTCCTACGTCTGAGGGCTCTGGTCTTCGCTGTGCGGTGTTGGACTTT
GATAGGCACTTGAGAACAATGGCTCGTGGAGGGTGACGAAGGTGGCAT
>KJ887853
CTAAATACTCTTAAGAAAAGACCAGTCTGAGGCCGTAAGGTCGTCCAGACCTTGAAGTTG
AGAAAACACTTGTGAATCCCCAATGCCGTCCTGATGTTGTGGTTGAACCGTATCTGGAGT
GTGATGATGTCGTGGTTCATGTTCCCTGGCCTCTTGTCGTGGTTGGTGATTGCGAAATAG
AGGGGATTTGTTATTTCCCAGATAAAAACGCCATTCTTTGCTTGAGGCGCAGTGATGAGT
TCCCCTGTGCGAGAATCCATGGTTGATGCAGTCGATATGGAGATAGAACGAGCAGCCGCA
TTCGAGGTCGACTCTCCTACGTCTGAGGGCTCTGGTCTTCGCTGTGCGGTGTTGGACTTT
GATAGGCACTTGAGAACAATGGCTCGTGGAGGGTGACGAAGGTGGCAT
>KJ888005
CTAAATACTCTTAAGAAAAGACCAGTCTGAGGCCGTAAGGTCGTCCAGACCTTGAAGTTG
AGAAAACACTTGTGAATCCCCAATGCCTTCCTGATGTTGTGGTTGAACCGTATCTGGAGT
GTGATGATGTCGTGGTTCATGTTCCCTGGCCTCTTGTCGTGGTTGGTGATTGCGAAATAG
AGGGGATTTGTTATTTCCCAGATAAAAACGCCATTCTTTGCTTGAGGCGCAGTGATGAGT
TCCCCTGTGCGAGAATCCATGGTTGATGCAGTCGATATGGAGATAGAACGAGCAGCCGCA
TTCGAGGTCGACTCTCCTACGTCTGAGGGCTCTGGTCTTCGCTGTGCGGTGTTGGACTTT
GATAGGCACTTGAGAACAATGGCTCGTGGAGGGTGACGAAGGTGGCAT
>KJ887859
CTAAATACTCTTAAGAAAAGACCAGTCTGAGGCCGTAAGGTCGTCCAGACCTTGAAGTTG
AGAAAACACTTGTGAATCCCCAATGCCTTCCTGATGTTGTGGTTGAACCGTATCTGGAGT
GTGATGATGTCGTGGTTCATGTTCCCTGGCCTCTTGTCGTGGTTGGTGATTGCGAAATAG
AGGGGATTTGTTATTTCCCAGATAAAAACGCCATTCTTTGCTTGAGGCGCAGTGATGAGT
TCCCCTGTGCGAGAATCCATGGTTGATGCAGTCGATATGGAGATAGAACGAGCAGCCGCA
TTCGAGGTCGACTCTCCTACGTCTGAGGGCTCTGGTCTTCGCTGTGCGGTGTTGGACTTT
GATAGGCACTTGAGAACAATGGCTCGTGGAGGGTGACGAAGGTGGCAT
>KJ887989
CTAAATACTCTTAAGAAAAGACCAGTCTGAGGCCGTAAGGTCGTCCAGACCTTGAAGTTG
AGAAAACACTTGTGAATCCCCAATGCCTTCCTGATGTTGTGGTTGAACCGTATCTGGAGT
GTGATGATGTCGTGGTTCATGTTCCCTGGCCTCTTGTCGTGGTTGGTGATTGCGAAATAG
AGGGGATTTGTTATTTCCCAGATAAAAACGCCATTCTTTGCTTGAGGCGCAGTGATGAGT
TCCCCTGTGCGAGAATCCATGGTTGATGCAGTCGATATGGAGATAGAAAGAGCAGCCGCA
TTCGAGGTCGACTCTCCTACGTCTGAGGGCTCTGGTCTTCGCTGTTCGGTGTTGGACTTT
GATAGGCACTTGAGAACAATGGCTCGTGGAGGGTGACGAAGGTGGCAT
>KJ887988
CTAAATACTCTTAAGAAAAGACCAGTCTGAGGCCGTAAGGTCGTCCAGACCTTGAAGTTG
AGAAAACACTTGTGAATCCCCAATGCCTTCCTGATGTTGTGGTTGAACCGTATCTGGAGT
GTGATGATGTCGTGGTTCATGTTCCCTGGCCTCTTGTCGTGGTTGGTGATTGCGAAATAG
AGGGGATTTGTTATTTCCCAGATAAAAACGCCATTCTTTGCTTGAGGCGCAGTGATGAGT
TCCCCTGTGCGAGAATCCATGGTTGATGCAGTCGATATGGAGATAGAACGAGCAGCCGCA
TTCGAGGTCGACTCTCCTACGTCTGAGGGCTCTGGTCTTCGCTGTTCGGTGTTGGACTTT
GATAGGCACTTGAGAACAATGGCTCGTGGAGGGTGACGAAGGTGGCAT
>KJ887987
CTAAATACTCTTAAGAAAAGACCAGTCTGAGGCCGTAAGGTCGTCCAGACCTTGAAGTTG
AGAAAACACTTGTGAATCCCCAATGCCTTCCTGATGTTGTGGTTGAACCGTATCTGGAGT
GTGATGATGTCGTGGTTCATGTTCCCTGGCCTCTTGTCGTGGTTGGTGATTGCGAAATAG
AGGGGATTTGTTATTTCCCAGATAAAAACGCCATTCTTTGCTTGAGGCGCAGTGATGAGT
TCCCCTGTGCGAGAATCCATGGTTGATGCAGTCGATATGGAGATAGAACGAGCAGCCGCA
TTCGAGGTCGACTCTCCTACGTCTGAGGGCTCTGGTCTTCGCTGTTCGGTGTTGGACTTT
GATAGGCACTTGAGAACAATGGCTCGTGGAGGGTGACGAAGGTGGCAT
>KJ887982
CTAAATACCCTTAAGAAAAGACCAGTCTGAGGCCGTAAGGTCGTCCAGACCTTGAAGTTG
AGAAAACACTTGTGAATCCCCAATGCCTTCCTGATGTTGTGGTTGAACCGTATCTGGAGT
GTGATGATGTCGTGGTTCATGTTCCCTGGCCTCTTGTCGTGGTTGGTGATTGCGAAATAG
AGGGGATTTGTTATTTCCCAGATAAAAACGCCATTCTTTGCTTGAGGCGCAGTGATGAGT
TCCCCTGTGCGAGAATCCATGGTTGATGCAGTCGATATGGAGATAGAACGAGCAGCCGCA
TTCGAGGTCGACTCTCCTACGTCTGAGGGCTCTGGTCTTCGCTGTTCGGTGTTGGACTTT
GATAGGCACTTGAGAACAATGGCTCGTGGAGGGTGACGAAGGTGGCAT
>KJ887981
CTAAATACTCTTAAGAAAAGACCAGTCTGAGGCCGTAAGGTCGTCCAGACCTTGAAGTTG
AGAAAACACTTGTGAATCCCCAATGCCTTCCTGATGTTGTGGTTGAACCGTATCTGGAGT
GTGATGATGTCGTGGTTCATGTTCCCTGGCCTCTTGTCGTGGTTGGTGATTGCGAAATAG
AGGGGATTTGTTATTTCCCAGATAAAAACGCCATTCTTTGCTTGAGGCGCAGTGATGAGT
TCCCCTGTGCGAGAATCCATGGTTGATGCAGTCGATATGGAGATAGAACGAGCAGCCGCA
TTCGAGGTCGACTCTCCTACGTCTGAGGGCTCTGGTCTTCGCTGTTCGGTGTTGGACTTT
GATAGGCACTTGAGAACAATGGCTCGTGGAGGGTGACGAAGGTGGCAT
>KJ887971
CTAAATACTCTTAAGAAAAGACCAGTCTGAGGCCGTAAGGTCGTCCAGACCTTGAAGTTG
AGAAAACACTTGTGAATCCCCAATGCCTTCCTGATGTTGTGGTTGAACCGTATCTGGAGT
GTGATGATGTCGTGGTTCATGTTCCCTGGCCTCTTGTCGTGGTTGGTGATTGCTAAATAG
AGGGGATTTGTTATTTCCCAGATAAAAACGCCATTCTTTGCTTGAGGCGCAGTGATGAGT
TCCCCTGTGCGAGAATCCATGGTTGATGCAGTCGATATGGAGATAGAACGAGCAGCCGCA
TTCGAGGTCGACTCTCCTACGTCTGAGGGCTCTGGTCTTCGCTGTTCGGTGTTGGACTTT
GATAGGCACTTGAGAACAATGGCTCGTGGAGGGTGACGAAGGTGGCAT
>KJ887986
CTAAATACTCTTAAGAAAAGACCAGTCTGAGGCCGTAAGGTCGTCCAGACCTTGAAGTTG
AGAAAACACTTGTGAATCCCCAATGCCTTCCTGATGTTGTGGTTGAACCGTATCTGGAGT
GTGATGATGTCGTGGTTCATGTTCCCTGGCCTCTTGTCGTGGTTGGTGATTGCGAAATAG
AGGGGATTTGTTATTTCCCAGATAAAAACGCCATTCTTTGCTTGAGGCGCAGTGATGAGT
TCCCCTGTGCGAGAATCCATGGTTGATGCAGTCGATATGGAGATAGAACGAGCAGCCGCA
TTCGAGGTCGACTCTCCTACGTCTGAGGGCTCTGGTCTTCGCTGTTCGGTGTTGGACTTT
GATAGGCACTTGAGAACAATGGCTCGTGGAGGGTGACGAAGGTGGCAT
>KJ887984
CTAAATACTCTTAAGAAAAGACCAGTCTGAGGCCGTAAGGTCGTCCAGACCTTGAAGTTG
AGAAAACACTTGTGAATCCCCAATGCCTTCCTGATGTTGTGGTTGAACCGTATCTGGAGT
GTGATGATGTCGTGGTTCATGTTCCCTGGCCTCTTGTCGTGGTTGGTGATTGCGAAATAG
AGGGGATTTGTTATTTCCCAGATAAAAACGCCATTCTTTGCTTGAGGCGCAGTGATGAGT
TCCCCTGTGCGAGAATCCATGGTTGATGCAGTCGATATGGAGATAGAACGAGCAGCCGCA
TTCGAGGTCGACTCTCCTACGTCTGAGGGCTCTGGTCTTCGCTGTTCGGTGTTGGACTTT
GATAGGCACTTGAGAACAATGGCTCGTGGAGGGTGACGAAGGTGGCAT
>KJ887892
CTAAATACTCTTAAGAAAAGACCAGTCTGAGGCCGTAAGGTCGTCCAGACCTTGAAGTTG
AGAAAACACTTGTGAATCCCCAATGCCTTCCTGATGTTGTGGTTGAACCGTATCTGGAGT
GTGATGATGTCGTGGTTCATGTTCCCTGGCCTCTTGTCGTGGTTGGTGATTGCGAAATAG
AGGGGATTTGTTATTTCCCAGATAAAAACGCCATTCTTTGCTTGAGGCGCAGTGATGAGT
TCCCCTGTGCGAGAATCCATGGTTGATGCAGTCGATATGGAGATAGAACGAGCAGCCGCA
TTCGAGGTCGACTCTCCTACGTCTGAGGGCCCTGGTCTTCGCTGTTCGGTGTTGGACTTT
GATAGGCACTTGAGAACAATGGCTCGTGGAGGGTGACGAAGGTGGCAT
>KJ888024
CTAAATACTCTTAAGAAAAGACCAGTCTGAGGCCGTAAGGTCGTCCAGACCTTGAAGTTG
AGAAAACACTTGTGAATCCCCAATGCCTTCCTGATGTTGTGGTTGAACCGTATCTGGAGT
GTGATGATGTCGTGGTTCATGTTCCCTGGCCTCTTGTCGTGGTTGGTGATTGCGAAATAG
AGGGGATTTGTTATTTCCCAGATAAAAACGCCATTCTTTGCTTGAGGCGCAGTGATGAGT
TCCCCTGTGCGAGAATCCATGGTTGATGCAGTCGATATGGAGATAGAACGAGCAGCCGCA
TTCGAGGTCGACTCTCCTACGTCTGAGGGCTCTGGTCTTCGCTGTGCGGTGTTGGACTTT
GATAGGCACTTGAGAACAATGGCTCGTGGAGGGTGACGAAGGTGGCAT
>KJ888094
CTAAATACTCTTAAGAAAAGACCAGTCTGAGGCCGTAAGGTCGTCCAGACCTTGAAGTTG
AGAAAACACTTGTGAATCCCCAATGCCTTCCTGATGTTGTGGTTGAACCGTATCTGGAGT
GTGATGATGTCGTGGTTCATGTTCCCTGGCCTCTTGTCGTGGTTGGTGATTGCGAAATAG
AGGGGATTTGTTATTTCCCAGATAAAAACGCCATTCTTTGCTTGAGGCGCAGTGATGAGT
TCCCCTGTGCGAGAATCCATGGTTGATGCAGTCGATATGGAGATAGAACGAGCAGCCGCA
TTCGAGGTCGACTCTCCTACGTCTGAGGGCTCTGGTCTTCGCTGTGCGGTGTTGGACTTT
GATAGGCACTTGAGAACAATGGCTCGTGGAGGGTGACGAAGGTGGCAT
>KJ888006
CTAAATACTCTTAAGAAAAGACCAGTCTGAGGCCGTAAGGTCGTCCAGACCTTGAAGTTG
AGAAAACACTTGTGAATCCCCAATGCCTTCCTGATGTTGTGGTTGAACCGTATCTGGAGT
GTGATGATGTCGTGGTTCATGTTCCCTGGCCTCTTGTCGTGGTTGGTGATTGCGAAATAG
AGGGGATTTGTTATTTCCCAGATAAAAACGCCATTCTTTGCTTGAGGCGCAGTGATGAGT
TCCCCTGTGCGAGAATCCATGGTTGATGCAGTCGATATGGAGATAGAACGAGCAGCCGCA
TTCGAGGTCGACTCTCCTACGTCTGAGGGCTCTGGTCTTCGCTGTGCGGTGTTGGACTTT
GATAGGCACTTGAGAACAATGGCTCGTGGAGGGTGACGAAGGTGGCAT
>KJ887985
CTAAATACTCTTAAGAAAAGACCAGTCTGAGGCCGTAAGGTCGTCCAGACCTTGAAGTTG
AGAAAACACTTGTGAATCCCCAATGCCTTCCTGATGTTGTGGTTGAACCGTATCTGGAGT
GTGATGATGTCGTGGTTCATGTTCCCTGGCCTCTTGTCGTGGTTGGTGATTGCGAAATAG
AGGGGATTTGTTATTTCCCAGATAAAAACGCCATTCTTTGCTTGAGGCGCAGTGATGAGT
TCCCCTGTGCGAGAATCCATGGTTGATGCAGTCAATATGGAGATAGAACGAGCAGCCGCA
TTCGAGGTCGACTCTCCTACGTCTGAGGGCTCTGGTCTTCGCTGTGCGGTGTTGGACTTT
GATAGGCACTTGAGAACAATGGCTCGTGGAGGGTGACGAAGGTGGCAT
>KJ887983
CTAAATACTCTTAAGAAAAGACCAGTCTGAGGCCGTAAGGTCGTCCAGACCTTGAAGTTG
AGAAAACATTTGTGAATCCCCAATGCCTTCCTGATGTTGTGGTTGAACCGTATCTGGAGT
GGGATGATGTCGTGGTTCATGTTCCCTGGCCTCTTGTCGTGGTTGGTGATTGCGAAATAG
AGGGGATTTGTTATTTCCCAGATAAAAACGCCATTCTTTGCTTGAGGCGCAGTGATGAGT
TCCCCTGTGCGAGAATCCATGGTTGATGCAGTCAATATGGAGATAGAACGAGCAGCCGCA
TTCGAGGTCGACTCTCCTACGTCTGAGGGCTCTGGTCTTCGCTGTGCGGTGTTGGACTTT
GATAGGCACTTGAGAACAATGGCTCGTGGAGGGTGACGAAGGTGGCAT
>KJ887840
CTAAATACTCTTAAGAAAAGACCAGTCTGAGGCCGTAAGGTCGTCCAGACCTTGAAGTTG
AGAAAACACTTGTGAATCCCCAATGCCTTCCTGATGTTGTGGTTGAACCGTATCTGGAGT
GTGATGATGTCGTGGTTCATGTTCCCTGGCCTCTTGTCGTGGTTGGTGATTGCGAAATAG
AGGGGATTTGTTATCTCCCAGATAAAAACGCCATTCTTTGCTTGAGGCGCAGTGATGAGT
TCCCCTGTGCGAGAATCCATGGTTGATGCAGTCGATATGGAGATAGAACGAGCAGCCGCA
TTCGAGGTCGACTCTCCTACGTCTGAGGGCTCTGGTCTTCGCTGTGCGGTGTTGGACTTT
GATAGGCACTTGAGAACAATGGCTCGTGGAGGGTGACGAAGGTGGCAT
>KJ887845
CTAAATACTCTTAAGAAAAGACCAGTCTGAGGCCGTAAGGTCGTCCAGACCTTGAAGTTG
AGAAAACACTTGTGAATCCCCAATGCCTTCCTGAGGTTGTGGTTGAACCGTATCTGGAGT
GTGATGATGTCGTGGTTCATGTTCCCTGGCCTCTTGTCGTGGTTGGTGATTGCGAAATAG
AGGGGATTTGTTATTTCCCAGATAAAAACGCCATTCTTTGCTTGAGGCGCAGTGATGAGT
TCCCCTGTGCGAGAATCCATGGTTGATGCAGTCGATATGGAGATAGAACGAGCAGCCGCA
TTCGAGGTCGACTCTCCTACGTCTGAGGGCTCTGGTCTTCGCTGTGCGGTGTTGGACTTT
GATAGGCACTTGAGAACAATGGCTCGTGGAGGGTGACGAAGGTGGCAT
>KJ887991
CTAAATACTCTTAAGAAAAGACCAGTCTGAGGCCGTAAGGTCGTCCAGACCTTGAAGTTG
AGAAAACACTTGTGAATCCCCAATGCCTTCCTGATGTTGTGGTTGAACCGTATCTGGAGT
GTGATGATGTCGTGGTTCATGTTCCCTGGCCTCTTGTCGTGGTTGGTGATTGCGAAATAG
AGGGGATTTGTTATTTCCCAGATAAAAACGCCATTCTTTGCTTGAGGCGCAGTGATGAGT
TCCCCTGTGCGAGAATCCATGGTTGATGCAGTCGATATGGAGATAGAACGAGCAGCCGCA
TTCGAGGTCGACTCTCCTACGTCTGAGGGCTCTGGTTTTCGCTGTGCGGTGTTGGACTTT
GATAGGCACTTGAGAACAATGGCTCGTGGAGGGTGACGAAGGTGGCAT
>KJ888007
CTAAATACTCTTAAGAAAAGACCAGTCTGAGGCCGTAAGGTCGTCCAGACCTTGAAGTTG
AGAAAACACTTGTGAATCCCCAATGCCTTCCTGATGTTGTGGTTGAACCGTATCTGGAGT
GTGATGATGTCGTGGTTCATGTTCCCTGGCCTCTTGTCGTGGTTGGTGATTGCGAAATAG
AGGGGATTTGTTATTTCCCAGATAAAAACGCCATTCTTTGCTTGAGGCGCAGTGATGAGT
TCCCCTGTGCGAGAATCCATGGTTGATGCAGTCGATATGGAGATAGAACGAGCAGCCGCA
TTCGAGGTCGACTCTCCTACGTCTGAGGGCTCTGGTCTTCGCTGTGCGGTGTTGGACTTT
GATAGGCACCTGAGAACAATGGCTCGTGGAGGGTGACGAAGGTGGCAT
>KJ887993
CTAAATACTCTTAAGAAAAGACCAGTCTGAGGCCGTAAGGTCGTCCAGACCTTGAAGTTG
AGAAAACACTTGTGAATCCCCAATGCCTTCCTGATGTTGTGGTTGAACCGTATCTGGAGT
GTGATGATGTCGTGGTTCATGTTCCCTGGCCTCTTGTCGTGGTTGGTGATTGCGAAATAG
AGGGGATTTGTTATTTCCCAGATAAAAACGCCATTCTTTGCTTGAGGCGCAGTGATGAGT
TCCCCTGTGCGAGAATCCATGGTTGATGCAGTCGATATGGAGATAGAACGAGCAGCCGCA
TTCGAGGTCGACTCTCCTACGTCTGAGGGCTCTGGTCTTCGCTGTGCGGTGTTGGACTTT
GATAGGCACCTGAGAACAATGGCTCGTGGAGGGTGACGAAGGTGGCAT
>KJ887886
CTAAATACTCTTAAGAAAAGACCAGTCGGAGGCCGTAAGGTCGTCCAGACCTTGAAGTTG
AGAAAACACTTGTGAATCCCCAATGCCTTCCTGATGTTGTGGTTGAACCGTATCTGGAGT
GTGATGATGTCGTGGTTCATGTTCCCTGGCCTCTTGTCGTGGTTGGTGATGGCGAAATAG
AGGGGATTTGTTATTTCCCAGATAAAAACGCCACTCTTTGCTTGAGGCGCAGTGATGAGT
TCCCCTGTGCGAGAATCCATGGTTGATGCAGTCGATATGGAGATAGAACGAGCAGCCGCA
TTCGAGGTCGACTCTCCTACGTCTGAGGGCTCTGGTCTTCGCTGTGCGGTGTTGGACTTT
GATAGGCACTTGAGAACAATGGCTCGTGGAGGGTGACGAAGGTGGCAT
>KJ887972
CTAAATACTCTTAAGAAAAGACCAGTCTGAGGCCGTAAGGTCGTCCAGACCTTGAAGTTG
AGAAAACACTTGTGAATCCCCAATGCCTTCCTGATGTTGTGGTTGAACCGTATCTGGAGT
GTGATGATGTCGTGGTTCATGTTCCCTGGCCTCTTGTCGTGGTTGGTGATTTCGAAATAG
AGGGGATTTGTTATTTCCCAGATAAAAACGCCATTCTTTGCTTGAGGCGCAGTGATGAGT
TCCCCTGTGCGAGAATCCATGGTTGATGCAGTCGATATGGAGATAGAACGAGCAGCCGCA
TTCGAGGTCGACTCTCCTACGTCTGAGGGCTCTGGTCTTCGCTGTGCGGTGTTGGACTTT
GATAGGCACTTGAGAACAATGGCTCGTGGATGGTGACGAAGGTGGCAT
>KJ887839
CTAAATACTCTTAAGAAAAGACCAGTCTGAGGCCGTAAGGTCGTCCAGACCTTGAAGTTG
AGAAAACACTTGTGAATCCCCAATGCCTTCCTGATGTTGTGGTTGAACCGTATCTGGAGT
GTGATGATGTCGTGGTTCATGTTCCCTGGCCTCTTGTCGTGGTTGGTGATTGCGAAATAG
AGGGGATTTGTTATTTCCCAGATAAAAACGCCATTCTTTGCTTGAGGCGCAGTGATGAGT
TCCCCTGTGCGAGAATCCATGGTTGATGCAGTCGATATGGAGATAGAACGAGCAGCCGCA
TTCGAGGTCGACTCTCCTACGTCTGAGGGCTCTGGTCTTCGCTGTGCGGTGTTGGACTTT
GATAGGCACTTGAGAACAATGGCTCGTGGATGGTGACGAAGGTGGCAT
>KJ888040
CTAAATACTCTTAAGAAAAGACCAGTCCGAGGCCGTAAGGTCGTCCAGATCTTGAAGTTG
AGAAAACACTTGTGAATCCCCAATGCCTTCCTGATGTTGTGGTTGAACCGTATCTGGAGT
GTGATGATGTCGTGGTTCATGTTCCCTGGCCTCTTGTCGTGGTTGGTGATTTCGAAATAG
AGGGGATTTGTTATTTCCCAGATAAAAACGCCATTCTTTGCTTGAGGCGCAGTGATGAGT
TCCCCTGTGCGAGAATCCATGGTTGATGCAGTCGATATGGAGATAGAACGAGCAGCCGCA
TTCAAGGTCGACTCTCCTACGTCTGAGGGCTCTGGTCTTCGCTGTGCGGTGTTGGACTTT
GATAGGCACTGGAGAACAATGGCGCGTGGAGGGTGACGAAGGTGGCAT
>KJ887857
CTAAATACTCTTAAGAAAAGACCAGTCTGAGGCCGTAAGGTCGTCCAGAGCTTGAAGTTG
AGAAAACACTTGTGAATCCCCAATGCCTTCCTGATGTTGTGGTTGAACCGTATCTGGAGT
GTGATGATGTCGTGGTTCATGTTCCCTGGCCTCTTGTCGTGGTTGGTGATTGCGAAATAG
AGGGGATTTGTTATTTCCCAGATAAAAACGCCATTCTTTGCTTGAGGCGCAGTGATGAGT
TCCCCTGTGCGAGAATCCATGGTTGATGCAGTCGATATGGAGATAGAACGAGCAGCCGCA
TTCGAGGTCGACTCTCCTACGTCTGAGGGCTCTGGTCTTCGCTGTGCGGTGTTGGACTTT
GATAGGCACTTGAGAACAATGGCGCGTGGAGGGTGACGAAGGTGGCAT
>KJ888056
CTAAATACTCTTAAGAAAAGACCAGTCTGAGGCCGTAAGGTCGTCCAGACCTTGAAGTTG
AGAAAACACTTGTGAATCCCCAATGTCTTCCTGATGTTGTGGTTGAACCGTATCTGGAGT
GTGATGATGTCGTGGTTCATGTTCCCTGGCCTCTTGTCGTGGTTGGTGATTTCGAAATAG
AGGGGATTTGTTATTTCCCAGATAAAAACGCCATTCTTTGCTTGAGGCGCAGTGATGAGT
TCCCCTGTGCGAGAATCCATGGTTGATGCAGTCGATATGGAGATAGAACGAGCAGCCGCA
TTCGAGGTCGACTCTCCTACGTCTGAGGGCTCTGGTCTTCGCTGTGCGGTGTTGGACTTT
GATAGGCACTTGAGAACAATGGCTCGTGGAGGGTGACGAAGGTGGCAT
>KJ888027
CTAAATACTCTTAAGAAAAGACCAGTCTGAGGCCGTAAGGTCGTCCAGACCTTGAAGTTG
AGAAAACACTTGTGAATCCCCAATGTTTTCCTGATGTTGTGGTTGAACCGTATCTGGAGT
GTGATGATGTCGTGGTTCATGTTCCCTGGCCTCTTGTCGTGGTTGGTGATTTCGAAATAG
AGGGGATTTGTTATTTCCCAGATAAAAACGCCATTCTTTGCTTGAGGCGCAGTGATGAGT
TCCCCTGTGCGAGAATCCATGGTTGATGCAGTCGATATGGAGATAGAACGAGCAGCCGCA
TTCGAGGTCGACTCTCCTACGTCTGAGGGCTCTCGTCTTCGCTGTGCGGTGTTGGACTTT
GATAGGCACTTGAGAACAATGGCCCGTGGAGGGTGACGAAGGTGGCAT
>KJ888021
CTAAATACTCTTAAGAAACGACCAGTCTGAGGCCGTAAGGTCGTCCAGACCTTGAAGTTG
AGAAAACACTTGTGAATCCCCAATATCTTCCTGATGTTGTGGTTGAACCGTATCTGGAGT
GTGATGATGTCGTGGTTCATGTTCCCTGGCCTCTTGTCGTGGTTGGTGATTTCGAAATAG
AGGGGATTTGTTATTTCCCAGATAAAAACGCCATTCTTTGCTTGAGGCGCAGTGATGAGT
TCCCCTGTGCGAGAATCCATGGTTGATGCAGTCGATATGGAGATAGAACGAGCAGCCGCA
TTCGAGGTCGACTCTCCTACGTCTGATGGCTCTGGTCTTCGCTGTGCGGTGTTGGACTTT
GATAGGCACTTGAGAACAATGGCTCGTGGAGGGTGACGAAGGTGGCAT
>KJ888036
CTAAATACTCTTAAGAAAAGACCAGTCTGAGGCCGTAAGGTCGTCCAGACCTTGAAGTTG
AGAAAACACTTGTGAATCCCCAATGTCTTCCTGATGTTGTGGTTGAACCGTATCTGGAGT
GTGATGATGTCGTGGTTCATGTTCCCTGGCCTCTTGTCGTGGTTGGTGATTGCGAAATAG
AGGGGATTTGTTATTTCCCAGATAAAAACGCCATTCTTTGCTTGAGGCGCAGTGATGAGT
TCCCCTGTGCGAGAATCCATGGTTGATGCAGTCGATATGGAGATAGAACGAGCAGCCGCA
TTCGAGGTCGACTCTCCTACGTCTGAGGGCTCTGGTCTTCGCTGTGCGGTGTTGGACTTT
GATAGGCACTTGAGAACAATGGCTCGTGGAGGGTGACGAAGGTGGCAT
>KJ887929
TTAAATACTCTTAAGAAAAGACCAGTCTGAGGCCGTAAGGTCGTCCAGACCTTGAAGTTG
AGAAAACACTTGTGAATCCCCAATGTCTTCCTGATGTTGTGGTTGAACCGTATCTGGAGT
GTGATGATGTCGTGGTTCATGTTCCCTGGCCTCTTGTCGTGGTTGGTGATTGCGAAATAG
AGGGGATTTGTTATTTCCCAGATAAAAACGCCATTCTTTGCTTGAGGCGCAGTGATGAGT
TCCCCTGTGCGAGAATCCATGGTTGATGCAGTCGATATGGAGATAGAACGAGCAGCCGCA
TTCGAGGTCGACCCTCCTACGTCTGAGGGCTCTGGTCTTCGCTGTGCGGTGTTGGACTTT
GATAGGCACTTGAGAACAATGGCTCGTGGAGGGTGACGAAGGTGGCAT
>KJ887922
CTAAATACTCTTAAGAAAAGACCAGTCTGAGGCCGTAAGGTCGTCCAGACCTTGAAGTTG
AGAAAACACTTGTGAATCCCCAATGCCTTCCTGATGTTGTGGTTGAACCGTATCTGGAGT
GTGATGATGTCGTGGTTCATGTTCCCTGGCCTCTTGTCGTGGTTGGTGATTGCGAAATAG
AGGGGATTTGTTATTTCCCAGATAAAAACGCCATTCTTTGCTTGAGGCGCAGTGATGAGT
TCCCCTGTGCGAGAATCCATGGTTGATGCAGTCGATATGGAGATAGAACGAGCAGCCGCA
TTCGAGGTCGACCCTCCTACGTCTGAGGGCTCTGGTCTTCGCTGTGCGGTGTTGGACTTT
GATAGGCACTTGAGAACAATGGCTCGTGGAGGGTGACGAAGGTGGCAT
>KJ887921
CTAAATACTCTTAAGAAAAGACCAGTCTGAGGCCGTAAGGTCGTCCAGACCTTGAAGTTG
AGAAAACACTTGTGAATCCCCAATGCCTTCCTGATGTTGTGGTTGAACCGTATCTGGAGT
GTGATGATGTCGTGGTTCATGTTCCCTGGCCTCTTGTCGTGGTTGGTGATTGCGAAATAG
AGGGGATTTGTTATTTCCCAGATAAAAACGCCATTCTTTGCTTGAGGCGCAGTGATGAGT
TCCCCTGTGCGAGAATCCATGGTTGATGCAGTCGATATGGAGATAGAACGAGCAGCCGCA
TTCGAGGTCGACCCTCCTACGTCGGAGGGCTCTGGTCTTCGCTGTGCGGTGTTGGACTTT
GATAGGCACTTGAGAACAATGGCTCGTGGAGGGTGACGAAGGTGGCAT
>KJ888026
CTAAATACTCTTAAGAAAAGACCAGTCTGAGGCCGTAAGGTCGTCCAGACCTTGAAGTTG
AGAAAACACTTGTGAATCCCCAATGCCTTCTTGATGTTGTGGTTGAACCGTATCTGGAGT
GTGATGATGTCGTGGTTCATGTTCCCTGGCCTCTTGTCGTGGTTGGTGATTGCGAAATAG
AGGGGATTTGTTATTTCCCAGATAAAAACGCCATTCTTTGCTTGAGGCGCAGTGATGAGT
TCCCCTGTGCGAGAATCCATGGTTGATGCAGTCGATATGGAGATAGAACGAGCAGCCGCA
TTCGAGGTCGACCCTCCTACGTCTGAGGGCTCTGGTCTTCGCTGTGCGGTGTTGGACTTT
GATAGGCACTTGAGAACAATGGCTCGTGGAGGGTGACGAAGGTGGCAT
>KJ887924
CTAAATACTCTTAAGAAAAGACCAGTCTGAGGCCGTAAGGTCGTCCAGACCTTGAAGTTG
AGAAAACACTTGTGAATCCCCAATGCCTTCCTGATGTTGTGGTTGAACCGTATCTGGAGT
GTGATGATGTCGTGGTTCATGTTCCCTGGCCTCTTGTCGTGGTTGGGGATTGCGAAATAG
AGGGGATTTGTTATTTCCCAGATAAAAACGCCATTCTTTGCTTGAGGCGCAGTGATGAGT
TCCCCTGTGCGAGAATCCATGGTTGATGCAGTCGATATGGAGATAGAACGAGCAGCCGCA
TTCGAGGTCGACCCTCCTACGTCTGAGGGCTCTGGTCTTCGCTGTGCGGTGTTGGACTTT
GATAGGCACTTGAGAACAATGGCTCGTGGAGGGTGACGAAGGTGGCAT
>KJ887952
CTAAATACTCTTAAGAAAAGACCAGTCTGAGGCCGTAAGGTCGTCCAGACTTTGAAGTTG
AGAAAACACTTGTGAATCCCCAATGCCTTCCTGATGTTGTGGTTGAACCGTATCTGGAGT
GTGATGATGTCGTGGTTCATGTTCCCAGGCCTCTCGTCGTGGTTGGTGATTGCGAAATAG
AGGGGATTTGTTATTTCCCAGATAAAAACGCCATTCTTTGCTTGAGGCGCAGTGATGAGT
TCCCCTGTGCGAGAATCCATGGTTGATGCAGTCGATATGGAGATAGAACGAGCAGCCGCA
TTCGAGGTCGACCCTCCTACGTCTGAGGGCTCTGGTTTTCGCTGTGCGGTGTTGGACTTT
GATGGGCACTTGAGAACAATGGCTCGTGGAGGGTGACGAAGGTGGCAT
>KJ887933
CTAAATACTCTTAAGAAAAGACCAGTCTGAGGCCGTAAGGTCGTCCAGACTTTGAAGTTG
AGAAAACACTTGTGAATCCCCAATGCCTTCCTGATGTTGTGGTTGAACCGTATCTGGAGT
GTGATGATGTCGTGGTTCATGTTCCCTGGCCTCTTGTCGTGGTTGGTGATTGCGAAATAT
AGGGGATTTGTTATTTCCCAGATAAAAACGCCATTCTTTGCTTGAGGCGCAGTGATGAGT
TCCCCTGTGCGAGAATCCATGGTTGATGCAGTCGATATGGAGATAGAACGAGCAGCCGCA
TTTGAGGTCGACCCTCCTACGTCTGAGGGCTCTGGTCTTCGCTGTGCGGTGTTGGACTTT
GATAGGCACGTGAGAACAATGGCTCGTGGAGGGTGACGAAGGTGGCAT
>KJ887936
CTAAATACTCTTAAGAAAAGACCAGTCTGAGGCCGTAAGGTCGTCCAGACCTTGAAGTTG
AGAAAACACTTGTGAATCCCCAATGCCTTCCTGATGTTGTGGTTGAACCGTATCTGGAGT
GTGATGATGTCGTGGTTCATGTTCCCTGGCCTCTTGTCGTGGTTGGTGATTGCGAAATAG
AGGGGATTTGTTATGTCCCAGATAAAAACGCCATTCTTTGCTTGAGGCGCAGTGATGAGT
TCCCCTGTGCGAGAATCCATGGTTGATGCAGTCGATATGGAGATAGAACGAGCAGCCGCA
TTCGAGGTCGACCCTCCTACGTCTGAGGGCTCTGGTCTTCGCTGTGCGGTGTTGGACTTT
GATAGGCACGTGAGAACAATGGCTCGTGGAGGGTGACGAAGGTGGCAT
>KJ887923
CTAAATACTCTTAAGAAAAGACCAGTCTGAGGCCGTAAGGTCGTCCAGACCTTGAAGTTG
AGAAAACACTTGTGAATCCCCAATGCCTTCCTGATGTTGTGGTTGAACCGTATCTGGAGT
GTGATGATGTCGTGGTTCATGTGCCCTGGCATCTTGTCGTGGTTGGTGATTGCGAAATAG
AGGGGATTTGTTATGTCCCAGATAAAAACGCCATTCTTTGCTTGAGGCGCAGTGATGAGT
TCCCCTGTGCGTGAATCCATGGTTGATGCAGTCAATATGGAGATAGAACGAGCAGCCGCA
TTCGAGGTCGACCCTCCTACGTCTGAGGGCTCTGGTCTTCGCTGTGCGGTGTTGGACTTT
GATAGGCACTTGAGAACAATGGCTCGTGGAGGGTGACGAAGGTGGCAT
>KJ887932
CTAAATACTCTTAAGAAAAGACCAGTCTGAGGCCGTAAGGTCGTCCAGACCTTGAAGTTG
AGAAAACACTTGTGAATCCCCAATGCCTTCCTGATGTTGTGGTTGAACCGTATCTGGAGT
GTGATGATGTCGTGGTTCATGTTCCCTGGCCTCTTGTCGTGGTTGGTGATTACGAAATAG
AGGGGATTTGTTATTTCCCAGATAAAAACGCCATTCTTTGCTTGAGGCGCAGTGATGAGT
TCCCCTGTGCGAGAATCCATGGTTGATGCAGTCGATATGGAGATAGAACGAGCAGCCGCA
TTCGAGGTCGACCCTCCTACGTCTGAGGGCTCTGGTCTTCGCTGTGCGGTGTTGGACTTT
GATAGGCACTTGAGAACAATGGCTCGTGGAGGGTGACGAAGGTGGCAT
>KJ887931
CTAAATACTCTTAAGAAAAGACCAGTCTGAGGCCGTAAGGTCGTCCAGACCTTGAAGTTG
AGAAAACACTTGTGAATCCCCAATGCCTTCCTGATGTTGTGGTTGAACCGTATCTGGAGT
GTGATGATGTCGTGGTTCATGTTCCCTGGCCTCTTGTCGTGGTTGGTGATTACGAAATAA
AGGGGATTTGTTATTTCCCAGATAAAAACGCCATTCTTTGCTTGAGGCGCAGTGATGAGT
TCCCCTGTGCGAGAATCCATGGTTGATGCAGTCGATATGGAGATAGAACGAGCAGCCGCA
TTCGAGGTCGACCCTCCTACGTCTGAGGGCTCTGGTCTTCGCTGTGCGGTGTTGGACTTT
GATAGGCACTTGAGAACAATGGCTCGTGGAGGGTGACGAAGGTGGCAT
>KJ887868
CTAAATACTCTTAAGAAAAGACCAGTCTGAGGCCGTAAGGTCGTCCAGACCTTGAAGTTG
AGAAAACACTTGTGAATCCCCAATGCCTTCCTGATGTTGTGGTTGAACCGTATCTGGAGT
GTGATGATGTCGTGGTTCATGTTCCCTGGCCTCTTGTCGTGGTTGGTGATTCCGAAATAG
AGGGGATTTGTTATTTCCCAGATAAAAACGCCATTCTTTGCTTGAGGCGCAGTGATGAGT
TCCCCTGTGCGAGAATCCATGGTTGATGCAGTCGATATGGAGATAGAACGAGCAGCCGCA
TTCGAGGTCGACCCTCCTACGTCTGAGGGCTCTGGTCTTCGCTGTGCGGTGTTGGACTTT
GATAGGCACTTGAGAACAATGGCTCGTGGAGGGTGACGAAGGTGGCAT
>KJ887965
CTAAATACTCTTAAGAAAAGACCAGTCTGAGGCCGTAAGGTCGTCCAGACCTTGAAGTTG
AGAAAACACTTGTGAATCCCCAATGCCTTCCTGAGGTTGTGGTTGAACCGTATCTGGAGT
GTGATGATGTCGTGGTTCATGTTCCCTGGCCTCTTGTCGTGGTTGGTGATTTCGAAATAG
AGGGGATTTGTTATTTCCCAGATAAAAACGCCATTCTTTGCTTGAGGCGCAGTGATGAGT
TCCCCTGTGCGAGAATCCATGGTTGATGCAGTCGATATGGAGATAGAACGAGCAGCCGCA
TTCGAGGTCGACCCTCCTACGTCTGAGGGCTCTGGTTTTGGCTGTGCGGTGTTGGACTTT
GATAGGCACTTGAGAACAATGGCTCGTGGAGGGTGACGAAGGTGGCAT
>KJ887958
CTAAATACTCTTAAGAAAAGACCAGTCTGAGGCTGTAAGGTCGTCCAGACCTTGAAGTTG
AGAAAACACTTGTGAATCCCCAATGCCTTCCTGAGGTTGTGGTTGAACCGTATCTGGAGT
GTGATGATGTCGTGGTGCATGTTCCCTGGCCTCTTGTCGTGGTTGGTGATTTCGAAATAG
AGGGGATTTGTTATTTCCCAGATAAAAACGCCATTCTTTGCTTGAGGCGCAGTGATGAGT
TCCCCTGTGCGAGAATCCATGGTTGATGCAGTCGATATGGAGATAGAACGAGCAGCCGCA
TTCGAGGTCGACCCTCCTACGTCTGAGGGCTCTGGTCTTCGCTGTGCGGTGTTGGACTTT
GATAGGCACTTGAGAACAATGGCTCGTGGAGGGTGACGAAGGTGGCAT
>KJ887928
CTAAATACTCTTAAGAAAAGACCAGTCGGAGGCCGTAAGGTCGTCCAGACCTTGAAGTTG
AGAAAACACTTGTGAATCCCCAATGCCTTCCTGATGTTGTGGTTGAACCGTATCTGGAGT
GTGATGATGTCGTGGTTCATGTTCCCTGGCCTCTTGTCGTGGTTGGTGATTTCGAAATAG
AGGGGATTTGTTATTTCCCAGATAAAAACGCCATTCTTTGCTTGAGGCGCAGTGATGAGT
TCCCCTGTGCGAGAATCCATGGTTGATGCAGTCGATATGGAGATAGAACGAGCAGCCGCA
TTCGAGGTCGACCCTCCTACGTCTGAGAGCTCTGGTCTTCGCTGTGCGGTGTTGGACTTT
GAAAGGCACTTGAGAACAATGGCTCGTGGAGGGTGACGAAGGTGGCAT
>KJ888017
CTAAATACTCTTAAGAAAAGACCAGTCTGAGGCCGCAAGGTCGTCCAGACCTTGAAGTTG
AGAAAACACTTGTGAATCCCCAATGCCTTCCTGATGTTGTGGTTGAACCGTATCTGGAGT
GTGATGATGTCGTGGTTCATGTTCCCGGGCCTCTTGTCGTGGTTGGTGATTTCGAAATAG
AGGGGATTTGTTATTTCCCAGATAAAAACGCCATTCTTTGCTTGAGGCGCAGTGATGAGT
TCCCCTGTGCGAGAATCCATGGTTGATGCAGTCGATATGGAGATAGAACGAGCAGCCGCA
TTCGAGGTCGACCCTCCTACGTCTGAGGGCTCTGGTCTTCGCTGTGCGGTGTTGGACTTT
GATAGGCACTTGAGAACAATGGCTCGTGGAGGGTGACGAAGGTGGCAT
>KJ887999
CTAAATACTCTTAAGAAAAGACCAGTCTGAGGCCGTAAGGTCGTCCAGACCTTGAAGTTG
AGAAAACACTTGTGAATCCCCAATGCCTTCCTGATGTTGTGGTTGAACCGTATCTGGAGT
GTGATGATGTCGTGGTTCATGTTCCCTGGCCTCTTGTCGTGGTTGGTGATTTCGAAATAG
AGGGGATTTGTTATTTCCCAGATAAAAACGCCATTCTTTGCTTGAGGCGCAGTGATGAGT
TCCCCTGTGCGAGAATCCATGGTTGATGCAGTCGATATGGAGATAGAACGAGCAGCCGCA
TTCGAGGTCGACCCTCCTACGTCTGAGGGCTCTGGTCTTCGCTGTGCGGTGTTGGACTTT
GATAGGCACTTGAGAACAATGGCTCGTGGAGGGTGACGAAGGTGGCAT
>KJ887967
CTAAATACTCTTAAGAAAAGACCAGTCTGAGGCCGTAAGGTCGTCCAGACCTTGAAGTTG
AGAAAACACTTGTGAATCCCCAATGCCTTCCTGATGTTGTGGTTGAACCGTATCTGGAGT
GTGATGATGTCGTGGTTCATGTTCCCTGGCCTCTTGTCGTGGTTGGTGATTTCGAAATAG
AGGGGATTTGTTAGTTCCCAGATAAAAACGCCATTCTTTGCTTGAGGCGCAGTGATGAGT
TCCCCTGTGCGAGAATCCATGGTTGATGCAGTCGATATGGAGATAGAACGAGCAGCCGCA
TTCGAGGTCGACCCTCCTACGTCTGAGGGCTCTGGTCTTCGCTGTGCGGTGTTGGACTTT
GATAGGCACTTGAGAACAATGGCTCGTGGAGGGTGACGAAGGTGGCAT
>KJ888042
CTAAATACTCTTAAGAAAAGACCAGTCTGAGGCCGTAAGGTCGTCCAGACCTTGAAGTTG
AGAAAACACTTGTGAATCCCCAATGCCTTCCTGATGTTGTGGTTGAACCGTATCTGGAGT
GTGATGATGTCGTGGTTCATGTTCCCTGGCCTCTTGTCGTGGTTGGTGATTTCGAAATAG
AGGGGATTTGTTATTTCCCAGATAAAAACGCCATTCTTTGCTTGAGGCGCAGTGATGAGT
TCCCCTGTGCGAGAATCCATGGTTGATGCAGTCGATATGGAGATAGAACGAGCAGCCGCA
TTCGAGGTCGACCCTCCTACGTCTGAGGGCTCTGGTCTTCGCTGTGCGGTGTTGGACTTT
GATAGGCACTTGAGAACAATGGCTCGTGGAGGGTGACGAAGGTGGCAT
>KJ887927
CTAAATACTCTTAAGAAAAGACCAGTCTGAGGCCGTAAGGTCGTCCAGACCTTGAAGTTG
AGAAAACACTTGTGAATCCCCAATGCCTTCCTGATGTTGTGGTTGAACCGTATCTGGAGT
GTGATGATGTCGTGGTTCATGTTCCCTGGCCTCTTGTCGTGGTTGGTGATTTTGAAATAG
AGGGGATTTGTTATTTCCCAGATAAAAACGCCATTCTTTGCTTGAGGCGCAGTGATGAGT
TCCCCTGTGCGAGAATCCATGGTTGATGCAGTCGATATGGAGATAGAACGAGCAGCCGCA
TTCGAGGTCGACCCTCCTACGTCTGAGGGCTCTGGTCTTCGCTGTGCGGTGTTGGACTTT
GATAGGCACTTGAGAACAATGGCTCGTGGAGGGTGACGAAGGTGGCAT
>KJ887916
CTAAATACTCTTAAGAAAAGACCAGTCTGAGGCCGTAAGGTCGTCCAGACCTTGAAGTTG
AGAAAACACTTGTGAATCCCCAATGCCTTCCTGATGTTGTGGTTGAACCGTATCTGGAGT
GTGATGATGTCGTGGTTCATGTTCCCTGGCCTCTTGTCGTGGTTGGTGATTTCGAAATAG
AGGGGATTTGTTATTTCCCAGATAAAAACGCCATTCTTTGCTTGAGGCGCAGTGATGAGT
TCCCCTGTGCGAGAATCCATGGTTGATGCAGTCGATATGGAGATAGAACGAGCAGCCGCA
TTCGAGGTCGACCCTCCTACGTCTGAGGGCTCTGGTCTTCGCTGTGCGGTGTTGGACTTT
GATAGGCACTTGAGAACAATGGCTCGTGGAGGGTGACGAAGGTGGCAT
>KJ887935
CTAAATACTCTTAAGAAAAGACCAGTCTGAGGCCGTAAGGTCGTCCAGACCTTGAAGTTG
AGAAAACACTTGTGAATCCCCAATGCCTTCCTGATGTTGTGGTTGAACCGTATCTGGAGT
GTGATGATGTCGTGGTTCATGTTCCCTGGCCTCTTGTCGTGGTTGGTGATTTCGAAATAG
AGGGGATTTGTTATTTCCCAGATAAAAACGCCATTCTTTGCTTGAGGCGCAGTGATGAGT
TCCCCTGTGCGAGAATCCATGGTTGATGCAGTCGATATGGAGATAGAACGAGCAGCCGCA
TTCGAGGTCGACCCTCCTACGTCTGAGGGCTCTGGTCTTCGCTGTGCGGTGTTGGACTTT
GATAGGCACTTGAGAACAATGGCTCGTGGAGGGTGACGAAGGTGGCAT
>KJ887827
CTAAATACTCTTAAGATAAGACCAGTCTGAGGCCGTAAGGTCGTCCAGACCTTGAAGTTG
AGAAAACACTTGTGAATCCCCAATGCCTTCCTGATGTTGTGGTTGAACCGTATCTGGAGT
GTGATGATGTCGTGGTTCATGTTCCCTGGCCTCTTGTCGTGGTTGGTGATTTCGAAATAG
AGGGGATTTGTTATTTCCCAGATAAAAACGCCATTCTTTGCTTGAGGCGCAGTGATGAGT
TCCCCTGTGCGAGAATCCATGGTTGATGCAGTCGATATGGAGATAGAACGAGCAGCCGCA
TTCGAGGTCGACCCTCCTACGTCTGAGGGCTCTGGTCTTCGCTATGCGGTGTTGGACTTT
GATAGGCACTTGAGAACAATGGCTCGTGGAGGGTGACGAAGGTGGCAT
>KJ887826
CTAAATACTCTTAAGAAAAGACCAGTCTGAGGCCGTAAGGTCGTCCAGACCTTGAAGTTG
AGAAAACACTTGTGAATCCCCAATGCCTTCCTGATGTTGTGGTTGAACCGTATCTGGAGT
GTGATGATGTCGTGGTTCATGTTCCCTGGCCTCGTGTCGTGGTTGGTGATTTCGAAATAG
AGGGGATTTGTTATTTCCCAGATAAAAACGCCATTCTTTGCTTGAGGCGCAGTGATGAGT
TCCCCTGTGCGAGAATCCATGGTTGATGCAGTCGATATGGAGATAGAACGAGCAGCCGCA
TTCGAGGTCGACCCTCCTACGTCTGAGGGCTCTGGTCTTCGCTATGCGGTGTTGGACTTT
GATAGGCACTTGAGAACAATGGCTCGTGGAGGGTGACGAAGGTGGCAT
>KJ887926
CTAAATACTCTTAAGAAAAGACCAGTCTGAGGCCGTAAGGTCGTCCAGACCTTGAAGTTG
AGAAAACACTTGTGAATCCCCAATGCCTTCCTGATGTTGTGGTTGAACCGTATCTGGAGT
GTGATGATGTCGTGGTTCATGTTCCCTGGCCTCCTGTCGTGGTTGGTGATTTCGAAATAG
AGGGGATTTGTTATTTCCCAGATAAAAACGCCATTCTTTGCTTGAGGCGCAGTGATGAGT
TCCCCTGTGCGAGAATCCATGGTTGATGCAGTCGATATGGAGATAGAACGAGCAGCCGCA
TTCGAGGTCGACCCTCCTACGTCTGAGGGCTCTGGTCTTCGCTGTGCGGTGTTGGACTTT
GATAGGCACTTGAGAACAATGGCTCGTGGAGGGTGACGAAGGTGGCAT
>KJ888037
CTAAATACTCTTAAGAAAAGACCAGTCTGAGGCCGTAAGGTCGTCCAGACCTTGAAGTTG
AGAAAACACTTGTGAATCCCCAATGCCTTCCTGATGTTGTGGTTGAACCGTATCTGGAGT
GTGATGATGTCGTGGTTCATGTTCCCTGGCCTCTTGTCGTGATTGGTGATTTCGAAATAG
AGGGGATTTGTTATTTCCCAGATAAAAACGCCATTCTTTGCTTGAGGCGCAGTGATGGGT
TCCCCTGTGCGAGAATCCATGGTTGATGCAGTCGATATGGAGATAGAACGAGCAGCCGCA
TTCGAGGTCGACCCTCCTACGTCTGAGGGCTCTGGTCTTCGCTGTGCGGTGTTGGACTTT
GATAGGCACTTGAGAACAATGGCTCGTGGAGGGTGACGAAGGTGGCAT
>KJ888023
CTAAATACTCTTAAGAAAAGACCAGTCTGAGGCCGTAAGGTCGTCCAGACCTTGAAGTTG
AGAAAACACTTGTGAATCCCCAATGCCTTCCTGATGTTGTGGTTGAACCGTATCTGGAGT
GTGATGATGTCGTGGTTCATGTTCCCTGGCCTCTTGTCGTGATTGGTGATTTCGAAATAG
AGGGGATTTGTTATTTCCCAGATAAAAACGCCATTCTTTGCTTGAGGCGCAGTGATGAGT
TCCCCTGTGCGAGAATCCATGGTTGATGCAGTCGATATGGAGATAGAACGAGCAGCCGCA
TTCGAGGTCGACCCTCCTACGTCTGAGGGCTCTGGTCTTCGCTGTGCGGTGTTGGACTTT
GATAGGCACTTGAGAACAATGGCTCGTGGAGGGAGACGAAGGTGGCAT
>KJ887918
CTAAATACTCTTAAGAAAAGACCAGTCTGAGGCCGTAAGGTCGTCCAGACCTTGAAGTTG
AGAAAACACTTGTGAATCCCCAATGCCTTCCTGATGTTGTGGTTGAACCGTATCTGGAGT
GTGATGATGTCGTGGTTCATGTTCCCTGGCCTCTTGTCGTGGTTGGTGATTTCGAAATAG
AGGGGATTTGTTATTTCCCAGATAAAAACGCCATTCTTTGCTTGAGGCGCAGTGATGAGT
TCCCCTGTGCGAGAATCCATGGTTGATGCATTCGATATGGAGATAGAACGAGCAGCCGCA
TTCGAGGTCGACCCTCCTACGTCTGAGGGCTCTGGTCTTCGCTGTGCGGTGTTGGACTTT
GATAGGCACTTGAGAACAATGGCTCGTGGAGGGTGACGAAGGTGGCAT
>KJ887915
TTAAATACTCTTAAGAAAAGACCAGTCTGAGGCCGTAAGGTCGTCCAGACCTTGAAGTTG
AGAAAACACTTGTGAATCCCCAATGCCTTCCTGATGTTGTGGTTGAACCGTATTTGGAGT
GTGATGATGTCGTGGTTCATGTTCCCTGGCCTCTTGTCGTGGTTGGTGATGTCGAAATAG
AGGGGATTTGTTATTTCCCAGATAAAAACGCCATTCTTTGCTTGAGGCGCAGTGATGAGT
TCCCCTGTGCGAGAATCCATGGTTGATGCATTCGATATGGAGATAGAACGAGCAGCCGCA
TTCGAGGTCGACCCTCCTACGTCTGAGGGCTCTGGTCTTCGCTGTGCGGTGTTGGACTTT
GATAGGCACTTGAGAACAATGGCTCGTGGAGGGTGACGAAGGTGGCAT
>KJ887917
TTAAATACTCTTAAGAAAAGACCAGTCTGAGGCCGTAAGGTCGTCCAGACCTTGAAGTTG
AGAAAACACTTGTGAATCCCCAATGCCTTCCTGATGTTGTGGTTGAACCGTATCTGGAGT
GTGATGATGTCGTGGTTCATGTTCCCTGGCCTCTTGTCGTGGTTGGTGATTTCGAAATAT
AGGGGATTTGTTATTTCCCAGATAAAAACGCCATTCTTTGCTTGAGGCGCAGTGATGAGT
TCCCCTGTGCGAGAATCCATGGTTGATGCAGTCGATATGGAGATAGAACGAGCAGCCGCA
TTCGAGGTCGACCCTCCTACGTCTGAGGGCCCTGGTCTTCGCTGTGCGGTGTTGGACTTT
GATAGGCACTTGAGAACAATGGCTCGTGGAGGGTGACGAAGGTGGCAT
>AF155806
TTAAATACTCTTAAGAAAAGACCAGTCGGAGGCCGTAAGGTCGTCCAGACCTTGAAGTTG
AGAAAACACTTGTGAATCCCCAATGCCTTCCTGATGTTGTGGTTGAACCGTATCTGGAGG
GTGATGATGTCGTGGTTCATGTTCCCTGGCCGCTTGTCGTGGTTGGTGATGTCGAAATAG
AGGGGATTTGTTATTTCCCAGGTAAAAACGCCATTCTTTGCTTGAGGCGCAGTGATGAGT
TCCCCTGTGCGAGAATCCATGGTTGATGCAGTCGATATGGAGATAGAACGAGCAGCCGCA
TTCGAGGTCTACCCTCCTACGTCTGAGGGCCCTAGTCTTCGCGGTGCGGTGTTGGACTTT
GATGGGCACTTGAGAACAATGGCTCGTGGAGGGTGATGAAGGTTGCAT
>NC_003803
TTAAATACTCTTAAGAAAAGACCAGTCGGAGGCCGTAAGGTCGTCCAGACCTTGAAGTTG
AGAAAACACTTGTGAATCCCCAATGCCTTCCTGATGTTGTGGTTGAACCGTATCTGGAGG
GTGATGATGTCGTGGTTCATGTTCCCTGGCCGCTTGTCGTGGTTGGTGATGTCGAAATAG
AGGGGATTTGTTATTTCCCAGGTAAAAACGCCATTCTTTGCTTGAGGCGCAGTGATGAGT
TCCCCTGTGCGAGAATCCATGGTTGATGCAGTCGATATGGAGATAGAACGAGCAGCCGCA
TTCGAGGTCTACCCTCCTACGTCTGAGGGCCCTAGTCTTCGCGGTGCGGTGTTGGACTTT
GATGGGCACTTGAGAACAATGGCTCGTGGAGGGTGATGAAGGTTGCAT
