# Supplementary material for: Gene Overlapping as a Modulator of Begomovirus Evolution
Source: Microorganisms. 2022 Feb 4;10(2):366. doi: 10.3390/microorganisms10020366 (PMC8875319; doi:10.3390/microorganisms10020366)
Supplement: Supplementary file 1 [file microorganisms-10-00366-s001.zip › File S1/South_African_cassava_mosaic_virus/DNA_AC1.fasta]

>KJ888057
CTACGTCTGAGGGCTCTGGTCTTCGCTGTGCGGTGTTGGACTTTGATAGGCACTTGAGAA
CAATGGCTCGTGGAGGGTGACGAAGGTGGCATTCTTTAAAGCCCAGGCTTTAAGGGACTG
ATTCTTTTCCTCGTCCAGAAACGCTTTATATGATGATGTTGGTCCTGGATTGCAGAGGAA
GATAGTGGGAATGCCGCCTTTAATTTGAATCGGCTTTCCGTATTTTGTATTGCTTTGCCA
ATCCCTTTGGGCCCCCATGAATTCTTTGAAGTGTTTGAGGTAGTGGGGGTCGACGTCATC
AATGACGTTGTACCATGCGTCGTTGCTGTAGACCTTTGGACTAAGATCCAGGTGTCCACA
TAAATAGTTATGTGGTCCCAGAGATCGGGCCCACATCGTCTTCCCTGTCCTACTATCGCC
CTCGATAACGATACTACTCGGTCTCCATGGCCGCGCAGCGGAACCCATGACGTTCTCGGA
AACCCAGACCTCAAGTTCCTCAGGAACATTAGTGAAAGAAGAAGAAAGAAAGGGAGAAAT
ATAAGGTATCGGAGGCTCCTGAAAAATTCTATCTAAATTGCTATTTAAATTATGAAACTG
TAAAACAAAATCTTTTGGGGCTAGTTCCCGTATGACATTAAGAGCCTCCGTCTTACTTGC
TGCGTTAAGAGCCTTGGCGTAAGCGTCATTGGCTGATTGTTGACCTCCCCGGGCAGATCG
TCCGTCGATCTGAAACTCGCCCCATTGGATGGTGTCTCCGTCCTTGTCCAGATAGGACTT
AACGTCAGAGCTGGATTTAGCTCCCTGAATGTTTGGATGGAAATGTGCGGACCTGGAAGG
GGATATGAGGTCGAAGAATCGTTGATTGGTACAATTGTACTTGCCCTCGAACTGAATGAG
GGCATGCAAATGAGGTTCCCCATTTTCATGTAATTCTCTGCAGATCTTGATGAACAATTT
ATTTGTCGGTGTTTGGAGTTGTCGGAGCTGATCTAATGCCGCCTCTTTCGATAGATTGCA
TTTGGGATACGTGAGGAAATAATTTTTGGCTTTGATGCTAAAACGACCAGCCCTTGGCAT
>KJ888034
CTACGTCTGAGGGCTCTGGTCTTCGCTGTGCGGTGTTGGACTTTGATAGGCACTTGAGAA
CAATGGCTCGTGGAGGGTGACGAAGGTGGCATTCTTTAAAGCCCAGGCTTTAAGGGACTG
ATTCTTTTCCTCGTCCAGAAACGCTTTATATGATGATGTTGGTCCTGGATTGCAGAGGAA
GATAGTGGGAATGCCGCCTTTAATTTGAATCGGCTTTCCGTATTTTGTATTGCTTTGCCA
ATCCCTTTGGGCCCCCATGAATTCTTTGAAGTGTTTGAGGTAGTGGGGGTCGACGTCATC
AATGACGTTGTACCATGCGTCGTTGCTGTAGACCTTTGGACTAAGATCCAGGTGTCCACA
TAAATAGTTATGTGGTCCCAGAGATCGGGCCCACATCGTCTTCCCTGTCCTACTATCGCC
CTCGATAACGATACTACTCGGTCTCCATGGCCGCGCAGCGGAACCCATGACGTTCTCGGA
AACCCAGACCTCAAGTTCCTCAGGAACATTAGTGAAAGAAGAAGAAAGAAAGGGAGAAAT
ATAAGGTATCGGAGGCTCCTGAAAAATTCTATCTAAATTGCTATTTAAATTATGAAACTG
TAAAACAAAATCTTTTGGGGCTAGTTCCCGTATGACATTAAGAGCCTCCGTCTTACTTGC
TGCGTTAAGAGCCTTGGCGTAAGCGTCATTGGCTGATTGTTGACCTCCCCGGGCAGATCG
TCCGTCGATCTGAAACTCGCCCCATTGGATGGTGTCTCCGTCCTTGTCCAGATAGGACTT
AACGTCAGAGCTGGATTTAGCTCCCTGAATGTTTGGATGGAAATGTGCGGACCTGGAAGG
GGATATGAGGTCGAAGAATCGTTGATTGGTACAATTGTACTTGCCCTCGAACTGAATGAG
GGCATGCAAATGAGGTTCCCCATTTTCATGTAATTCTCTGCAGATCTTGATGAACAATTT
ATTTGTCGGTGTTTGGAGTTGTCGGAGCTGATCTAATGCCGCCTCTTTCGATAGATTGCA
TTTGGGATACGTGAGGAAATAATTTTTGGCTTTGATGCTAAAACGACCAGCCCTTGGCAT
>KJ888097
CTACGTCTGAGGGCTCTGGTCTTCGCGGTGCGGTGTTGGACTTTGATAGGCACTTGAGAA
CAATGGCTCGTGGAGGGTGACGAAGGTGGCATTCTTTAAAGTCCAGGCTTTAAGGGACTG
ATTCTTTTCCTCGTCCAGAAACTCTTTATATGATGATGTTGGTCCTGGATTGCAGAGGAA
GATAGTGGGAATGCCGCCTTTAATTTGAATCGGCTTTCCGTATTTCGTATTGCTTTGCCA
ATCCCTTTGGGCCCCCATGAATTCTTTGAAGTGTTTGAGGTAGTGGGGGTCGACGTCATC
AATGACGTTGTACCATGCGTCGTTGCTGTAGACCTTTGGACTAAGATCCAGGTGTCCACA
TAAATAGTTATGTGGTCCCAGAGAACGGGCCCACATCGTCTTCCCTGTCCTACTATCGCC
CTCGATAACGATACTACTCGGTCTCCATGGCCGCGCAGCGGAACCCATGACGTTCTCGGA
AACCCAGACCTCAAGTTCCTCAGGAACATTAGTGAAAGAAGAAGAAAGAAAGGGAGAAAT
ATACGGTATCGGAGGCTGCTGAAAAATTCTATCTAAATTGCTATGTAAATTATGAAACTG
TAAAACAAAATCTTTTGGGGCTAGTTCCCGTATTACATTAAGAGCCTCCGTCTTACTTGC
TGCGTTAAGAGCCTTGGCGTAAGCGTCATTAGCTGATTGTTGTCCTCCCCGGGCAGATCG
TCCGTCGATCTGAAACTCGCCCCATTGGATGGTGTCTCCGTCCTTGTCCAGATAGGACTT
AACGTCAGAGCTGGATTTAGCTCCCTGAATGTTTGGATGGAAATGTGCGGACCTGGAAGG
GGATATGAGGTCGAAGAATCGTTGATTGGTACAATTGTACTTGCCCTCGAACTGAATGAG
GGCATGCAAATGAGGTTCCCCATTTTCATGTAATTCTCTGCAGATCTTGATGAACAATTT
ATTTGTCGGTGTTTGGAGTTGTCGGAGTTGATCTAGTGCCGCCTCTTTCGATAGATTGCA
TTTGGGATACGTGAGGAAATAATTTTTGGCTTTGATGCTAAAACGACCAGCCCTTGGCAT
>KJ888095
CTACGTCTGAGAGCTCTGGTCTTCGCGGTGCGGTGTTGGACTTTGATAGGCACTTGAGAA
CAATGGCTCGTGGAGGGTGACGAAGGTGGCATTCTTTAAAGTCCAGGCTTTAAGGGACTG
ATTCTTTTCCTCGTCCAGAAACTCTTTATATGATGATGTTGGTCCTGGATTGCAGAGGAA
GATAGTGGGAATGCCGCCTTTAATTTGAATCGGCTTTCCGTATTTCGTATTGCTTTGCCA
ATCCCTTTGGGCCCCCATGAATTCTTTGAAGTGTTTGAGGTAGTGGGGGTCGACGTCATC
AATGACGTTGTACCATGCGTCGTTGCTGTAGACCTTTGGACTAAGATCCAGGTGTCCACA
TAAATAGTTATGTGGTCCCAGAGAACGGGCCCACATCGTCTTCCCTGTCCTACTATCGCC
CTCGATAACGATACTACTCGGTCTCCATGGCCGCGCAGCGGAACCCATGACGTTCTCGGA
AACCCAGACCTCAAGTTCCTCAGGAACATTAGTGAAAGAAGAAGAAAGAAAGGGAGAAAT
ATACGGTATCGGAGGCTGCTGAAAAATTCTATCTAAATTGCTATTTAAATTATGAAACTG
TAAAACAAAATCTTTTGGGGCTAGTTCCCGTATTACATTAAGAGCCTCCGTCTTACTTGC
TGCGTTAAGAGCCTTGGCGTAAGCGTCATTAGCTGATTGTTGTCCTCCCCGGGCAGATCG
TCCGTCGATCTGAAACTCGCCCCATTGGATGGTGTCTCCGTCCTTGTCCAGATAGGACTT
AACGTCAGAGCTGGATTTAGCTCCCTGAATGTTTGGATGGAAATGTGCGGACCTGGAAGG
GGATATGAGGTCGAAGAATCGTTGATTGGTACAATTGTACTTGCCCTCGAACTGAATGAG
GGCATGCAAATGAGGTTCCCCATTTTCATGTAATTCTCTGCAGATCTTGATGAACAATTT
ATTTGTCGGTGTTTGGAGTTGTCGGAGTTGATCTAGTGCCGCCTCTTTCGATAGATTGCA
TTTGGGATACGTGAGGAAATAATTTTTGGCTTTGATGCTAAAACGACCAGCCCTTGGCAT
>KJ888094
CTACGTCTGAGGGCTCTGGTCTTCGCTGTGCGGTGTTGGACTTTGATAGGCACTTGAGAA
CAATGGCTCGTGGAGGGTGACGAAGGTGGCATTCTTTAAAGTCCAGGCTTTAAGAGACTG
ATTCTTTTCCTCGTCCAGAAACTCTTTATATGATGATGTTGGTCCTGGATTGCAGAGGAA
GATAGTGGGAATGCCGCCTTTAATTTGAATCGGCTTTCCGTATTTTGTATTGCTTTGCCA
ATCCCTTTGGGCCCCCATGAATTCTTTGAAGTGTTTGAGGTAGTGGGGGTCGACGTCATC
AATGACGTTGTACCATGCGTCGTTGCTGTAGACCTTTGGACTAAGATCCAGGTGTCCACA
TAAATAGTTATGTGGTCCCAGAGAACGGGCCCACATCGTCTTCCCTGTCCTACTATCGCC
CTCGATAACGATACTATTCGGTCTCCATGGCCGCGCAGCGGAACCCATGACGTTCTCGGA
AACCCAGACCTCAAGTTCCTCAGGAACATTAGTGAAAGAAGAAGAAAGAAAGGGAGAAAT
ATACGGTATCGGAGGCTGCTGAAAAATTCTATCTAAATTGCTATTTAAATTATGAAACTG
TAAAACAAAATCTTTTGGGGCTAGTTCCCGTATTACATTAAGAGCCTCCGTCTTACTTGC
TGCGTTAAGAGCCTTGGCGTAAGCGTCATTGGCTGATTGTTGTCCTCCCCGGGCAGATCG
TCCGTCGATCTGAAACTCGCCCCATTGGACGGTGTCTCCGTCCTTGTCCAGATAGGATTT
AACGTCAGAGCTGGATTTAGCTCCCTGAATGTTTGGATGGAAATGTGCGGACCTGGAAGG
GGATATGAGGTCGAAGAATCGTTGATTGGTACAATTGTACTTGCCCTCGAACTGAATGAG
GGCATGCAAATGAGGTTCCCCATTTTCATGTAATTCTCTGCAAATCTTGATGAACAATTT
ATTTGTCGGTGTTTGGAGTTGTCGGAGTTGATCTAGTGCCGCCTCTTTCGATAGATTGCA
TTTGGGATACGTGAGGAAATAATTTTTGGCTTTGATGCTAAAACGACCAGCCCTTGGCAT
>KJ888093
CTACGTCTGAGGGCTCTGGTCTTCGCTGTGCGGTGTTGGACTTTGATAGGCACTTGAGAA
CAATGGCTCGTGGAGGGTGACGAAGGTGGCATTCTTTAAAGTCCAGGCTTTAAGAGACTG
ATTCTTTTCCTCGTCCAGAAACTCTTTATATGATGATGTTGGTCCTGGATTGCAGAGGAA
GATAGTGGGAATGCCGCCTTTAATTTGAATCGGCTTTCCGTATTTTGTATTGCTTTGCCA
ATCCCTTTGGGCCCCCATGAATTCTTTGAAGTGTTTGAGGTAGTGGGGGTCGACGTCATC
AATGACGTTGTACCATGCGTCGTTGCTGTAGACCTTTGGACTAAGATCCAGGTGTCCACA
TAAATAGTTATGTGGTCCCAGAGAACGGGCCCACATCGTCTTCCCTGTCCTACTATCGCC
CTCGATAACGATACTATTCGGTCTCCATGGCCGCGCAGCGGAACCCATGACGTTCTCGGA
AACCCAGACCTCAAGTTCCTCAGGAACATTAGTGAAAGAAGAAGAAAGAAAGGGAGAAAT
ATACGGTATCGGAGGCTGCTGAAAAATTCTATCTAAATTGCTATTTAAATTATGAAACTG
TAAAACAAAATCTTTTGGGGCTAGTTCCCGTATTACATTAAGAGCCTCCGTCTTACTTGC
TGCGTTAAGAGCCTTGGCGTAAGCGTCATTGGCTGATTGTTGTCCTCCCCGGGCAGATCG
TCCGTCGATCTGAAACTCGCCCCATTGGACGGTGTCTCCGTCCTTGTCCAGATAGGATTT
AACGTCAGAGCTGGATTTAGCTCCCTGAATGTTTGGATGGAAATGTGCGGACCTGGAAGG
GGATATGAGGTCGAAGAATCGTTGATTGGTACAATTGTACTTGCCCTCGAACTGAATGAG
GGCATGCAAATGAGGTTCCCCATTTTCATGTAATTCTCTGCAAATCTTGATGAACAATTT
ATTTGTCGGTGTTTGGAGTTGTCGGAGTTGATCTAGTGCCGCCTCTTTCGATAGATTGCA
TTTGGGATACGTGAGGAAATAATTTTTGGCTTTGATGCTAAAACGACCAGCCCTTGGCAT
>KJ888090
CTACGTCTGAGGGCTCTGGTCTTCGCTGTGCGGTGTTGGACTTTGATAGGCACTTGAGAA
CAATGGCTCGTGGAGGGTGACGAAGGTGGCATTCTTTAAAGTCCAGGCTTTAAGGGACTG
ATTCTTTTCCTCGTCCAGAAACTCTTTATATGATGATGTTGGTCCTGGATTGCAGAGGAA
GATAGTGGGAATGCCGCCTTTAATTTGAATCGGCTTTCCGTATTTTGTATTGCTTTGCCA
ATCCCTTTGGGCCCCCATGAATTCTTTGAAGTGTTTGAGGTAGTGGGGGTCGACGTCATC
AATGACGTTGTACCATGCGTCGTTGCTGTAGACCTTTGGACTAAGATCCAGGTGTCCACA
TAAATAGTTATGTGGTCCCAGAGAACGGGCCCACATCGTCTTCCCTGTCCTACTATCGCC
CTCGATAACGATACTATTCGGTCTCCATGGCCGCGCAGCGGAACCCATGACGTTCTCGGA
AACCCAGACCTCAAGTTCCTCAGGAACATTAGTGAAAGAAGAAGAAAGAAAGGGAGAAAT
ATACGGTATCGGAGGCTGCTGAAAAATTTTATCTAAATTGCTATTTAAATTATGAAACTG
TAAAACAAAATCTTTTGGGGCTAGTTCCCGTATTACATTAAGAGCCTCCGTCTTACTTGC
TGCGTTAAGAGCCTTGGCGTAAGCGTCATTGGCTGATTGTTGTCCTCCCCGGGCAGATCG
TCCGTCGATCTGAAACTCGCCCCATTGGACGGTGTCTCCGTCCTTGTCCAGATAGGATTT
AACGTCAGAGCTGGATTTAGCTCCCTGAATGTTTGGATGGAAATGTGCGGACCTGGAAGG
GGATATGAGGTCGAAGAATCGTTGATTGGTACAATTGTACTTGCCCTCGAACTGAATGAG
GGCATGCAAATGAGGTTCCCCATTTTCATGTAATTCTCTGCAGATCTTGATGAACAATTT
ATTTGTCGGTGTTTGGAGTTGTCGGAGTTGATCTAGTGCCGCCTCTTTCGATAGATTGCA
TTTGGGATACGTGAGGAAATAATTTTTGGCTTTGATGCTAAAACGACCAGCCCTTGGCAT
>KJ888089
CTACGTCTGAGGGCTCTGGTCTTCGCTGTGCGGTGTTGGACTTTGATAGGCACTTGAGAA
CAATGGCTCGTGGAGGGTGACGAAGGTGGCATTCTTTAAAGTCCAGGCTTTAAGGGACTG
ATTCTTTTCCTCGTCCAGAAACTCTTTATATGATGATGTTGGTCCTGGATTGCAGAGGAA
GATAGTGGGAATGCCGCCTTTAATTTGAATCGGCTTTCCGTATTTTGTATTGCTTTGCCA
ATCCCTTTGGGCCCCCATGAATTCTTTGAAGTGTTTGAGGTAGTGGGGGTCGACGTCATC
AATGACGTTGTACCATGCGTCGTTGCTGTAGACCTTTGGACTAAGATCCAGGTGTCCACA
TAAATAGTTATGTGGTCCCAGAGAACGGGCCCACATCGTCTTCCCTGTCCTACTATCGCC
CTCGATAACGATACTATTCGGTCTCCATGGCCGCGCAGCGGAACCCATGACGTTCTCGGA
AACCCAGACCTCAAGTTCCTCAGGAACATTAGTGAAAGAAGAAGAAAGAAAGGGAGAAAT
ATACGGTATCGGAGGCTGCTGAAAAATTTTATCTAAATTGCTATTTAAATTATGAAACTG
TAAAACAAAATCTTTTGGGGCTAGTTCCCGTATTACATTAAGAGCCTCCGTCTTACTTGC
TGCGTTAAGAGCCTTGGCGTAAGCGTCATTGGCTGATTGTTGTCCTCCCCGGGCAGATCG
TCCGTCGATCTGAAACTCGCCCCATTGGACGGTGTCTCCGTCCTTGTCCAGATAGGATTT
AACGTCAGAGCTGGATTTAGCTCCCTGAATGTTTGGATGGAAATGTGCGGACCTGGAAGG
GGATATGAGGTCGAAGAATCGTTGATTGGTACAATTGTACTTGCCCTCGAACTGAATGAG
GGCATGCAAATGAGGTTCCCCATTTTCATGTAATTCTCTGCAGATCTTGATGAACAATTT
ATTTGTCGGTGTTTGGAGTTGTCGGAGTTGATCTAGTGCCGCCTCTTTCGATAGATTGCA
TTTGGGATACGTGAGGAAATAATTTTTGGCTTTGATGCTAAAACGACCAGCCCTTGGCAT
>KJ887990
CTACGTCTGAGGGCTCTGGTCTTCGCTGTGCGGTGTTGGACTTTGATAGGCACTTGAGAA
CAATGGCTCGTGGAGGGTGACGAAGGTGGCATTCTTTAAAGTCCAGGCTTTAAGGGACTG
ATTCTTTTCCTCGTCCAAAAACTCTTTATATGATGATGTTGGTCCTGGATTGCAGAGGAA
GATAGTGGGAATGCCGCCTTTAATTTGAATCGGCTTTCCGTATTTTGTATTGCTTTGCCA
ATCCCTTTGGGCCCCCATGAATTCTTTGAAGTGTTTGAGGTAGTGGGGGTCGACGTCATC
AATGACGTTGTACCATGCGTCGTTGCTGTAGACCTTTGGACTAAGATCCAGGTGTCCACA
TAAATAGTTATGTGGTCCCAGAGAACGGGCCCACATCGTCTTCCCTGTCCTACTATCGCC
CTCGATAACGATACTACTCGGTCTCCATGGCCGCGCAGCGGAACCCATGACGTTCTCGGA
AACCCAGACCTCAAGTTCCTCAGGAACATTAGTGAAAGAAGAAGAAAGAAAGGGAGAAAT
ATACGGTATCGGAGGCTGCTGAAAAATTCTATCTAAATTGCTATTTAAATTATGAAACTG
TAAAACAAAATCTTTTGGGGCTAGTTCCCGTATTACATTAAGAGCCTCCGTCTTACTTGC
TGCGTTAAGAGCCTTGGCGTAAGCGTCATTGGCTGATTGTTGTCCTCCCCGGGCAGATCG
TCCGTCGATCTGAAACTCGCCCCATTGGATGGTGTCTCCGTCCTTGTCCAGATAGGACTT
AACGTCAGAGCTGGATTTAGCTCCCTGAATGTTTGGATGGAAATGTGCGGACCTGGAAGG
GGATATGAGGTCGAAGAATCGTTGATTGGTACAATTGTACTTGCCCTCGAACTGAATGAG
GGCATGCAAATGAGGTTCCCCATTTTCATGTAATTCTCTGCAGATCTTGATGAACAATTT
ATTTGTCGGTGTTTGGAGTTGTCGGAGTTGATCTAGTGCCGCCTCTTTCGATAGATTGCA
TTTGGGATACGTGAGGAAATAATTTTTGGCTTTGATGCTAAAACGACCAGCCCTTGGCAT
>KJ887853
CTACGTCTGAGGGCTCTGGTCTTCGCTGTGCGGTGTTGGACTTTGATAGGCACTTGAGAA
CAATGGCTCGTGGAGGGTGACGAAGGTGGCATTCTTTAAAGTCCAGGCTTTAAGGGACTG
ATTCTTTTCCTCGTCCAGAAACTCTTTATATGATGATGTTGGTCCTGGATTGCAGAGGAA
GATAGTGGGAATGCCGCCTTTAATTTGAATCGGCTTTCCGTATTTTGTATTGCTTTGCCA
ATCCCTTTGGGCCCCCATGAATTCTTTGAAGTGTTTGAGGTAGTGGGGGTCGACGTCATC
AATGACGTTGTACCATGCGTCGTTGCTGTAGACCTTTGGACTAAGATCCAGGTGTCCACA
TAAATAGTTATGTGGTCCCAGAGAACGGGCCCACATCGTCTTCCCTGTCCTACTATCGCC
CTCGATAACGATACTACTCGGTCTCCATGGCCGCGCAGCGGAACCCATGACGTTCTCGGA
AACCCAGACCTCAAGTTCCTCAGGAACATTAGTGAAAGAAGAAGAAAGAAAGGGAGAAAT
ATACGGTATCGGAGGCTGCTGAAAAATTCTATCTAAATTGCTATTTAAATTATGAAACTG
TAAAACAAAATCTTTTGGGGCTAGTTCCCGTATTACATTAAGAGCCTCCGTCTTACTTGC
TGCGTTAAGAGCCTTGGCGTAAGCGTCATTGGCTGATTGTTGTCCTCCCCGGGCAGATCG
TCCGTCGATCTGAAACTCGCCCCATTGGATGGTGTCTCCGTCCTTGTCCAGATAGGACTT
AACGTCAGAGCTGGATTTAGCTCCCTGAATGTTTGGATGGAAATGTGCGGACCTGGAAGG
GGATATGAGGTCGAAGAATCGTTGATTGGTACAATTGTACTTGCCCTCGAACTGAATGAG
GGCATGCAAATGAGGTTCCCCATTTTCATGTAATTCTCTGCAGATCTTGATGAACAATTT
ATTTGTCGGTGTTTGGAGTTGTCGGAGTTGATCTAGTGCCGCCTCTTTCGATAGATTGCA
TTTGGGATACGTGAGGAAATAATTTTTGGCTTTGATGCTAAAACGACCAGCCCTTGGCAT
>KJ887998
CTACGTCTGAGGGCTCTGGTCTTCGCTGTGCGGTGTTGGACTTTGATAGGCACTTGAGAA
CAATGGCTCGTGGAGGGTGACGAAGGTGGCATTCTTTAAAGTCCAGGCTTTAAGGGACTG
ATTCTTTTCCTCGTCCAGAAACTCTTTATATGATGATGTTGGTCCTGGATTGCAGAGGAA
GATAGTGGGAATGCCGCCTTTAATTTGAATCGGCTTTCCGTATTTTGTATTGCTTTGCCA
ATCCCTTTGGGCCCCCATGAATTCTTTGAAGTGTTTGAGGTAGTGGGGGTCGACGTCATC
AATGACGTTGTACCATGCGTCGTTGCTGTAGACCTTTGGACTAAGATCCAGGTGTCCACA
TAAATAGTTATGTGGTCCCAGAGAACGGGCCCACATCGTCTTCCCTGTCCTACTATCGCC
CTCGATAACGATACTACTCGGTCTCCATGGCCGCGCAGCGGAACCCATGACGTTCTCGGA
AACCCAGACCTCAAGTTCCTCAGGAACATTAGTGAAAGAAGAAGAAAGAAAGGGAGAAAT
ATACGGTATCGGAGGCTGCTGAAAAATTCTATCTAAATTGCTATTTAAATTATGAAACTG
TAAAACAAAATCTTTTGGGGCTAGTTCCCGTATTACATTAAGAGCCTCCGTCTTACTTGC
TGCGTTAAGAGCCTTGGCGTAAGCGTCATTGGCTGATTGTTGTCCTCCCCGGGCAGATCG
TCCGTCGATCTGAAACTCGCCCCATTGGATGGTGTCTCCGTCCTTGTCCAGATAGGACTT
AACGTCAGAGCTGGATTTAGCTCCCTGAATGTTTGGATGGAAATGTGCGGACCTGGAAGG
GGATATGAGGTCGAAGAATCGTTGATTGGTACAATTGTACTTGCCCTCGAACTGAATGAG
GGCATGCAAATGAGGTTCCCCATTTTCATGTAATTCTCTGCAGATCTTGATGAACAATTT
ATTTGTCGGTGTTTGGAGTTGTCGGAGTTGATCTAGTGCCGCCTCTTTCGATAGATTGCA
TTTGGGATACGTGAGGAAATAATTTTTGGCTTTGATGCTAAAACGACCTGCCCTTGGCAT
>KJ887859
CTACGTCTGAGGGCTCTGGTCTTCGCTGTGCGGTGTTGGACTTTGATAGGCACTTGAGAA
CAATGGCTCGTGGAGGGTGACGAAGGTGGCATTCTTTAAAGTCCAGGCTTTAAGGGACTG
ATTCTTTTCCTCGTCCAGAAACTCTTTATATGATGATGTTGGTCCTGGATTGCAGAGGAA
GATAGTGGGAATGCCGCCTTTAATTTGAATCGGCTTTCCGTATTTTGTATTGCTTTGCCA
ATCCCTTTGGGCCCCCATGAATTCTTTGAAGTGTTTGAGGTAGTGGGGGTCGACGTCATC
AATGACGTTGTACCATGCGTCGTTGCTGTAGACCTTTGGACTAAGATCCAGGTGTCCACA
TAAATAGTTATGTGGTCCCAGAGAACGGGCCCACATCGTCTTCCCTGTCCTACTATCGCC
CTCGATAACGATACTACTCGGTCTCCATGGCCGCGCAGCGGAACCCATGACGTTCTCGGA
AACCCAGACCTCAAGTTCCTCAGGAACATTAGTGAAAGAAGAAGAAAGAAAGGGAGAAAT
ATACGGTATCGGAGGCTGCTGAAAAATTCTATCTAAATTGCTATTTAAATTATGAAACTG
TAAAACAAAATCTTTTGGGGCTAGTTCCCGTATTACATTAAGAGCCTCCGTCTTACTTGC
TGCGTTAAGAGCCTTGGCGTAAGCGTCATTGGCTGATTGTTGTCCTCCCCGGGCAGATCG
TCCGTCGATCTGAAACTCGCCCCATTGGATGGTGTCTCCGTCCTTGTCCAGATAGGACTT
AACGTCAGAGCTGGATTTAGCTCCCTGAATGTTTGGATGGAAATGTGCGGACCTGGAAGG
GGATATGAGATCGAAGAATCGTTGATTGGTACAATTGTACTTGCCCTCGAACTGAATGAG
GGCATGCAAATGAGGTTCCCCATTTTCATGTAATTCTCTGCAGATCTTGATGAACAATTT
ATTTGTCGGTGTTTGGAGTTGTCGGAGTTGATCTAGTGCCGCCTCTTTCGATAGATTGCA
TTTGGGATACGTGAGGAAATAATTTTTGGCTTTGATGCTAAAACGACCAGCCCTTGGCAT
>KJ887840
CTACGTCTGAGGGCTCTGGTCTTCGCTGTGCGGTGTTGGACTTTGATAGGCACTTGAGAA
CAATGGCTCGTGGAGGGTGACGAAGGTGGCATTCTTTAAAGTCCAGGCTTTAAGGGACTG
ATTCTTTTCCTCGTCCAGAAACTCTTTATATGATGATGTTGGTCCTGGATTGCAGAGGAA
GATAGTGGGAATGCCGCCTTTAATTTGAATCGGCTTTCCGTATTTTGTATTGCTTTGCCA
ATCCCTTTGGGCCCCCATGAATTCTTTGAAGTGTTTGAGGTAGTGGGGGTCGACGTCATC
AATGACGTTGTACCATGCGTCGTTGCTGTAGACCTTTGGACTAAGATCCAGGTGTCCACA
TAAATAGTTATGTGGTCCCAGAGAACGGGCCCACATCGTCTTCCCTGTCCTACTATCGCC
CTCGATAACGATACTACTCGGTCTCCATGGCCGCGCAGCGGAACCCATGACGTTCTCGGA
AACCCAGACCTCAAGTTCCTCAGGAACATTAGTGAAAGAAGAAGAAAGAAAGGGAGAAAT
ATACGGTATCGGAGGCTGCTGAAAAATTCTATCTAAATTGCTATTTAAATTATGAAACTG
TAAAACAAAATCTTTTGGGGCTAGTTCCCGTATTACATTAAGAGCCTCCGTCTTACTTGC
TGCGTTAAGAGCCTTGGCGTAAGCGTCATTGGCTGATTGTTGTCCTCCCCGGGCAGATCG
TCCGTCGATCTGAAACTCGCCCCATTGGATGGTGTCTCCGTCCTTGTCCAGATAGGACTT
AACGTCAGAGCTGGATTTAGCTCCCTGAATGTTTGGATGGAAATGTGCGGACCTGGAAGG
GGATATGAGATCGAAGAATCGTTGATTGGTACAATTGTACTTGCCCTCGAACTGAATGAG
GGCATGCAAATGAGGTTCCCCATTTTCATGTAATTCTCTGCAGATCTTGATGAACAATTT
ATTTGTCGGTGTTTGGAGTTGTCGGAGTTGATCTAGTGCCGCCTCTTTCGATAGATTGCA
TTTGGGATACGTGAGGAAATAATTTTTGGCTTTGATGCTAAAACGACCAGCCCTTGGCAT
>KJ887886
CTACGTCTGAGGGCTCTGGTCTTCGCTGTGCGGTGTTGGACTTTGATAGGCACTTGAGAA
CAATGGCTCGTGGAGGGTGACGAAGGTGGCATTCTTTAAAGTCCAGGCTTTAAGGGACTG
ATTCTTTTCCTCGTCCAGAAACGCTTTATATGATGATGTTGGTCCTGGATTGCAGAGGAA
GATAGTGGGAATGCCGCCTTTAATTTGAATCGGCTTTCCGTATTTTGTATTGCTTTGCCA
ATCCCTTTGGGCCCCCATGAATTCTTTGAAGTGTTTGAGGTAGTGGGGGTCGACGTCATC
AATGACGTTGTACCATGCGTCGTTGCTGTAGACCTTTGGACTAAGATCCAGGTGTCCACA
TAAATAGTTATGTGGTCCCAGAGAACGGGCCCACATCGTCTTCCCTGTCCTACTATCGCC
CTCGATAACGATACTACTCGGTCTCCATGGCCGCGCAGCGGAACCCATGACGTTCTCGGA
AACCCAGACCTCAAGTTCCTCAGGAACATTAGTGAAAGAAGAAGAAAGAAAGGGAGAAAT
ATACGGTATCGGAGGCTGCTGAAAAATTCTATCTAAATTGCTATTTAAATTATGAAACTG
TAAAACAAAATCTTTTGGGGCTAGTTCCCGTATTACATTAAGAGCCTCCGTCTTACTTGC
TGCGTTAAGAGCCTTGGCGTAAGCGTCATTGGCTGATTGTTGTCCTCCCCGGGCAGATCG
TCCGTCGATCTGAAACTCGCCCCATTGGATGGTGTCTCCGTCCTTGTCCAGATAGGACTT
AACGTCAGAGCTGGATTTAGCTCCCTGAATGTTTGGATGGAAATGTGCGGACCTGGAAGG
GGATATGAGGTCGAAGAATCGTTGATTGGTACAATTGTACTTGCCCTCGAACTGAATGAG
GGCATGCAAATGAGGTTCCCCATTTTCATGTAATTCTCTGCAGAGCTTGATGAACAATTT
ATTTGTCGGTGTTTGGAGTTGTCGGAGTTGATCTAGTGCCGCCTCTTTCGATAGATTGCA
TTTGGGATACGTGAGGAAATAATTTTTGGCTTTGATGCTAAAACGACCAGCCCTTGGCAT
>KJ887994
CTACGTCTGAGGGCTCTGGTCTTCGCTGTGCGGTGTTGGACTTTGATAGGCACTTGAGAA
CAATGGCTCGTGGAGGGTGACGAAGGTGGCATTCTTTAAAGTCCAGGCTTTAAGGGACTG
ATTCTTTTCCTCGTCCAGAAACTCTTTATATGATGATGTTGGTCCTGGATTGCAGAGGAA
GATAGTGGGAATGCCGCCTTTAATTTGAATCGGCTTTCCGTATTTTGTATTGCTTTGCCA
ATCCCTTTGGGCCCCCATGAATTCTTTGAAGTGTTTGAGGTAGTGGGGGTCGACGTCATC
AATGACGTTGTACCATGCGTCGTTGCTGTAGACCTTTGGACTAAGATCCAGGTGTCCACA
TAAATAGTTATGTGGTCCCAGAGAACGGGCCCACATCGTCTTCCCTGTCCTACTATCGCC
CTCGATAACGATACTACTCGGTCTCCATGGCCGCGCAGCGGAACCCATGACGTTCTCGGA
AACCCAGACCTCAAGTTCCTCAGGAACATTAGTGAAAGAAGAAGAGAGAAAGGGAGAAAT
ATACGGTATCGGAGGCTGCTGAAAAATTCTATCTAAATTGCTATTTAAATTATGAAACTG
TAAAACAAAATCTTTTGGGGCTAGTTCCCGTATTACATTAAGAGCCTCCGTCTTACTTGC
TGCGTTAAGAGCCTTGGCGTAAGCGTCATTGGCGGATTGTTGTCCTCCCCGGGCAGATCG
TCCGTCGATCTGAAACTCGCCCCATTGGATGGTGTCTCCGTCCTTGTCCAGATAGGACTT
AACGTCAGAGCTGGATTTAGCTCCCTGAATGTTTGGATGGAAATGTGCGGACCTGGAAGG
GGATATGAGGTCGAAGAATCGTTGATTGGTACAATTGTACTTGCCCTCGAACTGAATGAG
GGCATGCAAATGAGGTTCCCCATTTTCATGTAATTCTCTGCAGATCTTGATGAACAATTT
ATTTGTCGGTGTTTGGAGTTGTCGGAGTTGATCTAGTGCCGCCTCTTTCGATAGATTGCA
TTTGGGATACGTGAGGAAATAATTTTTGGCTTTGATGCTAAAACGACCAGCCCTTGGCAT
>KJ887993
CTACGTCTGAGGGCTCTGGTCTTCGCTGTGCGGTGTTGGACTTTGATAGGCACCTGAGAA
CAATGGCTCGTGGAGGGTGACGAAGGTGGCATTCTTTAAAGTCCAGGCTTTAAGGGACTG
ATTCTTTTCCTCGTCCAGAAACTCTTTATATGATGATGTTGGTCCTGGATTGCAGAGGAA
GATAGTGGGAATGCCGCCTTTAATTTGAATCGGCTTTCCGTATTTTGTATTGCTTTGCCA
ATCCCTTTGGGCCCCCATGAATTCTTTGAAGTGTTTGAGGTAGTGGGGGTCGACGTCATC
AATGACGTTGTACCATGCGTCGTTGCTGTAGACCTTTGGACTAAGATCCAGGTGTCCACA
TAAATAGTTATGTGGTCCCAGAGAACGGGCCCACATCGTCTTCCCTGTCCTACTATCGCC
CTCGATAACGATACTACTCGGTCTCCATGGCCGCGCAGCGGAACCCATGACGTTCTCGGA
AACCCAGACCTCAAGTTCCTCAGGAACATTAGTGAAAGAAGAAGAAAGAAAGGGAGAAAT
ATACGGTATCGGAGGCTGCTGAAAAATTCTATCTAAATTGCTATTTAAATTATGAAACTG
TAAAACAAAATCTTTTGGGGCTAGTTCCCGTATTACATTAAGAGCCTCCGTCTTACTTGC
TGCGTTAAGAGCCTTGGCGTAAGCGTCATTGGCGGATTGTTGTCCTCCCCGGGCAGATCG
TCCGTCGATCTGAAACTCGCCCCATTGGATGGTGTCTCCGTCCTTGTCCAGATAGGACTT
AACGTCAGAGCTGGATTTAGCTCCCTGAATGTTTGGATGGAAATGTGCGGACCTGGAAGG
GGATATGAGGTCGAAGAATCGTTGATTGGTACAATTGTACTTGCCCTCGAACTGAATGAG
GGCATGCAAATGAGGTTCCCCATTTTCATGTAATTCTCTGCAGATCTTGATGAACAATTT
ATTTGTCGGTGTTTGGAGTTGTCGGAGTTGATCTAGTGCCGCCTCTTTCGATAGATTGCA
TTTGGGATACGTGAGGAAATAATTTTTGGCTTTGATGCTAAAACGACCAGCCCTTGGCAT
>KJ887991
CTACGTCTGAGGGCTCTGGTTTTCGCTGTGCGGTGTTGGACTTTGATAGGCACTTGAGAA
CAATGGCTCGTGGAGGGTGACGAAGGTGGCATTCTTTAAAGTCCAGGCTTTGAGGGACTG
ATTCTTTTCCTCGTCCAGAAACTCTTTATATGATGATGTTGGTCCTGGATTGCAGAGGAA
GATAGTGGGAATGCCGCCTTTAATTTGAATCGGCTTTCCGTATTTTGTATTGCTTTGCCA
ATCCCTTTGGGCCCCCATGAATTCTTTGAAGTGTTTGAGGTAGTGGGGGTCGACGTCATC
AATGACGTTGTACCATGCGTCGTTGCTGTAGACCTTTGGACTAAGATCCAGGTGTCCACA
TAAATAGTTATGTGGTCCCAGAGAACGGGCCCACATCGTCTTCCCTGTCCTACTATCGCC
CTCGATAACGATACTACTCGGTCTCCATGGCCGCGCAGCGGAACCCATGACGTTCTCGGA
AACCCAGACCTCAAGTTCCTCAGGAACATTAGTGAAAGAAGAAGAAAGAAAGGGAGAAAT
ATACGGTAGCGGAGGCTGCTGAAAAATTCTATCTAAATTGCTATTTAAATTATGAAACTG
TAAAACAAAATCTTTTGGGGCTAGTTCCCGTATTACATTAAGAGCCTCCGTCTTACTTGC
TGCGTTAAGAGCCTTGGCGTAAGCGTCATTGGCTGATTGTTGTCCTCCCCGGGCAGATCG
TCCGTCGATCTGAAACTCGCCCCATTGGATGGTGTCTCCGTCCTTGTCCAGATAGGACTT
AACGTCAGAGCTGGATTTAGCTCCCTGAATGTTTGGATGGAAATGTGCGGACCTGGAAGG
GGATATGAGGTCGAAGAATCGTTGATTGGTACAATTGTACTTGCCCTCGAACTGAATGAG
GGCATGCAAATGAGGTTCCCCATTTTCATGTAATTCTCTGCAGATCTTGATGAACAATTT
ATTCGTCGGTGTTTGGAGTTGTCGGAGTTGATCTAGTGCCGCCTCTTTCGATAGATTGCA
TTTGGGATACGTGAGGAAATAATTTTTGGCTTTGATGCTAAAACGACCAGCCCTTGGCAT
>KJ887848
CTACGTCTGATGGCTCTGGTCTTCGCTGTGCGGTGTAGGACTTTGATAGGCACTTGAGAA
CAATGGCTCGTGGAGGGTGACGAAGGTGGCATTCTTTAAAGTCCAGGCTTTAAGGGACTG
ATTCTTGTCCTCGTCCAGAAACTCTTTATATGATGATGTTGGTCCTGGATTGCAGAGGAA
GATAGTGGGAATGCCGCCTTTAATTTGAATCGGCTTTCCGTATTTTGTATTGCTTTGCCA
ATCCCTTTGGGCCCCCATGAATTCTTTGAAGTGTTTGAGGTAGTGGGGGTCGACGTCATC
AATGACGTTGTACCATGCGTCGTTGCTGTAGACCTTTGGACTAAGATCCAGGTGTCCACA
TAAATAGTTATGTGGTCCCAGAGAACGGGCCCACATCGTCTTCCCTGTCCTACTATCGCC
CTCGATAACGATACTACTCGGTCTCCATGGCCGCGCAGCGGAACCCATGACGTTCTCTGA
AACCCAGACCTCAAGTTCCTCAGGAACATTAGTGAAAGAAGAAGAAAGAAAGGGAGAAAT
ATACGGTATCGGAGGCTGCTGAAAAATTCTATCTAAATTGCTATTTAAATTATGAAACTG
TAAAACAAAATCTTTTGGGGCTAGTTCCCGTATTACATTAAGAGCCTCCGTCTTACTTGC
TGCGTTAAGAGCCTTGGCGTAAGCGTCATTGGCTGATTGTTGTCCTCCCCGGGCAGATCG
TCCGTCGATCTGAAACTCGCCCCATTGGATGGTGTCTCCGTCCTTGTCCAGATAGGACTT
AACGTCAGAGCTGGATTTAGCTCCCTGAATGTTTGGATGGAAATGTGCGGACCTGGAAGG
GGATATGAGGTCGAAGAATCGTTGATTGGTACAATTGTACTTGCCCTCGAACTGAATGAG
GGCATGCAAATGAGGTTCCCCATTTTCATGTAATTCTCTGCAGATCTTGATGAACAATTT
ATTTGTCGGTGTTTGGAGTTGTCGGAGTTGATCTAGTGCCGCCTCTTTCGATAGATTGCA
TTTGGGATACGTGAGGAAATAATTTTTGGCTTTGATGCTAAAACGACCAGCCCTTGGCAT
>KJ887985
CTACGTCTGAGGGCTCTGGTCTTCGCTGTGCGGTGTTGGACTTTGATAGGCACTTGAGAA
CAATGGCTCGTGGAGGGTGACGAAGGTGGCATTCTTTAAAGTCCAGGCTTTAAGGGACTG
ATTCTTTTCCTCGTCCAGAAACTCTTTATATGATGATGTTGGTCCTGGATTGCAGAGGAA
GATAGTGGGAATGCCGCCTTTAATTTGAATCGGCTTTCCGTATTTTGTATTGCTTTGCCA
ATCCCTTTGGGCCCCCATGAATTCTTTGAAGTGTTTGAGGTAGTGGGGGTCGACGTCATC
AATGACGTTGTACCATGCGTCGTTGCTGTAGACCTTTGGACTAAGATCCAGGTGTCCACA
TAAATAGTTATGTGGTCCCAGAGATCGGGCCCACATCGTCTTCCCTGTCCTACTATCGCC
CTCGATAACGATACTACTCGGTCTCCATGGCCGCGCAGCGGAACCCATGACGTTCTCGGA
AACCCAGACCTCAAGTTCCTCAGGAACATTAGTGAAAGAAGAAGAAAGAAAGGGAGAAAT
ATACGGTATCGGAGGCTGCTGAAAAATTCTATCTAAATTGCTATTTAAATTATGAAACTG
TAAAACAAAATCTTTTGGGGCTAGTTCCCGTATTACATTAAGAGCCTCCGTCTTACTTGT
TGCGTTAAGAGCCTTGGCGTAAGCGTCATTGGCTGATTGTTGTCCTCCCCGGGCAGATCG
TCCGTCGATCTGAAACTCGCCCCATTGGATGGTGTCTCCGTCCTTGTCCAGATAGGACTT
AACGTCAGAGCTGGATTTAGCTCCCTGAATGTTTGGATGGAAATGTGCGGACCTGGAAGG
GGATATGAGGTCGAAGAATCGTTGATTGGTACAATTGTACTTGCCCTCGAACTGAATGAG
GGCATGCAAATGAGGTTCCCCATTTTCATGTAACTCTCTGCAGATCTTGATGAACAATTT
ATTTGTCGGTGTTTGTAGTTGTCGGAGTTGATCTAATGCCGCCTCTTTCGATAGATTGCA
TTTGGGATACGTGAGGAAATAATTTTTGGCTTTGATGCTAAAACGACCAGCCCTTGGCAT
>KJ887983
CTACGTCTGAGGGCTCTGGTCTTCGCTGTGCGGTGTTGGACTTTGATAGGCACTTGAGAA
CAATGGCTCGTGGAGGGTGACGAAGGTGGCATTCTTTAAAGTCCAGGCTTTAAGGGACTG
ATTCTTTTCCTCGTCCAGAAACTCTTTATATGATGATGTTGGTCCTGGATTGCAGAGGAA
GATAGTGGGAATGCCGCCTTTAATTTGAATCGGCTTTCCGTATTTTGTATTGCTTTGCCA
ATCCCTTTGGGCCCCCATGAATTCTTTGAAGTGTTTGAGGTAGTGGGGGTCGACGTCATC
AATGACGTTGTACCATGCGTCGTTGCTGTAGACCTTTGGACTAAGATCCAGGTGTCCACA
TAAATAGTTATGTGGTCCCAGAGATCGGGCCCACATCGTCTTCCCTGTCCTACTATCGCC
CTCGATAACGATACTACTCGGTCTCCATGGCCGCGCAGCGGAACCCATGACGTTCTCGGA
AACCCAGACCTCAAGTTCCTCAGGAACATTAGTGAAAGAAGAAGAAAGAAAGGGAGAAAT
ATACGGTATCGGAGGCTGCTGAAAAATTCTATCTAAATTGCTATTTAAATTATGAAACTG
TAAAACAAAATCTTTTGGGGCTAGTTCCCGTATTACATTAAGAGCCTCCGTCTTACTTGC
TGCGTTAAGAGCCTTGGCGTAAGCGTCATTGGCTGATTGTTGTCCTCCCCGGGCAGATCG
TCCGTCGATCTGAAACTCGCCCCATTGGATGGTGTCTCCGTCCTTGTCCAGATAGGACTT
AACGTCAGAGCTGGATTTAGCTCCCTGAATGTTTGGATGGAAATGTGCGGACCTGGAAGG
GGATATGAGGTCGAAGAATCGTTGATTGGTACAATTGTACTTGCCCTCGAACTGAATGAG
GGCATGCAAATGAGGTTCCCCATTTTCATGTAATTCTCTGCAGATCTTGATGAACAATTT
ATTTGTCGGTGTTTGGAGTTGTCGGAGTTGATCTAATGCCGCCTCTTTCGATAGATTGCA
TTTGGGATACGTGAGAAAATAATTTTTGGCTTTGATGCTAAAACGACCAGCCCTTGGCAT
>KJ888009
CTACGTCTGAGGGCTCTGGTCTTCGCTGTGCGGTGTTGGACTTTGATAGGCACTTGAGAA
CAATGGCTCGTGGAGGGTGACGAAGGTGGCATTCTTTAAAGTCCAGGCTTTAAGGGACTG
ATTCTTTTCCTCGTCCAGAAACTCTTTATATGATGATGTTGGTCCTGGATTGCAGAGGAA
GATAGTGGGAATGCCGCCTTTAATTTGAATCGGCTTTCCGTATTTTGTATTGCTTTGCCA
ATCCCTTTGGGCCCCCATGAATTCTTTGAAGTGTTTGAGGTAGTGGGGGTCGACGTCATC
AATGACGTTGTACCATGCGTCGTTGCTGTAGACCTTTGGACTAAGATCCAGGTGTCCACA
TAAATAGTTATGTGGTCCTAGAGATCGGGCCCACATCGTCTTCCCTGTCCTACTATCGCC
CTCGATAACGATACTACTCGGTCTCCATGGCCGCGCAGCGGAACCCATGACGTTCTCGGA
AACCCAGACCTCAAGTTCCTCAGGAACATTAGTGAAAGAAGAAGAAAGAAAGGGAGAAAT
ATACGGTATCGGAGGCTCCTGAAAAATTCTATCTAAATTGCTATTTAAATTATGAAACTG
TAAAACAAAATCTTTTGGGGCTAGTTCCCGTATTACATTAAGAGCCTCCGTCTTACTTGC
TGCGTTAAGAGCCTTGGCGTAAGCGTCATTGGCTGATTGTTGTCCTCCCCTGGCAGATCG
TCCGTCGATCTGAAACTCGCCCCATTGGATGGTGTCTCCGTCCTTGTCCAGATAGGACTT
AACGTCAGAGCTGGATTTAGCTCCCTGAATGTTTGGATGGAAATGTGCGGACCTGGAAGG
GGATATGAGGTCGAAGAATCGTTGATTGGTACAATTGTACTTGCCCTCGAACTGAATGAG
GGCATGCAAATGAGGTTCCCCATTTTCATGTAATTCTCTGCAGATCTTGATGAACAATTT
ATTTGTCGGTGTTTGGAGTTGTCGGAGTTGATCTAATGCCGCCTCTTTCGATAGATTGCA
TTTGGGATACGTGAGGAAATAATTTTTGGCTTTGATGCTAAAACGACCAGCCCTTGGCAT
>KJ887890
CTACGTCTGAGGGCTCTGGTCTTCGCTGTGCGGTGTTGGACTTTGATAGGCACTTGAGAA
CAATGGCTCGTGGAGGGTGACGAAGGTGGCATTCTTTAAAGTCCAGGCTTTAAGGGACTG
ATTCTTTTCCTCGTCCAGAAACTCTTTATATGATGATGTTGGTCCTGGATTGCAGAGGAA
GATAGTGGGAATGCCGCCTTTAATTTGAATCGGCTTTCCGTATTTTGTATTGCTTTGCCA
ATCCCTTTGGGCCCCCATGAATTCTTTGAAGTGTTTGAGGTAGTGGGGGTCGACGTCATC
AATGACGTTGTACCATGCGTCGTTGCTGTAGACCTTTGGACTAAGATCCAGGTGTCCACA
TAAATAGTTATGTGGTCCTAGAGATCGGGCCCACATCGTCTTCCCTGTCCTACTATCGCC
CTCGATAACGATACTACTCGGTCTCCATGGCCGCGCAGCGGAACCCATGACGTTCTCGGA
AACCCAGACCTCAAGTTCCTCAGGAACATTAGTGAAAGAAGAAGAAAGAAAGGGAGAAAT
ATACGGTATCGGAGGCTCCTGAAAAATTCTATCTAAATTGCTATTTAAATTATGAAACTG
TAAAACAAAATCTTTTGGGGCTAGTTCCCGTATTACATTAAGAGCCTCCGTCTTACTTGC
TGCGTTAAGAGCCTTGGCGTAAGCGTCATTGGCTGATTGTTGTCCTCCCCGGGCAGATCG
TCCGTCGATCTGAAACTCGCCCCATTGGATGGTGTCTCCGTCCTTGTCCAGATAGGACTT
AACGTCAGAGCTGGATTTAGCTCCCTGAATGTTTGGATGGAAATGTGCGGACCTGGAAGG
GGATATGAGGTCGAAGAATCGTTGATTGGTACAATTGTACTTGCCCTCGAACTGAATGAG
GGCATGCAAATGAGGTTCCCCATTTTCATGTAATTCTCTGCAGATCTTGATGAACAATTT
ATTTGTCGGTGTTTGGAGTTGTCGGAGTTGATCTAATGCCGCCTCTTTCGATAGATTGCA
TTTGGGATACGTGAGGAAATAATTTTTGGCTTTGATGCTAAAACGACCAGCCCTTGGCAT
>KJ888016
CTACGTCTGAGGGCTCTGGTCTTCGCTGTGCGGTGTTGGACTTTGATAGGCACTTGAGAA
CAATGGCTCGTGGAGGGTGACGAAGGTGGCATTCTTTAAAGTCCAGGCTTTAAGGGACTG
ATTCTTTTCCTCGTCCAGAAACTCTTTATATGATGATGTTGGTCCTGGATTGCAGAGGAA
GATAGTGGGAATGCCGCCTTTAATTTGAATCGGCTTTCCGTATTTTGTATTGCTTTGCCA
ATCCCTTTGGGCCCCCATGAATTCTTTGAAGTGTTTGAGGTAGTGGGGGTCGACGTCATC
AATGACGTTGTACCATGCGTCGTTGCTGTAGACCTTTGGACTAAGATCCAGGTGTCCACA
TAAATAGTTATGTGGTCCTAGAGATCGGGCCCACATCGTCTTCCCTGTCCTACTATCGCC
CTCGATAACGATACTACTCGGTCTCCATGGCCGCGCAGCGGAACCCATGACGTTCTCGGA
AACCCAGACCTCAAGTTCCTCAGGAACATTAGTGAAAGAAGAAGAAAGAAAGGGAGAAAT
ATACGGTATCGGAGGCTCCTGAAAAATTCTATCTAAATTGCTATTTAAATTATGAAACTG
TAAAACAAAATCTTTTGGGGCTAGTTCCCGTATTACATTAAGAGCCTCCGTCTTACTTGC
TGCGTTAAGAGCCTTGGCGTAAGCGTCATTGGCTGATTGTTGTCCTCCCCGGGCAGATCG
TCCGTCGATCTGAAACTCGCCCCATTGGATGGTGTCTCCGTCCTTGTCCAGATAGGACTT
AACGTCAGAGCTGGATTTAGCTCCCTGAATGTTTGGATGGAAATGTGCGGACCTGGAAGG
GGATATGAGGTCGAAGAATCGTTGATTGGTACAATTGTACTTGCCCTCGAACTGAATGAG
GGCATGCAAATGAGGTTCCCCATTTTCATGTAATTCTCTGCAGATCTTGATGAACAATTT
ATTTGTCGGTGTTTGGAGTTGTCGGAGTTGATCTAATGCCGCCTCTTTCGATAGATTGCA
TTTGGGATACGTGAGGAAATAATTTTTGGCTTTGATGCTAAAACGACCAGCCCTTGGCAT
>KJ887862
CTACGTCTGAGGGCTCTGGTCTTCGCTGTGCGGTGTTGGACTTTGATAGGCACTTGAGAA
CAATGGCTCGTGGAGGGTGACGAAGGTGGCATTCTTTAAAGTCCAGGCTTTAAGGGACTG
ATTCTTTTCCTCGTCCAGAAACTCTTTATAGGATGATGTTGGTCCTGGATTGCAGAGGAA
GATAGTGGGAATGCCGCCTTTAATTTGAATCGGCTTTCCGTATTTTGTATTGCTTTGCCA
ATCCCTTTGGGCCCCCATGAATTCTTTGAAGTGTTTGAGGTAGTGGGGGTCGACGTCATC
AATGACGTTGTACCATGCGTCGTTGCTGTAGACCTTTGGACTAAGATCCAGGTGTCCACA
TAAATAGTTATGTGGTCCTAGAGATCGGGCCCACATCGTCTTCCCTGTCCTACTATCGCC
CTCGATAACGATACTACTCGGTCTCCATGGCCGCGCAGCGGAACCCATGACGTTCTCGGA
AACCCAGACCTCAAGTTCCTCAGGAACATTAGTGAAAGAAGAAGAAAGAAAGGGAGAAAT
ATACGGTATCGGAGGCTCCTGGAAAATTCTATCTAAATTGCTATTTAAATTATGAAACTG
TAAAACAAAATCTTTTGGGGCTAGTTCCCGTATTACATTAAGAGCCTCCGTCTTACTTGC
TGCGTTAAGAGCCTTGGCGTAAGCGTCATTGGCTGATTGTTGTCCTCCCCGGGCAGATCG
TCCGTCGATCTGAAACTCGCCCCATTGGATGGTGTCTCCGTCCTTGTCCAGATAGGACTT
AACGTCAGAGCTGGATTTAGCTCCCTGAATGTTTGGATGGAAATGTGCGGACCTGGAAGG
GGATATGAGGTCGAAGAATCGTTGATTGGTACAATTGTACTTGCCCTCGAACTGAATGAG
GGCATGCAAATGAGGTTCCCCATTTTCATGTAATTCTCTGCAGATCTTGATGAACAATTT
ATTTGTCGGTGTTTGGAGTTGTCGGAGTTGATCTAATGCCGCCTCTTTCGATAGATTGCA
TTTGGGATACGTGAGGAAATAATTTTTGGCTTTGATGCTAAAACGACCAGCCCTTGGCAT
>KJ887857
CTACGTCTGAGGGCTCTGGTCTTCGCTGTGCGGTGTTGGACTTTGATAGGCACTTGAGAA
CAATGGCGCGTGGAGGGTGACGAAGGTGGCATTCTTTAAAGTCCAGGCTTTAAGGGACTG
ATTCTTTTCCTCGTCCAGAAACTCTTTATATGATGATGTTGGTCCTGGATTGCAGAGGAA
GATAGTGGGAATGCCGCCTTTAATTTGAATCGGCTTTCCGTATTTTGTATTGCTTTGCCA
ATCCCTTTGGGCCCCCATGAATTCTTTGAAGTGTTTGAGGTAGTGGGGGTCGACGTCATC
AATGACGTTGTACCATGCGTCGTTGCTGTAGACCTTTGGACTAAGATCCAGGTGTCCACA
TAAATAGTTATGTGGTCCTAGAGATCGGGCCCACATCGTCTTCCCTGTTCTACTATCGCC
CTCGATAACGATACTACTCGGTCTCCATGGCCGCGCAGCGGAACCCATGACGTTCTCGGA
AACCCAGACCTCAAGTTCCTCAGGAACATTAGTGAAAGAAGAAGAAAGAAAGGGAGAAAT
ATACGGTATCGGAGGCTCCTGAAAAATTCTATCTAAATTGCTATTTAAATTATGAAACTG
TAAAACAAAATCTTTTGGGGCTAGTTCCCGTATTACATTAAGAGCCTCCGTCTTACTTGC
TGCGTTAAGAGCCTGGGCGTAAGCGTCATTGGCTGATTGTTGTCCTCCCCGGGCAGATCG
TCCGTCGATCTGAAACTCGCCCCATTGGATGGTGTCTCCGTCCTTGTCCAGATAGGACTT
AACGTCAGAGCTGGATTTAGCTCCCTGAATGTTTGGATGGAAATGTGCGGACCTGGAAGG
GGATATGAGGTCGAAGAATCGTTGATTGGTACAATTGTACTTGCCCTCGAACTGAATGAG
GGCATGCAAATGAGGTTCCCCATTTTCATGTAATTCTCTGCAGATCTTGATGAACAATTT
ATTTGTCGGTGTTTGGAGTTGTCGGAGTTGATCTAATGCCGCCTCTTTCGATAGATTGCA
TTTGGGATACGTGAGGAAATAATTTTTGGCTTTGATGCTAAAACGACCAGCCCTTGGCAT
>KJ888004
CTACGTCTGAGGGCTCTGGTCTTCGCTGTGCGGTGTTGGACTTTGATAGGCACTTGAGAA
CAATGGCTCGTGGAGGGTGACGAAGGTGGCATTCTTTAAAGTCCAGGCTTTAAGGGACTG
ATTCTTTTCCTCGTCCAGAAACTCTTTATATGATGATGTTGGTCCTGGATTGCAGAGGAA
GATAGTGGGAATGCCGCCTTTAATTTGAATCGGCTTTCCGTATTTTGTATTGCTTTGCCA
ATCCCTTTGGGCCCCCATGAATTCTTTGAAGTGTTTGAGGTAGTGGGGGTCGACGTCATC
AATGACGTTGTACCATGCGTCGTTGCTGTAGACCTTTGGACTAAGATCCAGGTGTCCACA
TAAATAGTTATGTGGTCCTAGAGATCGGGCCCACATCGTCTTCCCTGTCCTACTATCTCC
CTCGATAACGATACTACTCGGTCTCCATGGCCGCGCAGCGGAACCCATGACGTTCTCGGA
AACCCAGACCTCAAGTTCCTCAGGAACATTAGTGAAAGAAGAAGAAAGAAAGGGAGAAAT
ATACGGTATCGGAGGCTCCTGAAAAATTCTATCTAAATTGCTATTTAAATTATGAAACTG
TAAAACAAAATCTTTTGGGGCTAGTTCCCGTATTACATTAAGAGCCTCCGTCTTACTTGC
TGCGTTAAGAGCCTTGGCGTAAGCGTCATTGGCTGATTGTTGTCCTCCCCGGGCAGATCG
TCCGTCGATCTGAAACTCGCCCCATTGGATGGTGTCTCCGTCCTTGTCCAGATAGGACTT
AACGTCAGAGCTGGATTTAGCTCCCTGAATGTTTGGATGGAAATGTGCGGACCTGGAAGG
GGATATGAGGTCGAAGAATCGTTGATTGGTACAATTGTACTTGCCCTCGAACTGAATGAG
GGCATGCAAATGAGGTTCCCCATTTTCATGTAATTCTCTGCAGATCTTGATGAACAATTT
ATTTGTCGGTGTTTGGAGTTGTCGGAGTTGATCTAATGCCGCCTCTTTCGATAGATTGCA
TTTGGGATACGTGAGGAAATAATTTTTGGCTTTGATGCTAAAACGACCAGCCCTTGGCAT
>KJ888003
CTACGTCTGAGGGCTCTGGTCTTCGCTGTGCGGTGTTGGACTTTGATAGGCACTTGAGAA
CAATGGCTCGTGGAGGGTGACGAAGGTGGCATTCTTTAAAGTCCAGGCTTTAAGGGACTG
ATTCTTTTCCTCGTCCAGAAACTCTTTATATGATGATGTTGGTCCTGGATTGCAGAGGAA
GATAGTGGGAATGCCGCCTTTAATTTGAATCGGCTTTCCGTATTTTGTATTGCTTTGCCA
ATCCCTTTGGGCCCCCATGAATTCTTTGAAGTGTTTGAGGTAGTGGGGGTCGACGTCATC
AATGACGTTGTACCATGCGTCGTTGCTGTAGACCTTTGGACTAAGATCCAGGTGTCCACA
TAAATAGTTATGTGGTCCTAGAGATCGGGCCCACATCGTCTTCCCTGTCCTACTATCTCC
CTCGATAACGATACTACTCGGTCTCCATGGCCGCGCAGCGGAACCCATGACGTTCTCGGA
AACCCAGACCTCAAGTTCCTCAGGAACATTAGTGAAAGAAGAAGAAAGAAAGGGAGAAAT
ATACGGTATCGGAGGCTCCTGAAAAATTCTATCTAAATTGCGATTTAAATTATGAAACTG
TAAAACAAAATCTTTTGGGGCTAGTTCCCGTATTACATTAAGAGCCTCCGTCTTACTTGC
TGCGTTAAGAGCCTTGGCGTAAGCGTCATTGGCTGATTGTTGTCCTCCCCGGGCAGATCG
TCCGTCGATCTGAAACTCGCCCCATTGGATGGTGTCTCCGTCCTTGTCCAGATAGGACTT
AACGTCAGAGCTGGATTTAGCTCCCTGAATGTTTGGATGGAAATGTGCGGACCTGGAAGG
GGATATGAGGTCGAAGAATCGTTGATTGGTACAATTGTACTTGCCCTCGAACTGAATGAG
GGCATGCAAATGAGGTTCCCCATTTTCATGTAATTCTCTGCAGATCTTGATGAACAATTT
ATTTGTCGGTGTTTGGAGTTGTCGGAGTTGATCTAATGCCGCCTCTTTCGATAGATTGCA
TTTGGGATACGTGAGGAAATAATTTTTGGCTTTGATGCTAAAACGACCAGCCCTTGGCAT
>KJ888005
CTACGTCTGAGGGCTCTGGTCTTCGCTGTGCGGTGTTGGACTTTGATAGGCACTTGAGAA
CAATGGCTCGTGGAGGGTGACGAAGGTGGCATTCTTTAAAGTCCAGGCTTTAAGGGACTG
ATTCTTTTCCTCGTCCAGAAACTCTTTATATGATGATGTTGGTCCTGGATTGCAGAGGAA
GATAGTGGGAATGCCGCCTTTAATTTGAATCGGCTTTCCGTATTTTGTATTGCTTTGCCA
ATCCCTTTGGGCCCCCATGAATTCTTTGAAGTGTTTGAGGTAGTGGGGGTCGACGTCATC
AATGACGTTGTACCATGCGTCGTTGCTGTAGACCTTTGGACTAAGATCCAGGTGTCCACA
TAAATAGTTATGTGGTCCTAGAGATCGGGCCCACATCGTCTTCCCTGTCCTACTATCTCC
CTCGATAACGATACTACTCGGTCTCCATGGCCGCGCAGCGGAACCCATGACGTTCTCGGA
AACCCAGACCTCAAGTTCCTCAGGAACATTAGTGAAAGAAGAAGAAAGAAAGGGAGAAAT
ATACGGTATCGGAGGCTCCTGAAAAATTCTATCTAAATTGCTATTTAAATTATGAAACTG
TAAAACAAAATCTTTTGGGGCTAGTTCCCGTATTACATTAAGAGCCTCCGTCTTACTTGC
TGCGTTAAGAGCCTTGGCGTAAGCGTCATTGGCTGATTGTTGTCCTCCCCGGGCAGATCG
TCCGTCGATCTGAAACTCGCCCCATTGGATGGTGTCTCCGTCCTTGTCCAGATAGGACTT
AACGTCAGAGCTGGATTTAGCTCCCTGAATGTTTGGATGGAAATGTGCGGACCTGGAAGG
GGATATGAGGTCGAAGAATCGTTGATTGGTACAATTGTACTTGCCCTCGAACTGAATGAG
GGCATGCAAATGAGGTTCCCCATTTTCATGTAATTCTCTGCAGATCTTGATGAACAATTT
ATTTGTCGGTGTTTGGAGTTGTCGGAGTTGATCTAATGCCGCCTCTTTCGATAGATTGCA
TTTGGGATACGTGAGGAAATAATTTTTGGCTTTGATGCTAAAACGACCAGCCCTTGGCAT
>KJ888014
CTACGTCTGAGGGCTCTGGTCTTCGCTGTGCGGTGTTGGACTTTGATAGGCACTTGAGAA
CAATGGCTCGTGGAGGGTGACGAAGGTGGCATTCTTTAAAGTCCAGGCTTTAAGGGACTG
ATTCTTTTCCTCGTCCAGAAACTCTTTATATGATGATGTTGGTCCTGGATTGCAGAGGAA
GATAGTGGGAATGCCGCCTTTAATTTGAATCGGCTTTCCGTATTTTGTATTGCTTTGCCA
ATCCCTTTGGGCCCCCATGAATTCTTTGAAGTGTTTGAGGTAGTGGGGGTCGACGTCATC
AATGACGTTGTACCATGCGTCGTTGCTGTAGACCTTTGGACTAAGATCCAGGTGTCCACA
TAAATAGTTATGTGGTCCTAGAGATCGGGCCCACATCGTCTTCCCTGTCCTACTATCTCC
CTCGATAACGATACTACTCGGTCTCCATGGCCGCGCAGCGGAACCCATGACGTTCTCGGA
AACCCAGACCTCAAGTTCCTCAGGAACATTAGTGAAAGAAGAAGAAAGAAAGGGAGAAAT
ATACGGTATCGGAGGCTCCTGAAAAATTCTATCTAAATTGCTATTTAAATTATGAAACTG
TAAAACAAAATCTTTTGGGGCTAGTTCCCGTATTACATTAAGAGCCTCCGTCTTACTTGC
TGCGTTAAGAGCCTTGGCGTAAGCGTCATTGGCTGATTGTTGTCCTCCCCGGGCAGATCG
TCCGTCGATCTGAAACTCGCCCCATTGGATGGTGTCTCCGTCCTTGTCCAGATAGGACTT
AACGTCAGAGCTGGATTTAGCTCCCTGAATGTTTGGATGGAAATGTGCGGACCTGGAAGG
GGATATGAGGTCGAAGAATCGTTGATTGGTACAATTGTACTTGCCCTCGAACTGAATGAG
GGCATGCAAATGAGGTTCCCCATTTTCATGTAATTCTCTGCAGATCTTGATGAACAATTT
ATTTGTCGGTGTTTGGAGTTGTCGGAGTTGATCTAATGCCGCCTCTTTCGATAGATTGCA
TTTGGGATACGTGAGGAAATAATTTTTGGCTTTGATGCTAAAACGACCAGCCCTTGGCAT
>KJ888013
CTACGTCTGAGGGCTCTGGTCTTCGCTGTGCGGTGTTGGACTTTGATAGGCACTTGAGAA
CAATGGCTCGTGGAGGGTGACGAAGGTGGCATTCTTTAAAGTCCAGGCTTTAAGGGACTG
ATTCTTTTCCTCGTCCAGAAACTCTTTATATGATGATGTTGGTCCTGGATTGCAGAGGAA
GATAGTGGGAATGCCGCCTTTAATTTGAATCGGCTTTCCGTATTTTGTATTGCTTTGCCA
ATCCCTTTGGGCCCCCATGAATTCTTTGAAGTGTTTGAGGTAGTGGGGGTCGACGTCATC
AATGACGTTGTACCATGCGTCGTTGCTGTAGACCTTTGGACTAAGATCCAGGTGTCCACA
TAAATAGTTATGTGGTCCTAGAGATCGGGCCCACATCGTCTTCCCTGTCCTACTATCTCC
CTCGATAACGATACTACTCGGTCTCCATGGCCGCGCAGCGGAACCCATGACGTTCTCGGA
AACCCAGACCTCAAGTTCCTCAGGAACATTAGTGAAAGAAGAAGAAAGAAAGGGAGAAAT
ATACGGTATCGGAGGCTCCTGAAAAATTTTATCTAAATTGCTATTTAAATTATGAAACTG
TAAAACAAAATCTTTTGGGGCTAGTTCCCGTATTACATTAAGAGCCTCCGTCTTACTTGC
TGCGTTAAGAGCCTTGGCGTAAGCGTCATTGGCTGATTGTTGTCCTCCCCGGGCAGATCG
TCCGTCGATCTGAAACTCGCCCCATTGGATGGTGTCTCCGTCCTTGTCCAGATAGGACTT
AACGTCAGAGCTGGATTTAGCTCCCTGAATGTTTGGATGGAAATGTGCGGACCTGGAAGG
GGATATGAGGTCGAAGAATCGTTGATTGGTACAATTGTACTTGCCCTCGAACTGAATGAG
GGCATGCAAATGAGGTTCCCCATTTTCATGTAATTCTCTGCAAATCTTGATGAACAATTT
ATTTGTCGGTGTTTGGAGTTGTCGGAGTTGATCTAATGCCGCCTCTTTCGATAGATTGCA
TTTGGGATACGTGAGGAAATAATTTTTGGCTTTGATGCTAAAACGACCAGCCCTTGGCAT
>KJ888012
CTACGTCTGAGGGCTCTGGTCTTCGCTGTGCGGTGTTGGACTTTGATAGGCACTTGAGAA
CAATGGCTCGTGGAGGGTGACGAAGGTGGCATTCTTTAAAGTCCAGGCTTTAAGGGACTG
ATTCTTTTCCTCGTCCAGAAACTCTTTATATGATGATGTTGGTCCTGGATTGCAGAGGAA
GATAGTGGGAATGCCGCCTTTAATTTGAATCGGCTTTCCGTATTTTGTATTGCTTTGCCA
ATCCCTTTGGGCCCCCATGAATTCTTTGAAGTGTTTGAGGTAGTGGGGGTCGACGTCATC
AATGACGTTGTACCATGCGTCGTTGCTGTAGACCTTTGGACTAAGATCCAGGTGTCCACA
TAAATAGTTATGTGGTCCTAGAGATCGGGCCCACATCGTCTTCCCTGTCCTACTATCTCC
CTCGATAACGATACTACTCGGTCTCCATGGCCGCGCAGCGGAACCCATGACGTTCTCGGA
AACCCAGACCTCAAGTTCCTCAGGAACATTAGTGAAAGAAGAAGAAAGAAAGGGAGAAAT
ATACGGTATCGGAGGCTCCTGAAAAATTCTATCTAAATTGCTATTTAAATTATGAAACTG
TAAAACAAAATCTTTTGGGGCTAGTTCCCGTATTACATTAAGAGCCTCCGTCTTACTTGC
TGCGTTAAGAGCCTTGGCGTAAGCGTCATTGGCTGATTGTTGTCCTCCCCGGGCAGATCG
TCCGTCGATCTGAAACTCGCCCCATTGGATGGTGTCTCCGTCCTTGTCCAGATAGGACTT
AACGTCAGAGCTGGATTTAGCTCCCTGAATGTTTGGATGGAAATGTGCGGACCTGGAAGG
GGATATGAGGTCGAAGAATCGTTGATTGGTACAATTGTACTTGCCCTCGAACTGAATGAG
GGCATGCAAATGAGGTTCCCCATTTTCATGTAATTCTCTGCAAATCTTGATGAACAATTT
ATTTGTCGGTGTTTGGAGTTGTCGGAGTTGATCTAATGCCGCCTCTTTCGATAGATTGCA
TTTGGGATACGTGAGGAAATAATTTTTGGCTTTGATGCTAAAACGACCAGCCCTTGGCAT
>KJ888007
CTACGTCTGAGGGCTCTGGTCTTCGCTGTGCGGTGTTGGACTTTGATAGGCACCTGAGAA
CAATGGCTCGTGGAGGGTGACGAAGGTGGCATTCTTTAAAGTCCAGGCTTTAAGGGACTG
ATTCTTTTCCTCGTCCAGAAACTCTTTATATGATGATGTTGGTCCTGGATTGCAGAGGAA
GATAGTGGGAATGCCGCCTTTAATTTGAATCGGCTTTCCGTATTTTGTATTGCTTTGCCA
ATCCCTTTGGGCCCCCATGAATTCTTTGAAGTGTTTGAGGTAGTGGGGGTCGACGTCATC
AATGACGTTGTACCATGCGTCGTTGCTGTAGACCTTTGGACTAAGATCCAGGTGTCCACA
TAAATAGTTATGTGGTCCTAGAGATCGGGCCCACATCGTCTTCCCTGTCCTACTATCTCC
CTCGATAACGATACTACTCGGTCTCCATGGCCGCGCAGCGGAACCCATGACGTTCTCGGA
AACCCAGACCTCAAGTTCCTCAGGAACATTAGTGAAAGAAGAAGAAAGAAAGGGAGAAAT
ATACGGTATCGGAGGCTCCTGAAAAATTCTATCTAAATTGCTATTTAAATTATGAAACTG
TAAAACAAAATCTTTTGGGGCTAGTTCCCGTATTACATTAAGAGCCTCCGTCTTACTTGC
TGCGTTAAGAGCCTTGGCGTAAGCGTCATTGGCTGATTGTTGTCCTCCCCGGGCAGATCG
TCCGTCGATCTGAAACTCGCCCCATTGGATGGTGTCTCCGTCCTTGTCCAGATAGGACTT
AACGTCAGAGCTGGATTTAGCTCCCTGAATGTTTGGATGGAAATGTGCGGACCTGGAAGG
GGATATGAGGTCGAAGAATCGTTGATTGGTACAATTGTACTTGCCCTCGAACTGAATGAG
GGCATGCAAATGAGGTTCCCCATTTTCATGTAATTCTCTGCAGATCTTGATGAACAATTT
ATTTGTCGGTGTTTGGAGTTGTCGGAGTTGATCTAATGCCGCCTCTTTCGATAGATTGCA
TTTGGGATACGTGAGGAAATAATTTTTGGCTTTGATGCTAAAACGACCAGCCCTTGGCAT
>KJ888006
CTACGTCTGAGGGCTCTGGTCTTCGCTGTGCGGTGTTGGACTTTGATAGGCACTTGAGAA
CAATGGCTCGTGGAGGGTGACGAAGGTGGCATTCTTTAAAGTCCAGGCTTTAAGGGACTG
ATTCTTTTCCTCGTCCAGAAACTCTTTATATGATGATGTTGGTCCTGGATTGCAGAGGAA
GATAGTGGGAATGCCGCCTTTAATTTGAATCGGCTTTCCGTATTTTGTATTGCTTTGCCA
ATCCCTCTGGGCCCCCATGAATTCTTTGAAGTGTTTGAGGTAGTGGGGGTCGACGTCATC
AATGACGTTGTACCATGCGTCGTTGCTGTAGACCTTTGGACTAAGATCCAGGTGTCCACA
TAAATAGTTATGTGGTCCTAGAGATCGGGCCCACATCGTCTTCCCTGTCCTACTATCTCC
CTCGATAACGATACTACTCGGTCTCCATGGCCGCGCAGCGGAACCCATGACGTTCTCGGA
AACCCAGACCTCAAGTTCCTCAGGAACATTAGTGAAAGAAGAAGAAAGAAAGGGAGAAAT
ATACGGTATCGGAGGCTCCTGAAAAATTCTATCTAAATTGCTATTTAAATTATGAAACTG
TAAAACAAAATCTTTTGGGGCTAGTTCCCGTATTACATTAAGAGCCTCCGTCTTACTTGC
TGCGTTAAGAGCCTTGGCGTAAGCGTCATTGGCTGATTGTTGTCCTCCCCGGGCAGATCG
TCCGTCGATCTGAAACTCGCCCCATTGGATGGTGTCTCCGTCCTTGTCCAGATAGGACTT
AACGTCAGAGCTGGATTTAGCTCCCTGAATGTTTGGATGGAAATGTGCGGACCTGGAAGG
GGATATGAGGTCGAAGAATCGTTGATTGGTACAATTGTACTTGCCCTCGAACTGAATGAG
GGCATGCAAATGAGGTTCCCCATTTTCATGTAATTCTCTGCAGATCTTGATGAACAATTT
ATTTGTCGGTGTTTGGAGTTGTCGGAGTTGATCTAATGCCGCCTCTTTCGATAGATTGCA
TTTGGGATACGTGAGGAAATAATTTTTGGCTTTGATGCTAAAACGACCAGCCCTTGGCAT
>KJ888011
CTACGTCTGAGGGCTCTGGTCTTCGCTGTGCGGTGTTGGACTTTGATAGGCACTTGAGAA
CAATGGCTCGTGGAGGGTGACGAAGGTGGCATTCTTTAAAGTCCAGGCTTTAAGGGACTG
ATTCTTGTCCTCGTCCAGAAACTCTTTATATGATGATGTTGGTCCTGGATTGCAGAGGAA
GATAGTGGGAATGCCGCCTTTAATTTGAATCGGCTTTCCGTATTTTGTATTGCTTTGCCA
ATCCCTTTGGGCCCCCATGAATTCTTTGAAGTGTTTGAGGTAGTGGGGGTCGACGTCATC
AATGACGTTGTACCATGCGTCGTTGCTGTAGACCTTTGGACTAAGATCCAGGTGTCCACA
TAAATAGTTATGTGGTCCTAGAGATCGGGCCCACATCGTCTTCCCTGTCCTACTATCGCC
CTCGATAACGATACTACTCGGTCTCCATGGCCGCGCAGCGGAACCCATGACGTTCTCGGA
AACCCAGACCTCAAGTTCCTCAGGAACATTAGTGAAAGAAGAAGAAAGAAAGGGAGAAAT
ATACGGTATCGGAGGCTCCTGAAAAATTCTATCTAAATTGCTATTTAAATTATGAAACTG
TAAAACAAAATCTTTTGGGGCTAGTTCCCGTATTACATTAAGAGCCTCCGTCTTACTTGC
TGCGTTAAGAGCCTTGGCGTAAGCGTCATTGGCTGATTGTTGTCCTCCCCGGGCAGATCG
TCCGTCGATCTGAAACTCGCCCCATTGGATGGTGTCTCCGTCCTTGTCCAGATAGGACTT
AACGTCAGAGCTGGATTTAGCTCCCTGAATGTTTGGATGGAAATGTGCGGACCTGGAAGG
GGATATGAGGTCGAAGAATCGTTGATTGGTACAATTGTACTTGCCCTCGAACTGAATGAG
GGCATGCAAATGAGGTTCCCCATTTTCATGTAATTCTCTGCAGATCTTGATGAACAATTT
ATTTGTCGGTGTTTGGAGTTGTCGGAGTTGATCTAATGCCGCCTCTTTCGATAGATTGCA
TTTGGGATACGTGAGGAAATAATTTTTGGCTTTGATGCTAAAACGACCAGCCCTTGGCAT
>KJ887988
CTACGTCTGAGGGCTCTGGTCTTCGCTGTTCGGTGTTGGACTTTGATAGGCACTTGAGAA
CAATGGCTCGTGGAGGGTGACGAAGGTGGCATTCTTTAAAGTCCAGGCTTTAAGGGACTG
ATTCTTTTCCTCGTCCAGAAACTCTTTATATGATGATGTTGGTCCTGGATTGCAGAGGAA
GATAGTGGGAATGCCGCCTTTAATTTGAATCGGCTTTCCGTATTTTGTATTGCTTTGCCA
ATCCCTTTGGGCCCCCATGAATTCTTTGAAGTGTTTGAGGTAGTGGGGGTCGACGTCATC
AATGACGTTGTACCATGCGTCGTTGCTGTAGACCTTTGGACTAAGATCCAGGTGTCCACA
TAAATAGTTATGTGGTCCTAGAGATCGGGCCCACATCGTCTTCCCTGTCCTACTATCGCC
CTCGATAACGATACTACTCGGTCTCCATGGCCGCGCAGCGGAACCCATGACGTTCTCGGA
AACCCAGACCTCAAGTTCCTCAGGAACATTAGTGAAAGAAGAAGAAAGAAAGGGAGAAAT
ATACGGTATCGGAGGCTCCTGAAAAATTCTATCTAAATTGCTATTTAAATTATGAAACTG
TAAAACAAAATCTTTTGGGGCTAGTTCCCGTATTACATTAAGAGCCTCCGTCTTACTTGC
TGCGTTAAGAGCCTTGGCGTAAGCGTCATTAGCTGATTGTTGTCCTCCCCGGGCAGATCG
TCCGTCGATCTGAAACTCGCCCCATTGGATGGTGTCTCCGTCCTTGTCCAGATAGGACTT
AACGTCAGAGCTGGATTTAGCTCCCTGAATGTTTGGATGGAAATGTGCGGACCTGGAAGG
GGATATGAGGTCGAAGAATCGTTGATTGGTACAATTGTACTTGCCCTCGAACTGAATGAG
GGCATGCAAATGAGGTTCCCCATTTTCATGTAATTCTCTGCAGATCTTGATGAACAATTT
ATTTGTCGGTGTTTGGAGTTGTCGGAGTTGATCTAATGCCGCCTCTTTCGATAGATTGCA
TTTGGGATACGTGAGGAAATAATTTTTGGCTTTGATGCTAAAACGACCAGCCCTTGGCAT
>KJ887987
CTACGTCTGAGGGCTCTGGTCTTCGCTGTTCGGTGTTGGACTTTGATAGGCACTTGAGAA
CAATGGCTCGTGGAGGGTGACGAAGGTGGCATTCTTTAAAGTCCAGGCTTTAAGGGACTG
ATTCTTTTCCTCGTCCAGAAACTCTTTATATGATGATGTTGGTCCTGGATTGCAGAGGAA
GATAGTGGGAATGCCGCCTTTAATTTGAATCGGCTTTCCGTATTTTGTATTGCTTTGCCA
ATCCCTTTGGGCCCCCATGAATTCTTTGAAGTGTTTGAGGTAGTGGGGGTCGACGTCATC
AATGACGTTGTACCATGCGTCGTTGCTGTAGACCTTTGGACTAAGATCCAGGTGTCCACA
TAAATAGTTATGTGGTCCTAGAGATCGGGCCCACATCGTCTTCCCTGTCCTACTATCGCC
CTCGATAACGATACTACTCGGTCTCCATGGCCGCGCAGCGGAACCCATGACGTTCTCGGA
AACCCAGACCTCAAGTTCCTCAGGAACATTAGTGAAAGAAGAAGAAAGAAAGGGAGAAAT
ATACGGTATCGGAGGCTCCTGAAAAATTCTATCTAAATTGCTATTTAAATTATGAAACTG
TAAAACAAAATCTTTTGGGGCTAGTTCCCGTATTACATTAAGAGCCTCCGTCTTACTTGC
TGCGTTAAGAGCCTTGGCGTAAGCGTCATTAGCTGATTGTTGTCCTCCCCGGGCAGATCG
TCCGTCGATCTGAAACTCGCCCCATTGGATGGTGTCTCCGTCCTTGTCCAGATAGGACTT
AACGTCAGAGCTGGATTTAGCTCCCTGAATGTTTGGATGGAAATGTGCGGACCTGGAAGG
GGATATGAGGTCGAAGAATCGTTGATTGGTACAATTGTACTTGCCCTCGAACTGAATGAG
GGCATGCAAATGAGGTTCCCCATTTTCATGTAATTCTCTGCAGATCTTGATGAACAATTT
ATTTGTCGGTGTTTGGAGTTGTCGGAGTTGATCTAATGCCGCCTCTTTCGATAGATTGCA
TTTGGGATACGTGAGGAAATAATTTTTGGCTTTGATGCTAAAACGACCAGCCCTTGGCAT
>KJ887982
CTACGTCTGAGGGCTCTGGTCTTCGCTGTTCGGTGTTGGACTTTGATAGGCACTTGAGAA
CAATGGCTCGTGGAGGGTGACGAAGGTGGCATTCTTTAAAGTCCAGGCTTTAAGGGACTG
ATTCTTTTCCTCGTCCAGAAACTCTTTATATGATGATGTTGGTCCTGGATTGCAGAGGAA
GATAGTGGGAATGCCGCCTTTAATTTGAATCGGCTTTCCGTATTTTGTATTGCTTTGCCA
ATCCCTTTGGGCCCCCATGAATTCTTTGAAGTGTTTGAGGTAGTGGGGGTCGACGTCATC
AATGACGTTGTACCATGCGTCGTTGCTGTAGACCTTTGGACTAAGATCCAGGTGTCCACA
TAAATAGTTATGTGGTCCTAGAGATCGGGCCCACATCGTCTTCCCTGTCCTACTATCGCC
CTCGATAACGATACTACTCGGTCTCCATGGCCGCGCAGCGGAACCCATGACGTTCTCGGA
AACCCAGACCTCAAGTTCCTCAGGAACATTAGTGAAAGAAGAAGAAAGAAAGGGAGAAAT
ATACGGTATCGGAGGCTCCTGAAAAATTCTATCTAAATTGCTATTTAAATTATGAAACTG
TAAAACAAAATCTTTTGGGGCTAGTTCCCGTATTACATTAAGAGCCTCCGTCTTACTTGC
TGCGTTAAGAGCCTTGGCGTAAGCGTCATTGGCTGATTGTTGTCCTCCCCGGGCAGATCG
TCCGTCGATCTGAAACTCGCCCCATTGGATGGTGTCTCCGTCCTTGTCCAGATAGGACTT
AACGTCAGAGCTGGATTTAGCTCCCTGAATGTTTGGATGGAAATGTGCGGACCTGGAAGG
GGATATGAGGTCGAAGAATCGTTGATTGGTACAATTGTACTTGCCCTCGAACTGAATGAG
GGCATTCAAATGAGGTTCCCCATTTTCATGTAATTCTCTGCAGATCTTGATGAACAATTT
ATTTGTCGGTGTTTGGAGTTGTCGGAGTTGATCTAATGCCGCCTCTTTCGATAGATTGCA
TTTGGGATACGTGAGGAAATAATTTTTGGCTTTGATGCTAAAACGACCAGCCCTTGGCAT
>KJ887981
CTACGTCTGAGGGCTCTGGTCTTCGCTGTTCGGTGTTGGACTTTGATAGGCACTTGAGAA
CAATGGCTCGTGGAGGGTGACGAAGGTGGCATTCTTTAAAGTCCAGGCTTTAAGGGACTG
ATTCTTTTCCTCGTCCAGAAACTCTTTATATGATGATGTTGGTCCTGGATTGCAGAGGAA
GATAGTGGGAATGCCGCCTTTAATTTGAATCGGCTTTCCGTATTTTGTATTGCTTTGCCA
ATCCCTTTGGGCCCCCATGAATTCTTTGAAGTGTTTGAGGTAGTGGGGGTCGACGTCATC
AATGACGTTGTACCATGCGTCGTTGCTGTAGACCTTTGGACTAAGATCCAGGTGTCCACA
TAAATAGTTATGTGGTCCTAGAGATCGGGCCCACATCGTCTTCCCTGTCCTACTATCGCC
CTCGATAACGATACTACTCGGTCTCCATGGCCGCGCAGCGGAACCCATGACGTTCTCGGA
AACCCAGACCTCAAGTTCCTCAGGAACATTAGTGAAAGAAGAAGAAAGAAAGGGAGAAAT
ATACGGTATCGGAGGCTCCTGAAAAATTCTATCTAAATTGCTATTTAAATTATGAAACTG
TAAAACAAAATCTTTTGGGGCTAGTTCCCGTATTACATAAAGAGCCTCCGTCTTACTTGC
TGCGTTAAGAGCCTTGGCGTAAGCGTCATTGGCTGATTGTTGTCCTCCCCGGGCAGATCG
TCCGTCGATCTGAAACTCGCCCCATTGGATGGTGTCTCCGTCCTTGTCCAGATAGGACTT
AACGTCAGAGCTGGATTTAGCGCCCTGAATGTTTGGATGGAAATGTGCGGACCTGGAAGG
GGATATGAGGTCGAAGAATCGTTGATTGGTACAATTGTACTTGCCCTCGAACTGAATGAG
GGCATGCAAATGAGGTTCCCCATTTTCATGTAATTCTCTGCAGATCTTGATGAACAATTT
ATTTGTCGGTGTTTGGAGTTGTCGGAGTTGATCTAATGCCGCCTCTTTCGATAGATTGCA
TTTGGGATACGTGAGGAAATAATTTTTGGCTTTGATGCTAAAACGACCAGCCCTTGGCAT
>KJ887989
CTACGTCTGAGGGCTCTGGTCTTCGCTGTTCGGTGTTGGACTTTGATAGGCACTTGAGAA
CAATGGCTCGTGGAGGGTGACGAAGGTGGCATTCTTTAAAGTCCAGGCTTTAAGGGACTG
ATTCTTTTCCTCGTCCAGAAACTCTTTATATGATGATGTTGGTCCTGGATTGCAGAGGAA
GATAGTGGGAATGCCGCCTTTAATTTGAATCGGCTTTCCGTATTTTGTATTGCTTTGCCA
ATCCCTTTGGGCCCCCATGAATTCTTTGAAGTGTTTGAGGTAGTGGGGGTCGACGTCATC
AATGACGTTGTACCATGCGTCGTTGCTGTAGACCTTTGGACTAAGATCCAGGTGTCCACA
TAAATAGTTATGTGGTCCTAGAGATCGGGCCCACATCGTCTTCCCTGTCCTACTATCGCC
CTCGATAACGATACTACTCGGTCTCCATGGCCGCGCAGCGGAACCCATGACGTTCTCGGA
AACCCAGACCTCAAGTTCCTCAGGAACATTAGTGAAAGAAGAAGAAAGAAAGGGAGAAAT
ATACGGTATCGGAGGCTCCTGAAAAATTCTATCTAAATTGCTATTTAAATTATGAAACTG
TAAAACAAAATCCTTTGGGGCTAGTTCCCGTATTACATTAAGAGCCTCCGTCTTACTTGC
TGCGTTAAGAGCCTTGGCGTAAGCGTCATTGGCTGATTGTTGTCCTCCCCGGGCAGATCG
TCCGTCGATCTGAAACTCGCCCCATTGGATGGTGTCTCCGTCCTTGTCCAGATAGGACTT
AACGTCAGAGCTGGATTTAGCTCCCTGAATGTTTGGATGGAAATGTGCGGACCTGGAAGG
GGATATGAGGTCGAAGAATCGTTGATTGGTACAATTGTACTTGCCCTCGAACTGAATGAG
GGCATGCAAATGAGGTTCCCCATTTTCATGTAATTCTCTGCAGATCTTGATGAACAATTT
ATTTGTCGGTGTTTGGAGTTGTCGGAGTTGATCTAATGCCGCCTCTTTCGATAGATTGCA
TTTGGGATACGTGAGGAAATAATTTTTGGCTTTGATGCTAAAACGACCAGCCCTTGGCAT
>KJ887984
CTACGTCTGAGGGCTCTGGTCTTCGCTGTTCGGTGTTGGACTTTGATAGGCACTTGAGAA
CAATGGCTCGTGGAGGGTGACGAAGGTGGCATTCTTTAAAGTCCAGGCTTTAAGGGACTG
ATTCTTTTCCTCGTCCAGAAACTCTTTATATGATGATGTTGGTCCTGGATTGCAGAGGAA
GATAGTGGGAATGCCGCCTTTAATTTGAATCGGCTTTCCGTATTTTGTATTGCTTTGCCA
ATCCCTCTGGGCCCCCATGAATTCTTTGAAGTGTTTGAGGTAGTGGGGGTCGACGTCATC
AATGACGTTGTACCATGCGTCGTTGCTGTAGACCTTTGGACTAAGATCCAGGTGTCCACA
TAAATAGTTATGTGGTCCTAGAGATCGGGCCCACATCGTCTTCCCTGTCCTACTATCGCC
CTCGATAACGATACTACTCGGTCTCCATGGCCGCGCAGCGGAACCCATGACGTTCTCGGA
AACCCAGACCTCAAGTTCCTCAGGAACATTAGTGAAAGAAGAAGAAAGAAAGGGAGAAAT
ATACGGTATCGGAGGCTCCTGAAAAATTCTATCTAAATTGCTATTTAAATTATGAAACTG
TAAAACAAAATCTTTTGGGGCTAGTTCCCGTATTACATTAAGAGCCTCCGTCTTACTTGC
TGCGTTAAGAGCCTTGGCGTAAGCGTCATGGGCTGATTGTTGTCCTCCCCGGGCAGATCG
TCCGTCGATCTGAAACTCGCCCCATTGGATGGTGTCTCCGTCCTTGTCCAGATAGGACTT
AACGTCAGAGCTGGATTTAGCTCCCTGAATGTTTGGATGGAAATGTGCGGACCTGGAAGG
GGATATGAGGTCGAAGAATCGTTGATTGGTACAATTGTACTTGCCCTCGAACTGAATGAG
GGCATGCAAATGAGGTTCCCCATTTTCATGTAATTCTCTGCAGATCTTGATGAACAATTT
ATTTGTCGGTGTTTGGAGTTGTCGGAGTTGATCTAATGCCGCCTCTTTCGATAGATTGCA
TTTGGGATACGTGAGGAAATAATTTTTGGCTTTGATGCTAAAACGACCAGCCCTTGGCAT
>KJ887892
CTACGTCTGAGGGCCCTGGTCTTCGCTGTTCGGTGTTGGACTTTGATAGGCACTTGAGAA
CAATGGCTCGTGGAGGGTGACGAAGGTGGCATTCTTTAAAGTCCAGGCTTTAAGGGACTG
ATTCTTGTCCTCGTCCAGAAACTCTTTATATGATGATGTTGGTCCTGGATTGCAGAGGAA
GATAGTGGGAATGCCGCCTTTAATTTGAATCGGCTTTCCGTATTTTGTATTGCTTTGCCA
ATCCCTTTGGGCCCCCATGAATTCTTTGAAGTGTTTGAGGTAGTGGGGGTCGACGTCATC
AATGACGTTGTACCATGCGTCGTTGCTGTAGACCTTTGGACTAAGATCCAGGTGTCCACA
TAAATAGTTATGTGGTCCTAGAGATCGGGCCCACATCGTCTTCCCTGTCCTACTATCGCC
CTCGATAACGATACTACTCGGTCTCCATGGCCGCGCAGCGGAACCCATGACGTTCTCGGA
AACCCAGACCTCAAGTTCCTCAGGAACATTAGTGAAAGAAGAAGAAAGAAAGGGAGAAAT
ATACGGTATCGGAGGCTCCTGAAAAATTCTATCTAAATTGCTATTTAAATTATGAAACTG
TAAAACAAAATCTTTTGGGGCTAGTTCCCGTATTACATTAAGAGCCTCCGTCTTACTTGC
TGCGTTAAGAGCCTTGGCGTAAGCGTCATTGGCTGATTGTTGTCCTCCCCGGGCAGATCG
TCCGTCGATCTGAAACTCGCCCCATTGGATGGTGTCTCCGTCCTTGTCCAGATAGGACTT
AACGTCAGAGCTGGATTTAGCTCCCTGAATGTTTGGATGGAAATGTGCGGACCTGGAAGG
GGATATGAGGTCGAAGAATCGTTGATTGGTACAATTGTACTTGCCCTCGAACTGAATGAG
GGCATGCAAATGAGGTTCCCCATTTTCATGTAATTCTCTGCAGATCTTGATGAACAATTT
ATTTGTCGGTGTTTGGAGTTGTCGGAGTTGATCTAATGCCGCCTCTTTCGATAGATTGCA
TTTGGGATACGTGAGGAAATAATTCTTGGCTTTGATGCTAAAACGACCAGCCCTTGGCAT
>KJ887971
CTACGTCTGAGGGCTCTGGTCTTCGCTGTTCGGTGTTGGACTTTGATAGGCACTTGAGAA
CAATGGCTCGTGGAGGGTGACGAAGGTGGCATTCTTTAAAGTCCAGGCTTTAAGGGACTG
ATTCTTTTCCTCGTCCAGAAACTCTTTATATGATGATGTTGGTCCTGGATTGCAGAGGAA
GATAGTGGGAATGCCGCCTTTAATTTGAATCGGCTTTCCGTATTTTGTATTGCTTTGCCA
ATCCCTTTGGGCCCCCATGAATTCTTTGAAGTGTTTGAGGTAGTGGGGGTCGACGTCATC
AATGACGTTGTACCATGCGTCGTTGCTGTAGACCTTTGGACTAAGATCCAGGTGTCCACA
TAAATAGTTATGTGGTCCTAGAGATCGGGCCCACATCGTCTTCCCTGTCCTACTATCGCC
CTCGATAACGATACTACTCGGTCTCCATGGCCGCGCAGCGGAACCCATGACGTTCTCGGA
AACCCAGACCTCAAGTTCCTCAGGAACATTAGTGAAAGAAGAAGAAAGAAAGGGAGAAAT
ATATGGTATCGGAGGCTCCTGAAAAATTCTATCTAAATTGCTATTTAAATTATGAAACTG
TAAAACAAAATCTTTTGGGGCTAGTTCCCGTATTACATTAAGAGCCTCCGTCTTACTTGC
TGCGTTAAGAGCCTTGGCGTAAGCGTCATTGGCTGATTGTTGTCCTCCCCGGGCAGATCG
TCCGTCGATCTGAAACTCGCCCCATTGGATGGTGTCTCCGTCCTTGTCCAGATAGGACTT
AACGTCAGAGCTGGATTTAGCTCCCTGAATGTTTGGATGGAAATGTGCGGACCTGGAAGG
GGATATGAGGTCGAAGAATCGTTGATTGGTACAATTGTACTTGCCCTCGAACTGAATGAG
GGCATGCAAATGAGGTTCCCCATTTTCATGTAATTCTCTGCAGATCTTGATGAACAATTT
ATTTGTCGGTGTTTGGAGTTGTCGGAGTTGATCTAATGCCGCCTCTTTCGATAGATTGCA
TTTGGGATACGTGAGGAAATAATTTTTGGCTTTGATGCTAAAACGACCAGCCCTTGGCAT
>KJ887986
CTACGTCTGAGGGCTCTGGTCTTCGCTGTTCGGTGTTGGACTTTGATAGGCACTTGAGAA
CAATGGCTCGTGGAGGGTGACGAAGGTGGCATTCTTTAAAGTCCAGGCTTTAAGGGACTG
ATTCTTTTCCTCGTCCAGAAACTCTTTATATGATGATGTTGGTCCTGGATTGCAGAGGAA
GATAGTGGGAATGCCGCCTTTAATTTGAATCGGCTTTCCGTATTTTGTATTGCTTTGCCA
ATCCCTTTGGGCCCCCATGAATTCTTTGAAGTGTTTGAGGTAGTGGGGGTCGACGTCATC
AATGACGTTGTACCATGCGTCGTTGCTGTAGACCTTTGGACTAAGATCCAGGTGTCCACA
TAAATAGTTATGTGGTCCTAGAGAGCGGGCCCACATCGTCTTCCCTGTCCTACTATCGCC
CTCGATAACGATACTACTCGGTCTCCATGGCCGCGCAGCGGAACCCATGACGTTCTCGGA
AACCCAGACCTCAAGTTCCTCAGGAACATTAGTGAAAGAAGAAGAAAGAAAGGGAGAAAT
ATACGGTATCGGAGGCTCCTGAAAAATTCTATCTAAATTGCTATTTAAATTATGAAACTG
TAAAACAAAATCTTTTGGGGCGAGCTCCCGTATTAGATTAAGAGCCTCCGTCTTACTTGC
TGCGTTAAGAGCCTTGGCGTAAGCGTCATTGGCTGATTGTTGTCCTCCCCGGGCAGATCG
TCCGTCGATCTGAAACTCGCCCCATTGGATGGTGTCTCCGTCCTTGTCCAGATAGGACTT
AACGTCAGAGCTGGATTTAGCTCCCTGAATGTTTGGATGGAAATGTGCGGACCTGGAAGG
GGATATGAGGTCGAAGAATCGTTGATTGGTACAATTGTACTTGCCCTCGAACTGAATGAG
GGCATGCAAATGAGGTTCCCCATTTTCATGTAATTCTCTGCAGATCTTGATGAACAATTT
ATTTGTCGGTGTTTGGAGTTGTCGGAGTTGATCTAATGCCGCCTCCTTCGATAGATTGCA
TTTGGGATACGTGAGGAAATAATTTTTGGCTTTGATGCTAAAACGACCAGCCCTTGGCAT
>KJ887845
CTACGTCTGAGGGCTCTGGTCTTCGCTGTGCGGTGTTGGACTTTGATAGGCACTTGAGAA
CAATGGCTCGTGGAGGGTGACGAAGGTGGCATTCTTTAAAGTCCAGGCTTTAAGGGACTG
ATTCTTTTCCTCGTCCAGAAACTCTTTATATGATGATGTTGGTCCTGGATTGCAGAGGAA
GATAGTGGGAATGCCGCCTTTAATTTGAATCGGCTTTCCGTATTTTGTATTGCTTTGCCA
ATCCCTTTGGGCCCCCATGAATTCTTTGAAGTGTTTGAGGTAGTGGGGGTCGACGTCATC
AATGACGTTGTACCATGCGTCGTTGCTGTAGACCTTTGGACTAAGATCCAGGTGTCCACA
TAAATAGTTATGTGGTCCTAGAGATCGGGCCCACATCGTCTTCCCTGTCCTACTATCGCC
CTCGATAACGATACTACTCGGTCTCCATGGCCGCGCAGCGGAACCCATGACGTTCTCGGA
AACCCAGACCTCAAGTTCCTCAGGAACATTAGTGAAAGAAGAAGAAAGAAAGGGAGAAAT
ATACGGTATCGGAGGCTCCTGAAAAATTCTATCTAAATTGCTATTTAAATTATGAAACTG
TAAAACAAAATCTTTTGGGACTAGTTCCCGTATTACATTAAGAGCCTCCGTCTTACTTGC
TGCGTTAAGAGCCTTGGCGTAAGCGTCATTGGCTGATTGTTGTCCTCCCCGGGCAGATCG
TCCGTCGATCTGAAACTCGCCCCATTGGATGGTGTCTCCGTCCTTGTCCAGATAGGACTT
AACGTCAGAGCTGGATTTAGCTCCCTGAATGTTTGGATGGAAATGTGCGGACCTGGAAGG
GGATATGAGGTCGAAGAATCGTTGATTGGTACAATTGTACTTGCCCTCGAACTGAATGAG
GGCATGCAAATGAGGTTCCCCATTTTCATGTAATTCTCTGCAGATCTTGATGAACAATTT
ATTTGTCGGTGTTTGGAGTTGTCGGAGTTGATCTAATGCCGCCTCCTTCGATAGATTGCA
TTTGGGATACGTGAGGAAATAATTTTTGGCTTTGATGCCAAAACGACCAGCCCTTGGCAT
>KJ888020
CTACGTCTGAGGGCTCTGGTCTTCGCTGTGCGGTGTTGGACTTTGATAGGCACTTGAGAA
CAATGGCTCGTGGAGGGTGACGAAGGTGGCATTCTTTAAAGCCCAGGCTTTAAGGGACTG
ATTCTTTTCCTCGTCCAGAAACTCTTTATATGATGATGTTGGTCCTGGATTGCAGAGGAA
GATAGTGGGAATGCCGCCTTTAATTTGAATCGGCTTTCCGTATTTTGTATTGCTTTGCCA
ATCCCTTTGGGCCCCCATGAATTCTTTGAAGTGTTTGAGGTAGTGGGGGTCGACGTCATC
AATGACGTTGTACCATGCGTCGTTGCTGTAGACCTTTGGACTAAGATCCAGGTGTCCACA
TAAATAGTTATGTGGTCCTAGAGATCGGGCCCACATCGTCTTCCCTGTCCTACTATCGCC
CTCGATAACGATACTACTCGGTCTCCATGGCCGCGCAGCGGAACCCATGACGTTCTCGGA
AACCCAGACCTCAAGTTCCTCAGGAACATTAGTGAAAGAAGAAGAAAGAAAGGGAGAAAT
ATAAGGTATCGGAGGCTCCTGAAAAATTCTATCTAAATTGCTATTTAAATTATGAAATTG
TAAAACAAAATCTTTTGGGGCTAGTTCCCGTATTACATTAAGAGCCTCCGTCTTACTTGC
TGCGTTAAGAGCCTTGGCGTAAGCGTCATTGGCTGATTGTTGTCCTCCCCGGGCAGATCG
TCCGTCGATCTGAAACTCGCCCCATTGGATGGTGTCTCCGTCCTTGTCCAGATAGGACTT
AACGTCAGAGCTGGATTTAGCTCCCTGAATGTTTGGATGGAAATGTGCGGACCTGGAAGG
GGATATGAGGTCGAAGAATCGTTGATTGGTACAATTGTACTTGCCCTCGAACTGAATGAG
GGCATGCAAATGAGGTTCCCCATTTTCATGTAATTCTCTGCAGATCTTGATGAACAATTT
ATTTGTCGGTGTTTGGAGTTGTCGGAGTTGAGCTAATGCCGCCTCTTTCGATAGATTGCA
TTTGGGATATGTGAGGAAATAATTTTTGGCTTTGATGCTAAAACGACCAGCCCTTGGCAT
>KJ888017
CTACGTCTGAGGGCTCTGGTCTTCGCTGTGCGGTGTTGGACTTTGATAGGCACTTGAGAA
CAATGGCTCGTGGAGGGTGACGAAGGTGGCATTCTTTAAAGCCCAGGCTTTAAGGGACTG
ATTCTTTTCCTCGTCCAGAAACTCTTTATATGATGATGTTGGTCCTGGATTGCAGAGGAA
GATAGTGGGAATGCCGCCTTTAATCTGAATCGGCTTTCCGTATTTTGTATTGCTTTGCCA
ATCCCTTTGGGCCCCCATGAATTCTTTGAAGTGTTTGAGGTAGTGGGGGTCGACGTCATC
AATGACGTTGTACCATGCGTCGTTGCTGTAGACCTTTGGACTAAGATCCAGGTGTCCACA
TAAATAGTTATGTGGTCCCAGAGATCGGGCCCACATCGTCTTCCCTGTCCTACTATCGCC
TTCGATAACGATACTACTCGGTCTCCATGGCCGCGCAGCGGAACCCATGACGTTCTCGGA
AACCCAGACCTCAAGTTCCTCAGGAACGTTAGTGAAAGAAGAAGAAAGAAATGGAGAAAT
ATAAGGTATCGGAGGCTCCTGAAAAATTCTATCTAAATTGCTATTTAAATTATGAAACTG
TAAAACAAAATCTTTTGGGGCTAGTTCCCGTATTACATTAAGAGCCTCCGTCTTACTTGC
TGCGTTAAGAGCCTTGGCGTAAGCGTCATTGGCTGATTGTTGTCCTCCCCGGGCAGATCG
TCCGTCGATCTGAAACTCGCCCCATTGGATGGTGTCTCCGTCCTTGTCCAGATAGGACTT
AACGTCAGAGCTGGATTTAGCTCCCTGAATGTTTGGATGGAAATGGGTGGACCTGGAAGG
GGATATGAGGTCGAAGAATCGTTGATTGGTACAATTGTACTTGCCCTCGAACTGAATGAG
GGCATGCAAATGAGGTTCCCCATTTTCATGTAATTCTCTGCAGATCTTGATGAACAATTT
ATTTGTCGGTGTTTGGAGTTGTCGGAGTTGAGCTAAGGCCGCCTCTTTCGATAGATTGCA
TTTGGGATACGTGAGGAAATAATTTTTGGCTTTGACGCTAAAACGACCAGCCCTTGGCAT
>KJ888052
CTACGTCTGAGGGCTCGGGTCTTCGCTGTGCGGTGTTGGACTTTGATAGGCACTTGAGAA
CAATGGCTCGTGGAGGGTGACGAAGGTGGCATTCTTTAAAGCCCAGGCTTTAAGGGACTG
ATTCTTGTCCTCGTCCAGAAACTCTTTATATGATGATGTTGGTCCTGGATTGCAGAGGAA
GATAGTGGGAATGCCGCCTTTAATTTGAATCGGCTTCCCGTATTTTGTATTGCTTTGCCA
ATCCCTCTGGGCCCCCATGAATTCTTTGAAGTGTTTGAGGTAGTGGGGGTCGACGTCATC
AATGACGTTGTACCATGCGTCGTTGCTGTAGACCTTTGGACTAAGATCCAGGTGTCCACA
TAAATAGTTATGTGGTCCCAGAGATCGGGCCCACATCGTCTTCCCTGTCCTACTATCGCC
CTCGATAACGATACTACTCGGTCTCCATGGCCGCGCAGCGGAACCCATGACGTTCTCGGA
AACCCAGACCTCAAGTTCCTCAGGAACATTAGTGAAAGAAGAAGAAAGAAAGGGAGAAAT
ATAAGGTATCGGAGGCTCCTGAAAAATTCTATCTAAATTGCTATTTAAATTATGAAACTG
TAAAACAAAATCTTTTGGGGCTAGTTCCCGTATTACATTAAGAGCCTCCGTCTTACTTGC
TGCGTTAAGAGCCTTGGCGTAAGCGTCATGGGCTGATTGTTGTCCTCCCCGGGCAGATCG
TCCGTCGATCTGAAACTCGCCCCATTGGATGGTGTCTCCGTCCTTGTCCAAATAGGACTT
AACGTCAGAGCTGGATTTAGCTCCCTGGATGTTTGGATGGAAATGTGCGGACCTGGAAGG
GGATATGAGGTCGAAGAATCGTTGATTGGTACAATTGTACTTGCCCTCGAACTGAATGAG
GGCGTGCAAATGAGGTTCCCCATTTTCATGTAATTCTCTGCAGATCTTGATGAACAATTT
ATTGGTCGGTGTTTGGAGTTGTCGGAGTTGATCTAATGCCGCCTCTTTCGATAGATTGCA
TTTGGGATACGTGAGGAAATAATTTTTGGCTTTGATGCTAAAACGACCAGCCCTTGGCAT
>KJ887968
CTACGTCTGAGGGCTCTGGTCTTCGCTGTGCGGTGTTGGACTTTGATAGGCACTTGAGAA
CAATGGCTCGTTGAGGGTGACGAAGGTGGCATTCTTTAAAGCCCAGGCTTTAAGGGACTG
ATTCTTTTCCTCGTCCAGAAATTCTTTATATGATGATGTTGGTCCTGGATTGCAGAGGAA
GATAGTGGGAATGCCGCCTTTAATTTGAATCGGCTTTCCGTATTTTGTATTGCTTTGCCA
ATCCCTCTGGGCCCCCATGAATTCTTTGAAGTGTTTGAGGTAGTGGGGGTCGACGTCATC
AATGACGTTGTACCATGCGTCGTTGCTGTAGACCTTTGGACTAAGATCCAGGTGTCCACA
TAAATAGTTATGTGGTCCCAGAGATCGGGCCCACATCGTCTTCCCTGTCCTACTATCGCC
CTCGATAACGATACTACTCGGTCTCCATGGCCGCGCAGCGGAACCCATGACGTTCTCGGA
AACCCAGACCTCAAGTTCCTCAGGAACATTAGTGAAAGAAGAAGAAAGAAAGGGAGAAAT
ATAAGGTATCGGAGGCTCCTGAAAAATTCGATCTAAATTGCTATTTAAATTATGAAACTG
TAAAACAAAATCTTTTGGGGCTAGTTCCCGTATTACATTAAGAGCCTCCGTCTTACTTGC
TGCGTTAAGAGCCGTGGCGTAAGCGTCATTGGCTGATTGTTGTCCTCCCCGGGCAGATCG
TCCGTCGATCTGAAACTCGCCCCATTGGATGGTGTCTCCGTCCTTGTCCAGATAGGACTT
AACGTCAGAGCTGGATTTAGCTCCCTGAATGTTTGGATGGAAATGTGCGGACCTGGAAGG
GGATATGAGGTCGAAGAATCGTTGATTGGTACAATTGTACTTGCCCTCGAACTGAATGAG
GGCATGCAAATGAGGTTCCCCATTTTCATGTAATTCTCTGCAGATCTTGATGAACAATTT
ATTGGTCGGTGTTTGGAGTTGTCGGAGTTGATCTAATGCCGCCTCTTTCGATAGATTGCA
TTTGGGATACGTGAGGAAATAATTTTTGGCTTTTATGCTAAAACGACCAGCCCTTGGCAT
>KJ888036
CTACGTCTGAGGGCTCTGGTCTTCGCTGTGCGGTGTTGGACTTTGATAGGCACTTGAGAA
CAATGGCTCGTGGAGGGTGACGAAGGTGGCATTCTTTAAAGCCCAGGCTTTAAGGGACTG
ATTCTTTTCCTCGTCCAGAAACTCTTTATATGATGATGTTGGTCCTGGATTGCAGAGGAA
GATAGTGGGAATGCCGCCTTTAATTTGAATCGGCTTTCCGTATTTTGTATTGCTTTGCCA
ATCCCTTTGGGCCCCCATGAATTCTTTGAAGTGTTTGAGGTAGTGGGGGTCGACGTCATC
AATGACGTTGTACCATGCGTCGTTGCTGTAGACCTTTGGACTAAGATCCAGGTGTCCACA
TAAATAGTTATGTGGTCCCAGAGAGCGGGCCCACATCGTCTTCCCTGTCCTACTATCGCC
CTCGATAACGATACTACTCGGTCTCCATGGCCGCGCAGCGGAACCCATGACGTTCTCGGA
AACCCAGACCTCAAGTTCCTCAGGAACATTAGTGAAAGAAGAAGAAAGAAAGGGAGAAAT
ATAAGGTATCGGAGGCTCCTGAAAAATTCTATCTAAATTGCTATTTAAATTATGAAACTG
TAAAACAAAATCTTTTGGGGCTAGTTCTCGTATTACATTAAGAGCCTCCGTCTTACTTGC
TGCGTTAAGAGCCTTGGCGTAAGCGTCATTGGCTGATTGTTGTCCTCCCCGGGCAGATCG
TCCGTCGATCTGAAACTCGCCCCATTGGATGGTGTCTCCGTCCTTGTCCAGATAGGACTT
AACGTCAGAGCTGGATTTAGCTCCCTGAATGTTTGGATGGAAATGTGCGGACCTGGAAGG
GGATATGAGGTCGAAGAATCGTTGATTGGTACAATTGTACTTGCCCTCGAACTGAATGAG
GGCATGCAAATGAGGTTCCCCATTTTCATGTAATTCTCTGCAGATCTTGATGAACAATTT
ATTGGTCGGTGTTTGGAGTTGTCGGAGTTGATCTAATGCCGCCTCTTTCGATAGATTGCA
TTTGGGATACGTGAGGAAATAATTTTTGGCTTTGATGCTAAAACGACCAGCCCTTGGCAT
>KJ887927
CTACGTCTGAGGGCTCTGGTCTTCGCTGTGCGGTGTTGGACTTTGATAGGCACTTGAGAA
CAATGGCTCGTGGAGGGTGACGAAGGTGGCATTCTTTAAAGCCCAGGCTTTAAGGGACTG
ATTCTTTTCCTCGTCCAGAAACTCTTTATATGATGATGTTGGTCCTGGATTGCAGAGGAA
GATAGTGGGAATGCCGCCTTTAATTTGAATCGGCTTTCCGTATTTTGTATTGCTTTGCCA
ATCCCTTTGGGCCCCCATGAATTCTTTGAAGTGTTTGAGGTAGTGGGGGTCGACGTCATC
AATGACGTTGTACCATGCGTCGTTGCTGTAGACCTTTGGACTAAGATCCAGGTGTCCACA
TAAATAGTTATGTGGTCCCAGAGAGCGGGCCCACATCGTCTTCCCTGTCCTACTATCACC
CTCGATAACGATACTACTCGGTCTCCATGGCCGCGCAGCGGAACCCATGACGTTCTCGGA
AACCCAGACCTCAAGTTCCTCAGGAACATTAGTGAAAGAAGAAGAAAGAAAGGGAGAAAT
ATAAGGTATCGGAGGCTCCTGAAAAATTCTATCTAAATTGCTATTTAAATTATGAAACTG
TAAAACAAAATCTTTTGGGGCTAGTTCCCGTATTACATTAAGAGCCTCCGTCTTACTTGC
TGCGTTAAGAGCCTTGGCGTAAGCGTCATTGGCTGATTGTTGTCCTCCCCGGGCAGATCG
TCCGTCGATCTGAAACTCGCCCCATTGGATGGTGTCTCCGTCCTTGTCCAGATAGGACTT
AACGTCAGAGCTGGATTTAGCTCCCTGAATGTTTGGATGGAAATGTGCGGATCTTGAAGG
GGATATGAGGTCGAAGAATCGTTGATTGGTACAATTGTACTTGCCCTCGAACTGAATGAG
GGCATGCAAATGAGGTTCCCCATTGTCATGTAATTCTCTGCAGATCTTGATGAACAATTT
ATTGGTCGGTGTTTGGAGTTGTCGGAGTTGATCTAATGCCGCCTCTTTCGATAGATTGCA
TTTGGGATACGTGAGGAAATAATTTTTGGCTTTGATGCTAAAACGACCAGCCCTTGGCAT
>KJ887970
CTACGTCTGAGGGCTCTGGTCTTCGCTGTGCGGTGTTGGACTTTGATAGGCACTTGAGAA
CAATGGCTCGTGGAGGGTGACGAAGGTGGCATTCTTTAAAGCCCAGGCTTTAAGGGACTG
ATTCTTTTCCTCGTCCAGAAACTCTTTATATGATGATGTTGGTCCTGGATTGCAGAGGAA
GATAGTGGGAATGCCGCCTTTAATTTGAATCGGCTTTCCGTATTTTGTATTGCTTTGCCA
ATCCCTTTGGGCCCCCATGAATTCTTTGAAGTGTTTGAGGTAGTGGGGGTCGACGTCATC
AATGACGTTGTACCATGCGTCGTTGCTGTAGACCTTTGGACTAAGATCCAGGTGTCCACA
TAAATAGTTATGTGGTCCCAGAGATCGGGCCCACATCGTCTTCCCTGTCCTACTATCGCC
CTCGATAACGATACTACTCGGTCTCCATGGCCGCGCAGCGGAACCCATGACGTTCTCGGA
AACCCAGACCTCAAGTTCCTCAGGAACATTAGTGAAAGAAGAAGAAAGAAAGGGAGAAAT
ATAAGGTATCGGAGGCTCCTGAAAAATTCTATCTAAATTGCTATTTAAATTATGAAACTG
TAAAACAAAATCTTTTGGGGCTAGTTCCCGTATTACATTAAGAGCCTCCGTCTTACTTGC
TGCGTTAAGAGCCTTGGCGTAAGCGTCATTGGCTGATTGTTGTCCTCCCCGGGCAGATCG
TCCGTCGATCTGAAACTCGCCCCATTGGATGGTGTCTCCGTCCTTGTCCAGATAGGACTT
AACGTCAGAGCTGGATTTAGCTCCCTGAATGTTTGGATGGAAATGTGCGGACCTGGAAGG
GGATATGAGGTCGAAGAATCGTTGATTGGTACAATTGTACTTGCCCTCGAACTGAATGAG
GGCATGCAAATGAGGTTCCCCATTCTCATGTAATTCTCTGCAGATCTTGATGAACAATTT
ATTAGTCGGTGTTTGGAGTTGTCGGAGTTGATCTAATGCCGCCTCTTTCGATAGATTGCA
TTTGGGATACGTGAGGAAATAATTTTTGGCTTTGATGCTAAAACGACCAGCCCTTGGCAT
>KJ888063
CTACGTCTGAGGGCTCTGGTCTTCGCTGTGCGGTGTTGGACTTTGATAGGCACTTGAGAA
CAATGGCTCGTGGAGGGTGACGAAGGTGGCATTCTTTAAAGCCCAGGCTTTAAGGGACTG
ATTCTTATCCTCGTCCAGAAACTCTTTATATGATGATGTTGGTCCTGGATTGCAGAGGAA
GATAGTGGGAATGCCGCCTTTAATTTGAATCGGCTTTCCGTATTTTGTATTGCTTTGCCA
ATCCCGTTGGGCCCCCATGAATTCTTTGAAGTGTTTGAGGTAGTGGGGGTCGACGTCATC
AATGACGTTGTACCATGCGTCGTTGCTGTAGACCTTTGGACTAAGATCCAGGTGTCCACA
TAAATAGTTATGTGGTCCCAGAGATCGGGCCCACATCGTCTTCCCTGTCCTACTATCGCC
CTCGATAACGATACTACTCGGTCTCCATGGCCGCGCAGCGGAACCCATGACGTTCTCGGA
AACCCAGACCTCAAGTTCCTCAGGAACATTAGTGAAAGAAGAAGAAAGAAAGGGAGAAAT
ATAAGGTATCGGAGGCTCCTGAAAAATTCTATCTAAATTGCTATTTAAATTATGAAACTG
TAAAACAAAATCTTTTGGGGCTAGTTCCCGTATTACATTAAGAGCCTCCGTCTTACTTGC
TGCGTTAAGAGCCTTGGCGTAAGCGTCATTGGCTGATTGTTGTCCTCCCCGGGCAGATCG
TCCGTCGATCTGAAACTCGCCCCATTGGATGGTGTCTCCGTCCTTGTCCAGATAGGACTT
AACGTCAGAGCTGGATTTAGCTCCCTGAATGTTTGGATGGAAATGTGCGGACCTGGAAGG
GGATATGAGGTCGAAGAATCGTTGATTGGTACAATTGTACTTGCCCTCGAACTGAATGAG
GGCATGCAAATGAGGTTCCCCATTGTCATGTAATTCTCTGCAGATCTTGATGAACAATTT
ATTTGTCGGTGTTTGGAGTTGTCGGAGTTGATCTAATGCCGCCTCTTTCGATAGATTGCA
TTTGGGATACGTGAGGAAATAATTTTTGGCTTTGATGCTAAAACGACCAGCCCTTGGCAT
>KJ888040
CTACGTCTGAGGGCTCTGGTCTTCGCTGTGCGGTGTTGGACTTTGATAGGCACTGGAGAA
CAATGGCGCGTGGAGGGTGACGAAGGTGGCATTCTTTAAAGCCCAGGTTTTAAGGGACTG
ATTCTTGTCCTCGTCCAGAAACTCTTTATATGATGATGTTGGTCCTGGATTGCAGAGGAA
GATAGTGGGAATGCCGCCTTTAATTTGAATCGGCTTTCCGTATTTTGTATTGCTTTGCCA
ATCCCTTTGGGCCCCCATGAATTCTTTGAAGTGTTTGAGGTAGTGGGGGTCGACGTCATC
AATGACGTTGTACCATGCGTCGTTGCTGTAGACCTTTGGACTAAGATCCAGGTGTCCACA
TAAATAGTTATGTGGTCCCAGAGATCGGGCCCACATCGTTTTCCCTGTCCTACTATCGCC
CTCGATAACGATACTACTCGGTCTCCATGGCCGCGCAGCGGAACCCATGACGTTCTCGGA
AACCCAGACCTCAAGTTCCTCAGGAACATTAGTGAAAGAAGAAGAAAGAAAGGGAGAAAT
ATAAGGTAGCGGAGGCTCCTGAAAAATTCTATCTAAATTGCTATTTAAATTATGAAACTG
TAAAACAAAATCTTTTGGGGCTAGTTCCCGTATTACATTAAGAGCCTCCGTCTTACTTGC
TGCGTTAAGAGCCTTGGCGTAAGCGTCATTGGCTGATTGTTGTCCTCCCCGGGCAGATCG
TCCGTCGATCTGAAACTCGCCCCATTGGATGGTGTCTCCGTCCTTGTCCAGATAGGACTT
AACGTCAGAGCTGGATTTAGCTCCCTGAATGTTTGGATGGAAATGTGCGGACCTGGAAGG
GGATATGAGGTCGAAGAATCGTTGATTGGTACAATTGTACTTGCCCTCGAACTGAATGAG
GGCATGCAAATGAGGTTCCCCATTTTCATGTAATTCTCTGCAGATCTTGATGAACAATTT
ATTTGTCGGTGTTTGGAGTTGTCGGAGTTGATCTAATGCCGCCTCTTTCGATAGATTGCA
TTTGGGATACGTGAGGAAATAATTTTTGGCTTTGATGCTAAAACGACCAGCCCTTGGCAT
>KJ888027
CTACGTCTGAGGGCTCTCGTCTTCGCTGTGCGGTGTTGGACTTTGATAGGCACTTGAGAA
CAATGGCCCGTGGAGGGTGACGAAGGTGGCATTCTTGAAAGCCCAGGCTTTAAGGGACTG
ATTCTTTTCCTCGTCCAGAAACTCTTTATATGATGATGTGGGTCCTGGATTGCAGAGGAA
GATAGTGGGAATGCCGCCTTTAATTTGAATCGGCTTTCCGTATTTTGTATTGCTTTGCCA
ATCCCTTTGGGCCCCCATGAATTCTTTGAAGTGTTTGAGGTAGTGGGGGTCGACGTCATC
AATGACGTTGTACCATGCGTCGTTGCTGTAGACCTTTGGACTAAGATCCAGGTGTCCACA
TAAATAGTTATGTGGTCCCAGAGATCGGGCCCACATCGTCTTCCCTGTCCTACTATCGCC
CTCGATAACGATACTACTCGGTCTCCATGGCCGCGCAGCGGAACCCATGACGTTCTCGGA
AACCCAGACCTCAAGTTCCTCAGGAACATTAGTGAAAGAAGAAGAAAGAAAGGGAGAAAT
ATAAGGTATCGGAGGCTCCTGAAAAATTCTATCTAAATTGCTATTTAAATTATGAAACTG
TAAAACAAAATCTTTTGGGGCTAGTTCCCGTATTACATTAAGAGCCTCCGTCTTACTTGC
TGCGTTAAGAGCCTTGGCGTAAGCGTCATTGGCTGATTGTTGTCCTCCTCGGGCAGATCG
TCCGTCGATCTGAAACTCGCCCCATTGGATGGTGTCTCCGTCCTTGTCCAGATAGGACTT
AACGTCAGAGCTGGATTTAGCTCCCTGAATGTTTGGATGGAAATGTGCGGACCTGGAAGG
GGATATGAGGTCGAAGAATCGTTGATTGGTACAATTGTACTTGCCCTCGAACTGAATGAG
GGCATGCAAATGAGGTTCCCCATTTTCATGTAATTCTCTGCAGATCTTGATGAACAATTT
ATTTGTCGGTGTTTGGAGTTGTCGGAGTTGATCTAATGCCGCCTCTTTCGATAGATTGCA
TTTGGGATACGTGAGGAAATAATTTTTGGCTTTGATGCTAAAACGACCAGCCCTTGGCAT
>KJ888021
CTACGTCTGATGGCTCTGGTCTTCGCTGTGCGGTGTTGGACTTTGATAGGCACTTGAGAA
CAATGGCTCGTGGAGGGTGACGAAGGTGGCATTCTTTAAAGCCCAGGCTTTAAGGGACTG
ATTCTTTTCCTCGTCCAGAAACTCTTTATATGATGATGTTGGTCCTGGATTGCAGAGGAA
GATAGTGGGAATGCCGCCTTTAATTTGAATCGGCTTTCCGTATTTGGTATTGCTTTGCCA
ATCCCTTTGGGCCCCCATGAATTCTTTGAAGTGTTTGAGGTAGTGGGGGTCGACGTCATC
AATGACGTTGTACCATGCGTCGTTGCTGTAGACCTTTGGACTAAGATCCAGGTGTCCACA
TAAATAGTTATGTGGTCCCAGAGATCGGGCCCACATCGTCTTCCCTGTCCTACTATCGCC
CTCGATAACGATACTACTCGGTCTCCATGGCCGCGCAGCGGAACCCATGACGTTCTCGGA
AACCCAGACCTCAAGTTCCTCAGGAACATTAGTGAAAGAAGAAGAAAGAAAGGGAGAAAT
ATAAGGTATCGGAGGCTCCTGAAAAATTCTATCTAAATTGCTATTTAAATTATGAAACTG
TAAAACAAAATCTTTTGGGGCTAGTTCCCGTATTACATTAAGAGCCTCCGTCTTACTTGA
TGCGTTAAGAGCCTTGGCGTAAGCGTCATTGGCTGATTGTTGTCCTCCCCGGGCAGATCG
TCCGTCGATCTGAAACTCGCCCCATTGGATGGTGTCTCCGTCCTTGTCCAGATAGGACTT
AACGTCAGAGCTGGATTTAGCTCCCTGAATGTTTGGATGGAAATGTGCGGACCTGGAAGG
GGATATGAGGTCGAAGAATCGTTTATTGGTACAATTGTACTTGCCCTCGAACTGAATGAG
GGCATGCAAATGAGGTTCCCCATTTTCATGTAATTCTCTGCAGATCTTGATGAACAATTT
ATTTGTCGGTGTTTGGAGTTGTCGGAGTTGATCTAATGCCGCCTCTTTCGATAGATTGCA
TTTGGGATACGTGAGGAAATAATTTTTGGCTTTGATGCTAAAACGACCAGCCCTTGGCAT
>KJ887969
CTACGTCTGATGGCTCTGGTCTTCGCTGTGCGGTGGTGGACTTTGATAGGCACTTGAGAA
CAATGGCTCGTGGAGGGTGACGAAGGTGGCATTCTTTAAAGCCCAGGCTTTAAGGGACTG
ATTCTTTTCCTCGTCCAGAAACCCTTTATATGATGATGTTGGTCCTGGATTGCAGAGGAA
GATAGTGGGAATGCCGCCTTTAATTTGAATCGGCTTTCCGTATTTGGTATTGCTTTGCCA
ATCCCTTTGGGCCCCCATGAATTCTTTGAAGTGTTTGAGGTAGTGGGGGTCGACGTCATC
AATGACGTTGTACCATGCGTCGTTGCTGTAGACCTTTGGACTAAGATCCAGGTGTCCACA
TAAATAGTTATGTGGTCCCAGAGATCGGGCCCACATCGTCTTCCCTGTCCTACTATCGCC
CTCGATAACGATACTACTCGGTCTCCATGGCCGCGCAGCGGAACCCATGACGTTCTCGGA
AACCCAGACCTCAAGTTCCTCAGGAACATTAGTGAAAGAAGAAGAAAGAAAGGGAGAAAG
ATAAGGTATCGGAGGCTCCTGAAAAATTCTATCTAAATTGCTATTTAAATTATGAAACTG
TAAAACAAAATCTTTTGGGGCTAGTTCCCGTATTACATTAAGAGCCTCCGTCTTACTTGC
TGCGTTAAGAGCCTTGGCGTAAGCGTCATTGGCTGATTGTTGTCCTCCCCGGGCAGATCG
TCCGTCGATCTGAAACTCGCCCCATTGGATGGTGTCTCCGTCCTTGTCCAGATAGGACTT
AACGTCAGAGCTGGATTTAGCTCCCTGGATGTTTGGATGGAAATGTGCGGACCTGGAAGG
GGATATGAGGTCGAAGAATCGTTGATTTGTACAATTGTATTTGCCCTCGAACTGAATGAG
GGCATGCAAATGAGGTTCCCCATTGTCATGTAATTCTCTGCAGATCTTGATGAACAATTT
ATTTGTCGGTGTTTGGAGTTGTCGGAGTTGATCTAATGCCGCCTCTTTCGATAGATTGCA
TTTGGGATACGTGAGGAAATAATTTTTGGCTTTGATGCTAAAACGACCAGTCCTTGGCAT
>KJ888018
CTACGTCTGATGGCTCTGGTCTTCGCTGTGCGGTGTTGGACTTTGATAGGCACTTGAGAA
CAATGGCTCGTGGAGGGTGACGAAGGTGGCATTCTTTAAAGCCCAGGCTTTAAGGGACTG
ATTCTTTTCCTCGTCCAGAAACTCTTTATATGATGATGTTGGTCCTGGATTGCAGAGGAA
GATAGTGGGAATGCCGCCTTTAATTTGAATCGGCTTTCCGTATTTTGTATTGCTTTGCCA
ATCCCTTTGGGCCCCCATGAATTCTTTGAAGTGTTTGAGGTAGTGGGGGTCGACGTCATC
AATGACGTTGTACCATGCGTCGTTGCTGTAGACCTTTGGACTAAGATCCAGGTGTCCACA
TAAATAGTTATGTGGTCCCAGAGATCGGGCCCACATCGTCTTCCCTGTCCTACTATCGCC
CTCGATAACGATACTACTCGGTCTCCATGGCCGCGCAGCGGAACCCATGACGTTCTCGGA
AACCCAGACCTCAAGTTCCTCAGGAACATTAGTGAAAGAAGAAGAAAGAAAGGGAGAAAT
ATAAGGTATCGGAGGCTCCTGAAAAATTCTATCTAAATTGCTATTTAAATTATGAAACTG
TAAAACAAAATCTTTTGGGGCTAGTTCCCGTATAACATTAAGAGCCTCCGTCTTACTTGC
TGCGTTAAGAGCCTTGGCGTAAGCGTCATTGGCTGATTGTTGTCCTCCCCGGGCAGATCG
TCCGTCGATCTGAAACTCGCCCCATTGGATGGTGTCTCCGTCCTTGTCCAGATAGGACTT
AACGTCAGAGCTGGATTTAGCTCCCTGAATGTTTGGATGGAAATGTGCGGACCTGGAAGG
GGATATGAGGTCGAAGAATCGTTGATTGGTACAATTGTACTTGCCCTCGAACTGAATGAG
GGCATGCAAATGAGGTTCCCCATTTTCATGTAATTCTCTGCAGATCTTGATGAACAATTT
ATTTGTCGGTGTTTGGAGTTGTCGGAGTTGATCTAATGCCGCCTCTTTCGATAGATTGCA
TTTGGGATACGTGAGGAAATAATTTTTGGCTTTGATGCTAAAACGACCAGCCCTTGGCAT
>KJ888031
CTACGTCTGAGGGCTCTGGTCTTCGCTGTGCGGTGTTGGACTTTGATAGGCACTTGAGAA
CAATGGCTCGTGGAGGGTGACGAAGGTGGCATTCTTTAAAGCCCAGGCTTTAAGGGACTG
ATTCTTTTCCTCGTCCAGAAACTCTTTATATGATGATGTTGGTCCTGGATTGCAGAGGAA
GATAGTGGGAATGCCGCCTTTAATTTGAATCGGCTTTCCGTATTTCGTATTGCTTTGCCA
ATCCCTTTGGGCCCCCATGAATTCTTTGAAGTGTTTGAGGTAGTGGGGGTCGACGTCATC
AATGACGTTGTACCATGCGTCGTTGCTGTAGACCTTTGGACTAAGATCCAGGTGTCCACA
TAAATAGTTATGTGGTCCCAGAGATCGGGCCCACATCGTCTTCCCTGTCCTACTATCGCC
CTCGATAACGATACTACTCGGTCTCCATGGCCGCGCAGCGGAACCCATGACGTTCTCGGA
AACCCAGACCTCAAGTTCCTCAGGAACATTAGTGAAAGAAGAAGAAAGAAAGGGAGAAAT
ATAAGGTATCGGAGGCTCCTGAAAAATTCTATCTAAATTGCTATTTAAATTATGAAACTG
TAAAACAAAATCTTTTGGGGCTAGTTCCCGTATTACATTAAGAGCCTCCGTCTTACTTGC
TGCGTTAAGAGCCTTGGCGTAAGCGTCATTGGCTGATTGTTGTCCTCCCCGGGCAGATCG
TCCGTCGATCTGAAACTCGCCCCACTGGATGGTGTCTCCGTCCTTGTCCAGATAGGACTT
AACGTCAGAGCTGGATTTAGCTCCCTGAATGTTTGGATGGAAATGTGCGGACCTGGAAGG
GGATATGAGGTCGAAGAATCGTTGATTGGTACAATTGTACTTGCCCTCGAACTGAATGAG
GGCATGCAAATGAGGTTCCCCATCTTCATGTAATTCTCTGCAGATCTTGATGAACAATTT
ATTTGTCGGTGTTTGGAGTTGTCGGAGTTGATCTAATGCCGCCTCTTTCGATAGATTGCA
TTTGGGATACGTGAGGAAATAATTTTTGGCTTTGATGCTAAAACGACCAGCCCTTGGCAT
>KJ887972
CTACGTCTGAGGGCTCTGGTCTTCGCTGTGCGGTGTTGGACTTTGATAGGCACTTGAGAA
CAATGGCTCGTGGATGGTGACGAAGGTGGCATTCTTTAAAGCCCAGGCTTTAAGGGACTG
ATTCTTTTCCTCGTCCAGAAACTCTTTATATGATGATGTTGGTCCTGGATTGCAGAGGAA
GATAGTGGGAATGCCGCCTTTAATTTGAATCGGCTTTCCGTATTTTGTATTGCTTTGCCA
ATCCCTTTGGGCCCCCATGAATTCTTTGAAGTGTTTGAGGTAGTGGGGGTCGACGTCATC
AATGACGTTGTACCATGCGTCGTTGCTGTAGACCTTTGGACTAAGATCCAGGTGTCCACA
TAAATAGTTATGTGGTCCCAGAGATCGGGCCCACATCGTCTTCCCTGTCCTACTATCGCC
CTCGATAACGATACTACTCGGTCTCCATGGCCGCGCAGCGGAACCCATGACGTTCTCGGA
AACCCAGACCTCAAGTTCCTCAGGAACATTAGTGAAAGAAGAAGAAAGAAAGGGAGAAAT
ATAAGGTATCGGAGGCTCCTGAAAAATTCTATCTAAATTGCTATTTAAATTATGAAACTG
TAAAACAAAATCTTTTGGGGCTAGTTCCCGTATTACATTAAGAGCCTCCGTCTTACTTGC
TGCGTTAAGAGCCTTGGCGTAAGCGTCATTGGCTGATTGTTGTCCTCCCCGGGCAGATCG
TCCGTCGATCTGAAACTCGCCCCATTGGATGGTGTCTCCGTCCTTGTCCAGATAGGACTT
AACGTCAGAGCTGGATTTAGCTCCCTGAATGTTTGGATGGAAATGTGCGGACCTGGAAGG
GGATATGAGGTCGAAGAATCGTTGATTGGTACAATTGTACTTGCCCTCGAACTGAATGAG
GGCATGCAAATGAGGTTCCCCATTTTCATGTAATTCTCTGCAGATCTTGATGAACAATTT
ATTTGTCGGTGTTTGGAGTTGTCGGAGTTGATCTAATGCCGCCTCTTTCGATAGATTGCA
TTTGGGATACGTGAGGAAATAATTTTTGGCTTTGATGCTAAAACGACCAGCCCTTGGCAT
>KJ887871
CTACGTCTGAGGGCTCTGGTCTTCGCTGTGCGGTGTTGGACTTTGATAGGCACTTGAGAA
CAATGGCTCGTGGAGGGTGACGAAGGTGGCATTCTTTAAAGCCCAGGCTTTAAGGGACTG
ATTCTTTTCCTCGTCCAGAAACTCTTTATATGATGATGTTGGTCCTGGATTGCAGAGGAA
GATAGTGGGAATGCCGCCTTTAATTTGAATCGGCTTTCCGTATTTTGTATTGCTTTGCCA
ATCCCTTTGGGCCCCCATGAATTCTTTGAAGTGTTTGAGGTAGTGGGGGTCGACGTCATC
AATGACGTTGTACCATGCGTCGTTGCTGTAGACCTTTGGACTAAGATCCAGGTGTCCACA
TAAATAGTTATGTGGTCCCAGAGATCGGGCCCACATCGTCTTCCCTGTCCTACTATCGCC
CTCGATAACGATACTACTCGGTCTCCATGGCCGCGCAGCGGAACCCATGACGTTCTCGGA
AACCCAGACCTCAAGTTCCTCAGGAACATTAGTGAAAGAAGAAGAAAGAAAGGGAGAAAT
ATAAGGTATCGGAGGCTCCTGAAAAATTCTATCTAAATTGCTATTTAAATTATGAAACTG
TAAAACAAAATCTTTTGGGGCTAGTTCCCGTATTACATTAAGAGCCTCCGTCTTACTTGC
TGCGTTAAGAGCCTTGGCGTAAGCGTCATTGGCTGATTGTTGTCCTCCCCGGGCAGATCG
TCCGTCGATCTGAAACTCGCCCCATTGGATGGTGTCTCCGTCCTTGTCCAGATAGGACTT
AACGTCAGAGCTGGATTTAGCTCCCTGAATGTTTGGATGGAAATGTGCGGACCTGGAAGG
GGATATGAGGTCGAAGAATCGTTGATTGGTACAATTGTACTTGCCCTCGAACTGAATGAG
GGCATGCAAATGAGGTTCCCCATTTTCATGTAATTCTCTGCAGATCTTGATGAACAATTT
ATTTGTCGGTGTTTGGAGTTGTCGGAGTTGATCTAATGCCGCCTCTTTCGATAGATTGCA
TTTGGGATACGTGAGGAAATAATTTTTGGCTTTGATGCTAAAACGACCAGCCCTTGGCAT
>KJ888025
CTACGTCTGAGGGCTCTGGTCTTCGCTGTGCGGTGTTGGACTCTGATAGGCACTTGAGAA
CAATGGCTCGTGGAGGGTGACGAAGGTGGCATTCTTTAAAGCCCAGGCTTTAAGGGACTG
ATTCTTTTCCTCGTCCAGAAACTCTTTATATGATGATGTTGGTCCTGGATTGCAGAGGAA
GATAGTGGGAATGCCGCCTTTAATTTGAATCGGCTTTCCGTATTTTGTATTGCTTTGCCA
ATCCCTTTGGGCCCCCATGAATTCTTTGAAGTGTTTGAGGTAGTGGGGGTCGACGTCATC
AATGACGTTGTACCATGCGTCGTTGCTGTAGACCTTTGGACTAAGATCCAGGTGTCCACA
TAAATAGTTATGTGGTCCCAGAGATCGGGCCCACATCGTCTTCCCTGTCCTACTATCGCC
CTCGATAACGATACTACTCGGTCTCCATGGCCGCGCAGCGGAACCCATGACGTTCTCGGA
AACCCAGACCTCAAGTTCCTCAGGAACATTAGTGAAAGAAGAAGAAAGAAAGGGAGAAAT
ATAAGGTATCGGAGGCTCCTGAAAAATTCTATCTAAATTGCTATTTAAATTATGAAACTG
TAAAACAAAATCTTTTGGGGCTAGTTCCCGTATTACATTAAGAGCCTCCGTCTTACTTGC
TGCGTTAAGAGCCTTGGCGTAAGCGTCATTGGCTGATTGTTGTCCTCCCCGGGCAGATCG
TCCGTCGATCTGAAACTCGCCCCATTGGATGGTGTCTCCGTCCTTATCCAGATAGGACTT
AACGTCAGAGCTGGATTTAGCTCCCTGAATGTTTGGATGGAAATGTGCGGACCTGGAAGG
GGATATGAGGTCGAAGAATCGTTGATTGGTACAATTGTACTTGCCCTCGAACTGAATGAG
GGCATGCAAATGAGGTTCCCCATTTTCATGTAATTCTCTGCAGATCTTGATGAACAATTT
ATTTGTCGGTGTTTGGAGTTGTCGGAGTTGATCTAATGCCGCCTCTTTCGATAGATTGCA
TTTGGGATACGTGAGGAAATAATTTTTGGCTTTGATGCTAAAACGACCAGCCCTTGGCAT
>KJ887869
CTACGTCTGAGGGCTCTGGTCTTCGCTGTGCGGTGTTGGACTTTGATAGGCACTTGAGAA
CAATGGCTCGTGGAGGGTGACGAAGGTGGCATTCTTTAAAGCCCAGGCTTTAAGGGACTG
ATTCTTTTCCTCGTCCAGAAACTCTTTATATGATGATGTTGGTCCTGGATTGCAGAGGAA
GATAGTGGGAATGCCGCCTTTAATTTGAATCGGCTTTCCGTATTTTGTATTGCTTTGCCA
ATCCCTTTGGGCCCCCATGAATTCTTTGAAGTGTTTGAGGTAGTGGGGGTCGACGTCATC
AATGACGTTGTACCATGCGTCGTTGCTGTAGACCTTTGGACTAAGATCCAGGTGTCCACA
TAAATAGTTATGTGGTCCCAGAGATCGGGCCCACATCGTCTTCCCTGTCCTACTATCGCC
CTCGATAACGATACTACTCGGTCTCCATGGCCGCGCAGCGGAACCCATGACGTTCTCGGA
AACCCAGACCTCAAGTTCCTCAGGAACATTAGTGAAAGAAGAAGAAAGAAAGGGAGAAAT
ATAAGGTATCGGAGGCTCCTGAAAAATTCTATCTAAATTGCTATTTAAATTATGAAACTG
TAAAACAAAATCTTTTGGGGCTAGTTCCCGTATTACATTAAGAGCCTCCGTCTTACTTGC
TGCGTTAAGAGCCTGGGCGTAAGCGTCATTGGCTGATTGTTGTCCTCCCCGGGCAGATCG
TCCGTCGATCTGAAACTCGCCCCATTGGATGGTGTCTCCGTCCTTGTCCAGATAGGACTT
AACGTCAGAGCTGGATTTAGCTCCCTGAATGTTTGGATGGAAATGTGCGGACCTGGAAGG
GGATATGAGGTCGAAGAATCGTTGATTGGTACAATTGTACTTGCCCTCGAACTGAATGAG
GGCATGCAAATGAGGTTCCCCATTTTCATGTAATTCTCTGCAGATCTTGATGAACAATTT
ATTTGTCGGTGTTTGGAGTTGTCGGAGTTGATCTAATGCCGCCTCTTTCGATAGATTGCA
TTTGGGATACGTGAGGAAATAATTTTTGGCTTTGATGCTAAAACGACCAGCCCTTGGCAT
>KJ888033
CTACGTCTGAGGGCTCTGGTCTTCGCTGTGCGGTGTTGGACTTTGATAGGCACTTGAGAA
CAATGGCTCGTGGAGGGTGACGAAGGTGGCATTCTTTAAAGCCCAGGCTTTAAGGGACTG
ATTCTTTTCCTCGTCCAGAAACTCTTTATATGATGACGTTGGTCCTGGATTGCAGAGGAA
GATAGTGGGAATGCCGCCTTTAATTTGAATCGGCTTTCCGTATTTTGTATTGCTTTGCCA
ATCCCTTTGGGCCCCCATGAATTCTTTGAAGTGTTTGAGGTAGTGGGGGTCGACGTCATC
AATGACGTTGTACCATGCGTCGTTGCTGTAGACCTTTGGACTAAGATCCAGGTGTCCACA
TAAATAGTTATGTGGTCCCAGAGATCGGGCCCACATCGTCTTCCCTGTCCTACTATCGCC
CTCGATAACGATACTACTCGGTCTCCATGGCCGCGCAGCGGCACCCATGACGTTCTCGGA
AACCCAGACCTCAAGTTCCTCAGGAACATTAGTGAAAGAAGAAGAAAGAAAGGGAGAAAT
ATAAGGTATCGGAGGCTCCTGAAAAATTCTATCTAAATTGCTATTTAAATTATGAAACTG
TAAAACAAAATCTTTTGGGGCTAGTTCCCGTATTACATTAAGAGCCTCCGTCTTACTTGC
TGCGTTAAGAGCCTTGGCGTAAGCGTCATTGGCTGATTGTTGTCCTCCCCGGGCAGATCG
TCCGTCGATCTGAAACTCGCCCCATTGGATGGTGTCTCCGTCCTTGTCCAGATAGGACTT
AACGTCAGAGCTGGATTTAGCTCCCTGAATGTTTGGATGGAAATGTGCGGACCTGGAAGG
GGATAGGAGGTCGAAGAATCGTTGATTGGTACAATTGTACTTGCCCTCGAACTGAATGAG
GGCATGCAAATGAGGTTCCCCATTTTCATGTAATTCTCTGCAGATCTTGATGAACAATTT
ATTTGTCGGTGTTTGGAGTTGTCGGAGTTGATCTAATGCCGCCTCTTTCGATAGATTGCA
TTTGGGATACGTGAGGAAATAATTTTTGGCTTTGATGCTAAAACGACCAGCCCTTGGCAT
>KJ888022
CTACGTCTGAGGGCTCTGGTCTTCGCTGTGCGGTGTTGGACTTTGATAGGCACTTGAGAA
CAATGGCTCGTGGAGGGTGACGAAGGTGGCATTCTTTAAAGCCCAGGCTTTAAGGGACTG
ATTCTTTTCCTCGTCCAGAAACTCTTTATATGATGATGTTGGTCCTGGATTGCAGAGGAA
GATAGTGGGAATGCCGCCTTTAATTTGAATCGGCTTTCCGTATTTTGTATTGCTTTGCCA
ATCCCTTTGGGCCCCCATGAATTCTTTGAAGTGTTTGAGGTAGTGGGGGTCGACGTCATC
AATGACGTTGTACCATGCGTCGTTGCTGTAGACCTTTGGACTAAGATCCAGGTGTCCACA
TAAATAGTTATGTGGTCCCAGAGATCGGGCCCACATCGTCTTCCCTGTCCTACTATCGCC
CTCGATAACGATACTACTCGGTCTCCATGGCCGCGCAGCGGAACCCATGACGTTCTCGGA
AACCCAGACCTCAAGTTCCTCAGGAACATTAGTGAAAGAAGAAGAAAGAAAGGGAGAAAT
ATAAGGTATCGGAGGCTCCTGAAAAATTCTATCTAAATTGCTATTTAAATTATGAAACTG
TAAAACAAAATCTTTTGGGGCTAGTTCCCGTATTACATTAAGAGCCTCCGTCTTACTTGC
TGCGTTAAGAGCCTTGGCGTAAGCGTCATTGGCTGATTGTTGTCCTCCCCGGGCAGATCG
TCCGTCGATCTGAAACTCGCCCCATTGGATGGTGTCTCCGTCCTTGTCCAGATAGGACTT
AACGTCAGAGCTGGATTTAGCTCCCTGAATGTTTGGATGGAAATGTGCGGACCTGGAAGG
GGATATGAGGTCGAAGAATCGTTGATTGGTACAATTGTACTTGCCCTCGAACTGAATGAG
GGCATGCAAATGAGGTTCCCCATTTTCATGTAATTCTCTGCAGATCTTGATGAACAATTT
ATTTGTCGGTGTTTGGAGTTGTCGGAGTTGATCTAATGCCGCCTCTTTCGATAGATTGCA
TTTGGGATACGTGAGGAAATAATTTTTGGCTTTAATGCTAAAACGACCAGCCCTTGGCAT
>KJ888030
CTACGTCTGAGGGCTCTGGTCTTCGCTGTGCGGTGTTGGACTTTGATAGGCACTTGAGAA
CAATGGCTCGTGGAGGGTGACGAAGGTGGCATTCTTTAAAGCCCAGGCTTTAAGGGACTG
ATTCTTTTCCTCGTCCAGAAACTCTTTATATGATGATGTTGGTCCTGGATTGCAGAGGAA
GATAGTGGGAATGCCGCCTTTAATTTGAATGGGCTTTCCGTATTTTGTATTGCTTTGCCA
ATCCCTTTGGGCCCCCATGAATTCTTTGAAGTGTTTGAGGTAGTGGGGGTCGACGTCATC
AATGACGTTGTACCATGCGTCGTTGCTGTAGACCTTTGGACTAAGATCCAGGTGTCCACA
TAAATAGTTATGTGGTCCCAGAGATCGGGCCCACATCGTCTTCCCTGTCCTACTATCGCC
CTCGATAACGATACTACTCGGTCTCCATGGCCGCGCAGCGGAACCCATGACGTTCTCGGA
AACCCAGACCTCAAGTTCCTCAGGAACATTAGTGAAAGAAGAAGAAATAAAGGGAGAAAT
ATAAGGGATCGGAGGCTCCTGAAAAATTCTATCGAAATTGCTATTTAAATTATGAAACTG
TAAAACAAAATCTTTTGGGGCTAGTTCCCGTATTACATTAAGAGCCTCCGTCTTACTTGC
TGCGTTAAGAGCCTTGGCGTAAGCGTCATTGGCTGATTGTTGTCCTCCCCGGGCAGATCG
TCCGTCGATCTGAAACTCGCCCCATTGGATGGTGTCTCCGTCCTTGTCCAGATAGGACTT
AACGTCAGAGCTGGATTTAGCTCCCTGAATGTTTGGATGGAAATGTGCGGACCTGGAAGG
GGATATGAGGTCGAAGAATCGTTGATTGGTACAATTGTACTTGCCCTCGAACTGAATGAG
GGCATGCAAATGAGGTTCCCCATTTTCATGTAATTCTCTGCAGATCTTGATGAACAATTT
ATTTGTCGGTGTTTGGAGTTGTCGGAGTTGATCTAATGCCGCCTCTTTCGATAGATTGCA
TTTGGGATACGTGAGGAAATAATTTTTGGCTTTGATGCTAAAACGACCAGCCCTTGGCAT
>KJ888024
CTACGTCTGAGGGCTCTGGTCTTCGCTGTGCGGTGTTGGACTTTGATAGGCACTTGAGAA
CAATGGCTCGTGGAGGGTGACGAAGGTGGCATTCTTTAAAGCCCAGACTTTAAGGGACTG
ATTCTTTTCCTCGTCCAGAAACTCCTTATATGATGATGTTGGTCCTGGATTGCAGAGGAA
GATAGTGGGAATGCCGCCTTTAATTTGAATCGGCTTTCCGTATTTTGTATTGCTTTGCCA
ATCCCTTTGGGCCCCCATGAATTCTTTGAAGTGTTTGAGGTAGTGGGGGTCGACGTCATC
AATGACGTTGTACCATGCGTCGTTGCTGTAGACCTTTGGACTAAGATCCAGGTGTCCACA
TAAATAGTTATGTGGTCCCAGAGATCGGGCCCACATCGTCTTCCCTGTCCTACTATCGCC
CTCGATAACGATACTACTCGGTCTCCATGGCCGCGCAGCGGAACCCATGACGTTCTCGGA
AACCCAGACCTCAAGTTCCTCAGGAACATTAGTGAAAGAAGAAGAAAGAAAGGGAGAAAT
ATAAGGTATCGGAGGCTCCTGAAAAATTCTATCTAAATTGCTATTTAAATTATGAAACTG
TAAAACAAAATCTTTTGGGGCTAGTTCTCGTATTACATTAAGAGCCTCCGTCTTACTTGC
TGCGTTAAGAGCCTTGGCGTAAGCGTCATTGGCTGATTGTTGTCCTCCCCGGGCAGATCG
TCCGTCGATCTGAAACTCGCCCCATTGGATGGTGTCTCCGTCCTTGTCCAGATAGGACTT
AACGTCAGAGCTGGATTTAGCTCCCTGAATGTTTGGATGGAAATGTGCGGACCTGGAAGG
GGATATGAGGTCGAAGAATCGTTGATTGGTACAATTGTACTTGCCCTCGAACTGAATGAG
GGCATGCAAATGAGGTTCCCCATTTTCATGTAATTCTCTGCAGATCTTGATGAACAATTT
ATTTGTCGGTGTTTGGAGTTGTCGGAGTTGATCTAATGCCGCCTCTTTCGATAGATTGCA
TTTGGGATACGTGAGGAAATAATTTTTGGCTTTGATGCTAAAACGACCAGCCCTTGGCAT
>KJ888045
CTACGTCTGAGGGCTCTGGTCTTCGCTGTGCGGTGTTGGACTTTGATAGGCACTTGAGAA
CAATGGCTCGTGGAGGGTGATGAAGGTGGCATTCTTTAAAGCCCAGGCTTTAAGGGACTG
ATTCTTTTCCTCTTCCAGAAACTCTTTATATGATGATGTTGGTCCTGGATTGCAGAGGAA
GATAGTGGGAATGCCGCCTTTAATTTGAATCGGCTTTCCGTATTTTGTATTGCTTTGCCA
ATCCCTTTGGGCCCCCATGAATTCTTTGAAGTGTTTGAGGTAGTGGGGGTCGACGTCATC
AATGACGTTGTACCATGCGTCGTTGCTGTAGACCTTTGGACTAAGATCCAGGTGTCCACA
TAAATAGTTATGTGGTCCCAGAGATCGGGCCCACATCGTCTTCCCTGTCCTACTATCGCC
CTCGATAACGATACTACTCGGTCTCCATGGCCGCGCAGCGGAACCCATGACGTTCTCGGA
AACCCAGACCTCAAGTTCCTCAGGAACATTAGTGAAAGAAGAAGATAGAAAGGGAGAAAT
ATAAGGTATCGGAGGCTCCTGAAAAATTCTATCTAAATTGCTATTTAAATTATGAAACTG
TAAAACAAAATCTTTTGGGGCTAGTTCCCGTATTACATTAAGAGCCTCCGTCTTACTTGC
TGCGTTAAGAGCCTTGGCGTAAGCGTCATTGGCTGATTGTTGTCCTCCCCGGGCAGATCG
TCCGTCGATCTGAAACTCGCCCCATTGGATGGTGTCGCCGTCCTTGTCCAGATAGGACTT
AACGTCAGAGCTGGATTTAGCTCCCTGAATGTTTGGATGGAAATGTGCGGACCTGGAAGG
GGATATGAGGTCGAAGAATCGTTGATTGGTACAATTGTACTTGCCCTCGAACTGAATGAG
GGCATGCAAATGAGGTTCCCCATTTTCATGTAATTCTCTGCAGATCTTGATGAACAATTT
ATTTGTCGGTGTTTGGAGTTGTCGGAGTTGATCTAATGCCGCCTCTTTCGATAGATTGCA
TTTGGGATACGTGAGGAAATAATTTTTGGCTTTGATGCTAAAACGACCAGCCCTTGGCAT
>KJ888044
CTACGTCTGAGGGCTCTGGTCTTCGCTGTGCGGTGTTGGACTTTGATAGGCACTTGAGAA
CAATGGCTCGTGGAGGGTGATGAAGGTGGCATTCTTTAAAGCCCAGGCTTTAAGGGACTG
ATTCTTTTCCTCTTCCAGAAACTCTTTATATGATGATGTTGGTCCTGGATTGCAGAGGAA
GATAGTGGGAATGCCGCCTTTAATTTGAATCGGCTTTCCGTATTTTGTATTGCTTTGCCA
ATCCCTTTGGGCCCCCATGAATTCTTTGAAGTGTTTGAGGTAGTGGGGGTCGACGTCATC
AATGACGTTGTACCATGCGTCGTTGCTGTAGACCTTTGGACTAAGATCCAGGTGTCCACA
TAAATAGTTATGTGGTCCCAGAGATCGGGCCCACATCGTCTTCCCTGTCCTACTATCGCC
CTCGATAACGATACTACTCGGTCTCCATGGCCGCGCAGCGGAACCCATGACGTTCTCGGA
AACCCAGACCTCAAGTTCCTCAGGAACATTAGTGAAAGAAGAAGATAGAAAGGGAGAAAT
ATAAGGTATCGGAGGCTCCTGAAAAATTCTATCTAAATTGCTATTTAAATTATGAAACTG
TAAAACAAAATCTTTTGGGGCTAGTTCCCGTATTACATTAAGAGCCTCTGTCTTACTTGC
TGCGTTAAGAGCCTTGGCGTAAGCGTCATTGGCTGATTGTTGTCCTCCCCGGGCAGATCG
TCCGTCGATCTGAAACTCGCCCCATTGGATGGTGTCTCCGTCCTTGTCCAGATAGGACTT
AACGTCAGAGCTGGATTTAGCTCCCTGAATGTTTGGATGGAAATGTGCGGACCTGGAAGG
GGATATGAGGTCGAAGAATCGTTGATTGGTACAATTGTACTTGCCCTCGAACTGAATGAG
GGCATGCAAATGAGGTTCCCCATTTTCATGTAATTCTCTGCAGATCTTGATGAACAATTT
ATTTGTCGGTGTTTGGAGTTGTCGGAGTTGATCTAATGCCGCCTCTTTCGATAGATTGCA
TTTGGGATACGTGAGGAAATAATTTTTGGCTTTGATGCTAAAACGACCAGCCCTTGGCAT
>KJ888043
CTACGTCTGAGGGCTCTGGTCTTCGCTGTGCGGTGTTGGACTTTGATAGGCACTTGAGAA
CAATGGCTCGTGGAGGGTGATGAAGGTGGCATTCTTTAAAGCCCAGGCTTTAAGGGACTG
ATTCTTTTCCTCGTCCAGAAACTCTTTATATGATGATGTTGGTCCTGGATTGCAGAGGAA
GATAGTGGGAATGCCGCCTTTAATTTGAATCGGCTTTCCGTATTTTGTATTGCTTTGCCA
ATCCCTTTGGGCCCCCATGAATTCTTTGAAGTGTTTGAGGTAGTGGGGGTCGACGTCATC
AATGACGTTGTACCATGCGTCGTTGCTGTAGACCTTTGGACTAAGATCCAGGTGTCCACA
TAAATAGTTATGTGGTCCCAGAGATCGGGCCCACATCGTCTTCCCTGTCCTACTATCGCC
CTCGATAACGATACTACTCGGTCTCCATGGCCGCGCAGCGGAACCCATGACGTTCTCGGA
AACCCAGACCTCAAGTTCCTCAGGAACATTAGTGAAAGAAGAAGATAGAAAGGGAGAAAT
ATAAGGTATCGGAGGCTCCTGAAAAATTCTATCTAAATTGCTATTTAAATTATGAAACTG
TAAAACAAAATCTTTTGGGGCTAGTTCCCGTATTACATTAAGAGCCTCCGTCTTACTTGC
TGCGTTAAGAGCCTTGGCGTAAGCGTCATTGGCTGATTGTTGTCCTCCCCGGGCAGATCG
TCCGTCGATCTGAAACTCGCCCCATTGGATGGTGTCTCCGTCCTTGTCCAGATAGGACTT
AACGTCAGAGCTGGATTTAGCTCCCTGAATGTTTGGATGGAAATGTGCGGATCTGGAAGG
GGATATGAGGTCGAAGAATCGTTGATTGGTACAATTGTACTTGCCCTCGAACTGAATGAG
GGCATGCAAATGAGGTTCCCCATTTTCATGTAATTCTCTGCAGATCTTGATGAACAATTT
ATTTGTCGGTGTTTGGAGTTGTCGGAGTTGATCTAATGCCGCCTCTTTTGATAGATTGCA
TTTGGGATACGTGAGGAAATAATTTTTGGCTTTGATGCTAAAACGACCAGCCCTTGGCAT
>KJ888042
CTACGTCTGAGGGCTCTGGTCTTCGCTGTGCGGTGTTGGACTTTGATAGGCACTTGAGAA
CAATGGCTCGTGGAGGGTGACGAAGGTGGCATTCTTTAAAGCCCAGGCCTTAAGGGACTG
ATGCTTTTCCTCGTCCAGAAACTCTTTATATGATGATGTTGGTCCTGGATTGCAGAGGAA
GATAGTGGGAATGCCGCCTTTAATTTGAATCGGCTTTCCGTATTTTGTATTGCTTTGCCA
ATCCCTTTGGGCCCCCATGAATTCTTTGAAGTGTTTGAGGTAGTGGGGGTCGACGTCATC
AATGACGTTGTACCATGCGTCGTTGCTGTAGACCTTTGGACTAAGATCCAGGTGTCCACA
TAAATAGTTATGTGGTCCCAGAGATCGGGCCCACATCGTCTTCCCTGTCCTACTATCGCC
CTCGATAACGATACTACTCGGTCTCCATGGCCGCGCAGCGGAACCCATGACGTTCTCGGA
AACCCAGACCTCAAGTTCCTCAGGAACATTAGTGAAAGAAGAAGATAGAAAGGGAGAAAT
ATAAGGTATCGGAGGCTCCTGAAAAATTCTATCTAAATTGCTATTTAAATTATGAAACTG
TAAAACAAAATCTTTTGGGGCTAGTTCCCGTATTACATTAAGAGCCTCCGTCTTACTTGC
TGCGTTAAGAGCCTTGGCGTAAGCGTCATTGGCTGATTGTTGTCCTCCCCGGGCAGATCG
TCCGTCGATCTGAAACTCGCCCCATTGGATGGTGTCTTCGTCCTTGTCCAGATAGGACTT
AACGTCAGAGCTGGATTTAGCTCCCTGAATGTTTGGATGGAAATGTGCGGACTTGGAAGG
GGATATGAGGTCGAAGAATCGTTGATTGGTACAATTGTACTTGCCCTCGAACTGAATGAG
GGCATGCAAATGAGGTTCCCCATTTTCATGAAATTCTCTGCAGATCTTGATGAACAATTT
ATTTGTCGGTGTTTGGAGTTGTCGGAGTTGATCTAATGCCGCCTCCTTCGATAGATTGCA
TTTGGGATACGTGAGGAAATAATTTTTGGCTTTGATGCTAAAACGACCAGCCCTTGGCAT
>KJ887902
CTACGTCTGAGGGCTCTGGTCTTCGCTGTGCGGTGTTGGACTTTGATAGGCACTTGAGAA
CAATGGCTCGTGGAGGGTGACGAAGGTGGCATTCTTTAAAGCCCAGGCTTTAAGGGACTG
ATGCTTTTCCTCGTCCAGAAACTCTTTATATGATGATGTTGGTCCTGGATTGCAGAGGAA
GATAGTGGGAATGCCGCCTTTAATTTGAATCGGCTTTCCGTATTTTGTATTGCTTTGCCA
ATCCCTTTGGGCCCCCATGAATTCTTTGAAGTGTTTGAGGTAGTGGGGGTCGACGTCATC
AATGACGTTGTACCATGCGTCGTTGCTGTAGACCTTTGGACTAAGATCCAGGTGTCCACA
TAAATAGTTATGTGGTCCCAGAGATCGGGCCCACATCGTCTTCCCTGTCCTACTATCGCC
CTCGATAACGATACTACTCGGTCTCCATGGCCGCGCAGCGGAACCCATGACGTTCTCGGA
AACCCAGACCTCAAGTTCCTCAGGAACATTATTGAAAGAAGAAGAAAGAAAGGGAGAAAT
ATAAGGTATCGGAGGCTCCTGAAAAATTCTATCTAAATTGCTATTTAAATTATGAAACTG
TAAAACAAAATCTTTTGGGGCTAGTTCCCGTATTACATTAAGAGCCTCCGTCTTACTTGC
TGCGTTAAGAGCCTTGGCGTAAGCGTCATTGGCTGATTGTTGTCCTCCCCGGGCAGATCG
TCCGTCGATCTGAAACTCGCCCCATTGGATGGTGTCTCCGTCCTTGTCCAGATAGGACTT
AACGTCAGAGCTGGATTTAGCTCCCTGAATGTTTGGATGGAAATGTGCGGACCTGGAAGG
GGATATGAGGTCGAAGAATCGTTGATTGGTACAATTGTACTTGCCCTCGAACTGAATGAG
GGCATGCAAATGAGGTTCCCCATTTTCATGTAATTCTCTGCAGATCTTGATGAACAATTT
ATTTGTCGGTGTTTGGAGTTGTCGGAGTTGATCTAATGCCGCCTCTTTCGATAGATTGCA
TTTGGGATACGTGAGGAAATAATTTTTGGCTTTGATGCTAAAACGACCAGCCCTTGGCAT
>KJ888026
CTACGTCTGAGGGCTCTGGTCTTCGCTGTGCGGTGTTGGACTTTGATAGGCACTTGAGAA
CAATGGCTCGTGGAGGGTGACGAAGGTGGCATTCTTTAAAGCCCAGGCTTTAAGGGACGG
ATTCTTTTCCTCTTCCAGAAACTCTTTATATGATGATGTTGGTCCTGGATTGCAGAGGAA
GATAGTGGGAATGCCGCCTTTAATTTGAATCGGCTTTCCGTATTTTGTATTGCTTTGCCA
ATCCCTTTGGGCCCCCATGAATTCTTTGAAGTGTTTGAGGTAGTGGGGGTCGACGTCATC
AATGACGTTGTACCATGCGTCGTTGCTGTAGACCTTTGGACTAAGATCCAGGTGTCCACA
TAAATAGTTATGTGGTCCCAGAGATCGGGCCCACATCGTCTTCCCTGTCCTACTATCGCC
CTCGATAACGATACTACTCGGTCTCCATGGCCGCGCAGCGGAACCCATGACGTTCTCGGA
AACCCAGACCTCAAGTTCCTCAGGAACATTAGTGAAAGAAGAAGAAAGAAAGGGAGAAAT
ATAAGGTATCGGAGGCTCCTGAAAAATTCTATCTAAATTGCTATTTAAATTATGAAACTG
TAAAACAAAATCTTTTGGGGCTAGTTCCCGTATTACATTAAGAGCCTCCGTCTTACTTGC
TGCGTTAAGAGCCTTGGCGTAAGCGTCATTGGCTGATCGTTGTCCTCCCCGGGCAGATCG
TCCGTCGATCTGAAACTCGCCCCATTGGACGGTGTCTCCGTCCTTGTCCAGATAGGACTT
AACGTCAGAGCTGGATTTAGCTCCCTGAATGTTTGGATGGAAATGGGCGGACCTGGAAGG
GGATATGAGGTCGAAGAATCGTTGATTGGTACAATTGTACTTGCCCTCGAACTGAATGAG
GGCATGCAAATGAGGTTCCCCATTTTCATGTAATTCTCTGCAGATCTTGATGAACAATTT
ATTTGTCGGTGTTTGGAGTTGTCGGAGTTGATCTAATGCCGCCTCTTTCGATAGATTGCA
TTTGGGATACGTGAGGAAATAATTTTTGGCTTTGATGCTAAAACGACCAGCCCTTGGCAT
>KJ888023
CTACGTCTGAGGGCTCTGGTCTTCGCTGTGCGGTGTTGGACTTTGATAGGCACTTGAGAA
CAATGGCTCGTGGAGGGAGACGAAGGTGGCATTCTTTAAAGCCCAGGCTTTAAGGGACGG
ATTCTTTTCCTCGTCCAGAAACTCTTTATATGATGATGTTGGTCCTGGATTGCAGAGGAA
GATAGTGGGAATGCCGCCTTTAATTTGAATCGGCTTTCCGTATTTTGTATTGCTTTGCCA
ATCCCTTTGGGCCCCCATGAATTCTTTGAAGTGTTTGAGGTAGTGGGGGTCGACGTCATC
AATGACGTTGTACCATGCGTCGTTGCTGTAGACCTTTGGACTAAGATCCAGGTGTCCACA
TAAATAGTTATGTGGTCCCAGAGATCGGGCCCACATCGTCTTCCCTGTCCTACTATCGCC
CTCGATAACGATACTACTCGGTCTCCATGGCCGCGCAGCGGAACCCATGACGTTCTCGGA
AACCCAGACCTCAAGTTCCTCAGGAACATTAGTGAAAGAAGAAGAAAGAAAGGGAGAAAT
ATAAGGTATCGGAGGCTCCTGAAAAATTCTATCTAAATTGCTATTTAAATTATGAAACTG
TAAAACAAAATCTTTTGGGGCTAGTTCCCGTATTACATTAAGAGCCTCCGTCTTACTTGC
TGCGTTAAGAGCCTTGGCGTAAGCGTCATTGGCTGATTGTTGTCCTCCCCGGGCAGATCG
TCCGTCGATCTGAAACTCGCCCCATTGGATGGTGTCTCCGTCCTTGTCCAGATAGGACTT
AACGTCAGAGCTGGATTTAGCTCCCTGAATGTTTGGATGGAAATGGGCGGACCTGGAAGG
GGATATGAGGTCGAAGAATCGTTGATTGGTACAATTGTACTTGCCCTCGAACTGAATGAG
GGCATGCAAATGAGGTTCCCCATTTTCATGTAATTCTCTGCAGATCTTGATGAACAATTT
ATTTGTCGGTGTTTGGAGTTGTCGGAGTTGATCTAATGCCGCCTCTTTCGATAGAGTGCA
TTTGGGATACGTGAGGAAATAATTTTTGGCTTTGATGCTAAAACGACCAGCCCTTGGCAT
>KJ887932
CTACGTCTGAGGGCTCTGGTCTTCGCTGTGCGGTGTTGGACTTTGATAGGCACTTGAGAA
CAATGGCTCGTGGAGGGTGACGAAGGTGGCATTCTTTAAAGCCCAGGCTTTAAGGGACGG
ATTCTTTTCCTCTTCCAGAAACTCTTTATATGATGATGTTGGTCCTGGATTGCAGAGGAA
GATAGTGGGAATGCCGCCTTTAATTTGAATCGGCTTTCCGTATTTTGTATTGCTTTGCCA
ATCCCTTTGGGCCCCCATGAATTCTTTGAAGTGTTTGAGGTAGTGGGGGTCGACGTCATC
AATGACGTTGTACCATGCGTCGTTGCTGTAGACCTTTGGACTAAGATCCAGGTGTCCACA
TAAATAGTTATGTGGTCCCAGAGATCGGGCCCACATCGTCTTCCCTGTCCTACTATCGCC
CTCGATAACGATACTACTCGGTCTCCATGGCCGCGCAGCGGAACCCATGACGTTCTCGGA
AACCCAGACCTCAAGTTCCTCAGGAACATTAGTGAAAGAAGAAGAAAGAAAGGGAGAAAT
ATAAGGTATCGGAGGCTCCTGAAAAATCCTATCTAAATTGCTATTTAAATTATGAAACTG
TAAAACAAAATCTTTTGGGGCTAGTTCCCGTATTACATTAAGAGCCTCCGTCTTACTTGC
TGCGTTAAGAGCCTTGGCGTAAGCGTCATTGGCTGATTGTTGTCCTCCCCGGGCAGATCG
TCCGTCGATCTGAAACTCGCCCCATTGGATGGTGTCTCCGTCCTTGTCCAGATAGGACTT
AACGTCAGAGCTGGATTTAGCTCCCTGAATGTTTGGATGGAAATGTGCGGACCTGGAAGG
GGATATGAGGTCGAAGAATCGTTGATTGGTACAATTGTACTTGCCCTCGAACTGAATGAG
GGCATGCAAATGAGGTTCCCCATTTTCATGTAATTCTCTGCAGATCTTGATGAACAATTT
ATTGGTCGGTGTTTGGAGTTGTCGGAGTTGATCTAATGCCGCCTCTTTCGATAGATTGCA
TTTGGGATACGTGAGGAAATAATTTTTGGCTTTGATGCTAAAACGACCAGCCCTTGGCAT
>KJ887931
CTACGTCTGAGGGCTCTGGTCTTCGCTGTGCGGTGTTGGACTTTGATAGGCACTTGAGAA
CAATGGCTCGTGGAGGGTGACGAAGGTGGCATTCTTTAAAGCCCAGGCTTTAAGGGACGG
ATTCTTTTCCTCTTCCAGAAACTCTTTATATGATGATGTTGGTCCTGGATTGCAGAGGAA
GATAGTGGGAATGCCGCCTTTAATTTGAATCGGCTTTCCGTATTTTGTATTGCTTTGCCA
ATCCCTTTGGGCCCCCATGAATTCTTTGAAGTGTTTGAGGTAGTGGGGGTCGACGTCATC
AATGACGTTGTACCATGCGTCGTTGCTGTAGACCTTTGGACTAAGATCCAGGTGTCCACA
TAAATAGTTATGTGGTCCCAGAGATCGGGCCCACATCGTCTTCCCTGTCCTACTATCGCC
CTCGATAACGATACTACTCGGTCTCCATGGCCGCGCAGCGGAACCCATGACGTTCTCGGA
AACCCAGACCTCAAGTTCCTCAGGAACATTAGTGAAAGAAGAAGAAAGAAAGGGAGAAAT
ATAAGGTATCGGAGGCTCCTGAAAAATCCTATCTAAATTGCTATTTAAATTATGAAACTG
TAAAACAAAATCTTTTGGGGCTAGTTCCCGTATTACATTAAGAGCCGCCGTCTTACTTAC
TGCGTTAAGAGCCTTGGCGTAAGCGTCATTGGCTGATTGTTGTCCTCCCCGGGCAGATCG
TCCGTCGATCTGAAACTCGCCCCATTGGATGGTGTCTCCGTCCTTGTCCAGATAGGACTT
AACGTCAGAGCTGGATTTAGCTCCCTGAATGTTTGGATGGAAATGTGCGGACCTGGAAGG
GGATATGAGGTCGAAGAATCGTTGATTGGTACAATTGTACTTGCCCTCGAACTGAATGAG
GGCATGCAAATGAGGTTCCCCATTTTCATGTAATTCTCTGCAGATCTTGATGAACAATTT
ATTGGTCGGTGTTTGGAGTTGTCGGAGTTGATCTAATGCCGCCTCTTTCGATAGATTGCA
TTTGGGATACGTGAGGAAATAATTTTTGGCTTTGATGCTAAAACGACCAGCCCTTGGCAT
>KJ887929
CTACGTCTGAGGGCTCTGGTCTTCGCTGTGCGGTGTTGGACTTTGATAGGCACTTGAGAA
CAATGGCTCGTGGAGGGTGACGAAGGTGGCATTCTTTAAAGCCCAGGCTTTAAGGGACGG
ATTCTTTTCCTCGTCCAGAAACTCTTTATATGATGATGTCGGTCCTGGATTGCAGAGGAA
GATAGTGGGAATGCCGCCTTTAATTTGAATCGGCTTTCCGTATTTTGTATTGCTTTGCCA
ATCCCTTTGGGCCCCCATGAATTCTTTGAAGTGTTTGAGGTAGTGGGGGTCGACGTCATC
AATGACGTTGTACCATGCGTCGTTGCTGTAGACCTTTGGACTAAGATCCAGGTGTCCACA
TAAATAGTTATGTGGTCCCAGAGATCGGGCCCACATCGTCTTCCCTGTCCTACTATCGCC
CTCGATAACGATACTACTCGGTCTCCATGGCCGCGCAGCGGAACCCATGACGTTCTCGGA
AACCCAGACCTCAAGTTCCTCAGGAACATTAGTGAAAGAAGAAGAAAGAAAGGGAGAAAT
ATAAGGTATCGGAGGCTCCTGAAAAATCCTATCTAAATTGCTATTTAAATTATGAAACTG
TAAAACAAAATCTTTTGGGGCTAGTTCCCGTATTACATTAAGAGCCTCCGTCTTACTTGC
TGTGTTAAGAGCCTTGGCGTAAGCGTCATTGGCTGATTGTTGTCCTCCCCGGGCAGATCG
TCCGTCGATCTGAAACTCGCCCCATTGGATGGTGTCCCCGTCCTTGTCCAGATAGGACTT
AACGTCAGAGCTGGATTTAGCTCCCTGAATGTTTGGATGAAAATGTGCGGACCTGGAAGG
GGATATGAGGTCGAAGAATCGTTGATTGGTACAATTGTACTTGCCCTCGAACTGAATGAG
GGCATGCAAATGAGGTTCCCCATTTTCATGTAATTCTCTGCAGATCTTGATGAACAATTT
ATTTGTCGGTGTTTGGAGTTGTCGGAGTTGATATAATGCCGCCTCTTTCGATAGATTGCA
TTTGGGATACGTGAGGAAATAATTTTTGGCTTTGATGCTAAAACGACCAGCCCTTGGCAT
>KJ888028
CTACGTCTGAGGGCTCTGGTCTTCGCTGTGCGGTGTTGGACTTTGATAGGCACTTGAGAA
CAATGGCTCGTGGAGGGTGACGAAGGTGGCATTCTTTAAAGCCCAGGCTTTAAGGGACTG
ATTCTTTTCCTCGTCCAGAAACTCTTTATATGATGATGTTGGTCCTGGATTGCAGAGGAA
GATAGTGGGAATGCCGCCTTTAATTTGAATCGGCTTGCCGTATTTTGTATTGCTTTGCCA
ATCCCTTTGGGCCCCCATGAATTCTTTGAAGTGTTTGAGGTAGTGGGGGTCGACGTCATC
AATGACGTTGTACCATGCGTCGTTGCTGTAGACCTTTGGACTAAGATCCAGGTGTCCACA
TAAATAGTTATGTGGTCCCAGAGATCGGGCCCATATCGTCTTCCCTGTCCTACTATCGCC
CTCGATAACGATACTACTCGGTCTCCATGGCCGCGCAGCGGAACCCATGACGTTCTCGGA
AACCCAGACCTCAAGTTCCTCAGGAACATTAGTGAAAGAAGAAGAAAGAAAGGGAGAAAT
ATAAGGTATCGGAGGCTCCTGAAAAATTCTATCTAAATTGCTATTTAAATTATGAAACTG
TAAAACAAAATCTTTTGGGGCTAGTTCCCGTATTACATTAAGAGCCTCCGTCTTACTTGC
TGTGTTAAGAGCCTTGGCGTAAGCGTCATTGGCTGATTGTTGTCCTCCCCGGGCAGATCG
TCCGTCGATCTGAAACTCGCCCCATTGGATGGTGTCTCCGTCCTTGTCCAGATAGGACTT
AACGTCAGAGCTGGATTTAGCTCCCTGAATGTTTGGATGGAAATGTGCGGACCTGGAAGG
GGATATGAGGTCGAAGAATCGTTGATTGGTACAATTGTACTTGCCCTCGAACTGAATGAG
GGCATGCAAATGAGGTTCCCCATTTTCATGTAATTCTCTGCAGATCTTGATGAACAATTT
ATTTGTCGGTGTTTGGAGTTGTCGGAGTTGATCTAATGCCGCCTCTTTCGATAGATTGCA
TTTGGGATACGTGAGGAAATAATTTTTGGCTTTGATGCTAAAACGACCAGCCCTTGGCAT
>KJ888054
CTACGTCTGAGGGCTCTGGTCTTCGCTGTGCGGTGTTGGACTTTGATAGGCACTTGAGAA
CAATGGCTCGTGGAGGGTGACGAAGGTGGCATTCTTTAAAGCCCAGGCTTTAAGGGACTG
ATTCTTTTCCTCGTCCAGAAACTCTTTATATGATGATGTTGGTCCTGGATTGCAGAGGAA
GATAGTGGGAATGCCGCCTTTAATTTGAATCGGCTTTCCGTATTTTGTATTGCTTTGCCA
ATCCCTCTGGGCCCCCATGAATTCTTTGAAGTGTTTGAGGTAGTGGGGGTCGACGTCATC
AATGACATTGTACCATGCGTCGTTGCTGTAGACCTTTGGACTAAGATCCAGGTGTCCACA
TAAATAGTTATGTGGTCCCAGAGATCGGGCCCACATCGTCTTCCCTGTCCTACTATCGCC
TTCGATAACGATACTACTCGGTCTCCATGGCCGCGCAGCGGAACCCATTACGTTCTCGGA
AACCCAGACCTCAAGTTCCTCAGGAACATTAGTGAAAGAAGAAGAAAGAAAGGGAGAAAT
ATAAGGTATCGGAGGCTCCTGAAAAATTCTATCTAAATTGCTATGTAAATTATGAAACTG
TAAAACAAAATCTTTTGGGGCTAGTTCCCGTATTACATTAAGAGCCTCCGTCTTACTTGC
TGCGTTAAGAGCCTTGGCGTAAGCGTCATTAGCTGATTGTTGTCCTCCCCGGGCAGATCG
TCCGTCGATCTGAAACTCGCCCCATTGGATGGTGTCTCCGTCCTTGTCCAGATAGGACTT
AACGTCAGAGCTGGATTTAGCGCCCTGAATGTTTGGATGGAAATGTGCGGACCTGGAAGG
GGATATGAGGTCGAAGAATCGTTGATTGGTACAATTGTACTTGCCCTCGAACTGAATGAG
GGCATGCAAATGAGGTTCCCCATTTTCATGTAATTCTCTGCAGATCTTGATGAACAATTT
ATTTGTCGGTGTTTGGAGTTGTCGGAGTTGATCTAATGCCGCCTCTTTCGATAGATCGCA
TTTGGGATACGTGAGGAAATAATTTTTGGCTTTGATACTAAAACGACCAGCCCTTGGCAT
>KJ887992
CTACGTCTGAGGGCTCTGGTCTTCGCTGTGCGGTGTTGGACTTTGATAGGCACTTGAGAA
CAATGGCTCGTGGAGGGTGACGAAGGTGGCATTCTTTAAAGCCCAGGCTTTAAGGGACTG
ATTCTTTTCCTCGTCCAGAAACTCTTTATATGATGATGTTGGTCCTGGATTGCATAGGAA
GATAGTGGGAATGCCGCCTTTAATTTGAATCGGCTTTCCGTATTTTGTATTGCTTTGCCA
ATCCCTTTGTGCCCCCATGAATTCTTTAAAGTGTTTGAGGTAGTGGGGGTCGACGTCATC
AATGACGTTGTACCATGCGTCGTTGCTGTAGACCTTTGGACTAAGATCCAGGTGTCCACA
TAAATAGTTATGTGGTCCCAGAGATCGGGCCCACATCGTCTTCCCTGTCCTACTATCGCC
CTCGATAACGATACTACTCGGTCTCCATGGCCGCGCAGCGGAACCCATTACGTTCTCGGA
AACCCAGACCTCAAGTTCCTCAGGAACATTAGTGAAAGAAGAAGAAAGAAAGGGAGAAAT
ATAAGGTATCGGAGGCTCCTGAAAAATTCTATCTAAATTGCTATGTAAATTATGAAACTG
TAAAACAAAATCTTTTGGGGCTAGTTCCCGTATTACATTAAGAGCCTCCGTCTTACTTGT
TGCGTTAAGAGCCTTGGCGTAAGCGTCATTGGCTGATTGTTGTCCTCCCCGGGCAGATCG
TCCGTCGATCTGAAACTCGCCCCATTGGATGGTGTCTCCGTCCTTGTCCAGATAGGACTT
AACGTCAGAGCTGGATTTAGCTCCCTGAATGTTTGGATGGAAATGTGCGGACCTGGAAGG
GGATATGAGGTCGAAGAATCGTTGATTGGTACAATTGTACTTGCCCTCGAACTGAATGAG
GGCATGCAAATGAGGTTCCCCATTTTCATGTAATTCTCTGCAGATCTTGATGAACAATTT
ATTTGTCGGTGTTTGGAGTTGTCGTAGTTGATCTAATGCCGCCTCTTTCGATAGATTGCA
TTTGGGATACGTGAGGAAATAATTTTTGGCTTTGATGCTAAAACGACCAGCCCTTGGCAT
>KJ888010
CTACGTCTGAGGGCTCTGGTCTTCGCTGTGCGGTGTTGGACTTTGATAGGCACTTGAGAA
CAATGGCTCGTGGAGGGTGACGAAGGTGGCATTCTTTAAAGCCCAGGCTTTAAGGGACTG
ATTCTTTTCCTCGTCCAGAAACTCTTTATATGATGATGTTGGTCCTGGATTGCAGAGGAA
GATAGTGGGAATGCCGCCTTTAATTTGAATCGGCTTTCCGTATTTTGTATTGCTTTGCCA
ATCCCTTTGGGCCCCCATGAATTCTTTGAAGTGTTTGAGGTAGTGGGGGTCGACGTCATC
AATGACGTTGTACCATGCGTCGTTGCTGTAGACCTTTGGACTAAGATCCAGGTGTCCACA
TAAATAGTTATGTGGTCCCAGAGATCGGGCCCACATCGTCTTCCCTGTCCTACTATCGCC
CTCGATAACGATACTACTCGGTCTCCATGGCCGCGCAGCGGAACCCATGACGTTCTCGGA
AACCCAGACCTCAAGTTCCTCAGGAACATTAGTGAAAGAAGAAGAAAGAAAGGGAGAAAT
ATAAGGTATCGGAGGCTCCTGAAAAATTCTATCTAAATTGCTATGTAAATTATGAAACTG
TAAAACAAAATCTTTTGGGGCTAGTTCCCGTATTACATTAAGAGCCTCCGTCTTACTTGC
TGCGTTAAGAGCCTTGGCGTAAGCGTCATTGGCTGATTGTTGTCCTCCCCGGGCAGATCG
TCCGTCGATCTGAAACTCGCCCCATTGGATGGTGTCTCCGTCCTTGTCCAGATAGGACTT
AACGTCAGAGCTGGATTTAGCTCCCTGAATGTTTGGATGGAAATGTGCGGACCTGGAAGG
GGATATGAGGTCGAAGAATCGTTGATTGGTACAATTGTACTTGCCTTCGAACTGAATGAG
GGCATGCAAATGAGGTTCCCCATTTTCATGTAATTCTCTGCAGATCTTGATGAACAATTT
ATTTGTCGGTGTTTGGAGTTGTCGGAGTTGATCTAATGCCGCCTCTTTCGATAGATTGCA
TTTGGGATACGTGAGGAAATAATTTTTGGCTTTGATGCTAAAACGACCAGCCCTTGGCAT
>KJ887851
CTACGTCTGAGGGCTCTGGTCTTCGCTGTGCGGTGTTGGACTTTGATAGGCACTTGAGAA
CAATGGCTCGTGGAGGGTGACGAAGGTGGCATTCTTTAAAGCCCAGGCTTTAAGGGACTG
ATTCTTTTCCTCGTCCAGAAACTCTTTATATGATGATGTTGGTCCTGGATTGCAGAGGAA
GATAGTGGGAATGCCGCCTTTAATTTGAATCGGCTTTCCGTATTTTGTATTGCTTTGCCA
ATCCCTTTGGGCCCCCATGAATTCTTTGAAGTGTTTGAGGTAGTGGGGGTCGACGTCATC
AATTACGTTGTACCATGCGTCGTTGCTGTAGACCTTTGGACTAAGATCCAGGTGTCCACA
TAAATAGTTATGTGGTCCCAGAGATCGGGCCCACATCGTCTTCCCTGTCCTACTATCGCC
CTCGATAACGATACTATTCGGTCGCCATGGCCGCGCAGCGGAACCCATGACGTTCTCGGA
AACCCAGACCTCAAGTTCCTCAGGAACATTAGTGAAAGAAGAAGAAAGAAAGGGAGAAAT
ATAAGGTTTCGGAGGCTCCTGAAAAATTCTATCTAAATTGCTATTTAAATTATGAAACTG
TAAAACAAAATCTTTTGGGGCTAGTTCCCGTATTACACTAAGAGCCTCCGTCTTACTTGC
TGCGTTAAGAGCCTTGGCGTAAGCGTCATTGGCTGATTGTTGTCCTCCCCGGGCAGATCG
TCCGTCGATCTGAAACTCGCCCCATTGGATGGTGTCTCCGTCCTTGTCCAGATAGGACTT
AACGTCAGAGCTGGATTTAGCTCCCTGAATGTTTGGATGGAAATGTGCGGACCTGGAAGG
GGATATGAGGTCGAAGAATCGTTGATTGGTACAATTGTACTTGCCCTCGAACTGAATGAG
GACATGCAAATGAGGTTCCCCATTTTCATGTAATTCTCTGCAGATCTTGATGAACAATTT
ATTTGTCGGTGTTTGGAGTTGTCGGAGTTGATCTAATGCCGCCTCTTTCGATAGATCGCA
TTTGGGATACGTGAGGAAATAATTTTTGGCTTTGATGCTAAAACGACCAGCCCTTGGCAT
>KJ887841
CTACGTCTGAGGGCTCTGGTCTTCGCTGTGCGGTGTTGGACTTTGATAGGCACTTGAGAA
CAATGGCTCGTGGAGGGTGACGAAGGTGGCATTCTTTAAAGCCCAGGCTTTAAGGGACTG
ATTCTTTTCCTCGTCCAGAAACTCTTTATATGATGATGTTGGTCCTGGATTGCAGAGGAA
GATAGTGGGAATGCCGCCTTTAATTTGAATCGGCTTTCCGTATTTTGTATTGCTTTGCCA
ATCCCTTTGGGCCCCCATGAATTCTTTGAAGTGTTTGAGGTAGTGGGGGTCGACGTCATC
AATTACGTTGTACCATGCGTCGTTGCTGTAGACCTTTGGACTAAGATCCAGGTGTCCACA
TAAATAGTTATGTGGTCCCAGAGATCGGGCCCACATCGTCTTCCCTGTCCTACTATCGCC
CTCGATAACGATACTATTCGGTCGCCATGGCCGCGCAGCGGAACCCATGACGTTCTCGGA
AACCCAGACCTCAAGTTCCTCAGGAACATTAGTGAAAGAAGAAGAAAGAAAGGGAGAAAT
ATAAGGTTTCGGAGGCTCCTGAAAAATTCTATCTAAATTGCTATTTAAATTATGAAACTG
TAAAACAAAATCTTTTGGGGCTAGTTCCCGTATTACACTAAGAGCCTCCGTCTTACTTGC
TGCGTTAAGAGCCTTGGCGTAAGCGTCATTGGCTGATTGTTGTCCTCCCCGGGCAGATCG
TCCGTCGATCTGAAACTCGCCCCATTGGATGGTGTCTCCGTCCTTGTCCAGATAGGACTT
AACGTCAGAGCTGGATTTAGCTCCCTGAATGTTTGGATGGAAATGTGCGGACCTGGAAGG
GGATATGAGATCGAAGAATCGTTGATTGGTACAATTGTACTTGCCCTCGAACTGAATGAG
GACAGGCAAATGAGGTTCCCCATTTTCATGTAATTCTCTGCAGATCTTGATGAACAATTT
ATTTGTCGGTGTTTGGAGTAGTGGGAGTTGATCTAATGCCGCCTCTTTCGATAGATCGCA
TTTGGGATACGTGAGGAAATAATTTTTGGCTTTGATGCTAAAACGACCAGCCCTTGGCAT
>KJ888037
CTACGTCTGAGGGCTCTGGTCTTCGCTGTGCGGTGTTGGACTTTGATAGGCACTTGAGAA
CAATGGCTCGTGGAGGGTGACGAAGGTGGCATTCTTTAAAGCCCAGGCTTTAAGGGACTG
ATTCTTTTCCTCGTCCAGAAACTCTTTATATGATGATGTTGGTCCTGGATTGCAGAGGAA
GATAGTGGGAATGCCGCCTTTAATTTGAATCGGCTTTCCGTATTTTGTATTGCTTTGCCA
ATCCCTTTGGGCCCCCATGAATTCTTTGAAGTGTTTGAGGTAGTGGGGGTCGACGTCATC
AATGACATTGTACCATGCGTCGTTGCTGTAGACCTTTGGACTAAGATCCAGGTGTCCACA
TAAATAGTTATGTGGTCCCAGAGATCGGGCCCACATCGTCTTCCCTGTCCTACTATCGCC
CTCGATAACGATACTACTCGGTCTCCATGGCCGCGCAGCGGAACCCATGACGTTCTCGGA
AACCCAGACCTCAAGTTCCTCAGGAACATTAGTGAAAGACGAAGAAAGAAAGGGAGAAAT
ATAAGGTATCGGAGGCTCCTGAAAAATTCTATCTAAATTGCTATTTAAATTATGAAACTG
TAAAACAAAATCTTTTGGGGCTAGTTCCCGTATTACATTAAGAGCCTCCGTCTTACTTGC
TGCGTTAAGAGCCTTGGCGTAAGCGTCATTGGCTGATTGTTGTCCTCCCCGGGCAGATCG
TCCGTCGATCTGAAACTCGCCCCATTGGATGGTGTCTCCGTCCTTGTCCAGATAGGACTT
AACGTCAGAGCTGGATTTAGCTCCCTGAATGTTTGGATGGAAATGTGCGGACCTGGAAGG
GGATATGAGGTCGAAGAATCGTTGATTGGTACAATTGTACTTGCCCTCGAATTGAATGAG
GGCATGCAAATGAGGTTCCCCATTTTCATGTAATTCTCTGCAGATCTTGATGAACAATTT
ATTTGTCGGTGTTTGGAGTTGTCGGAGTTGATCTAATGCCGCCTCTTTCGATAGAGTGCA
TTTGGGATACGTGAGGAAATAATTTTTAGCTTTGATGCTAAAACGACCAGCCCTTGGCAT
>KJ888019
CTACGTCTGAGGGCTCTGGTCTTCGCTGTGCGGTGTTGGACTTTGATAGGCACTTGAGAA
CAATGGCTCGTGGAGGGTGACGAAGGTGGCATTCTTTAAAGCCCAGGCTTTAAGGGACTG
ATTCTTTTCCTCGTCCAGAAACTCTTTATATGATGATGTTGGTCCTGGATTGCAGAGGAA
GATAGTGGGAATGCCGCCTTTAATTTGAATCGGCTTTCCGTATTTTGTATTGCTTTGCCA
ATCCCTTTGGGCCCCCATGAATTCTTTGAAGTGTTTGAGGTAGTGGGGGTCGACGTCATC
AATGACGTTGTACCATGCGTCGTTGCTGTAGACCTTTGGACTAAGATCCAGGTGTCCACA
TAAATAGTTATGTGGTCCCAGAGATCGGGCCCACATCGTCTTCCCTGTCCTACTATCGCC
CTCGATAACGATACTACTCGGTCTCCATGGCCGCGCAGCGGAACCCATGACGTTCTCGGA
AACCCAAACCTCAAGTTCCTCAGGAACAGTAGTGAAAGAAGAAGAAAGAAAGGGAGAAAT
ATAAGGTATCGGAGGCTCCTGAAAAATTCTATCTAAATTGCTATTTAAATTATGAAACTG
TAAAACAAAATCTTTTGGGGCTAGTTCCCGTATTACATTAAGAGCCTCCGTCTTACTTGC
TGCGTTAAGAGCCTTGGCGTAAGCGTCATTGGCTGATTGTTGTCCTCCCCGGGCAGATCG
TCCGTCGATCTGAAACTCGCCCCATTGGATGGTGTCTCCGTCCTTGTCCAGATAGGACTT
AACGTCAGAGCTGGATTTAGCTCCCTGAATGTTTGGATGGAAATGTGCGGACCTGGAAGG
GGATACGAGGTCGAAGAATCGTTGATTGGTACAATTGTACTTGCCCTCGAATTGAATGAG
GGCATGCAAATGAGGTTCCCCATTTTCATGTAATTCTCTGCAGATCTTGATGAACAATTT
ATTTGTCGGTGTTTGGAGTTGTCGGAGTTGATCTAATGCCGCCTCTTTCGATAGATTGCA
TTTGGGATACGTGAGGAAATAATTTTTGGCTTTGATGCTAAAACGACCAGCCCTTGGCAT
>KJ887961
CTACGTCTGAGGGCTCTGGTCTTCGCTGTGCGGTGTTGGACTTTGATGGGCACTTGAGAA
CAATGGCTCGTGGAGGGTGACGAAGGTGGCATTCTTTAAAGCCCAGGCTTTAAGGGACTG
ATTCTTTTCCTCGTCCAGAAACTCTTTATATGAAGATGTTGGTCCTGGATTGCAGAGGAA
GATAGTGGGAATGCCGCCTTTAATTTGAATCGGCTTTCCGTATTTTGTATTGCTTTGCCA
ATCCCTTTGGGCCCCCATGAATTCTTTGAAGTGTTTGAGGTAGTGGGGGTCGACGTCATC
AATGACGTTGTACCATGCGTCGTTGCTGTAGACCTTTGGACTAAGATCCAGGTGTCCACA
TAAATAGTTATGTGGTCCCAGAGATCGGGCCCACATCGTCTTCCCTGTCCTACTATCGCC
CTCGATAACGATACTACTCGGTCTCCATGGCCGCGCAGCGGAACCCATGACGTTCTCGGA
AACCCAGACCTCAAGTTCCTCAGGAACATTAGTGAAAGAAGAAGAAAGAAAGGGAGAAAT
ATAAGGTATCGGAGGCTCCTGAAAAATTCTATCTAAATTGCTATTTAAATTATGAAACTG
TAAAACAAAATCTTTTGGGGCTAGTTCCCGTATGACATTAAGAGCCTCCGTCTTACTTGC
TGCGTTAAGAGCCTTGGCGTAAGCGTCATTGGCTGATTGTTGTCCTCCCCGGGCAGATCG
TCCGTCGATCTGAAACTCGCCCCATTGGATGGTGTCTCCGTCCTTGTCCAGATAGGACTT
AACGTCAGAGCTGGATTTAGCTCCCTGAATGTTTGGATGGAAATGTGCGGACCTGGAAGG
GGATATGAGGTCGAAGAATCGTTGATTGGTACAATTGTACTTGCCCTCGAATTGAATGAG
GGCATGCAAATGAGGTTCCCCAGTTTCATGTAATTCTCTGCAGATCTTGATAAACAATTT
ATTCGTCGGTGTTTGGAGTTGACGGAGTTGATCTAATGCCGCCTCTTTCGATAGATTGCA
TTTGGGATACGTGAGGAAATAATTTTTGGCTTTTATGCTAAAACGACCAGCCCTTGGCAT
>KJ887965
CTACGTCTGAGGGCTCTGGTTTTGGCTGTGCGGTGTTGGACTTTGATAGGCACTTGAGAA
CAATGGCTCGTGGAGGGTGACGAAGGTGGCATTCTTTAAAGCCCAGGCTTTAAGGGACTG
ATTCTTTTCCTCGTCCAGAAACTCTTTATATGATGATGTTGGTCCTGGATTGCAGAGGAA
GATAGTGGGAATGCCGCCTTTAATTTGAATCGGCTTTCCGTATTTTGTATTGCTTTGCCA
ATCCCTTTGGGCCCCCATGAATTCTTTGAAGTGTTTGAGGTAGTGGGGGTCGACGTCATC
AATGACGTTGTACCATGCGTCGTTGCTGTAGACCTTTGGACTAAGATCCAGGTGTCCACA
TAAATAGTTATGTGGTCCCAGAGATCGGGCCCACATCGTCTTCCCTGTCCTACTATCGCC
CTCGATAACGATACTACTCGGTCTCCATGGCCGCGCAGCGGAACCCATGACGTTCTCGGA
AACCCAGACCTCAAGTTCCTCAGGAACATTAGTGAAAGAAGAAGAAAGAAAGGGAGAAAT
ATAAGGTATCGGAGGCTCCTGAAAAATTCTATCTAAATTGCTATTTAAATTATGAAACTG
TAAAACAAAATCTTTTGGGGCTAGTTCCCGTATTACATTAAGAGCCTCCGTCTTACTTGC
TGCGTTAAGAGCCTTGGCGTAAGCGTCATTTGCAGATTGTTGTCCTCCCCGGGCAGATCG
TCCGTCGATCTGAAACTCGCCCCATTGGATGGTGTCTCCGTCCTTGTCCAGATAGGACTT
AACGTCAGAGCTGGATTTAGCTCCCTGAATGTTTGGATGGAAATGGGCGGACCTGGAAGG
GGATATGAGGTCGAAGAATCGTTGATTGGTACAATTGTACTTGCCCTCGAATTGAATGAG
GGCATGCAAATGAGGTTCCCCATTTTCATGTAATTCTCTGCAGATCTTGATGAACAATTT
ATTTGTCGGTGTGTGGAGTTGTCGGAGTTGATCTAATGCCGCCTCTTTCGATAGATTGCA
TTTGGGATACGTGAGGAAATAATTTTTGGCTTTGATGCTAAAACGACCAGCCCTTGGCAT
>KJ887958
CTACGTCTGAGGGCTCTGGTCTTCGCTGTGCGGTGTTGGACTTTGATAGGCACTTGAGAA
CAATGGCTCGTGGAGGGTGACGAAGGTGGCATTCTTTAAAGCCCAGGCTTTAAGGGACTG
ATTCTTTTCCTCGTCCAGAAACTCTTTATATGATGATGTTGGTCCTGGATTGCAGAGGAA
GATAGTGGGAATGCCGCCTTTAATTTGAATCGGCTTTCCGTATTTTGTATTGCTTTGCCA
ATCCCTTTGGGCCCCCATGAATTCTTTGAAGTGTTTGAGGTAGTGGGGGTCGACGTCATC
AATGACGTTGTACCATGCGTCGTTGCTGTAGACCTTTGGACTAAGATCCAGGTGTCCACA
TAAATAGTTATGTGGTCCCAGAGATCGGGCCCACATCGTCTTCCCTGTCCTACTATCGCC
CTCGATAACGATACTACTCGGTCTCCATGGCCGCGCAGCGGAACCCATTACGTTCTCGGA
AACCCAGACCTCAAGTTCCTCAGGAACATTAGTGAAAGAAGAAGAAAGAAAGGGAGAAAT
ATAAGGTATCGGAGGCTCCTGAAAAATTCTATCTAAATTGCTATTTAAATTATGAAACTG
TAAAACAAAATCTTTTGGGGCTAGTTCTCGTATTACATTAAGAGCCTCCGTCTTACTTGC
TGCGTTAAGAGCCTTGGCGTAAGCGTCATTTGCAGATTGTTGTCCGCCCCGGGCAGATCG
TCCGTCGATCTGAAACTCGCCCCATTGGATGGTGTCTCCGTCCTTGTCCAGATAGGACTT
AACGTCAGAGCTGGATTTAGCTCCCTGAATGTTTGGATGGAAATGGGCGGACCTGGAAGG
GGATATGAGGTCGAAGAATCGTTGATTGGTACAATTGTACTTGCCCTCGAATTGAATGAG
GGCATGCAAATGAGGTTCCCCATTTTCATGTAATTCTCTGCAGATCTTGATGAACAATTT
ATTTGTCGGTGTTTGGAGTTGTCGGAGTTGATCTAATGCCGCCTCTTTCGATAGATTGCA
TTTGGGATACGTGAGGAAATAATTTTTGGCTTTGATGCTAAAACGACCAGCCCTTGGCAT
>KJ888029
CTACGTCTGAGGGCTCTGGTCTTCGCTGTGCGGTGTTGGACTTTGATAGGCACTTGAGAA
CAATGGCTCGTGGAGGGTGACGAAGGTGGCATTCTTTAAAGCCCAGGCTTTAAGGGACTG
ATTCTTTTCCTCGTCCAGAAACTCTTTATATGAGGATGTTGGTCCTGGATTGCAGAGGAA
GATAGTGGGAATGCCGCCTTTAATTTGAATCGGCTTTCCGTATTTTGTATTGCTTTGCCA
ATCCCTTTGGGCCCCCATGAATTCTTTGAAGTGTTTGAGGTAGTGGGGGTCGACGTCATC
AATGACGTTGTACCATGCGTCGTTGCTGTAGACCTTTGGACTAAGATCCAGGTGTCCACA
TAAATAGTTATGTGGTCCCAGAGATCGGGCCCACATCGTCTTCCCTGTCCTACTATCGCC
CTCGATAACGATACTACTCGGTCTCCATGGCCGCGCAGCGGAACCCATGACGTTCTCGGA
AACCCATACCTCAAGTTCCTCAGGAACATTAGTGAAAGAAGAAGAAAGAAAGGGAGAAAT
ATAAGGTATTGGAGGCTCCTGAAAAATTCTATCTAAATTGCTATTTAAATTATGAAACTG
TAAAACAAAATCTTTTGGGGCTAGTTCCCGTATTACATTAAGAGCCTCCGTCTTACTTGC
TGCGTTAAGAGCCTTGGCGTAAGCGTCATTGGTTGATTGTTGTCCGCCCCGGGCAGATCG
TCCGTCGATCTGAAACTCGCCCCATTGGATGGTGTCTCCGTCCTTGTCCAGATAGGACTT
AACGTCAGAGCTGGATTTAGCTCCCTGAATGTTTGGATGGAAATGTGCGGACCTGGAAGG
GGATATGAGGTCGAAGAATCGTTGATTGGTACAATTGTACTTGCCCTCGAACTGAATGAG
GGCATGCAAATGAGGTTCCCCATTTTCATGTAATTCTCTGCAGATCTTGATGAACAATTT
ATTTGTCGGTGTTTGGAGTTGTCGGAGTTGATCTAATGCCGCCTCTTTCGATAGATTGCA
TTTGGGATACGTGAGGAAATAATTTTTGGCTTTGATGCTAAAACGACCAGCCCTTGGCAT
>KJ887967
CTACGTCTGAGGGCTCTGGTCTTCGCTGTGCGGTGTTGGACTTTGATAGGCACTTGAGAA
CAATGGCTCGTGGAGGGTGACGAAGGTGGCATTCTTTAAAGCCCAGGCTTTAAGGGACTG
ATTCTTTTCCTCGTCCAGAAACTCTTTATATGATGATGTTGGTCCTGGATTGCATAGGAA
GATAGTGGGAATGCCGCCTTTAATTTGAATCGGCTTTCCGTATTTTGTATTGCTTTGCCA
ATCCCTTTGGGCCCCCATGAATTCTTTGAAGTGTTTGAGGTAGTGGGGGTCGACGTCATC
AATGACGTTGTACCATGCGTCGTTGCTGTAGACCTTTGGACTAAGATCCAGGTGTCCACA
TAAATAGTTATGTGGTCCCAAAGATCGGGCCCACATCGTCTTCCCTGTCCTACTATCGCC
CTCGATAACGATACTACTCGGTCTCCATGGCCGCGCAGCGGAACTTATGACGTTCTCGGA
AACCCAGACCTCAAGTTCCTCAGGAACATTAGTGAAAGAAGAAGAAAGAAAGGGAGAAAT
ATAAGGTATCGGAGGCTCCTGAAAAATTCTATCTAAATTGCTATTTAAATTATGAAACTG
TAAAACAAAATCTTTTGGGGCTAGTTCCCGTATTACATTAAGAGCCTCCGTCTTACTTGC
TGCGTTAAGAGCCTTGGCGTAAGCGTCATTGGCCGATTGTTGTCCGCCCCGGGCAGATCG
TCCGTCGATCTGAAACTCGCCCCATTGGATGGTGTCTCCGTCCTTGTCCAGATAGGACTT
GACGTCAGAGCTGGATTTAGCTCCCTGAATGTTTGGATGGAAATGTGCGGACCTGGAAGG
GGATATGAGGTCGAAGAATCGTTGATTGGTACAATTGTACTTGCCCTCGAACTGAATGAG
GGCATGCAAATGAGGTTCCCCATTTTCATGTAATTCTCTGCAGATCTTGATGAACAATTT
ATTTGTCGGTGTTTGGAGTTGTCGGAGTTGATCTAATGCCGCCTCTTTCGATAGATTGCA
TTTGGGATACGTGAGGAAATAATTTTTGGCTTTGATGCTAAAACGACCAGCCCTTGGCAT
>KJ887868
CTACGTCTGAGGGCTCTGGTCTTCGCTGTGCGGTGTTGGACTTTGATAGGCACTTGAGAA
CAATGGCTCGTGGAGGGTGACGAAGGTGGCATTCTTTAAAGCCCAGGCTTTAAGGGACTG
ATTCTTTTCCTCGTCCAGAAACTCTTTATATGATGATGTTGGTCCTGGATTGCAGAGGAA
GATAGTGGGAATGCCGCCTTTAATTTGAATCGGCTTTCCGTATTTTGTATTGCTTTGCCA
ATCCCTTTGGGCCCCCATGAATTCTTTGAAGTGTTTGAGGTAGTGGGGGTCGACGTCATC
AATGACGTTGTACCATGCGTCGTTGCTGTAGACCTTTGGACTAAGATCCAGGTGTCCACA
TAAATAGTTATGTGGTCCCAGAGATCGGGCCCACACCGTCTTCCCTGTCCTACTATCGCC
CTCGATAACGATACTACTCGGTCTCCATGGCCGCGCAGCGGAACCCATGACGTTCTCGGA
AACCCAGACCTCAAGTTCCTCAGGAACATTAGTGAAAGAAGAAGAAAGAAAGGGAGAAAT
ATAAGGTATCGGAGGCTCCTGAAAAATTCTATCTAAATTGCTATTTAAATTATGAAACTG
TAAAACAAAATCTTTTGGGGCTAATTCCCGTATTACATTAAGAGCCTCCGTCTTACTTGC
TGCGTTAAGAGCCTTGGCGTAAGCGTCATTGGCGGATTGTTGTCCTCCCCGGGCAGATCG
TCCGTCGATCTGAAACTCGCCCCATTGGATGGTGTCTCCGTCCTTGTCCAGATAGGACTT
AACGTCAGAGCTGGATTTAGCTCCCTGAATGTTTGGATGGAAATGTGCGGACCTGGAAGG
GGATATGAGGTCGAAGAATCGTTGATTGGTACAATTGTACTTGCCCTCGAACTGAATGAG
GGCATGCAAATGAGGTTCCCCATTTTCATGTAATTCTCTGCAGATCTTGATGAACAATTT
ATTTGTCGGTGTTTGGAGTTGTCGGAGTTGATCTAATGCCGCCTCTTTCGATAGATTGCA
TTTGGGATACGTGAGGAAATAATTTTTGGCTTTGATGCTAAAACGACCAGCCCTTGGCAT
>KJ888001
CTACGTCTGAGGGCTCTGGTCTTCGCTGTGCGGTGTTGGACTTTGATAGGCACTTGAGAA
CAATGGCTCGTGGAGGGTGACGAAGGTGGCATTCTTTAAAGCCCAGGCTTTAAGGGACTG
ATTCTTTTCCTCGTCCAGAAACTCTTTATATGATGATGTTGGTCCTGGATTGCAGAGGAA
GATAGTGGGAATGCCGCCTTTAATTTGAATCGGCTTTCCGTATTTTGTATTGCTTTGCCA
ATCCCTTTGGGCCCCCATGAATTCTTTGAAGTGTTTTAGGTAGTGGGGGTCGACGTCATC
AATGACGTTGTACCATGCGTCGTTGCTGTAGACCTTTGGACTAAGATCCAGGTGTCCACA
TAAATAGTTATGTGGTCCCAGAGATCGGGCCCACATCGTCTTCCCTGTCCTACTATCGCC
CTCGATAACGATACTACTCGGTCTCCATGGCCGCGCAGCGGAACCCATGACGTTCTCGGA
AACCCAGACCTCAAGTTCCTCAGGAACATTAGTGAAAGAAGAAGAAAGAAAGGGAGAAAT
ATAAGGTATCGGAGGCTCCTGAAAAATTCTATCTAAATTGCTATTTAAATTATGAAACTG
TAAAACAAAATCTTTTGGGGCTAGTTCCCGTATTACATTAAGAGCCTCCGTCTTACTTGC
TGCGTTAAGAGCCTTGGCGTAAGCGTCATTGGCTGATTGTTGTCCTCCCCGGGCAGATCG
TCCGTCGATCTGAAACGCGCCCCATTGGATGGTGTCTCCGTCCTTGTCCAGATAGGACTT
AACGTCAGAGCTGGATTTAGCTCCCTGAATGTTTGGATGGAAATGTGCGGATCTGGAAGG
GGATATGAGGTCGAAGAATCGTGGATTGGTACAATTGTACTTTCCCTCGAACTGAATGAG
GGCATGCAAATGAGGTTCCCCATTTTCATGTAATTCTCTGCAGATCTTGATGAACAATTT
ATTTGTCGGTGTTTGGAGTTGTCGGAGTTGATCTAATGCCGCCTCTTTCGATAGATTGCA
TTTGGGATACGTGAGGAAATAATTTTTGGCTTTGATGCTAAAACGACCAGCCCTTGGCAT
>KJ887820
CTACGTCTGAGGGCTCTGGTCTTCGCTGTGCGGTGTTGGACTTTGATAGGCACTTGAGAA
CAATGGCTCGTGGAGGGTGACGAAGGTGGCATTCTTTAAAGCCCAGGCTTTAAGGGACTG
ATTCTTTTCCTCGTCCAGAAACTCTTTATATGATGATGTTGGTCCTGGATTGCAGAGGAA
GATAGTGGGAATGCCGCCTTTAATTTGAATCGGCTTTCCGTATTTTGTATTGCTTTGCCA
ATCCCTTTGGGCCCCCATGAATTCTTTGAAGTGTTTTAGGTAGTGGGGGTCGACGTCATC
AATGACGTTGTACCATGCGTCGTTGCTGTAGACCTTTGGACTAAGATCCAGGTGTCCACA
TAAATAGTTATGTGGTCCCAGAGATCGGGCCCACATCGTCTTCCCTGTCCTACTATCGCC
CTCGATAACGATACTACTCGGTCTCCATGGCCGCGCAGCGGAACCCATGACGTTCTCGGA
AACCCAGACCTCAAGTTCCTCAGGAACATTAGTGAAAGAAGAAGAAAGAAAGGGAGAAAT
ATAAGGTATCGGAGGCTCCTGAAAAATTCTATCTAAATTGCTATTTAAATTATGAAACTG
TAAAACAAAATCTTTTGGGGCTAGTTCCCGTATTACATTAAGAGCCTCCGTCTTACTTGC
TGCGTTAAGAGCCTTGGCGTAAGCGTCATTGGCTGATTGTTGTCCTCCCCGGGCAGATCG
TCCGTCGATCTGAAACTCGCCCCATTGGATGGTGTCTCCGTCCTTGTCCAGATAGGACTT
AACGTCAGAGCTGGATTTAGCTCCCTGAATGTTTGGATGGAAATGTGCGGATCTGGAAGG
GGATATGAGGTCGAAGAATCGTGGATTGGTACAATTGTACTTTCCCTCGAACTGAATGAG
GGCATGCAAATGAGGTTCCCCATTTTCATGTAATTCTCTGCAGATCTTGATGAACAATTT
ATTTGTCGGTGTTTGGAGTTGTCGGAGTTGATCTAATGCCGCCTCTTTCGATAGATTGCA
TTTGGGATACGTGAGGAAATAATTTTTGGCTTTGATGCTAAAACGACCAGCCCTTGGCAT
>KJ887855
CTACGTCTGAGGGCTCTGGTCTTCGCTGTGCGGTGTTGGACTTTGATAGGCACTTGAGAA
CAATGGCTCGTGGAGGGTGACGAAGGTGGCATTCTTTAAAGCCCAGGCTTTAAGGGACTG
ATTCTTTTCCTCGTCCAGAAACTCTTTATATGATGATGTTGGTCCTGGATTGCAGAGGAA
GATAGTGGGAATGCCGCCTTTAATTTGAATCGGCTTTCCGTATTTTGTATTGCTTTGCCA
ATCCCTTTGGGCCCCCATGAATTCTTTGAAGTGTTTTAGGTAGTGGGGGTCGACGTCATC
AATGACGTTGTACCATGCGTCGTTGCTGTAGACCTTTGGACTAAGATCCAGGTGTCCACA
TAAATAGTTATGTGGTCCCAGAGATCGGGCCCACATCGTCTTCCCTGTCCTACTATCGCC
CTCGATAACGATACTACTCGGTCTCCATGGCCGCGCAGCGGAACCCATGACGTTCTCGGA
AACCCAGACCTCAAGTTCCTCAGGAACATTAGTGAAAGAAGAAGAAAGAAAGGGAGAAAT
ATAAGGTATCGGAGGCTCCTGAAAAATTCTATCTAAATTGCTATTTAAATTATGAAACTG
TAAAACAAAATCTTTTGGGGCTAGTTCCCGTATTACATTAAGAGCCTCCGTCTTACTTGC
TGCGTTAAGAGCCTTGGCGTAAGCGTCATTGGCTGATTGTTGTCCTCCCCGGGCAGATCG
TCCGTCGATCTGAAACTCGCCCCATTGGATGGTGTCTCCGTCCTTGTCCAGATAGGACTT
AACGTCAGAGCTGGATTTAGCTCCCTGAATGTTTGGATGGAAATGTGCGGATCTGGAAGG
GGATATGAGGTCGAAGAATCGTGGATTGGTACAATTGTACTTTCCCTCGAACTGAATGAG
GGCATGCAAATGAGGTTCCCCATTTTCATGTAATTCTCTGCAGATCTTGATGAACAATTT
ATTTGTCGGTGTTTGGAGTTGTCTGAGTTGATCTAATGCCGCCTCTTTCGATAGATTGCA
TTTGGGATACGTGAGGAAATAATTTTTGGCTTTGATGCTAAAACGACCAGCCCTTGGCAT
>KJ888002
CTACGTCTGAGGGCTCTGGTCTTCGCTGTGCGGTGTTGGACTTTGATAGGCACTTGAGAA
CAATGGCTCGTGGAGGGTGACGAAGGTGGCATTCTTTAAAGCCCAGGCTTTAAGGGACTG
ATTCTTTTCCTCGTCCAGAAACTCTTTATATGATGATGTTGGTCCTGGATTGCAGAGGAA
GATAGTGGGAATGCCGCCTTTAATTTGAATCGGCTTTCCGTATTTTGTATTGCTTTGCCA
ATCCCTTTGGGCCCCCATGAATTCTTTGAAGTGTTTTAGGTAGTGGGGGTCGACGTCATC
AATGACGTTGTACCATGCGTCGTTGCTGTAGACCTTTGGACTAAGATCCAGGTGTCCACA
TAAATAGTTATGTGGTCCCAGAGATCGGGCCCACATCGTCTTCCCTGTCCTACTATCGCC
CTCGATAACGATACTACTCGGTCTCCATGGCCGCGCAGCGGAACCCATGACGTTCTCGGA
AACCCAGACCTCAAGTTCCTCAGGAACATTAGTGAAAGAAGAAGAAAGAAAGGGAGAAAT
ATAAGGTATCGGAGGCTCCTGAAAAATTCTATCTAAATTGCTATTTAAATTATGAAACTG
TAAAACAAAATCTTTTGGGGCTAGTTCCCGTATTACATTAAGAGCCTCCGTCTTACTTGC
TGCGTTAAGAGCCTTGGCGTAAGCGTCATTGGCTGATTGTTGTCCTCCCCGGGCAGATCG
TCCGTCGATCTGAAACTCGCCCCATTGGATGGTGTCTCCGTCCTTGTCCAGATAGGACTT
AACGTCAGAGCTGGATTTAGCTCCCTGAATGTTTGGATGGAAATGTGCGGATCTGGAAGG
GGATATGAGGTCGAAGAATCGTGGATTGGTACAATTGTACTTTCCCTCGAACTGAATGAG
GGCATGCAAATGAGGTTCCCCATTTTCATGTAATTCTCTGCAGATCTTGATGAACAATTT
ATTTGTCGGTGTTTGGAGTTGTCGGAGTTGATCTAATGCCGCCTCTTTCGATAGATTGCA
TTTGGGATACGTGAGAAAATAATTTTTGGCTTTGATGCTAAAACGACCAGCCCTTGGCAT
>KJ888015
CTACGTCTGAGGGCTCTGGTCTTCGCTGTGCGGTGTTGGACTTTGATAGGCACTTGAGAA
CAATGGCTCGTGGAGGGTGACGAAGGTGGCATTCTTTAAAGCCCAGGCTTTAAGGGACTG
ATTCTTTTCCTCGTCCAGAAACTCTTTATATGATGATGTTGGTCCTGGATTGCAGAGGAA
GATAGTGGGAATGCCGCCTTTAATTTGAATCGGCTTTCCGTATTTTGTATTGCTTTGCCA
ATCCCTTTGGGCCCCCATGAATTCTTTGAAGTGTTTTAGGTAGTGGGGGTCGACGTCATC
AATGACGTTGTACCATGCGTCGTTGCTGTAGACCTTTGGACTAAGATCCAGGTGTCCACA
TAAATAGTTATGTGGTCCCAGAGATCGGGCCCACATCGTCTTCCCTGTCCTACTATCGCC
CTCGATAACGATACTACTCGGTCTCCATGGCCGCGCAGCGGAACCCATGACGTTCTCGGA
AACCCAGACCTCAAGTTCCTCAGGAACATTAGTGAAAGAAGAAGAAAGAAAGGGAGAAAT
ATAAGGTATCGGAGGCTCCTGAAAAATTCTATCTAAATTGCTATTTAAATTATGAAACTG
TAAAACAAAATCTTTTGGGGCTAGTTCCCGTATTACATTAAGAGCCTCCGTCTTACTTGC
TGCGTTAAGAGTCTTGGCGTAAGCGTCATTGGCTGATTGTTGTCCTCCCCGGGCAGATCG
TCCGTCGATCTGAAACTCGCCCCATTGGATGGTGTCGCCGTCCTTGTCCAGATAGGACTT
AACGTCAGAGCTGGATTTAGCTCCCTGAATGTTTGGATGGAAATGTGCGGATCTGGAAGG
GGATATGAGGTCGAAGAATCGTGGATTGGTACAATTGTACTTTCCCTCGAACTGAATGAG
GGCATGCAAATGAGGTTCCCCATTTTCATGTAATTCTCTGCAGATCTTGATGAACAATTT
ATTTGTCGGTGTTTGGAGTTGTCGGAGTTGATCTAATGCCGCCTCTTTCGATAGATTGCA
TTTGGGATACGTGAGGAAATAATTTTTGGCTTTGATGCTAAAACGACCAGCCCTTGGCAT
>KJ887826
CTACGTCTGAGGGCTCTGGTCTTCGCTATGCGGTGTTGGACTTTGATAGGCACTTGAGAA
CAATGGCTCGTGGAGGGTGACGAAGGTGGCATTCTTTAAAGCCCAGGCTTTAAGGGACTG
ATTCTTGTCCTCGTCCAGAAACTCTTTATATGATGATGTTGGTCCTGGATTGCAGAGGAA
GATAGTGGGAATGCCGCCTTTAATTTGAATCGGCTTTCCGTATTTTGTATTGCTTTGCCA
ATCCCTTTGGGCCCCCATGAATTCTTTGAAGTGTTTGAGGTAGTGGGGGTCGACGTCATC
AATGACGTTGTACCATGCGTCGTTGCTGTAGACCTTTGGACTAAGATCCAGGTGTCCACA
TAAATAGTTATGTGGTCCCAGAGATCGGGCCCACATCGTCTTCCCTGTCCTACTATCGCC
CTCGATAACGATACTACTCGGTCTCCATGGCCGCGCAGCGGAACCCATGACGTTCTCGGA
AACCCAGACCTCAAGTTCCTCAGGAACATTAGTGAAAGAAGAAGAAAGAAAGGGAGAAAT
ATAAGGTATCGGAGGCTCCTGAAAAATTCTATCTAAATTGCTATTTAAATTATGAAACTG
TAAAACAAAATCTTTTGGGGCTAGTTCCCGTATTACATTAAGAGCCTCAGTCTTACTTGC
TGCGTTAAGAGCCTTGGCGTAAGCGTCATTGGCTGATTGTTGTCCTCCCCGGGCAGATCG
TCCGTCGATCTGAAACTCGCCCCATTGGATGGTGTCTCCGTCCTTGTCCAGATAGGACTT
AACGTCAGAGCTGGATTTAGCTCCCTGAATGTTTGGATGGAAATGTGCGGATCTGGAAGG
GGATATGAGGTCGAAGAATCGTGGATTGGTACAATTGTACTTTCCCTCGAACTGAATGAG
GGCATGCAAATGAGGTTCCCCATTTTCATGTAATTCTCTGCAGATCTTGATGAACAATTT
ATTTGTCGGTGTTTGGAGTTGTCGGAGTTGATCTAATGCCGCCTCTTTCGATAGATTGCA
TTTGGGATACGTGAGGAAATAATTTTTGGCTTTGATGCTAAAACGACCAGCCCTTGGCAT
>KJ887923
CTACGTCTGAGGGCTCTGGTCTTCGCTGTGCGGTGTTGGACTTTGATAGGCACTTGAGAA
CAATGGCTCGTGGAGGGTGACGAAGGTGGCATTCTTTAAAGCCCAGGCTTTAAGGGACTG
ATTCTTTTCCTCGTCCAGAAACTCTTTATATGATGATGTTGGTCCTGGATTGCAGAGGAA
GATAGTGGGAATGCCGCCTTTAATTTGAATCGGCTTTCCGTATTTGGTATTGCTTTGCCA
ATCCCTTTGGGCCCCCATGAATTCTTTGAAGTGTTTTAGGTAGTGGGGGTCGACGTCATC
AATGACGTTGTACCATGCGTCGTTGCTGTAGACCTTTGGACTAAGATCCAGGTGTCCACA
TAAATAGTTATGTGGTCCCAGAGATCGGGCCCACATCGTCTTCCCTGTCCTACTATCGCC
CTCGATAACGATACTACTCGGTCTCCATGGCCGCGCAGCGGAACCCATGACGTTCTCGGA
AACCCAGACCTCAAGTTCCTCAGGAACATTAGTGAAAGAAGAAGAAAGAAAGGGAGAAAT
ATACGGTATCGGAGGCTCCTGAAAAATTCTATCTAAATTGCTATGTAAATTATGAAACTG
TAAAACAAAATCTTTGGGGGCTAGTTCCCGTATTACATTAAGAGCCTCCGTCTTACTTGC
TGCGTTAAGAGCCTTGGCGTAAGCGTCATTGACTGATTGTTGGCCTCCCCGGGCAGATCG
TCCGTCGATCTGAAACTCGCCCCATTGGATGGTGTCTCCGTCCTTGTCCAGATAGGACTT
AACGTCAGAGCTGGATTTAGCTCCCTGAATGTTTGGATGGAAATGTGCGGATCTGGAAGG
GGATATGAGGTCGAAGAATCGTTGATTGGTACAATTGTACTTTCCCTCGAACTGAATGAG
GGCATGCAAATGAGGTTCCCCATTTTCATGTAATTCTCTGCAGATCTTGATGAACAATTT
ATTTGTCGGTGTTTGGAGTTGTCGGAATTGATCTAATGCCGCCTCTTTCGATAGATTGCA
TTTGGGATACGTGAGGAAATAATTTTTGGCTTTGATGCTAAAACGACCAGCCCTTGGCAT
>KJ887952
CTACGTCTGAGGGCTCTGGTTTTCGCTGTGCGGTGTTGGACTTTGATGGGCACTTGAGAA
CAATGGCTCGTGGAGGGTGACGAAGGTGGCATTCTTTAAAGCCCAGGCTTTAAGGGACTG
ATTCTTTTCCTCGTCCAGAAACTCTTTATATGATGATGTTGGTCCTGGATTGCAGAGGAA
GATAGTGGGAATGCCGCCTTTAATTTGAATCGGCTTACCGTATTTTGTATTGCTTTGCCA
ATCCCTTTGGGCCCCCATGAATTCTTTGAAGTGTTTGAGGTAGTGGGGGTCGACGTCATC
AATGACGTTGTACCATGCGTCGTTGCTGTAGACCTTTGGACTAAGATCCAGGTGTCCACA
TAAATAGTTATGTGGTCCCAGAGATCGGGCCCACATCGTCTTCCCTGTCCTACTATCGCC
CTCGATAACGATACTACTCGGTCTCCATGGCCGCGCAGCGGAACCCATGACGTTCTCGGA
AACCCATACCTCAAGTTCCTCAGGAACATTAGTGAAAGAAGAAGAAAGAAAGGGAGAAAT
ATAAGGTATCGGAGGCTCCTGAAAAATTCTATCTAAATTGCTATTTAAATTATGAAACTG
TAAAACAAAATCTTTTGGGGCTAGTTCCCGTATTACATTAAGAGCCTCCGTCTTACTTGC
TGCGTTAAGAGCCTTGGCGTAAGCGTCATTGGCGGATTGTTGGCCTCTCCGGGCAGATCG
TCCGTCGATCTGAAACTCGCCCCATTGGATGGTGTCTCCGTCCTTGTCCAGATAGGATTT
AACGTCAGAGCTGGATTTAGCTCCCTGAATGTTTGGATGGAAATGTGCGGATCTGGAAGG
GGATATGAGGTCGAAGAATCGTTGATTGGTACAATTGTACTTGCCCTCGAACTGAATGAG
GGCATGCAAATGAGGTTCCCCATTTTCATGTAATTCTCTGCATATCTTGATGAACAATTT
ATTTGTCGGTGTTTGGAGTTGTCGGAGTTGATCTAATGCCGCCTCTTTCGATAGATGGCA
TTTGGGATACGTGAGGAAATAATTTTTGGCTTTGATGCTAAAACGACCAGCCCTTGGCAT
>KJ887934
CTACGTCTGAGGGCTCTGGTTTTCGCTGTGCGGTGTTGGACTTTGATAGGCACTTGAGAA
CAATGGCTCGTGGAGGGTGACGAAGGTGGCATTCTTTAAAGCCCAGGCTTTAAGGGACTG
ATTCTTTTCCTCGTCCAGAAACTCTTTATATGATGATGTTGGCCCTGGATTGCAGAGGAA
GATAGTGGGAATGCCGCCTTTAATTTGAATCGGCTTTCCGTATTTTGTATTGCTTTGCCA
ATCCCTTTGGGCCCCCATGAATTCTTTGAAGTGTTTGAGGTAGTGGGGGTCGACGTCATC
AATGACGTTGTACCATGCGTCGTTGCTGTAGACCTTTGGACTAAGATCCAGGTGTCCACA
TAAATAGTTATGTGGTCCCAGAGATCGGGCCCACATCGTCTTCCCTGTCCTACTATCGCC
CTCGATAACGATACTACTCGGTCTCCATGGCCGCGCAGCGGAACCCATGACGTTCTCGGA
AACCCAGACCTCAAGTTCCTCAGGAACATTAGTGAAAGAAGAAGAAAGAAAGGGAGAAAT
ATAAGGTATCGGAGGCTCCTGAAAAATTCTATCTAAATTGCTATTTAAATTATGAAACTG
TAAAACAAAATCTTTTGGGGCTAGTTCCCGTATTACATTAAGAGCCTCCGTCTTACTTGC
TGCGTTAAGAGCCTTGGCGTAAGCGTCATTGGCTGATTGTTGTCCTCCCCGGGCAGATCG
TCCGTCGATCTGAAACTCGCCCCATTGGATTGTGTCTCCGTCCTTGTCCAGATAGGACTT
AACGTCAGAGCTGGATTTAGCTCCCTGAATGTTTGGATGGAAATGTGCGGATCTGGAAGG
GGATATGAGGTCGAAGAATCGTTGATTGGTACAATGGTACTTGCCCTCGAACTGAATGAG
GGCATGCAAATGAGGTTCCCCATTTTCATGTAATTCTCTGCAGATCTTGATGAACAATTT
ATTTGTCGGTGTTTGGAGATGTCGGAGTTGATCTAATGCCGCCTCTTTCGATAGATTGCA
TTTGGGATACGTGAGGAAATAATTTTTGGCTTTGATGCTAAAACGACCAGCCCTTGGCAT
>KJ888000
CTACGTCTGAGGGCTCTGGTCTTCGCTGTGCGGTGTTGGACCTTGATAGGCACCTGAGAA
CAATGGCTCGTGGAGGGTGACGAAGGTGGCATTCTTTAAAGCCCAGGCTTTAAGGGACTG
ATTCTTTTCCTCGTCCAGAAACTCTTTATATGATGATGTTGGTCCTGGATTGCAGAGGAA
GATAGTGGGAATGCCGCCTTTAATTTGAATCGGCTTTCCGTATTTCGTATTGCTTTGCCA
ATCCCTTTGGGCCCCCATGAATTCTTTGAAGTGTTTAAGGTAGTGGGGGTCGACGTCATC
AATGACGTTGTACCATGCGTCGTTGCTGTAGACCTTTGGACTAAGATCCAGGTGTCCACA
TAAATAGTTATGTGGTCCCAGAGATCGGGCCCACATCGTCTTCCCTGTCCTACTATCGCC
CTCGATAACGATACTACTCGGTCTCCATGGCCGCGCAGCGGAACCCATGACGTTCTCGGA
AACCCAGACCTCAAGTTCCTCAGGAACATTAGTGAAAGAAGAAGAAAGAAAGGGAGAAAT
ATAAGGTAGCGGAGGCTCCTGAAAAATTCTATCTAAATTGCTATTTAAATTATGAAACTG
TAAAACAAAATCTTTTGGGGCCAGTTCCCGTATTACATTAAGAGCCTCCGTCTTACTTGC
TGCGTTAAGAGCCTTGGCGTAAGCGTCATTGGCTGATTGTTGTCCTCCCCGGGCAGATCG
TCCGTCGATCTGAAACTCGCCCCATTGGATGGTGTCTCCGTCCTTGTCCAGATAGGACTT
AACGTCAGAGCTGGATTTAGCTCCCTGAATGTTTGGATGGAAATGTGCGGATCGTGAAGG
GGATATGAGGTCGAAGAATCGTTGATTGGTACAATTGTACTTGCCCTCGAACTGAATGAG
GGCATGCAAATGAGGTTCCCCATTTTCATGTAATTCTCTGCAGATCTTGATGAACAATTT
ATTTGTCGGTGTTTGGAGTTGTCGGAGTTGATCTAATGCCGCCTCTTTCGATAGATTGCA
TTTGGGATACGTGAGGAAATAATTTTTGGCTTTGATGCTAAAACGACCAGCCCTTGGCAT
>KJ887918
CTACGTCTGAGGGCTCTGGTCTTCGCTGTGCGGTGTTGGACTTTGATAGGCACTTGAGAA
CAATGGCTCGTGGAGGGTGACGAAGGTGGCATTCTTTAAAGCCCAGGCTTTAAGGGACTG
ATTCTTTTCCTCGTCCAGAAACTCTTTATATGATGATGTTGGTCCTGGATTGCAGAGGAA
GATAGTGGGAATGCCGCCTTTAATTTGAATCGGCTTTCCGTATTTTGTATTGCTTTGCCA
ATCCCTTTGGGCCCCCATGAATTCTTTGAAGTGTTTGAGGTAGTGGGGGTCGACGTCATC
AATGACGTTGTACCATGCGTCGTTGCTGTAGACCTTTGGACTAAGATCCAGGTGTCCACA
TAAATAGTTATGTGGTCCCAGAGATCGGGCCCACATCGTCTTCCCTGTCCTACTATCGCC
CTCGATAACGATACTACTCGGTCTCCATGGCCGCGCAGCGGAACCCATGACGTTCTCGGA
AACCCAGACCTCAAGTTCCTCAGGAACATTAGTGAAAGAAGAAGAAAGAAAGGGAGAAAT
ATAAGGTATCGGAGGCTCCTGAAAAATTCTATCTAAATTGCTATTTAAATTATGAAACTG
TAAAACAAAATCTTTTGGGGCTAGTTCCCGTATTACATTAAGAGCCTCCGTCTTACTTGC
TGCGTTAAGAGCCTTGGCGTAAGCGTCATTGGCTGATTGTTGGCCTCCCCGGGCAGATCG
TCCGTCGATCTGAAACTCGCCCCATTGGATGGTGTCTCCGTCCTTGTCCAGATAGGACTT
AACGTCAGAGCTGGATTTAGCTCCCTGAATGTTTGGATGGAAATGTGCGGATCGCGAAGG
GGATATGAGGTCGAAGAATCGTTGATTGGTACAATTGTACTTGCCCTCGAACTGAATGAG
GGCATGCAAATGAGGTTCCCCATTTTCATGTAATTCTCTGCAGATCTTGATGAACAATTT
ATTTGTCGGTGTTTGGAGTTGTCGGAGTTGATCTAATGCCGCCTCTTTCGATAGATTGCA
TTTGGGATACGTGAGGAAATAATTTTTGGCTTTGATGCTAAAACGACCAGCCCTTGGCAT
>KJ887935
CTACGTCTGAGGGCTCTGGTCTTCGCTGTGCGGTGTTGGACTTTGATAGGCACTTGAGAA
CAATGGCTCGTGGAGGGTGACGAAGGTGGCATTCTTTAAAGCCCAGGCTTTAAGGGACTG
ATTCTTTTCCTCGTCCAGAAACTCTTTATATGATGATGTTGGTCCTGGATTGCAGAGGAA
GATAGTGGGAATGCCGCCTTTAATTTGAATCGGCTTTCCGTATTTTGTATTGCTTTGCCA
ATCCCTTTGGGCCCCCATGAATTCTTTGAAGTGTTTGAGGTAGTGGGGGTCGACGTCATC
AATGACGTTGTACCATGCGTCGTTGCTGTAGACCTTTGGACTAAGATCCAGGTGTCCACA
TAAATAGTTATGTGGTCCCAGAGATCGGGCCCACATCGTCTTCCCTGTCCTACTATCGCC
CTCGATAACGATACTACTCGGTCTCCATGGCCGCGCAGCGGAACCCATGACGTTCTCGGA
AACCCAGACCTCAAGTTCCTCAGGAACATTAGTGAAAGAAGAAGAAAGAAAGGGAGAAAT
ATAAGGTATCGGAGGCTCCTGAAAAATTCTATCTAAATTGCTATTTAAATTATGAAACTG
TAAAACAAAATCTTTTGGGGCTAGTTCCCGTATTACATTAAGAGCCTCCGTCTTACTTGC
TGCGTTAAGAGCCGTGGCGTAAGCGTCATGGGCGGATTGTTGTCCTCCCCGGGCAGATCG
TCCGTCGATCTGAAACTCGCCCCATTGGATGGTGTCTCCGTCCTTGTCCAGATAGGACTT
AACGTCAGAGCTGGATTTAGCTCCCTGAATGTTTGGATGGAAATGTGCGGATCGTGAAGG
GGATATGAGGTCGAAGAATCGTTGATTGGTACAATTGTACTTGCCCTCGAACTGAATGAG
GGCATGCAAATGAGGTTCCCCATTTTCATGTAATTCTCTGCAGATCTTGATGAACAATTT
ATTTGTCGGTGTTTGGAGTTGTCGGAGTTGATCTAATGCCGCCTCTTTCGATAGATTGCA
TTTGGGATACGTGAGGAAATAATTTTTGGCTTTGATGCTAAAACGACCAGCCCTTGGCAT
>KJ887916
CTACGTCTGAGGGCTCTGGTCTTCGCTGTGCGGTGTTGGACTTTGATAGGCACTTGAGAA
CAATGGCTCGTGGAGGGTGACGAAGGTGGCATTCTTTAAAGCCCAGGCTTTAAGGGACTG
ATTCTTTTCCTCGTCCAGAAACTCTTTATATGATGATGTTGGTCCTGGATTGCAGAGGAA
GATAGTGGGAATGCCGCCTTTAATTTGAATCGGCTTTCCGTATTTTGTATTGCTTTGCCA
ATCCCTTTGGGCCCCCATGAATTCTTTGAAGTGTTTGAGGTAGTGGGGGTCGACGTCATC
AATGATGTTATACCATGCGTCGTTGCTGTAGACCTTTGGACTAAGATCCAGGTGTCCACA
TAAATAGTTATGTGGTCCCAGAGATCGGGCCCACATCGTCTTCCCTGTCCTACTATCGCC
CTCGATAACGATACTACTCGGTCTCCATGGCCGCGCAGCGGAACCCATGACGTTCTCGGA
AACCCAGACCTCAAGTTCCTCAGGAACATTAGTGAAAGAAGAAGAAAGAAAGGGAGAAAT
ATAAGGTATCGGAGGCTCCTGAAAAATTCTATCTAAATTGCTATTTAAATTATGAAACTG
TAAAACAAAATCCTTTGGGGCTAGTTCCCGTATTACATTAAGAGCCTCCGTCTTACTTGC
TGCGTTAAGAGCCGTGGCGTAAGCGTCATTGGCTGATTGTTGTCCTCCCCGGGCAGATCG
TCCGTCGATCTGAAACTCGCCCCATTGGATGGTGTCTCCGTCCTTGTCCAAATAGGACTT
AACGTCAGAGCTGGATTTAGCTCCCTGAATGTTTGGATGGAAATGTGCGGATCTTGAAGG
GGATATGAGGTCGAAGAATCGTTGATTGGTACAATTGTACTTGCCCTCGAACTGAATGAG
GGCATGCAAATGAGGTTCCCCATTTTCATGTAATTCTCTGCAGATCTTGATGAACAATTT
ATTTGTCGGTGTTTGGAGTTGTCGGAGTTGATCTAATGCCGCCTCTTTCGATAGATTGCA
TTTGGGATACGTGAGGAAATAATTTTTGGCTTTGATGCTAAAACGACCAGCCCTTGGCAT
>KJ887937
CTACGTCTGAGGGCTCTGGTCTTCGCTGTGCGGTGTTGGACTTTGATAGGCACTTGAGAA
CAATGGCTCGTGGAGGGTGACGAAGGTGGCATTCTTTAAAGCCCAGGCTTTAAGGGACTG
ATTCTTTTCCTCGTCCAGAAACTCTTTATATGATGATGTTGGTCCTGGATTGCAGAGGAA
GATAGTGGGAATGCCGCCTTTAATTTGAATCGGCTTTCCGTATTTTGTATTGCTTTGCCA
ATCCCTTTGGGCCCCCATGAATTCTTTGAAGTGTTTTAGGTAGTGGGGGTCGACGTCATC
AATGACGTTGTACCATGCGTCGTTGCTGTAGACCTTTGGACTAAGATCCAGGTGTCCACA
TAAATAGTTATGTGGTCCCAGAGATCGGGCCCACATCGTCTTCCCTGTCCTACTATCGCC
CTCGATAACGATACTACTCGGTCTCCATGGCCGCGCAGCGGAACCCATGACGTTCTCGGA
AACCCAGACCTCAAGTTCCTCAGGAACATTAGTGAAAGAAGAAGAAAGAAAGGGAGAAAT
ATAAGGTATCGGAGGCTCCTGAAAAATTCTATCTAAATTGCTATTTAAATTATGAAACTG
TAAAACAAAATCCTTTGGGGCTAGTTCCCGTATTACATTAAGAGCCTCCGTCTTACTTGC
TGCGTTAAGAGCCTTGGCGTAAGCGTCATTGGCGGATTGTTGTCCTCCCCGGGCAGATCG
TCCGTCGATCTGAAACTCGCCCCATTGGATGGTGTCTCCGTCCTTGTCCAGATAGGACTT
AACGTCAGAGCTGGATTTAGCTCCCTGAATGTTTGGATGGAAATGTGCGGTTCCGGAAGG
TGATATGAGGTCGAAGAATCGTTGACTGGTACAATTGTACTTGCCCTCGAACTGAATGAG
GGCATGCAAATGAGGTTCCCCATTGTCATGTAATTCTCTGCAGATCTTGATGAACAATTT
ATTTGTCGGTGTTTGGAGTTGTCGGAGTTGATCTAATGCCGCCTCTTTCGATAGATTGCA
TTTGGGATACGTGAGGAAATAATTTTTAGCTTTGATGCTAAAACGACCAGCCCTTGGCAT
>KJ887919
CTACGTCTGAGGGCTCTGGTCTTCGCTGTGCGGTGTTGGACTTTGATAGGCACTTGAGAA
CAATGGCTCGTAGAGGGTGACGAAGGTGGCATTCTTTAAAGCCCAGGCTTTAAGGGACTG
ATTCTTTTCCTCGTCCAGAAACTCTTTATATGATGATGTTGGTCCTGGATTGCAGAGGAA
GATAGTGGGAATGCCGCCTTTAATTTGAATCGGCTTTCCGTATTTTGTATTGCTTTGCCA
ATCCCTTTGGGCCCCCATGAATTCTTTGAAGTGTTTGAGGTAGTGGGGGTCGACGTCATC
AATGACGTTGTACCATGCGTCGTTGCTGTAGACCTTTGGACTAAGATCCAGGTGTCCACA
TAAATAGTTATGTGGTCCCAGAGATCGGGCCCACATCGTCTTCCCGGTCCTACTATCGCC
CTCGATAACGATACTACTCGGTCTCCATGGCCGCGCAGCGGAACCCATGACGTTCTCGGA
AACCCAGACCTCAAGTTCCTCAGGAACATTAGTGAAAGAAGAAGAAAGAAAGGGAGAAAT
ATAAGGTATCGGAGGCTCCTGAAAAATTCTATCTAAATTGCTATTTAAATTATGAAACTG
TAAAACAAAATCTTTTGGGGCTAGTTCCCGTATTACATTAAGAGCCTCCGTCTTACTTGC
TGCGTTAAGAGCCTTGGCGTAAGCGTCATTGGCTGATTGTTGTCCTCCCCGGGCAGATCG
TCCGTCGATCTGAAACTCGCCCCATTGGATGGTGTCTCCGTCCTTGTCCAGATAGGACTT
AACGTCAGAGCTGGATTTAGCTCCCTGAATGTTTGGATGGAAATGTGCGGATCTTGAAGG
GGATATGAGGTCGAAGAATCGTTGATTGGTACAATTGTACTTGCCCTCGAACTGAATGAG
GGCATGCAAATGAGGTTCCCCATTTTCATGTAATTCTCTGCAGATCTTGATGAACAATTT
ATTTGTCGGTGTTTGGAGTTGTCGGAGTTGATCTAATGCCGCCTCTTTCGATATATTGCA
TTTGGGATACGTGAGGAAATAATTTTTGGCTTTGATGCTAAAACGACCAGCCCTTGGCAT
>KJ887864
CTACGTCTGAGGGCTCTGGTCTTCGCTGTGCGGTGTTGGACTTTGATAGGCACTTGAGAA
CAATGGCTCGTGGAGGGTGACGAAGGTGGCATTCTTTAAAGCCCAGGCTTTAAGGGACTG
ATTCTTTTCCTCGTCCAGAAACTCTTTATATGATGATGTTGGTCCTGGATTGCAGAGGAA
GATAGTGGGAATGCCGCCTTTAATTTGAATCGGCTTTCCGTATTTTGTATTGCTTTGCCA
ATCCCTTTGGGCCCCCATGAATTCTTTGAAGTGTTTGAGGTAGTGGGGGTCGACGTCATC
AATGACGTTGTACCATGCGTCGTTGCTGTAGACCTTTGGACTAAGATCCAGGTGTCCACA
TAAATAGTTATGTGGTCCCAGAGATCGGGCCCACATCGTCTTCCCTGTCCTACTATCGCC
CTCGATAACGATACTACTCGGTCGCCATGGCCGCGCAGCGGAACCCATGACGTTCTCGGA
AACCCAGACCTCAAGTTCCTCAGGAACATTAGTGAAAGAAGAAGAAAGAAAGGGAGAAAT
ATAAGGTATCGGAGGCTCCTGAAAAATTCTATCTAAATTGCTATTTAAATTATGAAACTG
TAAAACAAAATCTTTTGGGGCTAGTTCCCGTATTACATTAAGAGCCTCCGTCTTACTTGC
TGCGTTAAGAGCCTTGGCGTAAGCGTCATTGGCTGATTGTTGTCCTCCCCGGGCAGATCG
TCCGTCGATCTGAAACTCGCCCCATTGGATGGTGTCTCCGTCCTTGTCCAGATAGGACTT
AACGTCAGAGCTGGATTTAGCTCCCTGAATGTTTGGATGGAAATGTGCGGATCTTGAAGG
GGATATGAGGTCGAAGAATCGTTGATTGGTACAATTGTACTTGCCCTCGAACTGAATAAG
GGCATGCAAATGAGGTTCCCCATTTTCATGTAATTCTCTGCAGATCTTGATGAACAGTTT
ATTTGTCGGTGTTTGGAGTTGTCGGAGTTGATCTAATGCCGCCTCTTTCGATATATTGCA
TTTGGGATACGTGAGGAAATAATTTTTGGCTTTGATGCTAAAACGACCAGCCCTTGGCAT
>KJ887999
CTACGTCTGAGGGCTCTGGTCTTCGCTGTGCGGTGTTGGACTTTGATAGGCACTTGAGAA
CAATGGCTCGTGGAGGGTGACGAAGGTGGCATTCTTTAAAGCCCAGGCTTTAAGGGACTG
ATTCTTTTCCTCGTCCAGAAACTCTTTATATGATGATGTTGGTCCTGGATTGCAGAGGAA
GATAGTGGGAATGCCGCCTTTAATTTGAATCGGCTTTCCGTATTTTGTATTGCTTTGCCA
ATCCCTTTGGGCCCCCATGAATTCTTTGAAGTGTTTGAGGTAGTGGGGGTCGACGTCATC
AATGACGTTGTACCATGCGTCGTTGCTGTAGACCTTTGGACTAAGATCCAGGTGTCCACA
TAAATAGTTATGTGATCCCAGAGATCGGGCCCACATCGTCTTCCCTGTCCTACTATCGCC
CTCGATAACGATACTACTCGGTCTCCATGGCCGCGCAGCGGAACCCATGACGTTCTCGGA
AACCCAGACCTCAAGTTCCTCAGGAACATTAGTGAAAGAAGAAGAAAGAAAGGGAGAAAT
ATAAGGTATCGGAGGCTCCTGAAAAATTCTATCTAAATTGCTATTTAAATTATGAAACTG
TAAAACAAAATCTTTTGGGGCTAGTTCCCGTATTACATTAAGAGCCTCCGTCTTACTTGC
TGCGTTAAGAGCCTTGGCGTAAGCGTCATTGGCTGATTGTTGTCCTCCCCGGGCAGATCG
TCCGTCGATCTGAAACTCGCCCCATTGGATGGTGTCTCCGTCCTTGTCCAGATAGGACTT
AACGTCAGAGCTGGATTTAGCTCCCTGAATGTTTGGATGGAAATGTGCGGATCTTGAAGG
GGAGATGAGGTCGAAGAATCGTTGATTGGTACAATTGTACTTGCCCTCGAACTGAATGAG
GGCATGCAAATGAGGTTCCCCATTTTCATGTAATTCTCTGCAGATCTTGATGAACAATTT
ATTTGTCGGTGTTTGGAGTTGTCGGAGTTGATCTAATGCCGCCTCTTTCGATAGATTGCA
TTTGGGATACGTGAGGAAATAATTTTTGGCTTTGATGCTAAAACGACCAGCCCTTGGCAT
>KJ887942
CTACGTCTGAGGGCTCTGGTCTTCGCTGTGCGGTGTTGGACTTTGATAGGCACTTGAGAA
CAATGGCTCGTGGAGGGTGATGAAGGTGGCATTCTTTAAAGCCCAGGCTTTAAGGGACTG
ATTCTTTTCCTCGTCCAGAAACTCTTTATATGATGATGTTGGTCCTGGATTGCAGAGGAA
GATAGTGGGAATGCCGCCTTTAATTTGAATCGGCTTTCCGTATTTTGTATTGCTTTGCCA
ATCCCTTTGGGCCCCCATGAATTCTTTGAAGTGTTTGAGGTAGTGGGGGTCGACGTCATC
AATGACGTTGTACCATGCGTCGTTGCTGTAGACCTTTGGACTAAGATCCAGGTGTCCACA
TAAATAGTTATGTGGTCCCAGAGATCGGGCCCACATCGTCTTCCCTGTCCTACTATCGCC
CTCGATAACGATACTACTCGGTCTCCATGGCCGCGCAGCGGAACCCATGACGTTCTCGGA
AACCCAGACCTCAAGTTCCTCAGGAACATTAGTGAAAGAAGAAGAAAGAAAGGGAGAAAT
ATAAGGTATCGAAGGCTCCTGAAAAATTCTATCTAAATTGCTATTTAAATTATGAAACTG
TAAAACAAAATCTTTTGGGGCTAGTTCCCGTATTACATTAAGAGCCTCCGTCTTACTTGC
TGCGTTAAGAGCCTTGGCGTAAGCGTCATTGGCTGATTGTTGTCCTCCCCGGGCAGATCG
TCCGTCGATCTGAAACTCGCCCCATTGGATGGTGTCTCCGTCCTTGTCCAGATAGGACTT
AACGTCAGAGCTGGATTTAGCTCCCTGAATGTTTGGATGGAAATGTGCGGATCTTGAAGG
GGATATGAGGTCGAAGAATCGTTGATTGGTACAATTGTACTTGCCCTCGAACTGAATGAG
GGCATGCAAATGAGGTTCCCCATTTTCATGTAATTCTCTGCAGATCTTGATGAACAATTT
ATTTGTCGGTGTTTGGAGTTGTCGGAGTTGATCTAATGCCGCCTCTTTCGATAGATTGCA
TTTGGGATACGTGAGGAAATAATTTTTGGCTTTGATGCTAAAACGACCAGCCCTTGGCAT
>KJ887941
CTACGTCTGAGGGCTCTGGTCTTCGCTGTGCGGTGTTGGACTTTGATAGGCACTTGAGAA
CAATGGCTCGTGGAGGGTGATGAAGGTGGCATTCTTTAAAGCCCAGGCTTTAAGGGACTG
ATTCTTTTCCTCGTCCAGAAACTCTTTATATGATGATGTTGGTCCTGGATTGCAGAGGAA
GATAGTGGGAATGCCGCCTTTAATTTGAATCGGCTTTCCGTATTTTGTATTGCTTTGCCA
ATCCCTTTGGGCCCCCATGAATTCTTTGAAGTGTTTGAGGTAGTGGGGGTCGACGTCATC
AATGACGTTGTACCATGCGTCGTTGCTGTAGACCTTTGGACTAAGATCCAGGTGTCCACA
TAAATAGTTATGTGGTCCCAGAGATCGGGCCCACATCGTCTTCCCTGTCCTACTATCGCC
CTCGATAACGATACTACTCGGTCTCCATGGCCGCGCAGCGGAACCCATGACGTTCTCGGA
AACCCAGACCTCAAGTTCCTCAGGAACATTAGTGAAAGAAGAAGAAAGAAAGGGAGAAAT
ATAAGGTATCGGAGGCTCCTGAAAAATTCTATCTAAATTGCTATTTAAATTATGAAACTG
TAAAACAAAATCTTTTGGGGCTAGTTCCCGTATTACATTAAGAGCCTCCGTCTTACTTGC
TGCGTTAAGAGCCTTGGCGTAAGCGTCATTGGCTGATTGTTGTCCTCCCCGGGCAGATCG
TCCGTCGATCTGAAACTCGCCCCATTGGATGGTGTCTCCGTCCTTGTCCAGATAGGACTT
AACGTCAGAGCTGGATTTAGCTCCCTGAATGTTTGGATGGAAATGTGCGGATCTTGAAGG
GGATATGAGGTCGAAGAATCGTTGATTGGTACAATTGTACTTGCCCTCGAACTGAATGAG
GGCATGCAAATGAGGTTCCCCATTTTCATGTAATTCTCTGCAGATCTTGATGAACAATTT
ATTTGTCGGTGTTTGGAGTTGTCGGAGTTGATCTAATGCCGCCTCTTTCGATAGATTGCA
TTTGGGATACGTGAGGAAATAATTTTTGGCTTTGATGCTAAAACGACCAGCCCTTGGCAT
>KJ887940
CTACGTCTGAGGGCTCTGGTCTTCGCTGTGCGGTGTTGGACTTTGATAGGCACTTGAGAA
CAATGGCTCGTGGAGGGTGATGAAGGTGGCATTCTTTAAAGCCCAGGCTTTAAGGGACTG
ATTCTTTTCCTCGTCCAGAAACTCTTTATATGATGATGTTGGTCCTGGATTGCAGAGGAA
GATAGTGGGAATGCCGCCTTTAATTTGAATCGGCTTTCCGTATTTTGTATTGCTTTGCCA
ATCCCTTTGGGCCCCCATGAATTCTTTGAAGTGTTTGAGGTAGTGGGGGTCGACGTCATC
AATGACGTTGTACCATGCGTCGTTGCTGTAGACCTTTGGACTAAGATCCAGGTGTCCACA
TAAATAGTTATGTGGTCCCAGAGATCGGGCCCACATCGTCTTCCCTGTCCTACTATCGCC
CTCGATAACGATACTACTCGGTCTCCATGGCCGCGCAGCGGAACCCATGACGTTCTCGGA
AACCCAGACCTCAAGTTCCTCAGGAACATTAGTGAAAGAAGAAGAAAGAAAGGGAGAAAT
ATAAGGTATCGGAGGCTCCTGAAAAATTCTATCTAAATTGCTATTTAAATTATGAAACTG
TAAAACAAAATCTTTTGGGGCTAGTTCCCGTATTACATTAAGAGCCTCCGTCTTACTTGC
TGCGTTAAGAGCCTTGGCGTAAGCGTCATTGGCTGATTGTTGTCCTCCCCGGGCAGATCG
TCCGTCGATCTGAAACTCGCCCCATTGGATGGTGTCTCCGTCCTTGTCCAGATAGGACTT
AACGTCAGAGCTGGATTTAGCTCCCTGAATGTTTGGATGGAAATGTGCGGATCTTGAAGG
GGATATGAGGTCGAAGAATCGTTGATTGGTACAATTGTACTTGCCCTCGAACTGAATGAG
GGCATGCAAATGAGGTTCCCCATTTTCATGTAATTCTCTGCAGATCTTGATGAACAATTT
ATTTGTCGGTGTTTGGAGTTGTCGGAGTTGATCTAATGCCGCCTCTTTCGATAGATTGCA
TTTGGGATACGTGAGGAAATAATTTTTGGCTTTGATGCTAAAACGACCAGCCCTTGGCAT
>KJ887915
CTACGTCTGAGGGCTCTGGTCTTCGCTGTGCGGTGTTGGACTTTGATAGGCACTTGAGAA
CAATGGCTCGTGGAGGGTGACGAAGGTGGCATTCTTTAAAGCCCAGGCTTTAAGGGACTG
ATTCTTTTCCTCGTCCAGAAACTCTTTATATGATGATGTTGGTCCTGGATTGCAGAGGAA
GATAGTGGGAATGCCGCCTTTAATTTGAATCGGCTTTCCGTATTTTGTATTGCTTTGCCA
ATCCCTTTGGGCCCCCATGAATTCTTTGAAGTGTTTGAGGTAGTGGGGGTCGACGTCATC
AATGACGTTGTACCATGCGTCGTTGCTGTAGACCTTTGGACTAAGATCCAGGTGTCCACA
TAAATAGTTATGTGGTCCCAGAGATCGGGCCCACATCGTCTTCCCTGTCCTACTATCGCC
CTCGATAACGATACTACTCGGTCTCCATGGCCGCGCAGCGGAACCCATGACGTTCTCGGA
AACCCATACCTCAAGTTCCTCAGGAACATTAGTGAAAGAAGAAGAAAGAAAGGGAGAAAT
ATAAGGTATCGGAGGCTCCTGAAAAATTCTATCTAAATTGCTATTTAAATTATGAAACTG
TAAAACAAAATCTTTTGGGGCTAGTTCCCGTATTACATTAAGAGCCTCCGTCTTACTTGC
TGCGTTAAGAGCCTTGGCGTAAGCGTCATTGGCTGATTGTTGTCCTCCCCGGGCAGATCG
TCCGTCGATCTGAAACTCGCCCCATTGGATGGTGTCTCCGTCCTTGTCCAGATAGGACTT
AACGTCAGAGCTGGATTTAGCTCCCTGAATGTTTGGATGGAAATGTGCGGATCTTGAAGG
GGATATGAGGTCGAAGAATCGTTGATTGGTACAATTGTACTTGCCCTCGAACTGAATGAG
GGCATGCAAATGAGGTTCCCCATTTTCATGTAATTCTCTGCAGATCTTGATGAACAATTT
ATTTGTCGGTGTTTGGAGTTGTCGGAGTTGATCTAATGCCGCTTCTTTCGATAGATTGCA
TTTGGGATACGTGAGGAAATAATTTTTGGCTTTGATGCTAAAACGACCAGCCCTTGGCAT
>KJ887922
CTACGTCTGAGGGCTCTGGTCTTCGCTGTGCGGTGTTGGACTTTGATAGGCACTTGAGAA
CAATGGCTCGTGGAGGGTGACGAAGGTGGCATTCTTTAAAGCCCAGGCTTTAAGGGACTG
ATGCTTTTCCTCATCCAGAAACTCTTTATATGATGATGTTGGTCCTGGATTGCAGAGGAA
GATAGTGGGAATGCCGCCTTTAATTTGAATCGGCTTTCCGTATTTTGTATTGCTTTGCCA
ATCCCTTTGGGCCCCCATGAATTCTTTGAAGTGTTTGAGGTAGTGGGGGTCGACGTCATC
AATGACGTTGTACCATGCGTCGTTGCTGTAGACCTTTGGACTAAGATCCAGGTGTCCACA
TAAATAGTTATGTGGTCCCAGAGATCGGGCCCACATCGTCTTCCCTGTCCTACTATCGCC
CTCGATAACGATACTACTCGGTCTCCATGGCCGCGCAGCGGAACCCATGACGTTCTCGGA
AACCCAGACCTCAAGTTCCTCAGGAACATTAGTGAAAGAAGATGAAAGAAAGGGAGAAAT
ATAAGGTAGCGGAGGCTCCTGAAAAATTCTATCTAAATTGCTATTTAAATTATGAAACTG
TAAAACAAAATCCTTTGGGGCTAGTTCCCGTATTACATTAAGAGCCTCCGTCTTACTTGC
TGCGTTAAGAGCCTTGGCGTAAGCGTCATTGGCTGATTGTTGTCCTCCCCGGGCAGATCG
TCCGTCGATCTGAAACTCGCCCCATTGGACGGTGTCTCCGTCCTTGTCCAGATAGGACTT
AACGTCAGAGCTGGATTTAGCTCCCTGAATGTTTGGATGGAAATGTGCGGATCTTGAAGG
GGATATGAGGTCGAAGAATCGTTGATTGGTACAATTGTACTTGCCCTCGAACTGAATGAG
GGCATGCAAATGAGGTTCCCCATTTTCATGTAATTCTCTGCAGATCTTGATGAACAATTT
ATTTGTCGGTGTTTGTAGTTGTCGGAGTTGATCTAATGCCGCCTCTTTCGATAGATTGCA
TTTGGGATACGTGAGGAAATAATTTTTGGCTTTGATGCTAAAACGACCAGCCCTTGGCAT
>KJ887921
CTACGTCGGAGGGCTCTGGTCTTCGCTGTGCGGTGTTGGACTTTGATAGGCACTTGAGAA
CAATGGCTCGTGGAGGGTGACGAAGGTGGCATTCTTTAAAGCCCAGGCTTTAAGGGACTG
ATTCTTTTCCTCATCCAGAAACTCTTTATATGATGATGTTGGTCCTGGATTGCAGAGGAA
GATAGTGGGAATGCCGCCTTTAATTTGAATCGGCTTTCCGTATTTTGTATTGCTTTGCCA
ATCCCTTTGGGCCCCCATGAATTCTTTGAAGTGTTTGAGGTAGTGGGGGTCGACGTCATC
AATGACGTTGTACCATGCGTCGTTGCTGTAGACCTTTGGACTAAGATCCAGGTGTCCACA
TAAATAGTTATGTGGTCCCAGAGATCGGGCCCACATCGTCTTCCCTGTCCTACTATCGCC
CTCGATAACGATACTACTCGGTCTCCATGGCCGCGCAGCGGAACCCATGACGTTCTCGGA
AACCCAGACCTCAAGTTCCTCAGGAACATTAGTGAAAGAAGATGAAAGAAAGGGAGAAAT
ATAAGGTATCGGAGGCTCCTGAAAAATTCTATCTAAATTGCTATTTAAATTATGAAACTG
TAAAACAAAATCTTTTGGGGCTAGTTCCCGTATTACATTAAGAGCCTCCGTCTTACTTGC
TGCGTTAAGAGCCTTGGCGTAAGCGTCGTTGGCTGATTGTTGTCCTCCCCGGGCAGATCG
TCCGTCGATCTGAAACTCGCCCCATTGGATGGTGTCTCCGTCCTTGTCCAGATAGGACTT
AACGTCAGAGCTGGATTTAGCTCCCTGAATGTTTGGATGGAAATGTGCGGATCTTGAAGG
GGATATGAGGTCGAAGAATCGTTGATTGGTACAATTGTACTTGCCCTCGAACTGAATGAG
GGCATGCAAATGAGGTTCCCCATCTTCATGTAATTCTCTGCAGATCTTGATGAACAATTT
ATTTGTCGGTGTTTGGAGTTGTCGGAGTTGATCTAATGCCGCCTCTTTCGATAGATTGCA
TTTGGGATACGTGAGGAAATAATTTTTGGCTTTGATGCTAAAACGACCAGCCCTTGGCAT
>KJ887827
CTACGTCTGAGGGCTCTGGTCTTCGCTATGCGGTGTTGGACTTTGATAGGCACTTGAGAA
CAATGGCTCGTGGAGGGTGACGAAGGTGGCATTCTTTAAAGCCCAGGCTTTAAGAGACTG
ATGCTTTTCCTCGTCCAGAAACTCTTTATATGATGATGTTGGTCCTGGATTGCAGAGGAA
GATAGTGGGAATGCCGCCTTTAATTTGAATCGGCTTTCCGTATTTTGTATTGCTTTGCCA
ATCCCTTTGGGCCCCCATGAATTCTTTGAAGTGTTTGAGGTAGTGGGGGTCGACGTCATC
AATGACGTTGTACCATGCGTCGTTGCTGTAGACCTTTGGACTAAGATCCAGGTGTCCACA
TAAATAGTTATGTGGTCCCAGAGATCGGGCCCACATCGTCTTCCCTGTCCTACTATCGCC
CTCGATAACGATACTACTCGGTCTCCATGGCCGCGCAGCGGAACCCATGACGTTCTCGGA
AACCCAGACCTCAAGTTCCTCAGGAACATTAGTGAAAGAAGAAGAAAGAAAGGGAGAAAT
ATAAGGTATCGGAGGCTCCTGAAAAATTCTATCTAAATTGCTATTTAAATTATGAAACTG
TAAAACAAAATCTTTTGGGGCTAGTTCCCGTATTACAGTAAGAGCCTCCGTCTTACTTGC
TGCGTTAAGAGCCTTGGCGTAAGCGTCATTGGCTGATTGTTGTCCTCCCCGGGCAGATCG
TCCGTCGATCTGAAACTCGCCCCATTGGATGGTGTCCCCGTCCTTGTCCAGATAGGACTT
AACGTCAGAGCTGGATTTAGCTCCCTGAATGTTTGGATGGAAATGTGCGGATCTTGAAGG
GGATATGAGGTCGAAGAATCGTTGATTGGTACAATTGTACTTGCCCTCGAACTGAATGAG
GGCATGCAAATGAGGTTCCCCATTTTCATGTAACTCTCTGCAGATTTTGATGAACAATTT
ATTTGTCGGTGTTTGGAGTTGTCGGAGTTGATCTAATGCCGCCTCTTTCGATAGATTGCA
TTTGGGATACGTGAGGAAATAATTTTTGGCTTTGATGCTAAAACGACCAGCCCTTGGCAT
>KJ887920
CTACGTCTGAGGGCTCTGGTCTTCGCTGTGCGGTGTTGGACTTTGATAGGCACTTGAGAA
CAATGGCTCGTGGAGGGTGACGAAGGTGGCATTCTTTAAAGCCCAGGCTTTAAGGGACTG
ATTCTTTTCCTCGTCCAGAAACTCTTTATATGATGATGTTGGTCCTGGATTGCAGAGGAA
GATAGTGGGAATGCCGCCTTTAATTTGGATCGGCTTTCCGTATTTTGTATTGCTTTGCCA
GTCCCTTTGGGCCCCCATGAATTCTTTGAAGTGTTTGAGGTAGTGGGGGTCGACGTCATC
AATGACGTTGTACCATGCGTCGTTACTGTATACCTTTGGACTAAGATCCAGGTGTCCACA
TAAATAGTTATGTGGTCCCAGAGATCGGGCCCACATCGTCTTCCCTGTCCTACTATCGCC
CTCGATAACGATACTACTCGGTCTCCATGGCCGCGCAGCGGAACCCATGACGTTCTCGGA
AACCCAGACCTCAAGTTCCTCAGGAACATTAGTGAAAGAAGAAGAAAGAAAGGGAGAAAT
ATAAGGTATCGGAGGCTCCTGAAAAATTCTATCTAAATTGCTATTTAAATTATGAAACTG
TAAAACAAAATCTTTTGGGGCTAGTTCCCGTATTACATTAAGAGCCTCCGTCTTACTTGC
TGCGTTAAGAGCCTTGGCGTAAGCGTCATTGGCTGATTGTTGTCCTCCCCGGGCAGATCG
TCCGTCGATCTGAAACTCGCCCCATTGGATGGTGTCTCCGTCCTTGTCCAGATAGGACTT
AACGTCAGAGCTGGATTTAGCTCCCTGAATGTTTGGATGGAAATGGGCGGATCTTGAAGG
GGATATGAGGTCGAAGAATCGGTGATTGGTACAATTGTACTTGCCTTCGAATTGAATGAG
GGCATGCAAATGAGGTTCCCCATTTTCATGTAATTCTCTGCAGATCTTGATGAACAATTT
ATTTGTCGGTGTTTGGAGTTGTCGGAGTTGATCTAATGCCGCCTCTTTCGATAGATTGCA
TTTGGGATACGTGAGGAAATAATTTTTGGCTTTGATGCTAAAACGACCAGCCCTTGGCAT
>KJ887996
CTACGTCTGAGGGCTCTGGTCTTCGCTGTGCGGTGTTGGACTTTGATAGGCACTTGAGAA
CAATGGCTCGTGGAGGGTGACGAAGGTGGCATTCTTTAAAGCCCAGGCTTTAAGGGACTG
ATTCTTTTCCTCGTCCAGAAACTCTTTATATGATGATGTTGGTCCTGGATTGCAGAGGAA
GATAGTGGGAATGCCGCCTTTAATTTGAATCGGCTTTCCGTATTTTGTATTGCTTTGCCA
ATCCCTTTGGGCCCCCATGAATTCTTTGAAGTGTTTGAGGTAGTGGGGGTCGACGTCATC
AATGACGTTGTACCATGCGTCGTTGCTGTAGACCTTTGGACTAAGATCCAGGTGTCCACA
TAAATAGTTATGTGGTCCCAGAGATCGGGCCCACATCGTCTTCCCTGTCCTACTATCGCC
CTCGATAACGATACTACTCGGTCTCCACGGCCGCGCAGCGGAACCCATGACGTTCTCGGA
AACCCAGACCTCAAGTTCCTCAGGAACATTAGTGAAAGAAGAAGAAAGAAAGGGAGAAAG
ATAAGGTATCGGAGGCTCCTGAAAAATTCTATCTAAATTGCTATTTAAATTATGAAACTG
TAAAACAAAATCTTTTGGGGCTAGTTCCCGTATTACATTAAGAGCCTCCGTCTTACTTGC
TGCGTTAAGAGCCTTGGCGTAAGCATCATTGGCTGATTGTTGTCCTCCCCGGGCAGATCG
TCCGTCGATCTGAAACTCGCCCCATTGGATGGTGTCTCCGTCCTTGTCCAGATAGGACTT
AACGTCAGAGCTGGATTTAGCTCCCTGAATGTTTGGATGGAAATGTGCGGATCTTGAAGG
GGATATGAGGTCGAAGAATCGTTGATTGGTACAATTGTACTTGCCCTCGAACTGAATGAG
GGCATGCAAATGAGGTTCCCCATTTTCATGTAATTCTCTGCAGATCTTGATGAACAATTT
ATTTGTCGGTGTTTGGAGTTGTCGGAGTTGATTTAATGCCGCCTCTTTCGATAGATTGCA
TTTGGGATACGTGAGGAAATAATTTTTGGCTTTGATGCTAAAACGACCAGCCCTTGGCAT
>KJ887936
CTACGTCTGAGGGCTCTGGTCTTCGCTGTGCGGTGTTGGACTTTGATAGGCACGTGAGAA
CAATGGCTCGTGGAGGGTGACGAAGGTGGCATTCTTTAAAGCCCAGGCTTTAAGGGACTG
ATTCTTGTCCTCGTCCAGAAACTCTTTATATGATGATGTTGGTCCTGGATTGCAGAGGAA
GATAGTGGGAATGCCGCCTTTAATTTGAATCGGCTTTCCGTATTTTGTATTGCTTTGCCA
ATCCCTTTGGGCCCCCATGAATTCTTTGAAGTGTTTGAGGTAGTGGGGGTCGACGTCATC
AATGACGTTGTACCATGCGTCGTTGCTGTAGACCTTTGGACTAAGATCCAGGTGTCCACA
TAAATAGTTATGTGGTCCCAGAGATCGGGCCCACATCGTCTTCCCTGTCCTACTATCGCC
CTCGATAACGATACTACTCGGTCTCCATGGCCGCGCAGCGGAACCCATGACGTTCTCGGA
AACCCAGACCTCAAGTTCCTCAGGAACATTAGTGAAAGAAGAAGAAAGAAAGGGAGAAAG
ATAAGGTATCGGAGGCTCCTGAAAAATTCGATCTAAATTGCTATTTAAATTATGAAACTG
TAAAACAAAATCTTTTGGGGCTAGTTCCCGTATTACATTAAGAGCCTCCGTCTTACTTGC
TGCGTTAAGAGCCTTGGCGTAAGCGTCATTGGCTGATTGTTGTCCTCCCCGGGCAGATCG
TCCGTCGATCTGAAACTCGCCCCATTGGATGGTGTCTCCGTCCTTGTCCAGATAGGACTT
AACGTCAGAGCTGGATTTAGCTCCCTGAATGTTTGGATGGAAATGTGCGGATCTTGAAGG
GGATATGAGGTCGAAGAATCGTTGATTGGTACAATTGTACTTGCCCTCGAACTGAATGAG
GGCATGCAAATGAGGTTCCCCATTTTCATGTAATTCTCTGCAGATCTTGATGAACAATTT
ATTTGTCGGTGTTTGGAGTTGTCGGAGTTGATCTAATGCCGCCTCTTTCGATAGATTGCA
TTTGGGATACGTGAGGAAATAATTTTTGGCTTTGATGCTAAAACGACCAGCCCTTGGCAT
>KJ887925
CTACGTCTGAGGGCTCTGGTCTTCGCTGTGCGGTGTTGGACTTTGATAGGCACTTGAGAA
CAATGGCTCGTGGAGGGTGACGAAGGTGGCATTCTTTAAAGCCCAGGCTTTAAGGGACTG
ATTCTTGTCCTCGTCCAGAAACCCTTTATATGATGATGTTGGTCCTGGATTGCAGAGGAA
GATAGTGGGAATGCCGCCTTTAATTTGAATCGGCTTTCCGTATTTTGTATTGCTTTGCCA
ATCCCTTTGGGCCCCCATGAATTCTTTGAAGTGTTTGAGGTAGTGGGGGTCGACGTCATC
AATGACGTTGTACCATGCGTCGTTGCTGTAGACCTTTGGACTAAGATCCAGGTGTCCACA
TAAATAGTTATGTGGTCCCAGAGATCGGGCCCACATCGTCTTCCCTGTCCTACTATCGCC
CTCGATAACGATACTACTCGGTCTCCATGGCCGCGCAGCGGAACCGATGACGTTCTCGGA
AACCCAGACCTCAAGTTCCTCAGGAACATTAGTGAAAGAAGAAGAAAGAAAGGGAGAAAT
ATAAGGTATCGGAGGCTCCTGAAAAATTCTATCTAAATTGCTATTTAAATTATGAAACTG
TAAAACAAAATCTTTTGGGGCTAGTTCCCGTATTACATTAAGAGCCTCCGTCTTACTTGC
TGCGTTAAGAGCCTTGGCGTAAGCGTCATTGGCTGATTGTTGTCCTCCCCGGGCAGATCG
TCCGTCGATCTGAAACTCGCCCCATTGGATGGTGTCTCCGTCCTTGTCCAGATAGGACTT
AACGTCAGAGCTGGATTTAGCTCCCTGAATGTTTGGATGGAAATGTGCGGATCTTGAAGG
CGATATGAGGTCGAAGAATCGTTGATTGGTACAATTGTACTTGCCCTCGAACTGAATGAG
GGCATGCAAATGAGGTTCTCCATTTTCATGTAATTCTCTGCAGATCTTGATGAACAATTT
ATTTGTCGGTGTTTGGAGTTGTCGGAGTTGATCTAATGCCGCCTCTTTCGATAGATTGCA
TTTGGGATACGTGAGGAAATAATTTTTGGCTTTGATGCTAAAACGACCAGCCCTTGGCAT
>KJ887924
CTACGTCTGAGGGCTCTGGTCTTCGCTGTGCGGTGTTGGACTTTGATAGGCACTTGAGAA
CAATGGCTCGTGGAGGGTGACGAAGGTGGCATTCTTTAAAGCCCAGGCTTTAAGGGACTG
ATTCTTGTCCTCGTCCAGAAACTCTTTATATGATGATGTTGGTCCTGGATTGCAGAGGAA
GATAGTGGGAATGCCGCCTTTAATTTGAATCGGCTTTCCGTATTTTGTATTGCTTTGCCA
ATCCCTTTGGGCCCCCATGAATTCTTTGAAGTGTTTGAGGTAGTGGGGGTCGACGTCATC
AATGACGTTGTACCATGCGTCGTTGCTGTAGACCTTTGGACTAAGATCCAGGTGTCCACA
TAAATAGTTATGTGGTCCCAGAGATCGGGCCCACATCGTCTTCCCTGTCCTACTATCGCC
CTCAATAACGATACTACTCGGTCTCCATGGCCGCGCAGCGGAACCCATGACGTTCTCGGA
AACCCAGACCTCAAGTTCCTCAGGAACATTAGTGAAAGAAGAAGAAAGAAAGGGAGAAAT
ATAAGGTATCGGAGGCTCCTGAAAAATTCTATCTAAATTGCTATTTAAATTATGAAACTG
TAAAACAAAATCTTTTGGGGCTAGTTCCCGTATTACATTAAGAGCCTCCGTCTTACTTGC
TGCGTTAAGAGCCTTGGCGTAAGCGTCATTGGCTGATTGTTGTCCTCCCCGGGCAGATCG
TCCGTCGATCTGAAACTCGCCCCATTGGATGGTGTCTCCGTCCTTGTCCAGATAGGACTT
AACGTCAGAGCTGGATTTAGCTCCCTGAATGTTTGGATGGAAATGTGCGGATCTTGAAGG
GGATATGAGGTCGAAGAATCGTTGATTGGTACAATTGTACTTGCCCTCGAACTGAATGAG
GGCATGCAAATGAGGTTCCCCATTTTCATGTAATTCTCTGCAGATCTTGATGAACAATTT
ATTTGTCGGTGTTTGGAGTTGTCGGAGTTGATCTAATGCCGCCTCTTTCGATAGATTGCA
TTTGGGATACGTGAGGAAATAATTTTTGGCTTTGATGCTAAAACGACCAGCCCTTGGCAT
>KJ887928
CTACGTCTGAGAGCTCTGGTCTTCGCTGTGCGGTGTTGGACTTTGAAAGGCACTTGAGAA
CAATGGCTCGTGGAGGGTGACGAAGGTGGCATTCTTGAAAGCCCAGGCTTTAAGGGACTG
ATTCTTGTCCTCGTCCAGAAACTCTTTATATGATGATGTTGGTCCTGGATTGCAGAGGAA
GATAGTGGGAATGCCGCCTTTAATTTGAATCGGCTTTCCGTATTTTGTATTGCTTTGCCA
ATCCCTTTGGGCCCCCATGAATTCTTTGAAGTGTTTGAGGTAGTGGGGGTCGACGTCATC
AATGACGTTGTACCATGCGTCGTTGCTGTAGACCTTTGGACTAAGATCCAGGTGTCCACA
TAAATAGTTATGTGGTCCCAGAGATCGGGCCCACATCGTCTTCCCTGTCCTACTATCGCC
CTCGATAACGATACTACTCGGTCTCCATGGCCGCGCAGCGGAACCCATGACGTTCTCGGA
AACCCAGACCTCAAGTTCCTCAGGAACATTAGTGAAAGAAGAAGAAAGAAAGGGAGAAAT
ATAAGGTATCGGAGGCTCCTGAAAAATTCTATCTAAATTGCTATTTAAATTATGAAACTG
TAAAACAAAATCTTTTGGGGCTAATTCCCGTATTACATTAAGAGCCTCCGTCTTACTTGC
TGCGTTAAGAGCCTTGGCGTAAGCGTCATTGGCTGATTGTTGTCCTCCCCGGGCAGATCG
TCCGTCGATCTGAAACTCGCCCCATTGGATGGTGTCTCCGTCCTTGTCCAGATAGGACTT
AACGTCAGAGCTGGATTTAGCTCCCTGAATGTTTGGATGGAAATGTGCGGATCTTGAAGG
GGATATGAGGTCGAAGAATCGTTGATTGGTACAATTGTACTTGCCCTCGAACTGAATGAG
GGCATGCAAATGAGGTTCCCCATTTTCATGTAATTCTCTGCAGATCTTGATGAACAATTT
ATTTGTCGGTGTTTGGAGTTGTCGGAGTTGATCTAAGGCCGCCTCTTTCGATAGATTGCA
TTTGGGATACGTGAGGAAATAATTTTTGGCTTTGATGCTAAAACGACCAGCCCTTGGCAT
>KJ887917
CTACGTCTGAGGGCCCTGGTCTTCGCTGTGCGGTGTTGGACTTTGATAGGCACTTGAGAA
CAATGGCTCGTGGAGGGTGACGAAGGTGGCATTCTTTAAAGCCCAGGCTTTAAGGGACTG
ATTCTTGTCCTCGTCCAGAAACTCTTTATATGATGATGTTGGTCCTGGATTGCAGAGGAA
GATAGTGGGAATGCCGCCTTTAATTTGAATCGGCTTTCCGTATTTTGTATTGCTTTGCCA
ATCCCTTTGGGCCCCCATGAATTCTTTGAAGTGTTTGAGGTAGTGGGGGTCGACGTCATC
AATGACGTTGTACCATGCGTCGTTGCTGTAGACCTTTGGACTAAGATCCAGGTGTCCACA
TAAATAGTTATGTGGTCCCAGAGATCGGGCCCACATCGTCTTCCCTGTCCTACTATCGCC
CTCGATAACGATACTACTCGGTCTCCATGGCCGCGCAGCGGAACCCATGACGTTCTCGGA
AACCCAGACCTCAAGTTCCTCAGGAACATTAGTGAAAGAAGAAGAAAGAAAGGGAGAAAT
ATAAGGTATCGGAGGCTCCTGAAAAATTCTATCTAAATTGCTATTTAAATTATGAAACTG
TAAAACAAAATCTTTTGGGGCTAGTTCCCGTATTACATTAAGAGCCTCCGTCTTATTTGC
TGCGTTAAGAGCCTTGGCGTAAGCGTCATTGGCTGATTGTTGTCCTCCCCGGGCAGATCG
TCCGTCGATCTGAAACTCGCCCCATTGGATGGTGTCTCCGTCCTTGTCCAGATAGGACTT
AACGTCAGAGCTGGATTTAGCTCCCTGAATGTTTGGATGGAAATGTGCGGATCTCGAAGG
GGATATGAGGTCGAAGAATCGTTGATTGGTACAATTGTACTTGCCCTCGAACTGAATGAG
GGCATGCAAATGAGGTTCCCCATTTTCATGTAATTCTCTGCAGATCTTGATGAATAATTT
ATTTGTCGGTGTTTGGAGTTGTCGGAGTTGATCTAATGCCGCCTCTTTCGATAGATTGCA
TTTGGGATACGTGAGGAAATAATTTTTGGCTTTGATGCTAAAACGACCAGCCCTTGGCAT
>KJ887933
CTACGTCTGAGGGCTCTGGTCTTCGCTGTGCGGTGTTGGACTTTGATAGGCACGTGAGAA
CAATGGCTCGTGGAGGGTGACGAAGGTGGCATTCTTTAAAGCCCAGGCTTTAAGGGACTG
ATTCTTTTCCTCGTCCAGAAACTCTTTATATGATGATGTTGGTCCTGGATTGCAGAGGAA
GATAGTGGGAATGCCGCCTTTAATTTGAATCGGCTTTCCGTATTTTGTATTGCTTTGCCA
ATCCCTTTGGGCCCCCATGAATTCTTTGAAGTGTTTGAGGTAGTGGGGGTCGACGTCATC
AATGACGTTGTACCATGCGTCGTTGCTGTAGACCTTTGGACTAAGATCCAGGTGTCCACA
TAAATAGTTATGTGGTCCCAGAGATCGGGCCCACATCGTCTTCCCTGTCCTACTATCGCC
CTCGATAACGATACTACTCGGTCTCCATGGCCGCGCAGCGGAACCCATTACGTTCTCGGA
AACCCAGACCTCAAGTTCCTCAGGAACATTAGTGAAAGAAGAAGAAAGAAAGGGAGAAAT
ATAAGGCATCGGAGGCTCCTGAAAAATTCTATCTAAATTGCTATTTAAATTATGAAATTG
TAAAACAAAATCTTTTGGGGCTAGTTCCCGTATAACATTAAGAGCCTCCGTCTTACTTGC
TGCGTTAAGAGCCTTGGCGTAAGCGTCATTGGCTGATTGTTGTCCTCCCCGGGCAGATCG
TCCGTCGATCTGAAACTCGCCCCATTGGATGGTGTCTCCGTCCTTGTCCAGATAGGACTT
AACGTCAGAGCTGGATTTAGCTCCCTGAATGTTTGGATGGAAATGTGTGGATCTCGAAGG
GGATATGAGGTCGAAGAATCGTTGATTGGTACAATTGTACTTGCCCTCGAACTGAATGAG
GGCATGCAAATGAGGTTCCCCATTTTCATGTAATTCTCTGCAGATCTTGATGAACAATTT
ATTTGTCGGTGTTTGGAGTTGTCGGAGCTGATCTAATGCCGCCTCTTTCGATAGATTGCA
TTTGGGATACGTGAGGAAATAATTTTTGGCTTTGATGCTTAAACGACCAGCCCTTGGCAT
>KJ888039
CTACGTCTGAGGGCTCTGGTCTTCGCTGTGCGGTGTTGGACTTTGATAGGCACGTGAGAA
CAATGGCTCGTGGAGGGTGACGAAGGTGGCATTCTTTAAAGCCCAGGCTTTAAGGGACTG
ATTCTTTTCCTCGTCCAGAAACTCTTTATATGATGATGTTGGTCCTGGATTGCAGAGGAA
GATAGTGGGAATGCCGCCTTTAATTTGAATCGGCTTTCCGTATTTTGTATTGCTTTGCCA
ATCCCTTTGGGCCCCCATGAATTCTTTGAAGTGTTTGAGGTAGTGGGGGTCGACGTCATC
AATGACGTTGTACCATGCGTCGTTGCTGTAGACCTTTGGACTAAGATCCAGGTGTCCACA
TAAATAGTTATGTGGTCCCAGAGATCGGGCCCACATCGTCTTCCCTGTCCTACTATCGCC
CTCGATAACGATACTACTCGGTCTCCATGGCCGCGCAGCGGAACCCATGACGTTCTCGGA
AACCCAGACCTCAAGTTCCTCAGGAACATTAGTGAAAGAAGAAGAAAGAAAGGGAGAAAT
ATAAGGTATCGGAGGCTCCTGAAAAATTCTATCTAAATTGCTATTTAAATTATGAAACTG
TAAAACAAAATCTTTTGGGGCTAGTTCCCGTATTACATTAAGAGCCTCCGTCTTACTTGC
TGCGTTAAGAGCCTTGGCGTAAGCGTCATTGGCTGATTGTTGACCTCCCCGGGCAGATCG
TCCGTCGATCTGAAACTCGCCCCATTGGATGGTGTCTCCGTCCTTGTCTAGGTAGGACTT
AACGTCAGAGCTGGATTTAGCTCCCTGAATGTTTGGATGGAAATGTGCGGACCTGGAAGG
GGATATGAGGTCGAAGAATCGTTGATTGGTACAATTGTACTTGCCCTCAAACTGAATGAG
GGCATGCAAATGAGGTTCCCCATTTTCATGTAATTCTCTGCAGATCTTGATGAACAATTT
ATTTGTCGGTGTTTGGAGTTGTCGGAGTTGATCTAATGCCGCCTCTTTCGATAGATTGCA
TTTGGGATACGTGAGGAAATAATTTTTGGCTTTGATGCTAAAACGACCAGCCCTTGGCAT
>KJ888056
CTACGTCTGAGGGCTCTGGTCTTCGCTGTGCGGTGTTGGACTTTGATAGGCACTTGAGAA
CAATGGCTCGTGGAGGGTGACGAAGGTGGCATTCTTTAAAGCCCAGGCTTTAAGGGACTG
ATTCTTTTCCTCGTCCAGAAACTCTTTATATGATGATGTTGGTCCTGGATTGCAGAGGAA
GATAGTGGGAATGCCGCCTTTAATTTGAATCGGCTTTCCGTATTTTGTATTGCTTTGCCA
ATCCCTTTGGGCCCCCATGAATTCTTTGAAGTGTTTGAGGTAGTGGGGGTCGACGTCATC
AATGACGTTGTACCATGCGTCGTTGCTGTAGACCTTTGGACTAAGATCCAGGTGTCCACA
TAAATAGTTATGTGGTCCCAGAGATCGGGCCCACATCGTCTTCCCTGTCCTACTATCGCC
CTCGATAACGATACTACTCGGTCTCCATGGCCGCGCAGCGGAACCCATGACGTTCTCGGA
AACCCAGACCTCAAGTTCCTCAGGAACATTAGTGAAAGAAGAAGAAAGAAAGGGAGAAAT
ATAAGGTATCGGAGGCTCCTGAAAAATTCTATCTAAATTGCTATTTAAATTATGAAACTG
TAAAACAAAATCTTTGGGGGCTAGTTCCCGTATGACATTAAGAGCCTCCGTCTTACTTGC
TGCGTTAAGAGCCTTGGCGTAAGCGTCATTGGCTGATTGTTGACCTCCCCGGGCAGATCG
TCCGTCGATCTGAAACTCGCCCCATTGGATGGTGTCTCCGTCCTTGTCCAGATAGGACTT
AACGTCAGAGCTGGATTTAGCTCCCTGAATGTTTGGATGGAAATGGGCGGACCTGGAAGG
GGATATGAGGTCGAAGAATCGTTGATTGGTACAATTGTACTTGCCCTCGAACTGAATGAG
GGCATGCAAATGAGGTTCCCCATTTTCATGTAATTCTCTGCAGATCTTGATGAACAATTT
ATTTGTCGGTGTTTGGAGTTGTCGGAGCTGATCTAATGCCGCCTCTTTCGATAGATAGCA
TTTGGGATACGTGAGGAAATAATTTTTGGCTTTGATGCTAAAACGACCAGCCCTTGGCAT
>KJ888046
CTACGTCTGAGGGCCCTGGTCTTCGCTGTGCGGTGTTGGACTTTGATAGGCACTTGAGAA
CAATGGCTCGTGGAGGGTGACGAAGGTGGCATTCTTTAAAGCCCAGGCTTTAAGGGACGG
ATTCTTTTCCTCGTCCAGAAACTCTTTATATGATGATGTTGGTCCTGGATTGCAGAGGAA
GATAGTGGGAATGCCGCCTTTAATTTGAATCGGCTTTCCGTATTTTGTATTGCTTTGCCA
ATCCCTTTGGGCCCCCATGAATTCTTTGAAGTGTTTGAGGTAGTGGGGGTCGACGTCATC
AATGACGTTGTACCATGCGTCGTTGCTGTAGACCTTTGGACTAAGATCCAGGTGTCCACA
TAAATAGTTATGTGGTCCCAGAGATCGGGCCCACATCGTCTTCCCTGTCCTACTATCGCC
CTCGATAACGATACTACTCGGTCTCCATGGCCGCGCAGCGGAACCCATGACGTTCTTGGA
AACCCAGACCTCAAGTTCCTCAGGAACATTAGTGAAAGAAGAAGAAAGAAAGGGAGAAAT
ATAAGGAGCCAGAGGCTCTTGAAAAATCCTATCTAAATTGCTATTTAAATTATGAAACTG
TAAAACAAAATCTTTCGGGGCTAGTTCCCGTATTACATGAAGAGCCTCTGACTTATTTGC
TGAGTTAAGAGCCTTGGCGTAAGCGTCATTTGCGGATTGTTGTCCGCCCCGAGCAGATCG
TCCGTCGATCTGAAACTCGCCCCATTGGATGGTGTCTCCGTCCTTGTCCAGATAGGACTT
GACGTCGGAGCTTGATTTAGCTCCCTGAATGTTTGGGTGGAAATGGGCGGACCTGGAAGG
GGATACGAGGTCGAAGAATCGTTGGTTGGTACAATTGTACTTGCCCTCGAACTGAATGAG
GGCATGCAGATGAGGTTCCCCATTTCCATGAAGTTCTCTGCAGATCTTGATGAACAATTT
ATTGGTTGGGGTTTGGAGTTGTCGGAGCTGGTCCAAAGCCTCCTCTTTCGATAGAGAACA
TTTGGGATATGTCAGGAAATAGTTTTTGGCTTTGATGCTAAAACGACCAGCTCTTGGCAT
