# Supplementary material for: Gene Overlapping as a Modulator of Begomovirus Evolution
Source: Microorganisms. 2022 Feb 4;10(2):366. doi: 10.3390/microorganisms10020366 (PMC8875319; doi:10.3390/microorganisms10020366)
Supplement: Supplementary file 1 [file microorganisms-10-00366-s001.zip › File S1/South_African_cassava_mosaic_virus/DNA_AC3.fasta]

>KJ888054
TTAATAAAGGTTGAATTTTATTTCATGTTGCTCCGTAACCTGGAGTGTGTTTAGTAATAC
ATCGTACAGAAGATGAGCAACAGCTCTAAGTACAGTGTTAATGGAAATAACGCCTATCAT
ATCTAAATACTTGAGCACTTGATATTTAAATACTCTTAAGAAAAGACCAGTCTGAGGCCG
TAAGGTCGTCCAGACCTTGAAGTTGAGAAAACACTTGTGAATCCCCAATGCCTTCCTGAT
GTTGTGGTTGAACCGTATCTGGAGTGTGATGATGTCGTGGTTCATGTTCCCTGGCCTCTT
GTCGTGGTTGGTGATTTCGAAATAGAGGGGATTTGTTATTTCCCAGATAAAAACGCCATT
CTTTGCTTGAGGCGCAGTGATGAGTTCCCCTGTGCGAGAATCCAT
>KJ887917
TTAATAAAGGTTGAATTTTATTTCATGTTGCTCCGTAACCTGGAGTGTGTTTAGTAATAC
ATCGTACAGAACATGATCAACAGCTCTAAGTACAGTGTTAATGGAAATAACGCCTATCAT
ATCTAAATACTTGAGCACTTGATATTTAAATACTCTTAAGAAAAGACCAGTCTGAGGCCG
TAAGGTCGTCCAGACCTTGAAGTTGAGAAAACACTTGTGAATCCCCAATGCCTTCCTGAT
GTTGTGGTTGAACCGTATCTGGAGTGTGATGATGTCGTGGTTCATGTTCCCTGGCCTCTT
GTCGTGGTTGGTGATTTCGAAATATAGGGGATTTGTTATTTCCCAGATAAAAACGCCATT
CTTTGCTTGAGGCGCAGTGATGAGTTCCCCTGTGCGAGAATCCAT
>AF155806
TTAATAAAGGTTGAATTTTATTGCATGTTGCTCCGTAACTTGGAGTGTGTTTAGTAATAC
ATCGTACAGAACATGATCAACAGCTCTGAGTACAGTGTTAATGGAAATAACGCCTATCAT
ATTTAAATACTTGAGCACTTGATATTTAAATACTCTTAAGAAAAGACCAGTCGGAGGCCG
TAAGGTCGTCCAGACCTTGAAGTTGAGAAAACACTTGTGAATCCCCAATGCCTTCCTGAT
GTTGTGGTTGAACCGTATCTGGAGGGTGATGATGTCGTGGTTCATGTTCCCTGGCCGCTT
GTCGTGGTTGGTGATGTCGAAATAGAGGGGATTTGTTATTTCCCAGGTAAAAACGCCATT
CTTTGCTTGAGGCGCAGTGATGAGTTCCCCTGTGCGAGAATCCAT
>NC_003803
TTAATAAAGGTTGAATTTTATTGCATGTTGCTCCGTAACTTGGAGTGTGTTTAGTAATAC
ATCGTACAGAACATGATCAACAGCTCTGAGTACAGTGTTAATGGAAATAACGCCTATCAT
ATTTAAATACTTGAGCACTTGATATTTAAATACTCTTAAGAAAAGACCAGTCGGAGGCCG
TAAGGTCGTCCAGACCTTGAAGTTGAGAAAACACTTGTGAATCCCCAATGCCTTCCTGAT
GTTGTGGTTGAACCGTATCTGGAGGGTGATGATGTCGTGGTTCATGTTCCCTGGCCGCTT
GTCGTGGTTGGTGATGTCGAAATAGAGGGGATTTGTTATTTCCCAGGTAAAAACGCCATT
CTTTGCTTGAGGCGCAGTGATGAGTTCCCCTGTGCGAGAATCCAT
>KJ887915
TTAATAAAGGTTGAATTTTATTTCATGTTGCTCCGTAACCTGGAGTGTGTTTAGTAATAC
ATCGTACAGAACATGATCAACAGCTCTAAGTACAGTGTTAATGGAAATAACGCCTATCAT
ATCTAAATACTTGAGCACTTGATATTTAAATACTCTTAAGAAAAGACCAGTCTGAGGCCG
TAAGGTCGTCCAGACCTTGAAGTTGAGAAAACACTTGTGAATCCCCAATGCCTTCCTGAT
GTTGTGGTTGAACCGTATTTGGAGTGTGATGATGTCGTGGTTCATGTTCCCTGGCCTCTT
GTCGTGGTTGGTGATGTCGAAATAGAGGGGATTTGTTATTTCCCAGATAAAAACGCCATT
CTTTGCTTGAGGCGCAGTGATGAGTTCCCCTGTGCGAGAATCCAT
>KJ887970
TTAATAAAGGTTGAATTTTATTTCATGTTGCTCCGTAACCTGGAGTGTGTTTAGTAATAC
ATCGTACAGAACATGATCAACAGCGCTAAGTACAGTGTTAATGGAAATAACGCCTATCAT
ATTTAAATACTTGAGCACTTGATATCTAAATACTCTTAAGAAAAGACCAGTCTGAGGCCG
TAAGGTCGTCCAGACCTTGAAGTTGAGAAAACACTTGTGAATCCCCAATGCCTTCCTGAT
GTTGTGGTTGAACCGTATCTGGAGTGTGATGATGTCGTGGTTCATGTTCCCTGGTCTCTT
GTCGTGGTTGGTGATCTCGAAATATAGGGGATTTGTTATTTCCCAGATAAAAACGCCATT
CTTTGCTTGAGGCGCAGTGATGAGTTCCCCTGTGCGAGAATCCAT
>KJ887969
TTAATAAAGGTTGAATTTTATTTCATGTTGCTCCGTAACCTGGAGTGTGTTTAGTAATAC
ATCGTACAGAACATGAGCAACAGCTCTAAGTACAGTGTTAATGGAAATAACGCCTATCAT
ATTTAAATACTTGAGCACTTGATATCTAAATACTCTTAAGAAAAGACCAGTCTGAGGCCG
TAAGGTCGTCCAGACCTTGAAGTTGAGAAAACACTTGTGAATCCCCACTGCCTTCCTGAT
GTTGTGGTTGAACCGTATCTGGAGTGTGATGATGTCGTGGTTCATGTTCCCTGGTCTCTT
GTCGTGGTTGGTGATCTCGAAATATAGGGGATTTGTTATTTCCCAGATAAAAACGCCATT
CTTTGCTTGAGGCGCAGTGATGAGTTCCCCTGTGCGAGAATCCAT
>KJ888000
TTAATAAAGTTTGAATTTTATTTCATGTTGCTCCGTAACCTGGAGTGTGTTTAGTAATAC
ATCGTACAGAACATGATCAACAGCTCTAAGTACAGTGTTAATGGAAATAACGCCTATCAT
ATCTAAATACTTGAGCACTTGATATCTAAATACTCTTAAGAAAAGACCAGTCTGAGGCCG
TAAGGTCGTCCAGACCTTGAAGTTGAGAAAACACTTGTGAATCCCCAATGCCTTCCTGAT
GTTGTGGTTGAACCGTATCTGGAGTGTGATGATGTCGTGGTTCATGTTCCCTGGCCTCTT
GTCGTGGTTGGTGATGTCGAAATAGAGGGGATTTGTTATTTCCCAGATAAAAACGCCATT
CTTTGCTTGAGGCGCAGTGATGAGTTCCCCTGTGCGAGAATCCAT
>KJ887934
TTAATAAAGTTTGAATTTTATTTCATGTTGCTCCGTAACCTGGAGTGTGTTTAGTAATAC
ATCGTACAGAACATGATCAACAGCTCGAAGTACAGTGTTAATGGAAATAACGCCTATCAT
ATCTAAATACTTGAGCACTTGATATCTAAATACTCTTAAGAAAAGACCAGTCTGAGGCCG
TAAGGTCGTCCAGACCTTGAAGTTGAGAAAACACTTGTGAATCCCCAATGCCTTCCTGAT
GTTGTGGTTGAATCGTATCTGGAGTGTGATGAGGTCGTGGTTCATGTTCCCTGGCCTCTT
GTCGTGGTTGGTGATGTCGAAATAGAGGGGATTTGTTATTTCCCAGATAAAAACGCCATT
CTTTGCTTGAGGCGCAGTGATGAGTTCCCCTGTGCGAGAATCCAT
>KJ887992
TTAATAAAGGTTGAATTTTATTTCATGTTGCTCCGTAACCTGGAGTGTGTTTAGTAATAC
ATCGTACAAAACATGATCAACAGCTCTAAGTACAGTGTTAATGGAAATAACGCCTATCAT
ATCTAAATACTTGATCACTTGATATCTAAATACTCTTAAGAAAAGACCAGTCTGAGGCCG
TAAGGTCGTCCAGACCTTGAAGTTGAGAAAACACTTGTGAATCCCCAATGCCTTCCTGAT
GTTGTGGTTGAACCGTATCTGGAGTGTGATGATGTCGTGGTTCATGTTCCCTGGCCTCTT
GTCGTGGTCGGTGATCTCGAAATAGAGGGGATTTGTTATTTCCCAGATAAAAACGCCATT
CTTTGCTTGAGGCGCAGTGATGAGTTCCCCTGTGCGAGAATCCAT
>KJ887919
TTAATAAAGGTTGAATTTTATTTCATGTTGCTCCGTAACCTGGAGTGTGTTTAGTAATAC
ATCGTACAAAACATGATCAACAGCTCTAAGTACAGTGTTAATGGAAATAACGCCTATCAT
ATCTAAATACTTGAGCACTTGATATCTAAATACTCTTAAGAAAAGACCAGTCTGAGGCCG
TAAGGTCGTCCAGACCTTGAAGTTGAGAAAACACTTGTGAATCCCCAATGCCTTCCTGAT
GTTGTGGTTGAACCGTATCTGGAGTGTGATGATGTCGTGGTTCATGTTCCCTGGCCTCTT
GTCGTGGTTGGTGATGTCGAAATAGAGGGGATTTGTTATTTCCCAGATAAAAACGCCATT
CTTTGCTTGAGGCGCAGTGATGAGTTCCCCTGTGCGAGAATCCAT
>KJ888041
TTAATAAATGTTGAATTTTATTTCATGTTGCTCCGTAACCTGGAGTGTGTTTAGTAATAC
ATCGTACAGAACATGATCAACAGCTCTAAGTACAGTGTTAATGGAAATAACGCCTATCAT
ATCTAAATACTTGAGCACTTGATATCTAAATACTCTTAAGAAAAGACCAGTCTGAGGCCG
TAAGGTCGTCCAGACCTTGAAGTTGAGAAAACACTGGTGAATCCCCAATGCCTTCCTGAT
GTTGTGGTTGAACCGTATCTGGAGTGTGATGATGTCGTGGTTCAGGTTCCCTGGTCTCTG
GTCGTGGTTGGTGATTTCGAAATAGAGGGGATTTGTTATTTCCCAGATAAAAACGCCATT
CTTTGCTTGAGGCGCAGTGATGAGTTCCCCTGTGCGAGAATCCAT
>KJ888032
TTAATAAATGTTGAATTTTATTTCATGTTGCTCCGTAACCTGGAGTGTGTTTAGTAATAC
ATCGTACAGAACATGATCAACAGCTCTAAGTACAGTGTTAATGGAAATAACGCCTATCAT
ATCTAAATACTTGAGCACTTGATATCTAAATACTCTTAAGAAAAGACCAGTCTGAGGCCG
TAAGGTCGTCCAGACCTTGAAGTTGAGAAAACACTGGTGAATCCCCAATGCCTTCCTGAT
GTTGTGGTTGAACCGTATCTGGAGTGTGATGATGTCGTGGTTCAGGTTCCCTGGTCTCTG
GTCGTGGTTGGTGATTTCGAAATAGAGGGGATTTGTTATTTCCCAGATAAAAACGCCATT
CTTTGCTTGAGGCGCAGTGATGAGTTCCCCTGTGCGAGAATCCAT
>KJ887864
TTAATAAAGGTTGAATTTTATTTCATGTTGCTCCGTAACCTGGAGTGTGTTTAGTAATAC
ATCGTACAGAACATAATCAACAGCTCTAAGTACAGTGTTAATGGAAATAACGCCTATCAT
ATCTAAATACTTGAGCACTTGATATCTAAATACTCTTAAGAAAAGACCAGTCTGAGGCCG
TAAGGTCGTCCAGACCTTGAAGTTGAGAAAACACTTGTGAATCCCCAATGCCTTCCTGAT
GTTGTGGTTGAACCGTATCTGGAGTGTGATGATGTCGTGGTTCATGTTCCCTGGCCTCTG
GTCGTGGTTGGTGATGTCGAAATAGAGGGGATTTGTTATTTCCCAGATAAAAACGCCATT
CTTTGCTTGAGGCGCAGTGATGAGTTCCCCTGTGCGAGAATCCAT
>KJ887996
TTAATAAAGGTTGAATTTTATTTCATGTTGCTCCGTAACCTGGAGTGTGTTGAGTAATAC
ATCGTACAGAACATGATCAACAGCTCTAAGTACAGTGTTAATGGAAATAACGCCTATCAT
ATCTAAATACTTGAGCACTTGATATCTAAATACTCTTAAGAAAAGACCAGTCTGAGGCCG
TAAGGTCGTCCAGACCTTGAAGTTGAGAAAACACTTGTGAATCCCCAATGCCTTCCTGAT
GTTGTGGTTGAACCGTATCTGGAGTGTGATGATGTCGTGGTTCATGTTCCCTGGACTCTT
GTCGTGGTTGGTGATGTCGAAATAGAGGGGATTTGTTATTTCCCAGATAAAAACGCCATT
CTTTGCTTGAGGCGCAGTGATGAGTTCCCCTGTGCGAGAATCCAT
>KJ887826
TTAATAAAGGTTGAATTTTATTGCATGTTGCTCCGTAACCTGGAGTGTGTTGAGTAATAC
ATCGTACAGAACATGATCAACAGCTCTAAGTACAGTGTTAATGGAAATAACGCCTATCAT
ATCTAAATACTTGAGCACTTGATATCTAAATACTCTTAAGAAAAGACCAGTCTGAGGCCG
TAAGGTCGTCCAGACCTTGAAGTTGAGAAAACACTTGTGAATCCCCAATGCCTTCCTGAT
GTTGTGGTTGAACCGTATCTGGAGTGTGATGATGTCGTGGTTCATGTTCCCTGGCCTCGT
GTCGTGGTTGGTGATTTCGAAATAGAGGGGATTTGTTATTTCCCAGATAAAAACGCCATT
CTTTGCTTGAGGCGCAGTGATGAGTTCCCCTGTGCGAGAATCCAT
>KJ888056
TTAATAAAGGTTGAATTTTATTTCATGTCGCTCCGTAACCTGGAGTGTGTTTAGTAATAC
ATCGTACAAAACATGATCAACAGCTCTAAGTACAGTGTTAATGGAAATAACGCCTATCAT
ATCTAAATACTTGAGCACTTGATATCTAAATACTCTTAAGAAAAGACCAGTCTGAGGCCG
TAAGGTCGTCCAGACCTTGAAGTTGAGAAAACACTTGTGAATCCCCAATGTCTTCCTGAT
GTTGTGGTTGAACCGTATCTGGAGTGTGATGATGTCGTGGTTCATGTTCCCTGGCCTCTT
GTCGTGGTTGGTGATTTCGAAATAGAGGGGATTTGTTATTTCCCAGATAAAAACGCCATT
CTTTGCTTGAGGCGCAGTGATGAGTTCCCCTGTGCGAGAATCCAT
>KJ888021
TTAATAAAGGTTGAATTTTATTTCATGTCGCTCCGTAACCTGGAGTGTGTTTAGTAATAC
ATCGTACAGAACATGATCAACAGCTCTAAGTATAGTGTTAATGGAAATAACGCCTATCAT
ATCTAAATACTTGAGCACTTGATATCTAAATACTCTTAAGAAACGACCAGTCTGAGGCCG
TAAGGTCGTCCAGACCTTGAAGTTGAGAAAACACTTGTGAATCCCCAATATCTTCCTGAT
GTTGTGGTTGAACCGTATCTGGAGTGTGATGATGTCGTGGTTCATGTTCCCTGGCCTCTT
GTCGTGGTTGGTGATTTCGAAATAGAGGGGATTTGTTATTTCCCAGATAAAAACGCCATT
CTTTGCTTGAGGCGCAGTGATGAGTTCCCCTGTGCGAGAATCCAT
>KJ888044
TTAATAAAGGTTGAATTTTATTTCATGTTGCTCCGTAACCTGGAGTGTGTTTAGTAATAC
ATCGTACAGAACATGATCAACAGCTCTAAGTACAGTGTTAATGGAAATAACGCCTATCAT
ATCTAAATACTTGAGCACTTGATATCTAAATACTCTTAAGAAAAGACCAGTCTGAGGCCG
TAAGGTCGTCCAGACCTTGAAGTTGAGAAAACACTTGTGAATCCCCAATGTCTTCCTGAT
GTTGTGGTTGAACCGTATCTGGAGTGTGATGATGTCGTGGTTCATGTTCCCTGGCCTCTT
GTCGTGGTTGGTGATTTCGAAATAGAGGGGATTTGTTATTTCCCAGATAAAAACGCCATT
CTTTGCTTGAAGCGCAGTGATGAGTTCCCCTGTGCGAGAATCCAT
>KJ888043
TTAATAAAGGTTGAATTTTATTTCATGTTGCTCCGTAACCTGGAGTGTGTTTAGTAATAC
ATCGTACAGAACATGATCAACAGCTCTAAGTACAGTGTTAATGGAAATAACGCCTATCAT
ATCTAAATACTTGAGCACTTGATATCTAAATACTCTTAAGAAAAGACCAGTCTGAGGCCG
TAAGGTCGTCCAGACCTTGAAGTTGAGAAAACACTTGTGAATCCCCAATGTCTTCCTGAT
GTTGTGGTTGAACCGTATCTGGAGTGTGATGATGTCGTGGTTCATGTTCCCTGGCCTCTT
GTCGTGGTTGGTGATTTCGAAATAGAGGGGATTTGTTATTTCCCAGATAAAAACGCCATT
CTTTGCTTGAAGCGCAGTGATGAGTTCCCCTGTGCGAGAATCCAT
>KJ888045
TTAATAAAGGTTGAATTTTATTTCATGTTGCTCCGTAACCTGGAGTGTGTTTAGTAATAC
ATCGTACAGAACATGATCAACAGCTCTAAGTACAGTGTTAATGGAAATAACGCCTATCAT
ATCTAAATACTTGAGCACTTGATATCTAAATACTCTTAAGAAAAGACCAGTCTGAGGCCG
TAAGGTCGTCCAGACCTTGAAGTTGAGAAAACACTTGTGAATCCCCAATGTCTTCCTGAT
GTTGTGGTTGAACCGTATCTGGAGTGTGATGATGTCGTGGTTCATGTTCCCTGGCCTCTT
GTCGTGGTTGGTGATTTCGAAATAGAGGGGATTTGTTATTTCCCAGATAAAAACGCCATT
CTTTGCTTGAAGCGCAGTGATGAGTTCCCCTGTGCGAGAATCCAT
>KJ888027
TTAATAAAGGTTGAATTTTATTTCATGTTGCTCCGTAACCTGGAGTGTGTTTAGTAATAC
ATCGTACAGAACATGATCAACAGCTCTAAGTACAGTGTTAATGGAAATAACGCCTATCAT
ATCTAAATACTTGAGCACCTGATATCTAAATACTCTTAAGAAAAGACCAGTCTGAGGCCG
TAAGGTCGTCCAGACCTTGAAGTTGAGAAAACACTTGTGAATCCCCAATGTTTTCCTGAT
GTTGTGGTTGAACCGTATCTGGAGTGTGATGATGTCGTGGTTCATGTTCCCTGGCCTCTT
GTCGTGGTTGGTGATTTCGAAATAGAGGGGATTTGTTATTTCCCAGATAAAAACGCCATT
CTTTGCTTGAGGCGCAGTGATGAGTTCCCCTGTGCGAGAATCCAT
>KJ888036
TTAATAAAGGGTGAATTTTATTTCATGTTGCTCCGTAACCTGGAGTGTGTTTAGTAATAC
ATCGTACAGAACATGATCAACAGCTCTAAGTACAGTGTTAATGGAAATAACGCCTATCAT
ATCTAAATACTTGAGCACTTGATATCTAAATACTCTTAAGAAAAGACCAGTCTGAGGCCG
TAAGGTCGTCCAGACCTTGAAGTTGAGAAAACACTTGTGAATCCCCAATGTCTTCCTGAT
GTTGTGGTTGAACCGTATCTGGAGTGTGATGATGTCGTGGTTCATGTTCCCTGGCCTCTT
GTCGTGGTTGGTGATTGCGAAATAGAGGGGATTTGTTATTTCCCAGATAAAAACGCCATT
CTTTGCTTGAGGCGCAGTGATGAGTTCCCCTGTGCGAGAATCCAT
>KJ887929
TTAATAAATGTTGAATTTTATTTCATGTTGCTCCGTAACCTGGAGTGTGTTTAGTAATAC
ATCGTACAGAACATGATCAACAGCTCTAAGTACAGTGTTAATGGAAATAACGCCTATCAT
ATCTAAATACTTGAGCACTTGATATTTAAATACTCTTAAGAAAAGACCAGTCTGAGGCCG
TAAGGTCGTCCAGACCTTGAAGTTGAGAAAACACTTGTGAATCCCCAATGTCTTCCTGAT
GTTGTGGTTGAACCGTATCTGGAGTGTGATGATGTCGTGGTTCATGTTCCCTGGCCTCTT
GTCGTGGTTGGTGATTGCGAAATAGAGGGGATTTGTTATTTCCCAGATAAAAACGCCATT
CTTTGCTTGAGGCGCAGTGATGAGTTCCCCTGTGCGAGAATCCAT
>KJ888063
TTAATAAAGGTTGAATTTTATTTCATGTCGCTCCGTAACCTGGAGTGTGTTTAGTAATAC
ATCGTACAGAACATGAGCAACAGCTCTAAGTACAGTGTTAATGGAAATAACGCCTATCAT
ATCTAAATATTTGAGCACTTGATATCTAAATACTCTTAAGAAAAGACCAGTCTGAGGCCG
TAAGGTCGTCCAGACCTTGAAGTTGAGAAAACACTTGTGAATCCCCAATGCCTTCCTGAT
GTTGTGGTTGAACCGTATCTGGAGTGTGATGATATCGTGGTTCATGTTCCCTGGCCTCTT
GTCGTGGTTGGTGATTTCGAAATAGAGGGGATTTGTTATTTCCCAGATAAAAACGCCATT
CTTTGCTTGAGGCGCAGTGATGAGTTCCCCTGTGCGAGAATCCAT
>KJ888010
TTAATAAAGGTTGAATTTTATTTCATGTCGCTCCGTAACCTGGAGTGTGTTTAGTAATAC
ATCGTACAGAACATGAGCAACAGCTCTAAGTACAGTGTTAATGGAAATAACGCCTATCAT
ATCTAAATATTTGAGCACTTGATATCTAAATACTCTTAAGAAAAGACCAGTCTGAGGCCG
TAAGGTCGTCCAGACCTTGAAGTTGAGAAAACACTTGTGAATCCCCAATGCCTTCCTGAT
GTTGTGGTTGAACCGTATCTGGAGTGTGATGATGTCGTGGTTCATGTTCCCTGGCCTCTG
GTCGTGGTTGGTGATTTCGAAATAGAGGGGATTTGTTATTTCCCAGATAAAAACGCCATT
CTTTGCTTGAGGCGCAGTGATGAGTTCCCCTGTGCGAGAATCCAT
>KJ887972
TTAATAAAGGTTGAATTTTATTTCATGTCGCTCCGTAACCTGGAGTGTGTTTAGTAATAC
ATCGTACAGAACATGATCAACAGCTCTAAGAACAGTGTTAATGGAAATAACGCCTATCAT
ATCTAAATATTTGAGCACTTGATATCTAAATACTCTTAAGAAAAGACCAGTCTGAGGCCG
TAAGGTCGTCCAGACCTTGAAGTTGAGAAAACACTTGTGAATCCCCAATGCCTTCCTGAT
GTTGTGGTTGAACCGTATCTGGAGTGTGATGATGTCGTGGTTCATGTTCCCTGGCCTCTT
GTCGTGGTTGGTGATTTCGAAATAGAGGGGATTTGTTATTTCCCAGATAAAAACGCCATT
CTTTGCTTGAGGCGCAGTGATGAGTTCCCCTGTGCGAGAATCCAT
>KJ887871
TTAATAAAGGTTGAATTTTATTTCATGTCGCTCCGTAACCTGGAGTGTGTTTAGTAATAC
ATCGTACAGAACATGATCAACAGCTCTAAGTACAGTGTTAATGGAAATAACGCCTATCAT
ATCTAAATATTTGAGCACTTGATATCTAAATACTCTTAAGAAAAGACCAGTCTGAGGCCG
TAAGGTCGTCCAGACCTTGAAGTTGAGAAAACACTTGTGAATCCCCAATGCCTTCCTGAT
GTTGTGGTTGAACCGTATCTGGAGTGTGATGATGTCGTGGTTCATGTTCCCTGGCCTCTT
GTCGTGGTTGGTGATTTCGAAATAGAGGGGATTTGTTATTTCCCAGATAAAAACGCCATT
CTTTGCTTGAGGCGCAGTGATGAGTTCCCCTGTGCGAGAATCCAT
>KJ887869
TTAATAAAGGTTGAATTTTATTTCATGTAGCTCCGTAACCTGGAGTGTGTTTAGTAATAC
ATCGTACAGAACATGATCAACAGCTCTAAGTACAGTGTTAATGGAAATAACGCCTATCAT
ATCTAAATATTTGAGCACTTGATATCTAAATACTCTTAAGAAAAGACCAGTCTGAGGCCG
TAAGGTCGTCCAGACCTTGAAGTTGAGAAAACACTTGTGAATCCCCAATGCCTTCCTGAT
GTTGTGGTTGAACCGTATCTGGAGTGTGATGATGTCGTGGTTCATGTTCCCTGGCCTCTT
GTCGTGGTTGGTGATTTCGAAATAGAGGGGATTTGTTATTTCCCAGATAAAAACGCCATT
CTTTGCTTGAGGCGCAGTGATGAGTTCCCCTGTGCGAGAATCCAT
>KJ887902
TTAATAAAGGTTGAATTTTATTTCATGTCGCTCCGTAACCTGGAGTGTGTTTAGTAATAC
ATCGTACAGAACATGATCAACAGCTCTAAGTACAGTGTTAATGGAAATAACGCCTATCAT
ATCTAAATATTTGAGCACTTGATATCTAAATACTCTTAAGAAAAGACCAGTCTGAGGCCG
TAAGGTCGTCCAGACCTTGAAGTTGAGAAAACACTTGTGAATCCCCAATGCCTTCCTGGT
GTTGTGGTTGAACCGTATCTGGAGTGTGATGATGTCGTGGTTCATGTTCCCCGGCCTCTT
GTCGTGGTTGGTGATTGCGAAATAGAGGGGATTTGTTATTTCCCAGATAAAAACGCCATT
CTTTGCTTGAGGCGCAGTGATGAGTTCCCCTGTGCGAGAATCCAT
>KJ888057
TTAATAAAGGTTGAATTTTATTTCATGTCGCTCCGTAACCTGGAGTGTGTTTAGTAATAC
ATCGTACAGAACATGATCAACAGCTCTAAGTACAGTGTTAATGGAAATAACGCCTATCAT
ATCTAAATACTTGAGCACTTGATATCTAAATACTCTTAAGAAAAGACCAGTCTGAGGCCG
TAAGGTCGTCCAGACCTTGAAGTTGAGAAAACACTTGTGAATCCCCAATGCCTTCCTGAT
GTTGTGGTTGAACCGTATCTGGAGTGTGATGATGTCGTGGTTCATGTTCCCTGGCCTCTT
GTCGTGGTTGGTGATTTCGAAATAGAGGGGATTTGTTATTTCCCAGATAAAAACGCCATT
CTTTGCTTGAGGCGCAGTGATGAGTTCCCCTGTGCGAGAATCCAT
>KJ888033
TTAATAAAGGTTGAATTTTATTTCATGTCGCTCCGTAACCTGGAGTGTGTTTAGTAATAC
ATCGTACAGAACATGATCAACAGCTCTAAGTACAGTGTTAATGGAAATAACGCCTATCAT
ATCTAAATACTTGAGCACTTGATATCTAAATACTCTTAAGAAAAGACCAGTCTGAGGCCG
TAAGGTCGTCCAGACCTTGAAGTTGAGAAAACACTTGTGAATCCCCAATGCCTGCCTGAT
GTTGTGGTTGAACCGTATCTGGAGTGTGATGATGTCGTGGTTCATGTTCCCTGGCCTCTT
GTCGTGGTTGGTGATTTCGAAATAGAGGGGATTTGTTATTTCCCAGATAAAAACGCCATT
CTTTGCTTGAGGCGCAGTGATGAGTTCCCCTGTGCGAGAATCCAT
>KJ887851
TTAATAAAGGTTGAATTTTATTTCATGTCGCTCCGTAACCTGGAGTGTGTTTAGTAATAC
ATCGTACAGAACATGATCAACAGCTCTAAGTACAGTGTTAATGGAAATAACGCCTATCAT
ATCTATATACTTGAGCACTTGATATCTAAATACTCTTAAGAAAAGACCAGTCTGAGGCCG
TAAGGTCGTCCAGACCTTGAAGTTGAGAAAACACTTGTGAATCCCCAATGCCTTCCTGAT
GTTGTGGTTGAACCGTATCTGGAGTGTGATGATGTCGTGGTTCATGTTCCCTGGCCTCTT
GTCGTGGTTGGTGATTTCGAAATAGAGGGGATTTGTTATTTCCCAGATAAAAACGCCATT
CTTTGCTTGAGGCGCAGTGATGAGTTCCCCTGTGCGAGAATCCAT
>KJ887841
TTAATAAAGGTTGAATTTTATTTCATGTCGCTCCGTAACCTGGAGTGTGTTTAGTAATAC
ATCGTACAGAACATGATCAACAGCTCTAAGTACAGTGTTAATGGAAATAACGCCTATCAT
ATCTATATACTTGAGCACTTGATATCTAAATACTCTTAAGAAAAGACCAGTCTGAGGCCG
TAAGGTCGTCCAGACCTTGAAGTTGAGAAAACACTTGTGAATCCCCAATGCCTTCCTGAT
GTTGTGGTTGAACCGTATCTGGAGTGTGATGATGTCGTGGTTCATGTTCCCTGGCCTCTT
GTCGTGGTTGGTGATTTCGAAATAGAGGGGATTTGTTATTTCCCAGATAAAAACGCCATT
CTTTGCTTGAGGCGCAGTGATGAGTTCCCCTGTGCGAGAATCCAT
>KJ888034
TTAATAAAGGTTGAATTTTATTTCATGTCGCTCCGTAACCTGGAGTGTGTTTAGTAATAC
ATCGTACAGAACATGATCAACAGCTCTAAGTACAGTGTTAATGGAAATAACGCCTATCAT
ATCTAAATACTTGAGCACTTGATATCTAAATACTCTTAAGAAAAGACCAGTCTGAGGCCG
TAAGGTCGTCCAGACCTTGAAGTTGAGAAAACACTTGTGAATCCCCAATGCCTTCCTGAT
GTTGTGGTTGAACCGTATCTGGAGTGTGATGATGTCGTGGTTCATGTTCCCTGGCCTCTT
GTCGTGGTTGGTGATTTCGAAATAGAGGGGATTTGTTATTTCCCAGATAAAAACGCCATT
CTTTGCTTGAGGCGCAGTGATGAGTTCCCCTGTGCGAGAATCCAT
>KJ888025
TTAATAAAGGTTGAATTTTATTTCATGTCGCTCCGTAACCTGGAGTGTGTTTAGTAATAC
ATCGTACAGAACATGATCAACAGCTCTAAGTACAGTGTTAATGGAAATAACGCCTATCAT
ATCTAAATACTTGAGCACTTGATATCTAAATACTCTTAAGAAAAGACCAGTCTGAGGCCG
TAAGGTCGTCCAGACCTTGAAGTTGAGAAAACACTTGTGAATCCCCAATGCCTTCCTGAT
GTTGTGGTTGAACCGTATCTGGAGTGTGATGATGTCGTGGTTCATGTTCCCTGGCCTCAT
GTCGTGGTTGGTGATTTCGAAATAGAGGGGATTTGTTATTTCCCAGATAAAAACGCCATT
CTTTGCTTGAGGCGCAGTGATGAGTTCCCCTGTGCGAGAATCCAT
>KJ888018
TTAATAAAGGTTGAATTTTATTTCATGTCGCTCCGTAACCTGGAGTGTGTTTAGTAATAC
ATCGTACAGAACATGATCAACAGCTCTAAGTACAGTGTTAATGGAAATAACGCCTATCAT
ATCTAAATACTTGAGCACTTGATATCTAAATACTCTTAAGAAAAGACCAGTCTGAGGCCG
TAAGGTCGTCCAGACCTTGAAGTTGAGAAAACACTTGTGAATCCCCAATGCCTTCCTGAT
GTTGTGGTTGAACCGTATCTGGAGTGTGATGATGTCGTGATTCATGTTCCCTGGCCTCTT
GTCGTGGTTGGTGATTTCGAAATAGAGGGGATTTGTTATTTCCCAGATAAAAACGCCATT
CTTTGCTTGAGGCGCAGTGATGAGTTCCCCTGTGCGAGAATCCAT
>KJ888040
TTAATAAATGTTGAATTTTATTTCATGTCGCTCCGTAACCTGGAGTGTGTTTAGTAATAC
ATCGTACAGAACATGATCAACAGCTCTAAGTACAGTGTTAATGGAAATAACGCCTATCAT
ATCTAAATACTTGAGCACTTGATATCTAAATACTCTTAAGAAAAGACCAGTCCGAGGCCG
TAAGGTCGTCCAGATCTTGAAGTTGAGAAAACACTTGTGAATCCCCAATGCCTTCCTGAT
GTTGTGGTTGAACCGTATCTGGAGTGTGATGATGTCGTGGTTCATGTTCCCTGGCCTCTT
GTCGTGGTTGGTGATTTCGAAATAGAGGGGATTTGTTATTTCCCAGATAAAAACGCCATT
CTTTGCTTGAGGCGCAGTGATGAGTTCCCCTGTGCGAGAATCCAT
>KJ888019
TTAATAAAGGTTGAATTTTATTTCATGTCGCTCCGTAACCTGGAGTGTGTTTAGTAATAC
ATCGTACAGAACATGATCAACAGCTCTAAGTACAGTGTTAATGGAAATAACGCCTATCAT
ATCTAAATACTTGAGCACTTGATATCTAAATACTCTTAAGAAAAGACCAGTCTGAGGCCG
TAAGGTCGTCCAGACCTTGAAGTTGAGAAAACACTTGTGAATCCCCAATGCCTTCCTGAT
GTTGTGGTTGAACCGTATCTGGAGTGTGATGATGTCGTGGTTCATGTTCCCTGGCCTCTT
GTCGTGGTTGGTGATTGCGAAATAGAGGGGATTTGTTATTTCCCAGATAAAAACGCCATT
CTTTGCTTGAGGCGCAGTGATGAGTTCCCCTGTGCGAGAATCCAT
>KJ888097
TTAATAAAGGTTGAATTTTATTTCATGTTGCTCCGTAATCTGGAGTGTGTTTAGTAATAC
ATCGTACAGAACATGATCAACAGCTCTAAGTACAGTGTTAATGGAAATAACGCCTATCAT
ATCTAAATACTTGAGCACCTGATATCTAAATACTCTTAAGAAAAGACCAGTCTGAGGCCG
TAAGGTCGTCCAGACCTTGAAGTTGAGAAAACACTTGTGAATCCCCAATGCCTTCCTGAT
GTTGTGGTTGAACCGTATCTGGAGTGTGATGATGTCGTGGTTCATGTTCCCTGGCCTCTT
GTCGTGGTTGGTGATTGCGAAATAGAGGGGATTTGTTATTTCCCAGATAAAAACGCCATT
CTTTGCTTGAGGCGCAGTGATGAGTTCCCCTGTGCGAGAATCCAT
>KJ888095
TTAATAAAGGTTGAATTTTATTTCATGTTGCTCCGTAATCTGGAGTGTGTTTAGTAATAC
ATCGTACAGAACATGATCAACAGCTCTAAGTACAGTGTTAATGGAAATAACGCCTATCAT
ATCTAAATACTTGAGCACCTGATATCTAAATACTCTTAAGAAAAGACCAGTCTGAGGCCG
TAAGGTCGTCCAGACCTTGAAGTTGAGAAAACACTTGTGAATCCCCAATGCCTTCCTGAT
GTTGTGGTTGAACCGTATCTGGAGTGTGATGATGTCGTGGTTCATGTTCCCTGGCCTCTT
GTCGTGGTTGGTGATTGCGAAATAGAGGGGATTTGTTATTTCCCAGATAAAAACGCCATT
CTTTGCTTGAGGCGCAGTGATGAGTTCCCCTGTGCGAGAATCCAT
>KJ888090
TTAATAAAGGTTGAATTTTATTTCATGTTGCTCCGTAACCTGGAGTGTGTTTAGTAATAC
ATCGTACAGAACATGATCAACAGCTCTAAGTACAGTGTTAATGGAAATAACGCCTATCAT
ATCTAAATACTTGAGCACTTGATATCTAAATACTCTTAAGAAAAGACCAGTCTGAGGCCG
TAAGGTCGTCCAGACCTTGAAGTTGAGAAAACACTTGTGAATCCCCAATGCCTTCCTGAT
GTTGTGGTTGAACCGTATCTGGAGTGTGATGATGTCGTGGTTCATGTTCCCAGGCCTCTT
GTCGTGGTTGGTGATTGCGAAATAGAGGGGATTTGTTATTTCCCAGATAAAAACGCCATT
CTTTGCTTGAGGCGCAGTGATGAGTTCCCCTGTGCGAGAATCCAT
>KJ888089
TTAATAAAGGTTGAATTTTATTTCATGTTGCTCCGTAACCTGGAGTGTGTTTAGTAATAC
ATCGTACAGAACATGATCAACAGCTCTAAGTACAGTGTTAATGGAAATAACGCCTATCAT
ATCTAAATACTTGAGCACTTGATATCTAAATACTCTTAAGAAAAGACCAGTCTGAGGCCG
TAAGGTCGTCCAGACCTTGAAGTTGAGAAAACACTTGTGAATCCCCAATGCCTTCCTGAT
GTTGTGGTTGAACCGTATCTGGAGTGTGATGATGTCGTGGTTCATGTTCCCAGGCCTCTT
GTCGTGGTTGGTGATTGCGAAATAGAGGGGATTTGTTATTTCCCAGATAAAAACGCCATT
CTTTGCTTGAGGCGCAGTGATGAGTTCCCCTGTGCGAGAATCCAT
>KJ887952
TTAATAAAGGTTGAATTTTATTGCATGTTGCTCCGTAATCTGGAGTGTGTTTAGTAATAC
ATCGTACAGAACATGATCAACAGCTTTAAGTACAGTGTTAATGGAAATAACGCCTATCAT
ATCTAAATACTTGAGCACTTGATATCTAAATACTCTTAAGAAAAGACCAGTCTGAGGCCG
TAAGGTCGTCCAGACTTTGAAGTTGAGAAAACACTTGTGAATCCCCAATGCCTTCCTGAT
GTTGTGGTTGAACCGTATCTGGAGTGTGATGATGTCGTGGTTCATGTTCCCAGGCCTCTC
GTCGTGGTTGGTGATTGCGAAATAGAGGGGATTTGTTATTTCCCAGATAAAAACGCCATT
CTTTGCTTGAGGCGCAGTGATGAGTTCCCCTGTGCGAGAATCCAT
>KJ887933
TTAATAAAGGTTGAATTTTATTTCATGTTGCTCCGTAACCTGGAGTGTGTTTAGTAATAC
ATCGTACAGAACATGATCAACAGCTCTAAGTACAGTGTTAATGGAAATAACGCCTATCAT
ATCTAAATACTTGAGCACTTGATATCTAAATACTCTTAAGAAAAGACCAGTCTGAGGCCG
TAAGGTCGTCCAGACTTTGAAGTTGAGAAAACACTTGTGAATCCCCAATGCCTTCCTGAT
GTTGTGGTTGAACCGTATCTGGAGTGTGATGATGTCGTGGTTCATGTTCCCTGGCCTCTT
GTCGTGGTTGGTGATTGCGAAATATAGGGGATTTGTTATTTCCCAGATAAAAACGCCATT
CTTTGCTTGAGGCGCAGTGATGAGTTCCCCTGTGCGAGAATCCAT
>KJ887971
TTAATAAAGGTTGAATTTTATTTCATGTTGCTCCGTAACCTGGAGTGTGTTTAGTAATAC
ATCGTACAGAACATGATCAACAGCTCTAAGTACAGTGTTAATGGAAATAACGCCTATCAT
ATCTAAATACTTGAGCACTTGATATCTAAATACTCTTAAGAAAAGACCAGTCTGAGGCCG
TAAGGTCGTCCAGACCTTGAAGTTGAGAAAACACTTGTGAATCCCCAATGCCTTCCTGAT
GTTGTGGTTGAACCGTATCTGGAGTGTGATGATGTCGTGGTTCATGTTCCCTGGCCTCTT
GTCGTGGTTGGTGATTGCTAAATAGAGGGGATTTGTTATTTCCCAGATAAAAACGCCATT
CTTTGCTTGAGGCGCAGTGATGAGTTCCCCTGTGCGAGAATCCAT
>KJ887862
TTAATAAAGGTTGAATTTTATTTCATGTTGCTCCGTAACCTGGAGTGTGTTTAGTAATAC
ATCGTACAGAACATGATCAACAGCTCTAAGTACAGTGTTAATGGAAATAACGCCTATCAT
ATCTAAATACTTGAGCACTTGATATCTAAATACTCTTAAGAAAAGACCAGTCTGAGGCCG
TAAGGTCGTCCAGACCTTGAAGTTGAGAAAACACTTGTGAATCCCCAATGCCTTCCTGAT
GTTGTGGTTGAACCGTATCTGGAGTGTGATGATGTCGTGGTTCATGTTCCCTGGCCTCTT
GTCGTGGTTGGTGATTGCGAAATAGAGGGGATTTGTTATTTCCCAGATAAAAACGCCATT
CTTTGCTTGAGGCGCAGTGATGAGTTCCCCTGTGCGAGAATCCAT
>KJ887989
TTAATAAAGGTTGAATTTTATTTCATGTTGCTCCGTAACCTGGAGTGTGTTTAGTAATAC
ATCGTACAGAACATGATCAACAGCTCTAAGTACAGTGTTAATGGAAATAACGCCTATCAT
ATCTAAATACTTGAGCACTTGATATCTAAATACTCTTAAGAAAAGACCAGTCTGAGGCCG
TAAGGTCGTCCAGACCTTGAAGTTGAGAAAACACTTGTGAATCCCCAATGCCTTCCTGAT
GTTGTGGTTGAACCGTATCTGGAGTGTGATGATGTCGTGGTTCATGTTCCCTGGCCTCTT
GTCGTGGTTGGTGATTGCGAAATAGAGGGGATTTGTTATTTCCCAGATAAAAACGCCATT
CTTTGCTTGAGGCGCAGTGATGAGTTCCCCTGTGCGAGAATCCAT
>KJ888094
TTAATAAAGGTTGAATTTTATTTCATGTTGCTCCGTAACCTGGAGTGTGTTTAGTAATAC
ATCGTACAGAACATGATCAACAGCTCTAAGTACAGTGTTAATGGAAATAACGCCTATCAT
ATCTAAATACTTGAGCACTTGATATCTAAATACTCTTAAGAAAAGACCAGTCTGAGGCCG
TAAGGTCGTCCAGACCTTGAAGTTGAGAAAACACTTGTGAATCCCCAATGCCTTCCTGAT
GTTGTGGTTGAACCGTATCTGGAGTGTGATGATGTCGTGGTTCATGTTCCCTGGCCTCTT
GTCGTGGTTGGTGATTGCGAAATAGAGGGGATTTGTTATTTCCCAGATAAAAACGCCATT
CTTTGCTTGAGGCGCAGTGATGAGTTCCCCTGTGCGAGAATCCAT
>KJ888093
TTAATAAAGGTTGAATTTTATTTCATGTTGCTCCGTAACCTGGAGTGTGTTTAGTAATAC
ATCGTACAGAACATGATCAACAGCTCTAAGTACAGTGTTAATGGAAATAACGCCTATCAT
ATCTAAATACTTGAGCACTTGATATCTAAATACTCTTAAGAAAAGACCAGTCTGAGGCCG
TAAGGTCGTCCAGACCTTGAAGTTGAGAAAACACTTGTGAATCCCCAATGCCTTCCTGAT
GTTGTTGTTGAACCGTATCTGGAGTGTGATGATGTCGTGGTTCATGTTCCCTGGCCTCTT
GTCGTGGTTGGTGATTGCGAAATAGAGGGGATTTGTTATTTCCCAGATAAAAACGCCATT
CTTTGCTTGAGGCGCAGTGATGAGTTCCCCTGTGCGAGAATCCAT
>KJ888011
TTAATAAAGGTTGAATTTTATTTCATGTTGCTCCGTAACCTGGAGTGTGTTTAGTAATAC
ATCGTACAGAACATGATCAACAGCTCTAAGTACAGTGTTAATGGAAATAACGCCTATCAT
ATCTAAATACTTGAGCACTTGATATCTAAATACTCTTAAGAAAAGACCAGTCTGAGGCCG
TAAGGTCGTCCAGACCTTGAAGTTGAGAAAACACTTGTGAATCCCCAATGCCTTCCTGAT
GTTGTGGTTGAACCGTATCTGGAGTGTGATGATGTCGTGGTTCATGTTCCCTGGCCTCTT
GTCGTGGTTGGTGATTGCGAAATAGAGGGGATTTGTTATTTCCCAGATAAAAACGCCATT
CTTTGCTTGAGGCGCAGTGATGAGTTCCCCTGTGCGAGAATCCAT
>KJ888028
TTAATAAAGGTTGAATTTTATTTCATGTTGCTCCGTAACCTGGAGTGTGTTTAGTAATAC
ATCGTACAGAACATGATCAACAGCTCTAAGTACAGTGTTAATGGAAATAACGCCTATCAT
ATCTAAATACTTGAGCACTTGATATCTAAATACTCTTAAGAAAAGACCAGTCTGAGGCCG
TAAGGTCGTCCAGACCTTGAAGTTGAGAAAACACTTGTGAATCCCCAATGCCTTCCTGAT
GTTGTGGTTGAACCGTATCTGGAGTGTGATGATGTCGTGGTTCATGTTCCCTGGCCTCTT
GTCGTGCTTGGTGATTGCGAAATAGAGGGGATTTGTTATTTCCCAGATAAAAACGCCATT
CTTTGCTTGAGGCGCAGTGATGAGTTCCCCTGTGCGAGAATCCAT
>KJ887993
TTAATAAAGGTTGAATTTTATTTCATGTTGCTCCGTAACCTGGAGTGTGTTTAGTAATAC
ATCGTACAGAACATGATCAACAGCTCTAAGTACAGTGTTAATGGAAATAACGCCTATCAT
ATCTAAATACTTGAGCACTTGATATCTAAATACTCTTAAGAAAAGACCAGTCTGAGGCCG
TAAGGTCGTCCAGACCTTGAAGTTGAGAAAACACTTGTGAATCCCCAATGCCTTCCTGAT
GTTGTGGTTGAACCGTATCTGGAGTGTGATGATGTCGTGGTTCATGTTCCCTGGCCTCTT
GTCGTGGTTGGTGATTGCGAAATAGAGGGGATTTGTTATTTCCCAGATAAAAACGCCATT
CTTTGCTTGAGGCGCAGTGATGAGTTCCCCTGTGCGAGAATCCAT
>KJ888031
TTAATAAAGGTTGAATTTTATTTCATGTTGCTCCGTAACCTGGAGTGTGTTTAGTAATAC
ATCGTACAGAACATGATCAACAGCTCTAAGTACAGTGTTAATGGAAATAACGCCTATCAT
ATCTAAATACTTGAGCACTTGATATCTAAATACTCTTAAGAAAAGACCAGTCTGAGGCCG
TAAGGTCGTCCAGACCTTGAAGTTGAGAAAACACTTGTGAATCCCCAATGCCTTCCTGAT
GTTGTGGTTGAACCGTATCTGGAGTGTGATGATGTCGTGGTTCATGTTCCCTGGCCTCTT
GTCGTGGTTGGTGATTGCGAAATAGAGGGGATTTGTTATTTCCCAGATAAAAACGCCATT
CTTTGCTTGAGGCGCAGTGATGAGTTCCCCTGTGCGAGAATCCAT
>KJ887991
TTAATAAAGGTTGAATTTTATTTCATGTTGCTCCGTAACCTGGACTGTGTTTAGTAATAC
ATCGTACAGAACATGATCAACAGCTCTAAGTACAGTGTTAATGGAAATAACGCCTATCAT
ATCTAAATACTTGAGCACTTGATATCTAAATACTCTTAAGAAAAGACCAGTCTGAGGCCG
TAAGGTCGTCCAGACCTTGAAGTTGAGAAAACACTTGTGAATCCCCAATGCCTTCCTGAT
GTTGTGGTTGAACCGTATCTGGAGTGTGATGATGTCGTGGTTCATGTTCCCTGGCCTCTT
GTCGTGGTTGGTGATTGCGAAATAGAGGGGATTTGTTATTTCCCAGATAAAAACGCCATT
CTTTGCTTGAGGCGCAGTGATGAGTTCCCCTGTGCGAGAATCCAT
>KJ887987
TTAATAAAGGTTGAATTTTATTTCATGTTGCTCCGTAACCTGGAGTGTGTTTAGTAATAC
ATCGTACAGAACATGATCAACAGCTCTAAGTACAGTGTTAATGGAAATAACGCCTATCAT
ATCTAAATACTTGAGCACTTGATATCTAAATACTCTTAAGAAAAGACCAGTCTGAGGCCG
TAAGGTCGTCCAGACCTTGAAGTTGAGAAAACACTTGTGAATCCCCAATGCCTTCCTGAT
GTTGTGGTTGAACCGTATCTGGAGTGTGATGATGTCGTGGTTCATGTTCCCTGGCCTCTT
GTCGTGGTTGGTGATTGCGAAATAGAGGGGATTTGTTATTTCCCAGATAAAAACGCCATT
CTTTGCTTGAGGCGCAGTGATGAGTTCCCCTGTGCGAGAATCCAT
>KJ888029
TTAATAAAGGTTGAATTTTATTTCATGTTGCTCCGTAACCTGGAGTGTGTTTAGTAATAC
ATCGTACAGAACATGATCAACAGCTCTAAGTACAGTGTTAATGGAAATAACGCCTATCAT
ATCTAAATACTTGAGCACTTGATATCTAAATACTCTTAAGAAAAGACCAGTCTGAGGCCG
TAAGGTCGTCCAGACCTTGAAGTTGAGAAAACACTTGTGAATCCCCAATGCCTTCCTGAT
GTTGTGGTTGAACCGTATCTGGAGTGTGATGATGTCGTGGTTCATGTTCCCTGGCCTCTT
GTCGTGGTTGGTGATTGCGAAATAGAGGGGATTTGTTATTTCCCAGATAAAAACGCCATT
CTTTGCTTGAGGCGCAGTGATGAGTTCCCCTGTGCGAGAATCCAT
>KJ887990
TTAATAAAGGTTGAATTTTATTTCATGTTGCTCCGTAACCTGGAGTGTGTTTAGTAATAC
ATCGTACAGAACATGATCAACAGCTCTAAGTACAGTGTTAATGGAAATAACGCCTATCAT
ATCTAAATACTTGAGCACTTGATATCTAAATACTCTTAAGAAAAGACCAGTCTGAGGCCG
TAAGGTCGTCCAGACCTTGAAGTTGAGAAAACACTTGTGAATCCCCAATGCCTTCCTGAT
GTTGTGGTTGAACCGTATTTGGAGTGTGATGATGTCGTGGTTCATGTTCCCTGGCCTCTT
GTCGTGGTTGGTGATTGCGAAATAGAGGGGATTTGTTATTTCCCAGATAAAAACGCCATT
CTTTGCTTGAGGCGCAGTGATGAGTTCCCCTGTGCGAGAATCCAT
>KJ887982
TTAATAAAGGTTGAATTTTATTTCATGTTGCTCCGTAACCTGGAGTGTGTTTAGTAATAC
ATCGTACAGAACATGATCAACAGCTCTAAGTACAGTGTTAATGGAAATAACGCCTATCAT
ATCTAAATACTTGAGCACTTGATATCTAAATACCCTTAAGAAAAGACCAGTCTGAGGCCG
TAAGGTCGTCCAGACCTTGAAGTTGAGAAAACACTTGTGAATCCCCAATGCCTTCCTGAT
GTTGTGGTTGAACCGTATCTGGAGTGTGATGATGTCGTGGTTCATGTTCCCTGGCCTCTT
GTCGTGGTTGGTGATTGCGAAATAGAGGGGATTTGTTATTTCCCAGATAAAAACGCCATT
CTTTGCTTGAGGCGCAGTGATGAGTTCCCCTGTGCGAGAATCCAT
>KJ887859
TTAATAAAGGTTGAATTTTATTTCATGTTGCTCCGTAACCTGGAGTGTGTTTAGTAATAC
ATCGTACAGAACATGATCAACAGCTCTAAGTACAGTGTTAATGGAAATAACGCCTATCAT
ATCTAAATACTTGAGCACTTGATATCTAAATACTCTTAAGAAAAGACCAGTCTGAGGCCG
TAAGGTCGTCCAGACCTTGAAGTTGAGAAAACACTTGTGAATCCCCAATGCCTTCCTGAT
GTTGTGGTTGAACCGTATCTGGAGTGTGATGATGTCGTGGTTCATGTTCCCTGGCCTCTT
GTCGTGGTTGGTGATTGCGAAATAGAGGGGATTTGTTATTTCCCAGATAAAAACGCCATT
CTTTGCTTGAGGCGCAGTGATGAGTTCCCCTGTGCGAGAATCCAT
>KJ887984
TTAATAAAGGTTGAATTTTATTTCATGTTGCTCCGTAACCTGGAGTGTGTTTAGTAATAC
ATCGTACAGAACATGATCAACAGCTCTAAGTACAGTGTTAATGGAAATAACGCCTATCAT
ATCTAAATACTTGAGCACTTGATATCTAAATACTCTTAAGAAAAGACCAGTCTGAGGCCG
TAAGGTCGTCCAGACCTTGAAGTTGAGAAAACACTTGTGAATCCCCAATGCCTTCCTGAT
GTTGTGGTTGAACCGTATCTGGAGTGTGATGATGTCGTGGTTCATGTTCCCTGGCCTCTT
GTCGTGGTTGGTGATTGCGAAATAGAGGGGATTTGTTATTTCCCAGATAAAAACGCCATT
CTTTGCTTGAGGCGCAGTGATGAGTTCCCCTGTGCGAGAATCCAT
>KJ887985
TTAATAAAGGTTGAATTTTATTTCATGTTGCCCCGTAACCTGGAGTGTGTTTAGTAATAC
ATCGTACAGAACATGATCAACAGCTCTAAGTACAGTGTTAATGGAAATAACGCCTATCAT
ATCTAAATACTTGAGCACTTGATATCTAAATACTCTTAAGAAAAGACCAGTCTGAGGCCG
TAAGGTCGTCCAGACCTTGAAGTTGAGAAAACACTTGTGAATCCCCAATGCCTTCCTGAT
GTTGTGGTTGAACCGTATCTGGAGTGTGATGATGTCGTGGTTCATGTTCCCTGGCCTCTT
GTCGTGGTTGGTGATTGCGAAATAGAGGGGATTTGTTATTTCCCAGATAAAAACGCCATT
CTTTGCTTGAGGCGCAGTGATGAGTTCCCCTGTGCGAGAATCCAT
>KJ887890
TTAATAAAGGTTGAATTTTATTTCATGTTGCTCCGTAACCTGGAGTGTGTTTAGTAATAC
ATCGTACAGAACATGATCAACAGCTCTAAGTACAGTGTTAATGGAAATAACGCCTATCAT
ATCTAAATACTTGAGCACTTGATATCTAAATACTCTTAAGAAAAGACCAGTCTGAGGCCG
TAAGGTCGTCCAGACCTTGAAGTTGAGAAAACACTTGTGAATCCCCAATGCCTTCCTGAT
GTTGTGGTTGAACCGTATCTGGAGTGTGATGATGTCGTGGTTCATGTTCCCTGGCCTCTT
GTCGTGGTTGGTGATTGCGAAATAGAGGGGATTTGTTATTTCCCAGATAAAAACGCCATT
CTTTGCTTGAGGCGCAGTGATGAGTTCCCCTGTGCGAGAATCCAT
>KJ887986
TTAATAAAGGTTGAATTTTATTTCATGTTGCTCCGTAACCTGGAGTGTGTTTAGTAATAC
ATCGTACAGAACATGATCAACAGCTCTAAGTACAGTGTTAATGGAAATAACGCCTATCAT
ATCTAAATACTTGAGCACTTGATATCTAAATACTCTTAAGAAAAGACCAGTCTGAGGCCG
TAAGGTCGTCCAGACCTTGAAGTTGAGAAAACACTTGTGAATCCCCAATGCCTTCCTGAT
GTTGTGGTTGAACCGTATCTGGAGTGTGATGATGTCGTGGTTCATGTTCCCTGGCCTCTT
GTCGTGGTTGGTGATTGCGAAATAGAGGGGATTTGTTATTTCCCAGATAAAAACGCCATT
CTTTGCTTGAGGCGCAGTGATGAGTTCCCCTGTGCGAGAATCCAT
>KJ887983
TTAATAAAGGTTGAATTTTATTTCATGTTGCTCCGTAACCTGGAGTGTGTTTAGTAATAC
ATCGTACAGAACATGATCAACAGCTCTAAGTACAGTGTTAATGGAAATAACGCCTATCAT
ATCTAAATACTTGAGGACTTGATATCTAAATACTCTTAAGAAAAGACCAGTCTGAGGCCG
TAAGGTCGTCCAGACCTTGAAGTTGAGAAAACATTTGTGAATCCCCAATGCCTTCCTGAT
GTTGTGGTTGAACCGTATCTGGAGTGGGATGATGTCGTGGTTCATGTTCCCTGGCCTCTT
GTCGTGGTTGGTGATTGCGAAATAGAGGGGATTTGTTATTTCCCAGATAAAAACGCCATT
CTTTGCTTGAGGCGCAGTGATGAGTTCCCCTGTGCGAGAATCCAT
>KJ887839
TTAATAAAGGTTGAATTTTATTTCATGTTGCTCCGTAACCTGGAGTGTGTTTAGTAATAC
ATCGTACAGAACATGATCAACAGCTCTAAGTACAGTGTTAATGGAAATAACGTTTATCAT
ATCTAAATACTTGAGCACTTGATATCTAAATACTCTTAAGAAAAGACCAGTCTGAGGCCG
TAAGGTCGTCCAGACCTTGAAGTTGAGAAAACACTTGTGAATCCCCAATGCCTTCCTGAT
GTTGTGGTTGAACCGTATCTGGAGTGTGATGATGTCGTGGTTCATGTTCCCTGGCCTCTT
GTCGTGGTTGGTGATTGCGAAATAGAGGGGATTTGTTATTTCCCAGATAAAAACGCCATT
CTTTGCTTGAGGCGCAGTGATGAGTTCCCCTGTGCGAGAATCCAT
>KJ888024
TTAATAAAGGTTGAATTTTATTTCATGTTGCTCCGTAACCTGGAGTGTGTTTAGTAATAC
ATCGTACAGAACATGATCAACAGCTCTAAGTACAGTGTTAATGGAAATAACGCCTATCAT
ATCTAAATACTTGAGCACTTGATATCTAAATACTCTTAAGAAAAGACCAGTCTGAGGCCG
TAAGGTCGTCCAGACCTTGAAGTTGAGAAAACACTTGTGAATCCCCAATGCCTTCCTGAT
GTTGTGGTTGAACCGTATCTGGAGTGTGATGATGTCGTGGTTCATGTTCCCTGGCCTCTT
GTCGTGGTTGGTGATTGCGAAATAGAGGGGATTTGTTATTTCCCAGATAAAAACGCCATT
CTTTGCTTGAGGCGCAGTGATGAGTTCCCCTGTGCGAGAATCCAT
>KJ888016
TTAATAAAGGTTGAATTTTATTTCATGTTGCTCCGTAACCTGGAGTGTGTTTAGTAATAC
ATCGTACAGAACATGATCAACAGCTCTAAGTACAGTGTTAATGGAAATAACGCCTATCAT
ATCTAAATACTTGAGCACTTGATATCTAAATACTCTTAAGAAAAGACCAGTCTGAGGCCG
TAAGGTCGTCCAGACCTTGAAGTTGAGAAAACACTTGTGAATCCCCAATGCCTTCCTGAT
GTTGTGGTTGAACCGTATCTGGAGTGTGATGATGTCGTGGTTCATGTTCCCTGGCCTCTT
GTCGTGGTTGGTGATTGCGAAATAGAGGGGATTTGTTATTTCCCAGATAAAAACGCCATT
CTTTGCTTGAGGCGCAGTGATGAGTTCCCCTGTGCGAGAATCCAT
>KJ887988
TTAATAAAGGTTGAATTTTATTTCATGTTGCTCCGTAACCTGGAGTGTGTTTAGTAATAC
ATCGTACAGAACATGATCAACAGCTCTAATTACAGTGTTAATGGAAATAACGCCTATCAT
ATCTAAATACTTGAGCACTTGATATCTAAATACTCTTAAGAAAAGACCAGTCTGAGGCCG
TAAGGTCGTCCAGACCTTGAAGTTGAGAAAACACTTGTGAATCCCCAATGCCTTCCTGAT
GTTGTGGTTGAACCGTATCTGGAGTGTGATGATGTCGTGGTTCATGTTCCCTGGCCTCTT
GTCGTGGTTGGTGATTGCGAAATAGAGGGGATTTGTTATTTCCCAGATAAAAACGCCATT
CTTTGCTTGAGGCGCAGTGATGAGTTCCCCTGTGCGAGAATCCAT
>KJ887981
TTAATAAAGGTTGAATTTTATTTCATGTTGCTCCGTAACCTGGAGTGTGTTTAGTAATAC
ATCGTACAGAACATGATCAACAGCTCTAAGTACAGTGTTAATGGAAATAACGCCTATCAT
ATCTAAATACTTGAGCACTTGATATCTAAATACTCTTAAGAAAAGACCAGTCTGAGGCCG
TAAGGTCGTCCAGACCTTGAAGTTGAGAAAACACTTGTGAATCCCCAATGCCTTCCTGAT
GTTGTGGTTGAACCGTATCTGGAGTGTGATGATGTCGTGGTTCATGTTCCCTGGCCTCTT
GTCGTGGTTGGTGATTGCGAAATAGAGGGGATTTGTTATTTCCCAGATAAAAACGCCATT
CTTTGCTTGAGGCGCAGTGATGAGTTCCCCTGTGCGAGAATCCAT
>KJ887892
TTAATAAAGGTTGAATTTTATTTCATGTTGCTCCGTAACCTGGAGTGTGTTTAGTAATAC
ATCGTACAGAACATGATCAACAGCTCTAAGTACAGTGTTAATGGAAATAACGCCTATCAT
ATCTAAATACTGGAGCACTTGATATCTAAATACTCTTAAGAAAAGACCAGTCTGAGGCCG
TAAGGTCGTCCAGACCTTGAAGTTGAGAAAACACTTGTGAATCCCCAATGCCTTCCTGAT
GTTGTGGTTGAACCGTATCTGGAGTGTGATGATGTCGTGGTTCATGTTCCCTGGCCTCTT
GTCGTGGTTGGTGATTGCGAAATAGAGGGGATTTGTTATTTCCCAGATAAAAACGCCATT
CTTTGCTTGAGGCGCAGTGATGAGTTCCCCTGTGCGAGAATCCAT
>KJ888004
TTAATAAAGGTTGAATTTTATTTCATGCTGCTCCGTAACCTGGAGTGTGTTTAGTAATAC
ATCGTACAGAACATGATCAACAGCTCTAAGTACAGTGTTAATGGAAATAACGCCTATCAT
ATCTAAATACTTGAGCACTTGATATCTAAATACTCTTAAGAAAAGACCAGTCTGAGGCCG
TAAGGTCGTCCAGACCTTGAAGTTGAGAAAACACTTGTGAATCCCCAATGCCTTCCTGAT
GTTGTGGTTGAACCGTATCTGGAGTGTGATGATGTCGTGGTTCATGTTCCCTGGCCTCTT
GTCGTGGTTGGTGATTGCGAAATAGAGGGGATTTGTTATTTCCCAGATAAAAACGCCATT
CTTTGCTTGAGGCGCAGTGATGAGTTCCCCTGTGCGAGAATCCAT
>KJ888003
TTAATAAAGGTTGAATTTTATTTCATGCTGCTCCGTAACCTGGAGTGTGTTTAGTAATAC
ATCGTACAGAACATGATCAACAGCTCTAAGTACAGTGTTAATGGAAATAACGCCTATCAT
ATCTAAATACTTGAGCACTTGATATCTAAATACTCTTAAGAAAAGACCAGTCTGAGGCCG
TAAGGTCGTCCAGACCTTGAAGTTGAGAAAACACTTGTGAATCCCCAATGCCTTCCTGAT
GTTGTGGTTGAACCGTATCTGGAGTGTGATGATGTCGTGGTTCATGTTCCCTGGCCTCTT
GTCGTGGTTGGTGATTGCGAAATAGAGGGGATTTGTTATTTCCCAGATAAAAACGCCATT
CTTTGCTTGAGGCGCAGTGATGAGTTCCCCTGTGCGAGAATCCAT
>KJ888005
TTAATAAAGGTTGAATTTTATTTCATGCTGCTCCGTAACCTGGAGTGTGTTTAGTAATAC
ATCGTACAGAACATGATCAACAGCTCTAAGTACAGTGTTAATGGAAATAACGCCTATCAT
ATCTAAATACTTGAGCACTTGATATCTAAATACTCTTAAGAAAAGACCAGTCTGAGGCCG
TAAGGTCGTCCAGACCTTGAAGTTGAGAAAACACTTGTGAATCCCCAATGCCTTCCTGAT
GTTGTGGTTGAACCGTATCTGGAGTGTGATGATGTCGTGGTTCATGTTCCCTGGCCTCTT
GTCGTGGTTGGTGATTGCGAAATAGAGGGGATTTGTTATTTCCCAGATAAAAACGCCATT
CTTTGCTTGAGGCGCAGTGATGAGTTCCCCTGTGCGAGAATCCAT
>KJ888006
TTAATAAAGGTTGAATTTTATTTCATGCTGCTCCGTAACCTGGAGTGTGTTTAGTAATAC
ATCGTACAGAACATGATCAACAGCTCTAAGTACAGTGTTAATGGAAATAACGCCTATCAT
ATCTAAATACTTGAGCACTTGATATCTAAATACTCTTAAGAAAAGACCAGTCTGAGGCCG
TAAGGTCGTCCAGACCTTGAAGTTGAGAAAACACTTGTGAATCCCCAATGCCTTCCTGAT
GTTGTGGTTGAACCGTATCTGGAGTGTGATGATGTCGTGGTTCATGTTCCCTGGCCTCTT
GTCGTGGTTGGTGATTGCGAAATAGAGGGGATTTGTTATTTCCCAGATAAAAACGCCATT
CTTTGCTTGAGGCGCAGTGATGAGTTCCCCTGTGCGAGAATCCAT
>KJ888007
TTAATAAAGGTTGAATTTTATTTCATGCTGCTCCGTAACCTGGAGTGTGTTTAGTAATAC
ATCGTACAGAACATGATCAACAGCTCTAAGTACAGTGTTAATGGAAATAACGCCTATCAT
ATCTAAATACTTGAGCACTTGATATCTAAATACTCTTAAGAAAAGACCAGTCTGAGGCCG
TAAGGTCGTCCAGACCTTGAAGTTGAGAAAACACTTGTGAATCCCCAATGCCTTCCTGAT
GTTGTGGTTGAACCGTATCTGGAGTGTGATGATGTCGTGGTTCATGTTCCCTGGCCTCTT
GTCGTGGTTGGTGATTGCGAAATAGAGGGGATTTGTTATTTCCCAGATAAAAACGCCATT
CTTTGCTTGAGGCGCAGTGATGAGTTCCCCTGTGCGAGAATCCAT
>KJ888012
TTAATAAAGGTTGAATTTTATTTCATGCTGCTCCGTAACCTGGAGTGTGTTTAGTAATAC
ATCGTACAGAACATGATCAACAGCTCTAAGTACAGTGTTAATGGAAATAACGCCTATCAT
ATCTAAATACTTGAGCACTTGATATCTAAATACTCTTAAGAAAAGACCAGTCTGAGGCCG
TAAGGTCGTCCAGACCTTGAAGTTGAGAAAACACTTGTGAATCCCCAATGCCTTCCTGAT
GTTGTGGTTGAACCGTATCTGGAGTGTGATGATGTCGTGGTTCATGTTCCCTGGCCTCTT
GTCGTGGTTGGTGATTGCGAAATAGAGGGGATTTGTTATTTCCCAGATAAAAACGCCATT
CTTTGCTTGAGGCGCAGTGATGAGTTCCCCTGTGCGAGAATCCAT
>KJ888014
TTAATAAAGGTTGAATTTTATTTCATGCTGCTCCGTAACCTGGAGTGTGTTTAGTAATAC
ATCGTACAGAACATGATCAACAGCTCTAAGTACAGTGTTAATGGAAATAACGCCTATCAT
ATCTAAATACTTGAGCACTTGATATCTAAATACTCTTAAGAAAAGACCAGTCTGAGGCCG
TAAGGTCGTCCAGACCTTGAAGTTGAGAAAACACTTGTGAATCCCCAATGCCTTCCTGAT
GTTGTGGTTGAACCGTATCTGGAGTGTGATGATGTCGTGGTTCATGTTCCCTGGCCTCTT
GTCGTGGTTGGTGATTGCGAAATAGAGGGGATTTGTTATTTCCCAGATAAAAACGCCATT
CTTTGCTTGAGGCGCAGTGATGAGTTCCCCTGTGCGAGAATCCAT
>KJ888013
TTAATAAAGGTTGAATTTTATTTCATGCTGCTCCGTAACCTGGAGTGTGTTTAGTAATAC
ATCGTACAGAACATGATCAACAGCTCTAAGTACAGTGTTAATGGAAATAACGCCTATCAT
ATCTAAATACTTGAGCACTTGATATCTAAATACTCTTAAGAAAAGACCAGTCTGAGGCCG
TAAGGTCGTCCAGACCTTGAAGTTGAGAAAACACTTGTGAATCCCCAATGCCTTCCTGAT
GTTGTGGTTGAATCGTATCTGGAGTGTGATGATGTCGTGGTTCATGTTCCCTGGCCTCTT
GTCGTGGTTGGTGATTGCGAAATAGAGGGGATTTGTTATTTCCCAGATAAAAACGCCATT
CTTTGCTTGAGGCGCAGTGATGAGTTCCCCTGTGCGAGAATCCAT
>KJ887922
TTAATAAAGGTTAAATTTTATTTCATGTTGCTCCGTAACCTGGAGTGTGTTTAGTAATAC
ATTGTACAGAACATGATCAACAGCTCTAAGTACAGTGTTAATGGAAATAACGCCTATCAT
ATCTAAATACTTGAGCACTTGATATCTAAATACTCTTAAGAAAAGACCAGTCTGAGGCCG
TAAGGTCGTCCAGACCTTGAAGTTGAGAAAACACTTGTGAATCCCCAATGCCTTCCTGAT
GTTGTGGTTGAACCGTATCTGGAGTGTGATGATGTCGTGGTTCATGTTCCCTGGCCTCTT
GTCGTGGTTGGTGATTGCGAAATAGAGGGGATTTGTTATTTCCCAGATAAAAACGCCATT
CTTTGCTTGAGGCGCAGTGATGAGTTCCCCTGTGCGAGAATCCAT
>KJ887921
TTAATAAAGGTTAAATTTTATTTCATGTTGCTCCGTAACCTGGAGTGTGTTTAGTAATAC
AGTGTACAGAACATGATCAACAGCTCTAAGTACAGTGTTAATGGAAATAACGCCTATCAT
ATCTAAATACTTGAGCACTTGATATCTAAATACTCTTAAGAAAAGACCAGTCTGAGGCCG
TAAGGTCGTCCAGACCTTGAAGTTGAGAAAACACTTGTGAATCCCCAATGCCTTCCTGAT
GTTGTGGTTGAACCGTATCTGGAGTGTGATGATGTCGTGGTTCATGTTCCCTGGCCTCTT
GTCGTGGTTGGTGATTGCGAAATAGAGGGGATTTGTTATTTCCCAGATAAAAACGCCATT
CTTTGCTTGAGGCGCAGTGATGAGTTCCCCTGTGCGAGAATCCAT
>KJ887994
TTAATAAAGGTTGAATTTTATTTCATGTTGCTCCGTAACCTGGAGTGTGTTTAGTAATAC
ATCGTACAGAACATGATCAACAGCTCTGAGTACAGTGTTAATGGAAATAACGCCTATCAT
ATCTAAATACTTGAGCACTTGATATCTAAATACTCTTAAGAAAAGACCAGTCTGAGGCCG
TAAGGTCGTCCAGACCTTGAAGTGGAGAAAACACTTGTGAATCCCCAATGCCTTCCTGAT
GTTGTGGTTGAACCGTATCTGGAGTGTGATGATGTCGTGGTTCATGTTCCCTGGCCTCTT
GTCGTGGTTGGTGATTGCGAAATAGAGGGGATTTGTTATTTCCCAGATAAAAACGCCATT
CTTTGCTTGAGGCGCAGTGATGAGTTCCCCTGTGCGAGAATCCAT
>KJ887857
TTAATAAAGGTTGAATTTTATTTCATGTTGCTCCGTAACCTGGAGTGTGTTTAGTAATAC
ATCGTACAGAACATGATCAACAGCTCTAAGTACAGTGTTAATGGAAATAACGCCTATCAT
ATCTAAATACTTGAACACTGGATATCTAAATACTCTTAAGAAAAGACCAGTCTGAGGCCG
TAAGGTCGTCCAGAGCTTGAAGTTGAGAAAACACTTGTGAATCCCCAATGCCTTCCTGAT
GTTGTGGTTGAACCGTATCTGGAGTGTGATGATGTCGTGGTTCATGTTCCCTGGCCTCTT
GTCGTGGTTGGTGATTGCGAAATAGAGGGGATTTGTTATTTCCCAGATAAAAACGCCATT
CTTTGCTTGAGGCGCAGTGATGAGTTCCCCTGTGCGAGAATCCAT
>KJ887848
TTAATAAAGGTTGAATTTTATTTCATGTTGCTCCGTAACCTGGAGTGTGTTTAGTAATAC
ATCGTACAGAACATGATCAACAGCTCTAAGTACAGTGTTAATGGAAATAACGCCTATCAT
ATCTAAATACTTGATCACTCGATATCTAAATACTCTTAAGAAAAGACCAGTCTGAGGCCG
TAAGGTCGTCCAGACCTTGAAGTTGAGAAAACACTTGTGAATCCCCAATGCCTTCCTGAT
GTTGTGGTTGAACCGTATCTGGAGTGTGATGATGTCGTGATTCATGTTCCCTGGCCTCTT
GTCGTGGTTGGTGATTGCGAAATAGAGGGGATTTGTTATTTCCCAGATAAAAACGCCATT
CTTTGCTTGAGGCGCAGTGATGAGTTCCCCTGTGCGAGAATCCAT
>KJ887886
TTAATAAAGGTTGAATTTTATTTCATGTTGCTCCGTAACCTGGAGTGTGTTTAGTAATAC
ATCGTACAGAACATGATCAACAGCTCTAAGTACAGTGTTAATGGAAATAACGCCTATCAT
ATCTAAATACTTGAGCACTTGATATCTAAATACTCTTAAGAAAAGACCAGTCGGAGGCCG
TAAGGTCGTCCAGACCTTGAAGTTGAGAAAACACTTGTGAATCCCCAATGCCTTCCTGAT
GTTGTGGTTGAACCGTATCTGGAGTGTGATGATGTCGTGGTTCATGTTCCCTGGCCTCTT
GTCGTGGTTGGTGATGGCGAAATAGAGGGGATTTGTTATTTCCCAGATAAAAACGCCACT
CTTTGCTTGAGGCGCAGTGATGAGTTCCCCTGTGCGAGAATCCAT
>KJ888026
TTAATAAAGGTTGAATTTTATTTCATGTTGCTCCGTAACCTGGAGTGTGTTTAGTAATAC
ATCGTACAGAACATGATCAACAGCTCTAAGTACAATGTTAATGGAAATAACGCCTATCAT
ATCTAAATACTTGAGCACTTGATATCTAAATACTCTTAAGAAAAGACCAGTCTGAGGCCG
TAAGGTCGTCCAGACCTTGAAGTTGAGAAAACACTTGTGAATCCCCAATGCCTTCTTGAT
GTTGTGGTTGAACCGTATCTGGAGTGTGATGATGTCGTGGTTCATGTTCCCTGGCCTCTT
GTCGTGGTTGGTGATTGCGAAATAGAGGGGATTTGTTATTTCCCAGATAAAAACGCCATT
CTTTGCTTGAGGCGCAGTGATGAGTTCCCCTGTGCGAGAATCCAT
>KJ887840
TTAATAAAGGTTGAATTTTATTTCATGTTGCTCCGTAACCTGGAGTGTGTTTAGTAATAC
ATCGTACAGAACATGATCAACAGCTCTAAGTACAATGTTAATGGAAATAACGCCTATCAT
ATCTAAATACTTGAGCACTTGATATCTAAATACTCTTAAGAAAAGACCAGTCTGAGGCCG
TAAGGTCGTCCAGACCTTGAAGTTGAGAAAACACTTGTGAATCCCCAATGCCTTCCTGAT
GTTGTGGTTGAACCGTATCTGGAGTGTGATGATGTCGTGGTTCATGTTCCCTGGCCTCTT
GTCGTGGTTGGTGATTGCGAAATAGAGGGGATTTGTTATCTCCCAGATAAAAACGCCATT
CTTTGCTTGAGGCGCAGTGATGAGTTCCCCTGTGCGAGAATCCAT
>KJ887936
TTAATAAAGGTTGAATTTTATTTCATGTTGCTCCGTAACCTGGAGTGTGTTTAGTAATAC
ATCGTACAGAACATGAGCAACAGCTCTAAGTACAGTGTTAATGGAAATAACGCCTATCAT
ATCTAAATACTTGAGCACTTGATATCTAAATACTCTTAAGAAAAGACCAGTCTGAGGCCG
TAAGGTCGTCCAGACCTTGAAGTTGAGAAAACACTTGTGAATCCCCAATGCCTTCCTGAT
GTTGTGGTTGAACCGTATCTGGAGTGTGATGATGTCGTGGTTCATGTTCCCTGGCCTCTT
GTCGTGGTTGGTGATTGCGAAATAGAGGGGATTTGTTATGTCCCAGATAAAAACGCCATT
CTTTGCTTGAGGCGCAGTGATGAGTTCCCCTGTGCGAGAATCCAT
>KJ887853
TTAATAAAGGTTGAATTTTATTTCATGTTGCTCCGTAACCTGGAGTGTGTTTAGTAATAC
ATCGTACAGAACATGAGCAACAGCTCTAAGTACAGTGTTAATGGAAATAACGCCTATCAT
ATCTAAATACTTGAGCACTTGATATCTAAATACTCTTAAGAAAAGACCAGTCTGAGGCCG
TAAGGTCGTCCAGACCTTGAAGTTGAGAAAACACTTGTGAATCCCCAATGCCGTCCTGAT
GTTGTGGTTGAACCGTATCTGGAGTGTGATGATGTCGTGGTTCATGTTCCCTGGCCTCTT
GTCGTGGTTGGTGATTGCGAAATAGAGGGGATTTGTTATTTCCCAGATAAAAACGCCATT
CTTTGCTTGAGGCGCAGTGATGAGTTCCCCTGTGCGAGAATCCAT
>KJ887923
TTAATAAAGGTTGAATTTTATTTCATGTTGCTCCGTAACCTGGAGTGTGTTTAGTAATAC
ATCGTACAGAACATGATCAACAGCTGTAAGTACAGTGTTAATGGAAATAACGCCTATCAT
ATCTAAATACTTGAGCACTTGATATCTAAATACTCTTAAGAAAAGACCAGTCTGAGGCCG
TAAGGTCGTCCAGACCTTGAAGTTGAGAAAACACTTGTGAATCCCCAATGCCTTCCTGAT
GTTGTGGTTGAACCGTATCTGGAGTGTGATGATGTCGTGGTTCATGTGCCCTGGCATCTT
GTCGTGGTTGGTGATTGCGAAATAGAGGGGATTTGTTATGTCCCAGATAAAAACGCCATT
CTTTGCTTGAGGCGCAGTGATGAGTTCCCCTGTGCGTGAATCCAT
>KJ887998
TTAATAAAGGTTGAATTTTATTTCATGTTGCTCCGTAACCTGGAGTGTATTTAGTAATAC
ATCGTACAGAACATGATCAACAGCTATAAGTACAGTGTTAATGGAAATAACGCCGATCAT
ATCTAAATACTTGAGCACTTGATATCTAAATACTCTTAAGAAAAGACCAGTCTGAGGCCG
TAAGGTCGTCCAGACCTTGAAGTTGAGAAAACACTTGTGAATCCCCAATGCCTTCCTGAT
GTTGTGGTTGAACCGTATCTGGAGTGTGATGATGTCGTGGTTCATGTTCCCTGGCCTCTT
GTCGTGGTTGGTGATTGCGAAATAGAGGGGATTTGTTATTTCCCAGATAAAAACGCCATT
CTTTGCTTGAGGCGCAGTGATGAGTTCCCCTGTGCGAGAATCCAT
>KJ887932
TTAATAAAGGTTGAATTTTATTTCATGTTGCTCCGTAACCTGGAGTGTGTTTAGTAATAC
ATCGTACAGAACATGATCAACAGCTCCAAGTACAGTGTTAATGGAAATAACGCCTATCAT
ATCTAAATACTTGAGCACTTGATATCTAAATACTCTTAAGAAAAGACCAGTCTGAGGCCG
TAAGGTCGTCCAGACCTTGAAGTTGAGAAAACACTTGTGAATCCCCAATGCCTTCCTGAT
GTTGTGGTTGAACCGTATCTGGAGTGTGATGATGTCGTGGTTCATGTTCCCTGGCCTCTT
GTCGTGGTTGGTGATTACGAAATAGAGGGGATTTGTTATTTCCCAGATAAAAACGCCATT
CTTTGCTTGAGGCGCAGTGATGAGTTCCCCTGTGCGAGAATCCAT
>KJ887931
TTAATAAAGGTTGAATTTTATTTCATGTTGCTCCGTAACCTGGAGTGTGTTTAGTAATAC
ATCGTATAGAACATGATCAACAGCTCCAAGTACAGTGTTAATGGAAATAACGCCTATCAT
ATCTAAATACTTGAGCACTTGATATCTAAATACTCTTAAGAAAAGACCAGTCTGAGGCCG
TAAGGTCGTCCAGACCTTGAAGTTGAGAAAACACTTGTGAATCCCCAATGCCTTCCTGAT
GTTGTGGTTGAACCGTATCTGGAGTGTGATGATGTCGTGGTTCATGTTCCCTGGCCTCTT
GTCGTGGTTGGTGATTACGAAATAAAGGGGATTTGTTATTTCCCAGATAAAAACGCCATT
CTTTGCTTGAGGCGCAGTGATGAGTTCCCCTGTGCGAGAATCCAT
>KJ887868
TTAATAAAGGTGGAATTTTATTTCATGTTGCTCCGTAACCTGGAGTGTGTTTAGTAATAC
ATCGTACAGAACATGATCAACAGCTCTAAGTACAGTGTTAATGGAAATAACGCCTATCAT
ATCTAAATACTTGAGCACTTGATATCTAAATACTCTTAAGAAAAGACCAGTCTGAGGCCG
TAAGGTCGTCCAGACCTTGAAGTTGAGAAAACACTTGTGAATCCCCAATGCCTTCCTGAT
GTTGTGGTTGAACCGTATCTGGAGTGTGATGATGTCGTGGTTCATGTTCCCTGGCCTCTT
GTCGTGGTTGGTGATTCCGAAATAGAGGGGATTTGTTATTTCCCAGATAAAAACGCCATT
CTTTGCTTGAGGCGCAGTGATGAGTTCCCCTGTGCGAGAATCCAT
>KJ888009
TTAATAAAGGTTGAATTTTATTTCATGTTGCTCCGTAACTTGGAGTGTGTTTAGTAATAC
ATCGTACAGAACATGATCAACAGCTCTAAGTACAGTGTTAATGGAAATAACGCCTATCAT
ATCTAAATACTTGAGCACTTGATATCTAAATACTCTTAAGAAAAGACCAGTCTGAGGCCG
TAAGGTCGTCCAGACCTTGAAGTTGAGAAAACACTTGTGAATCCCCAATGCCTTCCTGAT
GTTGTGGTTGAACCGTATCTGGAGTGTGATGATGTCGTGGTTCATGTTCCCTGGCCTCTT
GTCGTGGTTGGTGATTGCGAAATAGAGGGGATTTGTTATTTCCCAGATAAAAACGCCATT
CTTTGCTTGAGGCGCAGTGATGAGTTCCCCTGTGCGAGAATCCAT
>KJ887845
TTAATAAAGGTTGAATTTTATTTCATGTTGCTCCGTAACTTGGAGTGTGTTTAGTAATAC
ATCGTACAGAACATGATCAACAGCTCTAAGTACAGTGTTAATGGAAATAACGCCTATCAT
ATCTAAATACTTGAGCACTTGATATCTAAATACTCTTAAGAAAAGACCAGTCTGAGGCCG
TAAGGTCGTCCAGACCTTGAAGTTGAGAAAACACTTGTGAATCCCCAATGCCTTCCTGAG
GTTGTGGTTGAACCGTATCTGGAGTGTGATGATGTCGTGGTTCATGTTCCCTGGCCTCTT
GTCGTGGTTGGTGATTGCGAAATAGAGGGGATTTGTTATTTCCCAGATAAAAACGCCATT
CTTTGCTTGAGGCGCAGTGATGAGTTCCCCTGTGCGAGAATCCAT
>KJ888039
TTAATAAAGGTTGAATTTTATTTCATGTTGCTCCGTAACTTGGAGTGTGTTTAGTAATAC
ATCGTACAGAACATGATCAACAGCTCTAAGTACAGTGTTAATGGAAATAACGCCTATCAT
ATCTAAATACTTGAGCACTTGATATCTAAATACTCTTAAGAAAAGACCAGTCTGAGGCCG
TAAGGTCGTCCAGACCTTGAAGTTGAGAAAACACTTGTGAATCCCCAATGCCTTCCTGAT
GTTGTGGTTGAACCGTATCTGGAGTGTGATGATGTCGTGGTTCATGTTCCCTGGCCTCTT
GTCGTGGTTGGTGATTTCGAAATAGAGGGGATTTGTTATTTCCCAGATAAAAACGCCATT
CTTTGCTTGAGGCGCAGTGATGAGTTCCCCTGTGCGAGAATCCAT
>KJ888052
TTAATAAAGGTTGAATTTTATTTCATGTTGCTCCGTAATCTGGAGTGTGTTTAGTAATAC
ATCGTACAGAACATGATCAACAGCTCTTAGTACAGTGTTAATGGAAATAACGCCTATCAT
ATCTAAATACTTGAGCACTTGATATCTAAATACTCTTAAGAAAAGACCAGTCTGAGGCCG
TAAGGTCGTCCAGACCTTGAAGTTGAGAAAACACTTGTGAATCCCCAATGCCTTCCTGAT
GTTGTGGTTGAACCGTATCTGGATTGTGATGATGTCGTGGTTCATGTTCCCTGGCCTCTT
GTCGTGGTTGGTGATTTCGAAATAGAGGGGATTTGTTATTTCCCAGATAAAAACGCCATT
CTTTGCTTGAGGCGCAGTGATGAGTTCCCCTGTGCGAGAATCCAT
>KJ888022
TTAATAAAGGTTGAATTTTATTTCATGTTGCTCCGTAACCTGGAGTGTGTTTAGTAATAC
ATCGTACAGAACATGATCAACAGCTCTAAGTACAGTGTTAATGGAAATAACGCCTATCAT
ATCTAAATACTTGAGCACTTGATATCTAAATACTCTTAAGAAAAGACCAGTCTGAGGCCG
TAAGGTCGTCCAGACCTTGAAGTTGAGAAAACACTTGTGAATCCCCAATGCCTTCCTGAT
GTTGTGGTTTAACCGTATCTGGATTGTGATGATGTCGTGGTTCATGTTCCCTGGCCTCTT
GTCGTGGTTGGTGATTTCGAAATAGAGGGGATTTGTTATTTCCCAGATAAAAACGCCATT
CTTTGCTTGAGGCGCAGTGATGAGTTCCCCTGTGCGAGAATCCAT
>KJ888030
TTAATAAAGGTTGAATTTTATTTCATGTCGCTCCGTAATCTGGAGTGTGTTTAGTAATAC
ATCGTACAGAACATGATCAACAGCTCTAAGTACAGTGTTAAGGGAAATAACGCCTATCAT
ATCTAAATACTTGAGCACTTGATATCTAAATACTCTTAAGAAAAGACCAGTCTGAGGCCG
TAAGGTCGTCCAGACCTTGAAGTTGAGAAAACACTTGTGAATCCCCAATGCCTTCCTGAT
GTTGTGGTTGAACCGTATCTGGAGTGTGATGATGTCGTGATTCATGTTCCCTGGCCTCTT
GTCGTGGTTGGTGATTTCGAAATAGAGGGGATTTGTTATTTCCCAGATAAAAACGCCATT
CTTTGCTTGAGGCGCAGTGATGAGTTCCCCTGTGCGAGAATCCAT
>KJ887928
TTAATAAAGGTTGAATTTTATTTCATGTTGCTCCGTAATCTGGAGTGTGTTTAGTAATAC
ATCGTACAGAACATGATCAACAGATCTAAGTACAGTGTTAAGGGAAATAACGCCTATCAT
ATCTAAATACTTGAGCACTTGATATCTAAATACTCTTAAGAAAAGACCAGTCGGAGGCCG
TAAGGTCGTCCAGACCTTGAAGTTGAGAAAACACTTGTGAATCCCCAATGCCTTCCTGAT
GTTGTGGTTGAACCGTATCTGGAGTGTGATGATGTCGTGGTTCATGTTCCCTGGCCTCTT
GTCGTGGTTGGTGATTTCGAAATAGAGGGGATTTGTTATTTCCCAGATAAAAACGCCATT
CTTTGCTTGAGGCGCAGTGATGAGTTCCCCTGTGCGAGAATCCAT
>KJ887918
TTAATAAAGGTTGAATTTTATTTCATGTTGCTCCGTAATCTGGAGTGTGTTTAGTAATAC
ATCGTACAGAACATGATCAACAGCTCTAAGTACAGTGTTAATGGAAATAACGCCTATCAT
ATCTAAATACTTGAGCACTTGATATCTAAATACTCTTAAGAAAAGACCAGTCTGAGGCCG
TAAGGTCGTCCAGACCTTGAAGTTGAGAAAACACTTGTGAATCCCCAATGCCTTCCTGAT
GTTGTGGTTGAACCGTATCTGGAGTGTGATGATGTCGTGGTTCATGTTCCCTGGCCTCTT
GTCGTGGTTGGTGATTTCGAAATAGAGGGGATTTGTTATTTCCCAGATAAAAACGCCATT
CTTTGCTTGAGGCGCAGTGATGAGTTCCCCTGTGCGAGAATCCAT
>KJ888042
TTAATAAAGGTTGAATTTTATTTCATGTTGCTCCGTAACCTGGAGTGTGTTTAGTAATAC
ATCGTACAGAACATGATCAACAGCTCTAAGTACAGTGTTAATGGAAATAACGCCTATCAT
ATCTAAATACTTGAGCACTTGATATCTAAATACTCTTAAGAAAAGACCAGTCTGAGGCCG
TAAGGTCGTCCAGACCTTGAAGTTGAGAAAACACTTGTGAATCCCCAATGCCTTCCTGAT
GTTGTGGTTGAACCGTATCTGGAGTGTGATGATGTCGTGGTTCATGTTCCCTGGCCTCTT
GTCGTGGTTGGTGATTTCGAAATAGAGGGGATTTGTTATTTCCCAGATAAAAACGCCATT
CTTTGCTTGAGGCGCAGTGATGAGTTCCCCTGTGCGAGAATCCAT
>KJ887927
TTAATAAAGGTTGAATTTTATTTCATGTTGCTCCGTAACCTGGAGTGTGTTTAGTAATAC
ATCGTACAGAACATGATCAACAGCTCTAAGTACAGTGTTAATGGAAATAACGCCTATCAT
ATCTAAATACTTGAGCACTTGATATCTAAATACTCTTAAGAAAAGACCAGTCTGAGGCCG
TAAGGTCGTCCAGACCTTGAAGTTGAGAAAACACTTGTGAATCCCCAATGCCTTCCTGAT
GTTGTGGTTGAACCGTATCTGGAGTGTGATGATGTCGTGGTTCATGTTCCCTGGCCTCTT
GTCGTGGTTGGTGATTTTGAAATAGAGGGGATTTGTTATTTCCCAGATAAAAACGCCATT
CTTTGCTTGAGGCGCAGTGATGAGTTCCCCTGTGCGAGAATCCAT
>KJ887999
TTAATAAAGGTTGAATTTTATTTCATGTTGCTCCGTAACCTGGAGTGTGTGTAGTAATAC
ATCGTACAGAACATGATCAACAGCTCTAAGTACAGTGTTAATGGAAATAACGCCTATCAT
ATCTAAATACTTGAGCACTTGATATCTAAATACTCTTAAGAAAAGACCAGTCTGAGGCCG
TAAGGTCGTCCAGACCTTGAAGTTGAGAAAACACTTGTGAATCCCCAATGCCTTCCTGAT
GTTGTGGTTGAACCGTATCTGGAGTGTGATGATGTCGTGGTTCATGTTCCCTGGCCTCTT
GTCGTGGTTGGTGATTTCGAAATAGAGGGGATTTGTTATTTCCCAGATAAAAACGCCATT
CTTTGCTTGAGGCGCAGTGATGAGTTCCCCTGTGCGAGAATCCAT
>KJ887941
TTAATAAAGGTTGAATTTTATTTCATGTTGCTCCGTAACCTGGAGTGTGTTTAGTAATAC
ATCGTACAGAACATGATCAACAGCTCTAAGTACAGTGTTAATGGAAATAACGCCTATCAT
ATCTAAATACTTGAGCACTTGATATCTAAATACTCTTAAGAAAAGACCAGTCTGAGGCCG
TAAGGTCGTCCAGACCTTGAAGTTGAGAAAACACTTGTGAATCCCCAATGCCTTCCTGAT
GTTGTGGTTGAACCGTATCTGGAGTGTGATGATGTCGTGGTTCATGTTCCCTGGCCTCTT
GTCGTGGGTGGTGATTTCGAAATAGAGGGGATTTGTTATTTCCCAGATAAAAACGCCATT
CTTTGCTTGAGGCGCAGTGATGAGTTCCCCTGTGCGAGAATCCAT
>KJ887940
TTAATAAAGGTTGAATTTTATTTCATGTTGCTCCGTAACCTGGAGTGTGTTTAGTAATAC
ATCGTACAGAACATGATCAACAGCTCTAAGTACAGTGTTAATGGAAATAACGCCTATCAT
ATCTAAATACTTGAGCACTTGATATCTAAATACTCTTAAGAAAAGACCAGTCTGAGGCCG
TAAGGTCGTCCAGACCTTGAAGTTGAGAAAACACTTGTGAATCCCCAATGCCTTCCTGAT
GTTGTGGTTGAACCGTATCTGGAGTGTGATGATGTCGTGGTTCATGTTCCCTGGCCTCTT
GTCGTGGGTGGTGATTTCGAAATAGAGGGGATTTGTTATTTCCCAGATAAAAACGCCATT
CTTTGCTTGAGGCGCAGTGATGAGTTCCCCTGTGCGAGAATCCAT
>KJ887942
TTAATAAAGGTTGAATTTTATTTCATGTTGCTCCGTAACCTGGAGTGTGTTTAGTAATAC
ATCGTACAGAACATGATCAACAGCTCTAAGTACAGTGTTAATGGAAATAACGCCTATCAT
ATCTAAATACTTGAGCACTTGATATCTAAATACTCTTAAGAAAAGACCAGTCTGAGGCCG
TAAGGTCGTCCAGACCTTGAAGTTGAGAAAACACTTGTGAATCCCCAATGCCTTCCTGAT
GTTGTGGTTGAACCGTATCTGGAGTGTGATGATGTCGTGGTTCATGTTCCCTGGCCTCTT
GTCGTGGGTTGTGATTTCGAAATAGAGGGGATTTGTTATTTCCCAGATAAAAACGCCATT
CTTTGCTTGAGGCGCAGTGATGAGTTCCTCTGTGCGAGAATCCAT
>KJ887925
TTAATAAAGGTTGAATTTTATTTCATGTTGCTCCGTAACCTGGAGTGTGTTTAGTAATAC
ATCGTACAGAACATGATCAACAGCTCTAAGTACAGTGTTAATGGAAATAACGCCTATCAT
ATCTAAATACTTGAGCACTTGATATCTAAATACTCTTAAGAAAAGACCAGTCTGAGGCCG
TAAGGTCGTCCAGACCTTGAAGTTGAGAAAACACTTGTGAATCCCCAATGCCTTCCTGAT
GTTGTGGTTGAACCGTATCTGGAGTGTGATGATGTCGTGGTTCATGTTCCCTGGCCTCTT
GTCGTGGTTGGTGATTTCGAAATAGAGGGGATTTGTTATTTCCCAGATAAAAACGCCATT
CTTTGCTTGAGGCGCAGTGATGAGTTCCCCTGTGCGAGAATCCAT
>KJ887827
TTAATAAAGGTTGAATTTTATTTCATGTTGCTCCGTAACCTGGAGTGTGTTTAGTAATAC
ATCGTACAGAACATGATCAACAGCTCTAAGTACAGTGTTAATGGAAATAACGCCTATCAT
ATCTAAATACTTGAGCACTTGATATCTAAATACTCTTAAGATAAGACCAGTCTGAGGCCG
TAAGGTCGTCCAGACCTTGAAGTTGAGAAAACACTTGTGAATCCCCAATGCCTTCCTGAT
GTTGTGGTTGAACCGTATCTGGAGTGTGATGATGTCGTGGTTCATGTTCCCTGGCCTCTT
GTCGTGGTTGGTGATTTCGAAATAGAGGGGATTTGTTATTTCCCAGATAAAAACGCCATT
CTTTGCTTGAGGCGCAGTGATGAGTTCCCCTGTGCGAGAATCCAT
>KJ887967
TTAATAAAGGTTGAATTTTATTTCATGATGCTCCGTAACCTGGAGTGTGTTTAGTAATAC
ATCGTACAGAACATGATCAACAGCTCTAAGTACAGTGTTAATGGAAATAACGCCTATCAT
ATCTAAATACTTGAGCACTTGATATCTAAATACTCTTAAGAAAAGACCAGTCTGAGGCCG
TAAGGTCGTCCAGACCTTGAAGTTGAGAAAACACTTGTGAATCCCCAATGCCTTCCTGAT
GTTGTGGTTGAACCGTATCTGGAGTGTGATGATGTCGTGGTTCATGTTCCCTGGCCTCTT
GTCGTGGTTGGTGATTTCGAAATAGAGGGGATTTGTTAGTTCCCAGATAAAAACGCCATT
CTTTGCTTGAGGCGCAGTGATGAGTTCCCCTGTGCGAGAATCCAT
>KJ888017
TTAATAAAGGTTGAATTTTATTTCATGTTGCTCCGTAACCTGGAGTGTGTTTAGTAATAC
ATCGTACAGAACATGATCAACAGCTCTAAGTACAGTGTTAATTGAAATAACGCCTATCAT
ATCTAAATACTTGAGCACTTGATATCTAAATACTCTTAAGAAAAGACCAGTCTGAGGCCG
CAAGGTCGTCCAGACCTTGAAGTTGAGAAAACACTTGTGAATCCCCAATGCCTTCCTGAT
GTTGTGGTTGAACCGTATCTGGAGTGTGATGATGTCGTGGTTCATGTTCCCGGGCCTCTT
GTCGTGGTTGGTGATTTCGAAATAGAGGGGATTTGTTATTTCCCAGATAAAAACGCCATT
CTTTGCTTGAGGCGCAGTGATGAGTTCCCCTGTGCGAGAATCCAT
>KJ888037
TTAATAAAGGTTGAATTTTATTTCATGTTGCTCCGTAACCTGGAGTGTGTTTAGTAATAC
ATCGTACAGAACATGATCAACAGCTCGAAGTACAGTGTTAATGGAAATAACGCCTATCAT
ATCTAAATACTTGAGCACTTGATATCTAAATACTCTTAAGAAAAGACCAGTCTGAGGCCG
TAAGGTCGTCCAGACCTTGAAGTTGAGAAAACACTTGTGAATCCCCAATGCCTTCCTGAT
GTTGTGGTTGAACCGTATCTGGAGTGTGATGATGTCGTGGTTCATGTTCCCTGGCCTCTT
GTCGTGATTGGTGATTTCGAAATAGAGGGGATTTGTTATTTCCCAGATAAAAACGCCATT
CTTTGCTTGAGGCGCAGTGATGGGTTCCCCTGTGCGAGAATCCAT
>KJ888023
TTAATAAAGGTTGAATTTTATTTCATGTTGCTCCGTAACCTGGAGTGTGTTTAGTAATAC
ATCGTACAGAACATGATCAACAGCCCGAAGTACAGTGTTAATGGAAATAACGCCTATCAT
ATCTAAATACTTGAGCACTTGATATCTAAATACTCTTAAGAAAAGACCAGTCTGAGGCCG
TAAGGTCGTCCAGACCTTGAAGTTGAGAAAACACTTGTGAATCCCCAATGCCTTCCTGAT
GTTGTGGTTGAACCGTATCTGGAGTGTGATGATGTCGTGGTTCATGTTCCCTGGCCTCTT
GTCGTGATTGGTGATTTCGAAATAGAGGGGATTTGTTATTTCCCAGATAAAAACGCCATT
CTTTGCTTGAGGCGCAGTGATGAGTTCCCCTGTGCGAGAATCCAT
>KJ887968
TTAATAAAGATTGAATTTTATTTCATGTTGCTCCGTAACCTGGAGTGTGTTTATTAATAC
ATCGTACAGAACATGATCAACAGCTCGAAGTACAGTGTTAATGGAAATAACGCCTATCAT
ATCTAAATACTTGAGCACTTGATATCTAAATACTCTTAAGAAAAGACCAGTCTGAGGCCG
TAAGGTCGTCCAGACCTTGAAGTTGAGAAAACACTTGTGAATCCCCAATGCCTTCCTGGT
GTTGTGGTTGAACCGTATTTGGAGCGTGATGATGTCGTGGTTCATGTTCCCTGGCCTCTT
GTCGTGGTTGGCGATTTCGAAATAGAGGGGATTTGTTATTTCCCAGATAAAAACGCCATT
CTTTGCTTGAGGCGCAGTGATGAGTGCCCCTGTGCGAGAATCCAT
>KJ887961
TTAATAAAGGTTGAATTTTATTTCATGTTGCTCCGTAACCTGGAGTGTGTTTAGTAATAC
ATTGTACAGAACATGATCAACAGCTCGAAGTACAGTGTTAATGGAAATAACGCCTATCAT
ATCTAAATACCTGAGCACTTGATATCTAAATACTCTTAAGAAAAGACCAGTCTGAGGCCG
TAAGGTCGTCCAGACCTTGAAGTTGAGAAAACACTTGTGAATCCCCAATGCCTTCCTGAT
GTTGTGGTTGAACCGTATCTGGAGCGTGATGATGTCGTGGTTCATGTGCCCTGGCCTCTT
GTCGTGGTTGGCGATTTCGAAATAGAGGGGATTTGTTATTTCCCAGATAAAAACGCCATT
CTTTGCTTGAGGCGCAGTGATGAGTTCCCCTGTGCGAGAATCCAT
>KJ888020
TTAATAAAGGTTGAATTTTATTTCATGTCGCTCCGTAACCTGGAGTGTGTTTAGTAATAC
ATCGTACAGAACATGATCAACAGCTCGAAGTACAGTGTTAATGGAAATAACGCCTATCAT
ATCTAAATACTTGAGCACTTGATATCTAAATACTTTTAAGAAAAGACCAGTCTGAGGCCG
TAAGGTCGTCCAGACCTTGAAGTTGAGAAAACACTTGTGAATCCCCAATGCCTTCCTGAT
GTTGTGATTGAACCGTATCTGGAGTGTGATGATGTCGTGGTGCATGTTCCCTGGCCTCTT
GTCGTGGTTGGTGATTTCGAAATAGAGGGGATTTGTTATTTCCCAGATAAAAACGCCATT
CTTTGCTTGAGGCGCAGTGATGAGTTCCCCTGTGCGAGAATCCAT
>KJ887855
TTAATAAAGGTTGAATTTTATTTCATGTTGCTCCGTAACCTGGAGTGTGTTTAGTAATAC
ATCGTACAGAACATGATCAACAGCTTTAAGTACAGTGTTAATGGAAATAACGCCTATCAT
ATCTAAATACTTGAGCACTTGATATCTAAATACTCGTAAGAAAAGACCAGTCTGAGGCCG
TAAGGTCGTCCAGACCTTGAAGTTGAGAAAACACTTGTGAATCCCCAATGCCTTCCTGAT
GTTGTGGTTGAACCGTATCTGGAGTGTGATGATGTCGTGGTTCATGTTCCCTGGCCTCTT
GTCGTGGTTGGTGATTTCGAAATAGAGGGGATTTGTTATTTCCCAGATAAAAACGCCATT
CTTTGCTTGATGCGCAGTGATGAGTTCCCCTGTGCGAGAATCCAT
>KJ887820
TTAATAAAGGTTGAATTTTATTTCATGTTGCTCCGTAACCTGGAGTGTGTTTAGTAATAC
ATCGTACAGAACATGATCAACAGCTTTAAGTACAGTGTTAATGGAAATAACGCCTATCAT
ATCTAAATACTTGAGCACTTGATATCTAAATACTCTTAAGAAAAGACCAGTCTGAGGCCG
TAAGGTCGTCCAGACCTTGAAGTTGAGAAAACACTTGTGAATCCCCAATGCCTTCCTGAT
GTTGTGGTTGAACCGTATCTGGAGTGTGATGATGTCGTGGTTCATGTTCCCTGGCCTCTT
GTCGTGGTTGGTGATTTCGAAATAGAGGGGATTTGTTATTTCCCAGATAAAAACGCCATT
CTTTGCTTGATGCGCAGTGATGAGTTCCCCTGTGCGAGAATCCAT
>KJ888001
TTAATAAAGGTTGAATTTTATTTCATGTTGCTCCGTAACCTGGAGTGTGTTTAGTAATAC
ATCGTACAGAACATGATCAACAGCTTTAAGTACAGTGTTAATGGAAATAACGCCTATCAT
ATCTAAATACTTGAGCACTTGATATCTAAATACTCTTAAGAAAAGACCAGTCTGAGGCCG
TAAGGTCGTCCAGACCTTGAAGTTGAGAAAACACTTGTGAATCCCCAATGCCTTCCTGAT
GTTGTGGTTGAACCGTATCTGGAGTGTGATGATGTCGTGGTTCATGTTCCCTGGCCTCTT
GTCGTGGTTGGTGATTTCGAAATAGAGGGGATTTGTTATTTCCCAGATAAAAACGCCATT
CTTTGCTTGATGCGCAGTGATGAGTTCCCCTGTGCGAGAATCCAT
>KJ888002
TTAATAAAGGTTGAATTTTATTTCATGTTGCTCCGTAACCTGGAGTGTGTTTAGTAATAC
ATCGTACAGAACATGATCAACAGCTTTAAGTACAGTGTTAATGGAAATAACGCCTATCAT
ATCTAAATACTTGAGCACTTGATATCTAAATACTCTTAAGAAAAGACCAGTCTGAGGCCG
TAAGGTCGTCCAGACCTTGAAGTTGAGAAAACACTTGTGAATCCCCAATGCCTTCCTGAT
GTTGTGGTTGAACCGTATCTGGAGTGTGATGATGTCGTGGTTCATGTTCCCTGGCCTCTT
GTCGTGGTTGGTGATTTCGAAATATAGGGGATTTGTTATTTCCCAGATAAAAACGCCATT
CTTTGCTTGATGCGCAGTGATGAGTTCCCCTGTGCGAGAATCCAT
>KJ888015
TTAATAAAGGTTGAATTTTATTTCATGTTGCTCCGTAACCTGGAGTGTGTTTAGTAATAC
ATCGTACAGAACATGATCAACAGCTTGAAGTACAGTGTTAATGGAAATAACGCCTATCAT
ATCTAAATACTTGAGCACTTGATATCTAAATACTCTTAAGAAAAGACCAGTCTGAGGCCG
TAAGGTCGTCCAGACCTTGAAGTTGAGAAAACACTTGTGAATCCCCAATGCCTTCCTGAT
GTTGTGGTTGAACCGTATCTGGAGTGTGATGATGTCGTGGTTCATGTTCCCTGGCCTCTT
GTCGTGGTTGGTGATTTCGAAATAGAGGGGATTTGTTATTTCCCAGATAAAAACGCCATT
CTTTGCTTGATGCGCAGTGATGAGTTCCCCTGTGCGAGAATCCAT
>KJ887965
TTAATAAAGGTTGAATTTTATTTCATGTTGCTCCGTAACCTGGAGTGTGTTTAGTAATAC
ATCGTACAGAACATGATCAACAGCTCTAAGTACAGTGTTAATGGAAATAACGCCTATCAT
ATCTAAATACTTGAGCACTTGATATCTAAATACTCTTAAGAAAAGACCAGTCTGAGGCCG
TAAGGTCGTCCAGACCTTGAAGTTGAGAAAACACTTGTGAATCCCCAATGCCTTCCTGAG
GTTGTGGTTGAACCGTATCTGGAGTGTGATGATGTCGTGGTTCATGTTCCCTGGCCTCTT
GTCGTGGTTGGTGATTTCGAAATAGAGGGGATTTGTTATTTCCCAGATAAAAACGCCATT
CTTTGCTTGAGGCGCAGTGATGAGTTCCCCTGTGCGAGAATCCAT
>KJ887958
TTAATAAAGGTTGAATTTTATTTCATGTTGCTCCGTAACCTGGAGTGTGTTTAGTAATAC
ATCGTACAGAACATGATCAACAGCTCTAAGTACAGTGTTAATGGAAATAACGCCTATCAT
ATCTAAATACTGGAGCACTTGATATCTAAATACTCTTAAGAAAAGACCAGTCTGAGGCTG
TAAGGTCGTCCAGACCTTGAAGTTGAGAAAACACTTGTGAATCCCCAATGCCTTCCTGAG
GTTGTGGTTGAACCGTATCTGGAGTGTGATGATGTCGTGGTGCATGTTCCCTGGCCTCTT
GTCGTGGTTGGTGATTTCGAAATAGAGGGGATTTGTTATTTCCCAGATAAAAACGCCATT
CTTTGCTTGAGGCGCAGTGATGAGTTCCCCTGTGCGAGAATCCAT
>KJ887920
TTAATAAAGGTTGAATTTTATTTCATGTTGCTCCGTAACCTGGAGTGTGTTTAGTAATAC
ATCGTACATAACATGATCAACAGCTCTAAGTACAGTGTTAATGGAAATAACGCCTATCAT
ATCTAAATACTTGAGCACTTGATATCTAAATACTCTTAAGAAAAGACCAGTCTGAGGCCG
TAAGGTCGTCCAGACCTTGAAGTTGAGAAAACACTTGTGAATCCCCAATGCCTTCCTGGT
GTTGTGGTTGAACCGTATCTGGAGTGTGATGATGTCGTGGTTCATGTTCCCTGGCCTCTT
GTCGTGGTTGGTGATTTCGAAATAGAGGGGATTTGTTATTGCCCAGATAAAAACGCCATT
CTTTGCTTGAGGCGCAGTGATGAGTTCCCCTGTGCGAGAATCCAT
>KJ887926
TTAATAAAGGTTTAATTTTATTTCATGTTGCTCCGTAACCTGGAGTGTGTTTAGTAATAC
ATCGTACAGAACATGATCAACAGCTCTAAGTACAGTGTTAATGGAAATAACGCCTATCAT
ATCTAAATACTTGAGCACTTGATATCTAAATACTCTTAAGAAAAGACCAGTCTGAGGCCG
TAAGGTCGTCCAGACCTTGAAGTTGAGAAAACACTTGTGAATCCCCAATGCCTTCCTGAT
GTTGTGGTTGAACCGTATCTGGAGTGTGATGATGTCGTGGTTCATGTTCCCTGGCCTCCT
GTCGTGGTTGGTGATTTCGAAATAGAGGGGATTTGTTATTTCCCAGATAAAAACGCCATT
CTTTGCTTGAGGCGCAGTGATGAGTTCCCCTGTGCGAGAATCCAT
>KJ887935
TTAATAAATGTTGAATTTTATTGCATGTTGCTCCGTAACCTGGAGTGTGTTTAGTAATAC
ATCGTACAGAACATGATCAACAGCGCTAAGTACAGTGTTAATGGAAATAACGCCTATCAT
ATCTAAATACTTGAGCACTTGATATCTAAATACTCTTAAGAAAAGACCAGTCTGAGGCCG
TAAGGTCGTCCAGACCTTGAAGTTGAGAAAACACTTGTGAATCCCCAATGCCTTCCTGAT
GTTGTGGTTGAACCGTATCTGGAGTGTGATGATGTCGTGGTTCATGTTCCCTGGCCTCTT
GTCGTGGTTGGTGATTTCGAAATAGAGGGGATTTGTTATTTCCCAGATAAAAACGCCATT
CTTTGCTTGAGGCGCAGTGATGAGTTCCCCTGTGCGAGAATCCAT
>KJ887916
TTAATAAAGGTTGAATTTTATTTCATGTTGCTCCGTAACCTGGAGTGTGTTTAGTAATAC
ATCGTACAGAACATGATCAACAGCGCTAAGTACAGTGTTAATGGAAATAACGCCTATCAT
ATCTAAATACTTGAGCACTTGATATCTAAATACTCTTAAGAAAAGACCAGTCTGAGGCCG
TAAGGTCGTCCAGACCTTGAAGTTGAGAAAACACTTGTGAATCCCCAATGCCTTCCTGAT
GTTGTGGTTGAACCGTATCTGGAGTGTGATGATGTCGTGGTTCATGTTCCCTGGCCTCTT
GTCGTGGTTGGTGATTTCGAAATAGAGGGGATTTGTTATTTCCCAGATAAAAACGCCATT
CTTTGCTTGAGGCGCAGTGATGAGTTCCCCTGTGCGAGAATCCAT
>KJ887937
TTAATAAAGGTCGAATTTTATTTCATGTTGCTCCGTAACCTGGAGTGTGTTTAGTAATAC
ATCGTAGAGAACATGATCAACAGCTCTAATTACAGTGTTAATGGAAATAACGCCTATCAT
ATCTAAATACTTGAGCACTTGATATCTAAATACTTTTAAGAAAAGACCAGTCTGAGGCCG
TAAGGTCGTCCAGATCTTGAAGTTGAGAAAACACTTGTGAATCCGCAATGCCTTCCTGAT
GTTGTGGTTGAACCGTATCTGGAGTGTGATGATGTCGTGGTTCATGTACCCTGGCCTCTT
GTCGTGGTTGGTGATTTCGAAATAGAGGGGATTTGTTATTTCCCAGATAAAAACGCCATT
CTTTGCTTGAGGCGCAGTGATGAGTTCCCCTGTGCGAGAATCCAT
>KJ888046
TTAATAAAGGTTGAATTTTATTGCATGTTGCTCCGTAACCTGGAGTGTGTTTAGTAATAC
ATCGTACAGAACATGATCAACAGCGGTAATTACAGTGTTAATGGAAATAACGCCTATCAT
GTCTAAATATTTGAGCACTTGATATCTAAATACTCTTAATAAAAGACCAGTCTGAGGCCG
TAAGGTCGTCCAGATCTTGAAGTTGAGAAAACACTTGTGAATCCCCAACGCCTTCCTGAT
GTTGTGGTTGAACCGTATCTGGAGTGTGATGATGTCGTGGTTCATGTTCCCTGGCCTCTT
GTCGTGGTTGGTGATTTCGAAATAGAGGGGATTTGTTATTTCCCAGATAAAAACGCCATT
CTTTGCTTGAGGCGCAGTGATGAGTTCCCCTGTGCGAAAATCCAT
