# Supplementary material for: Gene Overlapping as a Modulator of Begomovirus Evolution
Source: Microorganisms. 2022 Feb 4;10(2):366. doi: 10.3390/microorganisms10020366 (PMC8875319; doi:10.3390/microorganisms10020366)
Supplement: Supplementary file 1 [file microorganisms-10-00366-s001.zip › File S1/Alternanthera_yellow_vein_virus/DNA/DNA_AV2.fasta]

>KT717678
ATGTGGGATCCGCTTTTGAATCCGTTTCTCAAGACAGTGCACGGCTTTCGTTGCATGCTT
GCTGTAAAGTATTTACAGGCCGTTGAAGAAACATACGCTCCTGATACTTTAGGGTTTGAT
TTAATTAGGGATTTAATCTTGGTAATTAGGGCTTCTAATTATGTCGAAGCGTGCAGCAGA
TATGATCATTTCACCAAGCGGTTCGAGGGTACGTCGACGTCTGAACTTCGACAGTCCTAT
AGCACGCCGTGCTACTGTCCCCACTGTGCGCGCCACTCGAAAGCAGCAGTGGTCGAGCCG
TCCTATGTATCGCAAACCAAGGGTGTACAGAATGTACAGAAGCCCTGA
>LN795903
ATGTGGGATCCGCTTTTGAATCCGTTTCCCAAGACAGTGCACGGCTTTCGTTGCATGCTT
GCTGTAAAGTATTTACAGGCCGTTGAAGAAACATACGCTCCTGATACTTTAGGGTTTGAT
TTAATTAGGGATTTAATCTTGGTAATTAGGGCTTCTAATTATGTCGAAGCGTGCAGCAGA
TATGATCATTTCATCAAGCGGTTCGAGGGTACGTCGACGTCTGAACTTCGACAGTCCTAT
AGCACGCCGTGCTACTGTCCCCACTGTGCGCGCCACTCGAAAGCAGCAGTGGTCGAGCCG
TCCTATGTATCGCAAACCAAGGGTGTACAGAATGTACAGAAGCCCTGA
>FJ015062
ATGTGGGATCCGCTTTTGAATCCGTTTCCCAAGACAGTGCACGGCTTTCGTTGCATGCTT
GCTGTAAAGTATTTACAGGCCGTTGAAGAGACATACGCTCCTGATACTTTAGGTTGTGAT
TTAATTAGAGATTTAATTCTGGTAATTAGGGCTTCTAATTATGTCGAAGCGTGCAGCCGA
TATGATCATTTCATCAAGCGGATCGAGGGTACGTCGCCGTCTGAACTTCGACAGTCCTAT
AGCACGCCGTGTTACTGTCCCCACTGTGCGCGCCACTCGAAAGCAGCAGTGGTCGAACCG
TCCCATGTACCGCAAGCCAAGGTTGTACAGAATGTACAGAAGCCCTGA
>EF544603
ATGTGGGATCCGCTTTTGAACCCGTTTCCCCAGACCGTGCACGCCTTTCGTTGCATGCTT
TCTGTAAAGTATTTACAGGCCGTTGAAGACACATACGCTCCTGATACTTTAGGTGCTGAT
TTAATTAGGGAGTTAATTGCAGTAATTAGGGCAAATAATTATGTCGAAGCGTGCAGCAGA
TATGATCATTTCATCAAGCGGATCGAGGGTACGACGTCGGCTCAACTTCGACAGCCCTAT
GGCTCGCCGTGCTACTGCCCCCATTGTCCGTGCCACTCGAAAACAGCAGTGGTCGAGCCG
CCCCATGTATCGCAAGCCAAGGTTGTACCGAATGTACAGAAGCCCTGA
>EU286798
ATGTGGGATCCGCTTTTGAACCCGTTTCCCCAGACCGTGCACGCCTTTCGTTGCATGCTT
TCTGTAAAGTATTTACAGGCCGTTGAAGACACATACGCTCCTGATACTTTAGGTGCTGAT
TTAATTAGGGAGTTAATTGCAGTAATTAGGGCAAATAATTATGTCGAAGCGTGCAGCAGA
TATGATCATTTCATCAAGCGGATCGAGGGTACGACGTCGGCTCAACTTCGACAGCCCTAT
GGCTCGCCGTGCTACTGCCCCCATTGTCCGTGCCACTCGAAAACAGCAGTGGTCGAGCCG
CCCCATGTATCGCAAGCCAAGGTTGTACCGAATGTACAGAAGCCCTGA
>EF544604
ATGTGGGATCCGCTTTTGAACCCGTTTCCCCAGACCGTGCACGCCTTTCGTTGCATGCTT
TCTGTAAAGTATTTACAGGCCGTTGAAGACACATACGCTCCTGATACTTTAGGTGCTGAT
TTAATTAGGGAGTTAATTGCAGTAATTAGGGCAAATAATTATGTCGAAGCGTGCAGCAGA
TATGATCATTTCATCAAGCGGATCGAGGGTACGACGTCGGCTCAACTTCGACAGCCCTAT
GGCTCGCCGTGCTACTGCCCCCATTGTCCGTGCCACTCGAAAACAGCAGTGGTCGAGCCG
CCCCATGTATCGCAAGCCAAGGTTGTACCGAATGTACAGAAGCCCTGA
>DQ375456
ATGTGGGATCCGCTTTTGAACCCGTTTCCCCAGACCGTGCACGCCTTTCGTTGCATGCTT
TCTGTAAAGTATATACAGGCCGTTGAAGACACATACGCTCCTGATACTTTAGGTGCTGAT
TTAATTAGAGAGTTAATTGCAGTAATTAGGGCAAATAATTATGTCGAAGCGTGCAGCAGA
TATGATCATTTCATCAAGCGGATCGAGGGTACGACGTCGGCTCAACTTCGACAGCCCTAT
GGCTCGCCGTGCTACTGCCCCCATTGTCCGTGCCACTCGAAAACAGCAGTGGTCGAGTCG
CCCCATGTATCGCAAGCCAAGGTTGTACCGAATGTACAGAAGCCCTGA
>DQ641704
ATGTGGGATCCGCTTCTAAACCCGTTTCCCCAGACCGTGCACGCCTTTCGTTGCATGCTT
TCTGTAAAGTATTTACAGGCCGTTGAAGACACATACGCTCCTGATACTTTAGGCGCTGAT
TTAATTAGGGAGTTAATTGCAGTAATTAGGGCAAATAATTATGTCGAAGCGTGCAGCAGA
TATGATCATTTCATCAAGCGGATCGAGGGTACGACGTCGGCTCAACTTCGACAGCCCTAT
GGCTCGCCGTGCTACTGCCCCCATTGTCCGTGCCACTCGAAAACAGCAGTGGTCGAGCCG
TCCCATGTATCGCAAGCCAAGGTTGTACCGAATGTACAGAAGCCCTGA
>DQ641703
ATGTGGGATCCGCTTTTGAACCCGTTTCCCCAGACGGTGCACGGCTTTCGTTGCATGCTT
TCTGTAAAGTATTTACAGGCCGTTGAAGAAACATACGCTCCTGATACTTTAGGAGCTGAT
TTAATTAGGGAGTTAATTGCAGTCATTAGGGCAACTAATTATGTCGAAGCGTGCAGCAGA
TATGATCATTTCATCAAGCGGATCGAGGGTACGACGTCGGCTCAACTTCGACAGCCCTAT
GGCTCGCCGTGCTACTGCCCCCATTGTCCGTGCCACTCGAAAACAGCAGTGGTCGAGCCG
TCCCATGTATCGCAAGCCAAGGTTGTACCGAATGTACAGAAGCCCTGA
>EU286797
ATGTGGGATCCTCTTTTGAACCCGTTTCCCCAGACCGTGCACGGCTTTCGTTGCATGCTT
TCTGTAAAGTATTTACAGGTCGTTGAAGACACATACGCTCCTGATACTTTAGGTGCTGAT
TTAATTAGAGAGTTAATTGCAGTAATTAGGGCCAATAATTATGTCGAAGCGTGCAGCCGA
TATGATCATTTCATCAAGCGGCTCGAGGGTACGTCGTCGTCTCAACTTCGACAGCCCTAT
GGCTCGCCGTGCTTCTGCCCCCATTGTCCGTGCCACTCGAAAACAGCAGTGGTCGAGCCG
CCCCATGTATCGCAAGCCAAGGTTGTACCGAATGTACAGAAGCCCTGA
>EF544602
ATGTGGGATCCACTTGTAAACGAGTTTCCCGAAACGGTTCACGGGTTTCGGTGCATGCTT
TCTATCAAATATCTTCAGTTACTCTCTGAAGGCTATTCGCCTGATACGGTTGGTTACGAT
CTAATACGTGAATTAATTTCAATTGTGCGTTCTAGGAATTATGTCGAAGCGTCCTGCAGA
TATCGTAATTTCTACCCCCGCGTCGAAGGTGCGTCGTCGTCTGAACTTCGACAGCCCTTA
CTCAACCCGTGTAGCTGTCCCCACTGTCCGCGTCACAAAATCTCGCATGTGGGCGAACAG
GCCCATGAATCGCAAGCCCAGAATGTACAGGATGTACAAAAGCCCTGA
>EF544601
ATGTGGGATCCACTTGTAAACGAGTTTCCCGAAACGGTTCACGGGTTTCGGTGCATGCTT
TCTATCAAATATCTTCAGTTACTCTCTGAAGGCTATTCGCCTGATACGGTTGGTTACGAT
CTAATACGTGAATTAATTTCAATTGTGCGTTCTAGGAATTATGTCGAAGCGTCCTGCAGA
TATCGTAATTTCTACCCCCGCGTCGAAGGTGCGTCGTCGTCTGAACTTCGACAGCCCTTA
CTCAACCCGTGTAGCTGTCCCCACTGTCCGCGTCACAAAATCTCGCATGTGGGCGAACAG
GCCCATGAATCGCAAGCCCAGAATGTACAGGATGTACAAAAGCCCTGA
