# Supplementary material for: Gene Overlapping as a Modulator of Begomovirus Evolution
Source: Microorganisms. 2022 Feb 4;10(2):366. doi: 10.3390/microorganisms10020366 (PMC8875319; doi:10.3390/microorganisms10020366)
Supplement: Supplementary file 1 [file microorganisms-10-00366-s001.zip › File S1/Alternanthera_yellow_vein_virus/DNA/DNA_AV1.fasta]

>KT717678
ATGTCGAAGCGTGCAGCAGATATGATCATTTCACCAAGCGGTTCGAGGGTACGTCGACGT
CTGAACTTCGACAGTCCTATAGCACGCCGTGCTACTGTCCCCACTGTGCGCGCCACTCGA
AAGCAGCAGTGGTCGAGCCGTCCTATGTATCGCAAACCAAGGGTGTACAGAATGTACAGA
AGCCCTGATGTGCCGTATGGTTGCGAAGGTCCCTGTAAGGTCCAGTCATTTGAAAAAAAA
CATGACGTTAGTCATATTGGGACGTTGTTGTGTGTCTCTGATGTTACTAGAGGTAGTGGG
ATTACACATAGAGTAGGGAAGCGTTTCTGTATTAAGTCAATATACATCATAGGGAAGATA
TGGATGGATGAAAACATTAAGTCCAAGAATCATACTAACACGGTGATGTTCTGGTTAGTT
AGGGATAGACGCCCAGTTACAACGCCTTTTGGTTTTGGTGAGGCGTTTAATATGTATGAC
AATGAGCCTTCTACAGCAACTATCAAGAACGATCTACGTGATCGTTTGCAGGTGTTACAC
AGGTTTTCTGCCACAGTTACTGGTGGTCAGTATGCGTCTAAGGAGCAGGCTATGATCAAG
CGTTTCTGGAGGATTAACAACCATGTAGTTTACAACCATCAAGAGAAGGCTGCCTATGAA
AATCACACTGAGAATGCGTTAATTTTGTATATGGCATGTACTCATGCTAGCAATCCTGTG
TATGCTACGCTTAAAATTAGAATATATTTCTATGACTCTGTAATGAATTAA
>LN795903
ATGTCGAAGCGTGCAGCAGATATGATCATTTCATCAAGCGGTTCGAGGGTACGTCGACGT
CTGAACTTCGACAGTCCTATAGCACGCCGTGCTACTGTCCCCACTGTGCGCGCCACTCGA
AAGCAGCAGTGGTCGAGCCGTCCTATGTATCGCAAACCAAGGGTGTACAGAATGTACAGA
AGCCCTGATGTGCCGTATGGTTGCGAAGGTCCCTGTAAGGTCCAGTCATTTGAAAAAAAA
CATGACGTTAGTCATATTGGGACGTTGTTGTGTGTCTCTGATGTTACTAGAGGTAGTGGG
ATTACACATAGAGTAGGGAAGCGTTTCTGTATTAAGTCAATATACATCATAGGGAAGATA
TGGATGGATGAAAACATTAAGTCCAAGAATCATACTAACACGGTGATGTTCTGGTTAGTT
AGGGATAGACGCCCAGTTACAACGCCTTTTGGTTTTGGTGAGGCGTTTAATATGTATGAC
AATGAGCCTTCTACAGCAACTATCAAGAACGATCTACGTGATCGCTTGCAGGTGTTACAC
AGGTTTTCTGCCACAGTTACTGGTGGTCAGTATGCGTCTAAGGAGCAGGCTATGATCAAG
CGTTTCTGGAGGATTAACAACCATGTAGTTTACAACCATCAAGAGAAGGCTGCCTATGAA
AATCACACTGAGAATGCGTTAATTTTGTATATGGCATGTACTCATGCTAGCAATCCTGTG
TATGCTACGCTTAAAATTAGAATATATTTCTATGACTCTGTAATGAATTAA
>FJ015062
ATGTCGAAGCGTGCAGCCGATATGATCATTTCATCAAGCGGATCGAGGGTACGTCGCCGT
CTGAACTTCGACAGTCCTATAGCACGCCGTGTTACTGTCCCCACTGTGCGCGCCACTCGA
AAGCAGCAGTGGTCGAACCGTCCCATGTACCGCAAGCCAAGGTTGTACAGAATGTACAGA
AGCCCTGATGTGCCGTATGGCTGTGAGGGTCCTTGTAAAGTCCAGTCATTTGAAAAGAAA
CATGATGTTAGTCATACAGGGACGTTGTTGTGTGTGTCTGATGTTACCAGAGGGAATGGG
ATTACTCATAGAGTAGGGAAGCGTTTTTGTATTAAGTCAATTTATATCCTGGGGAAGATA
TGGATGGATGAAAACATTAAGTCCAAGAATCATACTAACACGGTTATGTTCTGGTTAGTT
AGGGATCGTCGCCCAGTTACAACGCCTTATGGTTTTGGTGAGGCGTTTAACATGTATGAC
AATGAACCGTCTACTGCAACTATCAAGAACGATCTGCGTGATCGTTTGCAGGTTCTACAC
AGGTTTTCTGCCACTGTTACAGGTGGTCAGTATGCATCTAAGGAGCAGGCAATGGTCAAG
CGTTTCTGGAGGGTTAACAATCATGTGGTCTATAACCATCAGGAGAAGGCAGCTTATGAA
AATCATACTGAGAATGCCTTAGTTTTGTATATGGCTTGTACTCATGCTAGCAATCCTGTG
TATGCTACGCTGAAAATTAGAATATATTTCTATGACTCTGTAATGAATTAA
>EU286798
ATGTCGAAGCGTGCAGCAGATATGATCATTTCATCAAGCGGATCGAGGGTACGACGTCGG
CTCAACTTCGACAGCCCTATGGCTCGCCGTGCTACTGCCCCCATTGTCCGTGCCACTCGA
AAACAGCAGTGGTCGAGCCGCCCCATGTATCGCAAGCCAAGGTTGTACCGAATGTACAGA
AGCCCTGATGTGCCTTATGGCTGTGAGGGTCCGTGTAAGGTCCAGTCATTTGAAAAAAAA
CATGACGTTAGTCATACTGGCACGTTGTTGTGTGTCTCTGATGTTACCAGAGGTAGTGGG
ATTACGCATAGAGTAGGGAAGCGTTTCTGTGTCAAGTCAATTTACATCATAGGGAAGATA
TGGATGGACGAGAACATTAAGTCCAAGAATCATACTAACACGGTCATGTTCTGGTTAGTT
AGGGATCGTCGCCCAGTTACAACGCCTTATGGCTTTGGTGAGGCGTTTAATATGTATGAC
AATGAGCCCTCTACCGCAACTATCAAGAACGATCTGCGTGATCGTTTGCAGGTGTTACAC
AGGTTTTCTGCCACAGTTACTGGGGGTCAGTATGCGTCTAAGGAGCAGGCTATGATCAAG
CGTTTCTGGAGGATTAACAACCATGTGGTTTACAACCATCAGGAGAAGGCAGCTTATGAA
AATCATACTGAGAATGCATTAGTATTGTATATGGCTTGTACTCATGCTAGCAATCCTGTG
TATGCTACGCTGAAAATTAGAATATATTTCTATGATTCTGTAATGAATTAA
>DQ375456
ATGTCGAAGCGTGCAGCAGATATGATCATTTCATCAAGCGGATCGAGGGTACGACGTCGG
CTCAACTTCGACAGCCCTATGGCTCGCCGTGCTACTGCCCCCATTGTCCGTGCCACTCGA
AAACAGCAGTGGTCGAGTCGCCCCATGTATCGCAAGCCAAGGTTGTACCGAATGTACAGA
AGCCCTGATGTGCCTTATGGCTGTGAGGGTCCGTGTAAGGTCCAGTCATTTGAAAAAAAA
CATGACGTTAGTCATACTGGTACGTTGTTGTGTGTCTCTGATGTTACCAGAGGTAGTGGG
ATTACGCATAGAGTAGGGAAGCGTTTCTGCATCAAGTCAATTTACATCATAGGGAAGATA
TGGATGGACGAGAACATTAAGTCCAAGAATCATACTAACACGGTCATGTTCTGGTTAGTT
AGGGATCGGCGCCCAGTTACAACGCCTTATGGCTTTGGTGAGGCGTTTAATATGTATGAC
AATGAGCCCTCTACCGCAACTATCAAGAACGATCTGCGTGATCGTTTGCAGGTGTTACAC
AGGTTTTCTGCCACAGTTACTGGTGGTCAGTATGCGTCTAAGGAGCAGGCTATGATCAAG
CGTTTCTGGAGGATTAACAACCATGTGGTTTACAACCATCAGGAGAAGGCAGCTTATGAA
AATCATACTGAGAATGCATTAATATTGTATATGGCTTGTACTCATGCTAGCAATCCTGTG
TATGCTACGCTGAAAATTAGAATATATTTCTATGACTCTGTAATGAATTAA
>EU286797
ATGTCGAAGCGTGCAGCCGATATGATCATTTCATCAAGCGGCTCGAGGGTACGTCGTCGT
CTCAACTTCGACAGCCCTATGGCTCGCCGTGCTTCTGCCCCCATTGTCCGTGCCACTCGA
AAACAGCAGTGGTCGAGCCGCCCCATGTATCGCAAGCCAAGGTTGTACCGAATGTACAGA
AGCCCTGATGTGCCTTATGGCTGTGAGGGTCCGTGTAAGGTCCAGTCATTTGAAAAAAAA
CATGACGTTAGTCATACTGGCACGTTGTCGTGTGTCTCTGATGTTACCAGAGGTAGTGGG
ATTACGCATAGAGTAGGGAAGCGTTTTTGCATCAAGTCAATTTACATCATAGGGAAGATA
TGGATGGATGAGAACATTAAGTCCAAGAATCATACTAACACGGTCATGTTCTGGTTAGTT
AGGGATCGCCGCCCAGTTACAACGCCTTATGGCTTTGGTGAGGCGTTTAATATGTATGAC
AATGAGCCCTCTACCGCAACTATCAAGAACGATCTGCGTGATCGTTTGCAGGTGTTACAT
AGGTTTTCTGCCACAGTTACTGGGGGTCAGTATGCGTCTAAGGAGCAGGCTATGATCAAG
CGTTTCTGGAGGATTAACAACCATGTTGTTTACAACCATCAGGAGAAGGCAGCTTATGAA
AATCATACTGAGAATGCATTAGTATTGTATATGGCTTGTACTCATGCTAGCAATCCTGTG
TATGCTACGCTGAAAATTAGAATATATTTCTATGACTCTGTAATGAATTAA
>DQ641704
ATGTCGAAGCGTGCAGCAGATATGATCATTTCATCAAGCGGATCGAGGGTACGACGTCGG
CTCAACTTCGACAGCCCTATGGCTCGCCGTGCTACTGCCCCCATTGTCCGTGCCACTCGA
AAACAGCAGTGGTCGAGCCGTCCCATGTATCGCAAGCCAAGGTTGTACCGAATGTACAGA
AGCCCTGATGTGCCTTATGGCTGTGAGGGTCCATGTAAGGTCCAGTCATTTGAAAAAAAA
CATGACGTTAGTCATACTGGCACGTTGTTGTGCGTCTCTGATGTTACTAGAGGTAGTGGG
ATTACCCATAGAGTAGGGAAGCGTTTCTGTATCAAGTCAATATACATTATAGGGAAGATA
TGGATGGACGAGAACATTAAGTCCAAGAATCATACTAACACGGTTATGTTCTGGTTAGTT
AGGGATCGCCGCCCAGTTACAACGCCTTATGGTTTTGGTGAGGCGTTTAATATGTATGAC
AATGAGCCCTCTACAGCAACTATCAAGAACGATCTGCGTGATCGTTTGCAGGTGTTACAC
AGGTTTTCTGCCACAGTTACTGGGGGTCAGTATGCATCTAAGGAACAGGCTATGATCAAG
CGTTTCTGGAGGATTAACAACCATGTGGTCTACAACCATCAGGAGAAGGCAGCTTATGAA
AATCATACTGAGAATGCCTTAATTTTGTATATGGCTTGTACTCATGCTAGCAATCCTGTG
TATGCTACGCTGAAAATTAGAATATATTTCTATGACTCTGTAATGAATTAA
>DQ641703
ATGTCGAAGCGTGCAGCAGATATGATCATTTCATCAAGCGGATCGAGGGTACGACGTCGG
CTCAACTTCGACAGCCCTATGGCTCGCCGTGCTACTGCCCCCATTGTCCGTGCCACTCGA
AAACAGCAGTGGTCGAGCCGTCCCATGTATCGCAAGCCAAGGTTGTACCGAATGTACAGA
AGCCCTGATGTGCCTTATGGCTGTGAGGGTCCGTGTAAGGTCCAGTCATTTGAAAAAAAA
CATGACGTTAGTCATACTGGCACTTTGTTGTGTGTCTCTGATGTTACTAGAGGTAGTGGG
ATTACGCATAGAGTAGGGAAGCGGTTCTGTATCAAGTCAATTTACATCATAGGGAAGATA
TGGATGGATGAGAACATTAAGTCCAAGAATCATACTAACACGGTTATGTTCTGGTTAGTT
AGGGATCGTCGCCCAGTTACAACGCCTTATGGCTTTGGTGAAGCGTTTAATATGTATGAC
AATGAGCCCTCTACAGCAACTATCAAGAACGATCTTCGTGATCGTTTGCAGGTGTTACAC
AGGTTTTCTGCCACAGTTACTGGGGGTCAGTATGCATCTAAGGAGCAGGCGATGATCAAG
CGTTTCTGGAGGATTAACAACCATGTAGTGTACAACCATCAGGAGAAGGCAGCATATGAA
AATCATACTGAGAATGCCTTAGTTTTGTATATGGCTTGTACTCATGCTAGCAATCCTGTG
TATGCTACGCTGAAAATTAGGATATATTTCTATGACTCTGTAATGAATTAA
>EF544602
ATGTCGAAGCGTCCTGCAGATATCGTAATTTCTACCCCCGCGTCGAAGGTGCGTCGTCGT
CTGAACTTCGACAGCCCTTACTCAACCCGTGTAGCTGTCCCCACTGTCCGCGTCACAAAA
TCTCGCATGTGGGCGAACAGGCCCATGAATCGCAAGCCCAGAATGTACAGGATGTACAAA
AGCCCTGATGTGCCTTATGGCTGTGAGGGTCCGTGTAAGGTCCAGTCATTTGAAAAAAAA
CATGACGTTAGTCATACTGGCACGTTGTTGTGTGTCTCTGATGTTACCAGAGGTAGTGGG
ATTACGCATAGAGTAGGGAAGCGTTTCTGTGTCAAGTCAATTTACATCATAGGGAAGATA
TGGATGGACGAGAACATTAAGTCCAAGAATCATACTAACACGGTCATGTTCTGGTTAGTT
AGGGATCGTCGCCCAGTTACAACGCCTTATGGCTTTGGTGAGGCGTTTAATATGTATGAC
AATGAGCCCTCTACCGCAACTATCAAGAACGATCTGCGTGATCGTTTGCAGGTGTTACAC
AGGTTTTCTGCCACAGTTACTGGGGGTCAGTATGCGTCTAAGGAGCAGGCTATGATCAAG
CGTTTCTGGAGGATTAACAACCATGTGGTTTACAACCATCAGGAGAAGGCAGCTTATGAA
AATCATACTGAGAATGCATTAGTATTGTATATGGCTTGTACTCATGCTAGCAATCCTGTG
TATGCTACGCTGAAAATTAGAATATATTTCTATGATTCTGTAATGAATTAA
>EF544601
ATGTCGAAGCGTCCTGCAGATATCGTAATTTCTACCCCCGCGTCGAAGGTGCGTCGTCGT
CTGAACTTCGACAGCCCTTACTCAACCCGTGTAGCTGTCCCCACTGTCCGCGTCACAAAA
TCTCGCATGTGGGCGAACAGGCCCATGAATCGCAAGCCCAGAATGTACAGGATGTACAAA
AGCCCTGATGTGCCTTATGGCTGTGAGGGTCCGTGTAAGGTCCAGTCATTTGAAAAAAAA
CATGACGTTAGTCATACTGGCACGTTGTTGTGTGTCTCTGATGTTACCAGAGGTAGTGGG
ATTACGCATAGAGTAGGGAAGCGTTTCTGTGTCAAGTCAATTTACATCATAGGGAAGATA
TGGATGGACGAGAACATTAAGTCCAAGAATCATACTAACACGGTCATGTTCTGGTTAGTT
AGGGATCGTCGCCCAGTTACAACGCCTTATGGCTTTGGTGAGGCGTTTAATATGTATGAC
AATGAGCCCTCTACCGCAACTATCAAGAACGATCTGCGTGATCGTTTGCAGGTGTTACAC
AGGTTTTCTGCCACAGTTACTGGGGGTCAGTATGCGTCTAAGGAGCAGGCTATGATCAAG
CGTTTCTGGAGGATTAACAACCATGTGGTTTACAACCATCAGGAGAAGGCAGCTTATGAA
AATCATACTGAGAATGCATTAGTATTGTATATGGCTTGTACTCATGCTAGCAATCCTGTG
TATGCTACGCTGAAAATTAGAATATATTTCTATGATTCTGTAATGAATTAA
