# Supplementary material for: Gene Overlapping as a Modulator of Begomovirus Evolution
Source: Microorganisms. 2022 Feb 4;10(2):366. doi: 10.3390/microorganisms10020366 (PMC8875319; doi:10.3390/microorganisms10020366)
Supplement: Supplementary file 1 [file microorganisms-10-00366-s001.zip › File S1/Alternanthera_yellow_vein_virus/DNA/DNA_AC4.fasta]

>EU286798
TTACATCAAGAGCCTGTTCCTTATTGCCTGTGTTAATTGCTCTTGCGTAAGCATCGTTTG
CTGACTGCTGTCCCCCTCTTGCAGACCTTCCATCAATCTGGAAGGTACCCCAGTCAAGTA
TGTCTCCATCTTTCTCGATGTATGCCTTAACGTCTGAACTGGACTTCGCATCGGTGATGA
AGCAGTGGTATTGGGTGGAGGAATTGGGGGACTGTAGGTCGAAGAATCTCGGATTCGTGA
TGCAGAACTTGCCTTCGAATTGCACAAGAGCATGGAGATGAGGGTTTCCAT
>EF544603
TTACATCAAGAGCCTGTTCCTTATTGCCTGTGTTAATTGCTCTTGCGTAAGCATCGTTTG
CTGACTGCTGTCCCCCTCTTGCAGACCTTCCATCAATCTGGAAGGTACCCCAGTCAAGTA
TGTCTCCATCTTTCTCGATGTATGCCTTAACGTCTGAACTGGACTTCGCATCGGTGATGA
AGCAGTGGTATTGGGTGGAGGAATTGGGGGACTGTAGGTCGAAGAATCTCGGATTCGTGA
TGCAGAACTTGCCTTCGAATTGCACAAGAGCATGGAGATGAGGGTTTCCAT
>EF544604
TTACATCAAGAGCCTGTTCCTTATTGCCTGTGTTAATTGCTCTTGCGTAAGCATCGTTTG
CTGACTGCTGTCCCCCTCTTGCAGACCTTCCATCAATCTGGAAGGTACCCCAGTCAAGTA
TGTCTCCATCTTTCTCGATGTATGCCTTAACGTCTGAACTGGACTTCGCATCGGTGATGA
AGCAGTGGTATTGGGTGGAGGAATTGGGGGACTGTAGGTCGAAGAATCTCGGATTCGTGA
TGCAGAACTTGCCTTCGAATTGCACAAGAGCATGGAGATGAGGGTTTCCAT
>EF544602
TTACATCAAGAGCCTGTTCCTTATTGCCTGTGTTAATTGCTCTTGCGTAAGCATCGTTTG
CTGTCTGCTGTCCCCCTCTTGCAGACCTTCCATCAATCTGGAAGGTACCCCAGTCAAGTA
TGTCTCCATCTTTCTCGATGTATGCCTCAACGTCTGAACTGGACTTCGCATCGGTGATGA
AGCAGTGGTATTGGGTGGAGGAATTGGGGGACTGTAGGTCGAAGAATCTCGGATTCGTGA
TGCAGAACTTGCCTTCGAATTGCACAAGAGCATGGAGATGAGGGTTTCCAT
>EF544601
TTACATCAAGAGCCTGTTCCTTATTGCCTGTGTTAATTGCTCTTGCGTAAGCATCGTTTG
CTGTCTGCTGTCCCCCTCTTGCAGACCTTCCATCAATCTGGAAGGTACCCCAGTCAAGTA
TGTCTCCATCTTTCTCGATGTATGCCTCAACGTCTGAACTGGACTTCGCATCGGTGATGA
AGCAGTGGTATTGGGTGGAGGAATTGGGGGACTGTAGGTCGAAGAATCTCGGATTCGTGA
TGCAGAACTTGCCTTCGAATTGCACAAGAGCATGGAGATGAGGGTTTCCAT
>DQ375456
CTACATCAAGAGCCTGTTCCTTATTGCCTGTGTTAATTGCTCTTGCGTAAGCATCGTTTG
CTGTCTGCTGTCCCCCTCTTGCAGACCTTCCATCAATCTGGAAGGTACCCCAGTCAAGTA
TGTCTCCATCCTTCTCGATGTATGCCTTAACGTCTGAACTGGACTTCGCATCGGTGATGA
AGCAGTGGTATTGGGCGGAGGAATTGGGGGACTGTAGGTCGAAGAATCTCGGATTCGTGA
GGCAGAACTTGCCTTCGAATTGCACAAGAGCATGGAGATGAGGGTTTCCAT
>DQ641704
TTACATCAAGAGCCTGTTCCTTAATTCCTGTGTTAATTGCTCTTGCGTAAGCATCGTTTG
CTGTCTGCTGTCCCCCTCTTGCAGACCTACCGTCAATCTGGAAGGTACCCCAGTCAAGTA
TGTCTCCGTCCTTCTCGATGTATGCCTTAACGTCTGAACTGGACTTTGCATCGGTGATGA
AGCAGTGGTATTGGGAGGAGGAGTTGGGTGACTGTAGGTCGAAGAATCTCGAATTCGTGA
GGCAGAACTTGCCTTCGAATTGCACAAGAGCATGGAGATGAGGGTTTCCAT
>FJ015062
TTACATCAAGAGCCTGTTCCTTAATTCCTGTGTTAATTGCTCTTGCGTAAGCATCGTTTG
CTGTCTGTTGACCCCCTCTTGCAGACCTGCCGTCAATCTGGAAGGTACCCCAGTCAAGTA
TGTCTCCGTCCTTCTCGATGTATGCCTTAACGTCTGAACTGGACTTTGCATCGGTGATGA
AGCAGTGGTATTGGGAGGAGGAGTTGGGTGACTGTAGGTCGAAGAATCTTGGATTCGTGA
GGCAGAACTTGCCTTCGAATTGCACAAGAGCATGGAGATGAGGGTTTCCAT
>KT717678
TTACATCAAGAGCCTGGTCCTTATTGCCTGTGTTAATTGCTCTTGCGTAAGCATCGTTTG
CTGTCTGCTGCCCTCCTCTGGCAGACCTTCCGTCAATCTGGAAGGTGCCCCAGTCAAGTA
TGTCTCCATCCTTCTCGATGTATGCCTTAACGTCTGAACTGGATTTAGCATCGGTGATGA
AGCAGTGGTATTGGGAGGAGGAATTGGGGGACTGTAGGTCGAAGAATCTCGGATTCGTGA
GTTGGAGCTTCCCCTCGAATTGCACAAGAGCATGGAGATGAGGGTTTCCAT
>LN795903
TTACATCAAGAGCCTGGTCCTTATCGCCTGTGTTAATTGCTCTTGCGTAAGCATCGTTTG
CTGTCTGCTGCCCTCCTCTGGCAGACCTTCCGTCAATCTGGAAGGTGCCCCAGTCAAGTA
TGTCTCCATCCTTCTCGATGTATGCCTTAACGTCTGAACTGGATTTAGCATCGGTGATGA
AGCAGTGGTATTGGGAGGAGGAATTGGGGGACTGTAGGTCGAAGAATCTCGGATTCGTGA
GTTGGAGCTTCCCCTCGAATTGCACAAGAGCATGGAGATGAGGGTTTCCAT
>EU286797
TTACATCAAGAGCTTGTTCCTTATTGCCTGTGTTAATTGCTCTTGCGTAAGCATCGTTTG
CTGTCTGCTGTCCCCCTCTTGCAGACCTTCCATCAATCTGGAAGGTACCCCAGTCAAGTA
TGTCTCCATCCTTCTCGATGTATGCCTTAACGTCTGAACTGGACTTAGCATCGGTGATGA
AGCAGTGGTATTGGGCGGAGGAATTGGGTGACTGTAGGTCGAAGAATCTCGGATTCGTGA
GTTGGAATTTCCCCTCGAATTGCACAAGAGCATGGAGATGAGGGTTTCCAT
