# Supplementary material for: Gene Overlapping as a Modulator of Begomovirus Evolution
Source: Microorganisms. 2022 Feb 4;10(2):366. doi: 10.3390/microorganisms10020366 (PMC8875319; doi:10.3390/microorganisms10020366)
Supplement: Supplementary file 1 [file microorganisms-10-00366-s001.zip › File S1/Alternanthera_yellow_vein_virus/DNA/DNA_AC2.fasta]

>DQ641704
TTAAAGACCCTTAAGAAACTCAATGTCTGAGGTTGTAAGCGAGTCCAGATCTGGCAAGTC
AGAAAACATTTGTGTATCCCCAAAGCCTTCCGCAGGTTGTAGTTGAACTGTATCTGAACT
GTAATGATGTCGTGTTCCCGTAGGTATGGTCTGCTGTCGTGTTTGATGATCTTGAAATAG
AGGGGATTGGTTATTTCCCAGGTATACACGCCATTCTCTGCCTGAGCTGCAGTGATGTAT
TCCCCTGTGCGTGAATCCATAGTTGTGACAGTCAATGGAGATGTATAGTGAACAGCCGCA
ACGCAGATCAACCCTCCGTCTGCGAGGTTTCCTCTTGGCTAGCCTGTGTTGGACTTTGAT
GGGAACCTGAGTACAGTGGCTGGTTGATGGTGACGAATGTCGCAT
>DQ375456
TTAAAGACCCTTAAGAAACTCAATGTCTGAGGTTGTAAGCGAGTCCAGATCTGGCAAGTC
AGAAAACATTTGTGTATCCCCAAAGCCTTCCGCAGGTTGTAGTTGAACTGTATCTGAACT
GTAATGATGTCGTGTTCCCGTAGGTATGGTCTGCTGTCGTGTTTGATGATCTTGAAATAC
AGGGGATTGGTTAGTTCCCAGGTATACACGCCATTCTCTGCCTGAGCTGCAGTGATGTAC
TCCCCTGTGCGTGAATCCATAGTTGTGACAGTCAATGGAGATGTATAGTGAACAGCCGCA
ACGCAGATCAACCCTCCGTCTGCGAGGTTTCCTCTTGGCTAGCCTGTGTTGGACTTTGAT
GGGAACCTGAGTACAGTGGCTGGTTGATGGTGACGAAGGTCGCAT
>EF544602
TTAAAGACCCTTAAGAAACTCAATGTCTGAGGTTGTAAGCGAGTCCAGATCTGGCAAGTC
AGAAAACATTTGTGTATCCCCAAAGCCTTCCGGAGGTTGTAGTTGAACTGTATCTGAACT
GTAATGATGTCGTGTTCCCGTAGGAGTGGCCTGCTGTCGTGTTTGATGATCTTGAAATAC
AGGGGATTGGTTATTTCCCAGGTATACACGCCATTCTCTGCCTGAGCTGCAGTGATGTAC
TCCCCTGTGCGTGAATCCATAGTTGTGACAGTCAATGGAGATGTATAGTGAACAGCCGCA
ACGCAGATCAACCCTCCGTCTGCGAGGTTTCCTCTTGGCTAGCCTGTGTTGGACTTTGAT
GGGAACCTGAGTACAGTGGCTGTTTGATGGTGACGAAGGTCGCAT
>EF544601
TTAAAGACCCTTAAGAAACTCAATGTCTGAGGTTGTAAGCGAGTCCAGATCTGGCAAGTC
AGAAAACATTTGTGTATCCCCAAAGCCTTCCGGAGGTTGTAGTTGAACTGTATCTGAACT
GTAATGATGTCGTGTTCCCGTAGGAGTGGCCTGCTGTCGTGTTTGATGATCTTGAAATAC
AGGGGATTGGTTATTTCCCAGGTATACACGCCATTCTCTGCCTGAGCTGCAGTGATGTAC
TCCCCTGTGCGTGAATCCATAGTTGTGACAGTCAATGGAGATGTATAGTGAACAGCCGCA
ACGCAGATCAACCCTCCGTCTGCGAGGTTTCCTCTTGGCTAGCCTGTGTTGGACTTTGAT
GGGAACCTGAGTACAGTGGCTGTTTGATGGTGACGAAGGTCGCAT
>EU286798
TTAAAGACCCTTAAGAAACTCAATGTCTGAGGTTGTAAGCGAGTCCAGATCTGGCAAGTC
AGAAAACATTTGTGTATCCCCAAAGCCTTCCGCAGGTTGTAGTTGAACTGTATCTGAACT
GTAATGATGTCGTGTTCCCGTAGGAGTGGCCTGCTGTCGTGTTTGATGATCTTGAAATAC
AGGGGATTGGTTATTTCCCAGGTATACACGCCATTCTCTGCCTGAGCTGCAGTGATGTAC
TCCCCTGTGCGTGAATCCATAGTTGTGACAGTCAATGGAGATGTATAGTGAACAGCCGCA
ACGCAGATCAACCCTCCGTCTGCGAGGTTTCCTCTTGGCTAGCCTGTGTTGGACTTTGAT
GGGAACCTGAGTACAGTGGCTGGTTGATGGTGACGAAGGTCGCAT
>EU286797
TTAAAGACCCTTAAGAAACTCAATGTCTGAGGTTGTAAGCGAGTCCAGATCTGGCAAGTC
AGAAAACATTTGTGTATCCCCAAAGCCTTCCGCAGGTTGTAGTTGAACTGTATCTGAACT
GTGATGATGTCGTGTTCCCGTAGGAATGACCTGCTGTCGTGTTTGATGATCTTGAAATAC
AGGGGATTGGTTATTTCCCAGGTATACACGCCATTCTCTGCCTGAGCTGCAGTGATGTAC
TCCCCTGTGCGTGAATCCATAGTTGTGACAGTCGATGGAGATGTATAGTGAACAGCCGCA
ACGCAGATCAACCCTCCGTCTGCGAGGTTTCCTCTTGGCTAGCCTGTGCTGGACTTTGAT
GGGAACCTGAGTACAGTGGCTGGTTGATGGTGACGAAGGTCGCAT
>FN432361
TTAAAGACCCTTAAGAAACTCAATGTCTGAGGTTGTAAGCGAGTCCAGATCTGGCAAGTC
AGAAAACATTTGTGTATCCCCAAAGCCTTCCGCAGGTTGTAGTTGAACTGTATCTGAACT
GTGATGATGTCGTGTTCCCGTAGGAATGACCTGCTGTCGTGTTTGATGATCTTGAAATAC
AGGGGAATGGTTATTTCCCAGGTATACACGCCATTCTCTGCCTGAGCTGCAGTGATGTAC
TCCCCTGTGCGTGAATCCATAGTTGTGACAGTCGATGGAGATGTATAGTGAACAGCCGCA
ACGCAGATCAACCCTCCGTCTGCGAGGTTTCCTCTTGGCTAGCCTGTGCTGGACTTTGAT
GCGAACCTGAGTACAGTGGCTGGTTGATGGTGACGAAGGTCGCAT
>DQ641703
TTAAAGACCCTTAAGAAAGTCAATGTCTGAGGTTGTAAGCGAGTCCAGATCTGGCAAGTC
AGAAAACATTTGTGTATCCCCAAAGCCTCCCGCAGGTTGTAGTTGAACTGTATCTGAACT
GTAATGATGTCGTGTTCCCGTAGGAATGGTCTGCTGTCGTGTTTGATGATCTTGAAATAC
AGGGGATTGGTTATTTCCCAGGTATACACGCCATTCTCCGCCTGAGCTGCAGTGATGTGT
TCCCCTGTGCGTGAATCCATAGTTGTGACAGTCAATGGAGATGTATAGTGAACAGCCGCA
ACGCAGATCAACCCTCCGTCTGCGAGGTTTCCTCTTGGCTAGCCTGTGTTGGACTTTGAT
GGGAAGCTGAGTACAGTGGCTGTTCGATGGTGACGAAGGTCGCAT
>FJ015062
TTAAAGACCCTTAAGAAACTCAATGTCTGAGGTTGTAAGCGAGTCCAGATCTGGCAAGTC
AGAAAACATTTGTGTATCCCCAAAGCCTTCCGCAGGTTGTAGTTGAACTGTATCTGAACT
GTAATGATGTCGTGCTCTCGTAGGAATGGTCTGCTGTCGTGCTTGATGATCTTGAAATAC
AGGGGATTGGTTATTTCCCAGGTATACACGCCATTCTCTGCCTGAACTGCAGTGATGTAT
TCCCCTGTGCGTGAATCCATAGTTGTGACAGTCAAGTGAGATGTATAGTGAACAGCCGCA
ACGCAGATCAACCCTCCGTCTGCGAGGTTTCCTCTTGGCTAGCCTGTGTTGGACTTTGAT
GGGAACCTGAGTACAGTGGCTGGTTGATGGTGACGAAGGTCGCAT
>KT717678
TTAAAGACCCTTAAGAAACTCAATGTCTGAGGTTGTAAGCGAGTCCAGATCTGGCAAGTC
AGAAAACATTTGTGTATCCCCAAAGCCTTCCGCAGGTTGTAGTTGAACTGAATCTGCACT
GTGATTATGTCGTGGTTCTGGAAGTATGGTCTGCTGATATGTTTTATGATCTTGAAATAC
AGGGGATTTGTTAATTCCCATGTATACACGCCATTCTCTGCCTGAGCTGCAGTGATGCAT
TCCCCTGTGCGTGAATCCATAGTTGTGACAGTCAATGGAGATGTATAGTGAACACCCACA
ACGTAGATCAACCCTCCGTCTGCGAGGTTTCCTCTTGGCTAGCCTGTGCTGGACTTTGAT
GGGAACCTGAGTACAGTGGCTGGTCGATGGTGACGAAGGTCGCAT
>LN795903
TTAAAGACCCTTAAGAAACTCAATGTCTGAGGTTGTAAGCGAGTCCAGATCTGGCAAGTC
AGAAAACATTTGTGTATCCCCAAAGCCTTCCGCAGGTTGTAGTTGAACTGAATCTGCACT
GTGATTATGTCGTGGTTCTGGAAGTATGGTCTGCTGATATGTTTTATGATCTTGAAATAC
AGGGGATTTGTTAATTCCCATGTATACACGCCATTCTCTGCCTGAGCTGCAGTGATGCAT
TCCCCTGTGCGTGAATCCATAGTTGTGACAGTCAATGGAGATGTATAGTGAACACCCACA
ACGTAGATCAACCCTCCGTCTGCGAGGTTTCCTCTTGGCTAGCCTGTGCTGGACTTTGAT
GGGAACCTGAGTACAGTGGCTGGTCGATGGTGACGAAGGTCGCAT
