# Supplementary material for: Gene Overlapping as a Modulator of Begomovirus Evolution
Source: Microorganisms. 2022 Feb 4;10(2):366. doi: 10.3390/microorganisms10020366 (PMC8875319; doi:10.3390/microorganisms10020366)
Supplement: Supplementary file 1 [file microorganisms-10-00366-s001.zip › File S1/Alternanthera_yellow_vein_virus/DNA/DNA_AC1.fasta]

>EU286797
TCAACCCTCCGTCTGCGAGGTTTCCTCTTGGCTAGCCTGTGCTGGACTTTGATGGGAACC
TGAGTACAGTGGCTGGTTGATGGTGACGAAGGTCGCATTCTTTAGGGCCCAGTTTTTTAG
ACCTATGTTTTTCTCCTCATCAAGGAACTCTTTATAGGAGGATGTCGGACCAGGATTGCA
GAGGAAGATTGTTGGGATCCCGCCTTTAATTTGAACGGGCTTCCCGTATTTAGTATTGGA
CTGCCAATCCCTTTGGGCCCCCATGAATTCCTTGAAATGTTTCACGTAATGAGGATCTAC
ATCGTCTATTATGTTATACCAGGCCTCATTGCTGTAAACCCTAGGACTAAGGTCAATATG
ACCACATAGGTAATTATGTGGACCTAATGATCTAGCCCACATTGTTTTACCAGTCCTGCT
GTCACCTTCTATGACTATACTTATTGGTCTCCAGGGCCGCGCAGCGGCAGACATGACATT
GTCTGCGGCCCATTCCTCAATTTCCTCAGGGACCTGATCAAACGATGAACAATTAAAAGG
ACTAATGTATTCTTGGGTTGGAGGCATGAATATGCGCTCCAGATTACCATTTAAATTATG
AAATTGTAATACATAATCCTTAGGAGCTAACTCTCTTATTACATCAAGAGCTTGTTCCTT
ATTGCCTGTGTTAATTGCTCTTGCGTAAGCATCGTTTGCTGTCTGCTGTCCCCCTCTTGC
AGACCTTCCATCAATCTGGAAGGTACCCCAGTCAAGTATGTCTCCATCCTTCTCGATGTA
TGCCTTAACGTCTGAACTGGACTTAGCATCGGTGATGAAGCAGTGGTATTGGGCGGAGGA
ATTGGGTGACTGTAGGTCGAAGAATCTCGGATTCGTGAGTTGGAATTTCCCCTCGAATTG
CACAAGAGCATGGAGATGAGGGTTTCCATCCTCATGTAGTTCTCTGCAAACCCTAATGAA
TTTCTTGTTTACAGGGGTTTGTGTGTTTAGGATTTGCTGTAATGCCTCTTCTTTAGAGAT
AGGGCATTGTGAGTAGGTGAGGAAGAGGTTTTTTCTATTTAATCTAAATTGCCCAGGCTG
ACGCAT
>FN432361
TCAACCCTCCGTCTGCGAGGTTTCCTCTTGGCTAGCCTGTGCTGGACTTTGATGCGAACC
TGAGTACAGTGGCTGGTTGATGGTGACGAAGGTCGCATTCTTTAGGGCCCAGTTTTTTAG
ACCTATGTTTTTCTCCTCATCAAGGAACTCTTTATAGGAGGATGTCGGACCAGGATTGCA
GAGGAAGATTGTTGGGATCCCGCCTTTAATTTGAACGGGCTTCCCGTATTTAGTATTGGA
CTGCCAATCCCTTTGGGCCCCCATGAATTCCTTGAAATGTTTCACGTAATGAGGATCTAC
ATCGTCTATTATGTTATACCAGGCCTCATTGCTGTAAACCCTAGGACTAAGGTCAATATG
ACCACATAGGTAATTATGTGGACCTAATGATCTAGCCCACATTGTTTTACCAGTCCTGCT
GTCACCTTCTATGACTATACTTATTGGTCTCCAGGGCCGCGCAGCGGCAGACATGACATT
GTCTGCGGCCCATTCCTCAATTTCCTCAGGGACCTGATCAAACGATGAACAATTAAAAGG
ACTAATGTATTCTTGGGTGGGAGGCATGAATATGCGCTCCAGATTACCATTTAAATTATG
AAATTGTAATACATAATCCTTAGGAGCTAACTCTCTTATTACATCAAGAGCTTGTTCCTT
ATTGCCTGTGTTAATTGCTCTTGCGTAAGCATCGTTTGCTGTCTGCTGTCCCCCTCTTGC
AGACCTTCCATCAATCTGGAAGGTACCCCAGTCAAGTATGTCTCCATCCTTCTCGATGTA
TGCCTTAACGTCTGAACTGGACTTAGCATCGGTGATGAAGCAGTGGTATTGGGCGGAGGA
ATTGGGTGACTGTAGGTCGAAGAATCTCGGATTCGTGAGTTGGAATTTCCCCTCGAATTG
CACAAGAGCATGGAGATGAGGGTTTCCATCCTCATGTAGTTCTCTGCAAACCCTAATGAA
TTTCTTGTTTACAGGGGTTTGTGTGTTTAGGATTTGCTGTAATGCCTGTTCTTTAGAGAT
AGGGCATTGTGAGTAGGTGAGGAAGAGGTTTTTTCTATTTAATCTAAATTGCCCAGGCTG
ACGCAT
>EF544602
TCAACCCTCCGTCTGCGAGGTTTCCTCTTGGCTAGCCTGTGTTGGACTTTGATGGGAACC
TGAGTACAGTGGCTGTTTGATGGTGACGAAGGTCGCATTCTTTAGGGCCCAGTTTTTTAG
CCCTATGTTTTTTTCCTCGTCAAGGAACTCTTTATAGGAGGATGTCGGACCAGGATTGCA
GAGGAAGATTGTTGGGATCCCGCCTTTAATTTGAACGGGCTTCCCGTACTTAGTATTGGA
CTGCCAATCCCTTTGGGCCCCCATGAATTCCTTGAAATGTTTCACATAATGAGGATCTAC
ATCGTCTATTATGTTATACCAGGCGTCATTGCTGTAAACCCTAGGACTTAGGTCAATATG
ACCACATAGGTAATTATGTGGACCTAATGATCTAGCCCACATTGTTTTACCAGTCCTGCT
GTCACCTTCTATGACTATACTTATTGGTCTCCAGGGCCGCGCAGCGGCAGACATTACATT
GTCTGCGGCCCATTCCTCAATTTCTTCAGGGACCTGATCAAACGATGAACAATTAAAAGG
ACTAATGTATTCTTGAGTTGGAGGCATGAAGATGCGCTCCAGATTTCCATTTAAATTATG
AAATTGTAATACATAATCCTTAGGAGCTAACTCTCTTATTACATCAAGAGCCTGTTCCTT
ATTGCCTGTGTTAATTGCTCTTGCGTAAGCATCGTTTGCTGTCTGCTGTCCCCCTCTTGC
AGACCTTCCATCAATCTGGAAGGTACCCCAGTCAAGTATGTCTCCATCTTTCTCGATGTA
TGCCTCAACGTCTGAACTGGACTTCGCATCGGTGATGAAGCAGTGGTATTGGGTGGAGGA
ATTGGGGGACTGTAGGTCGAAGAATCTCGGATTCGTGATGCAGAACTTGCCTTCGAATTG
CACAAGAGCATGGAGATGAGGGTTTCCATCCTCGTGTAATTCCTTACAAACCCTAATGAA
TTTCTTGTTCACTGGGGTTTGGGTGTTGATTAATTGCTGTAGTGCCTCTTCTTTAGAGAT
AGGGCACTGTGAGTAAGTGAGGAAGAAGTTTTTTCTATTTAATCTAAATTGCTCAGGCTG
ACGCAT
>EF544601
TCAACCCTCCGTCTGCGAGGTTTCCTCTTGGCTAGCCTGTGTTGGACTTTGATGGGAACC
TGAGTACAGTGGCTGTTTGATGGTGACGAAGGTCGCATTCTTTAGGGCCCAGTTTTTTAG
CCCTATGTTTTTTTCCTCGTCAAGGAACTCTTTATAGGAGGATGTCGGACCAGGATTGCA
GAGGAAGATTGTTGGGATCCCGCCTTTAATTTGAACGGGCTTCCCGTACTTAGTATTGGA
CTGCCAATCCCTTTGGGCCCCCATGAATTCCTTGAAATGTTTCACATAATGAGGATCTAC
ATCGTCTATTATGTTATACCAGGCGTCATTGCTGTAAACCCTAGGACTTAGGTCAATATG
ACCACATAGGTAATTATGTGGACCTAATGATCTAGCCCACATTGTTTTACCAGTCCTGCT
GTCACCTTCTATGACTATACTTATTGGTCTCCAGGGCCGCGCAGCGGCAGACATTACATT
GTCTGCGGCCCATTCCTCAATTTCTTCAGGGACCTGATCAAACGATGAACAATTAAAAGG
ACTAATGTATTCTTGAGTTGGAGGCATGAAGATGCGCTCCAGATTTCCATTTAAATTATG
AAATTGTAATACATAATCCTTAGGAGCTAACTCTCTTATTACATCAAGAGCCTGTTCCTT
ATTGCCTGTGTTAATTGCTCTTGCGTAAGCATCGTTTGCTGTCTGCTGTCCCCCTCTTGC
AGACCTTCCATCAATCTGGAAGGTACCCCAGTCAAGTATGTCTCCATCTTTCTCGATGTA
TGCCTCAACGTCTGAACTGGACTTCGCATCGGTGATGAAGCAGTGGTATTGGGTGGAGGA
ATTGGGGGACTGTAGGTCGAAGAATCTCGGATTCGTGATGCAGAACTTGCCTTCGAATTG
CACAAGAGCATGGAGATGAGGGTTTCCATCCTCGTGTAATTCCTTACAAACCCTAATGAA
TTTCTTGTTCACTGGGGTTTGGGTGTTGATTAATTGCTGTAGTGCCTCTTCTTTAGAGAT
AGGGCACTGTGAGTAAGTGAGGAAGAAGTTTTTTCTATTTAATCTAAATTGCTCAGGCTG
ACGCAT
>EU286798
TCAACCCTCCGTCTGCGAGGTTTCCTCTTGGCTAGCCTGTGTTGGACTTTGATGGGAACC
TGAGTACAGTGGCTGGTTGATGGTGACGAAGGTCGCATTCTTTAGGGCCCAGTTTTTTAG
ACCTATGTTTTTTTCCTCGTCAAGGAACTCTTTATAGGAGGATGTCGGACCAGGATTGCA
GAGGAAGATTGTTGGGATCCCGCCTTTAATTTGAACGGGCTTCCCGTACTTAGTATTGGA
CTGCCAATCCCTTTGGGCCCCCATGAATTCCTTGAAATGTTTCACATAATGAGGATCTAC
ATCGTCTATTATGTTATACCAGGCGTCATTGCTGTAAACCCTAGGACTTAGGTCAATATG
ACCACATAGGTAATTATGTGGACCTAATGATCTAGCCCACATTGTTTTACCAGTCCTGCT
GTCACCTTCTATGACTATACTTATTGGTCTCCAGGGCCGCGCAGCGGCAGACATTACATT
GTCTGCGGCCCATTCCTCAATTTCTTCAGGGACCTGATCAAACGATGAACAATTAAAAGG
ACTAATGTATTCTTGAGTTGGAGGCATGAAGATGCGCTCCAGATTTCCATTTAAATTATG
AAATTGTAATACATAATCCTTAGGAGCTAACTCTCTTATTACATCAAGAGCCTGTTCCTT
ATTGCCTGTGTTAATTGCTCTTGCGTAAGCATCGTTTGCTGACTGCTGTCCCCCTCTTGC
AGACCTTCCATCAATCTGGAAGGTACCCCAGTCAAGTATGTCTCCATCTTTCTCGATGTA
TGCCTTAACGTCTGAACTGGACTTCGCATCGGTGATGAAGCAGTGGTATTGGGTGGAGGA
ATTGGGGGACTGTAGGTCGAAGAATCTCGGATTCGTGATGCAGAACTTGCCTTCGAATTG
CACAAGAGCATGGAGATGAGGGTTTCCATCCTCGTGTAATTCCTTACAAACCCTAATGAA
TTTCTTGTTCACTGGGGTTTGGGTGTTGATTAATTGCTGTAGTGCCTCTTCTTTAGAGAT
AGGGCACTGTGAGTAAGTGAGGAAGAAGTTTTTTCTATTTAATCTAAATTGCCCAGGCTG
ACGCAT
>DQ375456
TCAACCCTCCGTCTGCGAGGTTTCCTCTTGGCTAGCCTGTGTTGGACTTTGATGGGAACC
TGAGTACAGTGGCTGGTTGATGGTGACGAAGGTCGCATTCTTTAGGGCCCAGTTTTTTAG
ACCTATGTTTTTTTCCTCATCAAGGAACTCTTTATAGGAGGATGTCGGACCAGGATTGCA
GAGGAAGATTGTTGGGATCCCGCCTTTAATTTGAACGGGCTTCCCGTATTTAGTATTGGA
CTGCCAATCCCTTTGGGCCCCCATGAATTCCTTGAAATGTTTCACATAGTGAGGATCTAC
ATCGTCTATTATGTTATACCAGGCCTCATTGCTGTAAACCCTAGGACTAAGGTCAATATG
ACCGCATAGGTAATTATGTGGACCTAATGATCTAGCCCACATTGTTTTACCAGTCCTGCT
GTCACCTTCTATTACTATACTTATTGGTCTCCAGGGCCGCGCAGCGGCAGACATGACATT
GTCTGCGGCCCATTCCTCAATTTCTTCAGGGACCTGATCAAACGATGAACAATTAAAAGG
ACTAATGTATTCTTGGGGTGGAGGCATGAATATGCGCTCCAGATTAGCATTTAAATTATG
AAATTGTAATACATAATCCTTGGGAGCTAACTCCCTTACTACATCAAGAGCCTGTTCCTT
ATTGCCTGTGTTAATTGCTCTTGCGTAAGCATCGTTTGCTGTCTGCTGTCCCCCTCTTGC
AGACCTTCCATCAATCTGGAAGGTACCCCAGTCAAGTATGTCTCCATCCTTCTCGATGTA
TGCCTTAACGTCTGAACTGGACTTCGCATCGGTGATGAAGCAGTGGTATTGGGCGGAGGA
ATTGGGGGACTGTAGGTCGAAGAATCTCGGATTCGTGAGGCAGAACTTGCCTTCGAATTG
CACAAGAGCATGGAGATGAGGGTTTCCATCCTCGTGTAATTCCTTACAAACCCTAATGAA
TTTCTTGTTTACTGGGGTCTGGGTGTTGATTAATTGCTGTAGTGCCTCTTCTTTAGAGAT
AGGGCACTGTGAGTAAGTGAGGAAGAAGTTTTTTCTATTTAATCTAAATTGCCCAGGCTG
ACGCAT
>DQ641704
TCAACCCTCCGTCTGCGAGGTTTCCTCTTGGCTAGCCTGTGTTGGACTTTGATGGGAACC
TGAGTACAGTGGCTGGTTGATGGTGACGAATGTCGCATTCTTTATGGCCCAGTTTTTTAG
ACCTATGTTTTTCTCCTCATCAAGGAACTCTTTATAGGAGGATGTTGGACCAGGATTGCA
GAGGAAGATTGTTGGAATCCCGCCTTTAATTTGAACGGGCTTCCCGTATTTTGTATTGGA
CTGCCAATCCCTTTGGGCCCCCATGAATTCCTTGAAATGTTTGACGTAGTGAGGATCAAC
ATCGTCTATTATGTTATACCAGGCCTCATTGCTGTAAACCCTAGGACTAAGGTCAATATG
ACCGCATAGGTAATTATGTGGACCTAGTGATCTAGCCCACATTGTTTTACCAGTCCTGCT
GTCACCTTCTATGACTATACTTATGGGTCTCCAGGGCCGCGCAGCGGCAGACATTACATT
GTCTGCAGCCCATTCCTCAATCTCTTCAGGGACCTGATCAAACGATGAACAATTAAATGG
ACTAATGTATTCTTGAGTTGGAGGCATGAATATGCGCTCCAGATTAGCATTTAAATTATG
ATATTGTAATACATAGTCCTTAGGAGCTAACTCCTTAATTACATCAAGAGCCTGTTCCTT
AATTCCTGTGTTAATTGCTCTTGCGTAAGCATCGTTTGCTGTCTGCTGTCCCCCTCTTGC
AGACCTACCGTCAATCTGGAAGGTACCCCAGTCAAGTATGTCTCCGTCCTTCTCGATGTA
TGCCTTAACGTCTGAACTGGACTTTGCATCGGTGATGAAGCAGTGGTATTGGGAGGAGGA
GTTGGGTGACTGTAGGTCGAAGAATCTCGAATTCGTGAGGCAGAACTTGCCTTCGAATTG
CACAAGAGCATGGAGATGAGGGTTTCCATCCTCGTGTAGTTCTCTACAAACCCTAATGAA
TTTCTTGTTCACTGGGGTTTGGGTGTTGAGTAATTGCTGTAGTGCCTCTTCTTTAGAGAT
AGGGCACTGTGAGTAAGTGAGGAAGAAGTTTTTTCTATTTAATCTAAATTGCCCAGGCTG
ACGCAT
>FJ015062
TCAACCCTCCGTCTGCGAGGTTTCCTCTTGGCTAGCCTGTGTTGGACTTTGATGGGAACC
TGAGTACAGTGGCTGGTTGATGGTGACGAAGGTCGCATTCTTTAAGGCCCAGTTTTTAAG
ACCTATGTTTTTCTCCTCATCAAGGAACTCTTTATAGGAGGATGTTGGACCAGGATTGCA
GAGGAAGATTGTTGGAATCCCGCCTTTAATTTGAACGGGCTTCCCGTATTTTGTATTGGA
CTGCCAATCCCTTTGGGCCCCCATGAATTCCTTGAAATGTTTCACATAGTGAGGATCAAC
ATCGTCTATTATGTTATACCAGGCCTCATTGCTGTAGACCCTAGGACTAAGGTCAATATG
ACCGCATAGGTAATTATGTGGACCTAATGATCTAGCCCACATTGTTTTACCAGTCCTGCT
ATCACCTTCTATGACTATACTTATTGGTCTCCAAGGCCGCGCAGCGGCAGACATTACATT
GTCTGCAGCCCATTCCTCAATCTCTTCAGGGACCTGATCAAACGATGAACAATTAAATGG
ACTAATGTATTCTTGAGTTGGAGGCATGAATATGCGCTCCAGATTAGCATTTAAATTATG
AAATTGTAATACATAGTCCTTAGGAGCTAATTCCCTGATTACATCAAGAGCCTGTTCCTT
AATTCCTGTGTTAATTGCTCTTGCGTAAGCATCGTTTGCTGTCTGTTGACCCCCTCTTGC
AGACCTGCCGTCAATCTGGAAGGTACCCCAGTCAAGTATGTCTCCGTCCTTCTCGATGTA
TGCCTTAACGTCTGAACTGGACTTTGCATCGGTGATGAAGCAGTGGTATTGGGAGGAGGA
GTTGGGTGACTGTAGGTCGAAGAATCTTGGATTCGTGAGGCAGAACTTGCCTTCGAATTG
CACAAGAGCATGGAGATGAGGGTTTCCATCCTCATGTAGTTCTCTACAAACCCTAATGAA
TTTCTTGTTCACTGGGGTTTGGGTGTTAATTAATTGCTGTAGTGCCTCTTCTTTAGAGAT
AGGGCATTGTGAGTAAGTGAGGAAGAAGTTTTTTCTATTTAATCTAAATTGCCCAGGCTG
ACGCAT
>DQ641703
TCAACCCTCCGTCTGCGAGGTTTCCTCTTGGCTAGCCTGTGTTGGACTTTGATGGGAAGC
TGAGTACAGTGGCTGTTCGATGGTGACGAAGGTCGCATTCTTTATGGCCCAGTTTTTTAG
ACCTATGTTTTTCTCCTCATCAAGGAACTCTTTATAGGAGGATGTTGGACCAGGATTGCA
GAGGAAGATTGTTGGGATCCCGCCTTTAATTTGAACGGGCTTCCCGTATTTAGTATTGGA
CTGCCAATCCCTTTGGGCCCCCATGAATTCCTTGAAATGTTTCACATAATGAGGATCAAC
ATCGTCTATTATGTTATACCAGGCCTCATTGCTGTAAACCCTAGGACTAAGGTCAATATG
ACCGCATAGGTAATTATGTGGACCTAATGATCTAGCCCACATTGTTTTCCCAGTCCTACT
GTCACCTTCTATGACTATACTTATTGGTCTCCATGGCCGCGCAGCGGCAGACATGACATT
GTCTGCAGCCCATTCCTCAATCTCTTCAGGGACCTGATCAAACGATGAACAATTAAATGG
ACTAATGTATTCTTGAGTTGGAGGCATGAATATGCGCTCCAGATTAGCATTTAAATTATG
AAATTGTAATACATAATCCTTAGGAGCTAACTCCTTAATTACATCAAGAGCCTGTTCCTT
ATTTCCTGTGTTAATTGCTCTTGCGTAAGCATCGTTTGCCGTCTGTTGTCCCCCTCTTGC
AGACCTGCCGTCAATCTGGAAGGTACCCCAGTCAAGTATGTCTCCGTCTTTCTCGATGTA
TGCCTTAACGTCTGAACTGGACTTCGCATCGGTGATGAAACAGTGGTATTGGGAGGAGGA
GTTGGGTGACTGTAGGTCGAAGAATCTTGGATTCTTGAGGTCGAATTTGCCCTCGAATTG
CACAAGAGCATGGAGATGAGGGTTTCCATCCTCATGTAGTTCTCTACAAACCCTAATGAA
TCTCTTGCTTACAGGAGTTTGTATATTGATCAATTGTTCTAGTGCCTCTTCTTTAGAGAT
AGGGCACTGTGAGTAAGTTAGGAAGAAGTTCTTCCTATTTAATCTGAATCTCCCAGGCTG
GCGCAT
>KT717678
TCAACCCTCCGTCTGCGAGGTTTCCTCTTGGCTAGCCTGTGCTGGACTTTGATGGGAACC
TGAGTACAGTGGCTGGTCGATGGTGACGAAGGTCGCATTCTTTAAGGCCCAGTTTTTAAG
ACCTATGTTTTTCTCCTCATCAAGGAACTCTTTATAGGAGGATGTTGGACCAGGATTGCA
GAGGAAGATTGTTGGGATCCCGCCTTTAATTTGAACGGGCTTCCCGTACTTAGTATTGGG
CTGCCAATCCCTTTGGGCCCCCATGAATTCCTTGAAATGTTTTACATAGTGAGGATCAAC
ATCATCTATTATGTTATACCAGGCCTCATTGCTGTAAACCTTAGGACTAAGGTCAATATG
ACCACATAGGTAATTATGTGGACCTAATGATCTAGCCCACATTGTTTTACCAGTTCTGCT
GTCACCTTCTATTACTACACTTAATGGTCTCCATGGCCGCGCAGCGGCAGACATTACATT
GTCTGCGGCCCATTCCTCAATCTCCTCAGGGACCTGATCAAACGATGAACAATTAAACGG
ACTAATGTACTCCTCAATAGGAGGCATGAATATGCGCTCCAAATTAGCATTTAAATTATG
AAATTGAAGTACATAATCCTTAGGAGCTAACTCCTTAATTACATCAAGAGCCTGGTCCTT
ATTGCCTGTGTTAATTGCTCTTGCGTAAGCATCGTTTGCTGTCTGCTGCCCTCCTCTGGC
AGACCTTCCGTCAATCTGGAAGGTGCCCCAGTCAAGTATGTCTCCATCCTTCTCGATGTA
TGCCTTAACGTCTGAACTGGATTTAGCATCGGTGATGAAGCAGTGGTATTGGGAGGAGGA
ATTGGGGGACTGTAGGTCGAAGAATCTCGGATTCGTGAGTTGGAGCTTCCCCTCGAATTG
CACAAGAGCATGGAGATGAGGGTTTCCATCCTCGTGTAGTTCTCTACAAACCCTAATGAA
TTTCTTGTTTACTGCGGTTTGGGTATTTAAGATTTGCTGTAATGCCTCTTCTTTAGTGAT
AGGGCACTGTGAGTATGTGAGGAAGAAATTCTTCCTATTTAATCTGAATTTCCCAGGCTG
ACGCAT
>LN795903
TCAACCCTCCGTCTGCGAGGTTTCCTCTTGGCTAGCCTGTGCTGGACTTTGATGGGAACC
TGAGTACAGTGGCTGGTCGATGGTGACGAAGGTCGCATTCTTTAAGGCCCAGTTTTTAAG
ACCTATGTTTTTCTCCTCATCAAGGAACTCTTTATAGGAGGATGTTGGACCAGGATTGCA
GAGGAAGATTGTTGGGATCCCGCCTTTAATTTGAACGGGCTTCCCGTACTTAGTATTGGA
CTGCCAATCCCTTTGGGCCCCCATGAATTCCTTGAAATGTTTTACATAGTGAGGATCAAC
ATCATCTATTATGTTATACCAGGCCTCATTGCTGTAAACCTTAGGACTAAGGTCAATATG
ACCACATAGGTAATTATGTGGACCTAATGATCTAGCCCACATTGTTTTACCAGTTCTGCT
GTCACCTTCTATTACTATACTTAACGGTCTCCATGGCCGCGCAGCGGCAGACATTACATT
GTCTGCGGCCCATTCCTCAATCTCCTCAGGGACCTGATCAAACGATGAACAATTAAACGG
ACTAATGTACTCCTCAATAGGAGGCATGAATATGCGCTCCAAATTAGCATTTAAATTATG
AAATTGAAGTACATAATCCTTAGGAGCTAACTCCTTAATTACATCAAGAGCCTGGTCCTT
ATCGCCTGTGTTAATTGCTCTTGCGTAAGCATCGTTTGCTGTCTGCTGCCCTCCTCTGGC
AGACCTTCCGTCAATCTGGAAGGTGCCCCAGTCAAGTATGTCTCCATCCTTCTCGATGTA
TGCCTTAACGTCTGAACTGGATTTAGCATCGGTGATGAAGCAGTGGTATTGGGAGGAGGA
ATTGGGGGACTGTAGGTCGAAGAATCTCGGATTCGTGAGTTGGAGCTTCCCCTCGAATTG
CACAAGAGCATGGAGATGAGGGTTTCCATCCTCGTGTAGTTCTCTACAAACCCTAATGAA
TTTCTTGTTTACTGCGGTTTGAGTATTTAAGATTTGCTGTAATGCCTCTTCTTTAGTGAT
AGGGCACTGTGAGTATGTGAGGAAGAAATTCTCCCTATTTAATCTGAATTTCCCAGGCTG
ACGCAT
