# Supplementary material for: Gene Overlapping as a Modulator of Begomovirus Evolution
Source: Microorganisms. 2022 Feb 4;10(2):366. doi: 10.3390/microorganisms10020366 (PMC8875319; doi:10.3390/microorganisms10020366)
Supplement: Supplementary file 1 [file microorganisms-10-00366-s001.zip › File S1/Alternanthera_yellow_vein_virus/DNA/DNA_AC3.fasta]

>EF544602
TTAATAAATATTGAATTTTATTATATGATTGAAGTTTACATACAGCGTGTGGTGCAATGC
ATTCCATAGTACATGATTTATTGCTCTAATTACATTGTTAAGACAAATTACACCAAGATT
ATCTAAATACTTCATAACCTGGGTCTTAAAGACCCTTAAGAAACTCAATGTCTGAGGTTG
TAAGCGAGTCCAGATCTGGCAAGTCAGAAAACATTTGTGTATCCCCAAAGCCTTCCGGAG
GTTGTAGTTGAACTGTATCTGAACTGTAATGATGTCGTGTTCCCGTAGGAGTGGCCTGCT
GTCGTGTTTGATGATCTTGAAATACAGGGGATTGGTTATTTCCCAGGTATACACGCCATT
CTCTGCCTGAGCTGCAGTGATGTACTCCCCTGTGCGTGAATCCAT
>EF544601
TTAATAAATATTGAATTTTATTATATGATTGAAGTTTACATACAGCGTGTGGTGCAATGC
ATTCCATAGTACATGATTTATTGCTCTAATTACATTGTTAAGACAAATTACACCAAGATT
ATCTAAATACTTCATAACCTGGGTCTTAAAGACCCTTAAGAAACTCAATGTCTGAGGTTG
TAAGCGAGTCCAGATCTGGCAAGTCAGAAAACATTTGTGTATCCCCAAAGCCTTCCGGAG
GTTGTAGTTGAACTGTATCTGAACTGTAATGATGTCGTGTTCCCGTAGGAGTGGCCTGCT
GTCGTGTTTGATGATCTTGAAATACAGGGGATTGGTTATTTCCCAGGTATACACGCCATT
CTCTGCCTGAGCTGCAGTGATGTACTCCCCTGTGCGTGAATCCAT
>EU286798
TTAATAAATATTGAATTTTATTATATGATTGAAGTTTACATACAGCGTGTGGTGCAATGC
ATTCCATAGTACATGATTTATTGCTCTAATTACATTGTTAAGACAAATTACACCAAGATT
ATCTAAATACTTCATAACCTGGGTCTTAAAGACCCTTAAGAAACTCAATGTCTGAGGTTG
TAAGCGAGTCCAGATCTGGCAAGTCAGAAAACATTTGTGTATCCCCAAAGCCTTCCGCAG
GTTGTAGTTGAACTGTATCTGAACTGTAATGATGTCGTGTTCCCGTAGGAGTGGCCTGCT
GTCGTGTTTGATGATCTTGAAATACAGGGGATTGGTTATTTCCCAGGTATACACGCCATT
CTCTGCCTGAGCTGCAGTGATGTACTCCCCTGTGCGTGAATCCAT
>EF544604
TTAATAAATATTGAATTTTATTATATGATTGAAGTTTACATACAGCGTGTGGTGCAATGC
ATTCCATAGTACATGATTTATTGCTCTAATTACATTGTTAAGACAAATTACACCAAGATT
ATCTAAATACTTCATAACCTGGGTCTTAAAGACCCTTAAGAAACTCAATGTCTGAGGTTG
TAAGCGAGTCCAGATCTGGCAAGTCAGAAAACATTTGTGTATCCCCAAAGCCTTCCGCAG
GTTGTAGTTGAACTGTATCTGAACTGTAATGATGTCGTGTTCCCGTAGGAGTGGCCTGCT
GTCGTGTTTGATGATCTTGAAATACAGGGGATTGGTTATTTCCCAGGTATACACGCCATT
CTCTGCCTGAGCTGCAGTGATGTACTCCCCTGTGCGTGAATCCAT
>EF544603
TTAATAAATATTGAATTTTATTATATGATTGAAGTTTACATACAGCGTGTGGTGCAATGC
ATTCCATAGTACATGATTTATTGCTCTAATTACATTGTTAAGACAAATTACACCAAGATT
ATCTAAATACTTCATAACCTGGGTCTTAAAGACCCTTAAGAAACTCAATGTCTGAGGTTG
TAAGCGAGTCCAGATCTGGCAAGTCAGAAAACATTTGTGTATCCCCAAAGCCTTCCGCAG
GTTGTAGTTGAACTGTATCTGAACTGTAATGATGTCGTGTTCCCGTAGGAGTGGCCTGCT
GTCGTGTTTGATGATCTTGAAATACAGGGGATTGGTTATTTCCCAGGTATACACGCCATT
CTCTGCCTGAGCTGCAGTGATGTACTCCCCTGTGCGTGAATCCAT
>EU286797
TTAATAAATATTGAATTTTATTATATGACTGAAGTTTACATACAAAGTATGGTGCAATGC
ATTCCATAGTACATGATTTATTGCTCTAATTACATTGTTAAGACAAATTACACCAAGATT
ATCTAAATACTTCATAACTTGGGTCTTAAAGACCCTTAAGAAACTCAATGTCTGAGGTTG
TAAGCGAGTCCAGATCTGGCAAGTCAGAAAACATTTGTGTATCCCCAAAGCCTTCCGCAG
GTTGTAGTTGAACTGTATCTGAACTGTGATGATGTCGTGTTCCCGTAGGAATGACCTGCT
GTCGTGTTTGATGATCTTGAAATACAGGGGATTGGTTATTTCCCAGGTATACACGCCATT
CTCTGCCTGAGCTGCAGTGATGTACTCCCCTGTGCGTGAATCCAT
>FN432361
TTAATATATATTGAATTTTATTATATGACTGAAGTTTACATACAAAGTATGGTGCAATGC
ATTCCATAGTACATGATTTATTGCTCTAATTACATTGTTAAGACAAATTACACCAAGATT
ATCTAAATACTTCATAACTTGGGTCTTAAAGACCCTTAAGAAACTCAATGTCTGAGGTTG
TAAGCGAGTCCAGATCTGGCAAGTCAGAAAACATTTGTGTATCCCCAAAGCCTTCCGCAG
GTTGTAGTTGAACTGTATCTGAACTGTGATGATGTCGTGTTCCCGTAGGAATGACCTGCT
GTCGTGTTTGATGATCTTGAAATACAGGGGAATGGTTATTTCCCAGGTATACACGCCATT
CTCTGCCTGAGCTGCAGTGATGTACTCCCCTGTGCGTGAATCCAT
>DQ375456
TTAATAAATATTGAATTTTATTATATGATTGAAGTTTACATACAACGTATGGTGCAATGC
ATTCCATAGTACATGATTTATTGCTCTAATTACATTGTTAAGACAAATTACACCAAGATT
ATCTAAATACTTCATAACCTGGGTCTTAAAGACCCTTAAGAAACTCAATGTCTGAGGTTG
TAAGCGAGTCCAGATCTGGCAAGTCAGAAAACATTTGTGTATCCCCAAAGCCTTCCGCAG
GTTGTAGTTGAACTGTATCTGAACTGTAATGATGTCGTGTTCCCGTAGGTATGGTCTGCT
GTCGTGTTTGATGATCTTGAAATACAGGGGATTGGTTAGTTCCCAGGTATACACGCCATT
CTCTGCCTGAGCTGCAGTGATGTACTCCCCTGTGCGTGAATCCAT
>DQ641704
TTAATAAATATTGAATTTTATTATATGAGTGAAGTTTACATACAAAGTATGGTGCAATGC
ATTCCATAGTACATGATTTATTGCTCTAATTACATTGTTAAGACAAATTACACCAAGATT
ATCTAAATACTTCATAATCTGGGTCTTAAAGACCCTTAAGAAACTCAATGTCTGAGGTTG
TAAGCGAGTCCAGATCTGGCAAGTCAGAAAACATTTGTGTATCCCCAAAGCCTTCCGCAG
GTTGTAGTTGAACTGTATCTGAACTGTAATGATGTCGTGTTCCCGTAGGTATGGTCTGCT
GTCGTGTTTGATGATCTTGAAATAGAGGGGATTGGTTATTTCCCAGGTATACACGCCATT
CTCTGCCTGAGCTGCAGTGATGTATTCCCCTGTGCGTGAATCCAT
>DQ641703
TTAATAAATGTTGAATTTTATTATATGATTGAAGTTTACATACAAAGTATGGTGCAATGC
ATTCCATAATACATGATTTATTGCTCTAATTACATTGTTAAGACAAATTACACCAAGATT
ATCTAAATACTTCATGATCTGGGTCTTAAAGACCCTTAAGAAAGTCAATGTCTGAGGTTG
TAAGCGAGTCCAGATCTGGCAAGTCAGAAAACATTTGTGTATCCCCAAAGCCTCCCGCAG
GTTGTAGTTGAACTGTATCTGAACTGTAATGATGTCGTGTTCCCGTAGGAATGGTCTGCT
GTCGTGTTTGATGATCTTGAAATACAGGGGATTGGTTATTTCCCAGGTATACACGCCATT
CTCCGCCTGAGCTGCAGTGATGTGTTCCCCTGTGCGTGAATCCAT
>FJ015062
TTAATAAATATTGAATTTTATTATATGATTGAAGTTTACATACAAAGTATGGTGAAATGC
ATTCCATAATACATGATTAATTGCTCTAATTACATTGTTAAGACAAATTACACCAAGATT
ATCTAAATACTTCATAATCTGGGTCTTAAAGACCCTTAAGAAACTCAATGTCTGAGGTTG
TAAGCGAGTCCAGATCTGGCAAGTCAGAAAACATTTGTGTATCCCCAAAGCCTTCCGCAG
GTTGTAGTTGAACTGTATCTGAACTGTAATGATGTCGTGCTCTCGTAGGAATGGTCTGCT
GTCGTGCTTGATGATCTTGAAATACAGGGGATTGGTTATTTCCCAGGTATACACGCCATT
CTCTGCCTGAACTGCAGTGATGTATTCCCCTGTGCGTGAATCCAT
>KT717678
TTAATAAATATTGAATTTTATTATATGATTGAAGTTTACATTCAAAGTGTGGTGCAATAC
ATCCCATAATACATGATTTATTGCTCTAATTACGTTGTTAAGACAAATTACACCAAGATT
ATCTAAATACTTCATTATCTGGGTCTTAAAGACCCTTAAGAAACTCAATGTCTGAGGTTG
TAAGCGAGTCCAGATCTGGCAAGTCAGAAAACATTTGTGTATCCCCAAAGCCTTCCGCAG
GTTGTAGTTGAACTGAATCTGCACTGTGATTATGTCGTGGTTCTGGAAGTATGGTCTGCT
GATATGTTTTATGATCTTGAAATACAGGGGATTTGTTAATTCCCATGTATACACGCCATT
CTCTGCCTGAGCTGCAGTGATGCATTCCCCTGTGCGTGAATCCAT
>LN795903
TTAATAAATATTGAATTTTATTATATGATTGAAGTTTACATTCAAAGTGTGGTGCAATAC
ATCCCATAATACATGATTTATTACTCTAATTACGTTGTTAAGACAAATTACACCAAGATT
ATCTAAATACTTCATTATCTGGGTCTTAAAGACCCTTAAGAAACTCAATGTCTGAGGTTG
TAAGCGAGTCCAGATCTGGCAAGTCAGAAAACATTTGTGTATCCCCAAAGCCTTCCGCAG
GTTGTAGTTGAACTGAATCTGCACTGTGATTATGTCGTGGTTCTGGAAGTATGGTCTGCT
GATATGTTTTATGATCTTGAAATACAGGGGATTTGTTAATTCCCATGTATACACGCCATT
CTCTGCCTGAGCTGCAGTGATGCATTCCCCTGTGCGTGAATCCAT
