# Supplementary material for: Gene Overlapping as a Modulator of Begomovirus Evolution
Source: Microorganisms. 2022 Feb 4;10(2):366. doi: 10.3390/microorganisms10020366 (PMC8875319; doi:10.3390/microorganisms10020366)
Supplement: Supplementary file 1 [file microorganisms-10-00366-s001.zip › File S1/Okra_enation_leaf_curl_virus/DNA_AV2.fasta]

>KC019309
ATGTGGGATCCATTGTTAAACGAGTTCCCCGAGACGGTTCACGGGTTTCGTTGCATGCTT
GCTATTAAATATCTTCAACAACTGTCTGAGGAATACTCTCCTGATACGGTTGGGTACGAT
CTAATTCGCGATCTAATTTCTATTTTACGTTGTAGGAATTATGTCGAAGCGTCCTGCCGA
TATCGTCATTTCTACCCCCGCGTCGAAGGTGCGTCGTCGACTGAACTTCGACAGCCCGTA
TTCAACCCGTGCAGTTGCCCCCACTGTCCGCGTCACAAAATCACGAATGTGGGCCAACAG
ACCCATGTACCGGAAGCCCAGAATGTACAGGATGTACAGAAGCCCTGA
>KC019308
ATGTGGGATCCATTGTTAAACGAGTTCCCCGAGACGGTTCACGGGTTTCGTTGCATGCTT
GCTATTAAATATCTTCAACAACTGTCTGAGGAATACTCTCCTGATACGGTTGGGTACGAT
CTAATTCGCGATCTAATTTCTATTTTACGTTGTAGGAATTATGTCGAAGCGTCCTGCCGA
TATCGTCATTTCTACCCCCGCGTCGAAGGTGCGTCGTCGACTGAACTTCGACAGCCCGTA
TTCAACCCGTGCAGTTGCCCCCACTGTCCGCGTCACAAAATCACGAATGTGGGCCAACAG
ACCCATGTACCGGAAGCCCAGAATGTACAGGATGTACAGAAGCCCTGA
>KX553923
ATGTGGGATCCATTGTTAAACGAGTTCCCCGAGACGGTCCACGGGTTTCTTTGCATGCTT
GCTATCAAATATCTTCAACAATTGTCTGAGGAATACTCTCCTGATACTGTGGGGTACGAT
CTAATTCGCGATCTAATTTCTATTTTACGTTGTACGAATTATGTCGAAGCGTCCTGCCGA
TATCGTCATTTCGACCCCCGCGTCAAAGGTGCGTCGTCGACTGAACTTCGACAGCCCGTA
TTCAACCCGTGCAGTTGCCCCCACTGTCCGCGTCACAAAATCACGAATGTGGGCCAACAG
ATCCATGTACCGGAAACCCACAATGTACAGGATGTACAGAAGCCCTGA
>KT390335
ATGTGGGATCCATTGTTAAACGAGTTCCCTGAGACGGTTCACGGGTTTCGTTGCATGCTT
GCTATTAAATATCTTCAACAACTGTCTGAGGAATACTCTCCTGATACGGTTGGGTACGAT
CTAATTCGCGATCTAATTTCTATTTTACGTTGTAGGAATTATGTCGAAGCGTCCTGCCGA
TATCGTCATTTCTACCCCCGCGTCGAAGGTGCGTCGTCGACTGAACTTCGACAGCCCGTA
TTCAACCCGTGCAGTTGCCCCCACTGTCCGCGTCACAAAATCACGAATGTGGGCCAACAG
ACCCATGTACCGGAAGCCCAGAATGTACAGGATGTACAGAAGCCCTGA
>KT390458
ATGTGGGATCCACTATTAAACGAGTTCCCGGATACGGTTCACGGGTTTCGTTGCATGCTT
GCTATTAAATATCTTCAACAACTGTCTGAGGAATACTCTCCTGATACGGTTGGGTACGAT
CTAATTCGCGATCTAATTTCTATTTTACGTTGTAGGAATTATGTCGAAGCGTCCTGCCGA
TATCGTCATTTCTACCCCCGCGTCGAAGGTGCGTCGTCGACTGAACTTCGACAGCCCGTA
TTCAACCCGTGCAGTTGCCCCCACTGTCCGCGTCACAAAATCACGAATGTGGGCCAACAG
ACCCATGTACCGGAAGCCCAGAATGTACAGGATATACAGAAGCCCTGA
>KT390338
ATGTGGGATCCACTATTAAACGAGTTCCCGGATACGGTTCACGGGTTTCGTTGCATGCTT
GCTATTAAATATCTTCAACAACTGTCTGAGGAATACTCTCCTGATACGGTTGGGTACGAT
CTAATTCGCGATCTAATTTCTATTTTACGTTGTAGGAATTATGTCGAAGCGTCCTGCCGA
TATCGTCATTTCCACCCCCGCGTCGAAGGTGCGTCGTCGACTGAACTTCGACAGCCCGTA
TTCAACCCGTGCAGTTGCCCCCACTGTCCGCGTCACAAAATCACGAATGTGGGCCAACAG
ACCCATGTACCGGAAGCCCAGAATGTACAGGATATACAGAAGCCCTGA
>KT390346
ATGTGGGATCCACTATTAAACGAGTTCCCTGAGACGGTTCACGGGTTTCGTTGCATGCTT
GCTATTAAATATCTTCAACAACTGTCTGAGGAATACTCTCCTGATACGGTTGGGTACGAT
CTAATTCGTGATCTAATTTCTATTTTACGTTGTAGGAATTATGTCGAAGCGTCCTGCCGA
TATCGTCATTTCTACCCCCGCGTCGAAGGTGCGTCGTCGACTGAACTTCGACAGCCCGTA
TTCAACCCGTGCAGTTGCCCCCACTGTCCGCGTCACAAAATCACGAATATGGGCCAACAG
ACCCATGTACCGGAAGCCCAGAATGTACAGGATGTACAGAAGCCCTGA
>KT390320
ATGTGGGATCCACTATTAAACGAGTTCCCTGAGACGGTTCACGGGTTTCGTTGCATGCTT
GCTATTAAATATCTTCAACAACTGTCTGAGGAATACTCTCCTGATACGGTTGGGTACGAT
CTAATTCGCGATCTAATTTCTATTTTACGTTGTAGGAATTATGTCGAAGCGTCCTGCCGA
TATCGTCATTTCTACCCCCGCGTCGAAGGTGCGTCGTCGACTGAACTTCGACAGCCCGTA
TTCAACCCGTGCAGTTGCCCCCACTGTCCGCGTCACAAAATCACGAATATGGGCCAACAG
ACCCATGTACCGGAAGCCCAGAATGTACAGGATGTACAGAAGCCCTGA
>KT390304
ATGTGGGATCCATTGTTAAACGAGTTCCCTGAGACGGTTCACGGGTTTCGTTGCATGCTT
GCTATTAAATATCTTCAACAACTGTCTGAGGAATACTCTCCTGATACGGTTGGGTACGAT
CTAATTCGCGATCTAATTTCTATTTTACGTTGTAGGAATTATGTCGAAGCGTCCTGCCGA
TATCGTCATTTCTACCCCCGCGTCGAAGGTGCGTCGTCGACTGAACTTCGACAGCCCGTA
TTCAACCCGTGCAGTTGCCCCCACTGTCCGCGTCACAAAATCACGAATGTGGGCCAACAG
ACCCATGTACCGGAAGCCCAGAATGTACAGGATATACAGAAGCCCTGA
>KP208672
ATGTGGGATCCATTGTTAAACGAGTTCCCTGAGACGGTTCACGGGTTTCGTTGCATGCTT
GCTATTAAATATCTTCAACAACTGTCTGAGGAATACTCTCCTGATACGGTTGGGTACGAT
CTAATTCGCGATCTAATTTCTATTTTACGTTGTAGGAATTATGTCGAAGCGTCCTGCCGA
TATCTTCATTTCTACCCCCGCGTCGAAGGTGCGTCGTCGACTGAACTTCGACAGCCCGTA
TTCAACCCGTGCAGTTGCCCCCACTGTCCGCGTCACAAAATCACGAATGTGGGCCAACAG
ACCCATGTACCGGAAGCCCAGAATGTACAGGATATACAGAAGCCCTGA
>KT390329
ATGTGGGATCCATTGTTAAACGAGTTCCCTGAGACGGTTCACGGGTTTCGTTGCATGCTT
GCTATTAAATATCTTCAACAACTGTCTGAGGAATACTCTCCTGATACGGTTGGGTACGAT
CTAATTCGCGATCTAATTTCTATTTTACGTTGTAGGAATTATGTCGAAGCGTCCTGCCGA
TATCGTCATTTCTACCCCCGCGTCGAAGGTGCGTCGTCGACTGAACTTCGACAGCCCGTA
TTCAACCCGTGCAGTTGCCCCCACTGTCCGCGTCACAAAATCACGAATGTGGGCCAACAG
ACCCATGTACCGGAAGCCCAGAATGTACAGGATATACAGAAGCCCTGA
>KT390314
ATGTGGGATCCATTGTTAAACGAGTTCCCTGAGACGGTTCACGGGTTTCGTTGCATGCTT
GCTATTAAATATCTTCAACAACTGTCTGAGGAATACTCTCCTGATACGGTTGGGTACGAT
CTAATTCGCGATCTAATTTCTATTTTACGTTGTAGGAATTATGTCGAAGCGTCCTGCCGA
TATCGTCATTTCTACCCCCGCGTCGAAGGTGCGTCGTCGACTGAACTTCGACAGCCCGTA
TTCAACCCGTGCAGTTGCCCCCACTGTCCGCGTCACAAAATCACGAATGTGGGCCAACAG
ACCCATGTACCGGAAGCCCAGAATGTACAGGATATACAGAAGCCCTGA
>KT390308
ATGTGGGATCCATTGTTAAACGAGTTCCCTGAGACGGTTCACGGGTTTCGTTGCATGCTT
GCTATTAAATATCTTCAACAACTGTCTGAGGAATACTCTCCTGATACGGTTGGGTACGAT
CTAATTCGCGATCTAATTTCTATTTTACGTTGTAGGAATTATGTCGAAGCGTCCTGCCGA
TATCGTCATTTCTACCCCCGCGTCGAAGGTGCGTCGTCGACTGAACTTCGACAGCCCGTA
TTCAACCCGTGCAGTTGCCCCCACTGTCCGCGTCACAAAATCACGAATGTGGGCCAACAG
ACCCATGTACCGGAAGCCCAGAATGTACAGGATATACAGAAGCCCTGA
>KT390305
ATGTGGGATCCATTGTTAAACGAGTTCCCTGAGACGGTTCACGGGTTTCGTTGCATGCTT
GCTATTAAATATCTTCAACAACTGTCTGAGGAATACTCTCCTGATACGGTTGGGTACGAT
CTAATTCGCGATCTAATTTCTATTTTACGTTGTAGGAATTATGTCGAAGCGTCCTGCCGA
TATCGTCATTTCTACCCCCGCGTCGAAGGTGCGTCGTCGACTGAACTTCGACAGCCCGTA
TTCAACCCGTGCAGTTGCCCCCACTGTCCGCGTCACAAAATCACGAATGTGGGCCAACAG
ACCCATGTACCGGAAGCCCAGAATGTACAGGATATACAGAAGCCCTGA
>KT390306
ATGTGGGATCCATTGTTAAACGAGTTCCCTGAGACGGTTCACGGGTTTCGTTGCATGCTT
GCTATTAAATATCTTCAACAACTGTCTGAGGAATACTCTCCTGATACGGTTGGGTACGAT
CTAATTCGCGATCTAATTTCTATTTTACGTTGTAGGAATTATGTCGAAGCGTCCTGCCGA
TATCGTCATTTCTACCCCCGCGTCGAAGGTGCGTCGTCGACTGAACTTCGACAGCCCGTA
TTCAACCCGTGCAGTTGCCCCCACTGTCCGCGTCACAAAATCACGAATGTGGGCCAACAG
ACCCATGTACCGGAAGCCCAGAATGTACAGGATATACAGAAGCCCTGA
>KT390334
ATGTGGGATCCATTGTTAAACGAGTTCCCTGAGACGGTTCACGGGTTTCGTTGCATGCTT
GCTATTAAATATCTTCAACAACTGTCTGAGGAATACTCTCCTGATACGGTTGGGTACGAT
CTAATTCGCGATCTAATTTCTATTTTACGTTGTAGGAATTATGTCGAAGCGTCCTGCCGA
TATCGTCATTTCCACCCCCGCGTCGAAGGTGCGTCGTCGACTGAACTTCGACAGCCCGTA
TTCAACCCGTGCAGTTGCCCCCACTGTCCGCGTCACAAAATCACGAATGTGGGCCAACAG
ACCCATGTACCGGAAGCCCAGAATGTACAGGATATACAGAAGCCCTGA
>KT390302
ATGTGGGATCCATTGTTAAACGAGTTCCCTGAGACGGTTCACGGGTTTCGTTGCATGCTT
GCTATTAAATATCTTCAACAACTGTCTGAGGAATACTCTCCTGATACGGTTGGGTACGAT
TTAATTCGCGATCTAATTTCTATTTTACGTTGTAGGAATTATGTCGAAGCGTCCTGCCGA
TATCGTCATTTCTACCCCCGCGTCGAAGGTGCGTCGTCGACTGAACTTCGACAGCCCGTA
TTCAACCCGTGCAGTTGCCCCCACTGTCCGCGTCACAAAATCACGAATGTGGGCCAACAG
ACCCATGTACCGGAAGCCCAGAATGTACAGGATATACAGAAGCCCTGA
>KT390303
ATGTGGGATCCATTGTTAAACGAGTTCCCCGAGACGGTTCACGGGTTTCGTTGCATGCTT
GCTATTAAATATCTTCAACAACTGTCTGAGGAATACTCTCCTGATACGGTTGGGTACGAT
TTAATTCGCGATCTAATTTCTATTTTACGTTGTAGGAATTATGTCGAAGCGTCCTGCCGA
TATCGTCATTTCTACCCCCGCGTCGAAGGTGCGTCGTCGACTGAACTTCGACAGCCCGTA
TTCAACCCGTGCAGTTGCCCCCACTGTCCGCGTCACAAAATCACGAATGTGGGCCAACAG
ACCCATGTACCGGAAGCCCAGAATGTACAGGATATACAGAAGCCCTGA
>KT390330
ATGTGGGATCCATTGTTAAACGAGTTCCCTGAGACGGTTCACGGGTTTCGTTGCATGCTT
GCTATTAAATATCTTCAACAACTGTCTGAGGAATACTCTCCTGATACGGTTGGGTACGAT
CTAATTCGCGATCTAATTTCTATTTTACGTTGTAGGAATTATGTCGAAGCGTCCTGCCGA
TATCGTCATTTTTACCCCCGTGTCGAAGGTGCGTCGTCGAATGAACTTCGACAGCCCGTA
TTCAACCCGTGCAGTTGCCCCCACTGTCCGCGTCACAAAATCACGAATATGGGCCAACAG
ACCCATGTACCGGAAGCCCAGAATGTACAGGATGTACAGAAGCCCTGA
>KT390327
ATGTGGGATCCATTGTTAAACGAGTTCCCTGAGACGGTTCACGGGTTTCGTTGCATGCTT
GCTATTAAATATCTTCAACAACTGTCTGAGGAATACTCTCCTGATACGGTTGGGTACGAT
CTAATTCGCGATCTAATTTCTATTTTACGTTGTAGGAATTATGTCGAAGCGTCCTGCCGA
TATCGTCATTTCTACCCCCGCGTCGAAGGTGCGTCGTCGACTGAACTTCGACAGCCCGTA
TTCAACCCGTGCAGTTGCCCCCACTGTCCGCGTCACAAAATCACGAATATGGGCCAACAG
ACCCATGTACCGGAAGCCCAGAATGTACAGGATGTACAGAAGCCCTGA
>KT390333
ATGTGGGATCCATTGTTAAACGAGTTCCCTGAGACGGTTCACGGGTTTCGTTGCATGCTT
GCTATTAAATATCTTCAACAACTGTCTGAGGAATACTCTCCTGATACGGTTGGGTACGAT
CTAATTCGCGATCTAATTTCTATTTTACGTTGTAGGAATTATGTCGAAGCGTCCTGCCGA
TATCGTCATTTCTACCCCCGCGTCGAAGGTGCGTCGTCGACTGAACTTCGACAGCCCGTA
TTCAACCCGTGCAGTTGCCCCCACTGTCCGCGTCACAAAATCACGAATATGGGCCAACAG
ACCCATGTACCGGAAGCCCAGAATGTACAGGATGTACAGAAGCCCTGA
>KT390339
ATGTGGGATCCATTGTTAAACGAGTTCCCTGAGACGGTTCACGGGTTTCGTTGCATGCTT
GCTATTAAATATCTTCAACAACTGTCTGAGGAATACTCTCCTGATACGGTTGGGTACGAT
CTAATTCGCGATCTAATTTCTATTTTACGTTGTAGGAATTATGTCGAAGCGTCCTGCCGA
TATCGTCATTTCTACCCCCGCGTCGAAGGTGCGTCGTCGACTGAACTTCGACAGCCCGTA
TTCAACCCGTGCAGTTGCCCCCACTGTCCGCGTCACAAAATCACGAATATGGGCCAACAG
ACCCATGTACCGGAAGCCCAGAATGTACAGGATGTACAGAAGCCCTGA
>KT390452
ATGTGGGATCCATTGTTAAACGAGTTCCCCGAGACGGTTCACGGGTTTCGTTGCATGCTT
GCTATTAAATATCTTCAACAACTGTCTGAGGAATACTCTCCTGATACGGTTGGGTACGAT
TTAATTCGCGATCTAATTTCTATTTTACGTTGTAGGAATTATGTCGAAGCGTCCTGCCGA
TATCGTCATTTCTACCCCCGCGTCGAAGGTGCGTCGTCGACTGAACTTCGACAGCCCCTA
TTCAACCCGTGCAGTTGCCCCCACTGTCCGCGTCACAAAATCACGAATATGGGCCAACAG
ACCCATGTACCGGAAGCCCAGAATGTACAGGATGTACAGAAGTCCTGA
>KT390450
ATGTGGGATCCATTGTTAAACGAGTTCCCCGAGACGGTTCACGGGTTTCGTTGCATGCTT
GCTATTAAATATCTTCAACAACTGTCTGAGGAATACTCTCCTGATACGGTTGGGTACGAT
TTAATTCGCGATCTAATTTCTATTTTACGTTGTAGGAATTATGTCGAAGCGTCCTGCCGA
TATCGTCATTTCTACCCCCGCGTCGAAGGTGCGTCGTCGACTGAACTTCGACAGCCCCTA
TTCAACCCGTGCAGTTGCCCCCACTGTCCGCGTCACAAAATCACGAATATGGGCCAACAG
ACCCATGTACCGGAAGCCCAGAATGTACAGGATGTACAGAAGTCCTGA
>KT390454
ATGTGGGATCCATTGTTAAACGAGTTCCCCGAGACGGTTCACGGGTTTCGTTGCATGCTT
GCTATTAAATATCTTCAACAACTGTCTGAGGAATACTCTCCTGATACGGTTGGGTACGAT
TTAATTCGCGATCTAATTTCTATTTTACGTTGTAGGAATTATGTCGAAGCGTCCTGCCGA
TATCGTCATTTCTACCCCCGCGTCGAAGGTGCGTCGTCGACTGAACTTCGACAGCCCCTA
TTCAACCCGTGCAGTTGCCCCCACTGTCCGCGTCACAAAATCACGAATATGGGCCAACAG
ACCCATGTACCGGAAGCCCAGAATGTACAGGATGTACAGAAGCCCTGA
>KT390341
ATGTGGGATCCATTGTTAAACGAGTTCCCCGAGACGGTTCACGGGTTTCGTTGCATGCTT
GCTATTAAATATCTTCAACAACTGTCTGAGGAATACTCTCCTGATACGGTTGGGTACGAT
TTAATTCGCGATCTAATTTCTATTTTACGTTGTAGGAATTATGTCGAAGCGTCCTGCCGA
TATCGTCATTTCTACCCCCGCGTCGAAGGTGCGTCGTCGACTGAACTTCGACAGCCCCTA
TTCAACCCGTGCAGTTGCCCCCACTGTCCGCGTCACAAAATCACGAATATGGGCCAACAG
ACCCATGTACCGGAAGCCCAGAATGTACAGGATGTACAGAAGCCCTGA
>KT390342
ATGTGGGATCCATTGTTAAACGAGTTCCCCGAGACGGTTCACGGGTTTCGTTGCATGCTT
GCTATTAAATATCTTCAACAACTGTCTGAGGAATACTCTCCTGATACGGTTGGGTACGAT
TTAATTCGCGATCTAATTTCTATTTTACGTTGTAGGAATTATGTCGAAGCGTCCTGCCGA
TATCGTCATTTCTACCCCCGCGTCGAAGGTGCGTCGTCGACTGAACTTCGACAGCCCCTA
TTCAACCCGTGCAGTTGCCCCCACTGTCCGCGTCACAAAATCACGAATATGGGCCAACAG
ACCCATGTACCGGAAGCCCAGAATGTACAGGATGTACAGAAGCCCTGA
>KT390457
ATGTGGGATCCATTGTTAAACGAGTTCCCCGAGACGGTTCACGGGTTTCGTTGCATGCTT
GCTATTAAATATCTTCAACAACTGTCTGAGGAATACTCTCCTGATACGGTTGGGTACGAT
TTAATTCGCGATCTAATTTCTATTTTACGTTGTAGGAATTATGTCGAAGCGTCCTGCCGA
TATCGTCATTTCTACCCCCGCGTCGAAGGTGCGTCGTCGACTGAACTTCGACAGCCCCTA
TTCAACCCGTGCAGTTGCCCCCACTGTCCGCGTCACAAAATCACGAATATGGGCCAACAG
ACCCATGTACCGGAAGCCCAGAATGTACAGGATGTACAGAAGCCCTGA
>KT390340
ATGTGGGATCCATTGTTAAACGAGTTCCCCGAGACGGTTCACGGGTTTCGTTGCATGCTT
GCTATTAAATATCTTCAACAACTGTCTGAGGAATACTCTCCTGATACGGTTGGGTACGAT
TTAATTCGCGATCTAATTTCTATTTTACGTTGTAGGAATTATGTCGAAGCGTCCTGCCGA
TATCGTCATTTCTACCCCCGCGTCGAAGGTGCGTCGTCGACTGAACTTCGACAGCCCCTA
TTCAACCCGTGCAGTTGCCCCCACTGTCCGCGTCACAAAATCACGAATATGGGCCAACAG
ACCCATGTACCGGAAGCCCAGAATGTACAGGATGTACAGAAGCCCTGA
>KT390460
ATGTGGGATCCATTGTTAAACGAGTTCCCCGAGACGGTTCACGGGTTTCGTTGCATGCTT
GCTATTAAATATCTTCAACAACTGTCTGAGGAATACTCTCCTGATACGGTTGGGTACGAT
TTAATTCGCGATCTAATTTCTATTTTACGTTGTAGGAATTATGTCGAAGCGTCCTGCCGA
TATCGTCATTTCTACCCCCGCGTCGAAGGTGCGTCGTCGACTGAACTTCGACAGCCCCTA
TTCAACCCGTGCAGTTGCCCCCACTGTCCGCGTCACAAAATCACGAATATGGGCCAACAG
ACCCATGTACCGGAAGCCCAGAATGTACAGGATGTACAGAAGCCCTGA
>KT390463
ATGTGGGATCCATTGTTAAACGAGTTCCCCGAGACGGTTCACGGGTTTCGTTGCATGCTT
GCTATTAAATATCTTCAACAACTGTCTGAGGAATACTCTCCTGATACGGTTGGGTACGAT
TTAATTCGCGATCTAATTTCTATTTTACGTTGTAGGAATTATGTCGAAGCGTCCTGCCGA
TATCGTCATTTCTACCCCCGCGTCGAAGGTGCGTCGTCGACTGAACTTCGACAGCCCCTA
TTCAACCCGTGCAGTTGCCCCCACTGTCCGCGTCACAAAATCACGAATATGGGCCAACAG
ACCCATGTACCGGAAGCCCAGAATGTACAGGATGTACAGAAGCCCTGA
>KT390336
ATGTGGGATCCATTGTTAAACGAGTTCCCCGAGACGGTTCACGGGTTTCGTTGCATGCTT
GCTATTAAATATCTTCAACAACTGTCTGAGGAATACTCTCCTGATACGGTTGGGTACGAT
TTAATTCGCGATCTAATTTCTATTTTACGTTGTAGGAATTATGTCGAAGCGTCCTGCCGA
TATCGTCATTTCTACCCCCGCGTCGAAGGTGCGTCGTCGACTGAACTTCGACAGCCCCTA
TTCAACCCGTGCAGTTGCCCCCACTGTCCGCGTCACAAAATCACGAATATGGGCCAACAG
ACCCATGTACCGGAAGCCCAGAATGTACAGGATGTACAGAAGCCCTGA
>KT390332
ATGTGGGATCCATTGTTAAACGAGTTCCCCGAGACGGTTCACGGGTTTCGTTGCATGCTT
GCTATTAAATATCTTCAACAACTGTCTGAGGAATACTCTCCTGATACGGTTGGGTACGAT
TTAATTCGCGATCTAATTTCTATTTTACGTTGTAGGAATTATGTCGAAGCGTCCTGCCGA
TATCGTCATTTCTACCCCCGCGTCGAAGGTGCGTCGTCGACTGAACTTCGACAGCCCCTA
TTCAACCCGTGCAGTTGCCCCCACTGTCCGCGTCACAAAATCACGAATATGGGCCAACAG
ACCCATGTACCGGAAGCCCAGAATGTACAGGATGTACAGAAGCCCTGA
>KT390301
ATGTGGGATCCATTGTTAAACGAGTTCCCCGAGACGGTTCACGGGTTTCGTTGCATGCTT
GCTATTAAATATCTTCAACAACTGTCTGAGGAATACTCTCCTGATACGGTTGGGTACGAT
TTAATTCGCGATCTAATTTCTATTTTACGTTGTAGGAATTATGTCGAAGCGTCCTGCCGA
TATCGTCATTTCTACCCCCGCGTCGAAGGTGCGTCGTCGACTGAACTTCGACAGCCCCTA
TTCAACCCGTGCAGTTGCCCCCACTGTCCGCGTCACAAAATCACGAATATGGGCCAACAG
ACCCATGTACCGGAAGCCCAGAATGTACAGGATGTACAGAAGCCCTGA
>KT390345
ATGTGGGATCCATTGTTAAACGAGTTCCCCGAGACGGTTCACGGGTTTTGTTGCATGCTT
GCTATTAAATATCTTCAACAACTGTTAGAGGAATACTCTCCTGATACGGTTGGGTACGAT
TTAATTCGCGATCTAATTTCTATTTTACGTTGTAGGAATTATGTCGAAGCGTCCTGCCGA
TATCGTCATTTCTACCCCCGCGTCGAAGGTGCGTCGTCGACTGAACTTCGACAGCCCCTA
TTCAACCCGTGCAGTTGCCCCCACTGTCCGCGTCACAAAATCACGAATATGGGCCAACAG
ACCCATGTACCGGAAGCCCAGAATGTACAGGATGTACAGAAGCCCTGA
>KT390328
ATGTGGGATCCATTGTTAAACGAGTTCCCCGAGACGGTTCACGGGTTTCGTTGCATGCTT
GCTAATAAATATCTTCAACAACTGTATGAGGAATACTCTCCTGATACGGTTGGGTACGAT
TTAATTCGCGATCTAATTTCTATTTTACGTTGTAGGAATTATGTCGAAGCGTCCTGCCGA
TATCGTCATTTCTACCCCCGCGTCGAAGGTGCGTCGTCGACTGAACTTCGACAGCCCCTA
TTCAACCCGTGCAGTTGCCCCCACTGTCCGCGTCACAAAATCACGAATATGGGCCAACAG
ACCCATGTACCGGAAGCCCAGAATGTACAGGATGTACAGAAGCCCTGA
>KT390459
ATGTGGGATCCATTATTAAACGAGTTCCCCGAGACGGTTCACGGGTTTCGTTGCATGCTT
GCTATTAAATATCTTCAACAACTGTCTGAGGAATACTCTCCTGATACGGTTGGGTACGAT
TTAATTCGCGATCTAATTTCTATTTTACGTTGTAGGAATTATGTCGAAGCGTCCTGCCGA
TATCGTCATTTCTACCCCCGCGTCGAAGGTGCGTCGTCGACTGAACTTCGACAGCCCCTA
TTCAACCCGTGCAGTTGCCCCCACTGTCCGCGTCACAAAATCACGAATATGGGCCAACAG
ACCCATGTACCGGAAGCCCAGAATGTACAGGATGTACAGAAGCCCTGA
>KT390344
ATGTGGGATCCATTGTTAAACGAGTTCCCCGAGACGGTTCACGGGTTTCGTTGCATGCTT
GCTATTAAATATCTTCAACAACTGTCTGAGGAATACTCTCCTGATACGGTTGGGTACGAT
CTAATTCGCGATCTAATTTCTATTTTACGTTGTAGGAATTATGTCGAAGCGTCCTGCCGA
TATCGTCATTTCTACCCCCGCGTCGAAGGTGCGTCGTCGACTGAACTTCGACAGCCCCTA
TTCAACCCGTGCAGTTGTTCCCACTGTCCGCGTCACAAAATCACGAATATGGGCCAACAG
ACCCATGTACCGGAAGCCCAGAATGTACAGGATGTACAGAAGCCCTGA
>KT390337
ATGTGGGATCCATTGTTAAACGAGTTCCCCGAGACGGTTCACGGGTTTCGTTGCATGCTT
GCTATTAAATATCTTCAACAACTGTCTGAGGAATACTCTCCTGATACGGTTGGGTACGAT
CTAATTCGCGATCTAATTTCTATTTTACGTTGTAGGAATTATGTCGAAGCGTCCTGCCGA
TATCGTCATTTCCACCCCCGCGTCGAAGGTGCGTCGTCGACTGAACTTCGACAGCCCCTA
TTCAACCCGTGCAGTTGCCCCCACTGTCCGCGTCACAAAATCACGAATATGGGCCAACAG
ACCCATGTACCGGAAGCCCAGAATGTACAGGATGTACAGAAGCCCTGA
>KT390331
ATGTGGGATCCATTGTTAAACGAGTTCCCTGAGACGGTTCACGGGTTTCGTTGCATGCTT
GCTATTAAACATCTTCAACAACTGTCTGAGGAATACTCTCCTGATACGGTTGGTGACGAT
TTATTTCGCGATCTAATTTTTATTTTACGTTGTAGAAATTATGTCGAAGCGTCCTGCCGA
TATTGTCATTTCTACCCCCGCGTCGAAGGTGCGTTGTCGACTGAACTTCGACAGCCCCTA
TTCAACCCGTGCAGTTGCCCCCACTGTCCGCGTCACAAAATCACGAATATGGGCCAACAG
ACCCATGTACCGGAAGCCCAGAATGTACAGGATGTACAGAAGCCCTGA
>KT390319
ATGTGGGATCCATTGTTAAACGAGTTTCCGGAGACGGTTCACGGGTTTCGTTGCATGCTA
TCTATTAAATATCTTCAACAACTGTCTGAGGAATACTCTCCTGATACGGTTGGGTACGAT
CTAATTCGCGATCTAATTTGTATTTTACGTTGTAGGAATTATGTCGAAGCGTCCTGCCGA
TATCGTCATTTCTACCCCCGCGTCGAAGGTGCGTCGTCGTCTGAACTTCGACAGCCCATA
CTCCACCCGTGCAGTTGCCCCCACTGTCCGCGTCACAAAATCACGAACATGGGCCAACAG
ACCCATGTACCGGAAGCCCAGAATGTACAGGATGTACAGAAGCCCTGA
>KT390322
ATGTGGGATCCATTGTTAAACGAATTCCCTGAGACGGTTCACGGGTTTCGTTGCATGCTA
TCTATTAAATATTTTCAACAACTGTCGCAGGAATATTCTCCTGATACGGTTGGGTACGAT
CTAATTCGCGATTTAATTTGTATTTTACGCTCCAGGAATTATGTCGAAGCGTCCTGCCGA
TATCGTCATTTCTACCCCCGCGTCGAAGGTGCGTCGTCGTCTGAACTTCGACAGCCCATA
CTCCAGCCGTGCTGCTGCCCCCATTGTCCGCGTCACAAAATCACGAACATGGACCAACAG
GCCCATGTACAGGAAGCCCAGAATGTACAGGATGTACAGAAGCCCTGA
>KT390311
ATGTGGGATCCACTATTAAACGAATTTCCGGATACGGTTCACGGGTTTCGTTGTATGCTA
TCTGTAAAATATTTGCAACTTTTGTCGCAGGATTATTCTCCAGATACGCTTGGGTACGAT
TTAATACGGGATTTAATTTGTATTTTACGCTCCCGTAATTATGTCGAAGCGAGCTGCCGA
TATCGTCATTTCTACGCCCGCGTCGAAAGTACGTCGGCGTCTGAACTTCGGCAGCCCATA
TTCAACCCGTGCAGTTGCCCCCACTGTCCGCGTCACAAAATCACGAATATGGGCCAACAG
ACCCATGTACCGGAAGCCCAGAATGTACAGGATGTACAGAAGCCCTGA
>KT390309
ATGTGGGATCCACTATTAAACGAATTTCCGGATACGGTTCACGGGTTTCGTTGTATGCTA
TCTGTAAAATATTTGCAACTTTTGTCGCAGGATTATTCTCCAGATACGCTTGGGTACGAT
TTAATACGGGATTTAATTTGTATTTTACGCTCCCGTAATTATGTCGAAGCGAGCTGCCGA
TATCGTCATTTCTACGCCCGCGTCGAAAGTACGTCGGCGTCTGAACTTCGGCAGCCCATA
CACCAGCCGTGCTGCTGCGCCCATTGTCCGCGTCACAAAACAACGAATGTGGGCCAACAG
ACCCATGTACCGGAAGCCCAGAATGTACAGGATATACAGAAGCCCTGA
>KT390307
ATGTGGGATCCACTATTAAACGAATTTCCGGATACGGTTCACGGGTTTCGTTGTATGCTA
TCTGTAAAATATTTGCAACTTTTGTCGCAGGATTATTCTCCAGATACGCTTGGGTACGAT
TTAATACGGGATTTAATTTGTATTTTACGCTCCCGTAATTATGTCGAAGCGAGCTGCCGA
TATCGTCATTTCTACCCCCGCGTCGAAGGTGCGTCGTCGACTGAACTTCGACAGGCCGTA
TTCAACCCGTGCAGTTGCCCCCACTGTCCGCGTCACAAAATCACGAATGTGGGCCAACAG
ACCCATGTACCGGAAGCCCAGAATGTACAGGATGTACAGAAGCCCTGA
