# Supplementary material for: Gene Overlapping as a Modulator of Begomovirus Evolution
Source: Microorganisms. 2022 Feb 4;10(2):366. doi: 10.3390/microorganisms10020366 (PMC8875319; doi:10.3390/microorganisms10020366)
Supplement: Supplementary file 1 [file microorganisms-10-00366-s001.zip › File S1/Okra_enation_leaf_curl_virus/DNA_AV1.fasta]

>KT390343
ATGTCGAAGCGTCCTGCCGATATCGTCATTTCTACCCCCGCGTCGAAGGTGCGTCGTCGT
CTGAACTTCGGCAGCCCATACTCCACCCGTGCAGTTGCCCCCACTGTCCGCGTCACAAAA
TCACGAGCATGGGCCAACAGGCCCATGAACAGGAAGCCCAGAATGTATCGGATGTACAGA
AGTCCGGATGTTCCAAGGGGATGTGAGGGCCCCTGTAAGGTGCAATCTTTTGATTCGAGG
CACGATGTTGGTCACATGGGTAAGGTAATGTGTATATCTGATGTTACTAGGGGTATTGGG
CTGACCCATCGAGTAGGGAAACGTTTTTGCGTGAAGTCATTGTATTTTGTTGGCAAGATA
TGGATGGATGAGAATATTAAGACTAAGAACCATACGAACACCGTTATGTTTTGGATCGTG
AGAGACAGGCGTCCTACAGGCACCCCCTACGATTTCCAGCAAGTGTTCAATGTTTATGAC
AACGAGCCTTCTACGGCTACTGTAAAGAACGACCAGCGTGATCGATTCCAGGTTTTGAGG
AGGTTTCAGGCGACAGTTACAGGAGGACAGTATGCTTGTAAGGAACAAGTTCCAATTAGG
AAATTCTATCGTGTTAACAATTACGTGGTGTATAATCACCAGGAAGCTGGGAAGTATGAA
AATCACACTGAGAATGCTTTGTTGTTGTATATGGCATGTACTCATGCCTCTAACCCTGTG
TATGCTACTTTGAAAGTTAGGAGTTACTTCTATGATTCTGTAACGAATTAA
>KT390310
ATGTCGAAGCGTCCTGCCGATATCGTCATTTCTACCCCCGCGTCGAAGGTGCGTCGTCGT
CTGAACTTCGGCAGCCCATACTCCACCCGTGCAGTTGCCCCCATTGTCCGCGTCACAAAA
TCACGAACATGGACCAACAGGCCCATGTACAGGAAGCCCAGAATGTACCGGATGTACAGA
AGTCCGGATGTTCCAAGGGGATGTGAAGGCCCATGTAAGGTGCAATCCTTTGATGCGAAG
AACGATATTGGTCACATGGGTAAGGTTATCTGTCTATCTGATGTTACTAGGGGTATTGGG
CTGACCCATCGAGTAGGGAAACGTTTTTGCGTGAAGTCATTGTATTTTGTTGGCAAGATA
TGGATGGATGAGAATATTAAGACTAAGAACCATACGAACACCGTTATGTTTTGGATCGTG
AGAGACAGGCGTCCTACAGGCACCCCCTACGATTTCCAGCAAGTGTTCAATGTTTATGAC
AACGAGCCTTCTACGGCTACTGTAAAGAACGACCAGCGTGATCGATTCCAGGTTTTGAGG
AGGTTTCAGGCGACAGTTACAGGAGGACAGTATGCTTGTAAGGAACAAGTTCCAATTAGG
AAATTCTATCGTGTTAACAATTACGTGGTGTATAATCACCAGGAAGCTGGGAAGTATGAA
AATCACACTGAGAATGCTTTGTTGTTGTATATGGCATGTACTCATGCCTCTAACCCTGTG
TATGCTACTTTGAAAGTTAGGAGTTACTTCTACGATTCTGTAACGAATTAA
>KT390322
ATGTCGAAGCGTCCTGCCGATATCGTCATTTCTACCCCCGCGTCGAAGGTGCGTCGTCGT
CTGAACTTCGACAGCCCATACTCCAGCCGTGCTGCTGCCCCCATTGTCCGCGTCACAAAA
TCACGAACATGGACCAACAGGCCCATGTACAGGAAGCCCAGAATGTACAGGATGTACAGA
AGCCCTGATGTTCCAAGAGGATGTGAAGGCCCATGTAAGGTGCAGTCGTTTGAAGCGAAG
CACGATATCGGTCACATGGGTAAGGTAATGTGTATATCTGATGTTACTAGGGGTATTGGG
CTGACCCATCGAGTAGGGAAACGTTTTTGCGTGAAGTCATTGTATTTTGTTGGCAAGATA
TGGATGGATGAGAATATTAAGACTAAGAACCATACGAACACCGTTATGTTTTGGATCGTG
AGAGACAGGCGTCCTACAGGCACCCCCTACGATTTCCAGCAAGTGTTCAATGTTTATGAC
AACGAGCCTTCTACGGCTACTGTAAAGAACGACCAGCGTGATCGATTCCAGGTTTTGAGG
AGGTTTCAGGCGACAGTTACAGGAGGACAGTATGCTTGTAAGGAACAAGTTCCAATTAGG
AAATTCTATCGTGTTAACAATTACGTGGTGTATAATCACCAGGAAGCTGGGAAGTATGAA
AATCACACTGAGAATGCTTTGTTGTTGTATATGGCATGTACTCATGCCTCTAACCCTGTG
TATGCTACTTTGAAAGTTAGGAGTTACTTCTATGATTCTGTAACGAATTAA
>KT390341
ATGTCGAAGCGTCCTGCCGATATCGTCATTTCTACCCCCGCGTCGAAGGTGCGTCGTCGA
CTGAACTTCGACAGCCCCTATTCAACCCGTGCAGTTGCCCCCACTGTCCGCGTCACAAAA
TCACGAATATGGGCCAACAGACCCATGTACCGGAAGCCCAGAATGTACAGGATGTACAGA
AGCCCTGATGTTCCTTGTGGATGTGAAGGCCCATGTAAGGTGCAGTCTTTTGATGCGAAG
AACGATATTGGTCACATGGGTAAGGTTATCTGTCTATCTGATGTTACTAGGGGTATGGGG
CTGACCCATCGAGTAGGGAAACGTTTTTGCGTGAAGTCATTGTATTTTGTTTGCAAGATA
TGGATGGATGAGAACATCAAGACCAAGAACCATACGAATTCGGTGATGTTTTGGATCGTG
AGAGACAGGCGTCCTACAGGCACCCCCTACGATTTCCAGCAAGTGTTCAATGTTTATGAC
AACGAGCCTTCTACGGCTACTGTAAAGAACGACCAGCGTGATCGATTCCAGGTTTTGAGG
AGGTTTCAGGCGACAGTTACAGGAGGACAGTATGATAGAAATAACCAAGTACAAATTAGA
AAATACAAGCGTGTTAACAACCAGGTGGTGTCTCATCACCCCTCCGCAGGGAATGATGTA
AATCACACTAATAATTCTTTGTTGTACTATACGGCATGTACTCATGCCTCTCACCCGGTG
TATGCTATTTTTAAAGTTAGGAGTTACTTTTACGATTTTGTAACGAATTAA
>KT390303
ATGTCGAAGCGTCCTGCCGATATCGTCATTTCTACCCCCGCGTCGAAGGTGCGTCGTCGA
CTGAACTTCGACAGCCCGTATTCAACCCGTGCAGTTGCCCCCACTGTCCGCGTCACAAAA
TCACGAATGTGGGCCAACAGACCCATGTACCGGAAGCCCAGAATGTACAGGATATACAGA
AGCCCTGATGTTCCTTGTGGATGTGAAGGCCCATGTAAGGTGCAGTCTTTTGATGCGAAG
AACGATATTGGTCACATGGGTAAGGTTATCTGTCTATCTGATGTTACTAGGGGTATTGGG
CTGACCCATCGAGTAGGGAAACGTTTTTGCGTGAAGTCATTGTATTTTATTTGCAGGATA
TGGATGGATGAGAACATCAAGACCAAGAACCATACGAATTCGGTGATGTTTTGGATCGTG
AGAGACAGGCGTCCTACAGGCACCCCCTACGATTTCCAGCAAGTGTTCAATGTTTATGAC
AACGAGCCTTCTACGGCTACTGTAAAGAACGACCAGCGTGATCGATTCCAGGTTTTGAGG
AGGTTTCAGGCGACAGTTACAGGAGGACAGTATGATTGTAAGGAACAAGTGCAAATTAGG
AAATTCTATCGTGTTAACAACCAGGTGGTGTCTAATCAACCCGCATCAGGACAGGATGAA
AATCACACTGAGAATGCTTTGTTGTTGTATATGGCATGTACTCATGCCTCTCACCCGGTG
TATGCTACTTTGAAAGTTAGGAGTTACTTCTACGATTCTGTAACGAATTAA
>KT390459
ATGTCGAAGCGTCCTGCCGATATCGTCATTTCTACCCCCGCGTCGAAGGTGCGTCGTCGA
CTGAACTTCGACAGCCCCTATTCAACCCGTGCAGTTGCCCCCACTGTCCGCGTCACAAAA
TCACGAATATGGGCCAACAGACCCATGTACCGGAAGCCCAGAATGTACAGGATGTACAGA
AGCCCTGATGTTCCAAGAGGATGTGAAGGCCCATGTAAGGTGCAGTCTTTTGATGCGAAG
AACGATATTGGTCACATGGGTAAGGTTATCTGTCTATCTGATGTTACTAGGGGTATGGGG
CTGACCCATCGAGTAGGGAAACGTTTTTGCGTGAAGTCATTGTATTTTATTGGCAAGATA
TGGATGGATGAGAACATCAAGACCAAGAACCATACGAATTCGGTTATGTTTTGGATCGTG
AGAGACAGGCGTCCTACAGGCACCCCCTACGATTTCCAGCAAGTGTTCAATGTTTATGAC
AACGAGCCTTCTACGGCTACTGTAAAGAACGACCAGCGTGATCGATTCCAGGTTTTGAGG
AGGTTTCAGGCGACAGTTACAGGAGGACAGTATGCTTGTAAGGAACAAGTTCCAATTAGG
AAATTCTATCGTGTTAACAATTACGTGGTTTATAATCACCAAGAAGCTGGGAAGTATGAA
AATCACACTGAGAATGCTTTGTTGTTGTATATGGCATGTACTCATGCCTCTAACCCTGTG
TACGCTACTTTGAAAGTTAGGAGTTACTTCTACGATTCTGTAACGAATTAA
>KT390329
ATGTCGAAGCGTCCTGCCGATATCGTCATTTCTACCCCCGCGTCGAAGGTGCGTCGTCGA
CTGAACTTCGACAGCCCGTATTCAACCCGTGCAGTTGCCCCCACTGTCCGCGTCACAAAA
TCACGAATGTGGGCCAACAGACCCATGTACCGGAAGCCCAGAATGTACAGGATATACAGA
AGCCCTGATGTTCCAAGAGGATGTGAAGGCCCATGTAAGGTGCAGTCTTTTGATGCGAAG
AACGATATTGGTCACATGGGTAAGGTTATCTGTCTATCTGATGTTACTAGGGGTATTGGG
CTGACCCATCGAGTAGGGAAACGTTTCTGCGTGAAGTCATTGTATTTTGTTGGCAAGATA
TGGATGGATGAGAACATCAAGACTAAGAACCATACGTACACCGTTATGTTTTGGATCGTG
AGAGACAGGCGTCCTACAGGCACCCCCTACGATTTCCAGCAAGTGTTCAATGTTTATGAC
AACGAGCCTTCTACGGCTACTGTAAAGAACGACCAGCGTGATCGATTCCAGGTTTTGAGG
AGGTTTCAGGCGACAGTTACAGGAGGACAGTATGCTTGTAAGGAACAAGTTCCAATTAGG
AAATTCTATCGTGTTAACAATTACGTGGTTTATAATCACCAAGAAGCTGGGAAGTATGAA
AATCACACTGAGAATGCTTTGTTGTTGTATATGGCATGTACTCATGCCTCTAACCCTGTG
TACGCTACTTTGAAAGTTAGGAGTTACTTCTACGATTCTGTAACGAATTAA
>KT390457
ATGTCGAAGCGTCCTGCCGATATCGTCATTTCTACCCCCGCGTCGAAGGTGCGTCGTCGA
CTGAACTTCGACAGCCCCTATTCAACCCGTGCAGTTGCCCCCACTGTCCGCGTCACAAAA
TCACGAATATGGGCCAACAGACCCATGTACCGGAAGCCCAGAATGTACAGGATGTACAGA
AGCCCTGATGTTCCAAGAGGATGTGAAGGCCCATGTAAGGTGCAGTCTTTTGATGCGAAG
AACGATATTGGTCACATGGGTAAGGTTATCTGTCTATCTGATGTTACTAGGGGTATGGGG
CTGACCCATCGAGTAGGAATGCTCCTCGACGTCAGGTCATTCTATTTTATTTGCAAGATA
TGGATGGATGAGAATATTAAGACTAAGAACCATACGAACACCGTTATGTTTTGGATCGTG
AGAGACAGGCGTCCTACAGGCACCCCCTACGATTTTCAGCAAGTGTTCAATGTTTATGAC
AACGAGCCTTCTACGGCTACTGTAAAGAACGACCAGCGTGATCGATTCCAGGTTTTGAGG
AGGTTTCAGGCGACAGTTACAGGAGGACAGTATGCTTGTAAGGAACAAGTTCCAATTAGG
AAATTCTATCGTGTTAACAATTACGTGGTTTATAATCACCAAGAAGCTGGGAAGTATGAA
AATCACACTGAGAATGCTTTGTTGTTGTATATGGCATGTACTCATGCCTCTAACCCTGTG
TACGCTACTTTGAAAGTTAGGAGTTACTTCTACGATTCTGTAACGAATTAA
>KT390454
ATGTCGAAGCGTCCTGCCGATATCGTCATTTCTACCCCCGCGTCGAAGGTGCGTCGTCGA
CTGAACTTCGACAGCCCCTATTCAACCCGTGCAGTTGCCCCCACTGTCCGCGTCACAAAA
TCACGAATATGGGCCAACAGACCCATGTACCGGAAGCCCAGAATGTACAGGATGTACAGA
AGCCCTGATGTTCCAAGAGGATGTGAAGGCCCATGTAAGGTGCAGTCTTTTGATGCGAAG
AACGATATTGGTCACATGGGTAAGGTTATCTGTCTATCTGATGTTACTAGGGGTATGGGG
CTGACCCATCGAGTAGGGAAACGTTTTTGCGTGAAGTCATTGTATTTTGTTGGCAAGATA
TGGATGGATGAGAATATTAAGACTAAGAACCATACGAACACCGTTATGTTTTGGATCGTG
AGAGACAGGCGTCCTACAGGCACCCCCTACGATTTTCAGCAAGTGTTCAATGTTTATGAC
AACGAGCCTTCTACGGCTACTGTAAAGAACGACCAGCGTGATCGATTCCAGGTTTTGAGG
AGGTTTCAGGCGACAGTTACAGGAGGACAGTATGCTTGTAAGGAACAAGTTCCAATTAGG
AAATTCTATCGTGTTAACAATTACGTGGTTTATAATCACCAAGAAGCTGGGAAGTATGAA
AATCACACTGAGAATGCTTTGTTGTTGTATATGGCATGTACTCATGCCTCTAACCCTGTG
TACGCTACTTTGAAAGTTAGGAGTTACTTCTACGATTCTGTAACGAATTAA
>KT390336
ATGTCGAAGCGTCCTGCCGATATCGTCATTTCTACCCCCGCGTCGAAGGTGCGTCGTCGA
CTGAACTTCGACAGCCCCTATTCAACCCGTGCAGTTGCCCCCACTGTCCGCGTCACAAAA
TCACGAATATGGGCCAACAGACCCATGTACCGGAAGCCCAGAATGTACAGGATGTACAGA
AGCCCTGATCTTCCTACAGGATGTGAAGGCCCATGTAAGGTGCAGTCTTTTGATGCGAAG
AACGATATTGGTCACATGGGTAAGGTTATCTGTCTATCTGATGTTACTAGGGGTATGGGG
CTGACCCATCGAGTAGGGAAACGTTTTTGCGTGAAGTCATTGTATTTTGTTGGCAAGATA
TGGATGGATGAGATATCTCAGACTAAGAACCATACGAACACCGTTATGTTTTGGATCGTG
AGAGACAGGCGTCCTACAGGCACCCCCTACGATATTCAGCAAGTGTTCAATGTTTATGAC
AACGAGCCTTCTACGGCTACTGTAAAGAACGACCAGCGTGATCGATTCCAGGTTTTGAGG
AGGTTTCAGGCGACAGTTACAGGAGGACAGTATGCTTGTAAGGAACAAGTTCCAATTAGG
AAATTCTATCGTGTTAACAATTACGTGGTTTATCATCACCCAGAAGCTGGGCAGTATGAA
AATCACACTGAGAATGCTTTGTTGTTGTATATGGCATGTACTCATGCCTCTAACCCTGTG
TACGCTACTTTGAAAGTTAGGAGTTACTTCTACGATTCTGTAACGAATTAA
>KT390463
ATGTCGAAGCGTCCTGCCGATATCGTCATTTCTACCCCCGCGTCGAAGGTGCGTCGTCGA
CTGAACTTCGACAGCCCCTATTCAACCCGTGCAGTTGCCCCCACTGTCCGCGTCACAAAA
TCACGAATATGGGCCAACAGACCCATGTACCGGAAGCCCAGAATGTACAGGATGTACAGA
AGCCCTGATGTTCCAAGAGGATGTGAAGGCCCATGTAAGGTGCAGTCTTTTGATGCGAAG
AACGATATTGGTCACATGGGTAAGGTTATCTGTCTATCTGATGTTACTAGGGGTATGGGG
CTGACCCATCGAGTAGGAAGACGTTTTTGCGTGAAGTCATTGTATTTTGTTGGCAAGATA
TGGATGGATGAGAATATCAAGACTAAGATCCAAACGACCATCGTTATGTTTTGTATCGTG
AGAGACAGGCGTCCTACAGGCACCCCCTACGATTTCCAGCAAGTGTTCAATGTGTATGAC
AACGACCTTTCTACGGCTACTGTAAAGAACGACCAGTGTGATTGCTTCCAGGTTTTGAGG
AGGTTTCAGGCGACAGTTACAGGAGGACAGTATGCTAGTAAGGAACAAGTTCCAATTAGG
AAATTCTATCGTGTTAACAATTACGTGGTGTATAATCACCAGGAAGCGGGGAAGTATGAA
AATCACACTGAGAATTCTTTGTTGTTGTATATGGCATGTACTCATGCCTCTAACCCTGTG
TATGCTACTTTGAAAGTTAGGAGTTACTTCTACGATTCTGTAACGAATTAA
>KT390460
ATGTCGAAGCGTCCTGCCGATATCGTCATTTCTACCCCCGCGTCGAAGGTGCGTCGTCGA
CTGAACTTCGACAGCCCCTATTCAACCCGTGCAGTTGCCCCCACTGTCCGCGTCACAAAA
TCACGAATATGGGCCAACAGACCCATGTACCGGAAGCCCAGAATGTACAGGATGTACAGA
AGCCCTGATGTTCCAAGAGGATGTGAAGGCCCATGTAAGGTGCAGTCTTTTGATGCGAAG
AACGATATTGGTCACATGGGTAAGGTTTTCTGTCTATCTGATGTTACTAGGGGTATGGGG
CTGACCCATCGAGTAGGGAAACGTTTTTGCGTGAAGTCATTGTATTTTGTTGGCAAGATA
TGGATGGATGAGAATATCAAGACTAAGATCCAAACGACCATCGTTATGTTTTGGATCGTG
AGAGACAGGCGTCCTACAGGCACCCCCTACGATTTCCAGCAAGTGTTCAATGTGTATGAC
AACGACCTTTCTACGGCTACTGTAAAGAACGACCAGTGTGATTGCTTCCAGGTTTTGAGG
AGGTTTCAGGCGACAGTTACAGGAGGACAGTATGCTTGTAAGGAACAAGTTCCAATTAGG
AAATTCTATCGTGTTAACAATTACGTGGTGTATAATCACCAGGAAGCGGGGAAGTATGAA
AATCACACTGAGAATTCTTTGTTGTTGTATATGGCATGTACTCATGCCTCTAACCCTGTG
TATGCTACTTTGAAAGTTAGGAGTTACTTCTACGATTCTGTAACGAATTAA
>KT390452
ATGTCGAAGCGTCCTGCCGATATCGTCATTTCTACCCCCGCGTCGAAGGTGCGTCGTCGA
CTGAACTTCGACAGCCCCTATTCAACCCGTGCAGTTGCCCCCACTGTCCGCGTCACAAAA
TCACGAATATGGGCCAACAGACCCATGTACCGGAAGCCCAGAATGTACAGGATGTACAGA
AGTCCTGATGTTCCAAGAGGATGTGAAGGCCCATGTAAGGTGCAGTCTTTTGATGCGAAG
AACGATATTGGTCACATGGGTAAGGTTATCTGTCTATCTGATGTTACTAGGGGTATGGGG
CTGACCCATCGAGTAGGGGAACGTTTTTGCGTGAAGTCATTGTATTTTGTTGGCAAGATA
TGGATGGATGAGAATATCAAGACTAAGAACCATACGAACACCGTTATGTTTTGGATCGTG
AGAGACAGGCGTCCTACAGGCACCCCCTACGATTTCCAGCGAGTGTTCAATGTGTATGAC
AACGAGCTTTCTACGGCTACTGTAAAGCACGACCAGTGTGATTGCTTCCAGGTTTTGAGG
AGGTTTCAGGCGACAGTTACAGGAGGACAGTATGCTTGTAAGGAACAAGTTCCAATTAGG
AAATTCTATCGTGTTAACAATTACGTGGTGTATAATCACCAGGAAGCTGGGAAGTATGAA
AATCACACTGAGAATTCTTTGTTGTTGTATATGGCATGTACTCATGCCTCTAACCCTGTG
TATGCTACTTTGAAAGTTAGGAGTTACTTCTACGATTCTGTAACGAATTAA
>KT390302
ATGTCGAAGCGTCCTGCCGATATCGTCATTTCTACCCCCGCGTCGAAGGTGCGTCGTCGA
CTGAACTTCGACAGCCCGTATTCAACCCGTGCAGTTGCCCCCACTGTCCGCGTCACAAAA
TCACGAATGTGGGCCAACAGACCCATGTACCGGAAGCCCAGAATGTACAGGATATACAGA
AGCCCTGATGTTCCTTGTGGATGTGAAGGCCCATGTAAGGTGCAGTCTTTTGATGCGAAG
AACGATATTGGTCACATGGGTAAGGTTATCTGTCTATCTGATGTTACTAGGGGTATTGGG
CTGACCCATCGAGTAGGGAAACGTTTTTGCGTGAAGTCATTGTATTTTGTTGGCAAGATA
TGGATGGATGAGAATATCAAGACTCAGACCCATACGTCCACCGTTATGTTTTGTATCGTG
AGAGACAGTCGTCGTACAGGCTCCCCCTACGATATCCAGCATGTATTGGATGTGTATGAG
AACGAGCATTCTACGGCTACAGTAAAGCACGACCAGTGTGATCGATTCCAGGTTCAGAGG
AGGGGTCAGGCGACAGCAACAGGAGGACAGTATGATAGTAAGGAACAAGTTCCAATTAGG
AAATTCTATCGTGTTAACAATTACGTGGTGTATCATCACCCGGAAGCTGGGAAGTATGAA
AATCACACTGAGAATGCTTTGTTGTTGTATATGGCATGTACTCATGCCTCTAACCCTGTG
TATGCTACTTTGAAAGTTAGGAGTTACTTCTACGATTCTGTAACGAATTAA
>KT390301
ATGTCGAAGCGTCCTGCCGATATCGTCATTTCTACCCCCGCGTCGAAGGTGCGTCGTCGA
CTGAACTTCGACAGCCCCTATTCAACCCGTGCAGTTGCCCCCACTGTCCGCGTCACAAAA
TCACGAATATGGGCCAACAGACCCATGTACCGGAAGCCCAGAATGTACAGGATGTACAGA
AGCCCTGATGTTCCTAGAGGATGTGAAGGCCCATGTAAGGTGCAGTCTTTTGATGCGAAG
AACGATATTGGTCACATGGGTAAGGTTATCTGTCTATCTGATGTTACTAGGGGTATTGGG
CTGACCCATCGAGTAGGGAAACGTTTTTGCACGAAGTCATTGTATTTTATTGGCAAGATA
TGGATGGATGAGAATATCAAGACTCAGAACCATACGTCCACCGTTATGTTTTGTATCGTG
AGAGACAGTCGTCGTACAGGCTCCCCCTACGATATCCAGCATGTATTGGATGTGTATGAG
AACGAGCATTCTACGGCTACAGTAAAGCACGACCAGTGTGATCGATTCCAGGTTCAGAGG
AGGGGTCAGGCGACAGCAACAGGAGGACAGTATGATAGTAAGGAACAAGTTCCAATTAGG
AAATTCTATCGTGTTAACAATTACGTGGTGTATCATCACCCGGAAGCTGGGAAGTATGAA
AATCACACTGAGAATGCTTTGTTGTTGTATATGGCATGTACTCATGCCTCTAACCCTGTG
TATGCTACTTTGAAAGTTAGGAGTTACTTCTACGATTCTGTAACGAATTAA
>KT390450
ATGTCGAAGCGTCCTGCCGATATCGTCATTTCTACCCCCGCGTCGAAGGTGCGTCGTCGA
CTGAACTTCGACAGCCCCTATTCAACCCGTGCAGTTGCCCCCACTGTCCGCGTCACAAAA
TCACGAATATGGGCCAACAGACCCATGTACCGGAAGCCCAGAATGTACAGGATGTACAGA
AGTCCTGATGTTCCAAGAGGATGTGAAGGCCCATGTAAGGTGCAGTCTTTTGATGCGAAG
AACGATATTGGTCACATGGGTAAGGTTATCTGTCTATCTGATGTTACTAGGGGTATGGGG
CTGACCCATCGAGTAGGGAAACGTTTTTGCGTGAAGTCATTGTATTTTGTTGGCAAGATA
TGGATGGATGAGAATATCAAGACTCAGACCCATACGTCCACCGTTATGTTTTGTATCGTG
AGAGACAGTCGTCGTACAGGCTCCCCATTTGATATCCAGCGAGTGTTGAATGTGTATGAC
AACGAGCATTCTACGGCTACAGTAAAGCACGACCAGTGTGATCGATTCCAGGTTCAGAGG
AGGTTTCAGGCGACAGCAACAGGAGGACAGTATGATAGTAAGGAACAAGTTCCAATTAGG
AAATTCTATCGTGTTAACAATTACGTGGTGTATAATCACCAGGAAGCTGGGAAGTTAGAA
AATCACACTGAGAATTCTTTGTTGTTGTATATGGCATGTACTCATGCCTCTAACCCTGTG
TATGCTACTTTGAAAGTTAGGAGTTACTTCTACGATTCTGTAACGAATTAA
>KT390344
ATGTCGAAGCGTCCTGCCGATATCGTCATTTCTACCCCCGCGTCGAAGGTGCGTCGTCGA
CTGAACTTCGACAGCCCCTATTCAACCCGTGCAGTTGTTCCCACTGTCCGCGTCACAAAA
TCACGAATATGGGCCAACAGACCCATGTACCGGAAGCCCAGAATGTACAGGATGTACAGA
AGCCCTGATGTTCCTACAGGATGTGAAGGCCCATGTAAGGTGCAGTCTTTTGATGCGAAG
AACGATATTGGTCACATGGGTAAGGTTATCTGTCTATCTGATGTTACTAGGGGTATTGGG
CTGACCCATCGAGTAGGGAAACGTTCTTGCGTGAAGTCATTGTATTTTGTTGGCAAGATA
TGGATGGATGAGAATATTAATATTAGAAACCATACGAACACCGTTATGTTTTGGATCGTG
AGAGACAGGCGTCCTACAGGCACCCCCTATGATTTCCAGCAAGTGTTCAATGTTTATGAC
AACGAGCCTTCTACGGCTACAGTAAAGAACGACCAGCGTGATTCATTCCAGGTCTTGAGG
AGGTTTCAGGCGACAGTTACAGGAGGACAGTATGCTAGTAAGGAACAAGTTCCAATTAGG
AAATTCTATCGTGTTAACAATTACGTGGTGTATAATCACCAGGAAGCTGGGAAGTATGAA
AATCACACTGAGAATGCTTTGTTGTTGTATATGGCATGTACTCATGCCTCTAACCCTGTG
TATGCTACTTTGAAAGTTAGGAGTTACTTCTACGATTCTGTAACGAATTAA
>KT390337
ATGTCGAAGCGTCCTGCCGATATCGTCATTTCCACCCCCGCGTCGAAGGTGCGTCGTCGA
CTGAACTTCGACAGCCCCTATTCAACCCGTGCAGTTGCCCCCACTGTCCGCGTCACAAAA
TCACGAATATGGGCCAACAGACCCATGTACCGGAAGCCCAGAATGTACAGGATGTACAGA
AGCCCTGATGTTCCTACAGGATGTGAAGGCCCATGTAAGGTGCAGTCTTTTGATGCGAAG
AACGATATTGGTCACATGGGTAAGGTTATCTGTCTATCTGATGTTACTAGGGGTATTGGG
CTGACCCATCGAGTAGGGAAACGTTTTTGCGTGAAGTCATTGTATTTTGTTAGCAAGATA
TGGATGGATGAGAATATTAAGACTAAGAACCATACGAACACCGTTATGTTTTGGATCGTG
AGAGACAGGCGTCCTACAGGCACCCCCTATGATTTCCAGCAAGTGTTCAATGTGTATGAC
AACGAGCCTTCTACGGCTACAGTAAAGAACGACCAGCGTGATTCATTCCAGGTCTTGAGG
AGGTTTCAGGCGACAGTTACAGGAGGACAGTATGCTAGTAAGGAACAAGTTCCAATTAGG
AAATTCTATCGTGTTAACAATTACGTGGTGTATAATCACCAGGAAGCTGGGAAGTATGAA
AATCACACTGAGAATGCTTTGTTGTTGTATATGGCATGTACTCATGCCTCTAACCCTGTG
TATGCTACTTTGAAAGTTAGGAGTTACTTCTACGATTCTGTAACGAATTAA
>KT390345
ATGTCGAAGCGTCCTGCCGATATCGTCATTTCTACCCCCGCGTCGAAGGTGCGTCGTCGA
CTGAACTTCGACAGCCCCTATTCAACCCGTGCAGTTGCCCCCACTGTCCGCGTCACAAAA
TCACGAATATGGGCCAACAGACCCATGTACCGGAAGCCCAGAATGTACAGGATGTACAGA
AGCCCTGATGTTCCTTCAGGATGTGAAGGCCCATGTAAGGTGCAGTCTTTTGATGCGAAG
AACGATATTGGTCACATGGGTAAGGTTATCTGTCTATCTGATGTTACTAGGGGTATGGGG
CTGACCCATCGAGTAGGGAAACGTTTTTGCGTGAAGTCATTGTATTTTGTTGGCAAGATA
TGGATGGATGAGAATATTAAGACTAAGAACCATACGAACACCGTTATGTTATGGATCGTG
AGAGACAGGCGTCCTACAGGCACTCCCTACGATTTCCAGCATGTGTTCAATTTTTATGAC
AACGAGCCTTCTACGGCTACTGTAAAGAACGACCAGCGTGATTCATTCCATGTTTTGAGG
AGGTTTCAGGCGACAGTTACAGGAGGACAGTATGCTTGTAAGGAACAAGTTCCAATTAGG
AAATTCTATCGTGTTAACAATTACGTGGTTTATAATCACCAAGAAGCTGGGAAGTATGAA
AATCACACTGAGAATGCGTTGTTGTTGTATATGGCATGTACTCATGCATCTAACCCTGTG
TACGCTACTTTGAAAGTTAGGAGTTACTTCTACGATTCTGTAACGAATTAA
>KT390342
ATGTCGAAGCGTCCTGCCGATATCGTCATTTCTACCCCCGCGTCGAAGGTGCGTCGTCGA
CTGAACTTCGACAGCCCCTATTCAACCCGTGCAGTTGCCCCCACTGTCCGCGTCACAAAA
TCACGAATATGGGCCAACAGACCCATGTACCGGAAGCCCAGAATGTACAGGATGTACAGA
AGCCCTGATGTTCCTAGAGGATGTGAAGGCCCATGTAAGGTGCAGTCTTTTGATGCGAAG
AACGATATTGGTCACATGGGTAAGGTTATCTGTCTATCTGATGTTACTAGGGGTATGGGG
CTGACCCATCGAGTAGGGAAACGTTTTTGCGTGAAGTCATTGTATTTTGTTGGCAAGATA
TGGATGGATGAGAATATTAAGACTAAGAACCATACGAACACCGTTATGTTTTGGATCGTG
AGAGACAGGCGTCCTACAGGCACCCCCTACGATTTCCAGCAAGTGTTCAATGTTTACGAC
AACGTGCCTTCTACGACTACTGTAAAGAACGACCAGCGTGATTTATTCCCGGTTTTGAGG
AGGTTTCAGGCGACAGTTACAGGAGGACAGTATGCTTGTAAGGAACAAGTTCCAATTAGG
AAATTCTATCGTGTTAACAATTACGTGGTTTATCATCACCAGGAAGCTGGGAAGTATGAA
AATCACACTGAGAATGCTTTGTTGTTGTATATGGCATGTACTCATGCCTCTAACCCTGTG
TACGCTACTTTGAAAGTTAGGAGTTACTTCTACGATTCTGTAACGAATTAA
>KT390328
ATGTCGAAGCGTCCTGCCGATATCGTCATTTCTACCCCCGCGTCGAAGGTGCGTCGTCGA
CTGAACTTCGACAGCCCCTATTCAACCCGTGCAGTTGCCCCCACTGTCCGCGTCACAAAA
TCACGAATATGGGCCAACAGACCCATGTACCGGAAGCCCAGAATGTACAGGATGTACAGA
AGCCCTGATGTTCCTAGAGGATGTGAAGGCCCATGTAAGGTGCAGTCTTTTGATGCGAAG
AACGATATTGGTCACATGGGTAAGGTTATCTGTCTATCTGATGTTACTAGGGGTATGGGG
CTGACCCATCGAGTAGGGAAACGTTTTTGCGTGAAGTCATTGTATTTTGTTGGCAAGATA
TGGATGGATCAGAATATTAAGACTAAGAACCATACGAACACCGTTATGTTTTGGATCGTG
AGAGACAGGCGTCCTACAGGCACCCCCTACGATTTCCAGCAAGTGTTCAATGTTTATGAC
AACGAGCCTTCTACGGCTACTGTAAAGAACGACCAGCGTGATTCATTCCAGGTTTTGAGG
AGGTTTCAGGCGACAGTTACAGGAGGACAGTATGCTTGTAAGGAACAAGTTCCAATTAGG
AAATTCTATCGTGTTAACAATTACGTGGTGTATAATCACCAGGAAGCTGGGAAGTATGAA
AATCACACTGAGAATGCTTTGTTGTTGTATATGGCATGTACTCATGCCTCTAACCCTGTG
TATGCTACTTTGAAAGTTAGGAGTTACTTCTACGATTCTGTAACGAATTAA
>KT390340
ATGTCGAAGCGTCCTGCCGATATCGTCATTTCTACCCCCGCGTCGAAGGTGCGTCGTCGA
CTGAACTTCGACAGCCCCTATTCAACCCGTGCAGTTGCCCCCACTGTCCGCGTCACAAAA
TCACGAATATGGGCCAACAGACCCATGTACCGGAAGCCCAGAATGTACAGGATGTACAGA
AGCCCTGATGTTCCTACAGGATGTGAAGGCCCATGTAAGGTGCAGTCTTTTGATGCGAAG
AACGATATTGGTCACATGGGTAAGGTTATCTGTCTATCTGATGTTACTAGGGGTATGGGG
CTGACCCATCGAGTAGGGAAACGTTTTTGCGTGAAGTCATTGTATTTCGTTGGCAAGCTA
TACACGGATGAGAATATTAATACTAAGAACCATACGAACACTGTTATTTTTTGGATTGGA
AGAGACAGGCGTCTGACAGGCACCCCCTACGATTTCCAGCAAGTGTACAATGTTTATAAC
AACGAGCCTTCTACGGCTACAGTAAAGAACGACCAGCGTGATCGATTCCAGGTTTTGAGG
AGGTTTCAGGCGACAGTTACAGGAGGACAGTATGCTTGTAAGGAACAAGTTCCAATTAGG
AAATTCTATCGTGTTAACAATTACGTGGTGTATAATCACCAGGAAGCTGGGAAGTATGAA
AATCACACTGAGAATGCTTTGTTGTCGTATATGGCATGTACTCATGCCTATAACCCTGTG
TATGCTACTTTGAAAGTTAGGAGTTACTTCTATGATTCTGTAACGAATTAA
>KT390339
ATGTCGAAGCGTCCTGCCGATATCGTCATTTCTACCCCCGCGTCGAAGGTGCGTCGTCGA
CTGAACTTCGACAGCCCGTATTCAACCCGTGCAGTTGCCCCCACTGTCCGCGTCACAAAA
TCACGAATATGGGCCAACAGACCCATGTACCGGAAGCCCAGAATGTACAGGATGTACAGA
AGCCCTGATGTTCCTACAGGATGTGAAGGCCCATGTAAGGTGCAGTCTTTTGATGCGAAG
AACGATATTGGTCACATGGGTAAGGTTATCTGTCTATCTGATGTTACTAGGGGTATTGGG
CTGACCCATCGAGTAGGGAAACGTTTTTGCGTGAAGTCATTGTATTTTGTTGGCAAGCTA
TACATGGATGAGAATATTAATACTAAGAACCATACGAACACTGTTATTTTTTGGATTGGA
AGAGACAGGCGTCTGACAGGCACCCCCTACGATTTCCAGCAAGTGTACAATGTTTATGAC
AACGAGCCTTCTACGGCTACAGTAAAGAACGACCAGCGTGATCGATTCCAGGTTTTGAGG
AGGTTTCAGGCGACAGTTACAGGAGGACAGTATGCTTGTAAGGAACAAGTTCCAATTAGG
AAATTCTATCGTGTTAACAATTACGTGGTGTATAATCACCAGGAAGCTGGGAAGTATGAA
AATCACACTGAGAATGCTTTGTTGTTGTATATGGCATGTACTCATGCCTCTAACCCTGTG
TATGCTACTTTGAAAGTTAGGAGTTACTTCTACGATTCTGTAACGAATTAA
>KC019309
ATGTCGAAGCGTCCTGCCGATATCGTCATTTCTACCCCCGCGTCGAAGGTGCGTCGTCGA
CTGAACTTCGACAGCCCGTATTCAACCCGTGCAGTTGCCCCCACTGTCCGCGTCACAAAA
TCACGAATGTGGGCCAACAGACCCATGTACCGGAAGCCCAGAATGTACAGGATGTACAGA
AGCCCTGATGTTCCTAGAGGATGTGAAGGCCCATGTAAGGTGCAGTCTTTTGATGCGAAG
AACGATATTGGTCACATGGGTAAGGTTATCTGTCTATCTGATGTTACTAGGGGTATGGGG
CTGACCCATCGAGTAGGGAAACGTTTTTGCGTGAAGTCATTGTATTTTGTTGGCAAGATA
TGGATGGATGAGAATATTAAGTCTAAGAACCATACGAACACCGTTATGTTTTGGATCGTG
AGAGACAGGCGTCCTACAGGCACCCCCTACGATTTCCAGCAAGTGTTCAATGTTTATGAC
AACGAGCCTTCTACGGCTACTGTAAAGAACGACCAGCGTGATCGATTCCAGGTTTTGAGG
AGGTTTCAGGCGACAGTTACAGGAGGACAGTATGCTTGTAAGGAACAAGTTCCAATTAGG
AAATTCTATCGTGTTAACAATTACGTGGTGTATAATCACCAGGAAGCTGGGAAGTATGAA
AATCACACTGAGAATGCTTTGTTGTTGTATATGGCATGTACTCATGCCTCTAACCCTGTG
TATGCTACTTTGAAAGTTAGGAGTTACTTCTACGATTCTGTAACGAATTAA
>KC019308
ATGTCGAAGCGTCCTGCCGATATCGTCATTTCTACCCCCGCGTCGAAGGTGCGTCGTCGA
CTGAACTTCGACAGCCCGTATTCAACCCGTGCAGTTGCCCCCACTGTCCGCGTCACAAAA
TCACGAATGTGGGCCAACAGACCCATGTACCGGAAGCCCAGAATGTACAGGATGTACAGA
AGCCCTGATGTTCCTAGAGGATGTGAAGGCCCATGTAAGGTGCAGTCTTTTGATGCGAAG
AACGATATTGGTCACATGGGTAAGGTTATCTGTCTATCTGATGTTACTAGGGGTATGGGG
CTGACCCATCGAGTAGGGAAACGTTTTTGCGTGAAGTCATTGTATTTTGTTGGCAAGATA
TGGATGGATGAGAATATTAAGACTAAGAACCATACGAACACCGTTATGTTTTGGATCGTG
AGAGACAGGCGTCCTACAGGCACCCCCTACGATTTCCAGCAAGTGTTCAATGTTTATGAC
AACGAGCCTTCTACGGCTACTGTAAAGAACGACCAGCGTGATCGATTCCAGGTTTTGAGG
AGGTTTCAGGCGACAGTTACAGGAGGACAGTATGCTTGTAAGGAACAAGTTCCAATTAGG
AAATTCTATCGTGTTAACAATTACGTGGTGTATAATCACCAGGAAGCTGGGAAGTATGAA
AATCACACTGAGAATGCTTTGTTGTTGTATATGGCATGTACTCATGCCTCTAACCCTGTG
TATGCTACTTTGAAAGTTAGGAGTTACTTCTACGATTCTGTAACGAATTAA
>KT390335
ATGTCGAAGCGTCCTGCCGATATCGTCATTTCTACCCCCGCGTCGAAGGTGCGTCGTCGA
CTGAACTTCGACAGCCCGTATTCAACCCGTGCAGTTGCCCCCACTGTCCGCGTCACAAAA
TCACGAATGTGGGCCAACAGACCCATGTACCGGAAGCCCAGAATGTACAGGATGTACAGA
AGCCCTGATGTTCCTACAGGATGTGAAGGCCCATGTAAGGTGCAGTCTTTTGATGCGAAG
AACGATATTGGTCACATGGGTAAGGTTATCTGTCTATCTGATGTTACTAGGGGTATGGGG
CTGACCCATCGAGTAGGGAAACGTTTTAGCGTGAAGTCATTGTATTTTGTTGGCAAGATA
TGGATGGATGAGAATATTAAGACTAAGAACCATACGAACACCGTTATGTTTTGGATCGTG
AGAGACAGGCGTCCTACAGCCACCCCCTACGATTTCCAGCAAGTGTTCAATGTTTATGAC
AACGAGCCTTCTACGGCTACTGTAAAGAACGACCAGCGTGATCGATTCCAGGTTTTGAGG
AGGTTTCAGGCGACAGTTACAGGAGGACAGTATGCTTGTAAGGAACAAGTTCCAATTAGG
AAATTCTATCGTGTTAACAATTACGTGGTGTATAATCACCAGGAAGCTGGGAAGTATGAA
AATCACACTGAGAATGCTTTGTTGTTGTATATGGCATGTACTCATGCCTCTAACCCTGTG
TATGCTACTTTGAAAGTTAGGAGTTACTTCTACGATTCTGTAACGAATTAA
>KT390308
ATGTCGAAGCGTCCTGCCGATATCGTCATTTCTACCCCCGCGTCGAAGGTGCGTCGTCGA
CTGAACTTCGACAGCCCGTATTCAACCCGTGCAGTTGCCCCCACTGTCCGCGTCACAAAA
TCACGAATGTGGGCCAACAGACCCATGTACCGGAAGCCCAGAATGTACAGGATATACAGA
AGCCCTGATGTTCCTAGAGGATGTGAAGGCCCATGTAAGGTGCAGTCTTTTGATGCGAAG
AACGATATTGGTCACATGGGTAAGGTTATCTGTCTATCTGATGTTACTAGGGGTATTGGG
CTGACCCATCGAGTAGGGAAACGTTTTTGCGTGAAGTCATTGTATTTTGTTGGCAAGATA
TGGATGGATGAGAATATTAAGACTAAGAACCATACGAACACCGTTATGTTTTGGATCGTG
AGAGACAGGCGTCCTACAGGCACCCCCTACGATTTCCAGCAAGTGTTCAATGTTTATGAC
AACGAGCCTTCTACGGCTACTGTAAAGAACGACCAGCGTGATCGATTCCAGGTTTTGAGG
AGGTTTCAGGCGACAGTTACAGGAGGACAGTATGCTTGTAAGGAACAAGTTCCAATTAGG
AAATTCTATCGTGTTAACAATTACGTGGTGTATAATCACCAGGAAGCTGGGAAGTATGAA
AATCACACTGAGAATGCTTTGTTGTTGTATATGGCATGTACTCATGCCTCTAACCCTGTG
TATGCTACTTTGAAAGTTAGGAGTTACTTCTACGATTCTGTAACGAATTAA
>KP208672
ATGTCGAAGCGTCCTGCCGATATCTTCATTTCTACCCCCGCGTCGAAGGTGCGTCGTCGA
CTGAACTTCGACAGCCCGTATTCAACCCGTGCAGTTGCCCCCACTGTCCGCGTCACAAAA
TCACGAATGTGGGCCAACAGACCCATGTACCGGAAGCCCAGAATGTACAGGATATACAGA
AGCCCTGATGTTCCTAGAGGATGTGAAGGCCCATGTAAGGTGCAGTCTTTTGATGCGAAG
AACGATATTGGTCACATGGGTAAGGTTATCTGTCTATCTGATGTTACTAGGGGTATTGGG
CTGACCCATCGAGTAGGGAAACGTTTTTGCGTGAAGTCATTGTATTTTGTTGGCAAGATA
TGGATGGATGAGAATATTAAGACTAAGAACCATACGAACACCGTTATGTTTTGGATCGTG
AGAGACAGGCGTCCTACAGGCACCCCCTACGATTTCCAGCAAGTGTTCAATGTTTATGAC
AACGAGCCTTCTACGGCTACTGTAAAGAACGACCAGCGTGATCGATTCCAGGTTTTGAGG
AGGTTTCAGGCGACAGTTACAGGAGGACAGTATGCTTGTAAGGAACAAGTTCCAATTAGG
AAATTCTATCGTGTTAACAATTACGTGGTGTATAATCACCAGGAAGCTGGGAAGTATGAA
AATCACACTGAGAATGCTTTGTTGTTGTATATGGCATGTACTCATGCCTCTAACCCTGTG
TATGCTACTTTGAAAGTTAGGAGTTACTTCTACGATTCTGTAACGAATTAA
>KT390458
ATGTCGAAGCGTCCTGCCGATATCGTCATTTCTACCCCCGCGTCGAAGGTGCGTCGTCGA
CTGAACTTCGACAGCCCGTATTCAACCCGTGCAGTTGCCCCCACTGTCCGCGTCACAAAA
TCACGAATGTGGGCCAACAGACCCATGTACCGGAAGCCCAGAATGTACAGGATATACAGA
AGCCCTGATGTTCCAAGAGGATGTGAAGGCCCATGTAAGGTGCAGTCTTTTGATGCGAAG
AACGATATTGGTCACATGGGTAAGGTTATCTGTCTATCTGATGTTACTAGGGGTATTGGG
CTGACCCATCGAGTAGGGAAACGTTTTTGCGTGAAGTCATTGTATTTTGTTGGCAAGATA
TGGATGGATGAGAATATTAAGACTAAGAACCATACGAACACCGTTATGTTTTGGATCGTG
AGAGACAGGCGTCCTACAGGCACCCCCTACGATTTCCAGCAAGTGTTCAATGTTTATGAC
AACGAGCCTTCTACGGCTACTGTAAAGAACGACCAGCGTGATCGATTCCAGGTTTTGAGG
AGGTTTCAGGCGACAGTTACAGGAGGACAGTATGCTTGTAAGGAACAAGTTCCAATTAGG
AAATTCTATCGTGTTAACAATTACGTGGTGTATAATCACCAGGAAGCTGGGAAGTATGAA
AATCACACTGAGAATGCTTTGTTGTTGTATATGGCATGTACTCATGCCTCTAACCCTGTG
TATGCTACTTTGAAAGTTAGGAGTTACTTCTACGATTCTGTAACGAATTAA
>KT390304
ATGTCGAAGCGTCCTGCCGATATCGTCATTTCTACCCCCGCGTCGAAGGTGCGTCGTCGA
CTGAACTTCGACAGCCCGTATTCAACCCGTGCAGTTGCCCCCACTGTCCGCGTCACAAAA
TCACGAATGTGGGCCAACAGACCCATGTACCGGAAGCCCAGAATGTACAGGATATACAGA
AGCCCTGATGTTCCTTGTGGATGTGAAGGCCCATGTAAGGTGCAGTCTTTTGATGCGAAG
AACGATATTGGTCACATGGGTAAGGTTATCTGTCTATCTGATGTTACTAGGGGTATTGGG
CTGACCCATCGAGTAGGGAAACGTTTTTGCGTGAAGTCATTGTATTTTGTTGGCAAGATA
TGGATGGATGAGAATATTAAGACTAAGAACCATACGAACACCGTTATGTTTTGGATCGTG
AGAGACAGGCGTCCTACAGGCACCCCCTACGATTTCCAGCAAGTGTTTAATGTTTATGAC
AACGAGCCTTCTACGGCTACTGTAAAGAACGACCAGCGTGATCGATTCCAGGTTTTGAGG
AGGTTTCAGGCGACAGTTACAGGAGGACAGTATGCTTGTAAGGAACAAGTTCCAATTAGG
AAATTCTATCGTGTTAACAATTACGTGGTGTATAATCACCAGGAAGCTGGGAAGTATGAA
AATCACACTGAGAATGCTTTGTTGTTGTATATGGCATGTACTCATGCCTCTAACCCTGTG
TATGCTACTTTGAAAGTTAGGAGTTACTTCTACGATTCTGTAACGAATTAA
>KT390338
ATGTCGAAGCGTCCTGCCGATATCGTCATTTCCACCCCCGCGTCGAAGGTGCGTCGTCGA
CTGAACTTCGACAGCCCGTATTCAACCCGTGCAGTTGCCCCCACTGTCCGCGTCACAAAA
TCACGAATGTGGGCCAACAGACCCATGTACCGGAAGCCCAGAATGTACAGGATATACAGA
AGCCCTGATGTTCCTACAGGATGTGAAGGCCCATGTAAGGTGCAGTCTTTTGATGCGAAG
AACGATATTGGTCACATGGGTAAGGTTATCTGTCTATCTGATGTTACTAGGGGTATTGGG
CTGACCCATCGAGTAGGGAAACGTTTTTGCGTGAAGTCATTGTATTTTGTTTGCAAGATA
TGGATGGATGAGAATATCAAGACCAAGAACCATACGAACACCGTTATGTTTTGGATCGTG
AGAGACAGGCGTCTTACACGCACCCCCTACGATTTCCAGCAAGTATTCAATGTTTATGAC
AACGAGCTTTCTACGGCTACTGTAAAGAACGACCAGCGTGATTCATTCCAGGTTTTGAGG
AGGTTTCAGGCGACAGTTACAGGAGGACAGTATGCTTGTAAGGAACAAGTTCCAATTAGG
AAATTCTATCGTGTTAACAATTACGTGGTGTATAATCACCAGGAAGCTGGGAAGTATGAA
AATCACACTGAGAATGCTTTGTTGTTGTATATGGCATGTACTCATGCCTCTAACCCTGTG
TATGCTACTTTGAAAGTTAGGAGTTACTTCTACGATTCTGTAACAAATTAA
>KT390334
ATGTCGAAGCGTCCTGCCGATATCGTCATTTCCACCCCCGCGTCGAAGGTGCGTCGTCGA
CTGAACTTCGACAGCCCGTATTCAACCCGTGCAGTTGCCCCCACTGTCCGCGTCACAAAA
TCACGAATGTGGGCCAACAGACCCATGTACCGGAAGCCCAGAATGTACAGGATATACAGA
AGCCCTGATGTTCCTACAGGATGTGAAGGCCCATGTAAGGTGCAGTCTTTTGATGCGAAG
AACGATATTGGTCACATGGGTAAGGTTATCTGTCTATCTGATGTTACTAGGGGTATTGGG
CTGACCCATCGAGTAGGGAAACGTTTTTGCGTGAAGTCATTGTATTTTGTTGGCAAGATA
TGGATGGATGAGAATATTAAGACTAAGAACCATACGAACACCGTTATGTTTTGGATCGTG
AGAGACAGGCGTCCTACAGGCACCCCCTACGATTTCCAGCAAGTGTTCAATGTTTATGAC
AACGAGCCTTCTACGGCTACTGTAAAGAACGACCAGCGTGATCGATTCCAGGTTTTGAGG
AGGTTTCAGGCGACAGTTACAGGAGGACAGTATGCTTGTAAGGAACAAGTTCCAATTAGG
AAATTCTATCGTGTTAACAATTACGTTGTGTATAATCACCAGGAAGCTGGGAAGTATGAA
AATCACACTGAGAATGCTTTGTTGTTGTATATGGCATGTACTCATGCCTCTAACCCTGTG
TATGCTACTTTGAAAGTTAGGAGTTACTTCTACGATTCTGTAACGAATTAA
>KT390311
ATGTCGAAGCGAGCTGCCGATATCGTCATTTCTACGCCCGCGTCGAAAGTACGTCGGCGT
CTGAACTTCGGCAGCCCATATTCAACCCGTGCAGTTGCCCCCACTGTCCGCGTCACAAAA
TCACGAATATGGGCCAACAGACCCATGTACCGGAAGCCCAGAATGTACAGGATGTACAGA
AGCCCTGATGTTCCTACAGGATGTGAAGGCCCATGTAAGGTGCAGTCTTTTGATGCGAAG
AACGATATTGGTCACATGGGTAAGGTTATCTGTCTATCTGATGTTACTAGGGGTATTGGG
CTGACCCATCGAGTAGGGAAACGTTTTTGCGTGAAGTCATTGTATTTTGTTGGCAAGATA
TGGATGGATGAGAATATTAAGACTAAGAACCATACGAACACCGTTATGTTTTGGATCGTG
AGAGACAGGCGTCCTACAGGCACCCCCTACGATTTTCAGCAAGTGTTCAATGTTTATGAC
AACGAGCCTTCTACGGCTACTGTAAAGAACGACCAGCGTGATCGATTCCAGGTTTTGAGG
AGGTTTCAGGCGACAGTTACAGGAGGACAGTATGCTTGTAAGGAACAAGTTCCAATTAGG
AAATTCTATCGTATTAACAATTACGTGGTTTATAATCACCAAGAAGCTGGGAAGTATGAA
AATCACACTGAGAATGCTTTGTTGTTGTATATGGCATGTACTCATGCCTCTAACCCTGTG
TACGCTACTTTGAAAGTTAGGAGTTACTTCTACGATTCTGTAACGAATTAA
>KT390319
ATGTCGAAGCGTCCTGCCGATATCGTCATTTCTACCCCCGCGTCGAAGGTGCGTCGTCGT
CTGAACTTCGACAGCCCATACTCCACCCGTGCAGTTGCCCCCACTGTCCGCGTCACAAAA
TCACGAACATGGGCCAACAGACCCATGTACCGGAAGCCCAGAATGTACAGGATGTACAGA
AGCCCTGATGTTCCTACAGGATGTGAAGGCCCATGTAAGGTGCAGTCTTTTGAATCGAAG
CACGATATTGGTCACATGGGTAAGGTAATGTGTATATCTGATGTTACTAGGGGTATTGGG
CTGACCCATCGAGTAGGGAAACGTTTTTGCGTGAAGTCATTGTATTTTGTTGGCAAGATA
TGGATGGATGAGAATATTAAGACTAAGAACCATACGAACACCGTTATGTTTTGGATCGTG
AGAGACAGGCGTCCTACAGGCACCCCCTACGATTTCCAGCAAGTGTTCAATGTTTATGAC
AACGAGCCTTCTACGGCTACTGTAAAGAACGACCAGCGTGATCGATTCCAGGTTTTGAGG
AGGTTTCAGGCGACAGTTACAGGAGGACAGTATGCTTGTAAGGAACAAGTTCCAATTAGG
AAATTCTATCGTGTTAACAATTACGTGGTGTATAATCACCAGGAAGCTGGGAAGTATGAA
AATCACACTGAGAATGCTTTGTTGTTGTATATGGCATGTACTCATGCCTCTAACCCTGTG
TATGCTACTTTGAAAGTTAGGAGTTACTTCTACGATTCTGTAACGAATTAA
>KT390309
ATGTCGAAGCGAGCTGCCGATATCGTCATTTCTACGCCCGCGTCGAAAGTACGTCGGCGT
CTGAACTTCGGCAGCCCATACACCAGCCGTGCTGCTGCGCCCATTGTCCGCGTCACAAAA
CAACGAATGTGGGCCAACAGACCCATGTACCGGAAGCCCAGAATGTACAGGATATACAGA
AGCCCTGATGTTCCTACAGGATGTGAAGGCCCATGTAAGGTGCAGTCTTTTGATGCGAAG
AACGATATTGGTCACATGGGTAAGGTTATCTGTCTATCTGATGTTACTAGGGGTATTGGG
CTGACCCATCGAGTAGGGAAACGTTTTTGCGTGAAGTCATTGTATTTTGTTGGCAAGATA
TGGATGGATGAGAATATTAAGACTAAGAACCATACGAACACCGTTATGTTTTGGATCGTG
AGAGACAGGCGTCCTACAGGCACCCCCTACGATTTCCAGCAAGTGTTCAATGTTTATGAC
AACGAGCCTTCTACGGCTACTGTAAAGAACGACCAGCGTGATCGATTCCAGGTTTTGAGG
AGGTTTCAGGCGACAGTTACAGGAGGACAGTATGCTTGTAAGGAACAAGTTCCAATTAGG
AAATTCTATCGTGTTAACAATTACGTGGTGTATAATCACCAGGAAGCTGGGAAGTATGAA
AATCACACTGAGAATGCTTTGTTGTTGTATATGGCATGTACTCATGCCTCTAACCCTGTG
TATGCTACTTTGAAAGTTAGGAGTTACTTCTACGATTCTGTAACGAATTAA
>KT390313
ATGTCGAAGCGAGCTGCCGATATCGTCATTTCTACGCCCGCGTCGAAAGTACGTCGGCGT
CTGAACTTCGGCAGCCCATACACCAGCCGTGCTGCTGCGCCCATTGTCCGCGTCACAAAA
CAACAGGCATGGACAAACAGGCCTATGAACAGGAAGCCCAGAATGTATCGGATGTACAGA
AGTCCGGATGTTCCAAGGGGTTGTGAGGGTCCCTGTAAGGTACAATCCTTTGAGTCTAGA
CACGATGTTGTTCATATTGGTAAGGTAATGTGTATTTCTGATGTTACGCGTGGAGTCGGT
TTGACCCACCGTATAGGTAAGCGTTTTTGTGTCAAGTCATTGTATTTTGTTGGCAAGATA
TGGATGGATGAGAATATTAAGACTAAGAACCATACGAACACCGTTATGTTTTGGATCGTG
AGAGACAGGCGTCCTACAGGCACCCCCTACGATTTCCAGCAAGTGTTCAATGTTTATGAC
AACGAGCCTTCTACGGCTACTGTAAAGAACGACCAGCGTGATCGATTCCAGGTTTTGAGG
AGGTTTCAGGCGACAGTTACAGGAGGACAGTATGCTTGTAAGGAACAAGTTCCAATTAGG
AAATTCTATCGTGTTAACAATTACGTGGTGTATAATCACCAGGAAGCTGGGAAGTATGAA
AATCACACTGAGAATGCTTTGTTGTTGTATATGGCATGTACTCATGCCTCTAACCCTGTG
TATGCTACTTTGAAAGTTAGGAGTTACTTCTACGATTCTGTAACGAATTAA
>KT390312
ATGTCGAAGCGAGCTGCCGATATCGTCATTTCTACGCCCGCGTCGAAAGTACGTCGGCGT
CTGAACTTCGGCAGCCCATACACCAGCCGTGCTGCTGCGCCCATTGTCCGCGTCACAAAA
CAACAGGCATGGACAAACAGGCCTATGAACAGGAAGCCCAGAATGTATCGGATGTACAGA
AGTCCGGATGTTCCAAGGGGTTGTGAGGGTCCCTGTAAGGTACAATCCTTTGAGTCTAGA
CACGATGTTGTTCATATTGGTAAGTTTATCTGTATTTCTGATGTTACGCGTGGAGTCGGT
TTGACCCACCGTATAGGTAAGCGTTTTTGTGTCAAGTCAGTTTATGTTGTAGGTAAGATA
TGGATGGATGAGAATATTAAGACTAAGAACCATACGAACACCGTTATGTTTTGGATCGTG
AGAGACAGGCGTCCTACAGGCACCCCCTACGATTTCCAGCAAGTGTTCAATGTTTATGAC
AACGAGCCTTCTACGGCTACTGTAAAGAACGACCAGCGTGATCGATTCCAGGTTTTGAGG
AGGTTTCAGGCGACAGTTACAGGAGGACAGTATGCTTGTAAGGAACAAGTTCCAATTAGG
AAATTCTATCGTGTTAACAATTACGTGGTGTATAATCACCAGGAAGCTGGGAAGTATGAA
AATCACACTGAGAATGCTTTGTTGTTGTATATGGCATGTACTCATGCCTCTAACCCTGTG
TATGCTACTTTGAAAGTTAGGAGTTACTTCTACGATTCTGTAACGAATTAA
>KT390315
ATGTCGAAGCGAGCTGCCGATATCGTCATTTCTACGCCCGCGTCGAAAGTACGTCGGCGT
CTGAACTTCGGCAGCCCATACACCAGCCGTGTTGCTGCGCCCATTGTCCGCGTCACAAAA
CAACAGGCATGGACAAACAGGCCTATGAACAGGAAGCCCAGAATGTATCGGATGTACAGA
AGTCCGGATGTTCCAAGGGGTTGTGAGGGTCCCTGTAAGGTACAATCCTTTGAGTCTAGA
CACGATGTTGTTCATATTGGTAAGGTAATGTGTATTTCTGATGTTACGCGTGGAGTCGGT
TTGACCCACCGTATAGGTAAGCGTTTTTGCGTGAAGTCATTGTATTTTGTTGGCAAGATA
TGGATGGATGAGAATATTAAGACTAAGAACCATACGAACACCGTTATGTTTTGGATCGTG
AGAGACAGGCGTCCTACAGGCACCCCCTACGATTTCCAGCAAGTGTTCAATGTTTATGAC
AACGAGCCTTCTACGGCTACTGTAAAGAACGACCAGCGTGATCGATTCCAGGTTTTGAGG
AGGTTTCAGGCGACAGTTACAGGAGGACAGTATGCTTGTAAGGAACAAGTTCCAATTAGG
AAATTCTATCGTGTTAACAATTACGTGGTGTATAATCACCAGGAAGCTGGGAAGTATGAA
AATCACACTGAGAATGCTTTGTTGTTGTATATGGCATGTACTCATGCCTCTAACCCTGTG
TATGCTACTTTGAAAGTTAGGAGTTACTTCTACGATTCTGTAACGAATTAA
>KT390316
ATGTCGAAGCGAGCTGCCGATATCGTCATTTCTACGCCCGCGTCGAAAGTACGTCGGCGT
CTGAACTTCGGCAGCCCATACACCAGCCGTGCTGCTGCGCCCATTGTCCGCGTCACAAAA
CAACAGGCATGGACAAACAGGCCTATGAACAGGAAGCCCAGAATGTATCGGATGTACAGA
AGTCCGGATGTTCCAAGGGGTTGTGAGGGTCCCTGTAAGGTACAGTCTTTTGATGCTAGA
CACGATGTTGTTCATATGGGTAAGGTTATGTGTCTATCTGATGTTACTAGGGGTATTGGG
CTGACCCATCGAGTAGGGAAACGTTTTTGCGTGAAGTCATTGTATTTTGTTGGCAAGATA
TGGATGGATGAGAATATTAAGACTAAGAACCATACGAACACCGTTATGTTTTGGATCGTG
AGAGACAGGCGTCCTACAGGCACCCCCTACGATTTCCAGCAAGTGTTCAATGTTTATGAC
AACGAGCCTTCTACGGCTACTGTAAAGAACGACCAGCGTGATCGATTCCAGGTTTTGAGG
AGGTTTCAGGCGACAGTTACAGGAGGACAGTATGCTTGTAAGGAACAAGTTCCAATTAGG
AAATTCTATCGTGTTAACAATTACGTGGTGTATAATCACCAGGAAGCTGGGAAGTATGAA
AATCACACTGAGAATGCTTTGTTGTTGTATATGGCATGTACTCATGCCTCTAACCCTGTG
TATGCTACTTTGAAAGTTAGGAGTTACTTCTACGATTCTGTAACGAATTAA
>KT390326
ATGTCGAAGCGAGCTGCCGATATCGTCATTTCTACGCCCGCGTCGAAAGTACGCCGGCGT
CTGAACTTCGCCAGCCCATACACCAGCCGTGCTGCTGCCCCCATTGTCCGCGTCACAAAA
CAACAGGCATGGACAAACAGGCCTATGAACAGGAAACCCAGAATGTACCGGATGTACAGA
AGTCCGGATGTTCCAAGGGGATGTGAGGGTCCCTGTAAGGTACAGTCGTTTGATGCGAAG
AACGATATTGTTCACATTGGTAAGGTTATCTGTCTATCTGATGTTACTAGGGGTAATGGG
CTGACCCATCGAGTAGGGAAACGTTTTTGCGTGAAGTCATTGTATTTTGTTGGCAAGATA
TGGATGGATGAGAATATTAAGACTAAGAACCATACGAACACCGTTATGTTTTGGATCGTG
AGAGACAGGCGTCCTACAGGCACCCCCTACGATTTCCAGCAAGTGTTCAATGTTTATGAC
AACGAGCCTTCTACGGCTACTGTAAAGAACGACCAGCGTGATCGATTCCAGGTTTTGAGG
AGGTTTCAGGCGACAGTTACAGGAGGACAGTATGCTTGTAAGGAACAAGTTCCAATTAGG
AAATTCTATCGTATTAACAATTACGTGGTGTATAATCACCAGGAAGCTGGGAAGTATGAA
AATCACACTGAGAATGCTTTGTTGTTGTATATGGCATGTACTCATGCCTCTAACCCTGTG
TACGCTACTTTGAAAGTTAGGAGTTACTTCTACGATTCTGTAACGAATTAA
>KT390317
ATGTCGAAGCGAGCTGCCGATATCGTCATTTCTACGCCCGCGTCGAAAGTACGTCGGCGT
CTGAACTTCGGCAGCCCATACACCAGCCGTGCTGTTGCGCCCATTGTCCGCGTCACAAAA
CAACAGGCATGGACAAACAGGCCTATGAACAGGAAGCCCAGAATGTATCGGATGTACAGA
AGTCCGGATGTTCCAAGAGGATGTGAAGGCCCATGTAAGGTGCAGTCTTTTGATGCGAAG
AACGATATTGGTCACATGGGTAAGGTTATCTGTCTATCTGATGTTACTAGGGGTATTGGG
CTGACCCATCGAGTAGGGAAACGTTTTTGCGTGAAGTCATTGTATTTTGTTGGCAAGATA
TGGATGGATGAGAATATTAAGACTAAGAACCATACGAACACCGTTATGTTTTGGATCGTG
AGAGACAGGCGTCCTACAGGCACCCCCTACGATTTCCAGCAAGTGTTCAATGTTTATGAC
AACGAGCCTTCTACGGCTACTGTAAAGAACGACCAGCGTGATCGATTCCAGGTTTTGAGG
AGGTTTCAGGCGACAGTTACAGGAGGACAGTATGCTTGTAAGGAACAAGTTCCAATTAGG
AAATTCTATCGTGTTAACAATTACGTGGTGTATAATCACCAGGAAGCTGGGAAGTATGAA
AATCACACTGAGAATGCTTTGTTGTTGTATATGGCATGTACTCATGCCTCTAACCCTGTG
TATGCTACTTTGAAAGTTAGGAGTTACTTCTACGATTCTGTAACGAATTAA
