# Supplementary material for: Gene Overlapping as a Modulator of Begomovirus Evolution
Source: Microorganisms. 2022 Feb 4;10(2):366. doi: 10.3390/microorganisms10020366 (PMC8875319; doi:10.3390/microorganisms10020366)
Supplement: Supplementary file 1 [file microorganisms-10-00366-s001.zip › File S1/Okra_enation_leaf_curl_virus/DNA_AC4.fasta]

>KJ397533
CTAACTCCTTAATGACTCTAAGAGCCTCTGACTTACTGCCTGCGTTAAGTGCTGCGGCGT
AAGCGTCGTTGGCTGTCTGTTGTCCCCCTCTAGCAGATCGTCCGTCGATCTGAAACTCTC
CCCACTCGAGAGTGTCCCCGTCCTTGTCGATGTAGGATTTGACGTCGGAGCTGGATTTAG
CTCCCTGTATGTTCGGATGGAAATGTGCTGACCTGCTTGGGGAGACCAGGTCGAAGAATC
GCTGATTCTGGCACTTGTATTTCCCCTCGAACTGGATGAGCACGTGCAGATGAGGTTCCC
CATTTTCAT
>KJ397528
CTAACTCCTTAATGACTCTAAGAGCCTCTGACTTACTGCCTGCGTTAAGCGCTGCGGCGT
AAGCGTCGTTGGCTGTCTGTTGTCCCCCTCTAGCAGATCGTCCGTCGATCTGAAACTCTC
CCCACTCGAGAGTGTCCCCGTCCTTGTCGATGTAGGATTTGACGTCGGAGCTGGATTTAG
CTCCCTGTATGTTCGGATGGAAATGTGCTGACCTGCTTGGGAAGACCAGGTCGAAGAATC
GCTGATTCTGGCACTTGTATTTCCCCTCGAACTGGATGAGCACGTGCAGATGAGGTTCCC
CATTTTCAT
>KJ397532
CTAACTCCTTAATGACTCTAAGAGCCTCTGACTTACTGCCTGCGTTAAGCGCTGCGGCGT
AAGCGTCGTTGGCTGTCTGTTGTCCCCCTCTAGCAGATCGTCCGTCGATCTGAAACTCTC
CCCACTCGAGAGTGTCCCCGTCCTTGTCGATGTAGGATTTGACGTCGGAGCTGGATTTAG
CTCCCTGTATGTTCGGATGGAAATGTGCTGACCTGCTTGGGGAGACCAGGTCGAAGAATC
GCTGATTCTGGCACTTGTATTTCCCCTCGAACTGGATGAGCACGTGCAGATGAGGTTCCC
CATTTTCAT
>KJ397529
CTAACTCCTTAATGACTCTAAGAGCCTCTGACTTACTGCCTGCGTTAAGCGCTGCGGCGT
AAGCGTCGTTGGCTGTCTGTTGTCCCCCTCTAGCAGATCGTCCGTCGATCTGAAACTCTC
CCCACTCGAGAGTGTCCCCGTCCTTGTCGATGTAGGATTTGACGTCGGAGCTGGATTTAG
CTCCCTGTATGTTCGGATGGAAATGTGCTGACCTGCTTGGGGAGACCAGGTCGAAGAATC
GCTGATTCTGGCACTTGTATTTCCCCTCGAACTGGATGAGCACGTGCAGATGAGGTTCCC
CATTTTCAT
>KJ397531
CTAACTCCTTAATGACTCTAAGAGCCTCTGACTTACTGCCTGCGTTAAGCGCTGCGGCGT
AAGCGTCGTTGGCTGTCTGTTGTCCCCCTCTAGCAGATCGTCCGTCGATCTGAAACTCTC
CCCACTCGAGAGTGTCCCCGTCCTTGTCGATGTAGGATTTGACGTCGGAGCTGGATTTAG
CTCCCTGTATGTTCGGATGGAAATGTGCTGACCTGCTTGGGGAGACCAGGTCGAAGAATC
GCTGATTCTGGCACTTGTATTTCCCCTCGAACTGGATGAGCACGTGCAGATGAGGTTCCC
CATTTTCAT
>KJ397530
CTAACTCCTTAATGACTCTAAGAGCCTCTGACTTACTGCCTGCGTTAAGCGCTGCGGCGT
AAGCGTCGTTGGCTGTCTGTTGTCCCCCTCTAGCAGATCGTCCGTCGATCTGAAACTCTC
CCCACTCGAGAGTGTCCCCGTCCTTGTCGATGTAGGATTTGACGTCGGAGCTGGATTTAG
CTCCCTGTATGTTCGGATGGAAATGTGCTGACCTGCTTGGGGAGACCAGGTCGAAGAATC
GCTGATTCTGGCACTTGTATTTCCCCTCGAACTGGATGAGCACGTGCAGATGAGGTTCCC
CATTTTCAT
>KC019308
CTAACTCCTTAATGACTCTAAGAGCCTCTGACTTACTGCCTGCGTTAAGCGCTGCGGCGT
AAGCGTCGTTGGCTGTCTGTTGTCCCCCTCTAGCAGATCGTCCGTCGATCTGAAACTCTC
CCCACTCGAGAGTGTCCCCGTCCTTGTCGATGTAGGATTTGACGTCGGAGCTGGATTTAG
CTCCCTGTATGTTCGGATGGAAATGTGCTGACCTGCTTGGGGAGACCAGGTCGAAGAATC
GCTGATTCTGGCACTTGTATTTCCCCTCGAACTGGATGAGCACGTGCAGATGAGGTTCCC
CATTTTCAT
>KC019309
CTAACTCCTTAATGACTCTAAGAGCCTCTGACTTACTGCCTGCGTTAAGCGCTGCGGCGT
AAGCGTCGTTGGCTGTCTGTTGTCCCCCTCTAGCAGATCGTCCGTCGATCTGAAACTCTC
CCCACTCGAGAGTGTCCCCGTCCTTGTCGATGTAGGATTTGACGTCGGAGCTGGATTTAG
CTCCCTGTATGTTCGGATGGAAATGTGCTGACCTGCTTGGGGAGACCAGGTCGAAGAATC
GCTGATTCTGGCACTTGTATTTCCCCTCGAACTGGATGAGCACGTGCAGATGAGGTTCCC
CATTTTCAT
>KJ397527
CTAACTCCTTAATGACTCTAAGAGCCTCTGACTTACTGCCTGCGTTAAGCGCTGCGGCGT
AAGCGTCGTTGGCTGTCTGTTGTCCCCCTCTAGCAGATCGTCCGTCGATCTGAAACTCTC
CCCACTCGAGAGTGTCCCCGTCCTTGTCGATGTAGGATTTGACGTCGGAGCTGGATTTAG
CTCCCTGTATGTTCGGATGGAAATGTGCTGACCTGCTTGGGGAGACCAGGTCGAAGAATC
GCTGATTCTGGCACTTGTATTTCCCCTCGAACTGGATGAGCACGTGCAGATGAGGTTCCC
CATTTTCAT
>KP208672
CTAACTCCTTAATGACTCTAAGAGCCTCTGACTTACTGCCTGCGTTAAGCGCTGCGGCGT
AAGCGTCGTTGGCTGTCTGTTGTCCCCCTCTAGCAGATCGTCCGTCGATCTGAAACTCTC
CCCACTCGAGAGTGTCCCCGTCCTTGTCGATGTAGGATTTGACGTCGGAGCTGGATTTAG
CTCCCTGTATGTTCGGATGGAAATGTGCTGACCTGCTTGGGGAGACCAGGTCGAAGAATC
GCTGATTCTGGCACTTGTATTTCCCCTCGAACTGGATGAGCACGTGCAGATGAGGTTCCC
CATTTTCAT
>KT390333
CTAACTCCTTAATGACTCTAAGAGCCTCTGACTTACTGCCTGCGTTAAGCGCTGCGGCGT
AAGCGTCGTTGGCTGTCTGTTGTCCCCCTCTAGCAGATCGTCCGTCGATCTGAAACTCTC
CCCACTCGAGAGTGTCCCCGTCCTTGTCGATGTAGGATTTGACGTCGGAGCTGGATTTAG
CTCCCTGTATGTTCGGATGGAAATGTGCTGACCTGCTTGGGGAGACCAGGTCGAAGAATC
GCTGATTCTGGCACTTGTATTTCCCCTCGAACTGGATGAGCACGTGCAGATGAGGTTCCC
CAT------
>KT390337
CTAACTCCTTAATGACTCTAAGAGCCTCTGACTTACTGCCTGCGTTAAGCGCTGCGGCGT
AAGCGTCGTTGGCTGTCTGTTGTCCCCCTCTAGCAGATCGTCCGTCGATCTGAAACTCTC
CCCACTCGAGAGTGTCCCCGTCCTTGTCGATGTAGGATTTGACGTCGGAGCTGGATTTAG
CTCCCTGTATGTTCGGATGGAAATGTGCTGACCTGCTTGGGGAGACCAGGTCGAAGAATC
GCTGATTCTGGCACTTGTATTTCCCCTCGAACTGGATGAGCACGTGCAGATGAGGTTCCC
CAT------
>KT390310
CTAACTCCTTAATGACTCTAAGAGCCTCTGACTTACTGCCTGCGTTAAGCGCTGCGGCGT
AAGCGTCGTTGGCTGTCTGTTGTCCCCCTCTAGCAGATCGTCCGTCGATCTGAAACTCTC
CCCACTCGAGAGTGTCCCCGTCCTTGTCGATGTAGGATTTGACGTCGGAGCTGGATTTAG
CTCCCTGTATGTTCGGATGGAAATGTGCTGACCTGCTTGGGGAGACCAGGTCGAAGAATC
GCTGATTCTGGCACTTGTATTTCCCCTCGAACTGGATGAGCACGTGCAGATGAGGTTCCC
CAT------
>KT390308
CTAACTCCTTAATGACTCTAAGAGCCTCTGACTTACTGCCTGCGTTAAGCGCTGCGGCGT
AAGCGTCGTTGGCTGTCTGTTGTCCCCCTCTAGCAGATCGTCCGTCGATCTGAAACTCTC
CCCACTCGAGAGTGTCCCCGTCCTTGTCGATGTAGGATTTGACGTCGGAGCTGGATTTAG
CTCCCTGTATGTTCGGATGGAAATGTGCTGACCTGCTTGGGGAGACCAGGTCGAAGAATC
GCTGATTCTGGCACTTGTATTTCCCCTCGAACTGGATGAGCACGTGCAGATGAGGTTCCC
CAT------
>KT390309
CTAACTCCTTAATGACTCTAAGAGCCTCTGACTTACTGCCTGCGTTAAGCGCTGCGGCGT
AAGCGTCGTTGGCTGTCTGTTGTCCCCCTCTAGCAGATCGTCCGTCGATCTGAAACTCTC
CCCACTCGAGAGTGTCCCCGTCCTTGTCGATGTAGGATTTGACGTCGGAGCTGGATTTAG
CTCCCTGTATGTTCGGATGGAAATGTGCTGACCTGCTTGGGGAGACCAGGTCGAAGAATC
GCTGATTCTGGCACTTGTATTTCCCCTCGAACTGGATGAGCACGTGCAGATGAGGTTCCC
CAT------
>KT390312
CTAACTCCTTAATGACTCTAAGAGCCTCTGACTTACTGCCTGCGTTAAGCGCTGCGGCGT
AAGCGTCGTTGGCTGTCTGTTGTCCCCCTCTAGCAGATCGTCCGTCGATCTGAAACTCTC
CCCACTCGAGAGTGTCCCCGTCCTTGTCGATGTAGGATTTGACGTCGGAGCTGGATTTAG
CTCCCTGTATGTTCGGATGGAAATGTGCTGACCTGCTTGGGGAGACCAGGTCGAAGAATC
GCTGATTCTGGCACTTGTATTTCCCCTCGAACTGGATGAGCACGTGCAGATGAGGTTCCC
CAT------
>KT390303
CTAACTCCTTAATGACTCTAAGAGCCTCTGACTTACTGCCTGCGTTAAGCGCTGCGGCGT
AAGCGTCGTTGGCTGTCTGTTGTCCCCCTCTAGCAGATCGTCCGTCGATCTGAAACTCTC
CCCACTCGAGAGTGTCCCCGTCCTTGTCGATGTAGGATTTGACGTCGGAGCTGGATTTAG
CTCCCTGTATGTTCGGATGGAAATGTGCTGACCTGCTTGGGGAGACCAGGTCGAAGAATC
GCTGATTCTGGCACTTGTATTTCCCCTCGAACTGGATGAGCACGTGCAGATGAGGTTCCC
CAT------
>KT390302
CTAACTCCTTAATGACTCTAAGAGCCTCTGACTTACTGCCTGCGTTAAGCGCTGCGGCGT
AAGCGTCGTTGGCTGTCTGTTGTCCCCCTCTAGCAGATCGTCCGTCGATCTGAAACTCTC
CCCACTCGAGAGTGTCCCCGTCCTTGTCGATGTAGGATTTGACGTCGGAGCTGGATTTAG
CTCCCTGTATGTTCGGATGGAAATGTGCTGACCTGCTTGGGGAGACCAGGTCGAAGAATC
GCTGATTCTGGCACTTGTATTTCCCCTCGAACTGGATGAGCACGTGCAGATGAGGTTCCC
CAT------
>GU112000
CTAACTCCTTAATGACTCTAAGAGCCTCTGACTTACTGCCTGCGTTAAGCGCTGCGGCGT
AAGCGTCGTTGGCTGTCTGTTGTCCCCCTCTAGCAGATCGTCCGTCGATCTGAAACTCTC
CCCACTCGAGAGTGTCCCCGTCCTTGTCGATGTAGGATTTGACGTCGGAGCTGGATTTAG
CTCCCTGTATGTTCGGATGGAAATGTGCTGACCTGCTTGGGGAGACCAGGTCGAAGAATC
GCTGATTCTGGCACTTGTATTTCCCCTCGAACTGGATGAGCACGTGCAGATGAGGTTCCC
CAT------
>GU112001
CTAACTCCTTAATGACTCTAAGAGCCTCTGACTTACTGCCTGCGTTAAGCGCTGCGGCGT
AAGCGTCGTTGGCTGTCTGTTGTCCCCCTCTAGCAGATCGTCCGTCGATCTGAAACTCTC
CCCACTCGAGAGTGTCCCCGTCCTTGTCGATGTAGGATTTGACGTCGGAGCTGGATTTAG
CTCCCTGTATGTTCGGATGGAAATGTGCTGACCTGCTTGGGGAGACCAGGTCGAAGAATC
GCTGATTCTGGCACTTGTATTTCCCCTCGAACTGGATGAGCACGTGCAGATGAGGTTCCC
CAT------
>KT390331
CTAACTCCTTAATGACTCTAAGAGCCTCTGACTTACTGCCTGCGTTAAGCGCTGCGGCGT
AAGCGTCGTTGGCTGTCTGTTGTCCCCCTCTAGCAGATCGTCCGTCGATCTGAAACTCTC
CCCACTCGAGAGTGTCCCCGTCCTTGTCGATGTAGGATTTGACGTCGGAGCTGGATTTAG
CTCCCTGTATGTTCGGATGGAAATGTGCTGACCTGCTTGGGGAGACCAGGTCGAAGAATC
GCTGATTCTGGCACTTGTATTTCCCCTCGAACTGGATGAGCACGTGCAGATGAGGTTCCC
CAT------
>KT390330
CTAACTCCTTAATGACTCTAAGAGCCTCTGACTTACTGCCTGCGTTAAGCGCTGCGGCGT
AAGCGTCGTTGGCTGTCTGTTGTCCCCCTCTAGCAGATCGTCCGTCGATCTGAAACTCTC
CCCACTCGAGAGTGTCCCCGTCCTTGTCGATGTAGGATTTGACGTCGGAGCTGGATTTAG
CTCCCTGTATGTTCGGATGGAAATGTGCTGACCTGCTTGGGGAGACCAGGTCGAAGAATC
GCTGATTCTGGCACTTGTATTTCCCCTCGAACTGGATGAGCACGTGCAGATGAGGTTCCC
CAT------
>KT390339
CTAACTCCTTAATGACTCTAAGAGCCTCTGACTTACTGCCTGCGTTAAGCGCTGCGGCGT
AAGCGTCGTTGGCTGTCTGTTGTCCCCCTCTAGCAGATCGTCCGTCGATCTGAAACTCTC
CCCACTCGAGAGTGTCCCCGTCCTTGTCGATGTAGGATTTGACGTCGGAGCTGGATTTAG
CTCCCTGTATGTTCGGATGGAAATGTGCTGACCTGCTTGGGGAGACCAGGTCGAAGAATC
GCTGATTCTGGCACTTGTATTTCCCCTCGAACTGGATGAGCACGTGCAGATGAGGTTCCC
CAT------
>KT390328
CTAACTCCTTAATGACTCTAAGAGCCTCTGACTTACTGCCTGCGTTAAGCGCTGCGGCGT
AAGCGTCGTTGGCTGTCTGTTGTCCCCCTCTAGCAGATCGTCCGTCGATCTGAAACTCTC
CCCACTCGAGAGTGTCCCCGTCCTTGTCGATGTAGGATTTGACGTCGGAGCTGGATTTAG
CTCCCTGTATGTTCGGATGGAAATGTGCTGACCTGCTTGGGGAGACCAGGTCGAAGAATC
GCTGATTCTGGCACTTGTATTTCCCCTCGAACTGGATGAGCACGTGCAGATGAGGTTCCC
CAT------
>KT390314
CTAACTCCTTAATGACTCTAAGAGCCTCTGACTTACTGCCTGCGTTAAGCGCTGCGGCGT
AAGCGTCGTTGGCTGTCTGTTGTCCCCCTCTAGCAGATCGTCCGTCGATCTGAAACTCTC
CCCACTCGAGAGTGTCCCCGTCCTTGTCGATGTAGGATTTGACGTCGGAGCTGGATTTAG
CTCCCTGTATGTTCGGATGGAAATGTGCTGACCTGCTTGGGGAGACCAGGTCGAAGAATC
GCTGATTCTGGCACTTGTATTTCCCCTCGAACTGGATGAGCACGTGCAGATGAGGTTCCC
CAT------
>GU111999
CTAACTCCTTAATGACTCTAAGAGCCTCTGACTTACTGCCTGCGTTAAGCGCTGCGGCGT
AAGCGTCGTTGGCTGTCTGTTGTCCCCCTCTAGCAGATCGTCCGTCGATCTGAAACTCTC
CCCACTCGAGAGTGTCCCCGTCCTTGTCGATGTAGGATTTGACGTCGGAGCTGGATTTAG
CTCCCTGTATGTTCGGATGGAAATGTGCTGACCTGCTTGGGGAGACCAGGTCGAAGAATC
GTTGATTCTGGCACTTGTATTTCCCCTCGAACTGGATGAGCACGTGCAGATGAGGTTCCC
CAT------
>KT390326
CTAACTCCTTAATGACTCTAAGAGCCTCTGACTTACTGCCTGCGTTAAGCGCTGCGGCGT
AAGCGTCGTTGGCTGTCTGTTGTCCCCCTCTAGCAGATCGTCCGTCGATCTGAAACTCTC
CCCACTCGAGAGTGTCCCCGTCCTTGTCGATGTAGGTTTTGACGTCGGAGCTGGATTTAG
CTCCCTGTATGTTCGGATGGAAATGTGCTGACCTGCTTGGGGAGACCAGGTCGAAGAATC
GCTGATTCTGGCACTTGTATTTCCCCTCGAACTGGATGAGCACGTGCAGATGAGGTTCCC
CAT------
>KT390304
CTAACTCCTTAATGACTCTAAGAGCCTCTGACTTACTGCCTGCGTTAAGCGCTGCGGCGT
AAGCGTCGTTGGCTGTCTGTTGTCCCCCTCTAGCAGATCGTCCGTCGATCTGAAACTCTC
CCCACTCGAGAGTGTCCCCGTCCTTGTCGATGTAGGTTTTGACGTCGGAGCTGGATTTAG
CTCCCTGTATGTTCGGATGGAAATGTGCTGACCTGCTTGGGGAGACCAGGTCGAAGAATC
GCTGATTCTGGCACTTGTATTTCCCCTCGAACTGGATGAGCACGTGCAGATGAGGTTCCC
CAT------
>KT390305
CTAACTCCTTAATGACTCTAAGAGCCTCTGACTTACTGCCTGCGTTAAGCGCTGCGGCGT
AAGCGTCGTTGGCTGTCTGTTGTCCCCCTCTAGCAGATCGTCCGTCGATCTGAAACTCTC
CCCACTCGAGAGTGTCCCCGTCCTTGTCGATGTAGGTTTTGACGTCGGAGCTGGATTTAG
CTCCCTGTATGTTCGGATGGAAATGTGCTGACCTGCTTGGGGAGACCAGGTCGAAGAATC
GCTGATTCTGGCACTTGTATTTCCCCTCGAACTGGATGAGCACGTGCAGATGAGGTTCCC
CAT------
>KT390341
CTAACTCCTTAATGACTCTAAGAGCCTCTGACTTACTGCCTGCGTTAAGCGCTGCGGCGT
AAGCGTCGTTGGCTGTCTGTTGTCCCCCTCTAGCAGATCGTCCGTCGATCTGAAAATCTC
CCCACTCGAGAGTGTCCCCGTCCTTGTCGATGTAGGATTTGACGTCGGAGGAGGATTTAG
CTCCCTGTATGTTCGGATGGAAATGTGCTGACCTGCTTGGGGAGACCAGGTCGAAGAATC
GCTGATTCTGGCACTTGTATTTCCCCTCGAACTGGATGAGCACGTGCAGATGAGGTTCCC
CAT------
>GU112002
CTAACTCCTTAATGACTCTAAGAGCCTCTGACTTACTGCCTGCGTTAAGCGCTGCGGCGT
CAGCGTCGTTGGCTGTCTGTTGTCCCCCTCTAGCAGATCGTCCGTCGATCTGAAACTCTC
CCCACTCGAGAGTGTCCCCGTCCTTGTCGATGTAGGATTTGACGTCGGAGCTGGATTTAG
CTCCCTGTATGTTCGGATGGAAATGTGCTGACCTGCTTGGGGAGACCAGGTCGAAGAATC
GCTGATTCTGGCACTTGTATTTCCCCTCGATCTGGATGAGCACGTGCAGATGAGGTTCCC
CAT------
>GU111997
CTAACTCCTTAATGACTCTAAGAGCCTCTGACTTACTGCCTGCGTTAAGCGCTGCGGCGT
CAGCGTCGTTGGCTGTCTGTTGTCCCCCTCTAGCAGATCGTCCGTCGATCTGAAACTCTC
CCCACTCGAGAGTGTCCCCGTCCTTGTCGATGTAGGATTTGACGTCGGAGCTGGATTTAG
CTCCCTGTATGTTCGGATGGAAATGTGCTGACCTGCTTGGGGAGACCAGGTCGAAGAATC
GCTGATTCTGGCACTTGTATTTCCCCTCGATCTGGATGAGCACGTGCAGATGAGGTTCCC
CAT------
>GU111998
CTAACTCCTTAATGACTCTAAGAGCCTCTGACTTACTGCCTGCGTTAAGCGCTGCGGCGT
AAGCGTCGTTGGCTGTCTGTTGTCCCCCTCTAGCAGATCGTCCGTCGATCTGAAACTCTC
CCCACTCGAGAGTGTCCCCGTCCTTGTCGATGTAGGATTTGACGTCGGAGCTGGATTTAG
CTCCCTGTATGTTCGGATGGAAATGTGCTGACCTGCTTGGGGAGACCAGGTCGAAGAATC
GCTGATTCTGGCACTTGTATTTCCCCTCGATCTGGATGAGCACGTGCAGATGAGGTTCCC
CAT------
>KT390327
CTAACTCCTTAATGACTCTAAGAGCCTCTGACTTACTGCCTGCGTTAAGCGCTGCGGCGT
AAGCGTCGTTGGCTGTCTGTTGTCCCCCTCTAGCAGATCGTCCGTCGATCTGAAACTCTC
CCCACTCGAGAGTGTCCCCGTCCTTGTCGATGTAGGATTTGACGTCGGAGCTGGATTTAG
CTCCCTGTATGTTCGGATGGAAATGTGCTGACCTGCTTGGGGAGACCAGGTCGAAGAATC
GCTGATTCTGGCACTTGTATTTCCCCTCGAATTGGATGAGAACATGCAAGTGAGGATTCC
CAT------
>KT390307
CTAACTCCTTAATGACTCTAAGAGCCTCTGACTTACTGCCTGCGTTAAGCGCTGCGGCGT
CAGCGTCGTTGGCTGTCTGTTGTCCCCCTCTAGCAGATCGTCCGTCGATCTGAAACTCTC
CCCACTCGAGAGTGTCCCCGTCCTTGTCGATGTAGGATTTGACGTCGGAGCTGGATTTAG
CTCCCTGTATGTTCGGATGGAAATGTGCTGACCTGCTTGAGGAGACCAGGTCGAAGAATC
GCTGATTCTGGCACTTGTATTTCCCCTCGAATTGGATGAGCACGTGAAGATGAGGTTCCC
CAT------
>KT390315
CTAACTCCTTAATGACTCTAAGAGCCTCTGACTTACTGCCTGCGTTAAGCGCTGCGGCGT
AAGCGTCGTTGGCTGTCTGTTGTCCCCCTCTAGCAGATCGTCCGTCGATCTGAAACTCTC
CCCACTCGAGAGTGTCCCCGTCCTTGTCGATGTAGGATTTGACGTCGGAGCTGGATTTAG
CTCCCTGTATGTTCGGATGGAAATGTGCTGACCTGCTTGGGGAGACCAGGTCGAAGAATC
GCTGATTCTGGCACTTGTATTTCCCCTCGAACTGGATGAGCACGTGCAGATGAGGTTCCC
CAT------
>KT390317
CTAACTCCTTAATGACTCTAAGAGCCTCTGACTTACTGCCTGCGTTAAGCGCTGCGGCGT
AAGCGTCGTTGGCTGTCTGTTGTCCCCCTCTAGCAGATCGTCCGTCGATCTGAAACTCTC
CCCACTCGAGAGTGTCCCCGTCCTTGTCGATGTAGGATTTGACGTCGGAGCTGGATTTAG
CTCCCTGAATGTTCGGATGGAAATGTGCTGACCTGCTTGGGGAGACCAGGTCGAAGAATC
GCTGATTCTGGCACTTGTATTTCCCCTCGAACTGGATGAGCACGTGCAGATGAGGTTCCC
CAT------
>KT390316
CTAACTCCTTAATGACTCTAAGAGCCTCTGACTTACTGCCTGCGTTAAGCGCTGCGGCGT
AAGCGTCGTTGGCTGTCTGTTGTCCCCCTCTAGCAGATCGTCCGTCGATCTGAAACTCTC
CCCACTCGAGAGTGTCCCCGTCCTTGTCGATGTAGGATTTGACGTCGGAGCTGGATTTAG
CTCCCTGAATGTTCGGATGGAAATGTGCTGACCTGCTTGGGGAGACCAGGTCGAAGAATC
GCTGATTCTGGCACTTGTATTTCCCCTCGAACTGGATGAGCACGTGCAGATGAGGTTCCC
CAT------
>KT390313
CTAACTCCTTAATGACTCTAAGAGCCTCTGACTTACTGCCTGCGTTAAGCGCTGCGGCGT
AAGCGTCGTTGGCTGTCTGTTGTCCCCCTCTAGCAGATCGTCCGTCGATCTGAAACTCTC
CCCACTCGAGGGTGTCCCCGTCCTTGTCGATGTAGGATTTGACGTCGGAGCTGGATTTAG
CTCCCTGTATGTTCGGATGGAAATGTGCTGACCTGCTTGGGGAGACCAGGTCGAAGAATC
GCTGATTCTGGCACTTGTATTTCCCCTCGAACTGGATGAGCACGTGCAGATGAGGTTCCC
CAT------
>KT390306
CTAACTCCTTAATGACTCTAAGAGCCTCTGACTTACTGCCTGCGTTAAGCGCTGCGGCGT
AAGCGTCGTTGGCTGTCTGTTGTCCCCCTCTAGCAGATCGTCCGTCGATCTGAAACTCTC
CCCACTCGAGGGTGTCCCCGTCCTTGTCGATGTAGGATTTGACGTCGGAGCTGGATTTAG
CTCCCTGAATGTTCGGATGGAAATGTGCTGACCTGCTTGGGGAGACCAGGTCGAAGAATC
GCTGATTCTGGCACTTGTATTTCCCCTCGAACTGGATGAGCACGTGCAGATGAGGTTCCC
CAT------
>KT390319
CTAACTCCTTAATGACTCTAAGAGCCTCTGACTTACTGCCTGCGTTAAGTGCTGCGGCGT
AAGCGTCGTTGGCTGTCTGCTGTCCCCCTCTAGCAGATCGTCCATCGATCTGAAACTCTC
CCCATTCGAGGGTGTCTCCGTCCTTGTCGATGTAGGACTTGACATCGGAGCTGGATTTAG
CTCCCTGAATGTTCGGATGGAAATGTACTGACCTGCTTGGGGAGACCAGGTCGAAGAATC
GCTGATTCTGGCACTTGTATTTTCCCTCGAACTGGATGAGCACGTGAAGATGAGGTTCCC
CAT------
