# Supplementary material for: Gene Overlapping as a Modulator of Begomovirus Evolution
Source: Microorganisms. 2022 Feb 4;10(2):366. doi: 10.3390/microorganisms10020366 (PMC8875319; doi:10.3390/microorganisms10020366)
Supplement: Supplementary file 1 [file microorganisms-10-00366-s001.zip › File S1/Okra_enation_leaf_curl_virus/DNA_AC2.fasta]

>KT390457
TTAATTGAGATTACACCTAGATTGTTGAGATACTTGAGGACTTGGTTTTTGAATACCCTT
AAGAAAAGACCAGTCGGAGGGTGTAAGGTCGTCCAGACCCGGAAGGTTAGAAAACACTTG
TGCACTCCCAGAGCTCTCCGAAGGTTGTAGTTGAATTGGATCCTCATTGTTATTATGTCC
ATGTTCGTCGTGAATGGACGGTTGTCGTGGCTGAGGATCTTGAAATAAAGGGGATTTGGA
ACCTCCCAGATAAAGACGCCATTCCTTGTATGAGCTGCAGTGATGCGTTCCCCTGTGCGA
GAATCCATGGTTGTGGCAGTTGATAGAGAGATAATAAGAACACCCGCATTCAAGATCTAC
TCTCCTCCTCCTGTGCGCTCTCTTCGCTTCCCTGTGCTGTACTTTGATTGGTACCCGAGT
ACAACGGTTCGGTGAGAAAGACGAATGCTGCAT
>KT390458
TTAATTGAGATTACACCTAGATTGTTGAGATACTTGAGGACTTGGGTTTTGAATACCCTT
AAGAAAAGACCAGTCTGAGGGTGTAAGGTCGTCCAGACCCGGAAGGTCAGAAAACACTTG
TGCACTCCCAGAGCTCTCCGAAGGTTGTAGTTGAATTGGATCCTGATTTTTATTATGTCC
ATGTTCGTCGTGAATGGACGGTCGTCGTGGCTGAGGATTTTGAAATAAAGGGGATTTGGA
ACCTCCCAGATAAAGACGCCATTCTTTGCTTGAGCTGCAGTGATGCGTTCCCCTGTGCGA
GAATCCATGGTTGTGGCAGTTGATAGAGAGATAATAAGAACACCCGCATTCAAGATCTAC
TCTCCTCCTCCTGTGCGCTCTCTTCGCTTCCCTGTGCTGTACTTTGATTGGTACCCGAGT
ACAACGGTTCGGTGAGAAAGACGAATGCTGCAT
>KT390314
TTAATTGAGATTACACCTAGATTGTTGAGATACTTGAGGACTTGGGTTTTGAATACCCTT
AAGAAAAGACCAGTCTGAGGGTGTAAGGTCGTCCAGACCCGGAAGGTCAGAAAACACTTG
TGCACTCCCAGAGCTCTCCGAAGGTTGTAGTTGAATTGGATCCTGATTTTTATTATGTCC
ATGTTCGTCGTGAATGGACGGTCGTCGTGGCTGAGGATCTTGAAATAGAGGGGATTTGGA
ACCTCCCAGATAAAGACGCCATTCCTTGTATGAGCTGCAGTGATGCGTTCCCCTGTGCGA
GAATCCATGGTTGAAGCAGTTAATGGATAGATAATAAGAACACCCGCATTCAAGATCTAC
TCTCTTCCTCCTGTGCGCTCTCTTCGCTTCCCTGTGCTGTACTTTGATTGGTACCTGAGT
ACAATGGTCCTTCAAGGGTGACGAAGATCGCAT
>KP208672
TTAATTGAGATTACACCTAGATTGTTGAGATACTTGAGGACTTGGGTTTTGAATACCCTT
AAGAAAAGACCAGTCTGAGGGTGTAAGGTCGTCCAGACCCGGAAGGTCAGAAAACACTTG
TGCACTCCCAGAGCTCTCCGAAGGTTGTAGTTGAATTGGATCCTGATTTTTATTATGTCC
ATGTTCGTCGTGAATGGACGGTCGTCGTGGCTGAGGATCTTGAAATAGAGGGGATTTGGA
ACCTCCCAGATAAAGACGCCATTCCTTGTATGAGCTGCAGTGATGCGTTCCCCTGTGCGA
GAATCCATGGTTGAAGCAGTTAATGGATAGATAATAAGAACACCCGCATTCAAGATCTAC
TCTCTTCCTCCTGTGCGCTCTCTTCGCTTCCCTGTGCTGTACTTTGATTGGTACCTGAGT
ACAATGGTCCTTCAAGGGTGACGAAGATCGCAT
>KC019309
TTAATTGAGATTACACCTAGATTGTTGAGATACTTGAGGACTTGGGTTTTGAATACCCTT
AAGAAAAGACCAGTCTGAGGGTGTAAGGTCGTCCAGACCCGGAAGGTCAGAAAACACTTG
TGCACTCCCAGAGCTCTCCGAAGGTTGTAGTTGAATTGGATCCTGATTTTTATTATGTCC
ATGTTCGTCGTGAATGGACGGTCGTCGTGGCTGAGGATCTTGAAATAGAGGGGATTTGGA
ACCTCCCAGATAAAGACGCCATTCCTTGTATGAGCTGCAGTGATGCGTTCCCCTGTGCGA
GAATCCATGGTTGAAGCAGTTAATGGATAGATAATAAGAACACCCGCATTCAAGATCTAC
TCTCTTCCTCCTGTGCGCTCTCTTCGCTTCCCTGTGCTGTACTTTGATTGGTACCTGAGT
ACAATGGTCCTTCAAGGGTGACGAAGATCGCAT
>KC019308
TTAATTGAGATTACACCTAGATTGTTGAGATACTTGAGGACTTGGGTTTTGAATACCCTT
AAGAAAAGACCAGTCTGAGGGTGTAAGGTCGTCCAGACCCGGAAGGTCAGAAAACACTTG
TGCACTCCCAGAGCTCTCCGAAGGTTGTAGTTGAATTGGATCCTGATTTTTATTATGTCC
ATGTTCGTCGTGAATGGACGGTCGTCGTGGCTGAGGATCTTGAAATAGAGGGGATTTGGA
ACCTCCCAGATAAAGACGCCATTCCTTGTATGAGCTGCAGTGATGCGTTCCCCTGTGCGA
GAATCCATGGTTGAAGCAGTTAATGGATAGATAATAAGAACACCCGCATTCAAGATCTAC
TCTCTTCCTCCTGTGCGCTCTCTTCGCTTCCCTGTGCTGTACTTTGATTGGTACCTGAGT
ACAATGGTCCTTCAAGGGTGACGAAGATCGCAT
>KT390330
TTAATTGAGATTACACCTAGATTGTTGAGATACTTGAGGACTTGGGTTTTGAATACCCTT
AAGAAAAGACCAGTCTGAGGGTGTAAGGTCGTCCAGACCCGGAAGGTCAGAAAACACTTG
TGCACTCCCAGAGCTCTCCGAAGGTTGTAGTTGAATTGGATCCTGATTTTTATTATGTCC
ATGTTCGTCGTGAATGGACGGTCGTCGTGGCTGAGGATCTTGAAATAGAGGGGATTTGGA
ACCTCCCAGATAAAGACGCCATTCCTTGTATGAGCTGCAGTGATGCGTTCCCCTGTGCGA
GAATCCATGGTTGAAGCAGTTAATGGATAGATAATAAGAACACCCGCATTCAAGATCTAC
TCTCTTCCTCCTGTGCGCTCTCTTCGCTTCCCTGTGCTGTACTTTGATTGGTACCTGAGT
ACAATGGTCCTTCAAGGGTGACGAAGATCGCAT
>GU111999
TTAATTGAGATTACACCTAGATTGTTGAGATACTTGAGGACTTGGGTTTTGAATACCCTT
AAGAAAAGACCAGTCTGAGGGTGTAAGGTCGTCCAGACCCGGAAGGTCAGAAAACACTTG
TGCACTCCCAGAGCTCTCCGAAGGTTGTAGTTGAATTGGATCCTGATTTTTATTATGTCC
ATGTTCGTCGTGAATGGACGGTCGTCGTGGCTGAGGATCTTGAAATAGAGGGGATTTGGA
ACCTCCCAGATAAAGACGCCATTCCTTGTATGAGCTGCAGTGATGCGTTCCCCTGTGCGA
GAATCCATGGTTGAAGCAGTTAATGGATAGATAATAAGAACACCCGCATTCAAGATCTAC
TCTCTTCCTCCTGTGCGCTCTCTTCGCTTCCCTGTGCTGTACTTTCATTGGCACCTGAGT
ACAATGGCCCTTCAAGGGTGACGAAGATCGCAT
>KT390454
TTAATTGAGATTACACCTAGATTGTTGAGATACTTGAGGACTTGGTTTTTGAATACCCTT
AAGAAAAGACCAGTCGGAGGGTGTAAGGTCGTCCAGACCCGGAAGGTTAGAAAACACTTG
TGCACTCCCAGAGCTCTCCGAAGGTTGTAGTTGAATTGGATCCTCATTGTTATTATGTCC
ATGTTCGTCGTGAATGGACGGTTGTCGTGGCTGAGGATCTTGAAATAAAGGGGATTGGGA
ACCTCCCAGATAAAGACGCCATTCCTTGTATGAGCTGCAGTGATGCGTTCCCCTGTGCGA
GAATCCATGGTTGAAGCAGTTAATGGATAGATAATAAGAACACCCGCATTCAAGATCTAC
TCTCTTCCTCCTGTGCGCTCTCTTCGCTTCCCTGTGCTGTACTTTGATTGGTACCTGAGT
ACAATGGTCCTTCAAGGGTGACGAAGATCGCAT
>KT390329
TTAATTGAGATTACACCTAGATTGTTGAGATACTTGAGGACTTGGTTTTTGAATACCCTT
AAGAAAAGACCAGTCGGAGGGTGTAAGGTCGTCCAGACCCGGAAGGTTAGAAAACACTTG
TGCACTCCCAGAGCTCTCCGAAGGTTGTAGTTGAATTGGATCCTCATTGTTATTATGTCC
ATGTTCGTCGTGAATGGACGGTTGTCGTGGCTGAGGATCTTGAAATAAAGGGGATTTGGA
ACCTCCCAGATAAAGACGCCATTCCTTGTATGAGCTGCAGTGATGCGTTCCCCTGTGCGA
GAATCCATGGTTGAAGCAGTTAATGGATAGATAATAAGAACACCCGCATTCAAGATCTAC
TCTCTTCCTCCTGTGCGCTCTCTTCGCTTCCCTGTGCTGTACTTTGATTGGTACCTGAGT
ACAATGGTCCTTCAAGGGTGACGAAGATCGCAT
>KT390459
TTAATTGAGATTACACCTAGATTGTTGAGATACTTGAGGACTTGGTTTTTGAATACCCTT
AAGAAAAGACCAGTCGGAGGGTGTAAGGTCGTCCAGACCCGGAAGGTTAGAAAACACTTG
TGCACTCCCAGAGCTCTCCGAAGGTTGTAGTTGAATTGGATCCTCATTGTTATTATGTCC
ATGTTCGTCGTGAATGGACGGTTGTCGTGGCTGAGGATCTTGAAATAAAGGGGATTTGGA
ACCTCCCAGATAAAGACGCCATTCCTTGTATGAGCTGCAGTGATGCGTTCCCCTGTGCGA
GAATCCATGGTTGAAGCAGTTAATTGATAGATAATAAGAACACCCGCATTCAAGATCTAC
TCTCTTCCTCCTGTGCGCTCTCTTCGCTTCCCTGTGCTGTACTTTGATTGGTACCTGAGT
ACAATGGTCCTTCAAGGGTGACGAAGATCGCAT
>KT390332
TTAATTGAGATTACACCTAGATTGTTGAGATACTTGAGGACTTGGTTTTTGAATACCCTT
AAGAAAAGACCAGTCGGAGGGTGTAAGGTCGTCCAGACCCGGAAGGTTAGAAAACACTTG
TGCACTCCCAGAGCTCTCCGAAGGTTGTAGTTGAATTGGATCCTCATTGTTATTATGTCC
ATGTTCGTCGTGAATGGACGGTTGTCGTGGCTGAGGATCTTGAAATAAAGGGGATTTGGA
ACCTCCCAGATAAAGACGCCATTCCTTGTATGAGCTGCAGTGATGCGTTCCCCTGTGCGA
GAATCCATGGTTGAAGCAGTTAATGGATAGATAATAAGAACACCCGCATTCAAGATCTAC
TCTCTTCCTCCTGTGCGCTTTCTTCGCTTCCCTGTGCTGTACTTTGATTGGTACCTGAGT
ACAATGGTCCTTCAAGGGTGACGAAGATCGCAT
>KT390342
TTAATTGAGATTACACCCAGATTGTTGGGATACTCGGGGACTTGGTTTACGAATACCCTT
AAGAAAAGACCATTCGGAGGGTGAAAGGTCGTCCCGACCCATGGGGTTAGAAAACACTTG
TGCACTCCCAGGGCTCTCTGAAGGTTGTAGTTGAATTGGATCCTCATCGTTAGTATGTCC
ATGTTTGTTGTGTATTTTGAATTCTCGTGGCTGAGGATCTTGAAAAAAAGGGGATTTGGA
ACCTCCCAGATAAAGACGCCATTCCTTGTATGAGCTGCAGTGATGCGTTCCCCTGTGCGA
GAATCCATGGTTGAAGCAGTTAATGGATAGATAATAAGAACACCCGCATTCAAGATCTAC
TCTCTTCCTCCTGTGCGCTCTCTTCGCTTCCCTGTGCTGTACTTTGATTGGTACCTGAGT
ACAATGGTCCTTCAAGGGTGACGAAGATCGCAT
>KT390337
TTAATTGAGATTACACCTAGATTGTTGAGATACTTGAGGACTTGGTTTTTGAATACCCTT
ATGAAAAGACCAGTCTGAGGGTGTAAGGTCGTCCAGACCCGGAAGGTTAGAAAACACTTG
TGCACTCCCAGAGCTCTCCGAAGGTTGTAGTTGAATTGGATCCTCATTGTTATTATGTCC
ATGTTCGTCGTGAATGGACGGTTGTCGTGGCTGAGGATCTTGAAATAAAGGGGATTTGGA
ACCTCCCAGATAAAGACGCCATTCCTTGTATGAGCTGCAGTGATGCGTTCCCCTGTGCGA
GAATCCATGGTTGAAGCAGTTAATGGATAGATAATAAGAACACCCGCATTCAAGATCTAC
TCTCTTCCTCCTGTGCGCTCTCTTCGCTTCCCTGTGCTGTACTTTGATTGGTACCTGAGT
ACAATGGTCCTTCAAGGGTGACGAAGATCGCAT
>KT390334
TTAATTGAGATTACACCAAGATTGTTGAGATACTTGAGGACTTGGGTTTTCAATACCATT
AAGAAAAGACCATTCTGAGGGTGTAAGGTCGTCCAGACCCGGAAGGTTAGAAAACACTTG
TGCACTCCCAGAGCTCTCCTCAGGTTGTAGTTGAACTGGATCCTCATTGTTATGATGTCC
ATGTTCGTCGTGAATGGACGGTTGTCGTGGTTGGGGATCTTGAAATAAAGGGGATTTGGA
ACCTCCCAGATAAAGACGCCATTCCTTGTATGAGCTGCAGTGATGCGTTCCCCTGTGCGA
GAATCCATGGTTGAAGCAGTTAATGGATAGATAATAAGAACACCCGCATTCAAGATCTAC
TCTCTTCCTCCTGTGCGCTTTCTTCGCTTCCCTGTGCTGTACTTTGATTGGTACCTGAGT
ACAATGGTCCTTCAAGGGTGACGAAGATCGCAT
>KT390319
TTAATTGAGATTACACCTAGATTGTTGAGATACTTGAGTACTTGGGTTTTGAATACCCTT
AAGAAAAGACCAGTCGGAGGGTGTAAGATCGTCCAGATTCGGAAGGTTAGAAAACACTTG
TGCACTCCCAGAGCTTTCCGAAGGTTGTAGTTGAATTGGATCCTCATTGTTATGATGTCC
ATGTTCGTCGTGAATGGACGGTTGTCGTGGCTGAGGATTTTGAAATAAAGGGGATTTGGA
ACCTCCCAGATAAAGACGCCATTCCTTGTATGAGCTGCAGTGATGCGTTCCCCTGTGCGA
GAATCCATGGTTGAAGCAGTTAATGGATAGATAATAAGAACACCCGCATTCAAGATCTAC
TCTCTTCCTCCTGTGCGCTCTCTTCGCTTCCCTGTGCTGTACTTTGATTGGTACCTGAGT
ACAATGGTCCTTCAAGGGTGACGAAGATCGCAT
>KT390338
TTAATTGAGATTACACCTAGATTGTTGAGATACTTGAGGACTTGGGTTTTGAATACCCTT
AAGAAAAGACCAGTCTGAGGGTGTAAGGTCGTCCAGACCCGGAAGGTCAGAAAACACTTG
TGCACTCCCAGAGCTCTCCGAAGGTTGTAGTTGAATTGGATCCTCATTTTTATTATGTCC
ATGTTCGTCGTGAATGGACGGTTGTCGTGGCTGAGGATCTTGAAATAAAGGGGATTTGGA
ACCTCCCAGATAAAGACGCCATTCCTTGTATGAGCTGCAGTGATGCGTTCCCCTGTGCGA
GAATCCATGGTTGAAGCAGTTAATGGATAGATAATAAGAACACCCGCATTCAAGATCTAC
TCTCTTCCTCCTGTGCGCTCTCTTCGCTTCCCTGTGCTGTACTTTGATTGGTACCTGAGT
ACAATGGTCCTTCAAGGGTGACGAAGATCGCAT
>KT390328
TTAATTGAGATTACACCTAGATTGTTGAGATACTTGAGGACTTGGTTTTTGAATACCCTT
AAGAAAAGACCAGTCTGAGGGTGTAAGGTCGTCCAGACCCGGAAGGTTAGAAAACACTTG
TGCACTCCCAGAGCTCTCCGAAGGTTGTAGTTGAATTGGATCCTGATTTTTATTATGTCC
ATGTTCGTCGTGAATGGACGGTCGTCGTGGCTGAGGATCTTGAAATAGAGGGGATTTGGA
ACCTCCCAGATAAAGACGCCATTCATTGTATGAGCTGCAGTGATGCGTTCCCCTGTGCGA
GAATCCATGGTTGAAGCAGTTAATGGATAGATAATAAGAACACCCGCATTCAAGATCTAC
TCTCTTCCTCCTGTGCGCTTTCTTCGCTTCCCTGTGCTGTACTTTGATTGGTACCTGAGT
ACAATGGTCCTTCAAGGGTGACGAAGATCGCAT
>KT390327
TTAATTGAGATTACACCTAGATTGTTGAGATACTTGAGGACTTGGTTTTTGAATACCCTT
AAGAAAAGACCAGTCTGAGGGTGTAAGGTCGTCCAGACCCGGAAGGTTAGAAAACACTTG
TGCACTCCCAGAGCTCTCCGAAGGTTGTAGTTGAATTGGATCCTGATTTTTATTATGTCC
ATGTTCGTCGTGAATGGACGGTCGTCGTGGCTGAGGATCTTGAAATAGAGGGGATTTGGA
ACCTCCCAGATAAAGACGCCATTCCTTGTATGAGCTGCAGTGATGCGTTCCCCTGTGCGA
GAATCCATGGTTGAAGCAGTTAATGGATAGATAATAAGAACACCCGCATTCAAGATCTAC
TCTCTTCCTCCTGTGCGCTTTCTTCGCTTCCCTGTGCTGTACTTTGATTGGTACCTGAGT
ACAATGGTCCTTCAAGGGTGACGAAGATCGCAT
>KT390331
TTAATTGAGATTACACCTAGATTGTTGAGATACTTGAGGACTTGGTTTTTGAATACCCTT
AAGAAAAGACCAGTCTGAGGGTGTAAGGTCGTCCAGACCCGGAAGGTCAGAAAACACTTG
TGCACTCCCAGAGCTCTCCGAAGGTTGTAGTTGAATTGGATCCTGATTTTTATTATGTCC
ATGTTCGTCGTGAATGGACGGTCGTCGTGGCTGAGGATCTTGAAATAGAGGGGATTTGGA
ACCTCCCAGATAAAGACGCCATTCCTTGTATGAGCTGCAGTGATGCGTTCCCCTGTGCGA
GAATCCATGGTTGAAGCAGTTAATGGATAGATAATAAGAACACCCGCATTCAAGATCTAC
TCTCTTCCTCCTGTGCGCTTTCTTCGCTTCCCTGTGCTGTACTTTGATTGGTACCTGAGT
ACAATGGTCCTTCAAGGGTGACGAAGATCGCAT
>KJ397532
TTAATTGAGATTACACCTAGATTGTTGAGATACTTGAGGACTTGGGTTTTGAATACCCTT
AAGAAAAGACCAGTCTGAGGGTGTAAGGTCGTCCAGACCCGGAAGGTCAGAAAACACTTG
TGCACTCCCAGAGCTCTCCGAAGGTTGTAGTTGAATTGGATCCTGATTGTTATTATGTCC
ATGTTCGTCGTGAACGGACGGTCTTCGTGGCTGAGGATCTTGAAATAGAGGGGATTTGGA
ACCTCCCAGATAAAGACGCCATTCCTTGTATGAGCTGCAGTGATGCGTTCCCCTGTGCGA
GAATCCATGGTTGAAGCAGTTAATGGATAGATAATAAGAACACCCGCATTCAAGATCTAC
TCTCTTCCTCCTGTGCGCTCTCTTCGCTTCCCTGTGCTGTACTTTGATTGGTACCTGAGT
ACAATGGTCCTTCAAGGGTGACGAAGATCGCAT
>KJ397530
TTAATTGAGATTACACCTAGATTGTTGAGATACTTGAGGACTTGGGTTTTGAATACCCTT
AAGAAAAGACCAGTCTGAGGGTGTAAGGTCGTCCAGACCCGGAAGGTCAGAAAACACTTG
TGCACTCCCAGAGCTCTCCGAAGGTTGTAGTTGAATTGGATCCTGATTGTTATTATGTCC
ATGTTCGTCGTGAACGGACGGTCTTCGTGGCTGAGGATCTTGAAATAGAGGGGATTTGGA
ACCTCCCAGATAAAGACGCCATTCCTTGTATGAGCTGCAGTGATGCGTTCCCCTGTGCGA
GAATCCATGGTTGAAGCAGTTAATGGATAGATAATAAGAACACCCGCATTCAAGATCTAC
TCTCTTCCTCCTGTGCGCTCTCTTCGCTTCCCTGTGCTGTACTTTGATTGGTACCTGAGT
ACAATGGTCCTTCAAGGGTGACGAAGATCGCAT
>KJ397529
TTAATTGAGATTACACCTAGATTGTTGAGATACTTGAGGACTTGGGTTTTGAATACCCTT
AAGAAAAGACCAGTCTGAGGGTGTAAGGTCGTCCAGACCCGGAAGGTCAGAAAACACTTG
TGCACTCCCAGAGCTCTCCGAAGGTTGTAGTTGAATTGGATCCTGATTGTTATTATGTCC
ATGTTCGTCGTGAACGGACGGTCTTCGTGGCTGAGGATCTTGAAATAGAGGGGATTTGGA
ACCTCCCAGATAAAGACGCCATTCCTTGTATGAGCTGCAGTGATGCGTTCCCCTGTGCGA
GAATCCATGGTTGAAGCAGTTAATGGATAGATAATAAGAACACCCGCATTCAAGATCTAC
TCTCTTCCTCCTGTGCGCTCTCTTCGCTTCCCTGTGCTGTACTTTGATTGGTACCTGAGT
ACAATGGTCCTTCAAGGGTGACGAAGATCGCAT
>KJ397531
TTAATTGAGATTACACCTAGATTGTTGAGATACTTGAGGACTTGGGTTTTGAATACCCTT
AAGAAAAGACCAGTCTGAGGGTGTAAGGTCGTCCAGACCCGGAAGGTCAGAAAACACTTG
TGCACTCCCAGAGCTCTCCGAAGGTTGTAGTTGAATTGGATCCTGATTGTTATTATGTCC
ATGTTCGTCGTGAACGGACGGTCTTCGTGGCTGAGGATCTTGAAATAGAGGGGATTTGGA
ACCTCCCAGATAAAGACGCCATTCCTTGTATGAGCTGCAGTGATGCGTTCCCCTGTGCGA
GAATCCATGGTTGAAGCAGTTAATGGATAGATAATAAGAACACCCGCATTCAAGATCTAC
TCTCTTCCTCCTGTGCGCTCTCTTCGCTTCCCTGTGTTGTACTTTGATTGGTACCTGAGT
ACAATGGTCCTTCAAGGGTGACGAAGATCGCAT
>KJ397528
TTAATTGAGATTACACCTAGATTGTTGAGATACTTGAGGACTTGGGTTTTGAATACCCTT
AAGAAAAGACCAGTCTGAGGGTGTAAGGTCGTCCAGACCCGGAAGGTCAGAAAACACTTG
TGCACTCCCAGAGCTCTCCGAAGGTTGTAGTTGAATTGGATCCTGATTGTTATTATGTCC
ATGTTCGTCGTGAACGGACGGTCGTCGTGGCTGAGGATCTTGAAATAGAGGGGATTTGGA
ACCTCCCAGATAAAGACGCCATTCCTTGTATGAGCTGCAGTGATGCGTTCCCCTGTGCGA
GAATCCATGGTTGAAGCAGTTAATGGATAGATAATAAGAACACCCGCATTCAAGATCTAC
TCTCTTCCTCCTGTGCGCTCTCTTCGCTTCCCTGTGCTGTACTTTGATTGGTACCTGAGT
ACAATGGTCCTTCAAGGGTGACGAAGATCGCAT
>KJ397527
TTAATTGAGATTACACCTAGATTGTTGAGATACTTGAGGACTTGGGTTTTGAATACCCTT
AAGAAAAGACCAGTCTGAGGGTGTAAGGTCGTCCAGACCCGGAAGGTCAGAAAACACTTG
TGCACTCCCAGAGCTCTCCGAAGGTTGTAGTTGAATTGGATCCTGATTGTTATTATGTCC
ATGTTCGTCGTGAACGGACGGTCGTCGTGGCTGAGGATCTTGAAATAGAGGGGATTTGGA
ACCTCCCAGATAAAGACGCCATTCCTTGTATGAGCTGCAGTGATGCGTTCCCCTGTGCGA
GAATCCATGGTTGAAGCAGTTAATGGATAGATAATAAGAACACCCGCATTCAAGATCTAC
TCTCTTCCTCCTGTGCGCTCTCTTCGCTTCCCTGTGCTGTACTTTGATTGGTACCTGAGT
ACAATGGTCCTTCAAGGGTGACGAAGATCGCAT
>KJ397533
TTAATTGAGATTACACCTAGATTGTTGAGATACTTGAGGACTTGGGTTTTGAATACCCTT
AAGAAAAGACCAGTCTGAGGGTGTAAGGTCGTCCAGACCCGGAAGGTCAGAAAACACTTG
TGCACTCCCAGAGCTCTCTGAAGGTTGTAGTTGAATTGGATCCTGATTGTTATTATGTCC
ATGTTCGTCGTGAACGGACGGTCGTCGTGGCTGAGGATCTTGAAATAGAGGGGATTTGGA
ACCTCCCAGATAAAGACGCCATTCCTTGTATGAGCTGCAGTGATGCGTTCCCCTGTGCGA
GAATCCATGGTTGAAGCAGTTAATGGATAGATAATAAGAACACCCGCATTCAAGATCTAC
TCTCTTCCTCCTGTGCGCTCTCTTCGCTTCCCTGTGCTGTACTTTGATTGGTACCTGAGT
ACAATGGTCCTTCAAGGGTGACGAAGATCGCAT
>GU111998
TTAATTGAGATTACACCTAGATTGTTGAGATACTTGAGGACTTGGGTTTTTAATACCCTT
AAGAAAAGACCAGTCTGAGGGTGTAAGGTCGTCCAGATTCGGAAGGTCAGAAAACACTTG
TGCACTCCCAGAGCTCTCCGAAGGTTGTAGTTGAATTGGATCCTGATTTTTATTATGTCC
ATGTTCGTCGTGAATGGACGGTCGTCGTGGCTGAGGATCTTGAAATAGAGGGGATTTGGA
ACCTCCCAGATAAAGACGCCATTCCTTGTATGAGCTGCAGTGATGCGTTCCCCTGTGCGA
GAATCCATGGTTGAAGCAGTTAATGGATAGATAATAAGAACACCCGCATTCAAGATCTAC
TCTCTTCCTCCTGTGCGCTCTCTTCGCTTCCCTGTGCTGTACTTTGATTGGTACCTGAGT
ACAATGGTCCTTCAAGGGTGACGAAGATCGCAT
>GU112002
TTAATTGAGATTACACCTAGATGGTTGAGATACTTGAGGACTTGGGTTTTGAATACCCTT
AAGAAAATACCATTCTGAGGGTGTAAGGTCGTCCAGACCCGGAAGGTCAGAAAACACTTG
TGCACTCCCAGAGCTCTCCGAAGGTTGTAGTTGAATTGGATCCTGATTTTTATTATGTCC
ATGTTCGTCGTGAATGGACGGTCGTCGTGGCTGAGGATCTTGAAATAGAGGGGATTTGGA
ACCTCCCAGATAAAGACGCCATTCCTTGTATGAGCTGCAGTGATGCGTTCCCCTGTGCGA
GAATCCATGGTTGAAGCAGTTAATGGATAGATAATAAGAACACCCGCATTCAAGATCTAC
TCTCTTCCTCCTGTGCGCTCTCTTCGCTTCCCTGTGCTGTACTTTGATTGGTACCTGAGT
ACAATGGTCCTTCAAGGGTGACGAAGATCGCAT
>GU112001
TTAATTGAGATTACACCTAGATGGTTGAGATACTTGAGGACTTGGGTTTTGAATACCCTT
AAGAAAATACCATTCTGAGGGTGTAAGGTCGTCCAGACCCGGAAGGTCAGAAAACACTTG
TGCACTCCCAGCACTCTCCGAAGGTTGTAGTTGAATTGGATCCTGATTTTTATTATGTCC
ATGTTCGTCGTGAATGGACGGTCGTCGTGGCTGAGGATCTTGAAATAGAGGGGATTTGGA
ACCTCCCAGATAAAGACGCCATTCCTTGTATGAGCTGCAGTGATGCGTTCCCCTGTGCGA
GAATCCATGGTTGAAGCAGTTAATGGATAGATAATAAGAACACCCGCATTCAAGATCTAC
TCTCTTCCTCCTGTGCGCTCTCTTCGCTTCCCTGTGCTGTACTTTGATTGGTACCTGAGT
ACAATGGTCCTTCAAGGGTGACGAAGATCGCAT
>GU112000
TTAATTGAGATTACACCTAGATTGTTGAGATACTTGAGGACTTGGGTTTTGAATACCCTT
AAGAAAATACCATTCTGAGGGTGTAAGGTCGTCCAGACCCGGAAGGTCAGAAAACACTTG
TGCACTCCCAGAGCTCTCCGAAGGTTGTAGTTGAATTGGATCCTGATTTTTATTATGTCC
ATGTTCGTCGTGAATGGACGGTCGTCGTGGCTGAGGATCTTGAAATAGAGGGGATTTGGA
ACCTCCCAGATAAAGACGCCATTCCTTGTATGAGCTGCAGTGATGCGTTCCCCTGTGCGA
GAATCCATGGTTGAAGCAGTTAATGGATAGATAATAAGAACACCCGCATTCAAGATCTAC
TCTCTTCCTCCTGTGCGCTCTCTTCGCTTCCCTGTGCTGTACTTTGATTGGTACCTGAGT
ACAATGGTCCTTCAAGGGTGACGAAGATCGCAT
>GU111997
TTAATTGAGATTACACCTAGATTGTTGAGATACTTGAGGACTTGGGTTTTGAATACCCTT
AAGAAAATACCATTCTGAGGGTGTAAGGTCGTCCAGACCCGGAAGGTCAGAAAACACTTG
TGCACTCCCAGAGCTCTCCGAAGGTTGTAGTTGAATTGGATCCTGATTTTTATTATGTCC
ATGTTCGTCGTGAATGGACGGTCGTCGTGGCTGAGGATCTTGAAATAGAGGGGATTTGGA
ACCTCCCAGATAAAGACGCCATTCCTTGTATGAGCTGCAGTGATGCGTTCCCCTGTGCGA
GAATCCATGGTTGAAGCAGTTAATGGATAGATAATAAGAACACCCGCATTCAAGATCTAC
TCTCTTCCTCCTGTGCGCTCTCTTCGCTTCCCTGTGCTGTACTTTGATTGGTACCTGAGT
ACAATGGTCCTTCAAGGGTGACGAAGATCGCAT
>KT390312
TTAATTGAGATTACACCTAGATTGTTGAGATACTTGAGGACTTGGGTTTTGAATACCCTT
AAGAAAAGACCAGTCTGAGGGTGTAAGGTCGTCCAGACCCGGAAGGTCAGAAAACACTTG
TGCACTCCCAGAGCTCTCCGAAGGTTGTAGTTGAATTGGATCCTGATTTTTATTATGTCC
ATGTTCGTCGTGAATGGACGGTCGTCGTGGCTGAGGATCTTGAAATAGAGGGGATTTGGA
ACCTCCCAGATAAAGACGCCATTCTTTGCTTGAGCTGCAGTGATGCGTTCCCCTGTGCGA
GAATCCATGGTTGAAGCAGTTAATGGATAGATAATAAGAACACCCGCCATCAAGATCTAC
TCTCTTCCTCCTGTGCAGCTCTCTCGCTTCCCTGTGCTGTACTTTGATTGGTACCTGAGT
ACAATGGTCCTTCAAGGGTGACGAAGATCGCAT
>KT390306
TTAATTGAGATTACACCTAGATTGTTGAGATACTTGAGGACTTGGGTTTTGAATACCCTT
AAGAAAAGACCAGTCTGAGGGTGTAAGGTCGTCCAGACCCGGAAGGTCAGAAAACACTTG
TGCACTCCCAGAGCTCTCCGAAGGTTGTAGTTGAATTGGATCCTGATTTTTATTATGTCC
ATGTTCGTCGTGAATGGACGGTCGTCGTGGCTGAGGATCTTGAAATAGAGGGGATTTGGA
ACCTCCCAGATAAAGACGCCATTCCTTGAATGAGCTGCAGTGATGCGTTCCCCTGTGCAG
GAATCCATTGTTGAAGCAGTTAATTGATAGGTAATAAGAACACCCGCATTCAAGATCTAC
TCTCTTCCTCCTGTGCGCTCTCTTCGCTTCCCTGTGCTGTACTTTGATTGGTACCTGAGT
ACAATGGTCCTTCAAGGGTGACGAAGATCGCAT
>KT390309
TTAATTGAGATTACACCTAGATTGTTGAGATACTTGAGGACTTGGGTTTTGAATACCCTT
AAGAAAAGACCAGTCTGAGGGTGTAAGGTCGTCCAGACCCGGAAGGTCAGAAAACACTTG
TGCACTCCCAGAGCTCTCCGAAGGTTGTAGTTGAATTGGATCCTGATTTTTATTATGTCC
ATGTTCGTCGTGAATGGACGGTCGTCGTGGCTGAGGATCTTGAAATAGAGGGGATTTGGA
ACCTCCCAGATAAAGACGCCATTCCTTGTATGAGCTGCAGTGATGCGTTCCCCTGTGCGA
GAATCCATGGTGGAGCCAGTTAATGGATAGATAATAAGAACACCCGCATTCAAAGACTAC
TCTCTTCCTCCTGTGCGCTCTTTTCGCTTCCCTGTGCTGTACTTTGATTGGTACCTGAGT
ACAATGGTCCTTCAAGGGTGACGAAGATCGCAT
>KT390308
TTAATTGAGATTACACCTAGATTGTTGAGATACTTGAGGACTTGGGTTTTGAATACCCTT
AAGAAAAGACCAGTCTGAGGGTGTAAGGTCGTCCAGACCCGGAAGGTCAGAAAACACTTG
TGCACTCCCAGAGCTCTCCGAAGGTTGTAGTTGAATTGGATCCTGATTTTTATTATGTCC
ATGTTCGTCGTGAATGGACGGTCGTCGTGGCTGAGGATCTTGAAATAGAGGGGATTTGGA
ACCTCCCAGATAAAGACGCCATTCCTTGTATGAGCTGCAGTGATGCGTTCCCCTGTGCGA
GAATCCATGGTGAAGCCAGTTAATGGATAGATAATAAGAACACCCCCATTCAAGATCTAC
TCTCTTCCTCCTGTGCGCTCTCTTCGCTTCCCTGTGCTGTACTTTGATTGGTACCTGAGT
ACAATGGTCCTTCAAGGGTGACGAAGATCGCAT
>KT390313
TTAATTGAGATTACACCTAGATTGTTGAGATACTTGAGGACTTGGGTTTTGAATACCCTT
AAGAAAAGACCAGTCTGAGGGTGTAAGGTCGTCCAGACCCGGAAGGTCAGAAAACACTTG
TGCACTCCCAGAGCTCTCCGAAGGTTGTAGTTGAATTGGATCCTGATTTTTATTATGTCC
ATGTTCGTCGTGAATGGACGGTCGTCGTGGCTGAGGATCTTGAAATAGAGGGGATTTGGA
ACCTCCCAGATAAAGACGCCATTCCTTGAATGAGCTGCAGTGATGCGTTCCGCTGGGCGA
GAAGCCATGGTTGAAGCAGTTAATGGATAGATAATAACAACACCCGCATTCAAGATCTAC
TCTCTTCCTCCTGTGCGCTCTCTTCGCTTCCCTGTGCTGTACTTTGATTGGTACCTGAGT
ACAATGGTCCTTCGAGGGTGACGAATATCGCAT
>KT390305
TTAATTGAGATTACACCTAGATTGTTGAGATACTTGAGGACTTGGGTTTTGAATACCCTT
AAGAAAAGACCAGTCTGAGGGTGTAAGGTCGTCCAGACCCGGAAGGTCAGAAAACACTTG
TGCACTCCCAGAGCTCTCCGAAGGTTGTAGTTGAATTGGATCCTGATTTTTATTATGTCC
ATGTTCGTCGTGAATGGACGGTCGTCGTGGCTGAGGATCTTGAAATAGAGGGGATTTGGA
ACCTCCCAGATAAAGACGCCATTCCTTGTATGAGCTGCATTGATGCGTTCCGCTGGGCGA
GAAGCCATGGTTGAAGCAGTGAATGGATAGATAATAAGAACACCCGCATTCAAGATCTAC
TCTCTTCCTCCTGTGCGCTCTCTTCGCTTCCCTGTGCTGTACTTTGATTGGTACCTGAGT
ACAATGGTCCTTCAAGGGTGACGAAGATCGCAT
>KT390304
TTAATTGAGATTACACCTAGATTGTTGAGATACTTGAGGACTTGGGTTTTGAATACCCTT
AAGAAAAGACCAGTCTGAGGGTGTAAGGTCGTCCAGACCCGGAAGGTCAGAAAAGCCTTG
TGCACTCCCAGAGCTCTCCGAAGGTTGTATTTGAATTGGATCCTGATTTTTATTAGGTCG
ATGTTCGTCGTGAATGGACGGTCGTCGTGGCTGAGGATCTTGAAATAGAGGGGATTTGGA
ACCTCCCAGATAAAGACGCCATTCCTTGTATGAGCTGCAGTGATGCGTTCCGCTGGGCGA
GAATCCATGGTTGAAGCAGTTAATGGATAGATAATAAGAACACCCGCATTCAAGATCTAC
TCTCTTCCTCCTGTGCGCTCTCTTCGCTTCCCTGTGCTGTACTTTGATTGGTACCTGAGT
ACAATGGTCCTTCAAGGGTGACGAAGATCGCAT
>KT390303
TTAATTGAGATCACACCCAGACCGTTGAGAACCTCGAGGACTTGGGTTTTGAATACCCAT
AAGAAAAGACCAGTCGGAGGGTGTAAGGTCGTCCCGACCACGAAGGTTAGAAATGATTTG
TGCACTCCCAGAGTTCTCCGAAGGTTGTAGTTGAATTGGATCCTGATTTTTATTATGTCC
ATGTTCGTCGTGAATGGACGGTCGTCGTGGCTGAGGATCTTGAAATAGAGGGGATTTGGA
ACCTCCCAGATAAAGACGCCATTCCTTGTATGAGCTGCAGTGATGCGTTCCCCTGTGCGA
GAATCCATGGTTGAAGCAGTTAATGGATAGATAATAAGAACACCCGCATTCAAGATCTAC
TCTCTTCCTCCTGTGCGCTCTCTTCGCTTCCCTGTGCTGTACTTTGATTGGTACCTGAGT
ACAATGTTCCTTCGAGGATGACGAAGATCGCAT
>KT390310
TTAATTGAGATTACACCTAGATTGTTGAGATACTTGAGGACTTGGGTCTTGAATACCCTT
AAGAAAAGACCAGTCTGAGGGTGTAAGGTCGTCCAGACCCGGAAGGTCAGAAAACACTTG
TGCACTCCCAGAGCTCTCCGAAGGTTGTAGTTGAATTGGATCCTGATTTTTATTATGTCC
ATGTTCGTCGTGAATGGACGGTCGTCGTGGCTGAGGATCTTGAAATAGAGGGGATTTGGA
ACCTCCCAGATAAAGACGCCATTCCTTGTATGAGCTGCAGTGATGCGGTCCCCTGTGCGA
GAATCCATGGTTGAGGCAGTTGATGGATAGATAATAAGAACACCCGCATTCAAGATCTAC
TCTCTTCCTCCTGTGCGCTCTCTTCGCTTCCCTGTGCTGTACTTTGATTGGTACCTGAGT
ACAATGGTCCTTCGAGGATGACGAAGATCGCAT
>KT390317
TTAATTGAGATTACACCTAGATTGTTGAGATACTTGAGGACTTGGGTTTTGAATACCCTT
AAGAAAAGACCAGTCTGAGGGTGTAAGGTCGTCCAGACCCGGAAGGTCAGAAAACACTTG
TGCACTCCCAGAGCTCTCCGAAGGTTGTAGTTGAATTGGATCCTGATTTTTATTATGTCC
ATGTTCGTCGTGAATGGACGGTCGTCGTGGCTGAGGATCTTGAAATAGAGGGGATTTGGA
ACCTCCCAGATAAAGACGCCATTCGCTGTATGAGCTGCAGGGATGCGTTTCCCTGGGCGG
GAATCCATGGTTGAGGCAGTTAATGGATAGGTAATAAGAACACCCGCATTCAAGATCTAC
TCTCTTCCTCCTGTGCGTCTTCTTCGCTTCCCTGTGCTGTACTTTGATTGGTACCTGAGT
ACAATGGTCGTTCGAGGGGGACGAAGATCGCAT
>KT390316
TTAATTGAGATTACACCTAGATTGTTGAGATACTTGAGGACTTGGGTTTTGAATACCCTT
AAGAAAAGACCAGTCTGAGGGTGTAAGGTCGTCCAGACCCGGAAGGTCAGAAAACACTTG
TGCACTCCCAGAGCTCTCCGAAGGTTGTAGTTGAATTGGATCCTGATTTTTATTATGTCC
ATGTTCGTCGTGAATGGTCGGTCGTCGTGGCTGAGGATCTTGAAATAGAGGGGATTTGGA
ACCTCCCAGATAAAGACGCCATTCATTGAATGAGCTGCAGGGATGCGTTTCCCTGGGCGG
GAATCCATGGTTGAGGCAGTTAATGGATAGGTAATAAGAACACCCGCATTCAAGATCTAC
TCTCTTCCTCCTGTGCGTCTTCTTCGCTTCCCTGTGCTGTACTTTGATTGGTACCTGAGT
ACAATGGTCGTTCGAGGGGGACGAAGATCGCAT
>KT390315
TTAATTGAGATTACACCTAGATTGTTGAGATACTTGAGGACTTGGGTTTTGAATACCCTT
AAGAAAAGACCAGTCTGAGGGTGTAAGGTCGTCCAGACCCGGAAGGTCAGAAAACACTTG
TGCACTCCCAGAGCTCTCCGAAGGTTGTAGTTGAATTGGATCCTGATTTTTATTATGTCC
ATGTTTGTCGTGAATGGACGGTCGTCGTGGCTGAGGATCTTGAAATAGAGGGGATTTGGA
ACCTCCCAGATAAAGACGCCATTCGTTGAATGAGCTGCAGTGATGCGTTCCCCTGTGCGA
GAATCCATGGTTGTGGCAGTTGATACTTAGGTAATAGCTGCATCCACACTCAAGGTCCAC
TCGTTTCCTCCTGTGCGCTCTCTTCGATACCCTGTGCTGAACTTTGATTGGTACCTGAGT
ACAACGGTCGTTCGAAGGTGACGAAGATCGCAT
>KT390307
TTAATTGAGATTACACCTAGATTGTTGAGATACTTGAGGACTTGGGTTTTGAATACCCTT
AAGAAAAGACCAGTCTGAGGGTGTAAGGTCGTCCAGACCCGGAAGGTCAGAAAACACTTG
TGCACTCCCAGAGCTCTCCGAAGGTTGTAGTTGAATTGGATCCTGATTTTTATTATGTCC
ATGTTCGTCGTGAATGGACGGTCGTCGTGGCTGAGGATCTTGAAATAGAGGGGATTTGGA
ACCTCCCAGATAAAGACGCCATTCCTTGAATGAGCTGCAGTGATGCGTTCCCCTGTGCGA
GAATCCATGGTTGAGGCAGTTGATGGATAGGTAATAACAGCATCCGCATTCAAGGTCTAC
TCTCTTCCTCCTGTGCGCTCTCTTCGCTTCCCTGTGCTGAACTTTGATTGGTACCTGAGT
ACAATGGTCGGTCGAGGGTGACGAATGCTGCAT
>KT390322
TTAATTGAGATTACACCTAGATTGTTGAGATACTTGAGGACTTGGGTTTTGAATACCCTT
AAGAAAAGACCAGTCGGAGGGTGTAAGGTCGTCCAGACCCGGAAGGTCAGAAAACACTTG
TGCACTCCCAGAGCTCTCCGAAGGTTGTAGTTGAATTGGATCCTCATTTTTATTATGTCC
ATGTTCGTCGTGAATGGACGGTCGTCGTGGCTGAGGATCTTGAAATAAAGGGGATTTGGA
ACCTCCCAGATAAAGACGCCATTCTTCGCTTGAGCTGCAGTGATGCGTTCCCGTGGGGGA
GAATCCATGGTTGTGGCAGTTGATGAGAAGATAATAAGAACCACCTGATTCAAGATCTAT
CCTCCTCCTCCTGTTCGCTCTCTTCGCTTCCCTGTGCTGTACTTTGATTGTTACCCGAGT
ACAAGAGCTCTGGGAGAAAGACGAAGACTGCAT
>KT390463
TTAATTGGGATTACCCCCAGATTGTTGAGATACTTGAGGAGTTGGTTTTTGAATACCCTT
AAGAAAAGACCAGTCGGAGGGTGTAAGGTCGTCCAGACCCGGAAGGTTAGAAAGCATTTG
TGCACTCCCAGAGCTCTCCGAAGGTTGTAGTTTAATGGGATCCTCTTTGTTATTATGTCC
ATGTTCGTCGTGAATGGACGGTTGTCGTGGCTGAGGATTTTGAAATAAAGGGGATTTGGA
ACCTCCCAGATAAAGACGCCATTCGTTGAATGAGCTGCAGTGATGCGTTCCCCTGTGCGA
GAATCCATGGTTGTGGCAGTTGATACTTAGGTAATAGCTGCATCCACACTCAAGGTCCAC
TCGTTTCCTCCTGTGCGCTCTCTTCGCTTCCCTGTGTTGAACTTTGATTGGTACCGGAGT
AGAGCGGTTGGGTGAGAAAGACGAATGTTGCAT
>KT390460
TTAATTGGGATTACCCCCAGATTGTTGAGATACTTGAGGAGTTGGTTTTTGAATACCCTT
AAGAAAAGACCAGTCGGAGGGTGTAAGGTCGTCCAGACCCGGAAGGTTAGAAAGCATTTG
TGCACTCCCAGAGCTCTCCGAAGGTTGTAGTTTAATGGGATCCTCTTTGTTATTATGTCC
ATGTTCGTCGTGAATGGACGGTTGTCGTGGCTGAGGATTTTGAAATAAAGGGGATTTGGA
ACCTCCCAGATAAAGACGCCATTCGTTGAATGAGCTGCAGTGATGCGTTCCCCTGTGCGA
GAATCCATGGTTGTGGCAGTTGATACTTAGGTAATAGCTGCATCCACACTCAAGGTCCAC
TCGTTTCCTCCTGTGCGCTCTCTTCGCTTCCCTGTGTTGAACTTTGATTGGTACCGGAGT
AGAGCGGTTGGGTGAGAAAGACGAATGTTGCAT
>KT390452
TTAATTGGGATTACCCCTAGATCGTTGAGATACTTGAGGAGTTGGTTTTTGAATACCCTT
AAGAAAAGACCAGTCGGAGGGTGTAAGGTCGTCCCGACCCGGAAGGTTAGAAAACATTTG
TGCACTCCCAGAGCTCTCCGAAGGTTGTACATTAATTGGATCCTCATTGTGGGTATGTCC
ATGTTCGTCGTGAATGGACGGTTGTCGTGGCTGAGGATTTTGAAATAAAGGGGATTTGGA
ACCTCCCAGATAAAGACGCCATTCGTTGAATGAGCTGCAGTGATGCGTTCCCCTGTGCGA
GAATCCATGGTTGTGGCAGTTGATACTTAGGTAATAGCTGCATCCACACTCAAGGTCCAC
TCGTTTCCTCCTGTGCGCTCTCTTCGCTTCCCTGTGTTGAACTTTGATTGGTACCGGAGT
AGAGCGGTTGGGTGAGAAAGACGAATGTTGCAT
>KT390450
TTAATTGAGATTACACCTAGATTGTTGAGATACTTGAGGACTTGGGTTTTGAATACCCTT
AAGAAAAGACCAGTCGGAGGGTGTAAGGTCGTCCAGACCCGGAAGGTCAGAAAACATTTG
TGCACTCCCAGAGCTCTCCGAAGGTTGTAGTTGAATTGGATCCTCATTGTTATGATGTCC
ATGTTCGTCGTGAATGGACGGTTGTCGTGGCTGAGGATTTTGAAATAAAGGGGATTTGGA
ACCTCCCAGATAAAGACGCCATTCGTTGAATGAGCTGCAGTGATGCGTTCCCCTGTGCGA
GAATCCATGGTTGTGGCAGTTGATACTTAGGTAATAGCTGCATCCACACTCAAGGTCCAC
TCGTTTCCTCCTGTGCGCTCTCTTCGCTTCCCTGTGTTGAACTTTGATTGGTACCGGAGT
AGAGCGGTTGGGTGAGAAAGACGAATGTTGCAT
>KT390301
TTAATTGAGATTACACCTAGATTGTTGAGATACTTGAGGACTTGGGTTTTGAATACCCTT
AAGAAAAGACCAGTCGGAGGGTGTAAGGTCGTCCAGACCCGGAAGGTCAGAAAACATTTG
TGCACTCCCAGAGCTCTCCGAAGGTTGTAGTTGAATTGGATCCTCATTGTTATGATGTCC
ATGTTCGTCGTGAATGGACGGTTGTCGTGGCTGAGGATTTTGAAATAAAGGGGATTTGGA
ACCTCCCAGATAAAGACGCCATTCGTTGAATGAGCTGCAGTGATGCGTTCCCCTGTGCGA
GAATCCATGGTTGTGGCAGTTGATACTTAGGTAATAGCTGCATCCACACTCAAGGTCCAC
TCGTTTCCTCCTGTGCGCTCTCTTCGCTTCCCTGTGTTGAACTTTGATTGGTACCGGAGT
AGAGCGGTTGGGTGAGAAAGACGAATGTTGCAT
>KT390302
TTAATTGAGATTACACCTAGATTGTTGAGATACTTGAGGACTTGGGTTTTGAATACCCTT
AAGAAAAGACCAGTCGGAGGGTGTAAGGTCGTCCAGACCCGGAAGGTCAGAAAACATTTG
TGCACTCCCAGAGCTCTCCGAAGGTTGTAGTTGAAGGGGATCCGGAACATTATTATGTCC
ATATTCGTCGTGAATGGACGGTCGTCGTGGCTGAGGATTTTGAAATAAAGGGGATTTGGA
ACCTCCCAGATAAAGACGCCATTCGTTGAATGAGCTGCAGTGATGCGTTCCCCTGTGCGA
GAATCCATGGTTGTGGCAGTTGATACTTAGGTAATAGCTGCATCCACACTCAAGGTCCAC
TCGTTTCCTCCTGTGCGCTCTCTTCGCTTCCCTGTGTTGAACTTTGATTGGTACCGGAGT
AGAGCGGTTGGGTGAGAAAGACGAATGTTGCAT
>KT390346
TTAATTGAGATTACACCTAGATTGTTGAGATACTTGAGTACTTGGGTTTTGAATACCCTT
AAGAAAAGACCAGTCGGAGGGTGTAAGATCGTCCAGATTCGGAAGGTTAGAAAACACTTG
TGCACTCCCAGAGCTTTCCGAAGGTTGTAGTTGAATTGGATCCTCATTGTTATGATGTCC
ATGTTCGTCGTGAATGGACGGTTGTCGTGGCTGAGGATTTTGAAATAAAGGGGATTTGGA
ACCTCCCAGATAAAGACGCCATTCGTTGAATGAGCTGCAGTGATGCGTTCCCCTGTGCGA
GAATCCATGGTTGTGGCAGTTGATACTTAGGTAATAGCTGCATCCACACTCAAGGTCCAC
TCGTTTCCTCCTGTGCGCTCTCTTCGCTTCCCTGTGTTGAACTTTGATTGGTACCCGAGT
ACAACGGTTGGGTGAGGAAGACGAATGCTGCAT
>KT390320
TTAATTGAGATTACACCTAGATTGTTGAGATACTTGAGTACTTGGGTTTTGAATACCCTT
AAGAAAAGACCAGTCGGAGGGTGTAAGATCGTCCAGATTCGGAAGGTTAGAAAACACTTG
TGCACTCCCAGAGCTTTCCGAAGGTTGTAGTTGAATTGGATCCTCATTGTTATGATGTCC
ATGTTCGTCGTGAATGGACGGTTGTCGTGGCTGAGGATTTTGAAATAAAGGGGATTTGGA
ACCTCCCAGATAAAGACGCCATTCGTTGAATGAGCTGCAGTGATGCGTTCCCCTGTGCGA
GAATCCATGGTTGTGGCAGTTGATACTTAGGTAATAGCTGCATCCACACTCAAGGTCCAC
TCGTTTCCTCCTGTGCGCTCTCTTCGCTTCCCTGTGTTGAACTTTGATTGGTACCCGAGT
ACAACGGTTGGGTGAGGAAGACGAATGCTGCAT
>KT390318
TTAATTGAGATTACACCTAGATTGTTGAGATACTTGAGTACTTGGGTTTTGAATACCCTT
AAGAAAAGACCAGTCGGAGGGTGTAAGATCGTCCAGATTCGGAAGGTTAGAAAACACTTG
TGCACTCCCAGAGCTTTCCGAAGGTTGTAGTTGAATTGGATCCTCATTGTTATGATGTCC
ATGTTCGTCGTGAATGGACGGTTGTCGTGGCTGAGGATTTTGAAATAAAGGGGATTTGGA
ACCTCCCAGATAAAGACGCCATTCGTGGAATGAGCTGCAGTGATGCGGTCCCCTGTGCGA
GAATCCATGATTGTGGCAGTTGATACCTAGGTAATAGCTGCATGACAACTCAAGGTCCAC
TCGTCTCCTCCTGTGCGCTCTCTTCGCTTCCCTGTGTTGAACTTTGATTGGTACCGGAGT
ACAGCGGTTGGGTGAGGAAGACGAATGCTGCAT
>KT390341
TTAATAGGGATCACCCCTATACCGTTGAGAACCTCGAGGACTCGGTTTTTGAATACCCAT
AAGAAAAAACCAGTCGGAGGGTGTAAGGTCGTCCAGATTCGGAAGGTTAGAAAACACTTG
TGCACTCCCAGAGCTTTCCGAAGGTTGTAGTTGAATTGGATCCTCATTGTTATGATGTCC
ATGTTCGTCGTGAATGGACGGTTGTCGTGGCTGAGGATTTTGAAATAAAGGGGATTTGGA
ACCTCCCAGATAAAGACGCCATTCGTTGAATGAGCTGCAGTGATGCGTTCCCCTGTGCGA
GAATCCATGGTTGTGGCAGTTGATACTTAGGTAATAGCTGCATCCACACTCAAGGTCCAC
TCGTTTCCTCCTGTGCGCTCTCTTCGCTTCCCTGTGTTGAACTTTGATTGGTACCGGAGT
AGAGCGGTTGGGTGAGAAAGACGAATGTTGCAT
>GU111996
TTAATTGAGATTACACCTAGATGGTTGAGATACTTGAGGACTTGGGTTTTGAATACCCTT
AAGAAAAGACCAGTCGGAGGGTGTAAGGTCGTCCAGATTCGGAAGGTTAGAAAACACTTG
TGCACTCCCAGAGCTTTCCGAAGGTTGTAGTTGAATTGGATCCTCATTGTTATGATGTCC
ATGTTCGTCGTGAATGGACGGTTGTCGTGGCTGAGGATTTTGAAATAAAGGGGATTTGGA
ACCTCCCAGATAAAGACGCCATTCGTTGAATGAGCTGCAGTGATGCGTTCCCCTGTGCGA
GAATCCATGGTTGTGGCAGTTGATACTTAGGTAATAGCTGCATCCACACTCAAGGTCCAC
TCGTTTCCTCCTGTGCGCTCTCTTCGCTTCCCTGTGTTGAACTTTGATTGGTACCGGAGT
AGAGCGGTTGGGTGAGAAAGACGAATGTTGCAT
>KT390333
TTAATTGAGATTACACCTAGATTGTTGAGATACTTGAGTACTTGGGTTTTGAATACCCTT
AAGAAAAGACCAGTCGGAGGGTGTAAGGTCGTCCAGACCCGGAAGGTTAGAAAACACTTG
TGCACTCCCAGAGCTTTCCGAAGGTTGTAGTTGAATTGGATCCTCATTGTTATGATGTCC
ATGTTCGTCGTGAATGGACGGTTGTCGTGGCTGAGGATTTTGAAATAAAGGGGATTTGGA
ACCTCCCAGATAAAGACGCCATTCCTTGTATGAGCTGCAGTGATGCGTTCCCCTGTGCGA
GAATCCATGGTTGTGGCAGTTGATACTTAGGTAATAGCTGCATCCACATTCAAGGTCCAC
TCGTTTCCTCCTGTGCGCTCTCTTCGCTTCCCTGTGTTGAACTTTGATTGGTACCGGAGT
AGAGCGGTTGGGTGAGAAAGACGAATGCTGCAT
>KT390326
TTAATTGAGATTACACCTAGATTGTTGAGATACTTGAGGACTTGGTTTTTGAATACCCTT
AAGAAAAGACCAGTCGGAGGGTGTAAGGTCGTCCAGACCCGGAAGGTTAGAAAACACTTG
TGCACTCCCAGAGCTCTCCGAAGGTTGTAGTTGAATTGGATCCTCATTGTTATTATGTCC
ATGTTCGTCGTGAATGGACGGTTGTCGTGGCTGAGGATCTTGAAATAAAGGGGATTTGGA
ACCTCCCAGATAAAGACGCCATTCCTTGTATGAGCTGCAGAGATGCTCTCCCCTGTGCGA
GAATCCATGGTTGTGGCATTTGATACTTAGGTAATAGCTGCATCCACATTCAAGGTCCAC
TCGTTTCCTCCTGTGCGCTCTCTTCGCTTCCCTGTGTTGAACTTTGATTGGTACCGGAGT
AGAGCGGTTGGGTGAGAAAGACGAATGCTGCAT
>KT390311
TTAATTGAGATTACACCTAGATTGTTGAGATACTTGAGGACTTGGTTTTTGAATACCCTT
AAGAAAAGACCAGTCGGAGGGTGTAAGGTCGTCCAGACCCGGAAGGTTAGAAAACACTTG
TGCACTCCCAGAGCTCTCCGAAGGTTGTAGTTGAATTGGATCCTCATTGTTATTATGTCC
ATGTTCGTCGTGAATGGACGGTTTTCGTGGCTGAGGATCTTGAAATAAAGGGGATTTGGA
ACCTCCCAGATAAAGACGCCATTCCTTGTATGAGCTGCAGTGATGTGCGTTCCTTGGCGA
GAATCCATGGTTGTGGCAGTTGATACTTAGGTAATAGCTGCATCCACATTCAAGGTCCAC
TCGTTTCCTCCTGTGCGCTCTCTTCGCTTCCCTGTGTTGAACTTTGATTGGTACCGGAGT
AGAGCGGTTGGGTGAGAAAGACGAATGCTGCAT
>KT390345
TTAATTGAGATTACACCTAGATTGTTGAGATACTTGAGGACTTGGTTTTTGAATACCCTT
AAGAAAAGACCAGTCGGAGGGTGTAAGGTCGTCCAGACCCGGAAGGTTAGAAAACACTTG
TGCACTCCCAGAGCTCTCCGAAGGTTGTAGTTGAATTGGATCCTCATTGTTATTATGTCC
ATGTTCGTCGTGAATGGACGGTTGTCGTGGCTGAGGATCTTGAAATAAAGGGGATTTGGA
ACCTCCCAGATAAAGACGCCATTCCTTGTATGAGCTGCAGTGATGCGTTCCCCTGTGCGA
GAATCCATGGTTGTGGCAGTTGATACTTAGGTAATAGCTGCATCCACATTCAAGGTCCAC
TCGTTTCCTCCTGTGCGCTCTCTTCGCTTCCCTGTGTTGAACTTTGATTGGTACCGGAGT
AGAGCGGTTGGGTGAGAAAGACGAATGCTGCAT
>KT390336
TTAATTGAGATTACACCTAGATTGTTGAGATACTTGAGGACTTGGTTTTTGAATACCCTT
AAGAAAAGACCAGTCGGAGGGTGTAAGGTCGTCCAGACCCGGAAGGTTAGAAAACACTTG
TGCACTCCCAGAGCTCTCCGAAGGTTGTAGTTGAATTGGATCCTCATTGTTATTATGTCC
ATGTTCGTCGTGAATGGACGGTTGTCGTGGCTGAGGATCTTGAAATAAAGGGGATTTGGA
ACCTCCCAGATAAAGACGCCATTCCTTGTATGAGCTGCAGTGATGCGTTCCCCTGTACGG
GAATCCATGGTTGTGGCAGTTGATATTTAGGTAATAGCTGCATCCACATTCAAGGTCCAT
TCGTTTCCTCCGGGGCGCTCTCTTCGCTTCCCTGTGTTGAACTTTGATTGGTACCGGAGT
AGAGCGGTTGGGTGAGAAAGACGAATGCTGCAT
>KT390343
TTAATTGAGATTACACCTAGATTGTTGAGATACTTGATGACTTGGGTTTTGAATACCCTT
AAGAAAAGACCAGTCGGAGGGTGTAAGGTCGTCCAGACCCGGAAGGTTAGAAAACACTTG
TGCACCCCCAGAGCTCTCCGAAGGTTGTAGTTGAATTGGATCCTCATTGTTATTATGTCC
ATGTTCGTCGTGAATGGACGGTTGTCGTGGCTGAGGATCTTGAAATAAAGGGGATTTGGA
ACCTCCCAGATAAAGACGCCATTCCTTGTATGAGCTGCAGTGATGCGTTCCCCTGTGCGA
GAATCCATGGTTGTGGCAGTTGATACTTAGGTAATAGCTGCATCCACATTCAAGGTCCAC
TCGATTCCTCCTGGGCGCTCTCTTCGCTACCCTGTGTTGAACTTTGATTGGTACCGGAGT
AGAGCGGTTGGGTGAGAAAGACGAATGCTGCAT
>KT390335
TTAATTGAGATTACACCTAGATTGTTGAGATACTTGAGGACTTGGGTTTTGAATACCCTT
AAGAAAAGACCAGTCGGAGGGTGTAAGGTCGTCCAGACCCGGAAGGTTAGAAAACACTTG
TGCACTCCCAGAGCTCTCCGAAGGTTGTAGTTGAATTGGATCCTCATTGTTATTATGTCC
ATGTTCGTCGTGAATGGACGGTTGTCGTGGCTGAGGATCTTGAAATAAAGGGGATTTGGA
ACCTCCCAGATAAAGACGCCATTCCTTGTATGAGCTGCAGTGATGCGTTCCCCTGTGCGA
GAATCCATGGTTGTGGCAGTTGATACTTAGGTAATAGCTGCATCCACATTCAAGGTCCAC
TCGTTTCCTCCTGTGCGCTCTCTTCGCTTCCCTGTGTTGAACTTTGATTGGTACCGGAGT
AGAGCGGTTGGGTGAGAAAGACGAATGCTGCAT
>KT390339
TTAATTGAGATTACACCTAGATTGTTGAGATACTTGAGGACTTGGTTTTTGAATACCCTT
AAGAAAAGACCAGTCTGAGGGTGTAAGGTCGTCCAGACCCGGAAGGTTAGAAAACACTTG
TGCACTCCCAGAGCTCTCCGAAGGTTGTAGTTGAATTGGATCCTCATTGTTATTATGTCC
ATGTTCGTCGTGAATGGACGGTTGTCGTGGCTGAGGATCTTGAAATAAAGGGGATTTGGA
ACCTCCCAGATAAAGACGCCATTCCTTGTATGAGCTGCAGTGATGCGTTCCCCTGTGCGA
GAATCCATGGTTGTGGCAGTTGATACTTAGGTAATAGCTGCATCCACATTCAAGGTCCAC
TCGTTTCCTCCTGTGCGCTCTCTTCGCTTCCCTGTGTTGAACTTTGATTGGTACCGGAGT
AGAGCGGTTGGGTGAGAAAGACGAATGCTGCAT
>KT390344
TTAATTGAGATTACACCTAGATTGTTGAGATACTTGAGGACTTGGTTTTTGAATACCCTT
ATGAAAAGACCAGTCTGAGGGTGTAAGGTCGTCCAGACCCGGAAGGTTAGAAAACACTTG
TGCACTCCCAGAGCTCTCCGAAGGTTGTAGTTGAATTGGATCCTCATTGTTATTATGTCC
ATGTTCGTCGTGAATGGACGGTTGTCGTGGCTGAGGATCTTGAAATAAAGGGGATTTGGA
ACCTCCCAGATAAAGACGCCATTCTTTGCTTGAGCTGCAGTGATGCGTTCCCCTGTGCGA
GAATCCATGGTTGTGGCAGTTGATAGAGAGATAATAAGAACACCCACATTCAAGGTTCTT
TCTCTTCCTCCTGTGCGCTCTCTTCGCTTCGCTGTGTTTGTCTTTGATCTGTACCGTAGT
CGAGTCGTTGAGAGACAAAGAAGAATGCTGCAT
>KT390340
TTAATTGAGATTACACCTAGATTGTTGAGATACTTGAGGACTTGGTTTTTGAATACCCTT
AAGAAAAGACCAGTCTGAGGGTGTAAGGTCGTCCAGACCCGGAAGGTTAGAAAACACTTG
TGCACTCCCAGAGCTCTCCGAAGGTTGTAGTTGAATTGGATCCTCATTGTTATTATGTCC
ATGTTCGTCGTGAATGGACGGTTGTCGTGGCTGAGGATCTTGAAATAAAGGGGATTTGGA
ACCTCCCAGATAAAGACGCCATTCCTTGTATGAGCTGCAGTGATGCGTTCCCCTGTGCGA
GAATCCATGGTTGAAGCAGTTAATGGATAGATAATAAGAACACCCGCATTCAAGGTCTAC
TCTTTTCCTCCTGTGCGCTCTCTTCGCTTCGCTGTGCTGTTCTTTGATCTGTACCGTAGT
CGAGTCGTTGAGAGACAAACAAGAAGATCGCAT
