# Supplementary material for: Gene Overlapping as a Modulator of Begomovirus Evolution
Source: Microorganisms. 2022 Feb 4;10(2):366. doi: 10.3390/microorganisms10020366 (PMC8875319; doi:10.3390/microorganisms10020366)
Supplement: Supplementary file 1 [file microorganisms-10-00366-s001.zip › File S1/Okra_enation_leaf_curl_virus/DNA_AC5.fasta]

>KX553923 AC5 Geminiviridae Begomovirus Okra enation leaf curl virus
TCATTGTATTTTGTTGGCAAGATATGGATGGATGAGATAATAAGAATAAGAAACCATACGAACACCGTTATGTTTTGGATCGTGAGAGACAGGCGTCCTACAGGCACCCCCTACGATTTCCAGCAAGTGTTCAATGTTTATGACAACGAGCCTTTTACGGCTACTGTAAAGAACGACCAGCGTGATCGATTCCAGGTTTTGAGGAGGTTTCAGGCTACAGTTACAGGAGGACAGTATGCTTGTAAGGAACAAGTTCCAATTAGGAAATTCTATCGTGTTAACAATTACGTGGTGTATAATCACCAGGAAGCTGGGAAGTATGAAAATCACACTGAGAATGCTTTGTTGTTGTATATGGCATGTACTCAT
