# Supplementary material for: Gene Overlapping as a Modulator of Begomovirus Evolution
Source: Microorganisms. 2022 Feb 4;10(2):366. doi: 10.3390/microorganisms10020366 (PMC8875319; doi:10.3390/microorganisms10020366)
Supplement: Supplementary file 1 [file microorganisms-10-00366-s001.zip › File S1/Okra_enation_leaf_curl_virus/DNA_AC1.fasta]

>KC019308
TCAAGATCTACTCTCTTCCTCCTGTGCGCTCTCTTCGCTTCCCTGTGCTGTACTTTGATT
GGTACCTGAGTACAATGGTCCTTCAAGGGTGACGAAGATCGCATTTTTCACTGCCCAGTT
CTTTAGTGCTGAGTTCTTATCCTCGTCTAAGAACTCTTTATAACTGCTGTTGGGACCAGG
ATTGCAGAGGAAGATTGTTGGTATGCCGCCTTTAATTTGAACTGGCTTTCCGTACTTTGT
GTTGGATTGCCAGTCCCTTTGGGCCCCCATGAACTCTTTAAAGTGTTTGAGGAAGTGGGG
ATCTACGTCATCAATGACGTTATACCAGGCCTCGTTACTGTAGACCTTTGGACTAAGGTC
TAGATGCCCACACAAATAGTTATGTGGACCCAGTGATCTAGCCCACATCGTCTTCCCGGT
ACGACTATCTCCCTCAATCACTATACTTTGTGGTCTATGTGGCCGCGCAGCGGCGTCGAC
AACGTTCTCGGCAGCCCATTCCTCAAGTTCTTCCGGAACTTGATCAAAAGAAGAAGAAGA
AAAAGGAGAAACATAAACCTCCACAGGAGGTGTAAAAATCCTATCTAAATTAGCATTTAA
ATTATGGAATTGTAATACATAATCTTTTGGAGCTAACTCCTTAATGACTCTAAGAGCCTC
TGACTTACTGCCTGCGTTAAGCGCTGCGGCGTAAGCGTCGTTGGCTGTCTGTTGTCCCCC
TCTAGCAGATCGTCCGTCGATCTGAAACTCTCCCCACTCGAGAGTGTCCCCGTCCTTGTC
GATGTAGGATTTGACGTCGGAGCTGGATTTAGCTCCCTGTATGTTCGGATGGAAATGTGC
TGACCTGCTTGGGGAGACCAGGTCGAAGAATCGCTGATTCTGGCACTTGTATTTCCCCTC
GAACTGGATGAGCACGTGCAGATGAGGTTCCCCATTTTCATGAAGTTCTCTGCAGATTTT
AATATATTTTTTTGAAGTGGGGGTTTGGAAATTCTTGATTTGGGAAAGTGCTTCTTCTTT
GGTGAGAGAGCACTTGGGATAAGTGAGGAAATAATTTTTGGAGTTAATAAGGAAACGCTT
AGGAGGCAT
>GU112000
TCAAGATCTACTCTCTTCCTCCTGTGCGCTCTCTTCGCTTCCCTGTGCTGTACTTTGATT
GGTACCTGAGTACAATGGTCCTTCAAGGGTGACGAAGATCGCATTTTTCACTGCCCAGTT
CTTTAGTGCTGAGTTCTTATCCTCGTCTAAGAACTCTTTATAACTGCTGTTGGGACCAGG
ATTGCAGAGGAAGATTGTTGGTATGCCGCCTTTAATTTGAACTGGCTTTCCGTACTTTGT
GTTGGATTGCCAGTCCCTTTGGGCCCCCATGAACTCTTTAAAGTGTTTGAGGAAGTGGGG
ATCTACGTCATCAATGACGTTATACCAGGCCTCGTTACTGTAGACCTTTGGACTAAGGTC
TAGATGCCCACACAAATAGTTATGTGGACCCAGTGATCTAGCCCACATCGTCTTCCCGGT
ACGACTATCTCCCTCAATCACTATACTTTGTGGTCTATGTGGCCGCGCAGCGGCGTCGAC
AACGTTCTCGGCAGCCCATTCCTCAAGTTCTTCCGGAACTTGATCAAAAGAAGAAGAAGA
AAAAGGAGAAACATAAACCTCCACAGGAGGTGTAAAAATCCTATCTAAATTAGCATTTAA
ATTATGGAATTGTAATACATAATCTTTTGGAGCTAACTCCTTAATGACTCTAAGAGCCTC
TGACTTACTGCCTGCGTTAAGCGCTGCGGCGTAAGCGTCGTTGGCTGTCTGTTGTCCCCC
TCTAGCAGATCGTCCGTCGATCTGAAACTCTCCCCACTCGAGAGTGTCCCCGTCCTTGTC
GATGTAGGATTTGACGTCGGAGCTGGATTTAGCTCCCTGTATGTTCGGATGGAAATGTGC
TGACCTGCTTGGGGAGACCAGGTCGAAGAATCGCTGATTCTGGCACTTGTATTTCCCCTC
GAACTGGATGAGCACGTGCAGATGAGGTTCCCCATTTTCATGAAGTTCTCTGCAGATTTT
AATATATTTTTTTGAAGTGGGGGTTTGGAAATTCTTGATTTGGGAAAGTGCTTCTTCTTT
GGTGAGAGAGCACTTGGGATAAGTGAGGAAATAATTTTTGGAGTTAATAAGGAAACGCTT
AGGAGGCAT
>KC019309
TCAAGATCTACTCTCTTCCTCCTGTGCGCTCTCTTCGCTTCCCTGTGCTGTACTTTGATT
GGTACCTGAGTACAATGGTCCTTCAAGGGTGACGAAGATCGCATTTTTCACTGCCCAGTT
CTTTAGTGCTGAGTTCTTATCCTCGTCTAAGAACTCTTTATAACTGCTGTTGGGACCAGG
ATTGCAGAGGAAGATTGTTGGTATGCCGCCTTTAATTTGAACTGGCTTTCCGTACTTTGT
GTTGGATTGCCAGTCCCTTTGGGCCCCCATGAACTCTTTAAAGTGTTTGAGGAAGTGGGG
ATCTACGTCATCAATGACGTTATACCAGGCCTCGTTACTGTAGACCTTTGGACTAAGGTC
TAGATGCCCACACAAATAGTTATGTGGACCCAGTGATCTAGCCCACATCGTCTTCCCGGT
ACGACTATCTCCCTCAATCACTATACTTTGTGGTCTATGTGGCCGCGCAGCGGCGTCGAC
AACGTTCTCGGCAGCCCATTCCTCAAGTTCTTCCGGAACTTGATCAAAAGAAGAAGAAGA
AAAAGGAGAAACATAAACCTCCACAGGAGGTGTAAAAATCCTATCTAAATTAGCATTTAA
ATTATGGAATTGTAATACATAATCTTTTGGAGCTAACTCCTTAATGACTCTAAGAGCCTC
TGACTTACTGCCTGCGTTAAGCGCTGCGGCGTAAGCGTCGTTGGCTGTCTGTTGTCCCCC
TCTAGCAGATCGTCCGTCGATCTGAAACTCTCCCCACTCGAGAGTGTCCCCGTCCTTGTC
GATGTAGGATTTGACGTCGGAGCTGGATTTAGCTCCCTGTATGTTCGGATGGAAATGTGC
TGACCTGCTTGGGGAGACCAGGTCGAAGAATCGCTGATTCTGGCACTTGTATTTCCCCTC
GAACTGGATGAGCACGTGCAGATGAGGTTCCCCATTTTCATGAAGTTCTCTGCAGATTTT
AATATATTTTTTTGAAGTGGGGGTTTGGAAATTCTTGATTTGGGAAAGTGCTTCTTCTTT
GGTGAGAGAGCACTTGGGATAAGTGAGGAAATAATTTTTGGAGTTAATAAGGAAACGCTT
AGGAGGCAT
>GU112001
TCAAGATCTACTCTCTTCCTCCTGTGCGCTCTCTTCGCTTCCCTGTGCTGTACTTTGATT
GGTACCTGAGTACAATGGTCCTTCAAGGGTGACGAAGATCGCATTTTTCACTGCCCAGTT
CTTTAGTGCTGAGTTCTTATCCTCGTCTAAGAACTCTTTATAACTGCTGTTGGGACCAGG
ATTGCAGAGGAAGATTGTTGGTATGCCGCCTTTAATTTGAACTGGCTTTCCGTACTTTGT
GTTGGATTGCCAGTCCCTTTGGGCCCCCATGAACTCTTTAAAGTGTTTGAGGAAGTGGGG
ATCTACGTCATCAATGACGTTATACCAGGCCTCGTTACTGTAGACCTTTGGACTAAGGTC
TAGATGCCCACACAAATAGTTATGTGGACCCAGTGATCTAGCCCACATCGTCTTCCCGGT
ACGACTATCTCCCTCAATCACTATACTTTGTGGTCTATGTGGCCGCGCAGCGGCGTCGAC
AACGTTCTCGGCAGCCCATTCCTCAAGTTCTTCCGGAACTTGATCCAAAGAAGAAGAAGA
AAAAGGAGAAACATAAACCTCCACAGGAGGTGTAAAAATCCTATCTAAATTAGCATTTAA
ATTATGGAATTGTAATACATAATCTTTTGGAGCTAACTCCTTAATGACTCTAAGAGCCTC
TGACTTACTGCCTGCGTTAAGCGCTGCGGCGTAAGCGTCGTTGGCTGTCTGTTGTCCCCC
TCTAGCAGATCGTCCGTCGATCTGAAACTCTCCCCACTCGAGAGTGTCCCCGTCCTTGTC
GATGTAGGATTTGACGTCGGAGCTGGATTTAGCTCCCTGTATGTTCGGATGGAAATGTGC
TGACCTGCTTGGGGAGACCAGGTCGAAGAATCGCTGATTCTGGCACTTGTATTTCCCCTC
GAACTGGATGAGCACGTGCAGATGAGGTTCCCCATTTTCATGAAGTTCTCTGCAGATTTT
AATATATTTTTTTGAAGTGGGGGTTTGGAAATTCTTGATTTGGGAAAGTGCTTCTTCTTT
GGTGAGAGAGCACTTGGGATAAGTGAGGAAATAATTTTTGGAGTTAATAAGGAAACGCTT
AGGAGGCAT
>KP208672
TCAAGATCTACTCTCTTCCTCCTGTGCGCTCTCTTCGCTTCCCTGTGCTGTACTTTGATT
GGTACCTGAGTACAATGGTCCTTCAAGGGTGACGAAGATCGCATTTTTCACTGCCCAGTT
CTTTAGTGCTGAGTTCTTATCCTCGTCTAAGAACTCTTTATAACTGCTGTTGGGACCAGG
ATTGCAGAGGAAGATTGTTGGTATGCCGCCTTTAATTTGAACTGGCTTTCCGTATTTTGT
GTTGGATTGCCAGTCCCTTTGGGCCCCCATGAACTCTTTAAAGTGTTTGAGGAAGTGGGG
ATCTACGTCATCAATGACGTTATACCAGGCCTCGTTACTGTAGACCTTTGGACTAAGGTC
TAGATGCCCACACAAATAGTTATGTGGACCCAGTGATCTAGCCCACATCGTCTTCCCGGT
ACGACTATCTCCCTCAATCACTATACTTTGTGGTCTATGTGGCCGCGCAGCGGCGTCGAC
AACGTTCTCGGCAGCCCATTCCTCAAGTTCTTCCGGAACTTGATCAAAAGAAGAAGAAGA
AAAAGGAGAAACATAAACCTCCACAGGAGGTGTAAAAATCCTATCTAAATTAGCATTTAA
ATTATGGAATTGTAATACATAATCTTTTGGAGCTAACTCCTTAATGACTCTAAGAGCCTC
TGACTTACTGCCTGCGTTAAGCGCTGCGGCGTAAGCGTCGTTGGCTGTCTGTTGTCCCCC
TCTAGCAGATCGTCCGTCGATCTGAAACTCTCCCCACTCGAGAGTGTCCCCGTCCTTGTC
GATGTAGGATTTGACGTCGGAGCTGGATTTAGCTCCCTGTATGTTCGGATGGAAATGTGC
TGACCTGCTTGGGGAGACCAGGTCGAAGAATCGCTGATTCTGGCACTTGTATTTCCCCTC
GAACTGGATGAGCACGTGCAGATGAGGTTCCCCATTTTCATGAAGTTCTCTGCAGATTTT
AATATATTTTTTTGAAGTGGGGGTTTGGAAATTCTTGATTTGGGAAAGTGCTTCTTCTTT
GGTGAGAGAGCACTTGGGATAAGTGAGGAAATAATTTTTGGAGTTAATAAGGAAACGCTT
AGGAGGCAT
>KT390305
TCAAGATCTACTCTCTTCCTCCTGTGCGCTCTCTTCGCTTCCCTGTGCTGTACTTTGATT
GGTACCTGAGTACAATGGTCCTTCAAGGGTGACGAAGATCGCATTTTTCACTGCCCAGTT
CTTTAGTGCTGAGTTCTTATCCTCGTCTAAGAACTCTTTATAACTGCTGTTGGGACCAGG
ATTGCAGAGGAAGATTGTTGGTATGCCGCCTTTAATTTGAACTGGCTTTCCGTACTTTGT
GTTGGATTGCCAGTCCCTTTGGGCCCCCATGAACTCTTTAAAGTGTTTGAGGAAGTGGGG
ATCTACGTCATCAATGACGTTATACCAGGCCTCGTTACTGTAGACCTTTGGACTAAGGTC
TAGATGCCCACACAAATAGTTATGTGGACCCAGTGATCTAGCCCACATCGTCTTCCCGGT
ACGACTATCTCCCTCAATCACTATACTTTGTGGTCTATGTGGCCGCGCAGCGGCGTCGAC
AACGTTCTCGGCAGCCCATTCCTCAAGTTCTTCCGGAACTTGATCAAAAGAAGAAGAAGA
AAAAGGAGAAACATAAACCTCCACAGGAGGTGTAAAAATCCTATCTAAATTAGCATTTAA
ATTATGGAATTGTAATACATAATCTTTTGGAGCTAACTCCTTAATGACTCTAAGAGCCTC
TGACTTACTGCCTGCGTTAAGCGCTGCGGCGTAAGCGTCGTTGGCTGTCTGTTGTCCCCC
TCTAGCAGATCGTCCGTCGATCTGAAACTCTCCCCACTCGAGAGTGTCCCCGTCCTTGTC
GATGTAGGTTTTGACGTCGGAGCTGGATTTAGCTCCCTGTATGTTCGGATGGAAATGTGC
TGACCTGCTTGGGGAGACCAGGTCGAAGAATCGCTGATTCTGGCACTTGTATTTCCCCTC
GAACTGGATGAGCACGTGCAGATGAGGTTCCCCATTTTCATGAAGTTCTCTGCAGATTTT
AATATATTTTTTTGAAGTGGGGGTTTGGAAATTCTTGATTTGCGAAAGTGCTTCTTCTTT
GGTGAGAGAGCACTTGGGATAAGTGAGGAAATAATTTTTGGAGTTAATAAGGAAACGCTT
AGGAGGCAT
>KT390304
TCAAGATCTACTCTCTTCCTCCTGTGCGCTCTCTTCGCTTCCCTGTGCTGTACTTTGATT
GGTACCTGAGTACAATGGTCCTTCAAGGGTGACGAAGATCGCATTTTTCACTGCCCAGTT
CTTTAGTGCTGAGTTCTTATCCTCGTCTAAGAACTCTTTATAACTGCTGTTGGGACCAGG
ATTGCAGAGGAAGATTGTTGGTATGCCGCCTTTAATTTGAACTGGCTTTCCGTACTTTGT
GTTGGATTGCCAGTCCCTTTGGGCCCCCATGAACTCTTTAAAGTGTTTGAGGAAGTGGGG
ATCTACGTCATCAATGACGTTATACCAGGCCTCGTTACTGTAGACCTTTGGACTAAGGTC
TAGATGCCCACACAAATAGTTATGTGGACCCAGTGATCTAGCCCACATCGTCTTCCCGGT
ACGACTATCTCCCTCAATCACTATACTTTGTGGTCTATGTGGCCGCGCAGCGGCGTCGAC
AACGTTCTCGGCAGCCCATTCCTCAAGTTCTTCCGGAACTTGATCAAAAGAAGAAGAAGA
AAAAGGAGAAACATAAACCTCCACAGGAGGGGTAAAAATCCTATCTAAATTAGCATTTAA
ATTATGGAATTGTAATACATAATCTTTTGGAGCTAACTCCTTAATGACTCTAAGAGCCTC
TGACTTACTGCCTGCGTTAAGCGCTGCGGCGTAAGCGTCGTTGGCTGTCTGTTGTCCCCC
TCTAGCAGATCGTCCGTCGATCTGAAACTCTCCCCACTCGAGAGTGTCCCCGTCCTTGTC
GATGTAGGTTTTGACGTCGGAGCTGGATTTAGCTCCCTGTATGTTCGGATGGAAATGTGC
TGACCTGCTTGGGGAGACCAGGTCGAAGAATCGCTGATTCTGGCACTTGTATTTCCCCTC
GAACTGGATGAGCACGTGCAGATGAGGTTCCCCATTTTCATGAAGTTCTCTGCAGATTTT
AATATATTTTTTTGAAGTGGGGGTTTGGAAATTCTTGATTTGCGAAAGTGCTTCTTCTTT
GGTGAGAGAGCACTTGGGATAAGTGAGGAAATAATTTTTGGAGTTAATAAGGAAACGCTT
AGGAGGCAT
>KT390306
TCAAGATCTACTCTCTTCCTCCTGTGCGCTCTCTTCGCTTCCCTGTGCTGTACTTTGATT
GGTACCTGAGTACAATGGTCCTTCAAGGGTGACGAAGATCGCATTTTTCACTGCCCAGTT
CTTTAGTGCTGAGTTCTTATCCTCGTCTAAGAACTCTTTATAACTGCTGTTGGGACCAGG
ATTGCAGAGGAAGATTGTTGGTATGCCGCCTTTAATTTGAACTGGCTTTCCGTACTTTGT
GTTGGATTGCCAGTCCCTTTGGGCCCCCATGAACTCTTTAAAGTGTTTGAGGAAGTGGGG
ATCTACGTCATCAATGACGTTATACCAGGCCTCGTTACTGTAGACCTTTGGACTAAGGTC
TAGATGCCCACACAAATAGTTATGTGGACCCAGTGATCTAGCCCACATCGTCTTCCCGGT
ACGACTATCTCCCTCAATCACTATACTTTGTGGTCTATGTGGCCGCGCAGCGGCGTCGAC
AACGTTCTCGGCAGCCCATTCCTCAAGTTCTTCCGGAACTTGATCAAAAGAAGAAGAAGA
AAAAGGAGAAACATAAACCTCCACAGGAGGTGTAAAAATCCTATCTAAATTAGCATTTAA
ATTATGGAATTGTAATACATAATCTTTTGGAGCTAACTCCTTAATGACTCTAAGAGCCTC
TGACTTACTGCCTGCGTTAAGCGCTGCGGCGTAAGCGTCGTTGGCTGTCTGTTGTCCCCC
TCTAGCAGATCGTCCGTCGATCTGAAACTCTCCCCACTCGAGGGTGTCCCCGTCCTTGTC
GATGTAGGATTTGACGTCGGAGCTGGATTTAGCTCCCTGAATGTTCGGATGGAAATGTGC
TGACCTGCTTGGGGAGACCAGGTCGAAGAATCGCTGATTCTGGCACTTGTATTTCCCCTC
GAACTGGATGAGCACGTGCAGATGAGGTTCCCCATTTTCATGAAGTTCTCTGCAGATTTT
AATATATTTTTTTGAAGTGGGGGTTTGGAAATTCTTGATTTGGGAAAGTGCTTCTTCTTT
GGTGAGAGAGCACTTGGGATAAGTGAGGAAATAATTTTTGGAGTTAATAAGGAAACGCTT
AGGAGGCAT
>GU112002
TCAAGATCTACTCTCTTCCTCCTGTGCGCTCTCTTCGCTTCCCTGTGCTGTACTTTGATT
GGTACCTGAGTACAATGGTCCTTCAAGGGTGACGAAGATCGCATTTTTCACTGCCCAGTT
CTTTAGTGCTGAGTTCTTATCCTCGTCTAAGAACTCTTTATAACTGCTGTTGGGACCAGG
ATTGCAGAGGAAGATTGTTGGTATGCCGCCTTTAATTTGAACTGGCTTTCCGTACTTTGT
GTTGGATTGCCAGTCCCTTTGGGCCCCCATGAACTCTTTAAAGTGTTTGAGGAAGTGGGG
ATCTACGTCATCAATGACGTTATACCAGGCCTCGTTACTGTAGACCTTTGGACTAAGGTC
TAGATGCCCACACAAATAGTTATGTGGACCCAGTGATCTAGCCCACATCGTCTTCCCGGT
ACGACTATCTCCCTCAATCACTATACTTTGTGGTCTATGTGGCCGCGCAGCGGCGTCGAC
AACGTTCTCGGCAGCCCATTCCTCAAGTTCTTCCGGAACTTGATCAAAAGAAGAAGAAGA
AAAAGGAGAAACATAAACCTCCACAGGAGGTGTAAAAATCCTATCTAAATTAGCATTTAA
ATTATGGAATTGTAATACATAATCTTTTGGAGCTAACTCCTTAATGACTCTAAGAGCCTC
TGACTTACTGCCTGCGTTAAGCGCTGCGGCGTCAGCGTCGTTGGCTGTCTGTTGTCCCCC
TCTAGCAGATCGTCCGTCGATCTGAAACTCTCCCCACTCGAGAGTGTCCCCGTCCTTGTC
GATGTAGGATTTGACGTCGGAGCTGGATTTAGCTCCCTGTATGTTCGGATGGAAATGTGC
TGACCTGCTTGGGGAGACCAGGTCGAAGAATCGCTGATTCTGGCACTTGTATTTCCCCTC
GATCTGGATGAGCACGTGCAGATGAGGTTCCCCATTTTCATGAAGTTCTCTGCAGATTTT
AATATATTTTTTTGAAGTGGGGGTTTGGAAATTCTTGATTTGGGAAAGTGCTTCTTCTTT
GGTGAGAGAGCACTTGGGATAAGTGAGGAAATAATTTTTGGAGTTAATAAGGAAACGCTT
AGGAGGCAT
>KT390308
TCAAGATCTACTCTCTTCCTCCTGTGCGCTCTCTTCGCTTCCCTGTGCTGTACTTTGATT
GGTACCTGAGTACAATGGTCCTTCAAGGGTGACGAAGATCGCATTTTTCACTGCCCAGAT
CTTAAGTGCTGAGTTCTTATCCTCGTCTAAGAACTCTTTATAACTGCTGTTGGGACCGGA
ATTGCAGAGGAAGATTGTTGGTATGCCACCTTTAATTTGAACTGGCTTTCCGTACTTTGT
GTTGGATTGCCAGTCCCTTTGGGCCCCCATGAACTCTTTAAAGTGTTTGAGGAAGTGGGG
ATCTACGTCATCAATGACGTTATACCAGGCCTCGTTACTGTAGACCTTTGGACTAAGGTC
TAGATGCCCACACAAATAGTTATGTGGACCCAGTGATCTAGCCCACATCGTCTTCCCGGT
ACGACTATCTCCCTCAATCACTATACTTTGTGGTCTATGTGGCCGCGCAGCGGCGTCGAC
AACGTTCTCGGCAGCCCATTCCTCAAGTTCTTCCGGAACTTGATCAAAAGAAGAAGAAGA
AAAAGGAGAAACATAAACCTCCACAGGAGGTGTAAAAATCCTATCTAAATTAGCATTTAA
ATTATGGAATTGTAATACATAATCTTTTGGAGCTAACTCCTTAATGACTCTAAGAGCCTC
TGACTTACTGCCTGCGTTAAGCGCTGCGGCGTAAGCGTCGTTGGCTGTCTGTTGTCCCCC
TCTAGCAGATCGTCCGTCGATCTGAAACTCTCCCCACTCGAGAGTGTCCCCGTCCTTGTC
GATGTAGGATTTGACGTCGGAGCTGGATTTAGCTCCCTGTATGTTCGGATGGAAATGTGC
TGACCTGCTTGGGGAGACCAGGTCGAAGAATCGCTGATTCTGGCACTTGTATTTCCCCTC
GAACTGGATGAGCACGTGCAGATGAGGTTCCCCATTTTCATGAAGTTCTCTGCAGATTTT
AATATATTTTTTTGAAGTGGGGGTTTGGAAATTCTTGATTTGGAAAAGTGCTTCTTCTTT
GGTGAGAGAGCACTTGGGATAAGTGAGGAAATAATTTTTGGAGTTAATAAGGAAACGCTT
AGGAGGCAT
>KT390330
TCAAGATCTACTCTCTTCCTCCTGTGCGCTCTCTTCGCTTCCCTGTGCTGTACTTTGATT
GGTACCTGAGTACAATGGTCCTTCAAGGGTGACGAAGATCGCATTTTTCACTGCCCAGTT
CTTTAGTGCTGAGTTCTTATCCTCGTCTAAGAACTCTTTATAACTGCTGTTGGGACCAGG
ATTGCAGAGGAAGATTGTTGGTATGCCGCCTTTAATTTGAACTGGCTTTCCGTACTTTGT
GTTGGATTGCCAGTCCCTTTGGGCCCCCATGAACTCTTTAAAGTGTTTGAGGAAGGGGGG
ATCTACGTCATCAATGACGTTATACCAGGCCTCGTTATTGTACACCTTTGGACTAAGGTC
TAGATGCCCACACAAATAGTTATGTGGACCCGGTGATATAGCCCACATCGTCTTCCCGGT
ACGACTATCTCCCTCAATCACTATACTTTGTGGTATATGTGGCCGCGCAGCGGCGTCGAC
AACGTTCTCGGCAGCCCATTCCTCAAGTTCTTCCGGAACTTGATCAAAAGAAGAAGAAGA
AAAAGGAGAAACATAAACCTCCACAGGAGGTGTAAAAATCCTATCTAAATTAGCATTTAA
ATTATGGAATTGTAATACATAATCTTTTGGAGCTAACTCCTTAATGACTCTAAGAGCCTC
TGACTTACTGCCTGCGTTAAGCGCTGCGGCGTAAGCGTCGTTGGCTGTCTGTTGTCCCCC
TCTAGCAGATCGTCCGTCGATCTGAAACTCTCCCCACTCGAGAGTGTCCCCGTCCTTGTC
GATGTAGGATTTGACGTCGGAGCTGGATTTAGCTCCCTGTATGTTCGGATGGAAATGTGC
TGACCTGCTTGGGGAGACCAGGTCGAAGAATCGCTGATTCTGGCACTTGTATTTCCCCTC
GAACTGGATGAGCACGTGCAGATGAGGTTCCCCATTTTCATGAAGTTCTCTGCAGATCTT
AATATATTTTTTTGAAGTGGGGGTTTGGAAATTCTTGATTTGGGAAAGTGCTTCTTCTTT
GGTGAGAGAGCACTTGGGATAAGTGAGGAAATAATTTTTGGAGTTAATAAGGAAACGCTT
AGGAGGCAT
>GU111999
TCAAGATCTACTCTCTTCCTCCTGTGCGCTCTCTTCGCTTCCCTGTGCTGTACTTTCATT
GGCACCTGAGTACAATGGCCCTTCAAGGGTGACGAAGATCGCATTTTTCACTGCCCAGTT
CTTTAGTGCTGAGTTCTTATCCTCGTCTAAGAACTCTTTATAACTGCTGTTGGGACCAGG
ATTGCAGAGGAAGATTGTTGGTATGCCGCCTTTAATTTGAACTGGCTTTCCGTACTTTGT
GTTGGATTGCCAGTCCCTTTGGGCCCCCATGAACTCTTTAAAGTGTTTGAGGAAGTGGGG
ATCTACGTCATCAATGACGTTATACCAGGCCTCGTTACTGTACACCTTTGGACTAAGGTC
TAGATGCCCACACAAATAGTTATGTGGACCCAGTGATCTAGCCCACATCGTCTTCCCGGT
ACGACTATCTCCCTCAATCACTATACTTTGTGGTCTATGTGGCCGCGCAGCGGCGTCGAC
AACGTTCTCGGCAGCCCATTCCTCAAGTTCTTCCGGAACTTGATCAAAAGAAGAAGAAGA
AAAAGGAGAAACATAAACCTCCACAGGAGGTGTAAAAATCCTATCTAAATTAGCATTTAA
ATTATGGAATTGTAATACATAATCTTTTGGAGCTAACTCCTTAATGACTCTAAGAGCCTC
TGACTTACTGCCTGCGTTAAGCGCTGCGGCGTAAGCGTCGTTGGCTGTCTGTTGTCCCCC
TCTAGCAGATCGTCCGTCGATCTGAAACTCTCCCCACTCGAGAGTGTCCCCGTCCTTGTC
GATGTAGGATTTGACGTCGGAGCTGGATTTAGCTCCCTGTATGTTCGGATGGAAATGTGC
TGACCTGCTTGGGGAGACCAGGTCGAAGAATCGTTGATTCTGGCACTTGTATTTCCCCTC
GAACTGGATGAGCACGTGCAGATGAGGTTCCCCATTTTCATGAAGTTCTCTGCAGATTTT
AATATATTTTTTTGAAGTGGGGGTTTGGAAATTCTTGATTTGGGAAAGTGCTTCTTCTTT
GGTGAGAGAGCACTTGGGATAAGTGAGGAAATAATTTTTGGAGTTAATAAGGAAACGCTT
AGGAGGCAT
>KT390337
TCAAGATCTACTCTCTTCCTCCTGTGCGCTCTCTTCGCTTCCCTGTGCTGTACTTTGATT
GGTACCTGAGTACAATGGTCCTTCAAGGGTGACGAAGATCGCATTTTTCACTGCCCAGTT
CTTTAGTGCTGAGTTCTTATCCTCGTCTAAGAACTCTTTATAACTGCTGTTGGGACCAGG
ATTGCAGAGGAAGATTGTTGGTATGCCGCCTTTAATTTGAACTGGCTTTCCGTACTTTGT
GTTGGATTGCCAGTCCCTTTGGGCCCCCATGAACTCTTTAAAGTGTTTGAGGAAGTGGGG
ATCTACGTCATCAATGACGTTATACCAGGCCTCGTTACTGTAGACCTTTGGACTAAAGTC
TAGATGCCCACACAAATAGGTATGTGGACCCAGTGATCTAGCCCACATCGTCTTCCCGGA
ACGACTATCTCCCTCAATCGCTATACTTTGTGGTTTATGTGGCGGCGCAGCGGCATCGAC
AACATTCTCAGAAGCCCATTCCGCAAGTTCTTCCGGAACTTGATCAAAAGAAAAAGAAGA
AAAAGGAGAAACATAAACCTCCACAGGAGGTGTAAAAATCCTATCTAAATTAGCATTTAA
ATTATGGAATTGTAATACATAATCTTTTGGAGCTAACTCCTTAATGACTCTAAGAGCCTC
TGACTTACTGCCTGCGTTAAGCGCTGCGGCGTAAGCGTCGTTGGCTGTCTGTTGTCCCCC
TCTAGCAGATCGTCCGTCGATCTGAAACTCTCCCCACTCGAGAGTGTCCCCGTCCTTGTC
GATGTAGGATTTGACGTCGGAGCTGGATTTAGCTCCCTGTATGTTCGGATGGAAATGTGC
TGACCTGCTTGGGGAGACCAGGTCGAAGAATCGCTGATTCTGGCACTTGTATTTCCCCTC
GAACTGGATGAGCACGTGCAGATGAGGTTCCCCATTTTCATGAAGTTCTCTGCAGATTTT
AATATATTTTTTTGAAGTGGGGGTTTGGAAATTCTTGATTTGGGAAAGTGCTTCTTCTTT
GGTGAGAGAGCACTTGGGATAAGTGAGGAAATAATTTTTGGAGTTAATAAGGAAACGCTT
AGGAGGCAT
>KT390331
TCAAGATCTACTCTCTTCCTCCTGTGCGCTTTCTTCGCTTCCCTGTGCTGTACTTTGATT
GGTACCTGAGTACAATGGTCCTTCAAGGGTGACGAAGATCGCATTTTTCACTGCCCAGTT
CTTTAGTGCTGAGTTCTTATCCTCGTCTAAGAACTCTTTATAACTGCTGTTGGGACCAGG
ATTGCAGAGGAAGATTGTTGGTATGCCGCCTTTAATTTGAACTGGCTTTCCGTACTTTGT
GTTGGATTGCCAGTCCCTTTGGGCCCCCATGAACTCTTTAAAGTGTTTGAGGAAGTGGGC
ATCTACGTCATCAATGACGTTATACCAGGCCTGGTTACTGTAGACCTTGAGACTAAGGTC
TAGATGCCCACACAAATAGTTATGTGGACCCAGTGATCTAGCCCACATCGTCTTCCCGGT
AGGACTATCTCCCTCAATCACTATACTTTGTGGTCTATGTGGCCGCGCAGCGGCGTCGAC
AACTTTCTCGGCAGCCCATTCCTCAAGTTCTTCCGGAACTTGATCAAAAGAAGAAGAAGA
AAAAGGAGAAACATAAACCTCCACAGGAGGTGTAAAAATCCTATCTAAATTAGCATTTAA
ATTATGGAATTGTAATACATAATCTTTTGGAGCTAACTCCTTAATGACTCTAAGAGCCTC
TGACTTACTGCCTGCGTTAAGCGCTGCGGCGTAAGCGTCGTTGGCTGTCTGTTGTCCCCC
TCTAGCAGATCGTCCGTCGATCTGAAACTCTCCCCACTCGAGAGTGTCCCCGTCCTTGTC
GATGTAGGATTTGACGTCGGAGCTGGATTTAGCTCCCTGTATGTTCGGATGGAAATGTGC
TGACCTGCTTGGGGAGACCAGGTCGAAGAATCGCTGATTCTGGCACTTGTATTTCCCCTC
GAACTGGATGAGCACGTGCAGATGAGGTTCCCCATTTTCATGAAGTTCTCTGCAGATTTT
AATATATTTTTTTGAAGTGTGGGTTTGGAAATTCTTGATTTGGGAAAGTGCTTCTTCTTT
GGTGAGAGAGCACTTGGGATAAGTGAGGAAATAATTTTTGGAGTTAATAAGGAAACGCTT
AGGAGGCAT
>KT390328
TCAAGATCTACTCTCTTCCTCCTGTGCGCTTTCTTCGCTTCCCTGTGCTGTACTTTGATT
GGTACCTGAGTACAATGGTCCTTCAAGGGTGACGAAGATCGCATTTTTCACTGCCCAGTT
CTTTAGTGCTGAGTTCTTATCCTCGTCTAAGAACTCTTTATAACTGCTGTTGGGACCAGG
ATTGCAGAGGAAGATTGTTGGTATGCCGCCTTTAATTTGAACTGGCTTTCCGTACTTTGT
GTTGGATTGCCAGTCCCTTTGGGCCCCCATGAACTCTTTAAAGTGTTTGAGGAAGTGGGG
ATCTACGTCATCAATGACGTTATACCAGGCCTCGTTACTGTAGACCTTTGGACTAAGGTC
TAGATGCCCACACAAATAGTTATGTGGACCCAGTGATCTAGCCCACATCGTCTTCCCGGT
ACGACTATCTCCCTCAATCAATATACTTTGTGGTATATGTGGCCGCGCAGTTTTGTAGAC
AATGTTTTCGGCAGCCCATTCCTCAAGTTCTTCCGGAACTTGATCAAAAGAAGAAGAAGA
AAAAGGAGAAACATAAACCTCCACAGGAGGTGTAAAAATCCTATCTAAATTAGCATTTAA
ATTATGGAATTGTAATACATATCTTTTTGGAGCTAACTCCTTAATGACTCTAAGAGCCTC
TGACTTACTGCCTGCGTTAAGCGCTGCGGCGTAAGCGTCGTTGGCTGTCTGTTGTCCCCC
TCTAGCAGATCGTCCGTCGATCTGAAACTCTCCCCACTCGAGAGTGTCCCCGTCCTTGTC
GATGTAGGATTTGACGTCGGAGCTGGATTTAGCTCCCTGTATGTTCGGATGGAAATGTGC
TGACCTGCTTGGGGAGACCAGGTCGAAGAATCGCTGATTCTGGCACTTGTATTTCCCCTC
GAACTGGATGAGCACGTGCAGATGAGGTTCCCCATTTTCATGAAGTTCTCTGCAGATTTT
AATATATTTTTTTGAAGTGTGGGTTTGGAAATTCTTGATTTGGGAAAGTGCTTCTTCTTT
GGTGAGAGAGCACTTGGGATAAGTGAGGAAATAATTTTTGGAGTTAATAAGGAAACGCTT
AGGAGGCAT
>KT390327
TCAAGATCTACTCTCTTCCTCCTGTGCGCTTTCTTCGCTTCCCTGTGCTGTACTTTGATT
GGTACCTGAGTACAATGGTCCTTCAAGGGTGACGAAGATCGCATTTTTCACTGCCCAGTT
CTTTAGTGCTGAGTTCTTATCCTCGTCTAAGAACTCTTTATAACTGCTGTTGGGACCAGG
ATTGCAGAGGAAGATTGTTGGTATGCCGCCTTTAATTTGAACTGGCTTTCCGTACTTTGT
GTTGGATTGCCAGTCCCTTTGGGCCCCCATGAACTCTTTAAAGTGTTTGAGGAAGTGGGG
ATCTACGTCATCAATGACGTTATACCAGGCCTCGTTACTGTAGACCTTTGGACTAAGGTC
TAGATGCCCACATAAATAGTTATGTGGACCTAGAGACCTAGCCCACATTGTTTTCCGGAT
AATATTTTCTCCCTCAATCAATATACTTTGTGGTATATGTGGCCGCGCAGTTTTGTAGAC
AATGTTTTCGGCAGCCCATTCCTCAAGTTCTTCCGGAACTTGATCAAAAGAAGAAGAAGA
AAAAGGAGAAACATAAACCTCCACAGGAGGTGTAAAAATCCTATCTAAATTAGCATTTAA
ATTATGGAATTGTAATACATATCTTTTTGGAGCTAACTCCTTAATGACTCTAAGAGCCTC
TGACTTACTGCCTGCGTTAAGCGCTGCGGCGTAAGCGTCGTTGGCTGTCTGTTGTCCCCC
TCTAGCAGATCGTCCGTCGATCTGAAACTCTCCCCACTCGAGAGTGTCCCCGTCCTTGTC
GATGTAGGATTTGACGTCGGAGCTGGATTTAGCTCCCTGTATGTTCGGATGGAAATGTGC
TGACCTGCTTGGGGAGACCAGGTCGAAGAATCGCTGATTCTGGCACTTGTATTTCCCCTC
GAATTGGATGAGAACATGCAAGTGAGGATTCCCATCTTCATGAAGTTCTCTGCAGATTCT
AATGAATTTTTTGTTTACTGGGGTTTGGAGATTTAAGAATTGGGAAAGTGCTTCTTCTTT
AGTCAGGGAGCACTTGGGATAAGTGAGAAAATAATTTTTGGCATTTATTTTAAACCGATT
AGGAGGCAT
>KJ397532
TCAAGATCTACTCTCTTCCTCCTGTGCGCTCTCTTCGCTTCCCTGTGCTGTACTTTGATT
GGTACCTGAGTACAATGGTCCTTCAAGGGTGACGAAGATCGCATTTTTCACTGCCCAGTT
CTTTAGTGCTGAGTTCTTATCCTCGTCTAAGAACTCTTTATAACTGCTGTTGGGACCAGG
ATTGCAGAGGAAGATTGTTGGTATGCCGCCTTTAATTTGAACTGGCTTCCCGTACTTTGT
GTTGGATTGCCAGTCCCTTTGGGCCCCCATGAACTCTTTAAAGTGTTTGAGGAAGTGGGG
ATCTACGTCATCAATGACGTTATACCAGGCCTCGTTACTGTAGACCTTTGGACTAAGGTC
TAGATGCCCACACAAATAGTTATGTGGGCCCAGTGACCTAGCCCACATCGTCTTCCCTGT
ACGACTATCTCCCTCAATCACTATACTATTAGGCCTCCATGGCCGCGCAGCGGAAGACAT
GACGTTCTCGGCAGCCCATTCCTCAAGTTCTTCCGGAACTTGATCAAAAGAAGAAGAAGA
AAAAGGAGAAACATAAACCTCCACAGGAGGTGTAAAAATCCTATCTAAATTAGCATTTAA
ATTATGGAATTGTAATACATAATCTTTTGGAGCTAACTCCTTAATGACTCTAAGAGCCTC
TGACTTACTGCCTGCGTTAAGCGCTGCGGCGTAAGCGTCGTTGGCTGTCTGTTGTCCCCC
TCTAGCAGATCGTCCGTCGATCTGAAACTCTCCCCACTCGAGAGTGTCCCCGTCCTTGTC
GATGTAGGATTTGACGTCGGAGCTGGATTTAGCTCCCTGTATGTTCGGATGGAAATGTGC
TGACCTGCTTGGGGAGACCAGGTCGAAGAATCGCTGATTCTGGCACTTGTATTTCCCCTC
GAACTGGATGAGCACGTGCAGATGAGGTTCCCCATTTTCATGAAGTTCTCTGCAGATTTT
AATATATTTTTTTGAAGTGGGGGTTTGGAAATTCTTGATTTCGGAAAGTGCTTCCTCTTT
GGTGAGAGAGCACTTGGGATAAGTGAGGAAATAATTTTTGGAGTTAATAAGGAAACGCTT
AGGAGGCAT
>KJ397530
TCAAGATCTACTCTCTTCCTCCTGTGCGCTCTCTTCGCTTCCCTGTGCTGTACTTTGATT
GGTACCTGAGTACAATGGTCCTTCAAGGGTGACGAAGATCGCATTTTTCACTGCCCAGTT
CTTTAGTGCTGAGTTCTTATCCTCGTCTAAGAACTCTTTATAACTGCTGTTGGGACCAGG
ATTGCAGAGGAAGATTGTTGGTATGCCGCCTTTAATTTGAACTGGCTTCCCGTACTTTGT
GTTGGATTGCCAGTCCCTTTGGGCCCCCATGAACTCTTTAAAGTGTTTGAGGAAGTGGGG
ATCTACGTCATCAATGACGTTATACCAGGCCTCGTTACTGTAGACCTTTGGACTAAGGTC
TAGATGCCCACACAAATAGTTATGTGGGCCCAGTGACCTAGCCCACATCGTCTTCCCTGT
ACGACTATCTCCCTCAATCACTATACTATTAGGCCTCCATGGCCGCGCAGCGGAAGACAT
GACGTTCTCGGCAGCCCATTCCTCAAGTTCTTCCGGAACTTGATCAAAAGAAGAAGAAGA
AAAAGGAGAAACATAAACCTCCACAGGAGGTGTAAAAATCCTATCTAAATTAGCATTTAA
ATTATGGAATTGTAATACATAATCTTTTGGAGCTAACTCCTTAATGACTCTAAGAGCCTC
TGACTTACTGCCTGCGTTAAGCGCTGCGGCGTAAGCGTCGTTGGCTGTCTGTTGTCCCCC
TCTAGCAGATCGTCCGTCGATCTGAAACTCTCCCCACTCGAGAGTGTCCCCGTCCTTGTC
GATGTAGGATTTGACGTCGGAGCTGGATTTAGCTCCCTGTATGTTCGGATGGAAATGTGC
TGACCTGCTTGGGGAGACCAGGTCGAAGAATCGCTGATTCTGGCACTTGTATTTCCCCTC
GAACTGGATGAGCACGTGCAGATGAGGTTCCCCATTTTCATGAAGTTCTCTGCAGATTTT
AATATATTTTTTTGAAGTGGGGGTTTGGAAATTCTTGATTTCGGAAAGTGCTTCCTCTTT
GGTGAGAGAGCACTTGGGATAAGTGAGGAAATAATTTTTGGAGTTAATAAGGAAACGCTT
AGGAGGCAT
>KJ397529
TCAAGATCTACTCTCTTCCTCCTGTGCGCTCTCTTCGCTTCCCTGTGCTGTACTTTGATT
GGTACCTGAGTACAATGGTCCTTCAAGGGTGACGAAGATCGCATTTTTCACTGCCCAGTT
CTTTAGTGCTGAGTTCTTATCCTCGTCTAAGAACTCTTTATAACTGCTGTTGGGACAAGG
ATTGCAGAGGAAGATTGTTGGTATGCCGCCTTTAATTTGAACTGGCTTCCCGTACTTTGT
GTTGGATTGCCAGTCCCTTTGGGCCCCCATGAACTCTTTAAAGTGTTTGAGGAAGTGGGG
ATCTACGTCATCAATGACGTTATACCAGGCCTCGTTACTGTAGACCTTTGGACTAAGGTC
TAGATGCCCACACAAATAGTTATGTGGGCCCAGTGACCTAGCCCACATCGTCTTCCCTGT
ACGACTATCTCCCTCAATCACTATACTATTAGGCCTCCATGGCCGCGCAGCGGAAGACAT
GACGTTCTCGGCAGCCCATTCCTCAAGTTCTTCCGGAACTTGATCAAAAGAAGAAGAAGA
AAAAGGAGAAACATAAACCTCCACAGGAGGTGTAAAAATCCTATCTAAATTAGCATTTAA
ATTATGGAATTGTAATACATAATCTTTTGGAGCTAACTCCTTAATGACTCTAAGAGCCTC
TGACTTACTGCCTGCGTTAAGCGCTGCGGCGTAAGCGTCGTTGGCTGTCTGTTGTCCCCC
TCTAGCAGATCGTCCGTCGATCTGAAACTCTCCCCACTCGAGAGTGTCCCCGTCCTTGTC
GATGTAGGATTTGACGTCGGAGCTGGATTTAGCTCCCTGTATGTTCGGATGGAAATGTGC
TGACCTGCTTGGGGAGACCAGGTCGAAGAATCGCTGATTCTGGCACTTGTATTTCCCCTC
GAACTGGATGAGCACGTGCAGATGAGGTTCCCCATTTTCATGAAGTTCTCTGCAGATTTT
AATATATTTTTTTGAAGTGGGGGTTTGGAAATTCTTGATTTCGGAAAGTGCTTCCTCTTT
GGTGAGAGAGCACTTGGGATAAGTGAGGAAATAATTTTTGGAGTTAATAAGGAAACGCTT
AGGAGGCAT
>KJ397531
TCAAGATCTACTCTCTTCCTCCTGTGCGCTCTCTTCGCTTCCCTGTGTTGTACTTTGATT
GGTACCTGAGTACAATGGTCCTTCAAGGGTGACGAAGATCGCATTTTTCACTGCCCAGTT
CTTTAGTGCTGAGTTCTTATCCTCGTCTAAGAACTCTTTATAACTGCTGTTGGGACCAGG
ATTGCAGAGGAAGATTGTTGGTATGCCGCCTTTAATTTGAACTGGCTTCCCGTACTTTGT
GTTGGATTGCCAGTCCCTTTGGGCCCCCATGAACTCTTTAAAGTGTTTGAGGAAGTGGGG
ATCTACGTCATCAATGACGTTATACCAGGCCTCGTTACTGTAGACCTTTGGACTAAGGTC
TAGATGCCCACACAAATAGTTATGTGGGCCCAGTGACCTAGCCCACATCGTCTTCCCTGT
ACGACTATCTCCCTCAATCACTATACTATTAGGCCTCCATGGCCGCGCAGCGGAAGACAT
GACGTTCTCGGCAGCCCATTCCTCAAGTTCTTCCGGAACTTGATCAAAAGAAGAAGAAGA
AAAAGGAGAAACATAAACCTCCACAGGAGGTGTAAAAATCCTATCTAAATTAGCATTTAA
ATTATGGAATTGTAATACATAATCTTTTGGAGCTAACTCCTTAATGACTCTAAGAGCCTC
TGACTTACTGCCTGCGTTAAGCGCTGCGGCGTAAGCGTCGTTGGCTGTCTGTTGTCCCCC
TCTAGCAGATCGTCCGTCGATCTGAAACTCTCCCCACTCGAGAGTGTCCCCGTCCTTGTC
GATGTAGGATTTGACGTCGGAGCTGGATTTAGCTCCCTGTATGTTCGGATGGAAATGTGC
TGACCTGCTTGGGGAGACCAGGTCGAAGAATCGCTGATTCTGGCACTTGTATTTCCCCTC
GAACTGGATGAGCACGTGCAGATGAGGTTCCCCATTTTCATGAAGTTCTCTGCAGATTTT
AATATATTTTTTTGAAGTGGGGGTTTGGAAATTCTTGATTTCGGAAAGTGCTTCCTCTTT
GGTGAGAGAGCACTTGGGATAAGTGAGGAAATAATTTTTGGAGTTAATAAGGAAACGCTT
AGGAGGCAT
>KJ397528
TCAAGATCTACTCTCTTCCTCCTGTGCGCTCTCTTCGCTTCCCTGTGCTGTACTTTGATT
GGTACCTGAGTACAATGGTCCTTCAAGGGTGACGAAGATCGCATTTTTCACTGCCCAGTT
CTTTAGTGCTGAGTTCTTATCCTCGTCTAAGAACTCTTTATAACTGCTGTTGGGACCAGG
ATTGCAGAGGAAGATTGTTGGTATGCCGCCTTTAATTTGAACTGGCTTCCCGTACTTTGT
GTTGGATTGCCAGTCCCTTTGGGCCCCCATGAACTCTTTAAAGTGTTTGAGGAAGTGGGG
ATCTACGTCATCAATGACGTTATACCAGGCCTCGTTACTGTAGACCTTTGGACTAAGGTC
TAGATGCCCACACAAATAGTTATGTGGACCCAGTGATCTAGCCCACATCGTCTTCCCTGT
ACGACTATCTCCCTCAATCACTATACTTTGTGGTCTATGTGGCCGCGCAGTGGCGTCGAC
AACGTTCTCGGCAGCCCATTCCTCAAGTTCTTCCGGAACTTGATCAAAAGAAGAAGAAGA
AAAAGGAGAAACATAAACCTCCACAGGAGGTGTAAAAATCGTATCTAAATTAGCATTTAA
ATTATGGAATTGTAATACATAATCTTTTGGAGCTAACTCCTTAATGACTCTAAGAGCCTC
TGACTTACTGCCTGCGTTAAGCGCTGCGGCGTAAGCGTCGTTGGCTGTCTGTTGTCCCCC
TCTAGCAGATCGTCCGTCGATCTGAAACTCTCCCCACTCGAGAGTGTCCCCGTCCTTGTC
GATGTAGGATTTGACGTCGGAGCTGGATTTAGCTCCCTGTATGTTCGGATGGAAATGTGC
TGACCTGCTTGGGAAGACCAGGTCGAAGAATCGCTGATTCTGGCACTTGTATTTCCCCTC
GAACTGGATGAGCACGTGCAGATGAGGTTCCCCATTTTCATGAAGTTCTCTGCAGATTTT
AATATATTTTTTTGAAGTGGGGGTTTGGAAATTCTTGATTTGGGAAAGTGCTTCCTCTTT
GGTGAGAGAGCACTTGGGATAAGTGAGGAAATAATTTTTGGAGTTAATAAGGAAACGCTT
AGGAGGCAT
>KJ397527
TCAAGATCTACTCTCTTCCTCCTGTGCGCTCTCTTCGCTTCCCTGTGCTGTACTTTGATT
GGTACCTGAGTACAATGGTCCTTCAAGGGTGACGAAGATCGCATTTTTCACTGCCCAGTT
CTTTAGTGCCGAGTTCTTATCCTCGTCTAAGAACTCTTTATAACTGCTGTTGGGACCAGG
ATTGCAGAGGAAGATTGTTGGTATGCCGCCTTTAATTTGAACTGGCTTCCCGTACTTTGT
GTTGGATTGCCAGTCCCTTTGGGCCCCCATGAACTCTTTAAAGTGTTTGAGGAAGTGGGG
ATCTACGTCATCAATGACGTTATACCAGGCCTCGTTACTGTAGACCTTTGGACTAAGGTC
TAGATGCCCACATAAATAGTTATGTGGATCCAGTGATCTAGCCCACATCGTCTTCCCTGT
ACGACTATCTCCCTCAATCACTATACTTTGTGGTCTATGTGGCCGCGCAGCGGCGTCGAC
AACGTTCTCGGCCGCCCACTCTTCAAGTTCTTCCGGAACTTGATCAAAAGAAGAAGAAGA
AAAAGGAGAAACATAAACCTCCACAGGAGGTGTAAAAATCCTATCTAAATTAGCATTTAA
ATTATGGAATTGTAATACATAATCTTTTGGAGCTAACTCCTTAATGACTCTAAGAGCCTC
TGACTTACTGCCTGCGTTAAGCGCTGCGGCGTAAGCGTCGTTGGCTGTCTGTTGTCCCCC
TCTAGCAGATCGTCCGTCGATCTGAAACTCTCCCCACTCGAGAGTGTCCCCGTCCTTGTC
GATGTAGGATTTGACGTCGGAGCTGGATTTAGCTCCCTGTATGTTCGGATGGAAATGTGC
TGACCTGCTTGGGGAGACCAGGTCGAAGAATCGCTGATTCTGGCACTTGTATTTCCCCTC
GAACTGGATGAGCACGTGCAGATGAGGTTCCCCATTTTCATGAAGTTCTCTGCAGATTTT
AATATATTTTTTTGAAGTGGGGGTTTGGAAATTCTTGATTTGGGAAAGTGCTTCCTCTTT
GGTGAGAGAGCACTTGGGATAAGTGAGGAAATAATTTTTGGAGTTAATAAGGAAACGCTT
AGGAGGCAT
>KJ397533
TCAAGATCTACTCTCTTCCTCCTGTGCGCTCTCTTCGCTTCCCTGTGCTGTACTTTGATT
GGTACCTGAGTACAATGGTCCTTCAAGGGTGACGAAGATCGCATTTTTCACTGCCCAGTT
CTTTAGTGCTGAGTTCTTATCCTCGTCTAAGAACTCTTTATAACTGCTGTTGGGACCAGG
ATTGCAGAGGAAGATTGTTGGTATGCCGCCTTTAATTTGAACTGGCTTCCCGTACTTTGT
GTTGGATTGCCAGTCCCTTTGGGCCCCCATGAACTCTTTAAAGTGTTTGAGGAAGTGGGG
ATTTACGTCATCAATGACGTTATACCAGGCCTCGTTACTGTAGACCTTTGGACTAAGGTC
TAGATGCCCACACAAATAGTTATGTGGACCCAGTGATCTAGCCCACATCGTCTTCCCTGT
ACGACTATCTCCCTCAATCACTATACTTTGTGGTCTATGTGGCCGCGCAGCGGCGTCGAC
AACGTTCTCGGCAGCCCATTCCTCAAGTTCTTCCGGAACTTGATCAAAAGAAGAAGAAGA
AAAAGGAGAAACATAAACCTCCACAGGAGGTGTAAAAATCCTATCTAAATTAGCATTTAA
ATTATGGAATTGTAATACATAATCTTTTGGAGCTAACTCCTTAATGACTCTAAGAGCCTC
TGACTTACTGCCTGCGTTAAGTGCTGCGGCGTAAGCGTCGTTGGCTGTCTGTTGTCCCCC
TCTAGCAGATCGTCCGTCGATCTGAAACTCTCCCCACTCGAGAGTGTCCCCGTCCTTGTC
GATGTAGGATTTGACGTCGGAGCTGGATTTAGCTCCCTGTATGTTCGGATGGAAATGTGC
TGACCTGCTTGGGGAGACCAGGTCGAAGAATCGCTGATTCTGGCACTTGTATTTCCCCTC
GAACTGGATGAGCACGTGCAGATGAGGTTCCCCATTTTCATGAAGTTCTCTGCAGATTTT
AATATATTTTTTTGAAGTGGGTGTTTGGAAATTCTTGATTTGGGAAAGTGCTTCCTCTTT
GGTGAGAGAGCACTTGGGATAAGTGAGGAAATAATTTTTGGAGTTAATAAGGAAACGCTT
AGGAGGCAT
>KT390317
TCAAGATCTACTCTCTTCCTCCTGTGCGTCTTCTTCGCTTCCCTGTGCTGTACTTTGATT
GGTACCTGAGTACAATGGTCGTTCGAGGGGGACGAAGATCGCATTTTTCAAGGCCCAGTT
CTTTAGTGCTGAGTTCTTATCCTCGTCTAAGAACTCTTTATAACTGCTGTTGGGACCAGG
ATTGCAGAGGAAGATTGTTGGTATGCCGCCTTTAATTTGAACTGGCTTTCCGTACTTTGT
GTTGGATTGCCAGTCCCTTTGGGCCCCCATGAACTCTTTAAAGTGTTTGAGGAAGTGGGG
ATCTACGTCATCAATGACGTTATACCAGGCCTCGTTACTGTAGACCTTTGGACTAAGGTC
TAGATGCCCACACAAATAGTTATGTGGACCCAGTGATCTAGCCCACATCGTCTTCCCGGT
ACGACTATCTCCCTCAATCACTATACTTTGTGGTCTATGTGGCCGCGCAGCGGCGTCGAC
AACGTTCTCGGCAGTCCATTCCTCAAGTTCTTCCGGAACTTGATCAAAAGAAGAAGAAGA
AAAAGGAGAAACATAAACCTCCACAGGAGGTGTAAAAATCCTATCTAAATTAGCATTTAA
ATTATGGAATTGTAATACATAATCTTTTGGAGCTAACTCCTTAATGACTCTAAGAGCCTC
TGACTTACTGCCTGCGTTAAGCGCTGCGGCGTAAGCGTCGTTGGCTGTCTGTTGTCCCCC
TCTAGCAGATCGTCCGTCGATCTGAAACTCTCCCCACTCGAGAGTGTCCCCGTCCTTGTC
GATGTAGGATTTGACGTCGGAGCTGGATTTAGCTCCCTGAATGTTCGGATGGAAATGTGC
TGACCTGCTTGGGGAGACCAGGTCGAAGAATCGCTGATTCTGGCACTTGTATTTCCCCTC
GAACTGGATGAGCACGTGCAGATGAGGTTCCCCATTTTCATGAAGTTCTCTGCAGATTTT
AATGATTTTTTTTGAAGTGGGGGTTTGGAAATTCTTGATTTGGGAAAGTGCTTCTTCTTT
AGTAAGAGAGCATTTGGGATAAGTCAGAAAATAATTTTTGGAATATATTTGAAAGCGTTT
AGAAGGCAT
>KT390316
TCAAGATCTACTCTCTTCCTCCTGTGCGTCTTCTTCGCTTCCCTGTGCTGTACTTTGATT
GGTACCTGAGTACAATGGTCGTTCGAGGGGGACGAAGATCGCATTTTTCAAGGCCCAGTT
CTTTAGTGCTGAGTTCTTATCCTCGTCTAAGAACTCTTTATAACTGCTGTTGGGACCAGG
ATTGCAGAGGAAGATTGTTGGTATGCCGCCTTTAATTTGAACTGGCTTTCCGTACTTTGT
GTTGGATTGCCAGTCCCTTTGGGCCCCCATGAACTCTTTAAAGTGTTTGAGGAAGTGGGG
ATCTACGTCATCAATGACGTTATACCAGGCCTCGTTACTGTAGACCTTTGGACTAAGGTC
TAGATGCCCACACAAATAGTTATGTGGACCCAGTGATCTAGCCCACATCGTCTTCCCGGT
ACGACTATCTCCCTCAATCACTATACTTTGTGGTCTATGTGGCCGCGCAGCGGCGTCGAC
AACGTTCTCGGCAGTCCATTCCTCAAGTTCTTCCGGAACTTGATCAAAAGAAGAAGAAGA
AAAAGGAGAAACATAAACCTCCACAGGAGGTGTAAAAATCCTATCTAAATTAGCATTTAA
ATTATGGAATTGTAATACATAATCTTTTGGAGCTAACTCCTTAATGACTCTAAGAGCCTC
TGACTTACTGCCTGCGTTAAGCGCTGCGGCGTAAGCGTCGTTGGCTGTCTGTTGTCCCCC
TCTAGCAGATCGTCCGTCGATCTGAAACTCTCCCCACTCGAGAGTGTCCCCGTCCTTGTC
GATGTAGGATTTGACGTCGGAGCTGGATTTAGCTCCCTGAATGTTCGGATGGAAATGTGC
TGACCTGCTTGGGGAGACCAGGTCGAAGAATCGCTGATTCTGGCACTTGTATTTCCCCTC
GAACTGGATGAGCACGTGCAGATGAGGTTCCCCATTTTCATGAAGTTCTCTGCAGATTTT
AATGATTTTTTTTGAAGTGGGGGTTTGGAAGTTTTGGATTTGGGAAAGTGCTTCCTCTTT
AGTAAGAGAGCATTTGGGATAAGTCAGAAAATAATTTTTGGAATATATTTGAAAGCGTTT
AGAAGGCAT
>KT390315
TCAAGGTCCACTCGTTTCCTCCTGTGCGCTCTCTTCGATACCCTGTGCTGAACTTTGATT
GGTACCTGAGTACAACGGTCGTTCGAAGGTGACGAAGATCGCATTTTTCACTGCCCAGTT
CTTTAGTGCTGAGTTCTTATCCTCGTCTAAGAACTCTTTATAACTGCTGTTGGGACCAGG
ATTGCAGAGGAAGATTGTTGGTATGCCGCCTTTAATTTGAACTGGCTTTCCGTACTTTGT
GTTGGATTGCCAGTCCCTTTGGGCCCCCATGAACTCTTTAAAGTGTTTGAGGAAGTGGGG
ATCTACGTCATCAATGACGTTATACCAGGCCTCGTTACTGTAGACCTTTGGACTAAGGTC
TAGATGCCCACACAAATAGTTATGTGGACCCAGTGATCTAGCCCACATCGTCTTCCCGGT
ACGACTATCTCCCTCAATCACTATACTTTGTGGTCTATGTGGCCGCGCAGCGGCGTCGAC
AACGTTCTCGGCAGCCCATTCCTCAAGTTCTTCCGGAACTTGATCAAAAGAAGAAGAAGA
AAAAGGAGAAACATAAACCTCCACAGGAGGTGTAAAAATCCTATCTAAATTAGCATTTAA
ATTATGGAATTGTAATACATAATCTTTTGGAGCTAACTCCTTAATGACTCTAAGAGCCTC
TGACTTACTGCCTGCGTTAAGCGCTGCGGCGTAAGCGTCGTTGGCTGTCTGTTGTCCCCC
TCTAGCAGATCGTCCGTCGATCTGAAACTCTCCCCACTCGAGAGTGTCCCCGTCCTTGTC
GATGTAGGATTTGACGTCGGAGCTGGATTTAGCTCCCTGTATGTTCGGATGGAAATGTGC
TGACCTGCTTGGGGAGACCAGGTCGAAGAATCGCTGATTCTGGCACTTGTATTTCCCCTC
GAACTGGATGAGCACGTGCAGATGAGGTTCCCCATTTTCATGAAGTTCTCTGCAGATTTT
AATGAATTTTTTATTTGTTGGAGTTTGTAGGTTTTGGATTTGGGAAAGTGCTTCCTCTTT
AGTAAGAGAGCATTTTGGATAAGTCAGAAAATAATTTTTGGAATATATTTGAAAGCGTTT
AGAAGGCAT
>KT390307
TCAAGGTCTACTCTCTTCCTCCTGTGCGCTCTCTTCGCTTCCCTGTGCTGAACTTTGATT
GGTACCTGAGTACAATGGTCGGTCGAGGGTGACGAATGCTGCATTTTTCACTGCCCAGGT
CTTTAAAGCTGAGTTCTTATCCTCGTCTAAGAACTCTTTATAACTGGTGTTGGGACCAGG
ATTGCAGAGGAAGATTGTTGGTATGCCGCCTTTAATTTGAACTGGCTTTCCGTACTTTGT
GTTGGATTGCCAGTCCCTTTGGGCCCCCATGAATTCTTTAAAGTGTTTGAGGAAATGGGG
ATCTACGTCATCGATGACGTTGAACCACGCCTCGTTACTGTAGACCTTTGGACTAAGGTC
TAGGTGACCACACGAATAGTTATGTGGACCCAGTGATCTAGCCCACATCGTCTTGCCGGT
ACGACTATCTCCCTCAATCACTATACTTTGAGGTCTATGTGGCCGCGCAGCGGCGTCGAT
GACGTTCTCGGCAGCCCATTCCTCAAGTTCTTCCGGGACTTGATCAAAGAAGAAGATAGA
AAAAGGAGAAACATAAACCTCCACAGGAGGTGTAAAAATCCTATCTAAATTAGCATTTAA
ATTATGAAATTGTAATACATAATCTTTAGGAGCTAACTCCTTAATGACTCTAAGAGCCTC
TGACTTACTGCCTGCGTTAAGCGCTGCGGCGTCAGCGTCGTTGGCTGTCTGTTGTCCCCC
TCTAGCAGATCGTCCGTCGATCTGAAACTCTCCCCACTCGAGAGTGTCCCCGTCCTTGTC
GATGTAGGATTTGACGTCGGAGCTGGATTTAGCTCCCTGTATGTTCGGATGGAAATGTGC
TGACCTGCTTGAGGAGACCAGGTCGAAGAATCGCTGATTCTGGCACTTGTATTTCCCCTC
GAATTGGATGAGCACGTGAAGATGAGGTTCCCCATTCTCGTGAAGCTCTTTGCAAATTTT
GATGAATTTTTTATTTGTTGGAGTTTGTAAGTTTTGGATTTGGGAAAGTGCTTCCTCTTT
AGTAAGAGAGCATTTTGGATAAGTCAGAAAATAATTTTTGGAATATATTTGAAAGCGTTT
AGAAGGCAT
>KT390313
TCAAGATCTACTCTCTTCCTCCTGTGCGCTCTCTTCGCTTCCCTGTGCTGTACTTTGATT
GGTACCTGAGTACAATGGTCCTTCGAGGGTGACGAATATCGCATTTTTCACTGCCCAGTT
CTTTAGTGCTGAGTTCTTATCCTCGTCTAAGAACTCTTTATAACTGCTGTTGGGACCAGG
ATTGCAGAGGAAGATTGTTGGTATGCCGCCTTTAATTTGAACTGGCTTTCCGTACTTTGT
GTTGGATTGCCAGTCCCTTTGGGCCCCCATGAACTCTTTAAAGTGTTTGAGGAAGTGGGG
ATCTACGTCATCAATGACGTTATACCAGGCCTCGTTACTGTAGACCTTTGGACTAAGGTC
TAGATGCCCACACAAATAGTTATGTGGACCCAGTGATCTAGCCCACATCGTCTTCCCGGT
ACGACTATCTCCCTCAATCACTATACTTTGTGGACTATGAGGCCGCGCAGCGGCGTCGAC
AACGTTCTCGGCAGTCCATTCCTCAAGTTCTTCCGGAACTTGATCAAAAGAAGAAGAAGA
AAAAGGAGAAACATAAACCTCCACAGGAGGTGTAAAAATCCTATCTAAATTAGCATTTAA
ATTATGGAATTGTAACACATAATCTTTTGGAGCTAACTCCTTAATGACTCTAAGAGCCTC
TGACTTACTGCCTGCGTTAAGCGCTGCGGCGTAAGCGTCGTTGGCTGTCTGTTGTCCCCC
TCTAGCAGATCGTCCGTCGATCTGAAACTCTCCCCACTCGAGGGTGTCCCCGTCCTTGTC
GATGTAGGATTTGACGTCGGAGCTGGATTTAGCTCCCTGTATGTTCGGATGGAAATGTGC
TGACCTGCTTGGGGAGACCAGGTCGAAGAATCGCTGATTCTGGCACTTGTATTTCCCCTC
GAACTGGATGAGCACGTGCAGATGAGGTTCCCCATTTTCATGAAGTTCTCTGCAGATTTT
AATGAATTTTTTATTTGTTGGAGTTTGTAGATTTTGGATTTGGGAAAGTGCTTCCTCTTT
AGTAAGAGAGCATTTTGGATAAGTCAGAAAATAATTTTTGGAATATATTTGAAAGCGTTT
AGAAGGCAT
>KT390312
TCAAGATCTACTCTCTTCCTCCTGTGCAGCTCTCTCGCTTCCCTGTGCTGTACTTTGATT
GGTACCTGAGTACAATGGTCCTTCAAGGGTGACGAAGATCGCATTTTTCACTGCCCAGTT
CTTTAGTGCTGAGTTCTTATCCTCGTCTAAGAACTCTTTATAACTGCTGTTGGGACCAGG
ATTGCAGAGGAAGATTGTTGGTATGCCGCCTTTAATTTGAACTGGCTTTCCGTACTTTGT
GTTGGATTGCCAGTCCCTTTGGGCCCCCATGAACTCTTTAAAGTGTTTGAGGAAGTGGGG
ATCTACGTCATCAATGACGTTATACCAGGCCTCGTTACTGTAGACCTTTGGACTAAGGTC
TAGATGCCCACACAAATAGTTATGTGGACCCAGTGATCTAGCCCACATCGTCTTCCCGGT
ACGACTATCTCCCTCAATCACTATACTTTGTGGTCTATGTGGCCGCGCAGCGGCGTCGAC
AACGTTTTCGGCAGCCCATTCCTCAAGTTCTTCCGGAACTTGATCAAAAGAAGAAGAAGA
AAAAGGAGAAACATAAACCTCCACAGGAGGTGTAAAAATCCTATCTAAATTAGCATTTAA
ATTATGGAATTGTAATACATAATCTTTTGGAGCTAACTCCTTAATGACTCTAAGAGCCTC
TGACTTACTGCCTGCGTTAAGCGCTGCGGCGTAAGCGTCGTTGGCTGTCTGTTGTCCCCC
TCTAGCAGATCGTCCGTCGATCTGAAACTCTCCCCACTCGAGAGTGTCCCCGTCCTTGTC
GATGTAGGATTTGACGTCGGAGCTGGATTTAGCTCCCTGTATGTTCGGATGGAAATGTGC
TGACCTGCTTGGGGAGACCAGGTCGAAGAATCGCTGATTCTGGCACTTGTATTTCCCCTC
GAACTGGATGAGCACGTGCAGATGAGGTTCCCCATTTTCATGAAGTTCTCTGCAGATTTT
AATATATTTTTTATTTGTTGGGGTGTGTAGGTTTTGGATTTGGGAAAGTGCCTCCTCTTT
AGTAAGAGAGCATTTTGGATAAGTCAGAAAATATTTTTTGGAATATATTTGAAAGCGTTT
AGAAGGCAT
>KT390310
TCAAGATCTACTCTCTTCCTCCTGTGCGCTCTCTTCGCTTCCCTGTGCTGTACTTTGATT
GGTACCTGAGTACAATGGTCCTTCGAGGATGACGAAGATCGCATTTTTCACTGCCCAGTT
CTTTAGTGCTGAGTTCTTATCCTCGTCTAAGAACTCTTTATAACTGCTGTTGGGACCAGG
ATTGCAGAGGAAGATTGTTGGTATGCCGCCTTTAATTTGAACTGGCTTTCCGTACTTTGT
GTTGGATTGCCAGTCCCTTTGGGCCCCCATGAACTCTTTAAAGTGTTTGAGGAAGTGGGG
ATCTACGTCATCAATGACGTTATACCAGGCCTCGTTACTGTAGACCTTTGGACTAAGGTC
TAGATGCCCACACAAATAGTTATGTGGACCCAGTGATCTAGCCCACATCGTCTTCCCGGT
ACGACTATCTCCCTCAATCACTATACTTTGTGGTCTATGTGGCCGCGCAGCGGCGTCGAC
AACGTTCTCGGCAGCCCATTCCTCAAGTTCTTCCGGAACTTGATCAAAAGAAGAAGAAGA
AAAAGGAGAAACATAAACCTCCACAGGAGGTGTAAAAATCCTATCTAAATTAGCATTTAA
ATTATGGAATTGTAATACATAATCTTTTGGAGCTAACTCCTTAATGACTCTAAGAGCCTC
TGACTTACTGCCTGCGTTAAGCGCTGCGGCGTAAGCGTCGTTGGCTGTCTGTTGTCCCCC
TCTAGCAGATCGTCCGTCGATCTGAAACTCTCCCCACTCGAGAGTGTCCCCGTCCTTGTC
GATGTAGGATTTGACGTCGGAGCTGGATTTAGCTCCCTGTATGTTCGGATGGAAATGTGC
TGACCTGCTTGGGGAGACCAGGTCGAAGAATCGCTGATTCTGGCACTTGTATTTCCCCTC
GAACTGGATGAGCACGTGCAGATGAGGTTCCCCATTTTCATGAAGTTCTCTGCAGATTTT
AATATATTTTTTTGAAGTGGGGGTTGGAAAATTCTGGATTTGGGAAAGTGCTTCCTCTTT
GGTGAGAGAGCACTTGGGATAAGTCAGAAAATAATTTTTGGAGTATATATGGAAGCGTTT
AGAAGGCAT
>KT390314
TCAAGATCTACTCTCTTCCTCCTGTGCGCTCTCTTCGCTTCCCTGTGCTGTACTTTGATT
GGTACCTGAGTACAATGGTCCTTCAAGGGTGACGAAGATCGCATTTTTCACTGCCCAGTT
CTTTAGTGCTGAGTTCTTATCCTCGTCTAAGAACTCTTTATAACTGCTGTTGGGCCCAGG
ATTGCAGAGGAAGATTGTTGGTATGCCGCCTTTAATTTGAACTGGCTTTCCGTACTTTGT
GTTGGATTGCCAGTCCCTTTGGGCCCCCATGAACTCTTTAAAGTGTTTGAGGAAGTGGGG
ATCTACGTCATCAATGACGTTATACCAGGCCTCGTTACTGTAGACCTTTGGACTAAGGTC
TAGATGCCCACACAAATAGTTATGTGGACCCAGTGATCTAGCCCACATCGTCTTCCCGGT
ACGACTATCTCCCTCAATCACTATACTTTGTGGTCTATGTGGCCGCGCAGCGGCGTCGAC
AACGTTCTCGGCAGCCCATTCCTCAAGTTCTTCCGGAACTTGATCAAAAGAAGAAGAAGA
AAAAGGAGAAACATAAACCTCCACAGGAGGTGTAAAAATCCTATCTAAATTAGCATTTAG
ATTATGGAATTGTAATACATAATCTTTTGGAGCTAACTCCTTAATGACTCTAAGAGCCTC
TGACTTACTGCCTGCGTTAAGCGCTGCGGCGTAAGCGTCGTTGGCTGTCTGTTGTCCCCC
TCTAGCAGATCGTCCGTCGATCTGAAACTCTCCCCACTCGAGAGTGTCCCCGTCCTTGTC
GATGTAGGATTTGACGTCGGAGCTGGATTTAGCTCCCTGTATGTTCGGATGGAAATGTGC
TGACCTGCTTGGGGAGACCAGGTCGAAGAATCGCTGATTCTGGCACTTGTATTTCCCCTC
GAACTGGATGAGCACGTGCAGATGAGGTTCCCCATTTTCATGAAGTTCTCTGCAGATTTT
AATATATTTTTTTGAAGTGGGGGTTTGGAAATTCTTGATTTGGGAAAGTGCTTCTTCTCC
GGTGAGAGAGCACTTGGGATAAGTGAGGAAATAATTTTTGGAATATATATGAAAGCGTTT
AGAAGGCAT
>KT390309
TCAAAGACTACTCTCTTCCTCCTGTGCGCTCTTTTCGCTTCCCTGTGCTGTACTTTGATT
GGTACCTGAGTACAATGGTCCTTCAAGGGTGACGAAGATCGCATTTTTCACTGCCCAGTT
CTTTAGTGCTGAGTTCTTATCCTCGTCTAAGAACTCTTTATAACTGCTGTTGGGACCAGG
ATTGCAGAGGAAGATTGTTGGTATGCCGCCTTTAATTTGAACTGGCTTTCCGTACTTTGT
GTTGGATTGCCAGTCCCTTTGGGCCCCCATGAACTCTTTAAAGTGTTTGAGGAAGTGGGG
ATCTACGTCATCAATGACGTTATACCAGGCCTCGTTACTGTAGACCTTTGGACTAAGGTC
TAGATGCCCACACAAATAGTTATGTGGACCCAGTGATCTAGCCCACATCGTCTTCCCGGT
ACGACTATCTCCCTCAATCACTATACTTTGTGGTCTATGTGGCCGCGCAGCGGCGTCGAC
AACGTTCTCGGCAGCCCATTCCTCAAGTTCTTCCGGAACTTGATCAAAAGAAGAAGAAGA
AAAAGGAGAAACATAAACCTCCACAGGAGGTGTAAAAATCCTATCTAAATTAGCATTTAA
ATTATGGAATTGTAATACATAATCTTTTGGAGCTAACTCCTTAATGACTCTAAGAGCCTC
TGACTTACTGCCTGCGTTAAGCGCTGCGGCGTAAGCGTCGTTGGCTGTCTGTTGTCCCCC
TCTAGCAGATCGTCCGTCGATCTGAAACTCTCCCCACTCGAGAGTGTCCCCGTCCTTGTC
GATGTAGGATTTGACGTCGGAGCTGGATTTAGCTCCCTGTATGTTCGGATGGAAATGTGC
TGACCTGCTTGGGGAGACCAGGTCGAAGAATCGCTGATTCTGGCACTTGTATTTCCCCTC
GAACTGGATGAGCACGTGCAGATGAGGTTCCCCATTTTCATGAAGTTCTCTGCAGATTTT
AATATATTTTTTTGAAGTGGGGGTTTGGAAATTCTTGATTTGGGAAAGTGCTTCCTCTTT
GGTAAGAGAGCATTTTGGATAAGTCAGAAAATAATTTTTGGAATTAATAAGGAAACGCTT
AGAAGGCAT
>GU111998
TCAAGATCTACTCTCTTCCTCCTGTGCGCTCTCTTCGCTTCCCTGTGCTGTACTTTGATT
GGTACCTGAGTACAATGGTCCTTCAAGGGTGACGAAGATCGCATTTTTCACTGCCCAGTT
CTTTAGTGCTGAGTTCTTATCCTCGTCTAAGAACTCTTTATAACTGCTGTTGGGACCAGG
ATTGCAGAGGAAGATTGTTGGTATGCCGCCTTTAATTTGAACTGGCTTTCCGTACTTTGT
GTTGGATTGCCAGTCCCTTTGGGCCCCCATGAACTCTTTAAAGTGTTTGAGGAAGTGGGG
ATCTACGTCATCAATGACGTTATACCAGGCCTCGTTACTGTAGATCTTTGGACTAAGGTC
TAGATGCCCACACAAATAGTTATGTGGACCCAGTGATCTAGCCCACATCGTCTTCCCGGT
ACGACTATCTCCCTCAATCACTATACTTTGTGGTCTAAGTGGCCGCGCAGCGGCGTCGAC
AACGTTCTCGGCAGCCCATTCCTCAAGTTCTTCCGGAACTTGATCAAAAGAAGAAGAAGA
AAAAGGAGAAACATAAACCTCCACAGGAGGTGTAAAAATCCTATCTAAATTAGCATTTAA
ATTATGGAATTGTAATACATAATCTTTTGGAGCTAACTCCTTAATGACTCTAAGAGCCTC
TGACTTACTGCCTGCGTTAAGCGCTGCGGCGTAAGCGTCGTTGGCTGTCTGTTGTCCCCC
TCTAGCAGATCGTCCGTCGATCTGAAACTCTCCCCACTCGAGAGTGTCCCCGTCCTTGTC
GATGTAGGATTTGACGTCGGAGCTGGATTTAGCTCCCTGTATGTTCGGATGGAAATGTGC
TGACCTGCTTGGGGAGACCAGGTCGAAGAATCGCTGATTCTGGCACTTGTATTTCCCCTC
GATCTGGATGAGCACGTGCAGATGAGGTTCCCCATTTTCATGAAGTTCTCTGCAGATTTT
AATATATTTTTTTGAAGTGGGGGTTTGGAAATTCTTGATTTGGGAAAGTGCTTCTTCTCT
TGTGAGAGAGCACTTGGGATAAGTGAGGAAATAATTTTTGGAATTAATAAGGAACCGCTT
AGGAGGCAT
>KT390303
TCAAGATCTACTCTCTTCCTCCTGTGCGCTCTCTTCGCTTCCCTGTGCTGTACTTTGATT
GGTACCTGAGTACAATGTTCCTTCGAGGATGACGAAGATCGCATTTTTCACAGCCCAGGT
TTTTAGAGCTGAGTTCTTATCCTCGTCTAAGAACTCTTTATAACTGCTGTTGGGACCAGG
ATTGCAGAGGAAGATTGTTGGTATGCCGCCTTTAATTTGAACTGGCTTTCCGTACTTTGT
GTTGGATTGCCAGTGCCTTTGGGCCCCCATGAACTCTTTAAAGTGTTTGAGGAAGTGGGG
ATCTACGTCATCAATGACGTTATACCATGCCTCGTTACTGTAGACCTTTGGACTAAGGTC
TAGATGCCCACACAAATAGTTATGTGGACCCAGTGATCTAGCCCACATCGTCTTCCCGGT
ACGACTATCTCCCTCAATCACTATACTTTGTGGTCTATGTGGCCGCGCAGCGGCGTCGAC
AACGTTCTCGGCAGCCCATTCCTCAAGTTCTTCCGGAACTTGATCAAAAGAAGAAGAAGA
AAAAGGAGAAACATAAACCTCCACAGGAGGTGTAAAAATCCTATCTAAATTAGCATTTAA
ATTATGGAATTGTAATACATAATCTTTTGGAGCTAACTCCTTAATGACTCTAAGAGCCTC
TGACTTACTGCCTGCGTTAAGCGCTGCGGCGTAAGCGTCGTTGGCTGTCTGTTGTCCCCC
TCTAGCAGATCGTCCGTCGATCTGAAACTCTCCCCACTCGAGAGTGTCCCCGTCCTTGTC
GATGTAGGATTTGACGTCGGAGCTGGATTTAGCTCCCTGTATGTTCGGATGGAAATGTGC
TGACCTGCTTGGGGAGACCAGGTCGAAGAATCGCTGATTCTGGCACTTGTATTTCCCCTC
GAACTGGATGAGCACGTGCAGATGAGGTTCCCCATTTTCATGAAGTTCTCTGCAGATTTT
AATATATTTTTTTGAAGTGGGGGTTTGGAAATTCTTGATTTGGGAAAGTGCTTCTTCTTT
GGTGAGAGAGCACTTGGGATAAGTGAGGAAATAATTTTTGGAGTTAATAAGGAAACGCTT
AGGAGGCAT
>KT390341
TCAAGGTCCACTCGTTTCCTCCTGTGCGCTCTCTTCGCTTCCCTGTGTTGAACTTTGATT
GGTACCGGAGTAGAGCGGTTGGGTGAGAAAGACGAATGTTGCATTCTTTAAAGCCCAGGA
TTTTAATGCTGAGTTCTTATCCTCGTCTAAGAACTCTTTATAGCTTGCATTGGGCCCTGG
ATTGCAGAGGAAGATTGTTGGTATGCCGCTTTTAATATGAACTGGCTTTCCGTATATTGT
GTTGGATAGCCAGTCCCTTTGGGCCCCCATGAAATCTTTAAAGTGTTTGAGGAAGTGGGG
ATATACGTCATCAAAGACGTTATACCATGCCTCGTTACTGTAGACCTTTGGACTAAGGTC
TAGATGCCCACACAAATAGTTATGTGGACCCAGTGATCTAGCCCACATTGTCTTCCCGGT
AAGAATATCTCCCTCAATCAATATAATTTGTGGTTTATGTGGCCGCGCAGCGGCGTTGAC
AACGTTCTTGGCAGCCCATTCCTCAAGTTCTTCCGGAACTTGATCAAAAGAAGAAGAAGA
AAAAGGAGAAACATAAACCTCCACAGGAGGTGTAAAAATCCTATCTAAATTAGCATTTAA
ATTATGGAATTGTAATACATAATCTTTTGGAGCTAACTCCTTAATGACTCTAAGAGCCTC
TGACTTACTGCCTGCGTTAAGCGCTGCGGCGTAAGCGTCGTTGGCTGTCTGTTGTCCCCC
TCTAGCAGATCGTCCGTCGATCTGAAAATCTCCCCACTCGAGAGTGTCCCCGTCCTTGTC
GATGTAGGATTTGACGTCGGAGGAGGATTTAGCTCCCTGTATGTTCGGATGGAAATGTGC
TGACCTGCTTGGGGAGACCAGGTCGAAGAATCGCTGATTCTGGCACTTGTATTTCCCCTC
GAACTGGATGAGCACGTGCAGATGAGGTTCCCCATTTTCATGAAGTTCTCTGCAGATTTT
AATATATTTTTTTGAAGTGGGGGTTTGGAAATTCTTGATTTGGGAAAGTGCTTCTTCTTT
GGTGAGAGAGCACTTGGGATAAGTGAGGAAATAATTTTTGGAGTTAATAAGGAAACGCTT
AGGAGGCAT
>KT390326
TCAAGGTCCACTCGTTTCCTCCTGTGCGCTCTCTTCGCTTCCCTGTGTTGAACTTTGATT
GGTACCGGAGTAGAGCGGTTGGGTGAGAAAGACGAATGCTGCATTCTTTAAAGCCCTGGA
TTTTAATGCTGAGTTCTTATCCTCGTCTAAGAACTCTTTATAGCTTGCATTGGGCCCTGG
ATTGCAGAGGAAGATTGTTGGTATGCCGCTTTTAATTTGAACTGGCTTTCCGTATTTTGT
GTTGGATTGCCAGTCCCTTTGGGCCCCCATGAACTCTTTAAAGTGTTTGAGGAAGTGGGG
ATCTACGTCATCAATGACGTTATACCAGGCCTCGTTACTGTAGACCTTTGGACTAAGGTC
TAGATGCCCACACAAATAGTTATGTGGACCCAGTGATCTAGCCCACATCGTCTTCCCGGT
ACGACTATCTCCCTCAATCACTATACTTTGTGGTCTATGTGGCCGCGCAGCGGCGTCGAC
AACGTTCTCGGCAGCCCATTCCTCAAGTTCTTCCGGAACTTGATCAAAAGAAGAAGAAGA
AAAAGGAGAAACATAAACCTCCACAGGAGGGGTAAAAATCCTATCTAAATTAGCATTTAA
ATTATGGAATTGTAATACATAATCTTTTGGAGCTAACTCCTTAATGACTCTAAGAGCCTC
TGACTTACTGCCTGCGTTAAGCGCTGCGGCGTAAGCGTCGTTGGCTGTCTGTTGTCCCCC
TCTAGCAGATCGTCCGTCGATCTGAAACTCTCCCCACTCGAGAGTGTCCCCGTCCTTGTC
GATGTAGGTTTTGACGTCGGAGCTGGATTTAGCTCCCTGTATGTTCGGATGGAAATGTGC
TGACCTGCTTGGGGAGACCAGGTCGAAGAATCGCTGATTCTGGCACTTGTATTTCCCCTC
GAACTGGATGAGCACGTGCAGATGAGGTTCCCCATTTTCATGAAGTTCTCTGCAGATTTT
AATATATTTTTTTGAAGTGGGGGTTTGGAAATTCTTGATTTGCGAAAGTGCTTCTTCTTT
GGTGAGAGAGCACTTGGGATAAGTGAGGAAATAATTTTTGGAGTTAATAAGGAAACGCTT
AGGAGGCAT
>KT390339
TCAAGGTCCACTCGTTTCCTCCTGTGCGCTCTCTTCGCTTCCCTGTGTTGAACTTTGATT
GGTACCGGAGTAGAGCGGTTGGGTGAGAAAGACGAATGCTGCATTCTTTAAAGCCCAGGA
TTTTAGTGCTGAGTTCTTATCCTCGTCTAAGAACTCTTTATAGCTTGCATTGGGCCCTGG
ATTGCAGAGGAAGATTGTTGGTATGCCGCCTTTAATTTGAACTGGCTTCCCGTACTTTGT
GTTGGATTGCCAGTCCCTTTGGGCCCCCATGAACTCTTTAAAGTGCTTGAGGAAGTGCGG
ATCGACGTCATCAATGACGTTATACCATGCGCCGTTACTGTATACTTTTGGGCTTAGATC
TAAATGCCCACACAAATAGTTATGTGGACCCAGTGATCTAGCCCACATGTCTTTCCCGGT
ACGACTATCTCCCTCAATCACTATACTTTGTGGTCTATGTGGCCGCGCAGCGGCGTCGAC
AACTTTCTCGGCAGCCCATTCCTCAAGTTCTTCCGGAACTTGATCAAAAGAAGAAGAAGA
AAAAGGAGAAACATAAACCTCCACAGGAGGTGTAAAAATCCTATCTAAATTAGCATTTAA
ATTATGGAATTGTAATACATAATCTTTTGGAGCTAACTCCTTAATGACTCTAAGAGCCTC
TGACTTACTGCCTGCGTTAAGCGCTGCGGCGTAAGCGTCGTTGGCTGTCTGTTGTCCCCC
TCTAGCAGATCGTCCGTCGATCTGAAACTCTCCCCACTCGAGAGTGTCCCCGTCCTTGTC
GATGTAGGATTTGACGTCGGAGCTGGATTTAGCTCCCTGTATGTTCGGATGGAAATGTGC
TGACCTGCTTGGGGAGACCAGGTCGAAGAATCGCTGATTCTGGCACTTGTATTTCCCCTC
GAACTGGATGAGCACGTGCAGATGAGGTTCCCCATTTTCGTGAAGTTCTGAGCAGATCTT
AATATATTTTTTTGAAGTGTGGGTTTGGAAATTCTTGATTTGGGAAAGTGCTTCTTCTTT
GGTGAGAGAGCACTTGGGATAAGTGAGGAAATAATTTTTGGAGTTAATAAGGAAACGCTT
AGGAGGCAT
>KT390333
TCAAGGTCCACTCGTTTCCTCCTGTGCGCTCTCTTCGCTTCCCTGTGTTGAACTTTGATT
GGTACCGGAGTAGAGCGGTTGGGTGAGAAAGACGAATGCTGCATTCTTTAAAGCCCAGGA
TTTTAGTGCTGAGTTCTTATCCTCGTCTAAGAATTTTTTATAACTTGCGTTGGGACCTAG
ATTGCAGAAGAAGATTGTTGGAATGCCGCTTTTAATTAGAACTGGTTTCCCGTATTTGGT
GTTTGATTGCCAGTCCCTTTGGGCCCCCATGAACTCTTTAAAGTGTTTGAGGAAGTGGGG
ATCTACGTCATCAATGACGTTATACCAGGCCTCGTTACTGTAGACCTTTGGACTAAGGTC
TAGATGCCCACACAAATAGTTATGTGGACCCAGTGATCTAGCCCACATCGTCTTCCCGGT
ACGACTATCTCCCTCAATCACTATACTTTGTGGTCTATGTGGCCGCGCAGCGGCGTCGAC
AACGTTCTCGGCAGCCCATTCCTCAAGTTCTTCCGGAACTTGATCAAAAGAAGAAGAAGA
AAAAGGAGAAACATAAACCTCCACAGGAGGTGTAAAAATCCTATCTAAATTAGCATTTAA
ATTATGGAATTGTAATACATAATCTTTTGGAGCTAACTCCTTAATGACTCTAAGAGCCTC
TGACTTACTGCCTGCGTTAAGCGCTGCGGCGTAAGCGTCGTTGGCTGTCTGTTGTCCCCC
TCTAGCAGATCGTCCGTCGATCTGAAACTCTCCCCACTCGAGAGTGTCCCCGTCCTTGTC
GATGTAGGATTTGACGTCGGAGCTGGATTTAGCTCCCTGTATGTTCGGATGGAAATGTGC
TGACCTGCTTGGGGAGACCAGGTCGAAGAATCGCTGATTCTGGCACTTGTATTTCCCCTC
GAACTGGATGAGCACGTGCAGATGAGGTTCCCCATTTTCATGAAGTTCTCTGCAGATTTT
AATATATTTTTTTGAAGTGGGGGTTTGGAAATTCTTGATTTGGGAAAGTGCTTCTTCTTT
GGTGAGAGAGCACTTGGGATAAGTGAGGAAATAATTTTTGGAGTTAATAAGGAAACGCTT
AGGAGGCAT
>KT390302
TCAAGGTCCACTCGTTTCCTCCTGTGCGCTCTCTTCGCTTCCCTGTGTTGAACTTTGATT
GGTACCGGAGTAGAGCGGTTGGGTGAGAAAGACGAATGTTGCATTCTTTAAAGCCCAGGA
TTTTAATGCTGAGTTCTTATCCTCGTCTAGGAACTCTTTATAACTGCTGCTGGGAGCAGG
ATTGCAGAGGAAGATTGTTGGTATGCGCCCTTTAATATGAACTGGCTTTCCGTACTTTGT
GTTGGATTGCCAGTCCCTTTGGGCCCCCATGAACTCTTTAAAGTGTTTGAGGAAGTGGGG
ATATACGTCATCAATGACGTTATACCATGCCTCGTTACTGTAGACCTTTGGAGTAAGGTC
TAGATGCCCACACAAATAGTTATGTGGACCCAGTGATCTAGCCCACATCGTCTTCCCGGT
ACGACTATCTCCCTCAATCAATATACTTTGTGGTTTATGTGGCCGCGCAGCGGCGTTGAC
AACGTTCTCGGCAGCCCATTCCTCAAGTTCTTCCGGAACTGGATCAAAAGAAGAAGAAGA
AAAAGGAGAAACATAAACCTCCACAGGAGGTGTAAAAATCCTATCTAAATTAGCATTTAA
ATTATGGAATTGTAATACATAATCTTTTGGAGCTAACTCCTTAATGACTCTAAGAGCCTC
TGACTTACTGCCTGCGTTAAGCGCTGCGGCGTAAGCGTCGTTGGCTGTCTGTTGTCCCCC
TCTAGCAGATCGTCCGTCGATCTGAAACTCTCCCCACTCGAGAGTGTCCCCGTCCTTGTC
GATGTAGGATTTGACGTCGGAGCTGGATTTAGCTCCCTGTATGTTCGGATGGAAATGTGC
TGACCTGCTTGGGGAGACCAGGTCGAAGAATCGCTGATTCTGGCACTTGTATTTCCCCTC
GAACTGGATGAGCACGTGCAGATGAGGTTCCCCATTTTCATGAAGTTCTCTGCAGATTTT
AATATATTTTTTTGAAGTGGGGGTTTGGAAATTCTTGATTTGGGAAAGTGCTTCTTCTTT
GGTGAGAGAGCACTTGGGATAAGTGAGGAAATAATTTTTGGAGTTAATAAGGAAACGCTT
AGGAGGCAT
>KT390450
TCAAGGTCCACTCGTTTCCTCCTGTGCGCTCTCTTCGCTTCCCTGTGTTGAACTTTGATT
GGTACCGGAGTAGAGCGGTTGGGTGAGAAAGACGAATGTTGCATTCTTTAAAGCCCAGGA
TTTTAATGCTGAGTTCTTATCCTCGTCTAAGAACTCTTTATAACTGCTGTTGGGACCAGG
ATTGCAGAGGAAGATTGTTGGTATGCCGCGTTTAATTTGAACTGGCTTTCCGTACTTTGT
GTTGGATTGCCAGTCCCTTTGGGCCCCCATGAACTCTTTAAAGTGTTTGAGGAAGTGGGG
ATCTACGTCATCAATGACGTTATACCAGGCCTCGTTACTGTAGACCTTTGGACTAAGGTC
TAGATGCCCACACAAATAGTTATGTGGACCCAGTGATCTAGCCCACATCGTCTTCCCGGT
ACGACTATCTCCCTCAATCACTATACTTTGTGGTCTATGTGGCCGCGCAGCGGCGTCGAC
AACGTTCTCGGCAGCCCATTCCTCAAGTTCTTCCGGAACTTGATCAAAAGAAGAAGAAGA
AAAAGGAGAAACATAAACCTCCACAGGAGGTGTAAAAATCCTATCTAAATTAGCATTTAA
ATTATGGAATTGTAATACATAATCTTTTGGAGCCAACTCCTTAATGACTCTAAGAGCCTC
TGACTTACTGCCTGCGTTAAGCGCTGCGGCGTAAGCGTCGTTGGCTGTCTGTTGTCCCCC
TCTAGCAGATCGTCCGTCGATCTGAAACTCTCCCCACTCGAGAGTGTCCCCGTCCTTGTC
GATGTAGGATTTGACGTCGGAGCTGGATTTAGCTCCCTGTATGTTCGGATGGAAATGTGC
TGACCTGCTTGGGGAGACCAGGTCGAAGAATCGCTGATTCTGGCACTTGTATTTCCCCTC
GAACTGGATGAGCACGTGCAGATGAGGTTCCCCATTTTCAGGAAGTTCTCTGCAGATTTT
AATATATTTTTTTGAAGTGGGGGTTTGGAAATTTAAGATTTGGGAAAGTGCTTCTTCTTT
AGTGAGGGGGCACTTGGGATAAGTGAGAAAATAATTTTTGGCATTTATTTTAAACCGATT
AGGAGGCAT
>GU111997
TCAAGATCTACTCTCTTCCTCCTGTGCGCTCTCTTCGCTTCCCTGTGCTGTACTTTGATT
GGTACCTGAGTACAATGGTCCTTCAAGGGTGACGAAGATCGCATTTTTTAAAGCCCACGC
TTTTAAAGCTGAGTTCTTTGCCTCGTCCGAGAACTCTTTATAGCTTCCGTTGGGGCCTGG
ATTGCAGAGGAAGATTGTTGGTATGCCCCCTTTAATGTGAACTGGCTTCCCGTACTTTGT
GTCTGATTGCCAATCCCTTTGGGCCTCCATGAATTCTTTAAAGTGTTTCAGATAATGCGG
GTCAACATCATCTATAATGGTGAACCACGCATCGTTTGAATACACTTTAGGGCTTAGATC
TAGATGCCCACACAAATGGTTATGTGGACCCAGTGATCTAGCCCACATCGTCTTCCCGGT
ACGACTATCTCCCTCAATCACTATACTTTGTGGTCTATGTGGCCGCGCAGCGGCGTCGAC
AACGTTCTCGGCAGCCCATTCCTCAAGTTCTTCCGGAACTTGGTCAAAAGAGGAAGAAGG
AAAAGGAGAAACATAAACCTCCACAGGAGGTGTAAAAATCCTATCTAAATTAGCATTTAA
ATTATGGAATTGTAATACATAATCTTTTGGAGCTAACTCCTTAATGACTCTAAGAGCCTC
TGACTTACTGCCTGCGTTAAGCGCTGCGGCGTCAGCGTCGTTGGCTGTCTGTTGTCCCCC
TCTAGCAGATCGTCCGTCGATCTGAAACTCTCCCCACTCGAGAGTGTCCCCGTCCTTGTC
GATGTAGGATTTGACGTCGGAGCTGGATTTAGCTCCCTGTATGTTCGGATGGAAATGTGC
TGACCTGCTTGGGGAGACCAGGTCGAAGAATCGCTGATTCTGGCACTTGTATTTCCCCTC
GATCTGGATGAGCACGTGCAGATGAGGTTCCCCATTTTCATGAAGTTCTCTGCAGATTTT
AATATATTTTTTTGAAGTGGGGGTTTGGAAATTCTTGATTTGGGAAAGTGCTTCTTCTTT
GGTGAGAGAGCACTTGGGATAAGTGAGGAAATAATTTTTGGAGTTAATAAGGAAACGCTT
AGGAGGCAT
>KT390320
TCAAGGTCCACTCGTTTCCTCCTGTGCGCTCTCTTCGCTTCCCTGTGTTGAACTTTGATT
GGTACCCGAGTACAACGGTTGGGTGAGGAAGACGAATGCTGCATTTTTTAAAGCCCACGC
TTTTAAAGCTGAGTTCTTTTCCTCGTCCAAGAACTCTTTATAGCTTGCGTTGGGGCCTGG
ATTGCAGAGGAAGATTGTTGGTATGCCCCCTTTAATTTGAACTGGCTTCCCGTACTTGGT
GTTTGATTGCCAATCCCTTTGGGCCCCCATGAATTCTTTAAAGTGTTTCAGATAATGCGG
GTCAACATCATCTATAATGTTGAACCACGCATCGTTTGAATACACTTTAGGGCTTAGATC
TAGGTGACCACATAAATAGTTATGTGGGCCTAATGACCTAGCCCACATCGTTTTGCCCGT
ACGACTGTCTCCCTCTAAGACTAAACTCAAAGGACGCAGAGGCCGCGCAGCGGCGTCCAT
GACGTTTTCCGATACCCATTCCTCAAGTTCTTCCGGAACTTGATCGAAAGAAGAAGATAA
AAAAGGAGAAACATAAACCTCCAATGGAGGTGTAAAAATCCTATCTAAATTGGCATTTAA
ATTATGAAATTGTAACACGTAATCCTTAGGTGCAAACTCTCTAATGACTCTAAGAGCCTC
TGACTTACTGCCTGCGTTAAGTGCTGCGGCGTAAGCGTCGTTGGCTGTCTGCTGTCCCCC
TCTTGCAGATCGTCCATCGATCTGAAACTCTCCCCATTCGAGGGTGTCTCCGTCCTTGTC
GATGTAGGACTTGACATCTGAGCTTGATTTAGCTCCCTCAATGTTCGGATGGAAATGTAC
TGACCTGCTTGGGGAGACCAGGTCGAAGAATCGCTGATTCTGGCACTTGTATTTTCCCTC
GAACTGGATGAGCACGTGAAGATGAGGTTCCCCATCCTCATGAAGTTCTCTGCAGATTTT
AATATATTTTTTTGAAGTGGGGGTTTGTAGATATTTGAGTTGGAAAGTGCTTTCTTCTTT
GATGAGAGAGCACTTTGGATAAGTGAAGAAATAATTTTTGGAGTATATAAGGAAGCGCTT
AGGAGGCAT
>KT390319
TCAAGATCTACTCTCTTCCTCCTGTGCGCTCTCTTCGCTTCCCTGTGCTGTACTTTGATT
GGTACCTGAGTACAATGGTCCTTCAAGGGTGACGAAGATCGCATTTTTCACTGCCCAGTT
CTTTAGTGCTGAGTTCTTATCCTCGTCTAAGAACTCTTTATAACTTGCGTTGGGACCAGG
ATTGCAGAGGAAGATTGTTGGTATGCCGCCTTTAATTTGAACTGGCTTCCCGTACTTTGT
GTTTGATTGCCAGTCCCTTTGGGCCCCCATGAATTCTTTAAAGTGTTTCAGGAAGTGCGG
GTCAACATCATCTATAACGTTATACCAGGCCTCTGATGAATACACTTTAGGGCTTAGATC
TAGATGACCACACAAATAGTTATGTGGGCCTAATGACCTAGCCCACATAGTTTTGCCCGT
ACGACTATCTCCCTCTAAGACTAAACTCAAAGGTCTCAGAGGCCGCGCAGCGGCGTCCAT
GACGTTTTCCGATACCCATTCCTCAAGTTCTTCTGGAACTTGATCGAAAGAAGAAGATAA
AAAAGGAGAAACATAAACCTCCAAGGGAGGTGTAAAAATCCTATCTAAATTGGCATTTAA
ATTATGAAATTGTAAGACATAATCCTTAGGTGCTAACTCCTTAATGACTCTAAGAGCCTC
TGACTTACTGCCTGCGTTAAGTGCTGCGGCGTAAGCGTCGTTGGCTGTCTGCTGTCCCCC
TCTAGCAGATCGTCCATCGATCTGAAACTCTCCCCATTCGAGGGTGTCTCCGTCCTTGTC
GATGTAGGACTTGACATCGGAGCTGGATTTAGCTCCCTGAATGTTCGGATGGAAATGTAC
TGACCTGCTTGGGGAGACCAGGTCGAAGAATCGCTGATTCTGGCACTTGTATTTTCCCTC
GAACTGGATGAGCACGTGAAGATGAGGTTCCCCATCCTCATGAAGTTCTCTGCAGATTTT
AATATATTTTTTTGAAGTGGGGGTTTGTAGATATTTGAGTTGGAAAAGTGCTTCTTCTTT
GATGAGAGAGCACTTTGGATAAGTAAGGAAATAATTTTTGGAGTATATAAGGAAGCGCTT
AGGAGGCAT
>KT390338
TCAAGATCTACTCTCTTCCTCCTGTGCGCTCTCTTCGCTTCCCTGTGCTGTACTTTGATT
GGTACCTGAGTACAATGGTCCTTCAAGGGTGACGAAGATCGCATTTTTTAAAGCCCACGC
TTTTAAAGCTGAGTTCTTTGCCTCGTCCGAGAACTCTTTATAGCTTCCGTTGGGGCCTGG
ATTGCAGAGGAAGATTGTTGGTATGCCCCCTTTAATGTGAACTGGCTTCCCGTACTTTGT
GTCTGATTGCCAATCCCTTTGGGCCTCCATGAATTCTTTAAAGTGTTTCAGATAATGCGG
GTCAACATCATCTATAATGGTGAACCACGCATCGTTTGAATACACTTTAGGGCTTAGATC
TAGATGCCCACACAAATGGTTATGTGGACCCAGTGATCTAGCCCACATCGTCTTCCCGGT
ACGACTATCTCCCTCAATCACTATACTTTGTGGTCTATGTGGCCGCGCAGCGGCGTCGAC
AACGTTCTCGGCAGCCCATTCCTCAAGTTCTTCCGGAACTTGGTCAAAAGAGGAAGAAGG
AAAAGGAGAAACATAAACCTCCACAGGAGGTGTAAAAATCCTATCTAAATTAGCATTTAA
ATTATGGAATTGTAATACATAATCTTTTGGAGCTAACTCCTTAATGACTCTAAGAGCCTC
TGACTTACTGCCTGCGTTAAGTGCCTCGGCATATGCGTCGTTGGCAGTTTGGCAACCTCC
TCTAGCTGATCTTCCATCGACTTGGAAAACTCCATGATCAAGGATGTCTCCGTCTTTCTC
CATGTAGGTTTTGACATCGCTTGAGCTTTTAGCTCCCTGAATGTTCGGATGGAAATGTGC
TGACCTAGTTGGGGAGGTGAGGTCGAAGAATCTATTGTTCCTGCACTGGAACTTTCCTTC
GAACTGGATGAGAACATGCAAGTGAGGATTCCCATCTTCATGAAGTTCTCTGCAGATTCT
AATGAATTTTTTGTTTACTGGGGTTTGAAAATTTAAGATTTGGGAAAGTTCTTTTTCTTT
AGTAAGAGAGCACTTGGGATAAGTGAGAAAATAATTTTTGGCTTTATTCTCAAACCGAGT
GGGAGGCAT
>KT390463
TCAAGGTCCACTCGTTTCCTCCTGTGCGCTCTCTTCGCTTCCCTGTGTTGAACTTTGATT
GGTACCGGAGTAGAGCGGTTGGGTGAGAAAGACGAATGTTGCATTCTTTAAAGCCCAGGA
TTTTAATGCTGAGTTCTTATCCTCGTCTAAGAACTCTTTATAGCTTGCATTGGGCCCTGG
ATTGCAGAGGAAGATTGTTGGTATGCCGCCTTTAATTTGAACTGGCTTCCCGTACTTTGT
GTTGGATTGCCAGTCCCTTTGGGCCCCCATGAACTCTTTAAAGTGCTTGAGGAAGTGCGG
ATCGACGTCATCAATGACGTTATACCATGCGTCGTTACTGTATACTTTTGGGCTTAGATC
TAAATGCCCACATAAATAGTTATGTGGACCTAGAGACCTAGCCCACATTGTTTTCCCGGT
ACGACTATCTCCCTCAATTACTATACTTTGTGGTCTATGTGGCCGCGCAGCGGCGTCGAC
AACGTTCTCGGACGCCCACTCTTCAAGTTCTTCTGGAACTTGATCAAATGAAGAAGAAGA
AAAAGGAGAAACATAAGGAGCTGGTGGCTCCTGAAAATACCTATCTAAATTAGAATTTAA
ATTATGAAATTGAAGTAGAAAGTCTCTTGGGGCTTTCTCCTTGAGTATATTGAGGGCCTG
AGCTTTGGACCCTGCGTTGATTGCCTCGGCATATGCGTCGTTGGCAGTTTGGCAACCTCC
TCTAGCTGATCTTCCATCGACTTGGAAAACTCCATGATCAAGGATGTCTCCGTCTTTCTC
CATGTAGGTTTTGACATCGCTTGAGCTCTTAGCTCCCTGAATGTTTGGATGGAAATGTGC
TGACCTGGTTGGGGAGCTGAGGTCGAAGAATCTATTGTTCCTGCACTGGAATTTTCCTTC
GAACTGGATGAGAACATGCAAGTGAGGATTCCCATATTCATGAAGCTCTCTGCAGATTCT
AATGAATTTTTTTGAAGTGGGGGTTTGGAAATTCTTGATTTGGGAAAGTGCTTCTTCTTT
GGTGAGAGAGCACTTGGGATAAGTGAGGAAATAATTTTTGGAGTTAATAAGGAAACGCTT
AGGAGGCAT
>KT390301
TCAAGGTCCACTCGTTTCCTCCTGTGCGCTCTCTTCGCTTCCCTGTGTTGAACTTTGATT
GGTACCGGAGTAGAGCGGTTGGGTGAGAAAGACGAATGTTGCATTCTTTAAAGCCCAGGA
TTTTAATGCTGAGTTCTTATCCTCGTCTAAGAACTCTTTATAGCTTGCATTGGGCCCTGG
ATTGCAGAGGAAGATTGTTGGTACGCCCCCTTTTATTTGAACTGGCTTCCCGTACTTTGT
GTTGGATTGCCAGTCCTTGTGGGCCCCCATGAACTCTTTAAAGTGCTTGAGGAAGTGCGG
ATCGACGTCATCAATGACGTTATACCATGCGTCGTTACTGTATACTTTTGGGCTTAGATC
TAAATGCCCACATAAATAGTTATGTGGACCTAGAGACCTAGCCCACTTTGTTTTCCCGGT
AGGACTATCTCCCTCAATTATTATACTTTGTGGTCTATGTGGCCGCGCAGCGGCGTCGAC
AACGTTTTCGGACGCCCACTCTTCAAGTTTTTCTGGAACTTGATCAAATGAAGAAGAAGA
AAAAGGAGAAACATAAGGAGCTGGTGGCTCCTGAAAATACCTATCTAAATTAGAATTTAA
ATTATGAAATTGAAGTAGAAAGTCTCTTGGGGCTTTCTCCTTGAGTATATTGAGGGCCTG
AGCTTTGGACCCTGCGTTGATTGCCTCGGCATAAGCGTCGTTGGCAGTTTGGCAACCTCC
TCTAGCAGATCTTCCATCGACTTGGAAAACTCCATGATCAAGGATGTCTCCGTCTTTCTC
CATGTAGGTTTTGACATCGCTTGAGCTCTTAGCTCCCTGAATGTTTGGATGGAAATGTGC
TGACCTGGTTGGGGAGATGAGGTCGAAGAATCTATTGTTCCTGCACTGGAACTTTCCTTC
GAACTGGATGAGAACATGCAAGTGAGGAGTCCCATCTTCATGAAGCTCTCTGCAGATTCT
AATGAATTTTTTTGAAGTGGGGGTTTGGAAATTCTTGATTTGGGAAAGTGCTTCTTCTTT
GGTGAGAGAGCACTTGGGATAAGTGAGGAAATAATTTTTGGAGTTAATAAGGAAACGCTT
AGGAGGCAT
>KT390452
TCAAGGTCCACTCGTTTCCTCCTGTGCGCTCTCTTCGCTTCCCTGTGTTGAACTTTGATT
GGTACCGGAGTAGAGCGGTTGGGTGAGAAAGACGAATGTTGCATTCTTTAATGCCCAGGG
ATTTAGTGCTGAGTTCTTATCCTCGTCTAAGAACTCTTTATAGCTTGCATTGGGTCCTGG
ATTGCAGAGGAAGATTGTTGGTATGCCGCCTTTAATTTGAACTGGCTTCCCGTACTTTGT
GTTGGATTGCCAGTCCCTTTGGGCCCCCATGAACTCTTTAAAGTGCTTGAGGAAGTGCGG
ATCGACGTCATCAATGACGTTATACCATGCGTCGTTACTGTATACTTTTGGGCTTAGATC
TAAATGCCCACATAAATAGTTATGTGGACCTAGAGACCTAGCCCACATTGTTTTCCCGGT
ACGACTATCTCCCTCAATTACTATACTTTGTGGTCTATGTGGCCGCGCAGCGGCGTCGAC
AACGTTCTCGGACGCCCACTCTTCAAGTTCTTCTGGAACTTGATCAAATGAAGAAGAAGA
AAAAGGAGAAACATAAGGAGCTGGTGGCTCCTGAAAATACCTATCTAAATTAGAATTTAA
ATTATGAAATTGAAGTAGAAAGTCTCTTGGGGCTTTCTCCTTGGGTATATTGAGGGCCTG
AGCTTTGGACCCTGCGTTGATTGCCTCGGCATATGCGTCGTTGGCAGTTTGGCAACCTCC
TCTAGCTGATCTTCCATCGACTTGGAAAACTCCATGATCAAGGATGTCTCCGTCTTTCTC
CATGTAGGTTTTGACATCGCTTGAGCTCTTAGCTCCCTGAATGTTTGGATGGAAATGTGC
TGACCTGGTTGGGGAGCTGAGGTCGAAGAATCTATTGTTCCTGCACTGGAACTTTCCTTC
GAACTGGATGAGAACATGCAAGTGAGGAGTCCCATCTTCAGGAAGCTCTCTGCAGATTCT
AATGAATTTTTTGGAAGTGGGGGTTTGGAAATTCTTGATTTGGGAAAGTGCTTCTTCTTT
GGTGAGAGAGCACTTGGGATAAGTGAGGAAATAATTTTTGGAGTTAATAAGGAAACGCTT
AGGAGGCAT
>KT390345
TCAAGGTCCACTCGTTTCCTCCTGTGCGCTCTCTTCGCTTCCCTGTGTTGAACTTTGATT
GGTACCGGAGTAGAGCGGTTGGGTGAGAAAGACGAATGCTGCATTCTTTAAAGCCCAGGA
TTTTAGTGCTGAGTTCTTATCCTCGTCTAAGAACTCTTTATAGCTTGCATTGGGCCCTGG
ATTGCAGAGGAAGATTGTTGGTATGCCGCCTTTAATTTGAACTGGCTTCCCGTACTTTGT
GTTGGATTGCCAGTCCCTTTGGGCCCCCATGAACTCTTTAAAGTGCTTGAGGAAGTGCGG
ATCGACGTCATCAATGACGTTATACCATGCGCCGTTACTGTATACTTTTGGGCTTAGATC
TAAATGCCCACATAAATAGTTATGTGGACCTAGAGACCTAGCCCACATTGTTTTCCCGGT
ACGACTATCTCCCTCAATTACTATACTTTGTGGTCTATGTGGCCGCGCAGCGGCGTCGAC
AACGTTCTCGGACGCCCACTCTTCAAGTTCTTCTGGAACTTGATCAAATGAAGAAGAAGA
AAAAGGAGAAACATAAGGAGCTGGTGGCTCCTGAAAATACCTATCTAAATTAGAATTTAA
ATTATGAAATTGAAGTAGAAAGTCTCTTGGGGCTTTTTCCTTGAGTATATTGAGGGCCTG
AGCTTTGGACCCTGCGTTGATTGCCTCGGCATATGCGTCGTTGGCAGTTTGGCAACCTCC
TCTAGCTGATCTTCCATCGACTTGGAAAACTCCATGATCAAGGATGTCTCCGTCTTTCTC
CATGTAGGTTTTGACATCGCTTGAGCTCTTAGCTCCCTGAATGTTTGGATGGAAATGTGC
TGACCTGGTTGGGGAGCTGAGGTCGAAGAATCTATTGTTCCTGCACTGGAACTTTCCTTC
GAACTGGATGAGAACATGCAAGTGAGGAGTCCCATTTTCATGAAGCTCTCTGCAGATTCT
AATGAATTTTTTATTTGTTGGAGTGTGTAGGTTTTGTATTTGGGAAAGTGCTTCTTCTTT
AGTAAGAGAGCATTTTGGATAAGTGAGGAAATAATTTTTGGAATATATTTGAAAGCGTTT
AGAAGGCAT
>KT390336
TCAAGGTCCATTCGTTTCCTCCGGGGCGCTCTCTTCGCTTCCCTGTGTTGAACTTTGATT
GGTACCGGAGTAGAGCGGTTGGGTGAGAAAGACGAATGCTGCATTCTTTAAAGCCCAGGA
TTTTAATGCTGAGTTCTTATCCTCGTCTAAGAACTCTTTATAGCTTGCATTGGGCCCTGG
ATTGCAGAGGAAGATTGTTGGTATGCCGCCTTTAATTTGAACTGGCTTCCCGTACTTTGT
GTTGGATTGCCAGTCCCTTTGGGCCCCCATGAACTCTTTAAAGTGCTTGAGGAAGTGCGG
ATCGACGTCATCAATGACGTTATACCATGCGTCGTTACTGTATACTTTTGGGCTTAGATC
TAAATGCCCACATAAATAGTTATGTGGACCTAGAGACCTAGCCCACATTGTTTTCCCGGT
ACGACTATCTCCCTCAATTACTATACTTTGTGGTCTATGTGGCCGCGCAGCGGCGTCGAC
AACGTTCTCGGACGCCCACTCTTCAAGTTCTTCTGGAACTTGATCAAATGAAGAAGAAGA
AAAAGGAGAAACATAAGGAGCTGGTGGCTCCTGAAAATACCTATCTAAATTAGAATTTAA
ATTATGAAATTGAAGTAGAAAGTCTCTTGGGGCTTTCTCCTTGAGTATATTGAGGGCCTG
AGCTTTGGACCCTGCGTTGATTGCCTCGGCATATGCGTCGTTGGCAGTTTGGCAACCTCC
TCTAGCTGATCTTCCATCGACTTGGAAAACTCCATGATCAAGGATGTCTCCGTCTTTCTC
CATGTAGGTTTTGACATCGTGAGCTTCTTTAGCTCCCTGAATGTTTGGATGGAAATGTGC
TGACCTGGTTGGGGAGCTGAGGTCGAAGAATCTATTGTTCCTGCACTGGAACTTTCCTTC
GAACTGGATGAGAACATGCAAGTGAGGAGTCCCATTTTCATGAAGCTCTCTGCAGATTCT
AATGAATTTTTTATTTGTTGGAGTGTGTAGGTTTTGTATTTGGGAAAGTGCTTCTTCTTT
AGTAAGAGAGCATTTTGGATAAGTGAGGAAATAATTTTTGGAATATATTTGAAAGCGTTT
AGAAGGCAT
>KT390343
TCAAGGTCCACTCGATTCCTCCTGGGCGCTCTCTTCGCTACCCTGTGTTGAACTTTGATT
GGTACCGGAGTAGAGCGGTTGGGTGAGAAAGACGAATGCTGCATTCTTTAAAGCCCAGGA
TTTTAATGCTGAGTTCTTATCCTCGTCTAAGAACTCTTTATAGCTTGCATTGGGCCCTGG
ATTGCAGAGGAAGATTGTTGGTATGCCGCCTTTAATTTGAACTGGCTTCCCGTACTTTGT
GTTGGATTGCCAGTCCCTTTGGGCCCCCATGAACTCTTTAAAGTGCTTGAGGAAGTGCGG
ATCGACGTCATCAATGACGTTATACCATGCGTCGTTACTGTATACTTTTGGGCTTAGATC
TAAATGCCCACATAAATAGTTATGTGGACCTAGAGACCTAGCCCACATTGTTTTCCCGGT
ACGACTATCTCCCTCAATTACTATACTTTGTGGTCTATGTGGCCGCGCAGCGGCGTCGAC
AACGTTCTCGGACGCCCACTCTTCAAGTTCTTCTGGAACTTGATCAAATGAAGAAGAAGA
AAAAGGAGAAACATAAGGAGCTGGTGGCTCCTGAAAATACCTATCTAAATTAGAATTTAA
ATTATGAAATTGAAGTAGAAAGTCTCTTGGGGCTTTCTCCTTGAGTATATTGAGGGCCTG
AGCTTTGGACCCTGCGTTGATTGCCTCGGCATATGCGTCGTTGGCAGATTGGCAACCTCC
TCTAGCTGATCTTCCATCGACCTGGAAAACTCCATGATCAAGGATGTCTCCGTCTTTCTC
CATGTAGGTTTTGACATCGCTTGAGCTCTTAGCTCCCTGAATGTTTGGATGGAAATGTGC
TGACCTGGTTGGGGAGGTGAGGTCGAAGAATCTATTGTTCCTGCACTGGAACTTTCCTTC
GAACTGGATGAGAACATGCAAGTGAGGAGTCCCATCTTCATGAAGCTCTCTGCAGATTCT
AATGAATTTTTTGGAAGTGGGGGTTTGGAAATTCTTGATTTGGGAAAGTGCTTCCTCTTT
AGTAAGAGAGCATGTGGGATAAGTGAGAAATAAATTTTTGGAATATATTAGGACGCGTTT
AGGAGGCAT
>KT390311
TCAAGGTCCACTCGTTTCCTCCTGTGCGCTCTCTTCGCTTCCCTGTGTTGAACTTTGATT
GGTACCGGAGTAGAGCGGTTGGGTGAGAAAGACGAATGCTGCATTCTTTAAAGCCCAGGA
TTTTAATGCTGAGTTCTTATCCTCGTCTAAGAACTCTTTATAGCTTGCATTGGGCCCTGG
ATTGCAGAGGAAGATTGTTGGTATGCCGCCTTTAATTTGAACTGGCTTCCCGTACTTTGT
GTTGGATTGCCAGTCCCTTTGGGCCCCCATGAACTCTTTAAAGTGCTTGAGGAAGTGCGG
ATCGACGTCATCAATGACGTTATACCATGCGTCGTTACTGTATACTTTTGGGCTTAGATC
TAAATGCCCACATAAATAGTTATGTGGACCTAGAGACCTAGCCCACATTGTTTTCCCGGT
ACGACTATCTCCCTCAATTACTATACTTTGTGGTCTATGTGGCCGCGCAGCGGCGTCGAC
AACGTTCTCGGACGCCCACTCTTCAAGTTCTTCTGGAACTTGATCAAATGAAGAAGAAGA
AAAAGGAGAAACATAAGGAGCTGGTGGCTCCTGAAAATACCTATCTAAATTAGAATTTAA
ATTATGAAATTGAAGTAGAAAGTCTCTTGGGGCTTTCTCCTTGAGTATATTGAGGGCCTG
AGCTTTGGACCCTGCGTTGATTGCCTCGGCATATGCGTCGTTGGCAGTTTGGCAACCTCC
TCTAGCTGATCTTCCATCGACTTGGAAAACTCCATGATCAAGGATGTCTCCGTCTTTCTC
CATGTAGGTTTTGACATCGCTTGAGCTCTTAGCTCCCTGAATGTTTGGATGGAAATGTGC
TGACCTGGTTGGGGAGGTGAGGTCGAAGAATCTATTGTTCCTGCACTGGAACTTTCCTTC
GAACTGGATGAGAACATGCAAGTGAGGAGTCCCATCTTCATGAAGCTCTCTGCAGATTCT
AATGAATTTTTTTGAAGTGGGGGTTTGGAGATTCTTGATTTGGGAAAGTGCTTCCTCTTT
AGTAAGAGAGCATTTTGGATAAGTGAGAAAATAATTTTTGGAATATATTTGAAAGCGTTT
AGAAGGCAT
>KT390460
TCAAGGTCCACTCGTTTCCTCCTGTGCGCTCTCTTCGCTTCCCTGTGTTGAACTTTGATT
GGTACCGGAGTAGAGCGGTTGGGTGAGAAAGACGAATGTTGCATTCTTTAAAGCCCAGGA
TTTTAATGCTGAGTTCTTATCCTCGTCTAAGAACTCTTTATAGCTGCAGTTGGGCCGTAG
ATTGCAGAGGAAGATTGTTGGTATGCCGCCTTTAATTTGAACTGGCTTCCCGTACTTTGT
GTGGGATTGCCAGTCCCTGGGGGCCCCCATGAACTCTTTAAAGTGCTTGAGGAAGTGCGG
ATCGACGTCATCAATGACGTTATACCATGCGTCGTTACTGTATACTTTTGGGCTTAGATC
TAAATGCCCACATAAATAGTTATGTGGACCTAGAGACCTAGCCCACATTGTTTTCCCGGT
AGGACTATCTCCCTCAATTATTATACTTTGTGGTCTAGGTGGCCGCGCAGCGGCGTCGAC
AACGTTTTCGGACGCCCACTCTTCAAGTTTTTCTGGAACTTGATCAAATGAAGAAGAAGA
AAAAGGAGAAACATAAGGAGCTGGTGGCTCCGGAAAATACCTATCTAAATTAGAATTTAA
ATTATGAAATTGAAGTAGAAAATCTTTTGGGGCTTTCTCCTTGAGTATATTGAGGGCCTG
AGCTTTGGACCCTGCGTTGATTGCCTCGGCATATGCGTCGTTGGCAGTTTGGCAACCTCC
TCTAGCAGATCTTCCATCGACTTGGAAAACTCCACGATCAAGGATGTCTCCGTCTTTCTC
CATGTAGGTTTTGACATCGGTTGAGGTTTTAGCTCCCTGAATGTTTGGATGGAAATGTGC
TGACCTGGTTGGGGAGATGAGGTCGAAGAATCTATTGTTCCTGCACTGGAACTTTCCTTC
GAACTGGATGAGAACATGCAAGTGAGGAGTCCCATTTTCATGAAGCTCTCTGCAGATTTT
AATGAATTTTTTTGAAGTGGGGGTTTGGAAATTCTTGATTTGGGAAAGTGCTTCTTCTTT
GGTGAGAGAGCACTTGGGATAAGTGAGGAAATAATTTTTGGAGTTAATAAGGAAACGCTT
AGGAGGCAT
>KT390318
TCAAGGTCCACTCGTCTCCTCCTGTGCGCTCTCTTCGCTTCCCTGTGTTGAACTTTGATT
GGTACCGGAGTACAGCGGTTGGGTGAGGAAGACGAATGCTGCATTCTTTAAAGCCCACGC
TTTCAAAGCTGAGTTCTTTTCCTCGTCCAAGAACTCCTTATAGCTGGCGTTGGGTCCTGG
ATTGCAGAGGAAGATTGTTGGAATGCCGCCTTTAATTTGAACTGGCTTCCCGTACTTTGT
GTTTGATTGCCAGTCCCTTTGGGCCCCCATGAACTCTTTAAAGTGCTTTAGGAAGTGCGG
ATCTACGTCATCAATGACGTTATACCAAGCGTCGTTACTGTACACCTTTGGGCTTAGATC
TAAATGCCCACACAAATAGTTATGTGGGCCTAAAGACCTAGCCCACATTGTCTTTCCAGT
ACGACTATCTCCCTCAATTACTATACTTTGAGGTCTATGGGGCCGCGCAGCGGCGTCGAC
AACATTCTCACACGCCCACTCTTCAAGTTCTTCTGGAACTTGATCGAAAGAAGAAGAAGA
AAAAGGAGAAACATAAGGAGCTGGCGGCTCCTGAAAATATCTATCTAAATTAGAATTTAA
ATTATGAAATTGAAGTAGAAAGTCTCTTGGAGCTTTCTCCTTCAGTATATTGAGGGCCTG
AGCTTTGGACCCTGCGTTGATTGCCTCGGCATATGCGTCGTTGGCAGTTTGGCAACCTCC
TCTAGCTGATCTTCCATCGACTTGGAAAACTCCATGATCAAGGATGTCTCCGTCTTTCTC
CATGTAGGTTTTGACATCGCTTGAGCTTTTAGCTCCCTGAATGTTCGGATGGAAATGTGC
TGACCTAGTTGGGGAGGTGAGGTCGAAGAATCTATTGTTCCTGCACTGGAACTTTCCTTC
GAACTGGATGAGAACATGCAAGTGAGGATTCCCATCTTCATGAAGTTCTCTGCAGATTCT
AATGAATTTTTTGTTTACTGGGGTGTGTAGGTTTTGTATTTGGGAAAGTGCTTCCTCTTT
GGTAAGAGAGCATTTGGGATAAGTAAGGAAATAATTTTTGGAATATATTTGAAAGCGTTT
AGAAGGCAT
>KT390335
TCAAGGTCCACTCGTTTCCTCCTGTGCGCTCTCTTCGCTTCCCTGTGTTGAACTTTGATT
GGTACCGGAGTAGAGCGGTTGGGTGAGAAAGACGAATGCTGCATTCTTTAAAGCCCAGGA
TTTTAGTGCTGAGTTCTTATCCTCGTCTAAGAACTCTTTATAGCTTGCATTGGGCCCTGG
ATTGCAGAGGAAGATTGTTGGTATGCCGCCTTTAATTTGAACTGGCTTCCCGTACTTTGT
GTTGGATTGCCAGTCCCTTTGGGCCCCCATGAACTCTTTAAAGTGCTTGAGGAAGTGCGG
ATCGACGTCATCAATGACGTTATACCATGCGCCGTTACTGTATACTTTTGGGCTTAGATC
TAAATGCCCACATAAATAGTTATGTGGACCTAGAGACCTAGCCCACATCGTCTTCCCGGT
ACGACTATCTCCCTCAATCACTATACTTTGTGGTCTATGTGGCCGCGCAGCGGCGTCGAC
AACGTTCTCGGCAGCCCATTCCTCAAGTTCTTCCGGAACTTGATCAAAAGAAGAAGAAGA
AGAAGGAGAAACATAAGGAGCTGGTGGCTCTTGAAAATACCTATCTAAATTAGAATTTAA
ATTATGAAATTGAAATAGAAAATCTCTTGGGGCTTTCTCCAACAGTATATTGAGGGCCTG
AGATTTGGACCCTGCGTTGATTGCCTCGGCGTATGCGTCGTTGGCAGTTTGGTAACCTCC
TCTAGCTGATCTTCCATCGATTTGGAAAACTCCATAATCAAGGATGTCTCCGTCTTTGTC
CATGTAGGTTTTGACATCGGTGGAGGTTTTAGCTCCCTGAATGTTTGGATGGAAATGTGC
TGACCTGCTTGGGGAGACGAGGTCGAAGAATCGATGGTTCTGGCACTTGAATTTCCCCTC
GAACTGGATGAGAACAGGCAAGTGAGGTTTCCCATCTTCAGGAAGCTCTCTGCAGATTCT
AATGAATTTTTTATTTGTTGGAGTGTGTAGGTTTTGTATTTGGGAAAGTGCTTCTTCTTT
AGTAAGAGAGCATTTTGGATAAGTGAGGAAATAATTTTTGGAATATATTTGAAAGCGTTT
AGAAGGCAT
>GU111996
TCAAGGTCCACTCGTTTCCTCCTGTGCGCTCTCTTCGCTTCCCTGTGTTGAACTTTGATT
GGTACCGGAGTAGAGCGGTTGGGTGAGAAAGACGAATGTTGCATTCTTTAAAGCCCAGGA
TTTTAATGCTGAGTTCTTATCCTCGTCTAAGAACTCTTTATAGCTTGCATTGGGCCCTGG
ATTGCAGAGGAAGATTGTTGGTATGCCGCCTTTAATTTGAACTGGCTTCCCGTACTTTGT
GTTTGATTGCCAGTCCCTTTGGGCCCCCATGAATTCTTTAAAGTGTTTTAGGAAGTGTGG
ATCGACGTCATCAATGACGTTATACCAAGCGTCGTTACTGTACACCTTTGGGCTAAGGTC
CAGATGCCCGCATAAATAGTTATGTGGGCCTAAAGACCTAGCCCACATTGTTTTTCCAGT
ACGACTATCTCCCTCAATTACTATACTTTGAGGTCTCAGGGGCCGCGCAGCGGCATCGAC
AACGTTCTCGCACGCCCACTCTTCAAGTTCTTCTGGAACTTGATCAAAAGAAGAAGAAGA
AAAAGGAGAAACATAAGGAGCTGGAGGCTCCTGAAAATATCTATCTAAATTAGAATTTAA
ATTATGAAATTGAAGTAGAAAGTCTCTTGGGGCTAACTCCTTAATGACTCTGAGGGCCTG
AGCTTTGGACCCTGCGTTGATTGCCTCGGCATATGCGTCGTTGGCAGTTTGGCAACCTCC
TCTAGCTGATCTTCCATCGACTTGGAAAACTCCATGATCAAGGATGTCTCCGTCTTTCTC
CATGTAGGTTTTGACATCGCTTGAGCTTTTAGCTCCCTGAATGTTCGGATGGAAATGTGC
TGACCTGCTTGGGGAGACCAGGTCGAAGAATCGCTGATTCTGGCACTTGTATTTCCCCTC
GAACTGGATGAGCACGTGCAGATGAGGTTCCCCATTTTCATGAAGTTCTCTGCAGATTTT
AATATATTTTTTTGAAGTGGGGGTTTGGAAATTCTTGATTTGGGAAAGTGCTTCTTCTTT
GGTGAGAGAGCACTTGGGATAAGTGAGGAAATAATTTTTGGAGTTAATAAGGAAACGCTT
AGGAGGCAT
>KT390454
TCAAGATCTACTCTCTTCCTCCTGTGCGCTCTCTTCGCTTCCCTGTGCTGTACTTTGATT
GGTACCTGAGTACAATGGTCCTTCAAGGGTGACGAAGATCGCATTTTTCACTGCCCAGTT
CTTTAGTGCTGAGTTCTTATCCTCGTCTAAGAACTCTTTATAGCTTGCATTGGGCCCTGG
ATTGCAGAGGAAGATTGTTGGTATGCCGCCTTTAATTTGAACTGGCTTCCCGTACTTTGT
GTTGGATTGCCAGTCCCTTTGGGCCCCCATGAACTCTTTAAAGTGCTTGAGGAAGTGCGG
ATCGACGTCATCAATGACGTTATACCATGCGTCGTTACTGTATACTTTTGGGCTTAGATC
TAAATGCCCACATAAATAGTTATGTGGACCTAGAGACCTAGCCCACATTGTTTTCCCGGT
ACGACTATCTCCCTCAATTACTATACTTTGTGGTCTATGTGGCCGCGCAGCGGCGTCGAC
AACGTTCTCGGACGCCCACTCTTCAAGTTCTTCTGGAACTTGATCAAATGAAGAAGAAGA
AAAAGGAGAAACATAAGGAGCTGGTGGCTCCTGAAAATACCTATCTAAATTAGAATTTAA
ATTATGAAATTGAAGTAGAAAGTCTCTTGGGGCTTTCTCCTTGAGTATATTGAGGGCCTG
AGCTTTGGACCCTGCGTTGATTGCCTCGGCATATGCGTCGTTGGCAGTTTGGCAACCTCC
TCTAGCTGATCTTCCATCGACTTGGAAAACTCCATGATCAAGGATGTCTCCGTCTTTCTC
CATGTAGGTTTTGACATCGCTTGAGCTCTTAGCTCCCTGAATGTTTGGATGGAAATGTGC
TGACCTGGTTGGGGAGCTGAGGTCGAAGAATCTATTGTTCCTGCACTGGAACTTTCCTTC
GAACTGGATGAGAACATGCAAGTGAGGATTCCCATTTTCATGAAGCTCTCTGCAGATTCT
AATGAATTTTTTTGAAGTGGGGGTTTGGAAATTCTTGATTTGGGAAAGTGCTTCTTCTTT
GGTGAGAGAGCACTTGGGATAAGTGAGGAAATAATTTTTGGAGTTAATAAGGAAACGCTT
AGGAGGCAT
>KT390329
TCAAGATCTACTCTCTTCCTCCTGTGCGCTCTCTTCGCTTCCCTGTGCTGTACTTTGATT
GGTACCTGAGTACAATGGTCCTTCAAGGGTGACGAAGATCGCATTTTTCACTGCCCAGTT
CTTTAGTGCTGAGTTCTTATCCTCGTCTAAGAACTCTTTATAACTGCTGTTGGGACCAGG
ATTGCAGAGGAAGATTGTTGGTATGCCGCCTTTAATTTGAACTGGCTTTCCGTACTTTGT
GTTGGATTGCCAGTCCCTTTGGGCCCCCATGAACTCTTTAAAGTGTTTGAGGAAGTGGGG
ATCTACGTCATCAATGACGTTATACCATGCGTCGTTACTGTATACCTTTGGACTAAGATC
TAGATGCCCACATAAATAGTTATGTGGACCCAGTGATCTAGCCCACATTGTTTTCCCGGT
ACGACTATCTCCCTCAATTACTATACTTTGTGGTCTATGGGGCCGCGCAGCGGCGTCGAC
AACGTTCTCGGAAGCCCACTCTTCAAGTTCTTCTGGAACTTGATCAAATGAAGAAGAAGA
AAAAGGAGAAACATAAGGAGCTGGAGGCTCCTGAAAATATCTATCTAAATTAGAATTTAA
ATTATGAAATTGAAGTAGAAAGTCTCTTGGGGCTTTCTCCAACAGTATATTGAGGGCCTG
AGCTTTGGACCCTGCGTTGATTGCCTCGGCATATGGGTCGTTGGCAGTTTGGCAACCTCC
TCTAGCTGATCTTCCATCGACTTGGAAAACTCCATGATCAAGGATGTCTCCGTCTTTCTC
CATGTAGGTTTTGACATCGCTTGAGCTCTTAGCTCCCTGAATGTTTGGATGGAAATGTGC
TGACCTGGTTGGGGAGCTGAGGTCGAAGAATCTATTGTTCCTGCACTGGAACTTTCCTTC
GAACTGGATGAGAACATGCAAGTGAGGAGTCCCATCATCATGGAGCTCTCTGCAGATTCT
AATGAATTTTTTTGAAGTGGGGGTTTGGAAATTCTTGATTTGGGAAAGTGCTTCTTCTTT
GGTGAGAGAGCACTTGGGATAAGTGAGGAAATAATTTTTGGAGTTAATAAGGAAACGCTT
AGGAGGCAT
>KT390342
TCAAGATCTACTCTCTTCCTCCTGTGCGCTCTCTTCGCTTCCCTGTGCTGTACTTTGATT
GGTACCTGAGTACAATGGTCCTTCAAGGGTGACGAAGATCGCATTTTTCACTGCCCAGTT
CTTTAGTGCTGAGTTCTTATCCTCGTCTAAGAACTCTTTATAACTGCTGTTGGGACCAGG
ATTGCAGAGGAAGATTGTTGGTATGCCGCCTTTAATTTGAACTGGTTTTCCGTACTTTGT
GTTGGATTGCCAGTCCCTTTGGGCCCCCATGAACTCTTTAAAGTGTTTGAGGAAGTGGGG
ATCTACGTCATCAATGACGTTATACCAGGCCTCGTTACTGTAGACCTTTGGACTAAGGTC
TAGATGCCCACACAAATAGTTATGTGGACCCAGTGATCTAGCCCACATCGTCTTCCCGGT
ACGACTATCTCCCTCAATTACTATACTTTGTGGTCTAAGTGGCCGCGCAGCGGCGTTGAC
AACGTTCTCGGACGCCCACTCTTCAAGTTCTTCTGGAACTTGATCAAATGAAGAAGAAGA
AAAAGGAGAAACATAAGGAGCTGGTGGCTCCTGAAAATACCTATCTAAATTAGAATTTAA
ATTATGAAATTGAAGTAGAAAGTCTCTTGGGGCTTTCTCCTTGAGTATATTGAGGGCCTG
AGCTTTGGACCCTGCGTTGATTGCCTCGGCATATGCGTCGTTGGCAGTTTGGCAACCTCC
TCTAGCTGATCTTCCATCGACTTGGAAAACTCCATGATCAAGGATGTCTCCGTCTTTCTC
CATGTAGGTTTTGACATCGCTTGAGCTCTTAGCTCCCTGAATGTTTGGATGGAAATGTGC
TGACCTGGTTGGGGAGCTGAGGTCGAAGAATCTATTGTTCCTGCACTGGAACTTTCGTTG
TAACTGGATGAGAACATGCAAGTGAGGAGTCCCATTTTCATGAAGCTCTCTGCAGATTTT
AATATATTTTTTTGAAGTGTGGGTTTGGAAATTCTTGATTTGGGAAAGTGCTTCTTCTTT
GGTGAGAGAGCACTTGGGATAAGTGAGGAAATAATTTTTGGAGTTAATAAGGAAACGCTT
AGGAGGCAT
>KT390332
TCAAGATCTACTCTCTTCCTCCTGTGCGCTTTCTTCGCTTCCCTGTGCTGTACTTTGATT
GGTACCTGAGTACAATGGTCCTTCAAGGGTGACGAAGATCGCATTTTTCACTGCCCAGTT
CTTTAGTGCTGAGTTCTTATCCTCGTCTAAGAACTCTTTATAACTGCTGTTGGGACCAGG
ATTGCAGAGGAAGATTGTTGGTATGCCGCCTTTAATTTGAACTGGCTTTCCGTACTTTGT
GTTGGATTGCCAGTCCCTTTGGGCCCCCATGAACTCTTTAAAGTGTTTGAGGAAGTGGGG
ATCTACGTCATCAATGACGTTATACCAGGCCTCGTTACTGTAGACCTTTGGACTAAGGTC
TAGATGCCCACACAAATAGTTATGTGGACCCAGTGATCTAGCCCACATCGTCTTCCCGGT
ACGACTATCTCCCTCAATTACTATACTTTGTGGTCTAAGTGGCCGCGCAGCGGCGTTGAC
AACGTTCTCGGACGCCCACTCTTCAAGTTCTTCTGGAACTTGATCAAATGAAGAAGAAGA
AAAAGGAGAAACATAAGGAGCTGGTGGCTCCTGAAAATACCTATCTAAATTAGAATTTAA
ATTATGAAATTGAAGTAGAAAGTCTCTTGGGGCTTTCTCCTTGAGTATATTGAGGGCCTG
AGCTTTGGACCCTGCGTTGATTGCCTCGGCATATGCGTCGTTGGCAGTTTGGCAACCTCC
TCTAGCTGATCTTCCATCGACTTGGAAAACTCCATGATCAAGGATGTCTCCGTCTTTCTC
CATGTAGGTTTTGACATCGCTTGAGCTCTTAGCTCCCTGAATGTTTGGATGGAAATGTGC
TGACCTGGTTGGGGAGCTGAGGTCGAAGAATCTATTGTTCCTGCACTGGAACTTTCGTTG
TAACTGGATGAGAACATGCAAGTGAGGAGTCCCATTTTCATGAAGCTCTCTGCAGATTTT
AATATATTTTTTTGAAGTGTGGGTTTGGAAATTCTTGATTTGGGAAAGTGCTTCTTCTTT
GGTGAGAGAGCACTTGGGATAAGTGAGGAAATAATTTTTGGAGTTAATAAGGAAACGCTT
AGGAGGCAT
>KT390334
TCAAGATCTACTCTCTTCCTCCTGTGCGCTTTCTTCGCTTCCCTGTGCTGTACTTTGATT
GGTACCTGAGTACAATGGTCCTTCAAGGGTGACGAAGATCGCATTTTTCACTGCCCAGTT
CTTTAGTGCTGAGTTCTTATCCTCGTCTAAGAACTCTTTATAACTGCTGTTGGGACCAGG
ATTGCAGAGGAAGATTGTTGGTATGCCGCCTTTAATTTGAACTGGCTTTCCGTACTTTGT
GTTGGATTGCCAGTCCCTTTGGGCCCCCATGAACTCTTTAAAGTGTTTGAGGAAGTGGGG
ATCTACGTCATCAATGACGTTATACCAGGCCTCGTTACTGTAGACCTTTGGACTAAGGTC
TAGATGCCCACACAAATAGTTATGTGGACCCAGTGATCTAGCCCACATCGTCTTCCCGGT
ACGACTATCTCCCTCAATCACTATACTTTGTGGTCTATGTGGCCGCGCAGCGGCGTCGAC
AACGTTCTCGGCAGCCCATTCCTCAAGTTCTTCTGGAACTTGATCAAATGAAGAAGAAGA
AAAAGGAGAAACATAAGGAGCTGGAGGCTCCTGAAAATACATATCTAAATTAGAATTTAA
ATTATGAAATTGAAGTAGAAAGTCTCTTGGGGCTTTCTCCTTGAGTATATTGAGGGCCTG
AGCTTTGGACCCTGCGTTGATTGCCTCGGCATATGCGTCGTTGGCAGTTTGGCAACCTCC
TCTAGCTGATCTTCCATCGACTTGGAAAACTCCATGATCAAGGATGTCTCCGTCTTTCTC
CATGTAGGTTTTGACATCGCTTGAGCTCTTAGCTCCCTGAATGTTTGGATGGAAATGTGC
TGACCTGGTTGGGGAGGTGAGGTCGAAGAATCTATTGTTCCTGCACTGGAACTTTCCTTC
GAACTGGATGAGAACATGCAAGTGAGGAGTCCCATTTTCATGAAGCTCTCTGCAGATTCT
AATGAATTTTTTATTTGTTGGAGTGTGTAGGTTTTGTATTTGGGAAAGTGCTTCTTCTTT
AGTAAGAGAGCATTTTGGATAAGTGAGGAAATAATTTTTGGAATATATTTGAAAGCGTTT
AGAAGGCAT
