# Supplementary material for: Gene Overlapping as a Modulator of Begomovirus Evolution
Source: Microorganisms. 2022 Feb 4;10(2):366. doi: 10.3390/microorganisms10020366 (PMC8875319; doi:10.3390/microorganisms10020366)
Supplement: Supplementary file 1 [file microorganisms-10-00366-s001.zip › File S1/Okra_enation_leaf_curl_virus/DNA_AC3.fasta]

>KT390459
TTAATAAAGATCGAATTTTATATCTGAATATTGGTCTACATACATTGTTTGTTGAATTAC
ATTGTACAATACGTGTTCTACAGCTTTAATGACTAAATTAATTGAGATTACACCTAGATT
GTTGAGATACTTGAGGACTTGGTTTTTGAATACCCTTAAGAAAAGACCAGTCGGAGGGTG
TAAGGTCGTCCAGACCCGGAAGGTTAGAAAACACTTGTGCACTCCCAGAGCTCTCCGAAG
GTTGTAGTTGAATTGGATCCTCATTGTTATTATGTCCATGTTCGTCGTGAATGGACGGTT
GTCGTGGCTGAGGATCTTGAAATAAAGGGGATTTGGAACCTCCCAGATAAAGACGCCATT
CCTTGTATGAGCTGCAGTGATGCGTTCCCCTGTGCGAGAATCCAT
>KT390454
TTAATAAAGATCGAATTTTATATCTGAATATTGGTCTACATACATTGTTTGTTGAATTAC
ATTGTACAATACGTGTTCTACAGCTTTAATGACTAAATTAATTGAGATTACACCTAGATT
GTTGAGATACTTGAGGACTTGGTTTTTGAATACCCTTAAGAAAAGACCAGTCGGAGGGTG
TAAGGTCGTCCAGACCCGGAAGGTTAGAAAACACTTGTGCACTCCCAGAGCTCTCCGAAG
GTTGTAGTTGAATTGGATCCTCATTGTTATTATGTCCATGTTCGTCGTGAATGGACGGTT
GTCGTGGCTGAGGATCTTGAAATAAAGGGGATTGGGAACCTCCCAGATAAAGACGCCATT
CCTTGTATGAGCTGCAGTGATGCGTTCCCCTGTGCGAGAATCCAT
>KT390457
TTAATAAAGATCGAATTTTATATCTGAATATTGGTCTACATACATTGTTTGTTGAATTAC
ATTGTACAATACGTGTTCTACAGCTTTAATGACTAAATTAATTGAGATTACACCTAGATT
GTTGAGATACTTGAGGACTTGGTTTTTGAATACCCTTAAGAAAAGACCAGTCGGAGGGTG
TAAGGTCGTCCAGACCCGGAAGGTTAGAAAACACTTGTGCACTCCCAGAGCTCTCCGAAG
GTTGTAGTTGAATTGGATCCTCATTGTTATTATGTCCATGTTCGTCGTGAATGGACGGTT
GTCGTGGCTGAGGATCTTGAAATAAAGGGGATTTGGAACCTCCCAGATAAAGACGCCATT
CCTTGTATGAGCTGCAGTGATGCGTTCCCCTGTGCGAGAATCCAT
>KT390345
TTAATAAAGATCGAATTTTATATCTGAATATTGGTCTACATACATTGTTTGTTGAATTAC
ATTGTACAATACGTGTTCTACAGCTTTAATGACTAAATTAATTGAGATTACACCTAGATT
GTTGAGATACTTGAGGACTTGGTTTTTGAATACCCTTAAGAAAAGACCAGTCGGAGGGTG
TAAGGTCGTCCAGACCCGGAAGGTTAGAAAACACTTGTGCACTCCCAGAGCTCTCCGAAG
GTTGTAGTTGAATTGGATCCTCATTGTTATTATGTCCATGTTCGTCGTGAATGGACGGTT
GTCGTGGCTGAGGATCTTGAAATAAAGGGGATTTGGAACCTCCCAGATAAAGACGCCATT
CCTTGTATGAGCTGCAGTGATGCGTTCCCCTGTGCGAGAATCCAT
>KT390329
TTAATAAAGATCGAATTTTATATCTGAATATTGGTCTACATACATTGTTTGTTGAATTAC
ATTGTACAATACGTGTTCTACAGCTTTAATGACTAAATTAATTGAGATTACACCTAGATT
GTTGAGATACTTGAGGACTTGGTTTTTGAATACCCTTAAGAAAAGACCAGTCGGAGGGTG
TAAGGTCGTCCAGACCCGGAAGGTTAGAAAACACTTGTGCACTCCCAGAGCTCTCCGAAG
GTTGTAGTTGAATTGGATCCTCATTGTTATTATGTCCATGTTCGTCGTGAATGGACGGTT
GTCGTGGCTGAGGATCTTGAAATAAAGGGGATTTGGAACCTCCCAGATAAAGACGCCATT
CCTTGTATGAGCTGCAGTGATGCGTTCCCCTGTGCGAGAATCCAT
>KT390332
TTAATAAAGATCGAATTTTATATCTGAATATTGGTCTACATACATTGTTTGTTGAATTAC
ATTGTACAATACGTGTTCTACAGCTTTAATGACTAAATTAATTGAGATTACACCTAGATT
GTTGAGATACTTGAGGACTTGGTTTTTGAATACCCTTAAGAAAAGACCAGTCGGAGGGTG
TAAGGTCGTCCAGACCCGGAAGGTTAGAAAACACTTGTGCACTCCCAGAGCTCTCCGAAG
GTTGTAGTTGAATTGGATCCTCATTGTTATTATGTCCATGTTCGTCGTGAATGGACGGTT
GTCGTGGCTGAGGATCTTGAAATAAAGGGGATTTGGAACCTCCCAGATAAAGACGCCATT
CCTTGTATGAGCTGCAGTGATGCGTTCCCCTGTGCGAGAATCCAT
>KT390336
TTAATAAAGATCGAATTTTATATCTGAATATTGGTCTACATACATTGTTTGTTGAATTAC
ATTGTACAATACGTGTTCTACAGCTTTAATGACTAAATTAATTGAGATTACACCTAGATT
GTTGAGATACTTGAGGACTTGGTTTTTGAATACCCTTAAGAAAAGACCAGTCGGAGGGTG
TAAGGTCGTCCAGACCCGGAAGGTTAGAAAACACTTGTGCACTCCCAGAGCTCTCCGAAG
GTTGTAGTTGAATTGGATCCTCATTGTTATTATGTCCATGTTCGTCGTGAATGGACGGTT
GTCGTGGCTGAGGATCTTGAAATAAAGGGGATTTGGAACCTCCCAGATAAAGACGCCATT
CCTTGTATGAGCTGCAGTGATGCGTTCCCCTGTACGGGAATCCAT
>KT390326
TTAATAAAGATCGAATTTTATATCTGAATATTGGTCTACATACATTGTTTGTTGAATTAC
ATTGTACAATACGTGTTCTACAGCTTTAATGACTAAATTAATTGAGATTACACCTAGATT
GTTGAGATACTTGAGGACTTGGTTTTTGAATACCCTTAAGAAAAGACCAGTCGGAGGGTG
TAAGGTCGTCCAGACCCGGAAGGTTAGAAAACACTTGTGCACTCCCAGAGCTCTCCGAAG
GTTGTAGTTGAATTGGATCCTCATTGTTATTATGTCCATGTTCGTCGTGAATGGACGGTT
GTCGTGGCTGAGGATCTTGAAATAAAGGGGATTTGGAACCTCCCAGATAAAGACGCCATT
CCTTGTATGAGCTGCAGAGATGCTCTCCCCTGTGCGAGAATCCAT
>KT390311
TTAATAAAGATCGAATTTTATATCTGAATATTGGTCTACATACATTGTTTGTTGAATTAC
ATTGTACAATACGTGTTCTACAGCTTTAATGACTAAATTAATTGAGATTACACCTAGATT
GTTGAGATACTTGAGGACTTGGTTTTTGAATACCCTTAAGAAAAGACCAGTCGGAGGGTG
TAAGGTCGTCCAGACCCGGAAGGTTAGAAAACACTTGTGCACTCCCAGAGCTCTCCGAAG
GTTGTAGTTGAATTGGATCCTCATTGTTATTATGTCCATGTTCGTCGTGAATGGACGGTT
TTCGTGGCTGAGGATCTTGAAATAAAGGGGATTTGGAACCTCCCAGATAAAGACGCCATT
CCTTGTATGAGCTGCAGTGATGTGCGTTCCTTGGCGAGAATCCAT
>KT390463
TTAATAAAGATCGAATTTTATATCTGAATATTGGTCTACATACATTGTTTGTTGAATTAC
ATTGTACAATAAGTGTTTTACAGCTTTAATGACTAAATTAATTGGGATTACCCCCAGATT
GTTGAGATACTTGAGGAGTTGGTTTTTGAATACCCTTAAGAAAAGACCAGTCGGAGGGTG
TAAGGTCGTCCAGACCCGGAAGGTTAGAAAGCATTTGTGCACTCCCAGAGCTCTCCGAAG
GTTGTAGTTTAATGGGATCCTCTTTGTTATTATGTCCATGTTCGTCGTGAATGGACGGTT
GTCGTGGCTGAGGATTTTGAAATAAAGGGGATTTGGAACCTCCCAGATAAAGACGCCATT
CGTTGAATGAGCTGCAGTGATGCGTTCCCCTGTGCGAGAATCCAT
>KT390460
TTAATAAAGATCGAATTTTATATCTGAATATTGGTCTACATACATTGTTTGTTGAATTAC
ATTGTACAATAAGTGTTTTACAGCTTTAATGACTAAATTAATTGGGATTACCCCCAGATT
GTTGAGATACTTGAGGAGTTGGTTTTTGAATACCCTTAAGAAAAGACCAGTCGGAGGGTG
TAAGGTCGTCCAGACCCGGAAGGTTAGAAAGCATTTGTGCACTCCCAGAGCTCTCCGAAG
GTTGTAGTTTAATGGGATCCTCTTTGTTATTATGTCCATGTTCGTCGTGAATGGACGGTT
GTCGTGGCTGAGGATTTTGAAATAAAGGGGATTTGGAACCTCCCAGATAAAGACGCCATT
CGTTGAATGAGCTGCAGTGATGCGTTCCCCTGTGCGAGAATCCAT
>KT390452
TTAATAAAGATCGAATTTTATATCTGAATATTGGTTTACATACATTGTTTGTTGAATTAC
ATTGTACAATAAGTGTTTCACAGCTTTAATGACTAAATTAATTGGGATTACCCCTAGATC
GTTGAGATACTTGAGGAGTTGGTTTTTGAATACCCTTAAGAAAAGACCAGTCGGAGGGTG
TAAGGTCGTCCCGACCCGGAAGGTTAGAAAACATTTGTGCACTCCCAGAGCTCTCCGAAG
GTTGTACATTAATTGGATCCTCATTGTGGGTATGTCCATGTTCGTCGTGAATGGACGGTT
GTCGTGGCTGAGGATTTTGAAATAAAGGGGATTTGGAACCTCCCAGATAAAGACGCCATT
CGTTGAATGAGCTGCAGTGATGCGTTCCCCTGTGCGAGAATCCAT
>KT390341
TTAATAAAGATTGAATTTTATATCTGAATATTGATCCACATACATTGTTTGTTGAATTAC
AACATAAAATAAGTGTTTCACGCAAAAAATTTCTAAATTAATAGGGATCACCCCTATACC
GTTGAGAACCTCGAGGACTCGGTTTTTGAATACCCATAAGAAAAAACCAGTCGGAGGGTG
TAAGGTCGTCCAGATTCGGAAGGTTAGAAAACACTTGTGCACTCCCAGAGCTTTCCGAAG
GTTGTAGTTGAATTGGATCCTCATTGTTATGATGTCCATGTTCGTCGTGAATGGACGGTT
GTCGTGGCTGAGGATTTTGAAATAAAGGGGATTTGGAACCTCCCAGATAAAGACGCCATT
CGTTGAATGAGCTGCAGTGATGCGTTCCCCTGTGCGAGAATCCAT
>KT390303
TTAATAAAGATCGAATTTTATATCTGAATATTGATCCACATACATTGTTTGTTGAATTAC
ATTGTACAATAATGGTTTCACAGCAAAAATTACTAAATTAATTGAGATCACACCCAGACC
GTTGAGAACCTCGAGGACTTGGGTTTTGAATACCCATAAGAAAAGACCAGTCGGAGGGTG
TAAGGTCGTCCCGACCACGAAGGTTAGAAATGATTTGTGCACTCCCAGAGTTCTCCGAAG
GTTGTAGTTGAATTGGATCCTGATTTTTATTATGTCCATGTTCGTCGTGAATGGACGGTC
GTCGTGGCTGAGGATCTTGAAATAGAGGGGATTTGGAACCTCCCAGATAAAGACGCCATT
CCTTGTATGAGCTGCAGTGATGCGTTCCCCTGTGCGAGAATCCAT
>KT390346
TTAATAAAGATCGAATTTTATATCTGAATATTGATCCACATACATTGTTTGTTGAATTAC
ATTGTACAATACGTGTTCTACAGCTTTAATTACTAAATTAATTGAGATTACACCTAGATT
GTTGAGATACTTGAGTACTTGGGTTTTGAATACCCTTAAGAAAAGACCAGTCGGAGGGTG
TAAGATCGTCCAGATTCGGAAGGTTAGAAAACACTTGTGCACTCCCAGAGCTTTCCGAAG
GTTGTAGTTGAATTGGATCCTCATTGTTATGATGTCCATGTTCGTCGTGAATGGACGGTT
GTCGTGGCTGAGGATTTTGAAATAAAGGGGATTTGGAACCTCCCAGATAAAGACGCCATT
CGTTGAATGAGCTGCAGTGATGCGTTCCCCTGTGCGAGAATCCAT
>KT390318
TTAATAAAGATCGAATTTTATATCTGAATATTGATCCACATACATTGTTTGTTGAATTAC
ATTGTACAATACGTGTTCTACAGCTTTAATTACTAAATTAATTGAGATTACACCTAGATT
GTTGAGATACTTGAGTACTTGGGTTTTGAATACCCTTAAGAAAAGACCAGTCGGAGGGTG
TAAGATCGTCCAGATTCGGAAGGTTAGAAAACACTTGTGCACTCCCAGAGCTTTCCGAAG
GTTGTAGTTGAATTGGATCCTCATTGTTATGATGTCCATGTTCGTCGTGAATGGACGGTT
GTCGTGGCTGAGGATTTTGAAATAAAGGGGATTTGGAACCTCCCAGATAAAGACGCCATT
CGTGGAATGAGCTGCAGTGATGCGGTCCCCTGTGCGAGAATCCAT
>KT390320
TTAATAAAGATCGAATTTTATATCTGAATATTGATCCACATACATTGTTTGTTGAATTAC
ATTGTACAATACGTGTTCTACAGCCTTAATTACTAAATTAATTGAGATTACACCTAGATT
GTTGAGATACTTGAGTACTTGGGTTTTGAATACCCTTAAGAAAAGACCAGTCGGAGGGTG
TAAGATCGTCCAGATTCGGAAGGTTAGAAAACACTTGTGCACTCCCAGAGCTTTCCGAAG
GTTGTAGTTGAATTGGATCCTCATTGTTATGATGTCCATGTTCGTCGTGAATGGACGGTT
GTCGTGGCTGAGGATTTTGAAATAAAGGGGATTTGGAACCTCCCAGATAAAGACGCCATT
CGTTGAATGAGCTGCAGTGATGCGTTCCCCTGTGCGAGAATCCAT
>KT390319
TTAATAAAGATCGAATTTTATATCTGAATATTGATCCACATACATTGTTTGTTGAATTAC
ATTGTACAATACGTGTTCTACAGCCTTAATTACTAAATTAATTGAGATTACACCTAGATT
GTTGAGATACTTGAGTACTTGGGTTTTGAATACCCTTAAGAAAAGACCAGTCGGAGGGTG
TAAGATCGTCCAGATTCGGAAGGTTAGAAAACACTTGTGCACTCCCAGAGCTTTCCGAAG
GTTGTAGTTGAATTGGATCCTCATTGTTATGATGTCCATGTTCGTCGTGAATGGACGGTT
GTCGTGGCTGAGGATTTTGAAATAAAGGGGATTTGGAACCTCCCAGATAAAGACGCCATT
CCTTGTATGAGCTGCAGTGATGCGTTCCCCTGTGCGAGAATCCAT
>GU111996
TTAATAAAGATCGAATTTTATATCTGAATATTGATCCACATACATTGTTTGTTGAATTAC
ATTGTACAATACGTGTTCTACAGCCTTAATTACTAAATTAATTGAGATTACACCTAGATG
GTTGAGATACTTGAGGACTTGGGTTTTGAATACCCTTAAGAAAAGACCAGTCGGAGGGTG
TAAGGTCGTCCAGATTCGGAAGGTTAGAAAACACTTGTGCACTCCCAGAGCTTTCCGAAG
GTTGTAGTTGAATTGGATCCTCATTGTTATGATGTCCATGTTCGTCGTGAATGGACGGTT
GTCGTGGCTGAGGATTTTGAAATAAAGGGGATTTGGAACCTCCCAGATAAAGACGCCATT
CGTTGAATGAGCTGCAGTGATGCGTTCCCCTGTGCGAGAATCCAT
>KT390333
TTAATAAAGATCGAATTTTATATCTGAATATTGATCCACATACATTGTTTGTTGAATTAC
ATTGTACAATACGTGTTCTACAGCCTTAATTACTAAATTAATTGAGATTACACCTAGATT
GTTGAGATACTTGAGTACTTGGGTTTTGAATACCCTTAAGAAAAGACCAGTCGGAGGGTG
TAAGGTCGTCCAGACCCGGAAGGTTAGAAAACACTTGTGCACTCCCAGAGCTTTCCGAAG
GTTGTAGTTGAATTGGATCCTCATTGTTATGATGTCCATGTTCGTCGTGAATGGACGGTT
GTCGTGGCTGAGGATTTTGAAATAAAGGGGATTTGGAACCTCCCAGATAAAGACGCCATT
CCTTGTATGAGCTGCAGTGATGCGTTCCCCTGTGCGAGAATCCAT
>KT390450
TTAATAAAGATCGAATTTTATATCTGAATATTGATCCACATACATTGTTTGTTGAATTAC
ATTGTACAATACGTGTTCTACAGCATTAATTACTAAATTAATTGAGATTACACCTAGATT
GTTGAGATACTTGAGGACTTGGGTTTTGAATACCCTTAAGAAAAGACCAGTCGGAGGGTG
TAAGGTCGTCCAGACCCGGAAGGTCAGAAAACATTTGTGCACTCCCAGAGCTCTCCGAAG
GTTGTAGTTGAATTGGATCCTCATTGTTATGATGTCCATGTTCGTCGTGAATGGACGGTT
GTCGTGGCTGAGGATTTTGAAATAAAGGGGATTTGGAACCTCCCAGATAAAGACGCCATT
CGTTGAATGAGCTGCAGTGATGCGTTCCCCTGTGCGAGAATCCAT
>KT390301
TTAATAAAGATCGAATTTTATATCTGAATATTGATCCACATACATTGTTTGTTGAATTAC
ATTGTACAATACGTGTTCTACAGCATTAATTACTAAATTAATTGAGATTACACCTAGATT
GTTGAGATACTTGAGGACTTGGGTTTTGAATACCCTTAAGAAAAGACCAGTCGGAGGGTG
TAAGGTCGTCCAGACCCGGAAGGTCAGAAAACATTTGTGCACTCCCAGAGCTCTCCGAAG
GTTGTAGTTGAATTGGATCCTCATTGTTATGATGTCCATGTTCGTCGTGAATGGACGGTT
GTCGTGGCTGAGGATTTTGAAATAAAGGGGATTTGGAACCTCCCAGATAAAGACGCCATT
CGTTGAATGAGCTGCAGTGATGCGTTCCCCTGTGCGAGAATCCAT
>KT390302
TTAATAAAGATCGAATTTTATATCTGAATATTGATCCACATACATTGTTTGTTGAATTAC
ATTGTACAATACGTGTTCTACAGCATTAATTACTAAATTAATTGAGATTACACCTAGATT
GTTGAGATACTTGAGGACTTGGGTTTTGAATACCCTTAAGAAAAGACCAGTCGGAGGGTG
TAAGGTCGTCCAGACCCGGAAGGTCAGAAAACATTTGTGCACTCCCAGAGCTCTCCGAAG
GTTGTAGTTGAAGGGGATCCGGAACATTATTATGTCCATATTCGTCGTGAATGGACGGTC
GTCGTGGCTGAGGATTTTGAAATAAAGGGGATTTGGAACCTCCCAGATAAAGACGCCATT
CGTTGAATGAGCTGCAGTGATGCGTTCCCCTGTGCGAGAATCCAT
>KP208672
TTAATAAAGATCGAATTTTATATCTGAATATTGATCCACATACATTGTTTGTTGAATTAC
ATTGTACAATACGTGTTCTACAGCCTTAATTACTAAATTAATTGAGATTACACCTAGATT
GTTGAGATACTTGAGGACTTGGGTTTTGAATACCCTTAAGAAAAGACCAGTCTGAGGGTG
TAAGGTCGTCCAGACCCGGAAGGTCAGAAAACACTTGTGCACTCCCAGAGCTCTCCGAAG
GTTGTAGTTGAATTGGATCCTGATTTTTATTATGTCCATGTTCGTCGTGAATGGACGGTC
GTCGTGGCTGAGGATCTTGAAATAGAGGGGATTTGGAACCTCCCAGATAAAGACGCCATT
CCTTGTATGAGCTGCAGTGATGCGTTCCCCTGTGCGAGAATCCAT
>GU111999
TTAATAAAGATCGAATTTTATATCTGAATATTGATCCACATACATTGTTTGTTGAATTAC
ATTGTACAATACGTGTTCTACAGCCTTAATTACTAAATTAATTGAGATTACACCTAGATT
GTTGAGATACTTGAGGACTTGGGTTTTGAATACCCTTAAGAAAAGACCAGTCTGAGGGTG
TAAGGTCGTCCAGACCCGGAAGGTCAGAAAACACTTGTGCACTCCCAGAGCTCTCCGAAG
GTTGTAGTTGAATTGGATCCTGATTTTTATTATGTCCATGTTCGTCGTGAATGGACGGTC
GTCGTGGCTGAGGATCTTGAAATAGAGGGGATTTGGAACCTCCCAGATAAAGACGCCATT
CCTTGTATGAGCTGCAGTGATGCGTTCCCCTGTGCGAGAATCCAT
>KC019309
TTAATAAAGATCGAATTTTATATCTGAATATTGATCCACATACATTGTTTGTTGAATTAC
ATTGTACAATACGTGTTCTACAGCCTTAATTACTAAATTAATTGAGATTACACCTAGATT
GTTGAGATACTTGAGGACTTGGGTTTTGAATACCCTTAAGAAAAGACCAGTCTGAGGGTG
TAAGGTCGTCCAGACCCGGAAGGTCAGAAAACACTTGTGCACTCCCAGAGCTCTCCGAAG
GTTGTAGTTGAATTGGATCCTGATTTTTATTATGTCCATGTTCGTCGTGAATGGACGGTC
GTCGTGGCTGAGGATCTTGAAATAGAGGGGATTTGGAACCTCCCAGATAAAGACGCCATT
CCTTGTATGAGCTGCAGTGATGCGTTCCCCTGTGCGAGAATCCAT
>KC019308
TTAATAAAGATCGAATTTTATATCTGAATATTGATCCACATACATTGTTTGTTGAATTAC
ATTGTACAATACGTGTTCTACAGCCTTAATTACTAAATTAATTGAGATTACACCTAGATT
GTTGAGATACTTGAGGACTTGGGTTTTGAATACCCTTAAGAAAAGACCAGTCTGAGGGTG
TAAGGTCGTCCAGACCCGGAAGGTCAGAAAACACTTGTGCACTCCCAGAGCTCTCCGAAG
GTTGTAGTTGAATTGGATCCTGATTTTTATTATGTCCATGTTCGTCGTGAATGGACGGTC
GTCGTGGCTGAGGATCTTGAAATAGAGGGGATTTGGAACCTCCCAGATAAAGACGCCATT
CCTTGTATGAGCTGCAGTGATGCGTTCCCCTGTGCGAGAATCCAT
>KT390314
TTAATAAAGATCGAATTTTATATCTGAATATTGATCCACATACATTGTTTGTTGAATTAC
ATTGTACAATACGTGTTCTACAGCCTTAATTACTAAATTAATTGAGATTACACCTAGATT
GTTGAGATACTTGAGGACTTGGGTTTTGAATACCCTTAAGAAAAGACCAGTCTGAGGGTG
TAAGGTCGTCCAGACCCGGAAGGTCAGAAAACACTTGTGCACTCCCAGAGCTCTCCGAAG
GTTGTAGTTGAATTGGATCCTGATTTTTATTATGTCCATGTTCGTCGTGAATGGACGGTC
GTCGTGGCTGAGGATCTTGAAATAGAGGGGATTTGGAACCTCCCAGATAAAGACGCCATT
CCTTGTATGAGCTGCAGTGATGCGTTCCCCTGTGCGAGAATCCAT
>KT390309
TTAATAAAGATCGAATTTTATATCTGAATATTGATCCACATACATTGTTTGTTGAATTAC
ATTGTACAATACGTGTTCTACAGCCTTAATTACTAAATTAATTGAGATTACACCTAGATT
GTTGAGATACTTGAGGACTTGGGTTTTGAATACCCTTAAGAAAAGACCAGTCTGAGGGTG
TAAGGTCGTCCAGACCCGGAAGGTCAGAAAACACTTGTGCACTCCCAGAGCTCTCCGAAG
GTTGTAGTTGAATTGGATCCTGATTTTTATTATGTCCATGTTCGTCGTGAATGGACGGTC
GTCGTGGCTGAGGATCTTGAAATAGAGGGGATTTGGAACCTCCCAGATAAAGACGCCATT
CCTTGTATGAGCTGCAGTGATGCGTTCCCCTGTGCGAGAATCCAT
>KT390308
TTAATAAAGATCGAATTTTATATCTGAATATTGATCCACATACATTGTTTGTTGAATTAC
ATTGTACAATACGTGTTCTACAGCCTTAATTACTAAATTAATTGAGATTACACCTAGATT
GTTGAGATACTTGAGGACTTGGGTTTTGAATACCCTTAAGAAAAGACCAGTCTGAGGGTG
TAAGGTCGTCCAGACCCGGAAGGTCAGAAAACACTTGTGCACTCCCAGAGCTCTCCGAAG
GTTGTAGTTGAATTGGATCCTGATTTTTATTATGTCCATGTTCGTCGTGAATGGACGGTC
GTCGTGGCTGAGGATCTTGAAATAGAGGGGATTTGGAACCTCCCAGATAAAGACGCCATT
CCTTGTATGAGCTGCAGTGATGCGTTCCCCTGTGCGAGAATCCAT
>KT390310
TTAATAAAGATCGAATTTTATATCTGAATATTGATCCACATACATTGTTTGTTGAATTAC
ATTGTACAATACGTGTTCTACAGCCTTAATTACTAAATTAATTGAGATTACACCTAGATT
GTTGAGATACTTGAGGACTTGGGTCTTGAATACCCTTAAGAAAAGACCAGTCTGAGGGTG
TAAGGTCGTCCAGACCCGGAAGGTCAGAAAACACTTGTGCACTCCCAGAGCTCTCCGAAG
GTTGTAGTTGAATTGGATCCTGATTTTTATTATGTCCATGTTCGTCGTGAATGGACGGTC
GTCGTGGCTGAGGATCTTGAAATAGAGGGGATTTGGAACCTCCCAGATAAAGACGCCATT
CCTTGTATGAGCTGCAGTGATGCGGTCCCCTGTGCGAGAATCCAT
>GU112002
TTAATAAAGATCGAATTTTATATCTGAATATTGATCCACATACATTGTTTGTTGAATTAC
ATTGTACAATACGTGTTCTACAGCCTTAATTACTAAATTAATTGAGATTACACCTAGATG
GTTGAGATACTTGAGGACTTGGGTTTTGAATACCCTTAAGAAAATACCATTCTGAGGGTG
TAAGGTCGTCCAGACCCGGAAGGTCAGAAAACACTTGTGCACTCCCAGAGCTCTCCGAAG
GTTGTAGTTGAATTGGATCCTGATTTTTATTATGTCCATGTTCGTCGTGAATGGACGGTC
GTCGTGGCTGAGGATCTTGAAATAGAGGGGATTTGGAACCTCCCAGATAAAGACGCCATT
CCTTGTATGAGCTGCAGTGATGCGTTCCCCTGTGCGAGAATCCAT
>GU112001
TTAATAAAGATCGAATTTTATATCTGAATATTGATCCACATACATTGTTTGTTGAATTAC
ATTGTACAATACGTGTTCTACAGCCTTAATTACTAAATTAATTGAGATTACACCTAGATG
GTTGAGATACTTGAGGACTTGGGTTTTGAATACCCTTAAGAAAATACCATTCTGAGGGTG
TAAGGTCGTCCAGACCCGGAAGGTCAGAAAACACTTGTGCACTCCCAGCACTCTCCGAAG
GTTGTAGTTGAATTGGATCCTGATTTTTATTATGTCCATGTTCGTCGTGAATGGACGGTC
GTCGTGGCTGAGGATCTTGAAATAGAGGGGATTTGGAACCTCCCAGATAAAGACGCCATT
CCTTGTATGAGCTGCAGTGATGCGTTCCCCTGTGCGAGAATCCAT
>GU112000
TTAATAAAGATCGAATTTTATATCTGAATATTGATCCACATACATTGTTTGTTGAATTAC
ATTGTACAATACGTGTTCTACAGCCTTAATTACTAAATTAATTGAGATTACACCTAGATT
GTTGAGATACTTGAGGACTTGGGTTTTGAATACCCTTAAGAAAATACCATTCTGAGGGTG
TAAGGTCGTCCAGACCCGGAAGGTCAGAAAACACTTGTGCACTCCCAGAGCTCTCCGAAG
GTTGTAGTTGAATTGGATCCTGATTTTTATTATGTCCATGTTCGTCGTGAATGGACGGTC
GTCGTGGCTGAGGATCTTGAAATAGAGGGGATTTGGAACCTCCCAGATAAAGACGCCATT
CCTTGTATGAGCTGCAGTGATGCGTTCCCCTGTGCGAGAATCCAT
>GU111997
TTAATAAAGATCGAATTTTATATCTGAATATTGATCCACATACATTGTTTGTTGAATTAC
ATTGTACAATACGTGTTCTACAGCCTTAATTACTAAATTAATTGAGATTACACCTAGATT
GTTGAGATACTTGAGGACTTGGGTTTTGAATACCCTTAAGAAAATACCATTCTGAGGGTG
TAAGGTCGTCCAGACCCGGAAGGTCAGAAAACACTTGTGCACTCCCAGAGCTCTCCGAAG
GTTGTAGTTGAATTGGATCCTGATTTTTATTATGTCCATGTTCGTCGTGAATGGACGGTC
GTCGTGGCTGAGGATCTTGAAATAGAGGGGATTTGGAACCTCCCAGATAAAGACGCCATT
CCTTGTATGAGCTGCAGTGATGCGTTCCCCTGTGCGAGAATCCAT
>GU111998
TTAATAAAGATCGAATTTTATATCTGAATATTGATCCACATACATTGTTTGTTGAATTAC
ATTGTACAATACGTGTTCTACAGCCTTAATTACTAAATTAATTGAGATTACACCTAGATT
GTTGAGATACTTGAGGACTTGGGTTTTTAATACCCTTAAGAAAAGACCAGTCTGAGGGTG
TAAGGTCGTCCAGATTCGGAAGGTCAGAAAACACTTGTGCACTCCCAGAGCTCTCCGAAG
GTTGTAGTTGAATTGGATCCTGATTTTTATTATGTCCATGTTCGTCGTGAATGGACGGTC
GTCGTGGCTGAGGATCTTGAAATAGAGGGGATTTGGAACCTCCCAGATAAAGACGCCATT
CCTTGTATGAGCTGCAGTGATGCGTTCCCCTGTGCGAGAATCCAT
>KT390330
TTAATAAAGATCGAATTTTTTATCTGAATATTGGTCCACATACATTGTTTGTTGAATTAC
ATTGTACAATACGTGTTTTACAGCCTTAATTATTAAATTAATTGAGATTACACCTAGATT
GTTGAGATACTTGAGGACTTGGGTTTTGAATACCCTTAAGAAAAGACCAGTCTGAGGGTG
TAAGGTCGTCCAGACCCGGAAGGTCAGAAAACACTTGTGCACTCCCAGAGCTCTCCGAAG
GTTGTAGTTGAATTGGATCCTGATTTTTATTATGTCCATGTTCGTCGTGAATGGACGGTC
GTCGTGGCTGAGGATCTTGAAATAGAGGGGATTTGGAACCTCCCAGATAAAGACGCCATT
CCTTGTATGAGCTGCAGTGATGCGTTCCCCTGTGCGAGAATCCAT
>KT390458
TTAATAAAGATCGAATTTTATATCTGAATATTGATCCACATACATTGTTTGTTGAATTAC
ATTGTACAATACGTGTTCTACAGCCTTAATTACTAAATTAATTGAGATTACACCTAGATT
GTTGAGATACTTGAGGACTTGGGTTTTGAATACCCTTAAGAAAAGACCAGTCTGAGGGTG
TAAGGTCGTCCAGACCCGGAAGGTCAGAAAACACTTGTGCACTCCCAGAGCTCTCCGAAG
GTTGTAGTTGAATTGGATCCTGATTTTTATTATGTCCATGTTCGTCGTGAATGGACGGTC
GTCGTGGCTGAGGATTTTGAAATAAAGGGGATTTGGAACCTCCCAGATAAAGACGCCATT
CTTTGCTTGAGCTGCAGTGATGCGTTCCCCTGTGCGAGAATCCAT
>KT390312
TTAATAAAGATCGAATTTTATATCTGAATATTGATCCACATACATTGTTTGTTGAATTAC
ATTGTACAATACGTGTTCTACAGCCTTAATTACTAAATTAATTGAGATTACACCTAGATT
GTTGAGATACTTGAGGACTTGGGTTTTGAATACCCTTAAGAAAAGACCAGTCTGAGGGTG
TAAGGTCGTCCAGACCCGGAAGGTCAGAAAACACTTGTGCACTCCCAGAGCTCTCCGAAG
GTTGTAGTTGAATTGGATCCTGATTTTTATTATGTCCATGTTCGTCGTGAATGGACGGTC
GTCGTGGCTGAGGATCTTGAAATAGAGGGGATTTGGAACCTCCCAGATAAAGACGCCATT
CTTTGCTTGAGCTGCAGTGATGCGTTCCCCTGTGCGAGAATCCAT
>KT390317
TTAATAAAGATCGAATTTTATATCTGAATATTGATCCACATACATTGTTTGTTGAATTAC
ATTGTACAATACGTGTTCTACAGCCTTAATTACTAAATTAATTGAGATTACACCTAGATT
GTTGAGATACTTGAGGACTTGGGTTTTGAATACCCTTAAGAAAAGACCAGTCTGAGGGTG
TAAGGTCGTCCAGACCCGGAAGGTCAGAAAACACTTGTGCACTCCCAGAGCTCTCCGAAG
GTTGTAGTTGAATTGGATCCTGATTTTTATTATGTCCATGTTCGTCGTGAATGGACGGTC
GTCGTGGCTGAGGATCTTGAAATAGAGGGGATTTGGAACCTCCCAGATAAAGACGCCATT
CGCTGTATGAGCTGCAGGGATGCGTTTCCCTGGGCGGGAATCCAT
>KT390316
TTAATAAAGATCGAATTTTATATCTGAATATTGATCCACATACATTGTTTGTTGAATTAC
ATTGTACAATACGTGTTCTACAGCCTTAATTACTAAATTAATTGAGATTACACCTAGATT
GTTGAGATACTTGAGGACTTGGGTTTTGAATACCCTTAAGAAAAGACCAGTCTGAGGGTG
TAAGGTCGTCCAGACCCGGAAGGTCAGAAAACACTTGTGCACTCCCAGAGCTCTCCGAAG
GTTGTAGTTGAATTGGATCCTGATTTTTATTATGTCCATGTTCGTCGTGAATGGTCGGTC
GTCGTGGCTGAGGATCTTGAAATAGAGGGGATTTGGAACCTCCCAGATAAAGACGCCATT
CATTGAATGAGCTGCAGGGATGCGTTTCCCTGGGCGGGAATCCAT
>KT390306
TTAATAAAGATCGAATTTTATATCTGAATATTGATCCACATACATTGTTTGTTGAATTAC
ATTGTACAATACGTGTTCTACAGCCTTAATTACTAAATTAATTGAGATTACACCTAGATT
GTTGAGATACTTGAGGACTTGGGTTTTGAATACCCTTAAGAAAAGACCAGTCTGAGGGTG
TAAGGTCGTCCAGACCCGGAAGGTCAGAAAACACTTGTGCACTCCCAGAGCTCTCCGAAG
GTTGTAGTTGAATTGGATCCTGATTTTTATTATGTCCATGTTCGTCGTGAATGGACGGTC
GTCGTGGCTGAGGATCTTGAAATAGAGGGGATTTGGAACCTCCCAGATAAAGACGCCATT
CCTTGAATGAGCTGCAGTGATGCGTTCCCCTGTGCAGGAATCCAT
>KT390315
TTAATAAAGATCGAATTTTATATCTGAATATTGATCCACATACATTGTTTGTTGAATTAC
ATTGTACAATACGTGTTCTACAGCCTTAATTACTAAATTAATTGAGATTACACCTAGATT
GTTGAGATACTTGAGGACTTGGGTTTTGAATACCCTTAAGAAAAGACCAGTCTGAGGGTG
TAAGGTCGTCCAGACCCGGAAGGTCAGAAAACACTTGTGCACTCCCAGAGCTCTCCGAAG
GTTGTAGTTGAATTGGATCCTGATTTTTATTATGTCCATGTTTGTCGTGAATGGACGGTC
GTCGTGGCTGAGGATCTTGAAATAGAGGGGATTTGGAACCTCCCAGATAAAGACGCCATT
CGTTGAATGAGCTGCAGTGATGCGTTCCCCTGTGCGAGAATCCAT
>KT390307
TTAATAAAGATCGAATTTTATATCTGAATATTGATCCACATACATTGTTTGTTGAATTAC
ATTGTACAATACGTGTTCTACAGCCTTAATTACTAAATTAATTGAGATTACACCTAGATT
GTTGAGATACTTGAGGACTTGGGTTTTGAATACCCTTAAGAAAAGACCAGTCTGAGGGTG
TAAGGTCGTCCAGACCCGGAAGGTCAGAAAACACTTGTGCACTCCCAGAGCTCTCCGAAG
GTTGTAGTTGAATTGGATCCTGATTTTTATTATGTCCATGTTCGTCGTGAATGGACGGTC
GTCGTGGCTGAGGATCTTGAAATAGAGGGGATTTGGAACCTCCCAGATAAAGACGCCATT
CCTTGAATGAGCTGCAGTGATGCGTTCCCCTGTGCGAGAATCCAT
>KT390313
TTAATAAAGATCGAATTTTATATCTGAATATTGATCCACATACATTGTTTGTTGAATTAC
ATTGTACAATACGTGTTCTACAGCCTTAATTACTAAATTAATTGAGATTACACCTAGATT
GTTGAGATACTTGAGGACTTGGGTTTTGAATACCCTTAAGAAAAGACCAGTCTGAGGGTG
TAAGGTCGTCCAGACCCGGAAGGTCAGAAAACACTTGTGCACTCCCAGAGCTCTCCGAAG
GTTGTAGTTGAATTGGATCCTGATTTTTATTATGTCCATGTTCGTCGTGAATGGACGGTC
GTCGTGGCTGAGGATCTTGAAATAGAGGGGATTTGGAACCTCCCAGATAAAGACGCCATT
CCTTGAATGAGCTGCAGTGATGCGTTCCGCTGGGCGAGAAGCCAT
>KT390305
TTAATAAAGATCGAATTTTATATCTGAATATTGATCCACATACATTGTTTGTTGAATTAC
ATTGTACAATACGTGTTCTACAGCCTTAATTACTAAATTAATTGAGATTACACCTAGATT
GTTGAGATACTTGAGGACTTGGGTTTTGAATACCCTTAAGAAAAGACCAGTCTGAGGGTG
TAAGGTCGTCCAGACCCGGAAGGTCAGAAAACACTTGTGCACTCCCAGAGCTCTCCGAAG
GTTGTAGTTGAATTGGATCCTGATTTTTATTATGTCCATGTTCGTCGTGAATGGACGGTC
GTCGTGGCTGAGGATCTTGAAATAGAGGGGATTTGGAACCTCCCAGATAAAGACGCCATT
CCTTGTATGAGCTGCATTGATGCGTTCCGCTGGGCGAGAAGCCAT
>KT390304
TTAATAAAGATCGAATTTTATATCTGAATATTGATCCACATACATTGTTTGTTGAATTAC
ATTGTACAATACGTGTTCTACAGCCTTAATTACTAAATTAATTGAGATTACACCTAGATT
GTTGAGATACTTGAGGACTTGGGTTTTGAATACCCTTAAGAAAAGACCAGTCTGAGGGTG
TAAGGTCGTCCAGACCCGGAAGGTCAGAAAAGCCTTGTGCACTCCCAGAGCTCTCCGAAG
GTTGTATTTGAATTGGATCCTGATTTTTATTAGGTCGATGTTCGTCGTGAATGGACGGTC
GTCGTGGCTGAGGATCTTGAAATAGAGGGGATTTGGAACCTCCCAGATAAAGACGCCATT
CCTTGTATGAGCTGCAGTGATGCGTTCCGCTGGGCGAGAATCCAT
>KT390331
TTAATAAAGATCGAATTTTATATCTGAATATTGATCCACATACATTGTTTGTTGAATTAC
ATTGTACAATACGTGTTCTACAGCCTTAATTACTAAATTAATTGAGATTACACCTAGATT
GTTGAGATACTTGAGGACTTGGTTTTTGAATACCCTTAAGAAAAGACCAGTCTGAGGGTG
TAAGGTCGTCCAGACCCGGAAGGTCAGAAAACACTTGTGCACTCCCAGAGCTCTCCGAAG
GTTGTAGTTGAATTGGATCCTGATTTTTATTATGTCCATGTTCGTCGTGAATGGACGGTC
GTCGTGGCTGAGGATCTTGAAATAGAGGGGATTTGGAACCTCCCAGATAAAGACGCCATT
CCTTGTATGAGCTGCAGTGATGCGTTCCCCTGTGCGAGAATCCAT
>KJ397532
TTAATAAAGATCGAATTTTATATCTGAATATTGATCCACATACATTGTTTGTTGAATTAC
ATTGTACAATACGTGTTCTACAGCTTTAATTACTAAATTAATTGAGATTACACCTAGATT
GTTGAGATACTTGAGGACTTGGGTTTTGAATACCCTTAAGAAAAGACCAGTCTGAGGGTG
TAAGGTCGTCCAGACCCGGAAGGTCAGAAAACACTTGTGCACTCCCAGAGCTCTCCGAAG
GTTGTAGTTGAATTGGATCCTGATTGTTATTATGTCCATGTTCGTCGTGAACGGACGGTC
TTCGTGGCTGAGGATCTTGAAATAGAGGGGATTTGGAACCTCCCAGATAAAGACGCCATT
CCTTGTATGAGCTGCAGTGATGCGTTCCCCTGTGCGAGAATCCAT
>KJ397531
TTAATAAAGATCGAATTTTATATCTGAATATTGATCCACATACATTGTTTGTTGAATTAC
ATTGTACAATACGTGTTCTACAGCTTTAATTACTAAATTAATTGAGATTACACCTAGATT
GTTGAGATACTTGAGGACTTGGGTTTTGAATACCCTTAAGAAAAGACCAGTCTGAGGGTG
TAAGGTCGTCCAGACCCGGAAGGTCAGAAAACACTTGTGCACTCCCAGAGCTCTCCGAAG
GTTGTAGTTGAATTGGATCCTGATTGTTATTATGTCCATGTTCGTCGTGAACGGACGGTC
TTCGTGGCTGAGGATCTTGAAATAGAGGGGATTTGGAACCTCCCAGATAAAGACGCCATT
CCTTGTATGAGCTGCAGTGATGCGTTCCCCTGTGCGAGAATCCAT
>KJ397530
TTAATAAAGATCGAATTTTATATCTGAATATTGATCCACATACATTGTTTGTTGAATTAC
ATTGTACAATACGTGTTCTACAGCTTTAATTACTAAATTAATTGAGATTACACCTAGATT
GTTGAGATACTTGAGGACTTGGGTTTTGAATACCCTTAAGAAAAGACCAGTCTGAGGGTG
TAAGGTCGTCCAGACCCGGAAGGTCAGAAAACACTTGTGCACTCCCAGAGCTCTCCGAAG
GTTGTAGTTGAATTGGATCCTGATTGTTATTATGTCCATGTTCGTCGTGAACGGACGGTC
TTCGTGGCTGAGGATCTTGAAATAGAGGGGATTTGGAACCTCCCAGATAAAGACGCCATT
CCTTGTATGAGCTGCAGTGATGCGTTCCCCTGTGCGAGAATCCAT
>KJ397529
TTAATAAAGATCGAATTTTATATCTGAATATTGATCCACATACATTGTTTGTTGAATTAC
ATTGTACAATACGTGTTCTACAGCTTTAATTACTAAATTAATTGAGATTACACCTAGATT
GTTGAGATACTTGAGGACTTGGGTTTTGAATACCCTTAAGAAAAGACCAGTCTGAGGGTG
TAAGGTCGTCCAGACCCGGAAGGTCAGAAAACACTTGTGCACTCCCAGAGCTCTCCGAAG
GTTGTAGTTGAATTGGATCCTGATTGTTATTATGTCCATGTTCGTCGTGAACGGACGGTC
TTCGTGGCTGAGGATCTTGAAATAGAGGGGATTTGGAACCTCCCAGATAAAGACGCCATT
CCTTGTATGAGCTGCAGTGATGCGTTCCCCTGTGCGAGAATCCAT
>KJ397528
TTAATAAAGATCGAATTTTATATCTGAATATTGATCCACATACATTGTTTGTTGAATTAC
ATTGTACAATACGTGTTCTACAGCTTTAATTACTAAATTAATTGAGATTACACCTAGATT
GTTGAGATACTTGAGGACTTGGGTTTTGAATACCCTTAAGAAAAGACCAGTCTGAGGGTG
TAAGGTCGTCCAGACCCGGAAGGTCAGAAAACACTTGTGCACTCCCAGAGCTCTCCGAAG
GTTGTAGTTGAATTGGATCCTGATTGTTATTATGTCCATGTTCGTCGTGAACGGACGGTC
GTCGTGGCTGAGGATCTTGAAATAGAGGGGATTTGGAACCTCCCAGATAAAGACGCCATT
CCTTGTATGAGCTGCAGTGATGCGTTCCCCTGTGCGAGAATCCAT
>KJ397527
TTAATAAAGATCGAATTTTATATCTGAATATTGATCCACATACATTGTTTGTTGAATTAC
ATTGTACAATACGTGTTCTACAGCTTTAATTACTAAATTAATTGAGATTACACCTAGATT
GTTGAGATACTTGAGGACTTGGGTTTTGAATACCCTTAAGAAAAGACCAGTCTGAGGGTG
TAAGGTCGTCCAGACCCGGAAGGTCAGAAAACACTTGTGCACTCCCAGAGCTCTCCGAAG
GTTGTAGTTGAATTGGATCCTGATTGTTATTATGTCCATGTTCGTCGTGAACGGACGGTC
GTCGTGGCTGAGGATCTTGAAATAGAGGGGATTTGGAACCTCCCAGATAAAGACGCCATT
CCTTGTATGAGCTGCAGTGATGCGTTCCCCTGTGCGAGAATCCAT
>KJ397533
TTAATAAAGATCGAATTTTATATCTGAATATTGATCCACATACATTGTTTGTTGAATTAC
ATTGTACAATACGTGTTCTACAGCTTTAATTACTAAATTAATTGAGATTACACCTAGATT
GTTGAGATACTTGAGGACTTGGGTTTTGAATACCCTTAAGAAAAGACCAGTCTGAGGGTG
TAAGGTCGTCCAGACCCGGAAGGTCAGAAAACACTTGTGCACTCCCAGAGCTCTCTGAAG
GTTGTAGTTGAATTGGATCCTGATTGTTATTATGTCCATGTTCGTCGTGAACGGACGGTC
GTCGTGGCTGAGGATCTTGAAATAGAGGGGATTTGGAACCTCCCAGATAAAGACGCCATT
CCTTGTATGAGCTGCAGTGATGCGTTCCCCTGTGCGAGAATCCAT
>KT390328
TTAATAAAGATCGAATTTTATATCTGAATATTGATCCACATACATTGTTTGTTGAATTAC
ATTGTACAATACGTGTTCTACAGCTTTAATTACTAAATTAATTGAGATTACACCTAGATT
GTTGAGATACTTGAGGACTTGGTTTTTGAATACCCTTAAGAAAAGACCAGTCTGAGGGTG
TAAGGTCGTCCAGACCCGGAAGGTTAGAAAACACTTGTGCACTCCCAGAGCTCTCCGAAG
GTTGTAGTTGAATTGGATCCTGATTTTTATTATGTCCATGTTCGTCGTGAATGGACGGTC
GTCGTGGCTGAGGATCTTGAAATAGAGGGGATTTGGAACCTCCCAGATAAAGACGCCATT
CATTGTATGAGCTGCAGTGATGCGTTCCCCTGTGCGAGAATCCAT
>KT390327
TTAATAAAGATCGAATTTTATATCTGAATATTGATCCACATACATTGTTTGTTGAATTAC
ATTGTACAATACGTGTTCTACAGCTTTAATTACTAAATTAATTGAGATTACACCTAGATT
GTTGAGATACTTGAGGACTTGGTTTTTGAATACCCTTAAGAAAAGACCAGTCTGAGGGTG
TAAGGTCGTCCAGACCCGGAAGGTTAGAAAACACTTGTGCACTCCCAGAGCTCTCCGAAG
GTTGTAGTTGAATTGGATCCTGATTTTTATTATGTCCATGTTCGTCGTGAATGGACGGTC
GTCGTGGCTGAGGATCTTGAAATAGAGGGGATTTGGAACCTCCCAGATAAAGACGCCATT
CCTTGTATGAGCTGCAGTGATGCGTTCCCCTGTGCGAGAATCCAT
>KX553923
TTAATAAAGATCGAATTTTATATCTGAATATTGATCCACATACATTGTTTGTTGAATTAC
ATTGTACAATACGTGTTCTACAGCCTTAATTACTAAATTAATTGAGATTACACCTAGATT
GTTGAGATACTTGAGGACTTGGGTTTTGAATACCCTTAAGAAAAGACCAGTCTGAGGGTG
TAAGGTCGTCCAGACCCGGAAGGTTAGAAAACACTTGTGCACTCCCAGAGCTCTCCGAAG
GTTGTAGTTGAATTGGATCCTCATTGTTATTATGTCCATGTTCGTCGTGAATGGACGGTT
GTCGTGGCTGAGGATCTTGAAATAAAGGGGATTTGGAACCTCCCAGATAAAGACGCCATT
CATTGTATGAGCTGCAGTGATGCGTTCCCCTGTGCGAGAATCCAT
>KT390338
TTAATAAAGATCGAATTTTATATCTGAATATTGGTCTACATACATTGTTTGTTGAATTAC
ATTGTACAATACGTGTTCTACAGCTTTAATGACTAAATTAATTGAGATTACACCTAGATT
GTTGAGATACTTGAGGACTTGGGTTTTGAATACCCTTAAGAAAAGACCAGTCTGAGGGTG
TAAGGTCGTCCAGACCCGGAAGGTCAGAAAACACTTGTGCACTCCCAGAGCTCTCCGAAG
GTTGTAGTTGAATTGGATCCTCATTTTTATTATGTCCATGTTCGTCGTGAATGGACGGTT
GTCGTGGCTGAGGATCTTGAAATAAAGGGGATTTGGAACCTCCCAGATAAAGACGCCATT
CCTTGTATGAGCTGCAGTGATGCGTTCCCCTGTGCGAGAATCCAT
>KT390322
TTAATAAAGATCGAATTTTATATCTGAATATTGGTCTACATACATTGTTTGTTGAATTAC
ATTGTACAATACGTGTTCTACAGCTTTAATGACTAAATTAATTGAGATTACACCTAGATT
GTTGAGATACTTGAGGACTTGGGTTTTGAATACCCTTAAGAAAAGACCAGTCGGAGGGTG
TAAGGTCGTCCAGACCCGGAAGGTCAGAAAACACTTGTGCACTCCCAGAGCTCTCCGAAG
GTTGTAGTTGAATTGGATCCTCATTTTTATTATGTCCATGTTCGTCGTGAATGGACGGTC
GTCGTGGCTGAGGATCTTGAAATAAAGGGGATTTGGAACCTCCCAGATAAAGACGCCATT
CTTCGCTTGAGCTGCAGTGATGCGTTCCCGTGGGGGAGAATCCAT
>KT390344
TTAATAAAGATCGAATTTTATATCTGAATATTGATCTACATACATTGTTTGTTGAATTAC
ATTGTACAATAAGTGTTCTACAGCTTTAATTACTAAATTAATTGAGATTACACCTAGATT
GTTGAGATACTTGAGGACTTGGTTTTTGAATACCCTTATGAAAAGACCAGTCTGAGGGTG
TAAGGTCGTCCAGACCCGGAAGGTTAGAAAACACTTGTGCACTCCCAGAGCTCTCCGAAG
GTTGTAGTTGAATTGGATCCTCATTGTTATTATGTCCATGTTCGTCGTGAATGGACGGTT
GTCGTGGCTGAGGATCTTGAAATAAAGGGGATTTGGAACCTCCCAGATAAAGACGCCATT
CTTTGCTTGAGCTGCAGTGATGCGTTCCCCTGTGCGAGAATCCAT
>KT390337
TTAATAAAGATCGAATTTTATATCTGAATATTGATCTACATACATTGTTTGTTGAATTAC
ATTGTACAATAAGTGTTCTACAGCTTTAATTACTAAATTAATTGAGATTACACCTAGATT
GTTGAGATACTTGAGGACTTGGTTTTTGAATACCCTTATGAAAAGACCAGTCTGAGGGTG
TAAGGTCGTCCAGACCCGGAAGGTTAGAAAACACTTGTGCACTCCCAGAGCTCTCCGAAG
GTTGTAGTTGAATTGGATCCTCATTGTTATTATGTCCATGTTCGTCGTGAATGGACGGTT
GTCGTGGCTGAGGATCTTGAAATAAAGGGGATTTGGAACCTCCCAGATAAAGACGCCATT
CCTTGTATGAGCTGCAGTGATGCGTTCCCCTGTGCGAGAATCCAT
>KT390334
TTAATAAAGATCGAATTTTATATCTGAATATTGGTCTACATACATTGTTCGTTGAATTAC
ATTGCACAATACGTGTTCGACAGCTTTAATTACTGAATTAATTGAGATTACACCAAGATT
GTTGAGATACTTGAGGACTTGGGTTTTCAATACCATTAAGAAAAGACCATTCTGAGGGTG
TAAGGTCGTCCAGACCCGGAAGGTTAGAAAACACTTGTGCACTCCCAGAGCTCTCCTCAG
GTTGTAGTTGAACTGGATCCTCATTGTTATGATGTCCATGTTCGTCGTGAATGGACGGTT
GTCGTGGTTGGGGATCTTGAAATAAAGGGGATTTGGAACCTCCCAGATAAAGACGCCATT
CCTTGTATGAGCTGCAGTGATGCGTTCCCCTGTGCGAGAATCCAT
>KT390340
TTAATAAAGATCGAATTTTATATCTGAATATTGGTCTACATACATTGTTTGTTGAATTAC
ATTGTACAATACGTGTTCTACAGCTTTAATTACTAAATTAATTGAGATTACACCTAGATT
GTTGAGATACTTGAGGACTTGGTTTTTGAATACCCTTAAGAAAAGACCAGTCTGAGGGTG
TAAGGTCGTCCAGACCCGGAAGGTTAGAAAACACTTGTGCACTCCCAGAGCTCTCCGAAG
GTTGTAGTTGAATTGGATCCTCATTGTTATTATGTCCATGTTCGTCGTGAATGGACGGTT
GTCGTGGCTGAGGATCTTGAAATAAAGGGGATTTGGAACCTCCCAGATAAAGACGCCATT
CCTTGTATGAGCTGCAGTGATGCGTTCCCCTGTGCGAGAATCCAT
>KT390339
TTAATAAAGATCGAATTTTATATCTGAATATTGGTCTACATACATTGTTTGTTGAATTAC
ATTGTACAATACGTGTTCTACAGCTTTAATTACTAAATTAATTGAGATTACACCTAGATT
GTTGAGATACTTGAGGACTTGGTTTTTGAATACCCTTAAGAAAAGACCAGTCTGAGGGTG
TAAGGTCGTCCAGACCCGGAAGGTTAGAAAACACTTGTGCACTCCCAGAGCTCTCCGAAG
GTTGTAGTTGAATTGGATCCTCATTGTTATTATGTCCATGTTCGTCGTGAATGGACGGTT
GTCGTGGCTGAGGATCTTGAAATAAAGGGGATTTGGAACCTCCCAGATAAAGACGCCATT
CCTTGTATGAGCTGCAGTGATGCGTTCCCCTGTGCGAGAATCCAT
>KT390335
TTAATAAAGATCGAATTTTATATCTGAATATTGGTCTACATACATTGTTTGTTGAATTAC
ATTGTACAATACGTGTTCTATGGCTTTAATTACTAAATTAATTGAGATTACACCTAGATT
GTTGAGATACTTGAGGACTTGGGTTTTGAATACCCTTAAGAAAAGACCAGTCGGAGGGTG
TAAGGTCGTCCAGACCCGGAAGGTTAGAAAACACTTGTGCACTCCCAGAGCTCTCCGAAG
GTTGTAGTTGAATTGGATCCTCATTGTTATTATGTCCATGTTCGTCGTGAATGGACGGTT
GTCGTGGCTGAGGATCTTGAAATAAAGGGGATTTGGAACCTCCCAGATAAAGACGCCATT
CCTTGTATGAGCTGCAGTGATGCGTTCCCCTGTGCGAGAATCCAT
>KT390343
TTAATAAAGATCGAATTTTATATCTGAATATTGGTCTACATACATTGTTTGTTGAATTAC
ATTGTACAATACGTGTTCTACAGCTTTAATGACTAAATTAATTGAGATTACACCTAGATT
GTTGAGATACTTGATGACTTGGGTTTTGAATACCCTTAAGAAAAGACCAGTCGGAGGGTG
TAAGGTCGTCCAGACCCGGAAGGTTAGAAAACACTTGTGCACCCCCAGAGCTCTCCGAAG
GTTGTAGTTGAATTGGATCCTCATTGTTATTATGTCCATGTTCGTCGTGAATGGACGGTT
GTCGTGGCTGAGGATCTTGAAATAAAGGGGATTTGGAACCTCCCAGATAAAGACGCCATT
CCTTGTATGAGCTGCAGTGATGCGTTCCCCTGTGCGAGAATCCAT
>KT390342
TTAATAAAGATGGACTTTTAGATCTGAATATTGGTCTACATACCCTTTCTGTTGAATTAC
ACTGTACAATACGAGTTCTACAGCTTTCATGACCAAATTAATTGAGATTACACCCAGATT
GTTGGGATACTCGGGGACTTGGTTTACGAATACCCTTAAGAAAAGACCATTCGGAGGGTG
AAAGGTCGTCCCGACCCATGGGGTTAGAAAACACTTGTGCACTCCCAGGGCTCTCTGAAG
GTTGTAGTTGAATTGGATCCTCATCGTTAGTATGTCCATGTTTGTTGTGTATTTTGAATT
CTCGTGGCTGAGGATCTTGAAAAAAAGGGGATTTGGAACCTCCCAGATAAAGACGCCATT
CCTTGTATGAGCTGCAGTGATGCGTTCCCCTGTGCGAGAATCCAT
