# Supplementary material for: Gene Overlapping as a Modulator of Begomovirus Evolution
Source: Microorganisms. 2022 Feb 4;10(2):366. doi: 10.3390/microorganisms10020366 (PMC8875319; doi:10.3390/microorganisms10020366)
Supplement: Supplementary file 1 [file microorganisms-10-00366-s001.zip › File S1/Bhendi_yellow_vein_India_virus/DNA/DNA_AV2.fasta]

>GU112043
ATGTGGGATCCACTGTTAAACGAGTTCCCAGATACGGTTCACGGTTTTCGTTGTATGCTT
TCTGTGAAATATTCGCAACTTCGGTCGCAGGAGTATTCACCAGATACGCTTGGTTACGAT
CTAATACGAGATTTAATTTGTATTGCACGCTCTCGTAATTATGTCGAAGCGAGCTGCAGA
TCTCGTCATTTCTACGCCCGCGTCGAAAGTACGCCGGCGTCTGAACTTCGGCAGCCCATA
CACCAGCCGTGCTGCTGCTCCCATTGTCCGCGTCACAAAACAACAGGCATGGACAAACAG
GCCTATGAACAGGAAACCCAGAATGTACCGGATGTACAGAAGTCCGGATGTTCCAAGGGG
ATGTGA
>GU112042
ATGTGGGATCCACTGTTAAACGAGTTCCCAGATACGGTTCACGGTTTTCGTTGTATGCTT
TCTGTGAAATATTCGCAACTTCGGTCGCAGGAGTATTCACCAGATACGCTTGGTTACGAT
CTAATACGAGATTTAATTTGTATTGCACGCTCTCGTAATTATGTCGAAGCGAGCTGCAGA
TCTCGCCATCTCTACGCCCGCGTCGAAAGTACGCCGGCATATCAACTTCGGCAGCCCATA
CACCAGCCGTGCTGCTGCCCCCATTGTCCGCGTCACAAAACAACAGGCATGGACAAACAG
GCCTATGAACAGGAAACCCAGAATGTACCGGATGTACAGAAGTCCGGATGTTCCAAGGGG
ATGTGA
>GU112045
ATGTGGGATCCACTATTAAACGAGTTCCCGGATACGGTTCACGGTTTTCGTTGTATGCTT
TCTGTGAAATATTTGCAACTTTTGTCGCAGGAGTATTCACCAGATACGCTTGGTTACGAT
TTAATACGGGATTTAATTTGTATTGTCCGTTCTCGTAATTATGTCGAAGCGAGCTGCAGA
TATCGTCATTTCTACGCCCGCGTCGAAAGTACGCCGGCGTCTGAACTTCGGCAGCCCATA
CACCAGCCGTGCTGCTGCCCCCATTGTCCGCGTCACAAAACAACAGGCATGGACAAACAG
GCCTATGAACAGGAAACCCAGAATGTACCGGATGTACAGAAGTCCGGATGTTCCAAGGGG
ATGTGA
>GU112038
ATGTGGGATCCACTATTAAACGAGTTCCCGGATACGGTTCACGGTTTTCGTTGTATGCTT
TCTGTGAAATATTTGCAACTTTTGTCGCAGGAGTATTCACCAGATACGCTTGGTTACGAT
TTAATACGGGATTTAATTTGTATTGTCCGTTCTCGTAATTATGTCGAAGCGAGCTGCAGA
TATCGTCATTTCTACGCCCGCGTCGAAAGTACGCCGGCGTCTGAACTTCGGCAGCCCATA
CACCAGCCGTGCTGCTGCCCCCATTGTCCGCGTCACAAAACAACAGGCATGGACAAACAG
GCCTATGAACAGGAAACCCAGAATGTACCGGATGTACAGAAGTCCGGATGTTCCAAGGGG
ATGTGA
>GU112018
ATGTGGGATCCACTATTAAACGAGTTCCCGGATACGGTTCACGGTTTTCGTTGTATGCTT
TCTGTGAAATATTTGCAACTTTTGTCGCAGGAGTATTCACCAGATACGCTTGGTTACGAT
TTAATACGGGATTTAATTTGTATTGTCCGTTCTCGTAATTATGTCGAAGCGAGCTGCAGA
TATCGTCATTTCTACGCCCGCGTCGAAAGTACGCCGGCGTCTGAACTTCGGCAGCCCATA
CACCAGCCGTGCTGCTGCCCCCATTGTCCGCGTCACAAAACAACAGGCATGGACAAACAG
GCCTATGAACAGGAAACCCAGAATGTACCGGATGTACAGAAGTCCGGATGTTCCAAGGGG
ATGTGA
>GU112019
ATGTGGGATCCACTATTAAACGAGTTCCCGGATACGGTTCACGGTTTTCGTTGTATGCTT
TCTGTGAAATATTTGCAACTTTTGTCGCAGGAGTATTCACCAGATACGCTTGGTTACGAT
TTAATACGGGATTTAATTTGTATTGTCCGTTCTCGTAATTATGTCGAAGCGAGCTGCAGA
TATCGTCATTTCTACGCCCGCGTCGAAAGTACGCCGGCGTCTGAACTTCGGCAGCCCATA
CACCAGCCGTGCTGCTGCCCCCATTGTCCGCGTCACAAAACAACAGGCATGGACAAACAG
GCCTATGAACAGGAAACCCAGAATGTACCGGATGTACAGAAGTCCGGATGTTCCAAGGGG
ATGTGA
>JQ326266
ATGTGGGATCCACTATTAAACGAGTTCCCGGATACGGTTCACGGTTTTCGTTGTATGCTT
TCTGTGAAATATTTGCAACTTTTGTCGCAGGAGTATTCACCAGATACGCTTGGTTACGAT
TTAATACGGGATTTAATTTGTATTGTCCGTTCTCGTAATTATGTCGAAGCGAGCTGCAGA
TATCGTCATTTCTACGCCCGCGTCGAAAGTACGCCGGCGTCTGAACTTCGGCAGCCCATA
CACCAGCCGTGCTGCTGCCCCCATTGTCCGCGTCACAAAACAACAGGCATGGACAAACAG
GCCTATGAACAGGAAACCCAGAATGTACCGGATGTACAGAAGTCCGGATGTTCCAAGGGG
ATGTGA
>JQ326267
ATGTGGGATCCACTATTAAATGAATTTCCGGATACGGTTCACGGGTTTCGTTGTATGCTA
TCTGTAAAATATTTGCAACTTTTGTCGCAGGATTATTCTCCAGATACACTTGGGTACGAG
TTAATACGGGATTTAATTTGTATTTTACGCTCCCGTAATTATGTCGAAGCGAGCTGCAGA
TATCGTCATTTCTACGCCCGCGTCGAAAGTACGCCGGCGTCTGAACTTCGGCAGCCCTTA
CACCAGCCGTGCTGCTGCCCCCATTGTCCGCGTCACAAAACAACAGGCATGGACAAACAG
GCCTATGAACAGGAAACCCAGAATGTACCGGATGTACAGAAGTCCGGATGTTCCAAGGGG
ATGTGA
>GU112036
ATGTGGGATCCACTATTAAATGAATTTCCGGATACGGTTCACGGGTTTCGTTGTATGCTA
TCTGTAAAATATTTGCAACTTTTGTCGCAGGATTATTCTCCAGATACACTTGGGTACGAG
TTAATACGGGATTTAATTTGTATTTTACGCTCCCGTAATTATGTGGAAGCGAGCTGCCGA
TATCGTCATTTCTACGCCCGCGTCGAAAGTACGCCGGCGTCTGAATTTCGGCAGCCCATA
CACCAGCCGTGCTGCTGCCCCCATTGTCCGCGTCACAAAACAACAGGCATGGACAAACAG
GCCTATGAACAGGAAACCCAGAATGTACCGGATGTACAGAAGTCCGGATGTTCCAAGGGG
ATGTGA
>GU112050
ATGTGGGATCCACTATTAAATGAATTTCCGGATACGGTTCACGGGTTTCGTTGCATGCTA
TCTGTAAAATATGTGCAACTTTTGTCGCAGGATTATTCTCCAGATACGCTTGGGTACGAG
TTAATACGGGATTTAATTTGTATTTTACGCTCCCGTAATTATGTCGAAGCGAGCTGCCGA
TATCGTCATTTCTACGCCCGCGTCGAAGGTACGTCGGCGTCTGAACTTCGGCAGCCCATA
CACCAGCCGTGCTGTTGCCCCCATTGTCCGCGTCACAAAACAACAGGCATGGACAAACAG
ACCCATGAACAGGAAACCCAGAATGTACAGGATGTACAGAAGTCCGGATGTTCCAAGGGG
ATGTGA
>JQ326265
ATGTGGGATCCACTATTAAACGAATTTCCGGATACGGTTCACGGGTTTCGTTGTATGCTA
TCTGTAAAATATTTGCAACTTTTGTCGCAGGATTATTCTCCAGATACGCTTGGGTACGAG
TTAATACGGGATTTAATTTGTATTTTACGCTCCCGTAATTATGTCGAAGCGAGCTGCCGA
TATCGTCATTTCTACGCCCGCGTCGAAAGTACGCCGGCGTCTGAACTTCGGCAGCCCATA
CACCAGCCGTGCTGCTGCCCCCATTGTCCGCGTCACAAAACAACAGGCATGGACAAACAG
GCCTATGAACAGGAAACCCAGAATGTACCGGATGTACAGAAGTCCGGATGTTCCAAGGGG
ATGTGA
>GU112024
ATGTGGGATCCACTATTAAACGAATTTCCGGATACGGTTCACGGGTTTCGTTGTATGCTA
TCTGTAAAATATTTGCAACTTTTGTCGCAGGATTATTCTCCAGATACGCTTGGGTACGAG
TTAATACGGGATTTAATTTGTATTTTACGCTCCCGTAATTATGTCGAAGCGAGCTGCCGA
TATCGTCATTTCTACGCCCGCGTCGAAAGTACGCCGGCGTCTGAACTTCGGCAGCCCATA
CACCAGCCGTGCTGCTGCCCCCATTGTCCGCGTCACAAAACAACAGGCATGGACAAACAG
GCCTATGAACAGGAAACCCAGAATGTACCGGATGTACAGAAGTCCGGATGTTCCAAGGGG
ATGTGA
>GU112021
ATGTGGGATCCACTATTAAACGAATTTCCGGATACGGTTCACGGGTTTCGTTGTATGCTA
TCTGTAAAATATTTGCAACTTTTGTCGCAGGATTATTCTCCAGATACGCTTGGGTACGAG
TTAATACGGGATTTAATTTGTATTTTACGCTCCCGTAATTATGTCGAAGCGAGCTGCCGA
TATCGTCATTTCTACGCCCGCGTCGAAAGTACGCCGGCGTCTGAACTTCGGCAGCCCATA
CACCAGCCGTGCTGCTGCCCCCATTGTCCGCGTCACAAAACAACAGGCATGGACAAACAG
GCCTATGAACAGGAAACCCAGAATGTACCGGATGTACAGAAGTCCGGATGTTCCAAGGGG
ATGTGA
>GU112020
ATGTGGGATCCACTATTAAACGAATTTCCGGATACGGTTCACGGGTTTCGTTGTATGCTA
TCTGTAAAATATTTGCAACTTTTGTCGCAGGATTATTCTCCAGATACGCTTGGGTACGAG
TTAATACGGGATTTAATTTGTATTTTACGCTCCCGTAATTATGTCGAAGCGAGCTGCCGA
TATCGTCATTTCTACGCCCGCGTCGAAAGTACGCCGGCGTCTGAACTTCGGCAGCCCATA
CACCAGCCGTGCTGCTGCCCCCATTGTCCGCGTCACAAAACAACAGGCATGGACAAACAG
GCCTATGAACAGGAAACCCAGAATGTACCGGATGTACAGAAGTCCGGATGTTCCAAGGGG
ATGTGA
>GU112009
ATGTGGGATCCACTATTAAACGAATTTCCGGATACGGTTCACGGGTTTCGTTGTATGCTA
TCTGTAAAATATTTGCAACTTTTGTCGCAGGATTATTCTCCAGATACGCTTGGGTACGAG
TTAATACGGGATTTAATTTGTATTTTACGCTCCCGTAATTATGTCGAAGCGAGCTGCCGA
TATCGTCATTTCTACGCCCGCGTCGAAAGTACGCCGGCGTCTGAACTTCGGCAGCCCATA
CACCAGCCGTGCTGCTGCCCCCATTGTCCGCGTCACAAAACAACAGGCATGGACAAACAG
GCCTATGAACAGGAAACCCAGAATGTACCGGATGTACAGAAGTCCGGATGTTCCAAGGGG
ATGTGA
>GU112034
ATGTGGGATCCACTATTAAACGAATTTCCGGATACGGTTCACGGGTTTCGTTGTATGCTA
TCTGTAAAATATTTGCAACTTTTGTCGCAGGATTATTCTCCAGATACGCTTGGGTACGAG
TTATTACGGGATTTAATTTGTATTTTACGCTCCCGTAATTATGTCGAAGCGAGCTGCCGA
TATCGTCATTTCTACGCCCGCGTCGAAAGTACGCCGGCGTCTGAACTTCGGCAGCCCATA
CACCAGCCGTGCTGCTGCCCCCATTGTCCGCGTCACAAAACAACAGGCATGGACAAACAG
GCCTATGAACAGGAAACCCAGAATGTACCGGATGTACAGAAGTCCGGATGTTCCAAGGGG
ATGTGA
>GU112037
ATGTGGGATCCACTATTAAACGAATTTCCGGATACGGTTCACGGGTTTCGTTGTATGCTA
TCTGTAAAATATTTGCAACTTTTGTCGCAGGATTATTCTCCAGATACGCTTGGGTACGAT
TTAATACGGGATCTAATTTGTATTTTACGCTCCCGTAATTATGTCGAAGCGAGCTGCCGA
TATCGTCATTTCTACGCCCGCGTCGAAAGTACGCCGGCGTCTGAACTTCGGCAGCCCATA
CACCAGCCGTGCTGCTGCCCCCATTGTCCGCGTCACAAAACAACAGGCATGGACAAACAG
GCCTATGAACAGGAAACCCAGAATGTACCGGATGTACAGAAGTCCGGATGTTCCAAGGGG
ATGTGA
>GU112033
ATGTGGGATCCACTATTAAACGAATTTCCGGATACGGTTCACGGGTTTCGTTGTATGCTA
TCTGTAAAATATTTGCAACTTTTGTCGCAGGATTATTCTCCAGATACGCTTGGGTACGAT
TTAATACGGGATTTAATTTGTATTTTACGCTCCCGTAATTATGTCGAAGCGAGCTGCCGA
TATCGTCATTTCTACGCCCGCGTCGAAAGTACGTCGGCGTCTGAACTTCGGCAGCCCATA
CACCAGCCGTGTTGCTGCGCCCATTGTCCGCGTCACAAAACAACAGGCATGGACAAACAG
GCTTATGAACAGGAAGCCCAGAATGTATCGGATGTACAGAAGTCCGGATGTTCCAAGGGG
TTGTGA
>GU112028
ATGTGGGATCCACTATTAAACGAATTTCCGGATACGGTTCACGGGTTTCGTTGTATGCTA
TCTGTAAAATATTTGCAACTTTTGTCGCAGGATTATTCTCCAGATACGCTTGGGTACGAG
TTAATACGGGATTTAATTTGTATTTTACGTTCCCGTAATTATGTCGAAGCGAGCTGCCGA
TATCGTCATTTCTACGCCCGCGTCGAAAGTACGCCGGCGTCTGAACTTCGGCAGCCCATA
CACCAGCCGTGCTGCTGCCCCCATTGTCCGCGTCACAAAACAACAGGCATGGACAAACAG
GCCTATGAACAGGAAACCCAGAATGTACCGGATGTACAGAAGTCCGGATGTTCCAAGGGG
ATGTGA
>GU112023
ATGTGGGATCCACTATTAAACGAGTTTCCGGATACGGTTCACGGGTTTCGTTGTATGCTA
TCTGTAAAATATTTGCAACTTTTGTCGCAGGATTATTCTCCAGATACGCTTGGGTACGAT
TTAATACGGGATTTAATTTGTATTTTACGCTCCCGTAATTATGTCGAAGCGAGCTGCCGA
TATCGTCATTTCTACGCCCGCGTCGAAAGTACGCCGGCGTCTGAACTTCGGCAGCCCATA
CACCAGCCGTGCTGCTGCCCCCATTGTCCGCGTCACAAAACAACAGGCATGGACAAACAG
GCCTATGAACAGGAAACCCAGAATGTACCGGATGTACAGAAGTCCGGATGTTCCAAGGGG
ATGTGA
>GU112026
ATGTGGGATCCACTATTAAACGAATTTCCGGATACGGTTCACGGGTTTCGTTGTATGCTA
TCTGTAAAATATTTGCAACTTTTGTCGCAGGATTATTCTCCAGATACGCTTGGGTACGAG
TTAATACGGGATTTAATTTGTATTTTCCGCTCCCGTAATTATGTCGAAGCGAGCTGCAGA
TATCGTCATTTCTACGCCCGCGTCGAAAGTACGCCGGCGTCTGAACTTCGGCAGCCCATA
CACCAGCCGTGCTGCTGCCCCCATTGTCCGCGTCACAAAACAACAGGCATGGACAAACAG
GCCTATGAACAGGAAACCCAGAATGTACCGGATGTACAGAAGTCCGGATGTTCCAAGGGG
ATGTGA
>GU112025
ATGTGGGATCCACTATTAAACGAATTTCCGGATACGGTTCACGGGTTTCGTTGTATGCTA
TCTGTAAAATATTTGCAACTTTTGTCGCAGGATTATTCTCCAGATACGCTTGGGTACGAG
TTAATACGGGATTTAATTTGTATTTTCCGCTCCCGTAATTATGTCGAAGCGAGCTGCAGA
TATCGTCATTTCTACGCCCGCGTCGAAAGTACGCCGGCGTCTGAACTTCGGCAGCCCATA
CACCAGCCGTGCTGCTGCCCCCATTGTCCGCGTCACAAAACAACAGGCATGGACAAACAG
GCCTATGAACAGGAAACCCAGAATGTACCGGATGTACAGAAGTCCGGATGTTCCAAGGGG
ATGTGA
>GU112035
ATGTGGGATCCACTATTGAGCGAATTCCCGGATACGGTTCACGGGTTTCGTTGTATGCTA
TCTGTCAAATATTTGCAACTTTTGTCGCAGGATTATTCTCCAGATACCCTTGGGTACGAG
TTAATACGGGATATAATTTGTATTTTACGCTCCCGTAATTATGTCGAAGCGAGCTGCCGA
TATCGTCATTTCTACGCCCGCGTCGAAAGTACGCCGGCGTCTGAACTTCGACAGCCCTTA
CACCAGCCGTGCTGCTGCCCCCATTGTCCGCGTCACAAAGCAACAGGCATGGACAAACAG
GCCTATGAACAGGAAACCCAGAATGTACCGGATGTACAGAAGTCCGGATGTCCCAAGGGG
ATGTGA
>GU112029
ATGTGGGATCCACTAGTAAACGAATTCCCGGATACGGTGCACAGGTTTCGTTGTATGCTA
TCTGTCAAATATTTGCAACTTTTGTCGCAGGATTATTCTCCAGATACTCTTGGGTACGAG
TTAATACGGGATTTAATTTGTATTTTACGCTCCCGTAATTATGTCGAAGCGAGCTGCCGA
TATCGTCATTTCTACGCCCGCGTCGAAAGTACGCCGGCGTCTGAACTTCGGCAGCCCTTA
CACCAGCCGTGCTGCTGCCCCCATTGTCCGCGTCACAAAACAACAGGCATGGACAAACAG
GCCTATGAACAGGAAACCCAGAATGTACCGGATGTACAGAAGTCCGGATGTTCCAAGGGG
ATGTGA
>JQ359503
ATGTGGGATCCACTATTAAACGAGTTCCCGGATACGGTTCACGGGTTTCGTTGTATGCTA
TCTGTAAAATATTTGCAACTTTTGTCGCAGGAGTATTCTCCAGATACGCTTGGGTACGAG
TTAATACGGGATTTAATTTGTATTTTACGCTCCCGTAATTATGTCGAAGCGAGCTGCCGA
TATCGTCATTTCTACGCCCGCGTCGAAAGTACGCCGGCGTCTGAACTTCGGCAGCCCATA
CACCAGCCGTGCTGCTGCCCCCATTGTCCGCGTCACAAAACAACAGGCATGGACAAACAG
GCCTATGAACAGGAAACCCAGAATGTACCGGATGTACAGAAGTCCGGATGTTCCAAGGGG
ATGTGA
>GU112041
ATGTGGGATCCACTATTAAACGAGTTCCCGGATACGGTTCACGGGTTTCGTTGTATGCTA
TCTGTAAAATATTTGCAACTTTTGTCGCAGGAGTATTCTCCAGATACGCTTGGGTACGAG
TTAATACGGGATTTAATTTGTATTTTACGCTCCCGTAATTATGTCGAAGCGAGCTGCCGA
TATCGTCATTTCTACGCCCGCGTCGAAAGTACGCCGGCGTCTGAACTTCGGCAGCCCATA
CACCAGCCGTGCTGCTGCCCCCATTGTCCGCGTCACAAAACAACAGGCATGGACAAACAG
GCCTATGAACAGGAAACCCAGAATGTACCGGATGTACAGAAGTCCGGATGTTCCAAGGGG
ATGTGA
>GU112040
ATGTGGGATCCACTATTAAACGAGTTCCCGGATACGGTTCACGGGTTTCGTTGTATGCTA
TCTGTAAAATATTTGCAACTTTTGTCGCAGGAGTATTCTCCAGATACGCTTGGGTACGAG
TTAATACGGGATTTAATTTGTATTTTACGCTCCCGTAATTATGTCGAAGCGAGCTGCCGA
TATCGTCATTTCTACGCCCGCGTCGAAAGTACGCCGGCGTCTGAACTTCGGCAGCCCATA
CACCAGCCGTGCTGCTGCCCCCATTGTCCGCGTCACAAAACAACAGGCATGGACAAACAG
GCCTATGAACAGGAAACCCAGAATGTACCGGATGTACAGAAGTCCGGATGTTCCAAGGGG
ATGTGA
>GU112039
ATGTGGGATCCACTATTAAACGAGTTCCCGGATACGGTTCACGGGTTTCGTTGTATGCTA
TCTGTAAAATATTTGCAACTTTTGTCGCAGGAGTATTCTCCAGATACGCTTGGGTACGAG
TTAATACGGGATTTAATTTGTATTTTACGCTCCCGTAATTATGTCGAAGCGAGCTGCCGA
TATCGTCATTTCTACGCCCGCGTCGAAAGTACGCCGGCGTCTGAACTTCGGCAGCCCATA
CACCAGCCGTGCTGCTGCCCCCATTGTCCGCGTCACAAAACAACAGGCATGGACAAACAG
GCCTATGAACAGGAAACCCAGAATGTACCGGATGTACAGAAGTCCGGATGTTCCAAGGGG
ATGTGA
>GU112031
ATGTGGGATCCACTATTAAACGAATTGCCGGATACGGTTCACGGGTTTCGTTGTATGCTA
TCTGTAAAATATTTGCAACTTTTGTCGCAGGAGTATTCGCCAGATACGCTTGGTAACGAG
CTATTACGGGATTTAATTTGTATTGTACGTTCCCGTAATTATGTCGAAGCGAGCTGCCAA
TATCGTCATTTCTACGCCCGCGTCGAAAGTACGCAGGCGTATGAACTTCGGCAGCCCATA
CACCAGCCGTGCTGCTGCCCCCATTGTCCGCGTCACAAAACAACAGGCATGGACAAACAG
GCCTATGAACAGGACACCCAGAATGTACCGGATGTACAGAAGTCCGGATGTTCCAAGGGG
ATGTGA
>GU112011
ATGTGGGATCCACTATTAAACGAATTCCCGGATACGGTGCACGGGTTTCGTTGTATGCTT
TCTGTAAAATATTTGCAACTTTTGTCGCAGGATTATTCACCGGATACGCTTGGTTACGAT
TTAATACGGGATTTAATTTGTATTCTACGTTCCCGTAATTATGTCGAAGCGAGCTGCAGA
TATCGTCATTTCTACGCCCGCGTCGAAAGTACGTCGGCGTCTGAACTTCGGCAGCCCAAA
CACCAACCGTGTTGCTGCCCCCATTGTCCGCGTCACAAAACAACAGGCATGGACAAACAG
GCCTATGAACAGGAAACCCAGAATGTATCGGATATACAGGAGTCCGGATGTTCCAAAGGG
ATGTGA
>GU112008
ATGTGGGATCCACTGTTAAACGAATTCCCTGATACGGTGCACGGGTTTCGGTGTATGCTT
TCTGTCAAATATTTGCAACTTTTGTCGCAGGATTATTCACCGGATACCCTTGGTTACGAG
TTAATACGGGATTTAATCTGTATTTTACGCTCTCGTAATTATGTCGAAGCGAGCTGCAGA
TATCGTCATTTCTACGCCCGCGTCGAAAGTACGTCGGCGTCTGAACTTCGGCAGCCCATA
CACCAGCCGTGCTGCTGCCCCCATTGTCCGCGTCACAAAACAACAGGCATGGACAAACAG
GCCTATGAACAGGAAACCCAGAATGTACCGGATGTACAGAAGTCCGGATGTTCCAAGGGG
TTGTGA
>GU112051
ATGTGGGATCCACTATTAAACGAGTTTCCGGATACGGTTCACGGGTTTCGTTGTATGCTT
TCTGTGAAATATTTGCAACTTTTGTCGCAGGAGTATTCACCAGATACGCTTGGTTACTAT
TTATTACGGGATTTAATTTGCTTTCTACGCTCCCGTAATTATGTCGAAGCGAGCTGCCGA
TATCGTCATTTCTACGCCCGCGTCGAAAGTACGCCGGCGTTTGAACTTCGGCAGCCCTTA
CACCAGCCGTGCTGCTGCCCCCATTGTCCGCGTCACAAAACAACAGGCATGGACAAACAG
GCCTATGAACAGGAAACCCAGAATGTACCGGATGCACAGAAGTCCGGATGTTCCAAGGGG
ATGTGA
>GU112049
ATGTGGGATCCACTATTAAACGAGTTCCCGGATACGGTTCACGGGTTTCGTTGTATGCTT
TCTGTGAAATATTTGCAACTTTTGTCGCAGGAGTATTCACCAGATACGCTTGGGTACGAT
TTAATACGGGATTTAATTTGTATTGTCCGTTCTCGTAATTATGTCGAAGCGAGCTGCAGA
TATCGTCATTTCTACCCCCGCGTCGAAAGTACGCCGGCGTCTGAACTTCGGCAGCCCATA
CACCAGCCGTGCTGCTGCCCCCATTGTCCGCGTCACAAAACAACAGGCATGGACAAACAG
GCCTATGAACAGGAAACCCAGAATGTACCGGATGTACAGAAGTCCGGATGTTCCAAGGGG
ATGTGA
>GU112046
ATGTGGGATCCACTATTAAACGAGTTCCCGGATACGGTTCACGGGTTTCGTTGTATGCTT
TCTGTGAAATATTTGCAACTTTTGTCGCAGGAGTATTCACCAGATACGCTTGGTTACGAT
TTAATACGGGATTTAATTTGTATTGTCCGTTCTCGTAATTATGTCGAAGCGAGCTGCAGA
TATCGTCATTTCTACGCCCGCGTCGAAAGTACGCCGGCGTCTGAACTTCGGCAGCCCTTA
CACCAGCCGTGCTGCTGCCCCCATTGTCCGCGTCACAAAACAACAGGCATGGACAAACAG
GCCTATGAACAGGAAACCCAGAATGTACCGGATGTACAGAAGTCCGGATGTTCCAAGGGG
ATGTGA
>GU112013
ATGTGGGATCCACTATTAAACGAGTTCCCGGATACGGTTCACGGTTTTCGTTGTATGCTT
TCTGTGAAATATTTGCAACTTTTGTCGCAGGAGTATTCACCAGATACGCTTGGTTACGAT
TTAATACGGGATTTAATTTGTATTGTCCGTTCTCGTAATTATGTCGAAGCGAGCTGCAGA
TATCGTCATTTCTACGCCCGCGTCGAAAGTACGCCGGCGTCTGAACTTCGGCAGCCCTTA
CACCAGCCGTGCTGCTGCCCCCATTGTCCGCGTCACAAAACAACAGGCATGGACAAACAG
GCCTATGAACAGGAAACCCAGAATGTACCGGATGTACAGAAGTCCGGATGTTCCAAGGGG
ATGTGA
>GU112012
ATGTGGGATCCACTATTAAACGAGTTCCCGGATACGGTTCACGGTTTTCGTTGTATGCTT
TCTGTGAAATATTTGCAACTTTTGTCGCAGGAGTATTCACCAGATACGCTTGGTTACGAT
TTAATACGGGATTTAATTTGTATTGTCCGTTCTCGTAATTATGTCGAAGCGAGCTGCAGA
TATCGTCATTTCTACGCCCGCGTCGAAAGTACGCCGGCGTCTGAACTTCGGCAGCCCTTA
CACCAGCCGTGCTGCTGCCCCCATTGTCCGCGTCACAAAACAACAGGCATGGACAAACAG
GCCTATGAACAGGAAACCCAGAATGTACCGGATGTACAGAAGTCCGGATGTTCCAAGGGG
ATGTGA
>GU112014
ATGTGGGATCCACTATTAAACGAGTTCCCGGATACGGTTCACGGTTTTCGTTGTATGCTT
TCTGTGAAATATTTGCAACTTTTGTCGCAGGAGTATTCACCAGATACGCTTGGTTACGAT
TTAATACGGGATTTAATTTGTATTGTCCGTTCTCGTAATTATGTCGAAGCGAGCTGCAGA
TATCGTCATTTCTACGCCCGCGTCGAAAGTACGCCGGCGTCTGAACTTCGGCAGCCCTTA
CACCAGCCGTGCTGCTGCCCCCATTGTCCGCGTCACAAAACAACAGGCATGGACAAACAG
GCCTATGAACAGGAAACCCAGAATGTACCGGATGTACAGAAGTCCGGATGTTCCAAGGGG
ATGTGA
>GU112052
ATGTGGGATCCACTATTAAACGAGTTCCCGGATACGGTTCACGGTTTTCGTTGTATGCTT
TCTGTGAAATATTTGCAACTTTTGTCGCAGGAGTATTCACCAGATACGCTTGGTTACGAT
TTAATACGGGATTTAATTTGTATTGTCCGTTCTCGTAATTATGTCGAAGCGAGCTGCAGA
TATCGTCATTTCTACGCCCGCGTCGAAAGTACGCCGGCGTCTGAACTTCGGCAGCCCTTA
CACCAGCCGTGCTGCTGCCCCCATTGTCCGCGTCACAAAACAACAGGCATGGACAAACAG
GCCTATGAACAGGAAACCCAGAATGTACCGGATGTACAGAAGTCCGGATGTTCCAAGGGG
ATGTGA
>GU112030
ATGTGGGATCCACTATTAAACGAGTTCCCGGATACGGTTCACGGTTTTCGTTGTATGCTT
TCTGTGAAATATTTGCAACTTTTGTCGCAGGAGTATTCACCAGATACGCTTGGTTACGAT
TTAATACGGGATTTAATTTGTATTGTCCGTTCTCGTAATTATGTCGAAGCGAGCTGCAGA
TATCGTCATTTCTACGCCCGCGTCGAAAGTACGCCGGCGTCTGAACTTCGGCAGCCCTTA
CACCAGCCGTGCTGCTGCCCCCATTGTCCGCGTCACAAAACAACAGGCATGGACAAACAG
GCCTATGAACAGGAAACCCAGAATGTACCGGATGTACAGAAGTCCGGATGTTCCAAGGGG
ATGTGA
>GU112027
ATGTGGGATCCACTATTAAACGAGTTCCCGGATACGGTTCACGGTTTTCGTTGTATGCTT
TCTGTGAAATATTTGCAACTTTTGTCGCAGGAGTATTCACCAGATACGCTTGGTTACGAT
TTAATACGGGATTTAATTTGTATTGTCCGTTCTCGTAATTATGTCGAAGCGAGCTGCAGA
TATCGTCATTTCTACGCCCGCGTCGAAAGTACGCCGGCGTCTGAACTTCGGCAGCCCTTA
CACCAGCCGTGCTGCTGCCCCCATTGTCCGCGTCACAAAACAACAGGCATGGACAAACAG
GCCTATGAACAGGAAACCCAGAATGTACCGGATGTACAGAAGTCCGGATGTTCCAAGGGG
ATGTGA
>GU112015
ATGTGGGATCCACTATTAAACGAGTTCCCGGATACGATTCACGGTTTTCGTTGTATGCTT
TCTGTGAAATATTTGCAACTTTTGTCGCAGGAGTATTCACCAGATACGCTTGGTTACGAT
TTAATACGGGATTTAATTTGTATTGTCCGTTCTCGTAATTATGTCGAAGCGAGCTGCAGA
TATCGTCATTTCTACGCCCGCGTCGAAAGTACGCCGGCGTCTGAACTTCGGCAGCCCTTA
CACCAGCCGTGCTGCTGCCCCCATTGTCCGCGTCACAAAACAACAGGCATGGACAAACAG
GCCTATGAACAGGAAACCCAGAATGTACCGGATGTACAGAAGTCCGGATGTTCCAAGGGG
ATGTGA
>GU112016
ATGTGGGATCCACTATTAAACGAGTTCCTGGATACGGTTCACGGTTTTCGTTGTATGCTT
TCTGTGAAATATTTGCAACTTTTGTCGCAGGAGTATTCACCAGATACGCTTGGTTACGAT
TTAATACGGGATTTAATTTGTATTGTCCGTTCTCGTAATTATGTCGAAGCGAGCTGCCGA
TATCGTCATTTCTACGCCCGCGTCGAAAGTACGCCGGCGTCTGAACTTCGGCAGCCCTTA
CACCAGCCGTGCTGCTGCCCCCATTGTCCGCGTCACAAAACAACAGGCATGGACAAACAG
GCCTATGAACAGGAAACCCAGAATGTACCGGATGTACAGAAGTCCGGATGTTCCAAGGGG
ATGTGA
>GU112022
ATGTGGGATCCACTATTAAACGAGTTCCCGGATACGGTTCACGGTTTTCGTTGTATGCTT
TCTGTGAAATATTTGCAACTTTTGTCGCAGGAGTATTCACCAGATACGCTTGGTTACGAT
TTAATACGGGATTTAATTTGTATTGTCCGTTCTCGTAATTATGTCGAAGCGAGCTGCAGA
TATCGTCATTTCTACGCCCGCGTCGAAAGTACGCCGGCGTCTGAACTTCGGCAGCCCTTA
CACCAGCCGTGCTGCTGCCCCCATTGTCCGCGTCACAAAACAACAGGCATGGACAAACAG
GCCTATGAACAGGAAACCCAGAATGTACCGGATGCACAGAAGTCCGGATGTTCCAAGGGG
ATGTGA
>GU112048
ATGTGGGATCCACTATTAAACGAGTTCCCGGATACGGTTCACGGTTTTCGTTGTATGCTT
TCTGTGAAATATTTGCAACTTTTGTCGCAGGAGTATTCACCAGATACGCTTGGTTACGAT
TTAATACGGGATTTAATTTGTATTGTCCGTTCTCGTAATTATGTCGAAGCGAGCTGCAGA
TATCGTCATTTCTACGCCCGCGTCGAAAGTACGCCGGCGTCTGAACTTCGGCAGCCCTTA
CACCAGTCGTGCTGCTGCCCCCATTGTCCGCGTCACAAAACAACAGGCATGGACAAACAG
GCCTATGAACAGGAAACCCAGAATGTACCGGATGTACAGAAGTCCGGATGTTCCAAGGGG
ATGTGA
>GU112047
ATGTGGGATCCACTATTAAACGAGTTCCCGGATACGGTTCACGGTTTTCGTTGTATGCTT
TCTGTGAAATATTTGCAACTTTTGTCGCAGGAGTATTCACCAGATACGCTTGGTTACGAT
TTAATACGGGATTTAATTTGTATTGTCCGTTCTCGTAATTATGTCGAAGCGAGCTGCAGA
TATCGTCATTTCTACGCCCGCGTCGAAAGTACGCCGGCGTCTGAACTTCGGCAGCCCTTA
CACCAGTCGTGCTGCTGCCCCCATTGTCCGCGTCACAAAACAACAGGCATGGACAAACAG
GCCTATGAACAGGAAACCCAGAATGTACCGGATGTACAGAAGTCCGGATGTTCCAAGGGG
ATGTGA
>GU112017
ATGTGGGATCCACTATTAAACGAGTTCCCGGATACGGTTCACGGTTTTCGTTGTATGCTT
TCTGTGAAATATTTGCAACTTTTGTCGCAGGAGTATTCACCAGATACGCTTGGTTACGAT
TTAATACGGGATTTAATTTGTATTGTCCGTTCTCGTAATTATGTCGAAGCGAGCTGCAGA
TATCGTCATTTCTACGCCCGCGTCGAAAGTACGCCGGCGTCTGAACTTCGGCAGCCCTTA
CACCAGTCGTGCTGCTGCCCCCATTGTCCGCGTCACAAAACAACAGGCATGGACAAACAG
GCCTATGAACAGGAAACCCAGAATGTACCGGATGTACAGAAGTCCGGATGTTCCAAGGGG
ATGTGA
>GU112054
ATGTGGGATCCACTATTAAACGAGTTCCCGGATACGGTTCACGGTTTTCGTTGTATGCTA
TCTGTGAAATATTTGCAACTTTTGTCGCAGGAGTATTCTCCAGATACGCTTGGTTACGAT
TTAATACGGGATTTAATTTGTATTGTCCGTTCTCGTAATTATGTCGAAGCGAGCTGCAGA
TATCGTCATTTCTACGCCCGCGTCGAAAGTACGCCGGCGTCTGAACTTCGGCAGCCCTTA
CACCAGCCGTGCTGCTGCCCCCATTGTCCGCGTCACAAAACAACAGGCATGGACAAACAG
GCCTATGAACAGGAAACCCAGAATGTACCGGATGTACAGAAGTCCGGATGTTCCAAGGGG
ATGTGA
>GU112053
ATGTGGGATCCACTACTAAACGAGTTCCCGGATACGGTTCACGGTTTTCGTTGTATGCTC
TCTGTGAAATATTCGCAACTTTTGTCGCAGGAGTATTCGCCAGATATGCTTGGTTACGAT
CTAATACGAGATTTAATTTGTATTGTCCGTTCGCGTAATTATGTCGAAGCGAGCTGCAGA
TATCGTCATTTCTACGCCCGCGTCGAAAGTACGCCGGCGTCTGAACTTAGGCAGCCCATA
CACCAGTCGTGCTGCTGCCCCCATTGTCCGCGTCACAAAACAACAGGCATGGACAAACAG
GCCTATGAACAGGAAACCCAGAATGTACCGGATGTACAGAAGTCCGGATGTTCCAAGGGG
ATGTGA
>GU112044
ATGTGGGATCCACTAGTAAACGAATTCTCAGATACGGTTCACGGTTTTCGTTGTATGCTT
TCTGTGAAATATTTGCAACTTTTGTCGCAGGAGTATTCTCCAGATACGCTTGGTTACGAT
CTAATACGAGATTTAATTTGTATTGTCCGTTCTCGTAATTATGTCGAAGCGAGCTGCAGA
TCTCGTCATTTCTATGCACGCTCTGAAAGTACGCCGGCGTCTGAACTTAGGCAGCCCATA
CACCAGCCGTGCTGCTGCCCCCATTGTCCGCGTCACAAAACAACAGGCATGGACAAACAG
GCCTATGAACAGGAAACCCAGAATGTACCGGATGTACAGAAGTCCGGATGTTCCAAGGGG
ATGTGA
>GU112032
ATGTGGGATCCACTACTAAACGAGTTCCCGGATGTCCTGCACGCTCTTCGATGTAGACTT
TCTGCGAAATATTCGCTACTTTTGTCGCAGGAGTATGCACCAGATACGCATGGTTACGAT
CTAATACGAGATTTAATTTGTATTGTCCGTTCTCGTAATTATGTCGAAGCGAGCTGCAGA
TCTCGCCATCTCTACGCCCGAGTCGAAAGTAGACAGGCATATCAAATCAGGCAGCCCATA
CACCAGCCGTGCTGCTGCCCCCATTGTCCGCGTCACAAAACAACAGGCATGGACAAACAG
GCCTATGAACAGGAAACCCAGAATGTACCGGATGCACAGAAGTCCGGATGTTCCAAGGGG
ATGTGA
