# Supplementary material for: Gene Overlapping as a Modulator of Begomovirus Evolution
Source: Microorganisms. 2022 Feb 4;10(2):366. doi: 10.3390/microorganisms10020366 (PMC8875319; doi:10.3390/microorganisms10020366)
Supplement: Supplementary file 1 [file microorganisms-10-00366-s001.zip › File S1/Bhendi_yellow_vein_India_virus/DNA/DNA_AV1.fasta]

>GU112042
ATGTCGAAGCGAGCTGCAGATCTCGCCATCTCTACGCCCGCGTCGAAAGTACGCCGGCAT
ATCAACTTCGGCAGCCCATACACCAGCCGTGCTGCTGCCCCCATTGTCCGCGTCACAAAA
CAACAGGCATGGACAAACAGGCCTATGAACAGGAAACCCAGAATGTACCGGATGTACAGA
AGTCCGGATGTTCCAAGGGGATGTGAGGGTCCCTGTAAGGTACAGTCGTTTGAATCTCGA
CACGATGTCGTTCATATTGGTAAGGTAATGTGTATTTCGGATGTTACGCGTGGAGTCGGT
TTGACCCATCGTATAGGTAAGCGTTTTTGTGTCAAGTCAGTTTATGTTTTAGGTAAGATA
TGGATGGACGAGAACATCAAGACCAAGAACCATACGAATTCGGTGATGTTTTTCCTTGTT
CGTGATCGACGACCGACAGATAAACCACAAGATTTTGGTGAAGTATTTAATATGTTTGAT
AACGAGCCCAGTATGGCGACCGTGAAGAACGTGCATAGGGATCGGTACCAGGTGTTGAGG
AAATGGCATGCAACCGTTACTGGTGGACAATATGCGAGTAAGGAACAGGCGTTGGTTAAG
AAATTTGTTAGGGTTAACAATTATGTTGTTTACAACCAGCAGGAGGCAGGAAAATACGAG
AATCATACGGAGAATGCGTTGATGCTTTATATGGCTTGTACCCATGCTAGCAATCCAGTT
TATGCTACGCTGAAGATTAGGATATATTTTTATGACTCTGTAACGAATTGA
>GU112032
ATGTCGAAGCGAGCTGCAGATCTCGCCATCTCTACGCCCGAGTCGAAAGTAGACAGGCAT
ATCAAATCAGGCAGCCCATACACCAGCCGTGCTGCTGCCCCCATTGTCCGCGTCACAAAA
CAACAGGCATGGACAAACAGGCCTATGAACAGGAAACCCAGAATGTACCGGATGCACAGA
AGTCCGGATGTTCCAAGGGGATGTGAGGGTCCCTGTAAGGTACAGTCGTTTGAATCTCGA
CACGATGTTGTCCATATTGGTAAGGTAATGTGTATTTCGGATGTTACGCGTGGAGTCGGT
TTGACCCATCGTATAGGTAAGCGTTTTTGTGTCAAGTCAGTTTATGTTTTAGGTAAGATA
TGGATGGACGAGAACATCAAGACCAAGAACCATACGAATTCGGTGATGTTTTTCCTTGTT
CGTGATCGACGACCGACAGATAAACCACAAGATTTTGGTGAAGTATTTAATATGTTTGAT
AACGAGCCCAGTACGGCCACCGTGAAGAACATGCATAGGGATCGGTACCAGGTGTTGAGG
AAATGGCATGCAACCGTTACTGGTGGACAATATGCGAGTAAGGAACAGGCGTTGGTTAAG
AAATTTGTCAGGGTTAACAATTATGTTGTTTACAACCAGCAGGAAGCAGGAAAATACGAG
AATCATACCGAGAATGCGTTGATGCTTTATATGGCTTGTACCCATGCTAGCAACCCAGTT
TATGCTACGCTGAAGATTAGGATATATTTTTATGACTCTGTAACGAATTGA
>GU112043
ATGTCGAAGCGAGCTGCAGATCTCGTCATTTCTACGCCCGCGTCGAAAGTACGCCGGCGT
CTGAACTTCGGCAGCCCATACACCAGCCGTGCTGCTGCTCCCATTGTCCGCGTCACAAAA
CAACAGGCATGGACAAACAGGCCTATGAACAGGAAACCCAGAATGTACCGGATGTACAGA
AGTCCGGATGTTCCAAGGGGATGTGAGGGTCCCTGTAAGGTACAGTCGTTTGAATCTCGA
CACGATGTCGTTCATATTGGTAAGGTAATGTGTATTTCGGATGTTACGCGTGGAGTCGGT
TTGACCCATCGTATAGGTAAGCGTTTTTGTGTCAAGTCAGTTTATGTTTTAGGTAAGATA
TGGATGGACGAGAACATCAAGACCAAGAACCATACGAATTCGGTGATGTTTTTCCTTGTT
CGTGATCGACGACCGACAGATAAACCACAAGATTTTGGTGAAGTATTTAATATGTTTGAT
AACGAGCCCAGTATGGCGACCGTGAAGAACGTGCATAGGGATCGGTACCAGGTGTTGAGG
AAATGGCATGCAACCGTTACTGGTGGACAATATGCGAGTAAGGAACAGGCGTTGGTTAAG
AAATTTGTTAGGGTTAACAATTATGTTGTTTACAACCAGCAGGAGGCAGGAAAATACGAG
AATCATACGGAGAATGCGTTGATGCTTTATATGGCTTGTACCCATGCTAGCAATCCAGTT
TATGCTACGCTGAAGATTAGGATATATTTTTATGACTCTGTAACGAATTGA
>GU112044
ATGTCGAAGCGAGCTGCAGATCTCGTCATTTCTATGCACGCTCTGAAAGTACGCCGGCGT
CTGAACTTAGGCAGCCCATACACCAGCCGTGCTGCTGCCCCCATTGTCCGCGTCACAAAA
CAACAGGCATGGACAAACAGGCCTATGAACAGGAAACCCAGAATGTACCGGATGTACAGA
AGTCCGGATGTTCCAAGGGGATGTGAGGGTCCCTGTAAGGTACAGTCGTTTGAATCTCGA
CACGATGTCGTTCATATTGGTAAGGTAATGTGTATTTCGGATGTTACGCGTGGAGTCGGT
TTGACCCATCGTATAGGTAAGCGTTTTTGTGTCAAGTCAGTTTATGTTTTAGGTAAGATA
TGGATGGACGAGAACATCAAGACCAAGAACCATACGAATTCGGTGATGTTTTTCCTTGTT
CGTGATCGACGACCGACAGATAAACCACAAGATTTTGGTGAAGTATTTAATATGTTTGAT
AACGATCCCAGTACGGCGACCGTGAAGAACATGCATAGGGATCGGTACCAGGTGTTGAGG
AAATGGCATGCAACCGTTACTGGTGGACAATATGCGAGTAAGGAACAGGCGTTGGTTAAG
AAATTTGTTAGGGTTAACAATTATGTTGTTTACAACCAGCAGGAGGCAGGAAAATACGAG
AATCATACGGAGAATGCGTTGATGCTTTATATGGCTTGTACCCATGCTAGCAATCCAGTT
TATGCTACGCTGAAGATTAGGATATATTTTTATGACTCTGTAACGAATTGA
>GU112053
ATGTCGAAGCGAGCTGCAGATATCGTCATTTCTACGCCCGCGTCGAAAGTACGCCGGCGT
CTGAACTTAGGCAGCCCATACACCAGTCGTGCTGCTGCCCCCATTGTCCGCGTCACAAAA
CAACAGGCATGGACAAACAGGCCTATGAACAGGAAACCCAGAATGTACCGGATGTACAGA
AGTCCGGATGTTCCAAGGGGATGTGAGGGTCCCTGTAAGGTACAGTCGTTTGAATCTCGA
CACGATGTCGTTCATATTGGTAAGGTAATGTGTATTTCGGATGTTACGCGTGGAGTCGGT
TTGACCCATCGTATAGGTAAGCGTTTTTGTGTCAAGTCAGTTTATGTTTTAGGTAAGATA
TGGATGGACGAGAACATCAAGACCAAGAACCATACGAATTCGGTGATGTTTTTCCTTGTT
CGTGATCGACGACCGACAGATAAACCACAAGATTTTGGTGAAGTATTTAATATGTTTGAT
AACGAGCCCAGTACGGCGACCGTGAAGAACATGCATAGGGATCGGTACCAGGTGTTGAGG
AAATGGCATGCAACCGTTACTGGTGGACAATATGCGAGTAAGGAACAGGCGTTGGTTAAG
AAATTTGTTAGGGTTAACAATTATGTTGTTTACAACCAGCAGGAGGCAGGAAAATACGAG
AATCATACGGAGAATGCGTTGATGCTTTATATGGCTTGTACCCATGCTAGCAACCCAGTT
TATGCTACGCTGAAGATTAGGATATATTTTTATGACTCTGTAACGAATTGA
>JQ326267
ATGTCGAAGCGAGCTGCAGATATCGTCATTTCTACGCCCGCGTCGAAAGTACGCCGGCGT
CTGAACTTCGGCAGCCCTTACACCAGCCGTGCTGCTGCCCCCATTGTCCGCGTCACAAAA
CAACAGGCATGGACAAACAGGCCTATGAACAGGAAACCCAGAATGTACCGGATGTACAGA
AGTCCGGATGTTCCAAGGGGATGTGAGGGTCCCTGTAAGGTACAGTCGTTTGAATCTCGA
CACGATGTTGTCCATATTGGTAAGGTAATGTGTATTTCTGATGTTACGCGTGGAGTCGGT
TTGACCCATCGTATAGGTAAGCGTTTTTGTGTCAAGTCAGTTTATGTTTTAGGTAAGATA
TGGATGGACGAGAACATCAAGACCAAGAACCATACGAATTCGGTGATGTTTTTCCTTGTT
CGTGATCGACGACCGACAGATAAACCACAAGATTTTGGTGAAGTATTTAATATGTTTGAT
AACGAGCCCAGTACGGCGACCGTGAAGAACATGCATAGGGATCGGTACCAGGTGTTGAGG
AAATGGCATGCAACCGTTACTGGTGGACAATATGCGAGTAAGGAACAGGCGTTGGTTAAG
AAATTTGTTAGGGTTAACAATTATGTTGTTTACAACCAGCAGGAGGCAGGAAAATACGAG
AATCATACGGAGAATGCGTTGATGCTTTATATGGCTTGTACCCATGCTAGCAACCCAGTT
TATGCTACGCTGAAGATTAGGATATATTTTTATGACTCTGTAACGAATTGA
>GU112052
ATGTCGAAGCGAGCTGCAGATATCGTCATTTCTACGCCCGCGTCGAAAGTACGCCGGCGT
CTGAACTTCGGCAGCCCTTACACCAGCCGTGCTGCTGCCCCCATTGTCCGCGTCACAAAA
CAACAGGCATGGACAAACAGGCCTATGAACAGGAAACCCAGAATGTACCGGATGTACAGA
AGTCCGGATGTTCCAAGGGGATGTGAGGGTCCCTGTAAGGTACAGTCGTTTGAATCTCGA
CACGATGTTGTCCATATTGGTAAGGTAATGTGTATTTCTGATGTTACGCGTGGAGTCGGT
TTGACCCATCGTATAGGTAAGCGTTTTTGTGTCAAGTCAGTTTATGTTTTAGGTAAGATA
TGGATGGACGAGAACATCAAGACCAAGAACCATACGAATTCGGTGATGTTTTTCCTTGTT
CGTGATCGACGACCGACAGATAAACCACAAGATTTTGGTGAAGTATTTAATATGTTTGAT
AACGAGCCCAGTACGGCGACCGTGAAGAACATGCATAGGGATCGGTACCAGGTGTTGAGG
AAATGGCATGCAACCGTTACTGGTGGACAATATGCGAGTAAGGAACAGGCGTTGGTTAAG
AAATTTGTTAGGGTTAACAATTATGTTGTTTACAACCAGCAGGAGGCAGGAAAATACGAG
AATCATACGGAGAATGCGTTGATGCTTTATATGGCTTGTACCCATGCTAGCAACCCAGTT
TATGCTACGCTGAAGATTAGGATATATTTTTATGACTCTGTAACGAATTGA
>GU112035
ATGTCGAAGCGAGCTGCCGATATCGTCATTTCTACGCCCGCGTCGAAAGTACGCCGGCGT
CTGAACTTCGACAGCCCTTACACCAGCCGTGCTGCTGCCCCCATTGTCCGCGTCACAAAG
CAACAGGCATGGACAAACAGGCCTATGAACAGGAAACCCAGAATGTACCGGATGTACAGA
AGTCCGGATGTCCCAAGGGGATGTGAGGGTCCCTGTAAGGTACAGTCGTTTGAATCTCGA
CACGATATCGTTCATATTGGTAAGGTAATGTGTATTTCGGATGTTACGCGTGGAGTCGGT
TTGACCCATCGTATAGGTAAGCGTTTTTGTGTCAAGTCAGTTTATGTTTTAGGTAAGATA
TGGATGGACGAGAACATCAAGACCAAGAACCATACGAATTCGGTGATGTTTTTCCTTGTT
CGTGATCGACGACCGACAGATAAACCACAAGATTTTGGTGAAGTATTTAATATGTTTGAT
AACGAGCCCAGTACGGCGACCGTGAAGAACATGCATAGGGATCGGTACCAGGTGTTGAGG
AAATGGCATGCAACCGTTACTGGTGGACAATGTGCGAGTACGGAACAGGCGTTGGTTAAG
AAATTTGTTAGGCTTTACAATTATGTTGTTTACAACCAGCAGGAGGCAGGAAAATACGAG
AATCATACGGAGAATGCGTTGATGCTTTATATGGCTTGTACCCATGCTAGCAACCCAGTT
TATGCTACGCTGAAGATTAGGATATATTTTTATGACTCTGTAACGAATTGA
>GU112009
ATGTCGAAGCGAGCTGCCGATATCGTCATTTCTACGCCCGCGTCGAAAGTACGCCGGCGT
CTGAACTTCGGCAGCCCATACACCAGCCGTGCTGCTGCCCCCATTGTCCGCGTCACAAAA
CAACAGGCATGGACAAACAGGCCTATGAACAGGAAACCCAGAATGTACCGGATGTACAGA
AGTCCGGATGTTCCAAGGGGATGTGAGGGTCCCTGTAAGGTACAGTCGTTTGAATCTCGA
CACGATATCGTTCATATTGGTAAGGTAATGTGTATTTCGGATGTTACGCGTGGAGTCGGT
TTGACCCATCGTATAGGTAAGCGTTTTTGTGTCAAGTTAGTTTATGTTTTAGGTAAGATA
TGGATGGACGAGAACATCAAGACCAAGAACCATACGAATTCGGTGATGTTTTTCCTTGTT
CGTGATCGAAGACCGACAGATAAACCACAAGATTTTGGTGAAGTATTTAATATGTTTGAT
AACGAGCCCAGTACGGCGACCGTGAAGAACATGCATAGGGATCGGTACCAGGTGTTGAGG
AAATGGCATGCAACCGTTACTGGTGGACAATATGCGAGTAAGGAACAGGCGTTGGTTAAG
AAATTTGTTAGGGTTAACAATTATGTTGTTTACAACCAGCAGGAGGCAGGAAAATACGAG
AATCATACGGAGAATGCGTTCATGCTTTATATGGCTTGTACCCATGCTAGCAACCCAGTT
TATGCTACGCTGAACATTAAGATATATCTTTATGACTCTGTAACGAATTGA
>GU112036
ATGTGGAAGCGAGCTGCCGATATCGTCATTTCTACGCCCGCGTCGAAAGTACGCCGGCGT
CTGAATTTCGGCAGCCCATACACCAGCCGTGCTGCTGCCCCCATTGTCCGCGTCACAAAA
CAACAGGCATGGACAAACAGGCCTATGAACAGGAAACCCAGAATGTACCGGATGTACAGA
AGTCCGGATGTTCCAAGGGGATGTGAGGGTCCCTGTAAGGTACAGTCGTTTGAATCTCGA
CACGATGTCGATCATATTGGTAAGGTAATGTGTATTTCGGATGTTACGCGTGGAGTCGGT
TTGACCCATCGTATAGGTAAGCGTTTTTGTGTCAAGTCAGTTTATGTTTTAGGTAAGATA
TGGATGGACGAGAACATCAAGACCAAGAACCATACGAATTCGGTGATGTTTTTCCTTGTT
CGTGATCGACGACCGACAGATAAACCACAAGATTTTGGTGAAGTATTTAATATGTTTGAT
AACGAGCCCAGTACGGCGACCGTGAAGAACATGCATAGGGATCGGTACCAGGTGTTGAGG
AAATGGCATGCAACCGTTACTGGTGGACAATATGCGAGTAAGGAACAGGCGTTGGTTAAG
AAATTTGTTAGGGTTAACAATTATGTTGTTTACAACCAGCAGGAGGCAGGAAAATACGAG
AATCATACGGAGAATGCGTTGATGCTTTATATGGCTTGTACCCATGCTAGCAACCCAGTT
TATGCTACGCTGAAGATTAGGATATATTTTTATGACTCTGTAACGAATTGA
>JQ326265
ATGTCGAAGCGAGCTGCCGATATCGTCATTTCTACGCCCGCGTCGAAAGTACGCCGGCGT
CTGAACTTCGGCAGCCCATACACCAGCCGTGCTGCTGCCCCCATTGTCCGCGTCACAAAA
CAACAGGCATGGACAAACAGGCCTATGAACAGGAAACCCAGAATGTACCGGATGTACAGA
AGTCCGGATGTTCCAAGGGGATGTGAGGGTCCCTGTAAGGTACAGTCGTTTGAATCTCGA
CACGATGTCGTCCATATTGGTAAGGTAATGTGTATTTCGGATGTTACGCGTGGAGTCGGT
TTGACCCATCGTATAGGTAAGCGTTTTTGTGTCAAGTCAGTTTATGTTTTAGGTAAGATA
TGGATGGACGAGAACATCAAGACCAATAACCATACGAATTCGGTGATGTTTTTCCTTGTT
CGTGACCGACGACCGACAGATAAACCACAAGATTTTGGTGAAGTATTTAATATGTTTGAT
AACGAGCCCAGTACGGCGACCGTGAAGAACATGCATAGGGATCGGTACCAGGTGTTGAGG
AAATGGCATGCAACCGTTACTGGTGGACAATATGCGAGTAAGGAACAGGCGTTGGTTAAG
AAATTTGTTAGGGTTAACAATTATGTTGTTTACAACCAGCAGGAGGCAGGAAAATACGAG
AATCATACGGAGAATGCGTTGATGCTTTATATGGCTTGTACCCATGCTAGCAATCCAGTT
TATGCTACGCTGAAGATTAGGATATATTTTTATGACTCTGTAACGAATTGA
>GU112019
ATGTCGAAGCGAGCTGCAGATATCGTCATTTCTACGCCCGCGTCGAAAGTACGCCGGCGT
CTGAACTTCGGCAGCCCATACACCAGCCGTGCTGCTGCCCCCATTGTCCGCGTCACAAAA
CAACAGGCATGGACAAACAGGCCTATGAACAGGAAACCCAGAATGTACCGGATGTACAGA
AGTCCGGATGTTCCAAGGGGATGTGAGGGTCCCTGTAAGGTACAGTCGTTTGAATCTCGA
CACGATGTCGTTCATATTGGTAAGGTAATGTGTATTTCGGATGTTACGCGTGGAGTCGGT
TTGACCCATCGTATAGGTAAGCGTTTTTGTGTCAAGTCAGTTTATGTTTTAGGTAAGATA
TGGATGGACGAGAACATCAAGACCAAGAACCATACGAATTCGGTGATGTTTTTCCTTGTT
CGTGATCGACGACCGACAGATAAACCACAAGATTTTGGTGAAATATTTAATATGTTTGAT
AACGAGCCCAGTACGGCGACCGTGAAGAACATGCATAGGGATCGGTACCAGGTGTTGAGT
AAATGGTATGCAACCGTTACTGGTGGACAATATGCGAGTAAGGAACAGGCGTTGGTTAAG
AAATTTGTTAGGGTTAACAATTATGTTGTTTACAACCAGCAGGAGGCAGGAAAATACGAG
AATCATACGGAGAATGCGTTGATGCTTTATATGGCTTGTACCCATGCTAGCAACCCAGTT
TATGCTACGCTGAAGATTAGGATATATTTTTATGACTCTGTAACGAATTGA
>GU112018
ATGTCGAAGCGAGCTGCAGATATCGTCATTTCTACGCCCGCGTCGAAAGTACGCCGGCGT
CTGAACTTCGGCAGCCCATACACCAGCCGTGCTGCTGCCCCCATTGTCCGCGTCACAAAA
CAACAGGCATGGACAAACAGGCCTATGAACAGGAAACCCAGAATGTACCGGATGTACAGA
AGTCCGGATGTTCCAAGGGGATGTGAGGGTCCCTGTAAGGTACAGTCGTTTGAATCTCGA
CACGATGTCGTTCATATTGGTAAGGTAATGTGTATTTCGGATGTTACGCGTGGAGTCGGT
TTGACCCATCGTATAGGTAAGCGTTTTTGTGTCAAGTCAGTTTATGTTTTAGGTAAGATA
TGGATGGACGAGAACATCAAGACCAAGAACCATACGAATTCGGTGATGTTTTTCCTTGTT
CGTGATCGACGACCGACAGATAAACCACAAGATTTTGGTGAAATATTTAATATGTTTGAT
AACGAGCCCAGTACGGCGACCGTGAAGAACATGCATAGGGATCGGTACCAGGTGTTGAGT
AAATGGTATGCAACCGTTACTGGTGGACAATATGCGAGTAAGGAACAGGCGTTGGTTAAG
AAATTTGTTAGGGTTAACAATTATGTTGTTTACAACCAGCAGGAGGCAGGAAAATACGAG
AATCATACGGAGAATGCGTTGATGCTTTATATGGCTTGTACCCATGCTAGCAACCCAGTT
TATGCTACGCTGAAGATTAGGATATATTTTTATGACTCTGTAACGAATTGA
>GU112045
ATGTCGAAGCGAGCTGCAGATATCGTCATTTCTACGCCCGCGTCGAAAGTACGCCGGCGT
CTGAACTTCGGCAGCCCATACACCAGCCGTGCTGCTGCCCCCATTGTCCGCGTCACAAAA
CAACAGGCATGGACAAACAGGCCTATGAACAGGAAACCCAGAATGTACCGGATGTACAGA
AGTCCGGATGTTCCAAGGGGATGTGAGGGTCCCTGTAAGGTACAGTCGTTTGAATCTCGA
CACGATGTCGTTCATATTGGTAAGGTAATGTGTATTTCGGATGTTACGCGTGGAGTCGGT
TTGACCCATCGTATAGGTAAGCGTTTTTGTGTCAAGTCAGTTTATGTTTTAGGTAAGATT
TGGATGGACGAGAACATCAAGACCAAGAACCATACGAATTCGGTGATGTTTTTCCTTGTT
CGTGATCGACGACCGACAGATAAACCACAAGATTTTGGTGAAGTATTTAATATGTTTGAT
AACGAGCCCAGTACGGCGACCGTTAAGAACATGCATAGGGATCGGTACCAGGTGTTGAGT
AAATGGCATGCAACCGTTACTGGTGGACAATATGCGAGTAAGGAACAGGCGTTGGTTAAA
AAATTTGTTAGGGTTAACAATTATGTTGTTTACAACCAGCAGGAGGCAGGAAAATACGAG
AATCATACTGAGAATGCGTTGATGCTGTATATGGCTTGTACCCATGCTACCAACCCAGTT
TATGCTACGCTTAAGATTCGGATATATTTTTATGACTCTGTAACGAATTGA
>JQ359503
ATGTCGAAGCGAGCTGCCGATATCGTCATTTCTACGCCCGCGTCGAAAGTACGCCGGCGT
CTGAACTTCGGCAGCCCATACACCAGCCGTGCTGCTGCCCCCATTGTCCGCGTCACAAAA
CAACAGGCATGGACAAACAGGCCTATGAACAGGAAACCCAGAATGTACCGGATGTACAGA
AGTCCGGATGTTCCAAGGGGATGTGAGGGTCCCTGTAAGGTACAGTCGTTTGAATCTCGA
CACGATGTCGTTCATATTGGTAAGGTAATGTGTATTTCGGATGTTACGCGTGGAGTCGGT
TTGACCCATCGTATAGGTAAGCGTTTTTGTGTCAAGTCAGTTTATGTTTTAGGTAAGATA
TGGATGGACGAGAACATCAAGACCAAGAACCATACGAATTCGGTGATGTTTTTCCTTGTT
CGTGATCGACGACCGACAGATAAACCACAAGATTTTGGTGAAGTATTTAATATGTTTGAT
AACGAGCCCAGTACAGCCACCGTTAAGAACATGCATAGGGATCGGTACCAGGTGTTGAGG
AAATGGCATGCAACCGTTACTGGTGGACAATATGCGTCTAAGGAACAGGCGTTGGTTAAG
AAATTTGTTAGGGTTAACAATTATGTTGTTTACAACCAGCAGGAGGCAGGAAAATACGAG
AATCATACCGAGAATGCATTGATGCTTTATATGGCTTGTACCCATGCTAGCAATCCAGTT
TATGCTACGCTGAAGATTAGGATATATTTTTATGACTCTGTAACGAATTGA
>GU112046
ATGTCGAAGCGAGCTGCAGATATCGTCATTTCTACGCCCGCGTCGAAAGTACGCCGGCGT
CTGAACTTCGGCAGCCCTTACACCAGCCGTGCTGCTGCCCCCATTGTCCGCGTCACAAAA
CAACAGGCATGGACAAACAGGCCTATGAACAGGAAACCCAGAATGTACCGGATGTACAGA
AGTCCGGATGTTCCAAGGGGATGTGAGGGTCCCTGTAAGGTACAGTCGTTTGAATCTCGA
CACGATGTTGTCCATATTGGTAAGGTAATGTGTATTTCTGATGTTACGCGTGGAGTCGGT
TTGACCCATCGTATAGGTAAGCGTTTTTGTGTCAAGTCAGTTTATGTTTTAGGTAAGATA
TGGATGGACGAGAACATCAAGACCAAGAACCATATGAATTCGGTGATGTTTTTCATTGTT
CGTGATCGACGACCGACAGATAAACCACAAGATTTTGGTGAAGTATTTAATATGTTTGAT
AACGAGCCCAGTACGGCGACCGTGAAGAACATGCATAGGGATCGGTACCAGGTGTTGAGT
AAATGGCATGCAACCGTTACTGGTGGACAATATGCGAGTAAGGAACAGGCGTTGGTCAAG
AAGTTTGTTAGGGTTAACAATTACGTTGTTTACAACCAGCAGGAAGCAGGAAAATACGAG
AATCACACCGAGAATGCATTGATGCTTTACATGGCTTGTACTCATGCTAGCAACCCAGTT
TATTCTACTCTTAAGATTAGAATATATTTTTATGACTCTGTAACGAATTAA
>GU112028
ATGTCGAAGCGAGCTGCCGATATCGTCATTTCTACGCCCGCGTCGAAAGTACGCCGGCGT
CTGAACTTCGGCAGCCCATACACCAGCCGTGCTGCTGCCCCCATTGTCCGCGTCACAAAA
CAACAGGCATGGACAAACAGGCCTATGAACAGGAAACCCAGAATGTACCGGATGTACAGA
AGTCCGGATGTTCCAAGGGGATGTGAGGGTCCCTGTAAGGTACAGTCGTTTGAATCTCGA
CACGATGTCGTTCATATTGGTAAGGTAATGTGTATTTCGGATGTTACGCGTGGAGTCGGT
TTGACCCATCGTATAGGTAAGCGTTTTTGTGTCAAGTCAGTTTATGTTTTAGGTAAGATA
TGGATGGACGAGAACATCAAGACCAAGAACCATACGAATTCGGTGATGTTTTTCCTTGTT
CGTGATCGACGACCGACAGATAAACCACAAGATTTTGGTGAAGTATTTAATATGTTTGAT
AACGAGCCCAGTACGGCGACCGTGAAGAACATGCATAGGGATCGGTACCAGGTGTTGAGT
AAATGGCATGCAACCGTTACTGGTGGACAATATGCGAGTAAGGAACAGGCGTTGGTCAAG
AAGTTTGTTAGGGTTAACAATTACGTTGTTTACAACCAGCAGGAAGCAGGAAAATACGAG
AATCACACCGAGAATGCATTGATGCTTTACATGGCTTGTACTCATGCTAGCAACCCAGTT
TATTCTACTCTTAAGATTAGAATATATTTTTATGACTCTGTAACGAACTGA
>GU112026
ATGTCGAAGCGAGCTGCAGATATCGTCATTTCTACGCCCGCGTCGAAAGTACGCCGGCGT
CTGAACTTCGGCAGCCCATACACCAGCCGTGCTGCTGCCCCCATTGTCCGCGTCACAAAA
CAACAGGCATGGACAAACAGGCCTATGAACAGGAAACCCAGAATGTACCGGATGTACAGA
AGTCCGGATGTTCCAAGGGGATGTGAGGGTCCCTGTAAGGTACAGTCGTTTGAATCTCGA
CACGATATCGTTCATATTGGTAAGGTAATGTGTATTTCGGATGTTACGCGTGGAGTCGGT
TTGACCCATCGTATAGGTAAGCGTTTTTGTGTCAAGTCAGTTTATGTTTTAGGTAAGATA
TGGATGGACGAGAACATCAAGACCAAGAACCATACGAATTCGGTGATGTTTTTCCTTGTT
CGTGATCGACGACCGGTAGATAAACCACAAGATTTTGGTGAAGTATTTAATATGTTTGAT
AACGAGCCTAGTACGGCGACCGTGAAGAACATGCATAGGGATCGATACCAGGTGTTGAGG
AAATGGCATGCAACCGTTACTGGTGGACAATATGCGAGTAAGGAGCAGGCTTTGGTCAAG
AAGTTTGTTAGGGTTAACAACTACGTTGTTTACAACCAGCAGGAAGCAGGAAAATACGAG
AATCACACCGAGAATGCATTGATGCTTTATATGGCTTGTACCCATGCTAGCAATCCTGTT
TATGCTACTCTTAAGATTAGAATATATTTTTATGACTCTGTAACGAACTAA
>GU112025
ATGTCGAAGCGAGCTGCAGATATCGTCATTTCTACGCCCGCGTCGAAAGTACGCCGGCGT
CTGAACTTCGGCAGCCCATACACCAGCCGTGCTGCTGCCCCCATTGTCCGCGTCACAAAA
CAACAGGCATGGACAAACAGGCCTATGAACAGGAAACCCAGAATGTACCGGATGTACAGA
AGTCCGGATGTTCCAAGGGGATGTGAGGGTCCCTGTAAGGTACAGTCGTTTGAATCTCGA
CACGATATCGTTCATATTGGTAAGGTAATGTGTATTTCGGATGTTACGCGTGGAGTCGGT
TTGACCCATCGTATAGGTAAGCGTTTTTGTGTCAAGTCAGTTTATGTTTTAGGTAAGATA
TGGATGGACGAGAACATCAAGACCAAGAACCATACGAATTCGGTGATGTTTTTCCTTGTT
CGTGATCGACGACCGGTAGATAAACCACAAGATTTTGGTGAAGTATTTAATATGTTTGAT
AACGAGCCTAGTACGGCGACCGTGAAGAACATGCATAGGGATCGATACCAGGTGTTGAGG
AAATGGCATGCAACCGTTACTGGTGGACAATATGCGAGTAAGGAGCAGGCTTTGGTCAAG
AAGTTTGTTAGGGTTAACAACTACGTTGTTTACAACCAGCAGGAAGCAGGAAAATACGAG
AATCACACCGAGAATGCATTGATGCTTTATATGGCTTGTACCCATGCTAGCAATCCTGTT
TATGCTACTCTTAAGATTAGAATATATTTTTATGACTCTGTAACGAACTAA
>JQ326266
ATGTCGAAGCGAGCTGCAGATATCGTCATTTCTACGCCCGCGTCGAAAGTACGCCGGCGT
CTGAACTTCGGCAGCCCATACACCAGCCGTGCTGCTGCCCCCATTGTCCGCGTCACAAAA
CAACAGGCATGGACAAACAGGCCTATGAACAGGAAACCCAGAATGTACCGGATGTACAGA
AGTCCGGATGTTCCAAGGGGATGTGAGGGTCCCTGTAAGGTACAGTCGTTTGAATCTCGA
CACGATGTCGTTCATATTGGTAAGGTAATGTGTATTTCGGATGTTACGCGTGGAGTCGGT
TTGACCCATCGTATAGGTAAGCGTTTTTGTGTCAAGTCAGTTTATGTTTTAGGTAAGATA
TGGATGGACGAGAACATCAAGACCAAGAACCATACGAATTCGGTGATGTTTTTCCTTGTT
CGTGATCGACGACCGACAGATAAACCACAAGATTTTGGTGAAGTATTTAATATGTTTGAT
AACGAGCCCAGTACGGCGACCGTGAAGAACATGCATAGGGATCGGTACCAGGTGTTGAGG
AAATGGCATGCAACCGTTACTGGTGGACAATATGCGATTAAGGAACAGGCGTTGGTTAAG
AAATTTGTTAGGGTCAACAATTACGTTGTTTACAACCAGCAGGAGGCAGGAAAATACGAG
AATCACACCGAGAATGCATTGATGCTTTACATGGCTTGTACCCATGCTAGCAACCCAGTT
TATGCTACTCTTAAGATTAGGATATATTTTTATGACTCTGTAACGAATTGA
>GU112041
ATGTCGAAGCGAGCTGCCGATATCGTCATTTCTACGCCCGCGTCGAAAGTACGCCGGCGT
CTGAACTTCGGCAGCCCATACACCAGCCGTGCTGCTGCCCCCATTGTCCGCGTCACAAAA
CAACAGGCATGGACAAACAGGCCTATGAACAGGAAACCCAGAATGTACCGGATGTACAGA
AGTCCGGATGTTCCAAGGGGATGTGAGGGTCCCTGTAAGGTACAGTCGTTTGAATCTCGA
CACGATGTTGTTCATATTGGTAAGGTAATGTGTATTTCGGATGTTACGCGTGGAGTCGGT
TTGACCCATCGTATAGGTAAGCGTTTTTGTGTCAAGTCAGTTTATGTTTTAGGTAAGATA
TGGATGGACGAGAACATCAAGACCAAGAACCATACGAATTCGGTGATGTTTTTCCTTGTT
CGTGATCGACGACCGACAGATAAACCACAAGATTTTGGTGAAGTATTTAATATGTTTGAT
AACGAGCCCAGTACGGCGACCGTGAAGAACATGCATAGGGATCGGTACCAGGTGTTGAGG
AAATGGCATGCAACCGTTACTGGTGGACAATATGCGAGTAAGGAACAGGCGTTGGTTAAG
AAATTTGTTAGGGTTAACAATTATGTTGTTTACAACCAGCAGGAGGCAGGAAAATACGAG
AATCACACCGAGAATGCATTGATGCTTTATATGGCTTGTACCCATGCTAGTAACCCAGTT
TATGCTACGCTTAAGATTAGAATATATTTTTATGACTCTGTAACGAACTAA
>GU112040
ATGTCGAAGCGAGCTGCCGATATCGTCATTTCTACGCCCGCGTCGAAAGTACGCCGGCGT
CTGAACTTCGGCAGCCCATACACCAGCCGTGCTGCTGCCCCCATTGTCCGCGTCACAAAA
CAACAGGCATGGACAAACAGGCCTATGAACAGGAAACCCAGAATGTACCGGATGTACAGA
AGTCCGGATGTTCCAAGGGGATGTGAGGGTCCCTGTAAGGTACAGTCGTTTGAATCTCGA
CACGATGTTGTTCATATTGGTAAGGTAATGTGTATTTCGGATGTTACGCGTGGAGTCGGT
TTGACCCATCGTATAGGTAAGCGTTTTTGTGTCAAGTCAGTTTATGTTTTAGGTAAGATA
TGGATGGACGAGAACATCAAGACCAAGAACCATACGAATTCGGTGATGTTTTTCCTTGTT
CGTGATCGACGACCGACAGATAAACCACAAGATTTTGGTGAAGTATTTAATATGTTTGAT
AACGAGCCCAGTACGGCGACCGTGAAGAACATGCATAGGGATCGGTACCAGGTGTTGAGG
AAATGGCATGCAACCGTTACTGGTGGACAATATGCGAGTAAGGAACAGGCGTTGGTTAAG
AAATTTGTTAGGGTTAACAATTATGTTGTTTACAACCAGCAGGAGGCAGGAAAATACGAG
AATCACACCGAGAATGCATTGATGCTTTATATGGCTTGTACCCATGCTAGTAACCCAGTT
TATGCTACGCTTAAGATTAGAATATATTTTTATGACTCTGTAACGAACTAA
>GU112039
ATGTCGAAGCGAGCTGCCGATATCGTCATTTCTACGCCCGCGTCGAAAGTACGCCGGCGT
CTGAACTTCGGCAGCCCATACACCAGCCGTGCTGCTGCCCCCATTGTCCGCGTCACAAAA
CAACAGGCATGGACAAACAGGCCTATGAACAGGAAACCCAGAATGTACCGGATGTACAGA
AGTCCGGATGTTCCAAGGGGATGTGAGGGTCCCTGTAAGGTACAGTCGTTTGAATCTCGA
CACGATGTTGTTCATATTGGTAAGGTAATGTGTATTTCGGATGTTACGCGTGGAGTCGGT
TTGACCCATCGTATAGGTAAGCGTTTTTGTGTCAAGTCAGTTTATGTTTTAGGTAAGATA
TGGATGGACGAGAACATCAAGACCAAGAACCATACGAATTCGGTGATGTTTTTCCTTGTT
CGTGATCGACGACCGACAGATAAACCACAAGATTTTGGTGAAGTATTTAATATGTTTGAT
AACGAGCCCAGTACGGCGACCGTGAAGAACATGCATAGGGATCGGTACCAGGTGTTGAGG
AAATGGCATGCAACCGTTACTGGTGGACAATATGCGAGTAAGGAACAGGCGTTGGTTAAG
AAATTTGTTAGGGTTAACAATTATGTTGTTTACAACCAGCAGGAGGCAGGAAAATACGAG
AATCACACCGAGAATGCATTGATGCTTTATATGGCTTGTACCCATGCTAGTAACCCAGTT
TATGCTACGCTTAAGATTAGAATATATTTTTATGACTCTGTAACGAACTAA
>GU112021
ATGTCGAAGCGAGCTGCCGATATCGTCATTTCTACGCCCGCGTCGAAAGTACGCCGGCGT
CTGAACTTCGGCAGCCCATACACCAGCCGTGCTGCTGCCCCCATTGTCCGCGTCACAAAA
CAACAGGCATGGACAAACAGGCCTATGAACAGGAAACCCAGAATGTACCGGATGTACAGA
AGTCCGGATGTTCCAAGGGGATGTGAGGGTCCCTGTAAGGTACAGTCGTTTGAATCTCGA
CACGATATCGTTCATATTGGTAAGGTAATGTGTATTTCGGATGTTACGCGTGGAGTCGGT
TTGACCCATCGTATAGGTAAGCGTTTTTGTGTCGAGTCAGTTTATGTTTTAGGTAAGATA
TGGATGGACGAGAACATCAAGACCAAGAACCATACGAATTCGGTGATGTTTTTCCTTGTT
CGTGATCGACGACCGACAGATAAACCACAAGATTTTGGTGAAGTATTTAATATGTTTGAT
AACGAGCCCAGTACGGCGACCGTGAAGAACATGCATAGGGATCGGTACCAGGTGTTGAGG
AAATGGCATGCAACCGTTACTGGTGGACAATATGCGAGTAAGGAACAGGCGTTGGTTAAG
AAATTTGTTAGGGTTAACAATTATGTTGTTTACAACCAGCAGGAGGCAGGAAAATACGAG
AATCACACCGAGAATGCATTGATGCTTTATATGGCTTGTACCCATGCTAGTAACCCAGTT
TATGCTACGCTTAAGATTAGAATATATTTTTATGACTCTGTAACGAACTAA
>GU112020
ATGTCGAAGCGAGCTGCCGATATCGTCATTTCTACGCCCGCGTCGAAAGTACGCCGGCGT
CTGAACTTCGGCAGCCCATACACCAGCCGTGCTGCTGCCCCCATTGTCCGCGTCACAAAA
CAACAGGCATGGACAAACAGGCCTATGAACAGGAAACCCAGAATGTACCGGATGTACAGA
AGTCCGGATGTTCCAAGGGGATGTGAGGGTCCCTGTAAGGTACAGTCGTTTGAATCTCGA
CACGATATCGTTCATATTGGTAAGGTAATGTGTATTTCGGATGTTACGCGTGGAGTCGGT
TTGACCCATCGTATAGGTAAGCGTTTTTGTGTCGAGTCAGTTTATGTTTTAGGTAAGATA
TGGATGGACGAGAACATCAAGACCAAGAACCATACGAATTCGGTGATGTTTTTCCTTGTT
CGTGATCGACGACCGACAGATAAACCACAAGATTTTGGTGAAGTATTTAATATGTTTGAT
AACGAGCCCAGTACGGCGACCGTGAAGAACATGCATAGGGATCGGTACCAGGTGTTGAGG
AAATGGCATGCAACCGTTACTGGTGGACAATATGCGAGTAAGGAACAGGCGTTGGTTAAG
AAATTTGTTAGGGTTAACAATTATGTTGTTTACAACCAGCAGGAGGCAGGAAAATACGAG
AATCACACCGAGAATGCATTGATGCTTTATATGGCTTGTACCCATGCTAGTAACCCAGTT
TATGCTACGCTTAAGATTAGAATATATTTTTATGACTCTGTAACGAACTAA
>GU112038
ATGTCGAAGCGAGCTGCAGATATCGTCATTTCTACGCCCGCGTCGAAAGTACGCCGGCGT
CTGAACTTCGGCAGCCCATACACCAGCCGTGCTGCTGCCCCCATTGTCCGCGTCACAAAA
CAACAGGCATGGACAAACAGGCCTATGAACAGGAAACCCAGAATGTACCGGATGTACAGA
AGTCCGGATGTTCCAAGGGGATGTGAGGGTCCCTGTAAGGTACAGTCGTTTGAATCTCGA
CACGATGTCGATCATATTGGTAAGGTAATGTGTATTTCGGATGTTACGCGTGGAGTCGGT
TTGACCCATCGTATAGGTAAGCGTTTTTGTGTCAAGTCAGTTTATGTTTTAGGTAAGATA
TGGATGGACGAGAACATCAAGACCAAGAACCATACGAATTCGGTGATGTTTTTCCTTGTT
CGTGATCGACGACCGACAGATAAACCACAAGATTTTGGTGAAGTATTTAATATGTTTGAT
AACGAGCCCAGTACGGCGACCGTGAAGAACATGCATAGGGATCGGTACCAGGTGTTGAGG
AAATGGCATGCAACCGTTACTGGTGGACAATATGCGAGTAAGGAACAGGCGTTGGTTAAG
AAATTTGTTAGGGTTAACAATTATGTTGTTTACAACCAGCAGGAGGCAGGAAAATACGAG
AATCACACCGAGAATGCATTGATGCTTTATATGGCTTGTACCCATGCTAGTAACCCAGTT
TATGCTACGCTTAAGATTAGAATATATTTTTATGACTCTGTAACGAACTAA
>GU112022
ATGTCGAAGCGAGCTGCAGATATCGTCATTTCTACGCCCGCGTCGAAAGTACGCCGGCGT
CTGAACTTCGGCAGCCCTTACACCAGCCGTGCTGCTGCCCCCATTGTCCGCGTCACAAAA
CAACAGGCATGGACAAACAGGCCTATGAACAGGAAACCCAGAATGTACCGGATGCACAGA
AGTCCGGATGTTCCAAGGGGATGTGAGGGTCCCTGTAAGGTACAGTCGTTTGAATCTCGA
CACGATGTTGTCCATATTGGTAAGGTAATGTGTATTTCTGATGTTACGCGTGGAGTCGGT
TTGACCCATCGTATAGGTAAGCGTTTTTGTGTCAAGTCAGTTTATGTTTTAGGTAAGATA
TGGATGGACGAGAACATCAAGACCAAGAACCATACGAATTCGGTGATGTTTTTCCTTGTT
CGTGATCGACGACCGACAGATAAACCACAAGATTTTGGTGAAGTATTTAATATGTTTGAT
AACGAGCCCAGTACGGCGACCGTGAAGAACATGCATAGGGATCGGTACCAGGTGTTGAGG
AAATGGCATGCAACCGTTACTGGTGGACAATATGCGAGTAAGGAACAGGCGTTGGTTAAG
AAATTTGTTAGGGTTAACAATTATGTTGTTTACAACCAGCAGGAGGCAGGAAAATACGAG
AATCACACCGAGAATGCATTGATGCTTTATATGGCTTGTACCCATGCTAGTAACCCAGTT
TATGCTACGCTTAAGATTAGAATATATTTTTATGACTCTGTAACGAACTAA
>GU112047
ATGTCGAAGCGAGCTGCAGATATCGTCATTTCTACGCCCGCGTCGAAAGTACGCCGGCGT
CTGAACTTCGGCAGCCCTTACACCAGTCGTGCTGCTGCCCCCATTGTCCGCGTCACAAAA
CAACAGGCATGGACAAACAGGCCTATGAACAGGAAACCCAGAATGTACCGGATGTACAGA
AGTCCGGATGTTCCAAGGGGATGTGAGGGTCCCTGTAAGGTACAGTCGTTTGAATCTCGA
CACGATGTTGTCCATATTGGTAAGGTAATGTGTATTTCTGATGTTACGCGTGGAGTCGGT
TTGACCCATCGTATAGGTAAGCGTTTTTGTGTCAAGTCAGTTTATGTTTTAGGTAAGATA
TGGATGGACGAGAACATCAAGACCAAGAACCATACGAATTCGGTGATGTTTTTCCTTGTT
CGTGATCGACGACCTACAGATAAACCACAAGATTTTGGTGAAGTATTTAATATGTTTGAT
AACGAGCCCAGTACGGCCACCGTTAAGAACATGCATAGGGATCGGTACCAGGTGTTGAGT
AAATGGCATGCAACCGTTACTGGTGGACAATATGCCTGTAAGGAACAGGCGTTGGTTAAG
AAATTTGTCAGGGTTAACAATTATGTTGTTTACAACCAGCAGGAGGCAGGAAAATACGAG
AATCACACCGAGAATGCATTGATGCTTTATATGGCTTGTACCCATGCTAGCAACCCAGTT
TATGCTACGCTTAAGATTCGGATATATTTTTATGACTCTGTAACGAACTGA
>GU112030
ATGTCGAAGCGAGCTGCAGATATCGTCATTTCTACGCCCGCGTCGAAAGTACGCCGGCGT
CTGAACTTCGGCAGCCCTTACACCAGCCGTGCTGCTGCCCCCATTGTCCGCGTCACAAAA
CAACAGGCATGGACAAACAGGCCTATGAACAGGAAACCCAGAATGTACCGGATGTACAGA
AGTCCGGATGTTCCAAGGGGATGTGAGGGTCCCTGTAAGGTACAGTCGTTTGAATCTCGA
CACGATGTTGTCCATATGGGTAAGTTAATGTGTATTTCGGATGTTACGCGGGGAGTCGGT
TTGACCCATCGTATAGGTAAGCGTTTTTGTGTCAAGTCAGTTTATGTTTTAGGTAAGATA
TGGATGGACGAGAACATCAAGACCAAGAACCATACGAATTCGGTGATGTTTTTCCTTGTT
CGTGATCGACGACCGACAGATAAACCACAAGATTTTGGTGAAGTATTTAATATGTTTGAT
AACGAGCCCAGTACGGCCACCGTTAAGAACATGCATAGGGATCGGTACCAGGTGTTGAGT
AAATGGCATGCAACCGTTACTGGTGGACAATATGCGAGTAAGGAACAGGCGTTGGTTAAG
AAATTTGTCAGGGTTAACAATTATGTTGTTTACAACCAGCAGGAGGCAGGAAAATACGAG
AATCACACGGAGAATGCATTGATGCTTTATATGGCTTGTACCCATGCTAGCAACCCAGTT
TATGCTACGCTTAAGATTCGGATATATTTTTATGACTCTGTAACGAATTGA
>GU112029
ATGTCGAAGCGAGCTGCCGATATCGTCATTTCTACGCCCGCGTCGAAAGTACGCCGGCGT
CTGAACTTCGGCAGCCCTTACACCAGCCGTGCTGCTGCCCCCATTGTCCGCGTCACAAAA
CAACAGGCATGGACAAACAGGCCTATGAACAGGAAACCCAGAATGTACCGGATGTACAGA
AGTCCGGATGTTCCAAGGGGATGTGAGGGTCCCTGTAAGGTACAGTCGTTTGAATCTCGA
CACGATGTCGTTCATATTGGTAAGGTAATGTGTATTTCTGATGTTACGCGTGGAGTCGGT
TTGACCCATCGTATAGGTAAGCGTTTTTGTGTCAAGTCAGTTTATGTTTTAGGTAAGATA
TGGATGGACGAGAACATCAAGACCAAGAACCATACGAATTCGGTGATGTTTTTCCTTGTT
CGTGATCGACGACCGACAGATAAACCACAAGATTTTGGTGAAGTATTTAATATGTTTGAT
AACGAGCCCAGTACGGCCACCGTTAAGAACATGCATAGGGATCGGTACCAGGTGTTGAGT
AAATGGCATGCAACCGTTACTGGTGGACAATATGCGAGTAAGGAACAGGCGTTGGTTAAG
AAATTTGTCAGGGTTAACAATTATGTTGTTTACAACCAGCAGGAGGCAGGAAAATACGAG
AATCACACGGAGAATGCATTGATGCTTTATATGGCTTGTACCCATGCTAGCAACCCAGTT
TATGCTACGCTTAAGATTCGGATATATTTTTATGACTCTGTAACGAATTGA
>GU112051
ATGTCGAAGCGAGCTGCCGATATCGTCATTTCTACGCCCGCGTCGAAAGTACGCCGGCGT
TTGAACTTCGGCAGCCCTTACACCAGCCGTGCTGCTGCCCCCATTGTCCGCGTCACAAAA
CAACAGGCATGGACAAACAGGCCTATGAACAGGAAACCCAGAATGTACCGGATGCACAGA
AGTCCGGATGTTCCAAGGGGATGTGAGGGTCCCTGTAAGGTACAGTCGTTTGAATCTCGA
CACGATGTTGTCCATATTGGTAAGGTAATGTGTATTTCTGATGTTACGCGTGGAGTCGGT
TTGACCCATCGTATAGGTAAGCGTTTTTGTGTCAAGTCAGTTTATGTTTTAGGTAAGATA
TGGATGGACGAGAACATCAAGACCAAGAACCATACGAATTCGGTGATGTTTTTCCTTGTT
CGTGATCGACGACCGACAGATAAACCACAAGATTTTGGTGAAGTATTTAATATGTTTGAT
AACGAGCCCAGTACGGCCACCGTTAAGAACATGCATAGGGATCGGTACCAGGTGTTGAGG
AAATGGCATGCAACCGTTACTGGTGGTCAATATGCATCGAAGGAACAGGCGTTGGTTAAG
AAGTTTATCAGGGTTAACAATTATGTTGTTTACAACCAGCAGGAGGCAGGAAAATACGAG
AATCACACCGAGAATGCATTGATGCTTTATATGGCTTGTACTCATGCTAGTAACCCAGTT
TATGCTACGCTTAAGATTCGGATATATTTTTATGACTCTGTAACGAATTGA
>GU112016
ATGTCGAAGCGAGCTGCCGATATCGTCATTTCTACGCCCGCGTCGAAAGTACGCCGGCGT
CTGAACTTCGGCAGCCCTTACACCAGCCGTGCTGCTGCCCCCATTGTCCGCGTCACAAAA
CAACAGGCATGGACAAACAGGCCTATGAACAGGAAACCCAGAATGTACCGGATGTACAGA
AGTCCGGATGTTCCAAGGGGATGTGAGGGTCCCTGTAAGGTACAGTCGTTTGAATCTCGA
CACGATGTTGTTCATATTGGTAAGGTAATGTGTATTTCTGATGTTACGCGTGGAGTCGGT
TTGACCCATCGTATAGGTAAGCGTTTTTGTGTCAAGTCAGTTTATGTTTTAGGTAAGATA
TGGATGGACGAGAACATCAAGACCAAGAACCATACGAATTCGGTGATGTTTTTCCTTGTT
CGTGATCGACGACCGACAGATAAACCACAAGATTTTGGTGAAGTATTTAATATGTTTGAT
AACGAGCCCAGTACGGCCACCGTTAAGAACATGCATAGGGATCGGTACCAGGTGTTGAGG
AAATGGCATGCAACCGTTACTGGTGGTCAATATGCATCGAAGGAACAGGCGTTGGTTAAG
AAGTTTATCAGGGTTAACAATTATGTTGTTTACAACCAGCAGGAGGCAGGAAAATACGAG
AATCACACCGAGAATGCATTGATGCTTTATATGGCTTGTACTCATGCTAGTAACCCAGTT
TATGCTACGCTTAAGATTCGGATATATTTTTATGACTCTGTAACGAATTGA
>GU112017
ATGTCGAAGCGAGCTGCAGATATCGTCATTTCTACGCCCGCGTCGAAAGTACGCCGGCGT
CTGAACTTCGGCAGCCCTTACACCAGTCGTGCTGCTGCCCCCATTGTCCGCGTCACAAAA
CAACAGGCATGGACAAACAGGCCTATGAACAGGAAACCCAGAATGTACCGGATGTACAGA
AGTCCGGATGTTCCAAGGGGATGTGAGGGTCCCTGTAAGGTACAGTCGTTTGAATCTCGA
CACGATGTTGTCCATATTGGTAAGGTAATGTGTATTTCTGATGTTACGCGTGGAGTCGGT
TTGACCCATCGTATAGGTAAGCGTTTTTGTGTCAAGTCAGTTTATGTTTTAGGTAAGATA
TGGATGGACGAGAACATCAAGACCAAGAACCATACGAATTCGGTGATGTTTTTCCTTGTT
CGTGATCGACGACCGACAGATAAACCACAAGATTTTGGTGAAGTATTTAATATGTTTGAT
AATGAGCCGAGTACGGCCACCGTTAAGAACATGCATAGGGATCGGTACCAGGTGTTGAGG
AAATGGCATGCAACCGTTACTGGTGGTCAATATGCATCGAAGGAACAGGCGTTGGTTAAG
AAGTTTATCAGGGTTAACAATTATGTTGTTTACAACCAGCAGGAGGCAGGAAAATACGAG
AATCACACCGAGAATGCATTGATGCTTTATATGGCTTGTACCCATGCTAGTAACCCAGTT
TATGCTACGCTTAAGATTCGGATATATTTTTATGACTCTGTAACGAATTGA
>GU112015
ATGTCGAAGCGAGCTGCAGATATCGTCATTTCTACGCCCGCGTCGAAAGTACGCCGGCGT
CTGAACTTCGGCAGCCCTTACACCAGCCGTGCTGCTGCCCCCATTGTCCGCGTCACAAAA
CAACAGGCATGGACAAACAGGCCTATGAACAGGAAACCCAGAATGTACCGGATGTACAGA
AGTCCGGATGTTCCAAGGGGATGTGAGGGTCCCTGTAAGGTACAGTCGTTTGAATCTCGA
CACGATGTTGTCCATATTGGTAAGGTAATGTGTATTTCTGATGTTACGCGTGGAGTCGGT
TTGACCCATCGTATAGGTAAGCGTTTTTGTGTCAAGTCAGTTTATGTTTTAGGTAAGATA
TGGATGGACGAGAACATCAAGACCAAGAACCATACGAATTCGGTGATGTTTTTCCTTGTT
CGTGATCGACGACCGACAGATAAACCACAAGATTTTGGTGAAGTATTTAATATGTTTGAT
AACGAGCCCAGTACGGCCACCGTTAAGAACATGCATAGGGATCGGTACCAGGTGTTGAGG
AAATGGCATGCAACCGTTACTGGTGGTCAATATGCAGCGAAGGAACAGGCGTTGGTTAAG
AAGTTTATCAGGGTTAACAATTATGTTGTTTACAACCAGCAGGAGGCAGGAAAATACGAG
AATCACACCGAGAATGCATTGATGCTTTATATGGCTTGTACCCATGCTAGTAACCCAGTT
TATGCTACGCTTAAGATTCGGATATATTTTTATGACTCTGTAACGAATTGA
>GU112014
ATGTCGAAGCGAGCTGCAGATATCGTCATTTCTACGCCCGCGTCGAAAGTACGCCGGCGT
CTGAACTTCGGCAGCCCTTACACCAGCCGTGCTGCTGCCCCCATTGTCCGCGTCACAAAA
CAACAGGCATGGACAAACAGGCCTATGAACAGGAAACCCAGAATGTACCGGATGTACAGA
AGTCCGGATGTTCCAAGGGGATGTGAGGGTCCCTGTAAGGTACAGTCGTTTGAATCTCGA
CACGATGTTGTCCATATTGGTAAGGTAATGTGTATTTCTGATGTTACGCGTGGAGTCGGT
TTGACCCATCGTATAGGTAAGCGTTTTTGTGTCAAGTCAGTTTATGTTTTAGGTAAGATA
TGGATGGACGAGAACATCAAGACCAAGAACCATACGAATTCGGTGATGTTTTGGATTGTT
CGTGATCGACGACCGACAGATAAACCACAAGATTTTGGTGAAGTATTTAATATGTTTGAT
AACGAGCCCAGTACGGCCACCGTTAAGAACATGCATAGGGATCGGTACCAGGTGTTGAGG
AAATGGCATGCAACCGTTACTGGTGGTCAATATGCATCTAAGGAACAGGCGTTGGTTAAG
AAGTTTATCAGGGTTAACAATTATGTTGTTTACAACCAGCAGGAGGCAGGAAAATACGAG
AATCACACCGAGAATGCATTGATGCTTTATATGGCTTGTACCCATGCTAGTAACCCAGTT
TATGCTACTCTTAAGATTCGGATATATTTTTATGACTCTGTAACGAATTGA
>GU112012
ATGTCGAAGCGAGCTGCAGATATCGTCATTTCTACGCCCGCGTCGAAAGTACGCCGGCGT
CTGAACTTCGGCAGCCCTTACACCAGCCGTGCTGCTGCCCCCATTGTCCGCGTCACAAAA
CAACAGGCATGGACAAACAGGCCTATGAACAGGAAACCCAGAATGTACCGGATGTACAGA
AGTCCGGATGTTCCAAGGGGATGTGAGGGTCCCTGTAAGGTACAGTCGTTTGAATCTCGA
CACGATGTTGTCCATATTGGTAAGGTAATGTGTATTTCTGATGTTACGCGTGGAGTCGGT
TTGACCCATCGTATAGGTAAGCGTTTTTGTGTCAAGTCAGTTTATGTTTTAGGTAAGATA
TGGATGGACGAGAACATCAAGACCAAGAACCATACGAATTCGGTGATGTTTTTCCTTGTT
CGTGATCGACGCACGACAGATAAACCACAAGATTTTGGTGAAGTATTTAATATGTTTGAT
AACGAGCCCAGTACGGCCACCGTTAAGAACATGCATAGGGATCGGTACCAGGTGTTGAGG
AAATGGCATGCCAACGTTACTGGTGGACAATATGCATCTAAGGAACAGGCGTTGGTTAAG
AAGTTTATCAGGGTTAACAATTATGTTGTTTACAACCAGCAGGAGGCAGGAAAATACGAG
AATCACACCGAGAATGCATTGATGCTTTATATGGCTTGTACCCATGCTAGTAACCCAGTT
TATGCTACTCTTAAGATTCGGATATATTTTTATGACTCTGTAACGAATTGA
>GU112023
ATGTCGAAGCGAGCTGCCGATATCGTCATTTCTACGCCCGCGTCGAAAGTACGCCGGCGT
CTGAACTTCGGCAGCCCATACACCAGCCGTGCTGCTGCCCCCATTGTCCGCGTCACAAAA
CAACAGGCATGGACAAACAGGCCTATGAACAGGAAACCCAGAATGTACCGGATGTACAGA
AGTCCGGATGTTCCAAGGGGATGTGAGGGTCCCTGTAAGGTACAGTCGTTTGAATCTCGA
CACGATGTCGTTCATATTGGTAAGGTAATGTGTATTTCGGATGTTACGCGTGGAGTCGGT
TTGACCCATCGTATAGGTAAGCGTTTTTGTGTCAAGTCAGTTTATGTTTTAGGTAAGATA
TGGATGGACGAGAACATTAAGACCAAGAACCATACGAATTCGGTGATGCCTTTCCTCGTT
CGTGATCGACGACCGACAGATAAACCACAAGATTTTGGTGAAGTGTTTAATATGTTTGAT
AACCAGCCCGATATGGCCACCGTTAAGAACATGCATAGGGATCGGTACCAGGTGTTGAGG
AAATGGCATGCAACCGTTACTGGTGGTCAATATGCATCTAAGGAACAGGCGTTGGTTAAG
AAGTTTATCAGGGTTAACAATTATGTTGTTTACAACCAGCAGGAGGCAGGAAAATACGAG
AATCACACCGAGAATGCATTGATGCTTTATATGGCTTGTACCCATGCTAGTAACCCAGTT
TATGCTACTCTTAAGATTCGGATATATTTTTATGACTCTGTAACGAATTGA
>GU112031
ATGTCGAAGCGAGCTGCCAATATCGTCATTTCTACGCCCGCGTCGAAAGTACGCAGGCGT
ATGAACTTCGGCAGCCCATACACCAGCCGTGCTGCTGCCCCCATTGTCCGCGTCACAAAA
CAACAGGCATGGACAAACAGGCCTATGAACAGGACACCCAGAATGTACCGGATGTACAGA
AGTCCGGATGTTCCAAGGGGATGTGAGGGTCCCTGTAAGGTACAGTCGTTTGAATCTCGA
CACGATGTCGTTCATATTGGTAAGGTAATGTGTATTTCGGATGTTACGCGTGGAGTCGGT
TTGACCCATCGTATAGGTAAGCGTTTTTGTGTCAAGTCAGTTTATGTCTTAGGCAAGATA
TGGATGGACGAGAACATCAAGACCAAGAACCATACGAATTCGGTGATGTTTTTCCTTGTT
CGTGATCTACGCCCGACAGATGAACCACAATATTTTGGTGAAGTATTTAATATGTTCGAT
CACGAGCCCTTTACAGCCTCCGTGGAGAACATGCATAAGGGTCGGTACCACGTGTTGAGG
AAATGGCCTGCTACCATTACTGGTGGTCAATATGCTTCTATCGTCCGCGCTCCGGTTCCG
AAGTTTATCTGGGTTGACAACTTTGTTGATTACAACCAGCCGGAGGTAGGAAAATGCGGG
ATTCACACCGAGACTGCCTTGACGCTCTATCTGGCTTGCTCCCCTGCTACCAACCCAGAT
TATGCTCCTCTTAACATTCGGATATCTCTTTATGACTCTGTAGCGAATTGA
>GU112013
ATGTCGAAGCGAGCTGCAGATATCGTCATTTCTACGCCCGCGTCGAAAGTACGCCGGCGT
CTGAACTTCGGCAGCCCTTACACCAGCCGTGCTGCTGCCCCCATTGTCCGCGTCACAAAA
CAACAGGCATGGACAAACAGGCCTATGAACAGGAAACCCAGAATGTACCGGATGTACAGA
AGTCCGGATGTTCCAAGGGGATGTGAGGGTCCCTGTAAGGTACAGTCGTTTGAATCTCGA
CACGATGTTGTCCATATTGGTAAGGTAATGTGTATTTCTGATGTTACGCGTGGAGTCGGT
TTGACCCATCGTATAGGTAAGCGTTTTTGTGTCAAGTCAGTTTATGTTTTAGGTAAGATA
TGGATGGACGAGAACATCAAGACCAAGAACCATACGAATTCGGTGATGTTTTTCCTTGTT
CGTGATCGACGCCCGACAGATGAACCACAATATTTTGGTGAAGTATTTAATATGTTCGAT
CACGAGCCCTTTACAGCCTCCGTGGAGAACATGCATAAGGGTCGGTACCACGTGTTGAGG
AAATGGCCTGCTACCATTACTGGTGGTCAATATGCTTCTATCGTCCGCGCTCCGGTTCCG
AAGTTTATCTGGGTTGACAACTTTGTTGATTACAACCAGCCGGAGGTAGGAAAATGCGGG
ATTCACACCGAGACTGCCTTGACGCTCTATCTGGCTTGCTCCCATGCTACCAACCCAGAT
TATGCTCCTCTTAACATTCGAGTATCTCTTTATGACTCTGTAGCGAATTGA
>GU112048
ATGTCGAAGCGAGCTGCAGATATCGTCATTTCTACGCCCGCGTCGAAAGTACGCCGGCGT
CTGAACTTCGGCAGCCCTTACACCAGTCGTGCTGCTGCCCCCATTGTCCGCGTCACAAAA
CAACAGGCATGGACAAACAGGCCTATGAACAGGAAACCCAGAATGTACCGGATGTACAGA
AGTCCGGATGTTCCAAGGGGATGTGAGGGTCCCTGTAAGGTACAGTCGTTTGAATCTCGA
CACGATGTTGTCCATATTGGTAAGGTAATGTGTATTTCTGATGTTACGCGTGGAGTCGGT
TTGACCCATCGTATAGGTAAGCGTTTTTGTGTCAAGTCAGTTTATGTTTTAGGTAAGATT
GGGAGGGACGAGAACATCAAGACCAAGAACCATACGAATTCGGTGATGTTTTTCCTTGTC
CGTGATCGACAACCGACAGATAAACCACAAAATTTTGGTGAAGTATTTAATATGTTTGAT
AATGAGCCAATTACGGCCACCGTTAAAAACATGCATAGGGATCGGTACCAGGGGTTGAGG
AAATGGCTTGCAACCGTTACTGGGGGCCAAAATGCGAGTAAGGAAAAGGCGTTGGTTAAA
AAGTTTATCAGGGTAAACAATTATGTTGTTTACAACCACCAGGAGGCAGGAAAATACGAG
AATCACACCGAGAATGCATTGATGCTTTATATGGCTTGTACCCATGCTAATAACCCAGTT
TATGCTACCCTTAAAATTCGAATATATTTTTATGACTCTGTAACAAATTGA
>GU112027
ATGTCGAAGCGAGCTGCAGATATCGTCATTTCTACGCCCGCGTCGAAAGTACGCCGGCGT
CTGAACTTCGGCAGCCCTTACACCAGCCGTGCTGCTGCCCCCATTGTCCGCGTCACAAAA
CAACAGGCATGGACAAACAGGCCTATGAACAGGAAACCCAGAATGTACCGGATGTACAGA
AGTCCGGATGTTCCAAGGGGATGTGAGGGTCCCTGTAAGGTACAGTCGTTTGAATCTCGA
CACGATGTTGTCCATATTGGTAAGGTAATGTGTATTTCTGATGTTACGCGTGGAGTCGGT
TTGACCCATCGTATAGGTAAGCGTTTTTGTGTCAAGTCAGTTTATGTTTTAGGTAAGATA
TGGATGGACGAGAACATCAAGACCAAGAACCATACGAATTCGGTGATGTTTTTCCTTGTT
CGTGATCGACGACCGACAGATAAACCACAAGATTTTGGTGAAGTATTTAATATGTTTGAT
AACGAGCCCAGTACGGCCACCGTGAAGAACATGCATAGGGATCGGTACCAGGTGTTGAGG
AAATGGCATGCAACCGTTACTGGTGGACAATATGCATCTAAGGAACAGGCGTTGGTTAAG
AAGTTTATCAGGGTTAACAATTATGTTGTTTACAACCAGCAGGAGGCAGGAAAATACGAG
AATCACACCGAGAATGCGTTGATGCTTTATATGGCTTGTACCCATGCTAGCAACCCAGTT
TATGCTACGCTGAAGATTCGGATATATTTTTATGACTCTGTAACGAATTGA
>GU112034
ATGTCGAAGCGAGCTGCCGATATCGTCATTTCTACGCCCGCGTCGAAAGTACGCCGGCGT
CTGAACTTCGGCAGCCCATACACCAGCCGTGCTGCTGCCCCCATTGTCCGCGTCACAAAA
CAACAGGCATGGACAAACAGGCCTATGAACAGGAAACCCAGAATGTACCGGATGTACAGA
AGTCCGGATGTTCCAAGGGGATGTGAGGGTCCCTGTAAGGTACAGTCTTTTGAATCTCGA
CACGATGTCGTTCATATTGGTAAGGTAATGTGTATATCTGATGTTACGCGTGGAGTCGGT
TTGACCCATCGTATAGGTAAGCGTTTTTGTGTCAAGTCAGTTTATGTTTTAGGTAAGATA
TGGATGGACGAGAACATCAAGACCAAGAACCATACGAATTCGGTGATGTTTTTCCTTGTT
CGTGATCGACGACCGACAGATAAACCACAAGATTTTGGTGAAGTATTTAATATGTTTGAT
AACGAGCCCAGTACAGCGACCGTGAAGAACATGCATAGGGATCGGTACCAGGTGTTGAGG
AAATGGCATGCAACCGTTACTGGTGGTCAATATGCAGCTAGGGAACAGGCGTTGGACAAG
AAGTTTGTCAGGGTTAACAATTATGTTGTTTACAACCAGCAGGAGGCAGGAAAATACGAG
AATCACACCGAGAATGCATTGATGCTTTATATGGCTTGTACCCATGCTAGTAACCCAGTG
TATGCTACGCTTAAGATTCGTATTTATTTTTATGACTCTGTAACGAATTGA
>GU112024
ATGTCGAAGCGAGCTGCCGATATCGTCATTTCTACGCCCGCGTCGAAAGTACGCCGGCGT
CTGAACTTCGGCAGCCCATACACCAGCCGTGCTGCTGCCCCCATTGTCCGCGTCACAAAA
CAACAGGCATGGACAAACAGGCCTATGAACAGGAAACCCAGAATGTACCGGATGTACAGA
AGTCCGGATGTTCCAAGGGGATGTGAGGGTCCCTGTAAGGTACAGTCGTTTGAATCTCGA
CACGATGTCGTTCATATTGGTAAGGTAATGTGTATTTCGGATGTTACGCGTGGAGTCGGT
TTGACCCATCGTATAGGTAAGCGTTTTTGTGTCAAGTCAGTTTATGTTTTAGGTAAGATA
TGGATGGACGAGAACATCAAGACGAAGAACCATACGAATTCGGTGATGTTTTTCCTTGTT
CGTGATCGACGACCGGTAGATAAACCACAAGATTTTGGTGAAGTATTTAATATGTTTGAT
AATGAGCCCAGTACGGCGACCGTGAAGAACATGCATAGGGATCGTTACCAGGTTTTGAGG
AAATGGCATGCAACCGTTACTGGTGGTCAATATGCAGCGAGGGAACAGGCGTTGGTTAAG
AAATTTGTCAGGGTTAACAATTATGTTGTTTACAACCAGCAGGAGGCAGGAAAATACGAG
AATCACACCGAGAATGCATTGATGCTTTATATGGCTTGTACCCATGCTAGTAACCCAGTG
TATGCTACGCTTAAGATTCGGATTTATTTTTATGACTCTGTAACGAATTGA
>GU112011
ATGTCGAAGCGAGCTGCAGATATCGTCATTTCTACGCCCGCGTCGAAAGTACGTCGGCGT
CTGAACTTCGGCAGCCCAAACACCAACCGTGTTGCTGCCCCCATTGTCCGCGTCACAAAA
CAACAGGCATGGACAAACAGGCCTATGAACAGGAAACCCAGAATGTATCGGATATACAGG
AGTCCGGATGTTCCAAAGGGATGTGAAGGTCCCTGTAAGGTACAGTCTTTTGAGTCCAGA
CATGATGTTGTTCATATTGGTAAGGTAATGTGTATTTCTGATGTTACTCGTGGAGTCGGT
TTGACCCATCGTAGAGGTAAGCGTTTTTGTGTCAAGTCAGTTTATGTTTTAGGTAAGATA
TGGATGGACGAGAACATCAAGACCAAGAACCATACGAATTCGGTGATGTTCTTCCTTGTT
CGGGATCGACGTCCTGTTGACAAACCTCAGGATTTTGGTGAGGTATTCAATATGTTTGAC
AACGAACCCAGTACGGCAACTGTGAAGAATAGTCATAGGGATCGTTATCAGGTGTTGAGG
AAATGGCATGCAACCGTTACGGGTGGTCAATATGCGAGTAAGGAACAGGCTTTGGTCAAG
AAGTTTGTCAGAGTTAACAATTATGTTGTTTATAATCAACAGGAAGCAGGAAAATACGAG
AATCATACGGAAAATGCGTTGATGCTTTATATGGCTTGTACCCATGCAAGCAACCCTGTT
TATGCTACGTTGAAGATTAGGATATATTTTTATGACTCTGTAACGAATTGA
>GU112008
ATGTCGAAGCGAGCTGCAGATATCGTCATTTCTACGCCCGCGTCGAAAGTACGTCGGCGT
CTGAACTTCGGCAGCCCATACACCAGCCGTGCTGCTGCCCCCATTGTCCGCGTCACAAAA
CAACAGGCATGGACAAACAGGCCTATGAACAGGAAACCCAGAATGTACCGGATGTACAGA
AGTCCGGATGTTCCAAGGGGTTGTGAAGGCCCATGTAAGGTACAATCGTTTGAGTCCAGA
CATGATGTTGTCCATATTGGTAAGGTAATGTGTATTTCTGATGTTACGCGTGGAGTCGGT
TTGACCCATCGTATTGGTAAACGTTTTTGTGTCAAGTCAGTTTATGTTTTAGGTAAGATA
TGGATGGATGAAAATATAAAGACCAAGAATCACACGAATTCTGTGATGTTCTTCTTTGTC
CGCGACCGTCGTCCTGTTGACAAACCTCAGGATTTTGGTGAAGTATTCAATATGTTTGAC
AACGAACCCAGTACAGCAACTGTGAAGAATAGTCATAGGGATCGTTACCAGGTGTTGAGG
AAATGGCATGCAACCGTCACGGGTGGTCAATATGCGAGTAAGGAACAGGCTTTGGTCAAG
AAGTTTGTCAGAGTTAACAATTATGTTGTTTACAACCAGCAGGAGGCAGGAAAATACGAA
AATCACACCGAGAATGCATTGATGCTTTATATGGCTTGTACCCATGCTAGTAACCCAGTT
TATGCTACGCTTAAGATTCGGATATATTTTTATGACTCTGTAACGAATTGA
>GU112033
ATGTCGAAGCGAGCTGCCGATATCGTCATTTCTACGCCCGCGTCGAAAGTACGTCGGCGT
CTGAACTTCGGCAGCCCATACACCAGCCGTGTTGCTGCGCCCATTGTCCGCGTCACAAAA
CAACAGGCATGGACAAACAGGCTTATGAACAGGAAGCCCAGAATGTATCGGATGTACAGA
AGTCCGGATGTTCCAAGGGGTTGTGAGGGTCCCTGTAAGGTACAATCCTTTGAGTCTAGA
CACGATGTTGTTCATATTGGTAAGGTAATGTGTATTTCTGATGTTACGCGTGGAGTCGGT
TTGACCCACCGTATAGGTAAGCGTTTCTGTGTCAAGTCAGTTTATGTTTTAGGTAAGATA
TGGATGGACGAGAACATCAAGACCAAGAACCATACGAATTCGGTGATGTTTTTCCTTGTT
CGTGATCGACGACCGGTAGATAAACCCCAGGATTTTGGTGAGGTATTTAACATGTTTGAC
AACGAACCCAGTACGGCTACCGTGAAGAATAGTCATAGGGATCGTTACCAGGTGTTGAGG
AAATGGCATGCAACCGTCACGGGTGGTCAATATGCGAGTAAGGAACAGGCGTTGGTCAAG
AAGTTTGTCAAGGTTAACAATTATGTTGTTTACAATCAACAGGAAGCAGGAAAATACGAG
AATCATACGGAGAATGCGTTGATGCTTTATATGGCTTGTACCCATGCTAGTAACCCAGTG
TATGCTACGCTTAAGATTCGTATTTATTTTTATGACTCTGTAACGAATTGA
>GU112037
ATGTCGAAGCGAGCTGCCGATATCGTCATTTCTACGCCCGCGTCGAAAGTACGCCGGCGT
CTGAACTTCGGCAGCCCATACACCAGCCGTGCTGCTGCCCCCATTGTCCGCGTCACAAAA
CAACAGGCATGGACAAACAGGCCTATGAACAGGAAACCCAGAATGTACCGGATGTACAGA
AGTCCGGATGTTCCAAGGGGATGTGAGGGTCCCTGTAAGGTACAGTCTTTTGAATCCCGA
CACGATGTCGTTCATATTGGGAAGGTAATGTGTATTTCTGATGTTACGCGTGGAGTCGGT
TTGACCCATCGTATAGGTAAGCGTTTTTGTGTCAAGTCAGTTTATGTTTTAGGTAAGATC
TGGATGGACGAGAACATCAAGACCAAGAACCATACGAATTCGGTGATGTTTTTCCTTGTT
CGTGACCGACGACCGACAGATAAACCACAAGATTTTGGTGAAGTATTTAATATGTTTGAT
AACGAGCCCAGTACGGCAACCGTGAAGAACATGCATAGGGATCGTTACCAAGTGTTGAGG
AAGTGGCATGCCACCGTGACGGGAGGAACATATGCATCTAGGGAGCAAGCGTTGGTTAGG
AAGTTTGTTAGGGTTAATAATTATGTAGTTTATAATCAACAAGAGGCCGGCAAGTATGAG
AATCATACTGAGAACGCATTGATGTTGTATATGGCCTGTACTCATGCATCAAATCCTGTA
TATGCTACGTTGAAGATCCGGATATATTTTTATGACTCTGTAACGAATTGA
>GU112050
ATGTCGAAGCGAGCTGCCGATATCGTCATTTCTACGCCCGCGTCGAAGGTACGTCGGCGT
CTGAACTTCGGCAGCCCATACACCAGCCGTGCTGTTGCCCCCATTGTCCGCGTCACAAAA
CAACAGGCATGGACAAACAGACCCATGAACAGGAAACCCAGAATGTACAGGATGTACAGA
AGTCCGGATGTTCCAAGGGGATGTGAGGGTCCCTGTAAGGTACAGTCTTTTGAATCTCGA
CACGATATTGTTCACATGGGTAAGGTAATCTGTATATCGGATGTTACGCGTGGAGTCGGT
TTGACCCATCGTATAGGTAAGCGTTTTTGTGTCAAGTCAGTTTATGTTTTAGGTAAGATA
TGGATGGACGAGAATATCAAGACCAAGAACCATACGAACACGGTTATGTTTTTCCTCGTG
AGAGACAGGCGTCCTACAGACAAACCATACGATTTGCAGCAAGTGTTCAATGTTTATGAC
AACGAGCCTTCTACGGCTACTGTAAAGAACGACCAGCGTGATCGATTCCAGGTTTTGAGG
AGGTTTCAGGCGACAGTTACAGGAGGACAGTATGCTGCTAAGGAACAAGCTATAATTAGG
AAATTCTATCGTGTTAACAATTATGTGGTGTATAATCACCAGGAAGCTGGGAAGTATGAA
AATCACACTGAGAATGCTTTGTTGTTGTATATGGCATGTACCCATGCCTCTAACCCTGTG
TATGCTACTTTGAAAGTTAGGAGTTACTTCTACGATTCTGTAACGAATTAA
>GU112049
ATGTCGAAGCGAGCTGCAGATATCGTCATTTCTACCCCCGCGTCGAAAGTACGCCGGCGT
CTGAACTTCGGCAGCCCATACACCAGCCGTGCTGCTGCCCCCATTGTCCGCGTCACAAAA
CAACAGGCATGGACAAACAGGCCTATGAACAGGAAACCCAGAATGTACCGGATGTACAGA
AGTCCGGATGTTCCAAGGGGATGTGAGGGTCCCTGTAAGGTACAGTCGTTTGAATCTCGA
CACGATATCGTTCATATTGGTAAGGTAATGTGTATTTCGGATGTTACGCGTGGAGTCGGT
TTGACCCATCGTATAGGTAAGCGTTTTTGTGTCGAGTCAGTTTATGTTTTAGGTAAGATA
TGGATGGACGAGAACATCAAGACCAAGAACCATACGAATTCGGTGATGTTCTTTCTCGTT
CGTGATCGACGTCCAGTTGACAAGCCTCAGGATTTTGGAGAGGTCTTCAACATGTTTGAC
AACGAGCCTAGCACTGCTACTGTGAAGAATGTGCATCGGGATCGTTACCAGGTCTTGAGG
AAATGGTATGCAACTGTTACTGGTGGACAGTATGGTGCAAAGGAACAGGCGTTGGTTAAG
AAGTTTGTTAGGGTTAATAATTATGTTGTTTACAATCAGCAAGAGGCAGGGAAATACGAG
AATCATTCTGAGAATGCCCTGATGTTGTATATGGCATGTACTCATGCCTCTAATCCTGTT
TACGCTACTCTTAAGATTAGGATCTATTTCTACGATTCTTTAACTAATTGA
>KT390461
ATGTCGAAGCGTCCTGCAGATATCGTCATTTCTACCCCCGCGTCGAAGGTGCGTCGGCGT
CTGAACTTCGACAGCCCGTACTCAACCCGTGTTGCTGTCCCCAGTGTCCGCGTCACAAAA
TCTCGAATGTGGGCGAACAGGCCCATGAATCGCAAGCCCAGAATGTACAGGATGTACAGA
AGCCCTGATGTTCCAAGGGGCTGTGAGGGTCCATGTAAGGTACAGTCATTTGAGTCCAGA
CACGATGTAGTCCATATAGGTAAGGTTATGTGTATCAGTGATGTTACTCGCGGTACTGGG
CTGACCCATCGAGTTGGGAAGCGTTTCTGTGTCAAGTCCGTTTACGTTTTGGGTAAGATA
TGGATGGATGAAAACATCAAGTCCAAAAATCACACTAACAATGTGATGTTCTTTCTCGTC
CGTGATCGACGACCTACTGACAAGCCTCAGGATTTTGGAGAGGTTTTCAACATGTTTGAC
AACGAGCCTAGCACTGCTACTGTGAAGAATGTGCATCGGGATCGTTATCAGGTCTTGAGG
AAATGGTATGCAACTGTCACTGGTGGACAGTATGGTGCGAAGGAACAGGCTTTAGTTAAG
AAGTTTGTTAGGGTTAATAATTATGTAGTTTACAATCAGCAAGAGGCTGGTAAGTATGAG
AATCACACTGAGAATGCGTTGATGTTGTATATGGCGTGTACCCATGCCTCTAATCCTGTG
TACGCGACTCTTAAGATTAGGATCTACTTCTACGACTCTGTAACGAATTAA
