# Supplementary material for: Gene Overlapping as a Modulator of Begomovirus Evolution
Source: Microorganisms. 2022 Feb 4;10(2):366. doi: 10.3390/microorganisms10020366 (PMC8875319; doi:10.3390/microorganisms10020366)
Supplement: Supplementary file 1 [file microorganisms-10-00366-s001.zip › File S1/Bhendi_yellow_vein_India_virus/DNA/DNA_AC2.fasta]

>GU112033
TTAATTGAAACTACACCTAGATTGTTGAGATATTTGAGGACTTGGGTTTTGAATACCCTT
AAGAAAAGACCAGTCTGAGGGTGTAAGGTCGTCCAGATTCGGAAGGTTAGAAAACACTTG
TGTATTCCCAGAGCTTTCCGTAGGTTGTAGTTGAAATGGATCCTGAGTGTTATTATGTCC
ATGTTCGTCGTGAATGGACGGTGGTCGTGGTTGAGGATCTTGAAATAGAGGGGATTTGGA
ACCTTCCAGATATAGACGCCATTCTTTGCTTGAGCTGCAGTGATGCGTGCCCCTGTGCGA
GAATCCATGGTTGTGGCAGTTGATAGAGAGATAATAAGAACACCCGCATTCAAGATCTAC
TCTCCTCCTCCTGATGCGTCTCTTCGCTTCCCTGTGCTGTACTTTGATTGGTACCCGAGT
ACAACGGTTCGGTGAGAAAGACGAATGCTGCAT
>JQ326266
TTAATTGAGACTACACCTAGATTGTTGAGATATTTGAGGACTTGGGTTTTGAATACCCTT
AAGAAAAGACCAGTCTGAGGGTGTAAGGTCGTCCAGATTCGGAAGGTTAGAAAACACTTG
TGTATTCCCAGAGCTTTCCGTAGGTTGTAGTTGAAATGGATCCTGAGTGTTATTATGTCC
ATGTTCGTCGTGAATGGACGGTTGTCGTGGTTGAGGATCTTGAAATAGAGGGGATTTGGA
ACCTTCCAGATATAGACGCCATTCTTTGCTTGAGCTGCAGTGATGCGTGCCCCTGTGCGA
GAATCCATGGTTGTGGCAGTTGATAGAGAGATAATAAGAACACCCGCATTCAAGATCTAC
TCTCCTCCTCCTGATGCGTCTCTTCGCTTCCCTGTGCTGTACTTTGATTGGTACCCGAGT
ACAACGGTTCGGTGAGAAAGACGAATGCTGCAT
>GU112011
TTAAGTGAGATTACACCTAGATTGTTGAGATATTTGAGGACTTGGTTCTTGAATACCCTT
AAGAAAAGACCAGTCGGAGGGTGTAAGGTCGTCCAGATTCGGAAGGTTAGAAAACACTTG
TGAATTCCCAGAGCTTTCCGTAGGTTGTAGTTGAAATGGATCCTGAGTGTTATTATGTCC
ATGTTCGTCGTGAATGGACGGTTGTCGTGGTTGAGGATCTTGAAATAGAGGGGATTTGGA
ACCTTCCAGATATAGACGCCATTCTTTGCTTGAGCTGCAGTGATGCGTTCCCCTGTGCGA
GAATCCATGGTTGTGGCAGTTGATAGAGAGATAATAAGAACACCCGCATTCAAGATCTAC
TCTCCTCCTCCTGATGCGTCTCTTCGCTTCCCTGTGCTGTACTTTGATTGGTACCCGAGT
ACAACGGTTCGGTGAGAAAGACGAATGCTGCAT
>GU112046
TTAAGTGAGATTACACCTAGATTGTTGAGATATTTGAGGACTTGGGTTTTGAATACCCTT
AAGAAAAGACCAGTCGGAGGGTGTAAGGTCGTCCAGATTCGGAAGGTTAGAAAACACTTG
TGTATTCCCAGAGCTTTCCGTAGGTTGTAGTTGAAATGGATCCTGAGTGTTATTATGTCC
ATGTTCGTCGTGAATGGACGGTTGTCGTGGTTGAGGATCTTGAAATATAGGGGATTTGGA
ACCTTCCAGATATAGACGCCATTCTTTGCTTGAGCTGCAGTGATGCGTTCCCCTGTGCGA
GAATCCATGGTTGTGGCAGTTGATACAGAGATAATAAGAACACCCGCATTCAAGATCTAC
TCTCCTCCTCCTGATGCGTCTCTTCGCTTCCCTGTGCTGTACTTTGATTGGTACCCGAGT
ACAACGGTTCGGTGAGAAAGACGAATGCTGCAT
>GU112039
TTAAGTGAGATTACACCTAGATTGTTGAGATACTTGAGTACTTGGTTCTTGAAGACCCTT
AAGAAAAGACCAGTCGGAGGGTGTAAGGTCGTCCAGATTCGGAAGGTTAGAAAACACTTG
TGTATTCCCAGAGCTTTTCGTAGGTTGTAGTTGAAATGGATCCTGAGTGTTATTATGTCC
ATGTTCGTCGTGAATGGACGGTTGTCGTGGTTGAGGATCTTGAAATAGAGGGGATTTGGA
ACCTTCCAGATATAGACGCCATTCTTTGCTTGAGCTGCAGTGATGCTTGCCCCTGTGCGA
GAATCCATGGTTGTGGCAGTTGATAGAGAGATAATAAGAACACCCGCATTCAAGATCTAC
TCTCCTCCTCCTGATGCGTCTCTTCGCTTCCCTGTGTTGTACTTTGATTGGTACCCGAGT
ACAACGGTTTGGTGAGAAAGACGAATGCTGCAT
>GU112038
TTAAGTGAGATTACACCTAGATTGTTGAGATACTTGAGTACTTGGTTCTTGAAGACCCTT
AAGAAAAGACCAGTCGGAGGGTGTAAGGTCGTCCAGATTCGGAAGGTTAGAAAACACTTG
TGTATTCCCAGAGCTTTTCGTAGGTTGTAGTTGAAATGGATCCTGAGTGTTATTATGTCC
ATGTTCGTCGTGAATGGACGGTTGTCGTGGTTGAGGATCTTGAAATAGAGGGGATTTGGA
ACCTTCCAGATATAGACGCCATTCTTTGCTTGAGCTGCAGTGATGCTTGCCCCTGTGCGA
GAATCCATGGTTGTGGCAGTTGATAGAGAGATAATAAGAACACCCGCATTCAAGATCTAC
TCTCCTCCTCCTGATGCGTCTCTTCGCTTCCCTGTGTTGTACTTTGATTGGTACCCGAGT
ACAACGGTTTGGTGAGAAAGACGAATGCTGCAT
>GU112041
TTAAGTGAGATTACACCTAGATTGTTGAGATACTTGAGTACTTGGTTCTTGAAGACCCTT
AAGAAAAGACCAGTCGGAGGGTGTAAGGTCGTCCAGATTCGGAAGGTTAGAAAACACTTG
TGTATTCCCAGAGCTTTTCGTAGGTTGTAGTTGAAATGGATCCTGAGTGTTATTATGTCC
ATGTTCGTCGTGAATGGACGGTTGTCGTGGTTGAGGATCTTGAAATAGAGGGGATTTGGA
ACCTTCCAGATATAGACGCCATTCTTTGCTTGAGCTGCAGTGATGCTTGCCCCTGTGCGA
GAATCCATGGTTGTGGCAGTTGATAGAGAGATAATAAGAACACCCGCATTCAAGATCTAC
TCTCCTCCTCCTGATGCGTCTCTTCGCTTCCCTGTGTTGTACTTTGATTGGTACCCGAGT
ACAACGGTTTGGTGAGAAAGACGAATGCTGCAT
>GU112031
TTAAGTGAGATTACACCTAGATTGTTGAGGTACTTGAGTACTTGGGTTTTGAATACCCTT
AAGAAAAGGCCAGTCGGAGGGTGTAAGGTCGTCCAGATTCGGAAGGTTAGAAAACACTTG
TGTATTCCCAGAGCTTTCCGTAGGTTGTAGTTGAAATGGATCCTGAGTGTTATTATGTCC
ATGTTCGTCGTGAATGGACGGTTGTCGTGGTTGAGGATCTTGAAATACAGGGGATTTGGA
ACCTTCCAGATATCGACTCCATTCTTTGCTTGACCTGCAGTGATGCTTGCCCCTGTACGG
GAATCCATGGTTGTGGCCTTTGATGGAGAGATTATAAGAACACCCGCAATCAAGATCTAC
TCTCCTCCTCCTGATGCGTCTCCTCGCTTCCCTGTGTTGTACTTTGATTGGCACCCGAGT
ACAACGGTTCGGTGAGAAAGACGAATGCTGCAT
>GU112040
TTAAGTGAGATTACACCTAGATTGTTGAGATACTTGAGTACTTGGTTCTTGAAGACCCTT
AAGAAAAGACCAGTCGGAGGGTGTAAGGTCGTCCAGATTCGGAAGGTTAGAAAACACTTG
TGTATTCCCAGAGCTTTTCGTAGGTTGTAGTTGAAATGGATCCTGAGTGTTATTATGTCC
ATGTTCGTCGTGAATGGACGGTTGTCGTGGTTGAGGATCTTGAAATAGAGGGGATTTGGA
ACCTTCCAGATATAGACGCCATTCTTTGCTTGAGCTGCAGTGATGCTTGCCCCTGTGCGA
GAATCCATGGTTGTGGCAGTTGATAGAGAGATAATAAGAACACCCGCATTCAAGATCTAC
TCTCCTCCTCCTGATGCGTCTCTTCGCTTCCCTGTGTTGTACTTTGATTGGTACCCGAGT
ACAACGGTTTGGTGAGAAAGACGAATGCTGCAT
>GU112047
TTAAGTGAGATTACACCTAGATTGTTGAGATACTTGAGGACTTGGGTTTTGAATACCCTT
AAGAAAAGACCAGTCGGAGGGTGTAAGGTCGTCCAGATTCGGAAGGTTAGAAAACACTTG
TGTATTCCCAGAGCTTTCCGTAGGTTGTAGTTGAAATGGATCCTGAGTGTTATTATGTCC
ATGTTCGTCGTGAATGGACGGTTGTCGTGGTTGAGGATCTTGAAATAGAGGGGATTTGGA
ACCTTCCAGATATAGACGCCATTCTTTGCTTGAGCTGCAGTGATGCGTGCCCCTGTGCGA
GAATCCATGGTTGTGGCAGTTGATAGAGAGATAATAAGAACACCCGCATTCAAGATCTAC
TCTCCTCCTCCTGATGCGTCTCTTCGCTTCCCTGTGTTGTATTTTGATTGGTACCCGAGT
ACAACGGTTCGGTGAGAAAGACGAATGCTGCAT
>GU112048
TTAATTGAGATTACACCTAAATTGTTGAAATACTTGAGGACTTGGGTTTTGAATACCCTT
AAGAAAAGACCAATCGGAGGGTGTAAGGTCGTCCAGATTCGGAAGGTTAGAAAACACTTG
TGCACTCCCAGAGCTCTCCGAAGGTTGTAGTTGAATTGGATCCTGAGTGTTATTATGTCC
ATGTTCGTCGTGAATGGACGGTTGTCGTGGTTGAGGATCTTGAAATAGAGGGGATTTGGA
ACCTTCCAGATATAGACGCCATTCTTTGCTTGAGCTGCAGTGATGCGTGCCCCTGTGCGA
GAATCCATGGTTGTGGCAGTTGATAGAGAGATAATAAGAACACCCGCATTCAAGATCTAC
TCTCCTCCTCCTGATGCGTCTCTTCGCTTCCCTGTGCTGTATTTTGATTGGTACCCGAGT
ACAACGGTTCGGTGAGAAAGACGAATGCTGCAT
>GU112037
TTAATTGAGATTACACCTAGATTGTTGAGATACTTGAGGACTTGGGTTTTGAATACCCTT
AAGAAAAGACCAGTCGGAGGGTGTAAGGTCGTCCAGATTCGGAAGGTTAGAAAACACTTG
TGTATTCCCAGAGCTTTCCGTAGGTTGTAGTTGAAATGGATCCTGAGTTTTATTATGTCC
ATGTTCGTCGTGAATGGACGGTTGTCGTGGTTGAGGATCTTGAAATATAGGGGATTTGGA
ACCTTCCAGATATAGACGCCATTCTTTGCTTGAGCTGCAGTGATGCGTGCCCCTGTGCGA
GAATCCATGGTTGTGGCAGTTGATAGAGAGATAATAAGAACACCCGCATTCAAGATCTAC
TCTCCTCCTCCTGATGCGTCTCTTCGCTTCCCTGTGCTGTACTTTGATTGGTACCCGAGT
ACAACGGTTCGGTGAGAAAGACGAATGCTGCAT
>GU112034
TTAATTGAGATTACACCTAGATTGTTGAGATATTTGAGGACTTGGGTTTTGAATACCCTT
AAGAAAAGACCAGTCGGAGGGTGTAAGGTCGTCCAGATTCGGAAGGTTAGAAAACACTTG
TGTATTCCCAGAGCTTTCCGTAGGTTGTAGTTGAAATGGATCCTGAGTGTTATTATGTCC
ATGTTCGTCGTGAATGGACGGTTGTCGTGGTTGAGGATCTTGAAATAGAGGGGATTTGGA
ACCTTCCAGATATAGACGCCATTCTTTGCTTGAGCTGCAGTGATGCGTGCCCCTGTGCGA
GAATCCATGGTTGTGGCAGTTGATAGACAGATAATAAGAACACCCGCATTCAAGATCTAC
TCTCCTCCTCCTGATGCGTCTCTTCGCTTCCCTGTGCTGTACTTTGATTGGTATCCGAGT
ACAACGGTTCGGTGAGAAAGACGAATGCTGCAT
>GU112020
TTAAGTGAGATTACACCTAGATTGTTGAGATACTTGAGTACTTGGTTCTTGAAGACCCTT
AAGAAAAGACCAGTCGGAGGGTGTAAGGTCGTCCAGATTCGGAAGGTTAGAAAACACTTG
TGCACTCCCAGAGCTTTCCGAAGGTTGTAGTTGAATTGGATCCTCATTGTTATGATGTCC
ATGTTCGTCGTGAATGGACGGTTGTCGTGGCTGAGGATTTTGAAATAAAGGGGATTTGGA
ACCTCCCAGATAAAGACGCCATCCGTTGAATGAGCTGCAGTGATGCGTTCCCCTGTGCGA
GAATCCATGGTTGTGGCAGTTGATACTTAGGTAATAGCTGCATCCACACTCAAGGTCCAC
TCGTTTCCTCCTGTGCGCTCTCTTCGCTTCCCTGTGTTGAACTTTGATTGGTACCGGAGT
AGAGCGGCTGGGTGAGAAAGACGAATGTTGCAT
>GU112045
TTAGGTGAGATTACACCTACATTGTTGAGATATTTGAGGACTTGTGTTTTGAATACCCTT
AAGAAAAGACCAGTCTGAGGGTGTAAGGTCGTCCAGATTCGGAAGGTTAGAAAACACTTG
TGTATTCCCAGAGCTTTCCGTAGGTTGTAGTTGAAATGGATCCTGAGTGTTATTATGTCC
ATGTTCGTCGTGAATGGACGGTTGTCGTGGTTGAGGATCTTGAAATAGAGGGGATTTGGA
ACCTTCCAGATATAGACGCCATTCTTTGCTTGAGCTGCAGTGATGCGTGCCCCTGTGCGA
GAATCCATGGTTGTGGCAGTTGATAGAGAGATAATAAGAACACCCGCATTCAAGATCTAC
TCTCCTCCTCCTGATGCGTCTCTTCGCTTCCCTGTGCTGTATTTTGATTGGTACCCGAGT
ACAACGGTTCGGTGAGAAAGACGAATGCTGCAT
>GU112051
TTAAGTGAGATTACACCTAGATTGTTGAGATATTTGAGGACTTGGGTTTTGAATACCCTT
AAGAAAAGACCAGTCGGAGGGTGTAAGGTCGTCCAGATTCGGAAGGTTAGAAAACACTTG
TGTATTCCCAGAGCTTTCCGTAGGTTGTAGTTGAAATGGATCCTGAGTGTTATTATGTCC
ATGTTCGTCGTGAATGGACGGTTGTCGTGGTTGAGGATCTTGAAATAGAGGGGATTTGGA
ACCTTCCAGATATAGACGCCATTCTTTGCTTGAGCTGCAGTGATGCGTTCCCCTGTGCGA
GAATCCATGGTTGTGGCAGTTGATAGAGAGATAATAAGAACACCCGCATTCAAGATCTAC
TCTCCTCCTCCTGATGCGTCTCTTCGCTTCCCTGTGCTGTACTTTGATTGGTACCCGAGT
ACAACGGTTCGGTGAGAAAGACGAATGCTGCAT
>GU112026
TTAATTGAGATTACACCTAGATTGTTGAGATGTTTGAGGACTTGGGTTTTGAATACCCTT
AAGAAAAGACCAGTCGGAGGGTGTAAGGTCGTCCAGATTCGGAAGGTTAGAAAACACTTG
TGCACTCCCAGAGCTTTCCGAAGGTTGTAGTTGAATTGGATCCTCATTGTTATGATGTCC
ATGTTCGTCGTGAATGGACGGTTGTCGTGGCTGAGGATTTTGAAATAAAGGGGATTTGGA
ACCTCCCAGATAAAGACGCCATTCGTTGAATGAGCTGCAGTGATGCGTTCCCCTGTGCGA
GAATCCATGGTTGTGGCAGTTGATACTTAGGTAATAGCTGCATCCACACTCAAGGTCCAC
TCGTTTCCTCCTGTGCGCTCTCTTCGCTTCCCTGTGTTGAACTTTGATTGGTACCGGAGT
AGAGCGGTTGGGTGAGAAAGACGAATGTTGCAT
>GU112044
TTAATTGAAACTACACCGAGATTGTTGAGATATTTGAGGACTTGGGTTTTGAATACCCTT
AAGAAAAGACCAGTCGGAGGGTGTAAGGTCGTCCAGCTTCGGAAGGTTAGAAAACACTTG
TGTATTCCCAGAGCTTTCCGTAGGTTGTAGTTGAAATGGATCCTGAGTGTTATTATGTCC
ATGTTCGTCGTGAATGGACGGTTGTCGTGGTTGAGGATCCTGAAATAGAGGGGATTTGGA
ACCTTCCAGATATAGACGCCATTCTTTGCTTGAGCTGCAGTGATGCGTGCCCCTGTGCGA
GAATCCATGGTTGTGGCAGTTGATAGAGAGATAATAAGAACAGCCGCATTCAAGATCTAC
TCTCCTCCTCCTGATGCGTCTCTTCGCTTCCCTGTGCTGTACTTTGATTGGTACCCGAGT
ACAACGGTTCGGTGAGAAAGACGAATGCTGCAT
>GU112009
TTAATTGAGACTACACCGAGATTGTTGAGATATTTGAGGACTTGAGTTTTGAATACCCTT
AACAAAAGACCAGTCGGAGGGTGTAAGGTCGTCCAGATTCGGAAGGTTAGAAAACACTTG
TGTATTCCCAGAGCTTTCCGTAGGTTGTAGTTGAAATGGATCCTGAGTGTTATTATGTCC
ATGTTCGTCGTGAATGGACGGTTGTCGTGGTTGAGGATCTTGAAATAGAGGGGATTTGGA
ACCTTCCAGATATAGACGCCATTCTTTGCTTGAGCTGCAGTGATGCGTGCCCCTGTGCGA
GAATCCATGGTTGTGGCAGTTGATAGAGAGATAATAAGAACACCCGCATTCAAGATCTAC
TCTCCTCCTCCTGATGCGTCTCTGCGCTTCCCTGTGCTGTACTTTGATTGGTACCCGAGT
ACAACGGTTCGGTGAGAAAGACGAATGCTGCAT
>GU112018
TTAAGTGAGATTACACCTAGATTGTTGAGATACTTGAGTACTTGGTTTTTGAATACCCTT
AAGAAAAGACCAGTCGGAGGGTGTAAGGTCGTCCAGATTCGGAAGGTTAGAAAACACTTG
TGCACTCCCAGAGCTTTCCGAAGGTTGTAGTTGAATTGGATCCTCATTGTTATGATGTCC
ATGTTCGTCGCGAATGGACGGTTGTCGTGGCTGAGGATTTTGAAATAAAGGGGATTTGGA
ACCTCCCAGATAAAGACGCCATTCGTTGAATGAGCTGCAGTGATGCGTTCCCCTGTGCGA
GAATCCATGGTTGTGGCAGTTGATACTTAGGTAATAGCTGCATCCACACTCAAGGTCCAC
TCGTTTCCTCCTGTGCGCTCTCTTCGCTTCCCTGTGTTGAACTTTGATTGGTACCGGAGT
AGAGCGGTTGGGTGAGAAAGACGAATGTTGCAT
>GU112052
TTAATTGAAACTACACCGAGATTGTTGAGATATTTGAGGACTTGGGTTTTGAATACCCTT
AAGAAAAGACCAGTCTGAGGGTGTAAGGTCGTCCAGATTCGGAAGGTTAGAAAACACTTG
TGTATTCCCAGAGCTTTCCGTAGGTTGTAGTTGAAATGGATCCTGAGTGTTATTATGTCC
ATGTTCGTCGTGAATGGACGGTTGTCGTGGTTTAGGATCTTGAAATAGAGGGGATTTGGA
ACCTTCCAGATATAGACGCCATTCTTTGCTTGAGCTGCAGTGATGCGTGCCCCTGTGCGA
GAATCCATGGTTGTGGCAGTTGATAGAGAGATAATAAGAACACCCGCATTCAAGATCTAC
TCTCCTCCTCCTGATGCGTCTCTTCGCTTCCCTGTGCTGTACTTTGATTGGTACCCGAGT
ACAACGGTTCGGTGAGAAAGACGAATGCTGCAT
>GU112035
TTAATTGAAACTACACCGAGATTGTTGAGATATTTGAGGACTTGGGTTTTGAATACCCTT
AAGAAAAGACCAGTCTGAGGGTGTAAGGTCGTCCAGATTCGGAAGGTTAGAAAACACTTG
TGTACTCCCAGAGCTTTCCGTAGGTTGTAGTTGAAATGGATCCTGAGTGTTATTATGTCC
ATGTTCGTCGTGAATGGACGGTTGTCGTGGTTGAGGATCTTGAAATAGAGGGGATTTGGA
ACCTTCCAGATATAGACGCCATTCTTTGCTTGAGCTGCAGTGATGCGTGCCCCTGTGCGA
GAATCCATGGTTGTGGCAGTTGATAGAGAGATAATAAGAACACCCGCATTCAAGATCTAC
TCTCCTCCTCCTGTGCGCTCTCTTCGCTTCCCTGTGCTGTACTTTGATTGGTACCCGAGT
ACAACGGTTCGGTGAGAAAGACGAATGCTGCAT
>GU112019
TTAAGTGAGATTACACCTAGATTGTTGAGATACTTGAGTACTTGGTTTTTGAAGACCCTT
AAGAAAAGACCAGTCGGAGGGTGTAAGGTCGTCCAGATTCGGAAGGTTAGAAAACACTTG
TGCACTCCCAGAGCTTTCCGAAGGTTGTAGTTGAATTGGATCCTCATTGTTATGATGTCC
ATGTTCGTCGTGAATGGACGGTTGTCGTGGCTGAGGATTTTGAAATAAAGGGGATTTGGA
ACCTCCCAGATAAAGACGCCATTCGTTGAATGAGCTGCAGTGATGCGTTCCCCTGTGCGA
GAATCCATGGTTGTGGCAGTTGATACTTAGGTAATAGCTGCATCCACACTCAAGGTCCAC
TCGTTTCCTCCTGTGCGCTCTCTTCGCTTCCCTGTGTTGAACTTTGATTGGTACCGGAGT
AGAGTGGTTGGGTGAGAAAGACGAATGTTGCAT
>GU112025
TTAATTGAGATTACACCTAGATTGTTGAGATGTTTGAGGACTTGGGTTTTGAATACCCTT
AAGAAAAGACCAGTCGGAGGGTGTAAGGTCGTCCAGATTCGGAAGGTTAGAAAACACTTG
TGCACTCCCAGAGCTTTCCGAAGGTTGTAGTTGAATTGGATCCTCATTGTTATGATGTCC
ATGTTCGTCGTGAATGGACGGTTGTCGTGGCTGAGGATTTTGAAATAAAGGGGATTTGGA
ACCTCCCAGATAAAGACGCCATTCGTTGAATGAGCTGCAGTGATGCGTTCCCCTGTGCGA
GAATCCATGGTTGTGGCAGTTGATACTTAGGTAATAGCTGCATCCACACTCAAGGTCCAC
TCGTTTCCTCCTGTGCGCTCTCTTCGCTTCCCTGTGTTGAACTTTGATTGGTACCGGAGT
AGAGCGGTTGGGTGAGAAAGACGAATGTTGCAT
>GU112043
TTAATTGGAACTACACCGAGATTGTTGAGATATTTGAGGACTTGGGTTTTGAATACCCTT
AAGAAAAGACCAGTTGGAGGGTGTAAGGTCGTCCAGATTCGGAAGGTTAGAAAACACTTG
TGTATTCCCAGAGCTTTCCGTAGGTTGTAGTTGAAATGGATCCTGAGTGTTATTATGTCC
ATGTTCGTCGTGAATGGACGGTTGTCGTGGTTGAGGATCTTGAAATAGAGGGGATTTGGA
ACCTTCCAGATATAGACGCCATTCTTTGCTTGAGCTGCAGTGATGCGTTCCCCTGTGCGA
GAATCCATGGTTGTGGCAGTTGATAGAGAGATAATAAGAACAGCCGCATTCAAGATCTAC
TCTCCTCCTCCTGATGCGTCTCTTCGCTTCCCTGTGCTGTACTTTGATTGGTACCCGAGT
ACAACGGTTCGGTGAGAAAGACGAATGCTGCAT
>GU112016
TTAAGTGAGATTACACCTAGATTGTTGAGATACTTGAGTACTTGGGTTTTGAATACCCTT
AAGAAAAGACCAGTCGGAGGGTGTAAGGTCGTCCAGATTCGGAAGGTTAGAAAACACTTG
TGCACTCCCAGAGCTTTCCGAAGGTTGTAGTTGAATTGGATCCTCATTGTTATGATGTCC
ATGTTCGTCGTGAATGGACGGTTGTCGTGGCTGAGGATTTTGAAATAAAGGGGATTTGGA
ACCTCCCAGATAAAGACGCCATTCGTTGAATGAGCTGCAGTGATGCGTTCCCCTGTGCGA
GAATCCATGGTTGTGGCAGTTGATACTTAGGTAATAGCTGCATCCACACTCAAGGTCCAC
TCGTTTCCTCCTGTGCGCTCTCTTCGCTTCCCTGTGTTGAACTTTGATTGGTACCGGAGT
AGAGCGGTTGGGTGAGAAAGACGAATGTTGCAT
>JQ326267
TTAATTGAAACTACACCGAGATTGTTGAGATATTTGAGGACTTGGGTTTTGAATACCCTT
AAGAAAAGACCAGTCTGAGGGTGTAAGGTCGTCCAGATTCGGAAGGTTAGAAAACACTTG
TGTATTCCCAGAGCTTTCCGTAGGTTGTAGTTGAAATGGATCCTGAGTGTTATTATGTCC
ATGTTCGTCGTGAATGGACGGTTGTCGTGGCTGAGGATTTTGAAATAAAGGGGATTTGGA
ACCTTCCAGATATAGACGCCATTCGTTGAATGAGCTGCAGTGATGCGTTCCCCTGTGCGA
GAATCCATGGTTGTGGCAGTTGATAGAGAGATAATAACTGCATCCGCACTCAAGGTCCAC
TCTCCTCCTCCTGATGCGTCTCTTCGCTTCCCTGTGTTGAACTTTGATTGGTACCGGAGT
AGAGCGGTTGGGTGAGAAAGACGAATGTTGCAT
>KT390461
TTAATTGAGATTACACCTAGATTGTTGAGATACTTGAGGACTTGGGTCTTGAATACCCTT
AAGAAAAGACCAGTCGGAGGGTGTAAGGTCGTCCAAATTCGGTAGGTCAGAAAACATTTG
TGCACTCCCAGAGCTCTCCGGAGGTTGTAGTTGAATTGGATCCTGATCGTGAGTATGTCC
ATGTTCGTCGTGAATGGACGGTTGTCGTGGCTGAGGATCTTGAAATAGAGGGGATTTGGA
ACCTCCCAGATATAGGCGCCATTTAATGCTTGAGCTGCAGTGATGCGTTCCCCTGTGCGA
GAATCCATGGTTGTGGCAGTTGATACTTAGGTAATAGCTGCATCCACACTCAAGGTCCAC
TCGTTTCCTCCTGTGCGCTCTCTTCGCTTCCCTGTGTTGAACTTTGATTGGTACCGGAGT
AGAGCGGTTGGGTGAGAAAGACGAATGTTGCAT
>GU112030
TTAAGTGAGATTACACCTAGATTGTTGAGATATTTGAGGACTTGGGTTTTGAATACCCTT
AAGAAAAGACCAGTCGGAGGGTGTAAGGTCGTCCAGATTCGGAAGGTTAGAAAACACTTG
TGTATTCCCAGAGCTTTCCGTAGGTTGTAGTTGAATTGGATCCTCATTGTTATGATGTCC
ATGTTCGTCGTGAATGGACGGTTGTCGTGGCTGAGGATTTTGAAATAAAGGGGATTTGGA
ACCTCCCAGATAAAGACGCCATTCGTTGAATGAGCTGCAGTGATGCGTTCCCCTGTGCGA
GAATCCATGGTTGTGGCAGTTGATAGTTAGGTAATAGGTGCATCCACACTCAAGGTCCAC
TCTTTTCCTCCTGATGCGTCTCTTCGCTTCCCTGTGTTGAACTTTGATTGGTACCGGAGT
AGAGCGGTTGGGTGAGAAAGACGAATGTTGCAT
>GU112022
TTAAGTGAGATTACACCTAGATTGTTGAGATACTTGAGTACTTGGTTCTTGAAGACCCTT
AAGAAAAGACCAGTCGGAGGGTGTAAGGTCGTCCAGATTCGGAAGGTTAGAAAACACTTG
TGCACTCCCAGAGCTTTCCGAAGGTTGTAGTTGAATTGGATCCTCATTGTTATGATGTCC
ATGTTCGTCGTGAATGGACGGTTGTCGTGGCTGAGGATCTTGAAATAAAGGGGATTTGGA
ACCTCCCAGATAAAGACGCCATTCGTTGAATGAGCTGCAGTGATGCGTTCCCCTGTGCGA
GAATCCATGGTTGTGGCAGTTGATACTTAGGTAATAGCTGCATCCACACTCAAGGTCCAC
TCGTCTCCTCCTGAGCGCTCTCTTCGCTTCCCTGTGTTGAACTTTGATTGGTACCCGAGT
ACAACGGTTCGGTGAGAAAGACGAATGCTGCAT
>GU112050
TTAATTGAGATTACACCTAGATTGTTGAGATACTTGAGGACTTGGGTTTTGAATACCCTT
AAGAAAAGACCAGTCTGAGGGTGTAAGGTCGTCCAGATTCGGAAGGTCAGAAAACACTTG
TGCACTCCCAGAGCTCTCCGAAGGTTGTAGTTGAATTGGATCCTGATTGTTATTATGTCC
ATGTTCGTCGTGAATGGACGGTCGTCGTGGCTGAGGATCTTGAAATAGAGGGGATTTGGA
ACCTCCCAGATAAAGACGCCATTCCTTGTATGAGCTGCAGTGATGCGTTCCCCTGTGCGA
GAATCCATGGTTGAAGCAGTTAATGGATAGATAATAAGAACACCCGCATTCAAGATCTAC
TCTCTTCCTCCTGATGCGTCTCTTCGCTTCCCTGTGCTGTACTTTGATTGGTACCTGAGT
ACAATGGTCCTTCGAGGGTGACGAAGATCGCAT
>GU112015
TTAAGTGAGATTACACCTAGATTGTTGAGATACTTGAGTACTTGGGTTTTGAATACCCTT
AAGAAAAGACCAGTCGGAGGGTGTAAGGTCGTCCAGATTCGGAAGGTTAGAAAACACTTG
TGCACTCCCAGAGCTTTCCGAAGGTTGTAGTTGAATTGGATCCTCATTGTTATGATGTCC
ATGTTCGTCGTGAATGGACGGTTGTCGTGGCTGAGGATTTTGAAATAAAGGGGATTTGGA
ACCTCCCAGATAAAGACGCCATTCGTTGAATGAGCTGCAGTGATGCGTTCCCCTGTGCGA
GAATCCATGGTTGTGGCAGTTGATACTTAGGTAATAGCTGCATCCACACTCAAGGTCCAC
TCGTTTCCTCCTGTGCGCTCTCTTCGCTTCCCTGTGTTGAACTTTGATTGGTACCGGAGT
AGAGCGGTTGGGTGAGAAAGACGAATGTTGCAT
>GU112032
TTAAGTGAAACTACACCGAGATTGTTGAGATATTTGAGGACTTGGGTTTTGAATACCCTT
AAGAAAAGACCAGTCGGAGGGTGTAAGGTCGTCCAGATTCGGAAGGTTAGAAAACACTTG
TGCACTCCCAGAGCTTTCCGAAGGTTGTAGTTGAAATGGATCCTCATTGTTATTATGTCC
ATGTTCGTCGTGAATGGACGGTTGTCGTGGCTGAGGATTTTGAAATAAAGGGGATTTGGA
ACCTCCCAAATATAGACGCCATTCTTTGAATGAGCTGCAGTGACGCGTGCCCCTGTGCGA
GAATCCATGGTTGTGGCAGTTGATACATAGGTAATAACTGCATCCACACTCAAGGTCCAC
TCTCCTCCTCCTGAGCCCTCTCTTCGCTTCCCTGTGCTGTATTTTGATTGGTACCCGAGT
ACAACGGTTCGGTGAGAAAGACAAATGCTGCAT
>GU112036
TTAATTGAAACTACACCGAGATTGTTGAGATATTTGAGGACTTGGGTTTTGAATACCCTT
AAGAAAAGACCAGTCGGAGGGTGTAAGGTCGTCCAGATTCGGAAGGTTAGAAAACACTTG
TGTATTCCCAGAGCTTTCCGTAGGTTGTAGTTGAAATGGATCCTGAGTGTTATTATGTCC
ATGTTCGTCGTGAATGGACGGTTGTCGTGGTTGAGGATCTTGAAATAGAGGGGATTTGGA
ACCTTCCAGATATAGACGCCATTCTTTGCTTGAGCTGCAGTGATGCGTGCCCCTGTGCGA
GAATCCATGGTTGTGGCAGTTGATAGAGAGATAATAAGAACACCCGCATTCAAGATCTAC
TCTCCTCCTCCTGATGCGTCTCTTCGCTTCCCTGTGCTGTACTTTGATTGGTACCCGAGT
ACAACGGTTCGGTGAGAAAGACGAATGCTGCAT
>GU112021
TTAAGTGAGATTACACCTAGATTGTTGAGATACTTGAGTACTTGGTTCTTGAAGACCCTT
AAGAAAAGACCAGTCGGAGGGTGTAAGGTCGTCCAGATTCGGAAGGTTAGAAAACACTTG
TGCACTCCCAGAGCTTTCCGAAGGTTGTAGTTGAATTGGATCCTCATTGTTATGATGTCC
ATGTTCGTCGTGAATGGACGGTTGTCGTGGCTGAGGATTTTGAAATAAAGGGGATTTGGA
ACCTCCCAGATAAAGACGCCATCCGTTGAATGAGCTGCAGTGATGCGTTCCCCTGTGCGA
GAATCCATGGTTGTGGCAGTTGATACTTAGGTAATAGCTGCATCCACACTCAAGGTCCAC
TCGTTTCCTCCTGTGCGCTCTCTTCGCTTCCCTGTGTTGAACTTTGATTGGTACCGGAGT
AGAGCGGCTGGGTGAGAAAGACGAATGTTGCAT
>GU112053
TTAATTGAAACTACACCGAGATTGTTGAGATATTTGAGGACTTGGGTTTTGAATACCCTT
AAGAAAAGACCAGTCGGAGGGTGTAAGGCTGTCCAGATTCGGAAGGTTAGAAAACACTTG
TGTATTCCCAGAGCTTTCCGTAGGTTGTAGTTGAAATGGATCCTGAGTGTTATTATGTCC
ATGTTCGTCGTGAATGGACGGTTGTCGTGGTTGAGGATCTTGAAATAGAGGGGATTTGGA
ACCTTCCAGATATAGACGCCATTCTTTGCTTGAGCTGCAGTGATGCGTGCCCCTGTGCGA
GAATCCATGGTTGTGGCAGTTGATAGAGAGATAATAAGAACACCCGCATTCAAGATCTAC
TCTCCTCCTCCTGATGCGTCTCTTCGCTTCCCTGTGCTGTACTTTGATTGGTACCCGAGT
ACAACGGTTCGGTGAGAAAGACGAATGCTGCAT
>GU112023
TTAAGTGAGATTACACCTAGATTGTTGAGATACTTGAATACTTGGGTTTTGAATACCCTT
AAGAAAAGACCAGTCTGAGGGTGTAAGGTCGTCCAGATTCGGAAGGTTAGAAAACACTTG
TGCACTCCCAGAGCTTTCCGTAGGTTGTAGTTGAATTGGATCCTCATTGTTATGATGTCC
ATGTTCGTCGTGAATGGACGGTTGTCGTGGCTGAGGATTTTGAAATAAAGGGGATTTGGA
ACCTTCCAGATATAGACGCCATTCGTTGAATGAGCTGCAGTGATGCGTTCCCCTTTGCGA
GAATCCATGGTTGTGGCAGTTGATACTTAGGTAATAGCTGCATCCACACTCAAGGTCCAC
TCGTTTCCTCATGTGCGCTCTCTTCGCTTCCCTGTGTTGAACTTTGATTGGTACCGGAGT
AGAGCGGTTGGGTGAGAGAGACGAATGTTGCAT
>GU112017
TTAAGTGAGATTACACCTAGATTGTTGAGATACTTGAGTACTTGGGTTTTGAATACCCTT
AAGAAAAGACCAGTCGGAGGGTGTAAGGTCGTCCAGATTCGGAAGGTTAGAAAACACTTG
TGCACTCCCAGAGCTTTCCGAAGGTTGTAGTTTAATTGGATCCTCATTGTTATGATGTCC
ATGTTCGTCGTGAATGGACGGTTGTCGTGGCTGAGGATTTTGAAATAAAGGGGATTTGGA
ACCTCCCAGATAAAGACGCCATTCGTTGAATGAGCTGCAGTGATGCGTTCCCCTGTGCGA
GAATCCATGGTTGTGGCAGTTGATACTTAGGTAATAGCTGCATCCACACTCAAGGTCCAC
TCGTTTCCTCCTGTGCGCTCTCTTCGCTTCCCTGTGTTGAACTTTGATTGGTACCGGAGT
AGAGCGGTTGGGTGAGAAAGACGAATGTTGCAT
>GU112008
TTAAGTGAGATTACACCGAGATTGTTGAGATACTTGAGTACTTGGGTTTTGAATACCCTT
AAGAAAAGACCAGTCGGAGGGTGTAAGGTCGTCCAGATTCGGAAGGTTAGAAAACACTTG
TGCACTCCCAGAGCTTTCCGTAGGGGTAAGGTAAAATGGATCCTGAGTGTTATTATGTCC
ATGTTCGTGGGGAATGGACTGTTGTCGTGGTTGAGGATTTTGAAATAGAGGGGATTGGGA
CCCTTCCAGATATAGACGCCATTCTTTGCATAAGCTGCAGTGATGGGTACCCCTGGGGGA
GAATCCATTGTTGTGCCAGTTGATAAAGAGATAATAAGAACACCCGCATTCAAGATCTAC
TCTCCTCCTCCTGATGTGTCTTTTCGCTTCCATGTGCTGTACTTTGATTGGTACCCGAGT
ACAACGGTTCGGTGAGAAAGACGAATTCTGCAT
>JQ326265
TTAATTGAAACTACACCGAGATTGTTGAGATATTTGAGGACTTGGGTTTTGAATACCCTT
AAGAAAAGACCAGTCGGAGGGTGTAAGGTCGTCCAGATTCGGAAGGTTAGAAAACACTTG
TGCACTCCCAGAGCTTTCCGAAGGTTGTAGTTGAATTGGATCCTCATTGTTATGATGTCC
ATGTTCGTCGTGAATGGACGGTTGTCGTGGCTGAGGATTTTGAAATAAAGGGGATTTGGA
ACCTCCCAGATAAAGACGCCATTCGTTGAATGAGCTGCAGTGATGCGTTCCCCTGTGCGA
GAATCCATGGTTGTGGCAGTTGATACTTAGGTAATAGCTGCATCCACACTCAAGGTCCAC
TCGTTTCCTCCTGTGCGCTCTCTTCGCTTCCCTGTGTTGAACTTTGATTGGTACCGGAGT
AGAGCGGTTGGGTGAGAAAGACGAATGTTGCAT
>GU112028
TTAATTGAGATTACACCTAGATTGTTGAGATATTTGAGGACTTGGGTTTTGAATACCCTT
AAGAAAAGACCAGTCTGAGGGTGTAAGGTCGTCCAGATTCGGAAGGTTAGAAAACACTTG
TGCATTCCCAGAGCTTTCCGAAGGTTGTAGTTGAAATGGATCCTGAGTGTTATGATGTCC
ATGTTCGTCGTGAATGGACGGTTCTCGTGGCTGAGGATTTTGAAATAAAGGGGATTTGGA
ACCTTCCAGATAAAGACGCCATTCGTTGAATGAGCTGCAGTGATGCGTTCCCCTGTGCGA
GAATCCATGGTTGTGGCAGTTGATAGTTAGGTAATAGGAGCATCCGCATTCAAGGTCCAC
TCGTTTCCTCCTGAGGGGTCTCTTCGCTTCCCTGTGTTGAACTTTGATTGGTACCGGAGT
ACAGCGGTTCGGTGAGAAAGACGAATGCTGCAT
>GU112027
TTAATTGAGACTACACCTAGATTGTTGAGATACTTGAGTACTTGGGTTTTGAATACCCTT
AAGAAAAGACCAGTCTGAGGGTGTAAGGTCGTCCAGATTCGGAAGGTTAGAAAACACTTG
TGCACTCCCAGAGCTTTCCGAAGGTTGTAGTTGAATTGGATCCTCATTGTTATGATGTCC
ATGTTCGTCGTGAATGGACGGTTGTCGTGGCTGAGGATCTTGAAATAGAGGGGATTTGGA
ACCTCCCAGATATAGACGCCATTCGTTGAATGAGCTGCAGTGATGCGTGCCCCTGTGCGA
GAATCCATGGTTGTGGCAGTTGATAGAGAGGTAATAGGAGCATCCGCACTCAAGGTCCAC
TCGTCTCCTCCTGAGCGGTCTCTTCGCTTCCCTGTGCTGAACTTTGATTGGTACCGGAGT
AGAGCGGTTGGGTGAGAAAGACGAATGTTGCAT
>GU112054
TTAATTGAGATTACACCTAGATTGTTGAGATATTTGAGGACTTGGGTTTTGAATACCCTT
AAGAAAAGACCAGTCGGAGGGTGTAAGGTCGTCCAGATTCGGAAGGTTAGAAAACACTTG
TGCACTCCCAGAGCTTTCCGAAGGTTGTAGTTGAATTGGATCCTCATTGTTATGATGTCC
ATGTTCGTCGTGAATGGACGGTTGTCGTGGTTGAGGATTTTGAAATAAAGGGGATTTGGA
ACCTCCCAGATAAAGACGCCATTCGTTGAATGAGCTGCAGTGATGCGTTCCCCTGTGCGA
GAATCCATGGTTGTGGCAGTTGATACTTAGGTAATAGCTGCATCCACACTCAAGATCTAC
TCTCTTCCTCCTGTGCGCTCTCTTCGCTTCCCTGTGTTGAACTTTGATTGGTACCCGAGT
ACAACGGTTGGGTGAGGAAGACGAATGCTGCAT
>GU112029
TTAAGTGAGATTACACCTAGATTGTTGAGATATTTGAGGACTTGGGTTTTGAATACCCTT
AAGAAAAGACCAGTCGGAGGGTGTAAGGTCGTCCAGATTCGGAAGGTTAGAAAACACTTG
TGTATTCCCAGAGCTTTCCGTAGGTTGTAGTTGAATTGGATCCTCATTGTTATGATGTCC
ATGTTCGTCGTGAATGGACGGTTGTCGTGGCTGAGGATTTTGAAATAAAGGGGATTTGGA
ACCTTCCAGATAAAGACGCCATTCGTTGAATGAGCTGCAGTGATGCGTTCCCCTGTGCGA
GAATCCATGGTTGTGGCAGTTGATAGTTAGGTAATAGGTGCATCCGCACTCAAGGTCCAC
TCTTTTCCTCCTGTGGCGTCTCTTCGCTTCCCTGTGTTGAACTTTGATTGGTACCGGAGT
AGAGCGGTTGGGTGAGAAAGACGAATGTTGCAT
>GU112042
TTAATTGGAACTACACCGAGATTGTTGAGATATTTGAGGACTTGGGTTTTGAATACCCTT
AAGAAAAGACCAGTTGGAGGGTGTAAGGTCGTCCAGATTCGGAAGGTTAGAAAACACTTG
TGTATTCCCAGAGCTTTCCGTAGGTTGTAGTTGAAATGGATCCTGAGTGTTATTATGTCC
ATGTTCGTCGTGAATGGACGGTTGTCGTGGTTGAGGATCTTGAAATAGAGGGGATTTGGA
ACCTTCCAGATATAGACGCCATTCTTTGCTTGAGCTGCAGTGATGCGTTCCCCTGTGCGA
GAATCCATGGTTGTGGCAGTTGATAGAGAGATAATAAGAACAGCCGCATTCAAGATCTAC
TCTCCTCCTCCTGATGCGTCTCTTCGCTTCCCTGTGCTGTACTTTGATTGGTACCCGAGT
ACAACGGTTCGGTGAGAAAGACGAATGCTGCAT
>GU112024
TTAAGTGAGATTACACCTAGATTGTTGAGATATTTGAGGACTTGGGTTTTGAATACCCTT
AAGAAAAGACCAGTCGGAGGGTGTAAGGTCGTCCAGATTCGGAAGGTTAGAAAACACTTG
TGCACTCCCAGAGCTTTCCGAAGGTTGTAGTTGAATTGGATCCTCATTGTTATGATGTCC
ATGTTCGTCGTGAATGGACGGTTGTCGTGGCTGAGGATTTTGAAATAAAGGGGATTTGGA
ACCTCCCAGGTAAAGACGCCATTCGTTGAATGTGCTGCAGTGATGCGTTCCCCTGCGCGA
GAATCCATGGTTGTGGCAGTTGATACTTAGGTAATAGCCGCATCCACACTCAAGGTCCAC
TCGTTTCCTCCTGTGCGCTCTCTTCGCTTCCCTGTGTTGAACTTTGATTGGTACCGGAGT
AGAGCGGTTGGGTGAGAAAGACGAATGTTGCAT
>JQ359503
TTAAGTGAGATTACACCTAGATTGTTGAGATATTTGAGGACTTGGGTTTTGAATACCCTT
AAGAAAAGACCAGTCGGAGGGTGTAAGGTCGTCCAGATTCGGAAGGTTAGAAAACACTTG
TGTAGTCCCAGAGCTTTCCGAAGGTTGTAGTTGAAATGGATCCTGAGTGTTATGATGTCC
ATGTTCGTCATGAATGGACGGTTGTCGTGGCTGAGGATCTTGAAATAGAGGGGATTTGGA
ACCTTCCAGATATAGACGCCATTCTTTGATTGAGCTGCAGTGATGCGTTCCCCTGTGCCA
GAATCCATGGTTGTGGCAGTTGATACTAAAGTAATAGGAGCATCCGCATTCAAGGTCCAC
TCGTTTCCTCCTGTGCGCTCTCTTCGCTTCCCTGTGTTGAACTTTGATTGGTACCGGAGT
AGAGCGGTTGGGTGAGAAAGACGAATGTTGCAT
>GU112013
TTAAGTGAGATTACACCTAGATTGTTGAGATATTTGAGGACTTGGGTTTTGAATACCCTT
AAGAAAAGGCCAGTCGGAGGGTGTAAGGTCGTCCAGATTCGGAAGGTTAGAAAACACTTG
TGCACTCCCAGAGCTTTCCGAAGGTTGTAGTTGAATTGGATCCTCATTGTTATGATGTCC
ATGTTCGTCGTGAATGGACGGTTGTCGTGGCTGAGGATTTTGAAATAAAGGGGATTTGGA
ACCTCCCAGATAAAGACGCCATTCGTTGAATGAGCTGCAGTGATGCGTTCCCCTGTGCGA
GAATCCATGGTTGTGGCAGTTGATACTTAGGTAATAGCTGCATCCACACTCAAGGTCCAC
TCGTTTCCTCCTGTGCGCTCTCTTCGCTTCCCTGTGTTGAACTTTGATTGGTACCGGAGT
AGAGCGGTTGGGTGAGAGAGACGAATGTTGCAT
>GU112049
TTAATTGAGATTACACCGAGATTTGTGAGATACTTGACGACTTGGGTTTTGAATACCCTT
AAAAAAAGACCAGTCCGAGGGTGTAAGGTCGTCCAGATTCGGTAGGTCAGAAAACACTTG
TGCACTCCCAGAGCTCTCCGAAGGTTGTAGTTGAATTGGATCCTGATCTTGATTATATCC
GTTTTCATCGTGAATGGACGGTTGTCGTGGCTGAGGATCTTGAAATAGAGGGGATTTGGA
ACTTCCCAGATATAGGCGCCATTCCATGCTTGAGCTGCAGTGATGGGTTCCCCTGTGCGT
AAATCCATGGTTGAAGCAGTTGATAGACAGATAATAAGAACACCCGCACTCAAGATCGAC
TCTCCTCCTCCTGTTGCGCCTCTTCGCTTCCCTGTGCTGTACTTTGATTGGTACCTGAGT
ATAGTGGTCCTTCGAGGGTGACGAAGATCGCAT
>GU112014
TTAAGTGAGATTACACCTAGATTGTTGAGATACTTGAGTACTTGGGTTTTGAATACCCTT
AAGAAAAGACCAGTCTGAGGGTGTAAGGTCGTCCAGATTCGGAAGGTTAGAAAACACTTG
TGCACTCCCAGAGCTTTCCGAAGGTTGTAGTTGAATTGGATCCTCATTGTTATGATGTCC
ATGTTCGTCGTGAATGGACGGTTGTCGTGGCTGAGGATTTTGAAATAAAGGGGATTTGGA
ACCTCCCAGATAAAGACGCCATTCGTTGAATGAGCTGCAGTGATGCGTTCCCCTGTGCGA
GAATCCATGGTTGTGGCAGTTGATACTTAGGTAATAGCTGCATCCACACTCAAGGTCCAC
TCGTTTCCTCCTGTGCGCTCTCTTCGCTTCCCTGTGTTGAACTTTGATTGGTACCGGAGT
AGAGCGGTTGGGTGAGAGAGACGAATGTTGCAT
>GU112012
TTAAGTGAGATTACACCTAGATTGTTGAGATACTTGAGTACTTGGGTTTTGAATACCCTT
AAGAAAAGACCAGTCTGAGGGTGTAAGGTCGTCCAGATTCGGAAGGTTAGAAAACACTTG
TGCACTCCCAGAGCTTTCCGAAGGTTGTAGTTGAATTGGATCCTCATTGTTATGATGTCC
ATGTTCGTCGTGAATGGACGGTTGTCGTGGCTGAGGATTTTGAAATAAAGGGGATTTGGA
ACCTCCCAGATAAAGACGCCATTCGTTGAATGAGCTGCAGTGATGCGTTCCCCTGTGCGA
GAATCCATGGTTGTGGCAGTTGATACTTAGGTAATAGCTGCATCCACACTCAAGGTCCAC
TCGTTTCCTCCTGTGCGCTCTCTTCGCTTCCCTGTGTTGAACTTTGATTGGTACCGGAGT
AGAGCGGTTGGGTGAGAGAGACGAATGTTGCAT
