# Supplementary material for: Gene Overlapping as a Modulator of Begomovirus Evolution
Source: Microorganisms. 2022 Feb 4;10(2):366. doi: 10.3390/microorganisms10020366 (PMC8875319; doi:10.3390/microorganisms10020366)
Supplement: Supplementary file 1 [file microorganisms-10-00366-s001.zip › File S1/Bhendi_yellow_vein_India_virus/DNA/DNA_AC5.fasta]

>GU112051
TTAGGTAAGATATGGATGGACGAGAACATCAAGACCAAGAACCATACGAATTCGGTGATG
TTTTTCCTTGTTCGTGATCGACGACCGACAGATAAACCACAAGATTTTGGTGAAGTATTT
AATATGTTTGATAACGAGCCCAGTACGGCCACCGTTAAGAACATGCATAGGGATCGGTAC
CAGGTGTTGAGGAAATGGCATGCAACCGTTACTGGTGGTCAATATGCATCGAAGGAACAG
GCGTTGGTTAAGAAGTTTATCAGGGTTAACAATTATGTTGTTTACAACCAGCAGGAGGCA
GGAAAATACGAGAATCACACCGAGAATGCATTGATGCTTTATATGGCTTGTACTCAT
>GU112016
TTAGGTAAGATATGGATGGACGAGAACATCAAGACCAAGAACCATACGAATTCGGTGATG
TTTTTCCTTGTTCGTGATCGACGACCGACAGATAAACCACAAGATTTTGGTGAAGTATTT
AATATGTTTGATAACGAGCCCAGTACGGCCACCGTTAAGAACATGCATAGGGATCGGTAC
CAGGTGTTGAGGAAATGGCATGCAACCGTTACTGGTGGTCAATATGCATCGAAGGAACAG
GCGTTGGTTAAGAAGTTTATCAGGGTTAACAATTATGTTGTTTACAACCAGCAGGAGGCA
GGAAAATACGAGAATCACACCGAGAATGCATTGATGCTTTATATGGCTTGTACTCAT
>GU112017
TTAGGTAAGATATGGATGGACGAGAACATCAAGACCAAGAACCATACGAATTCGGTGATG
TTTTTCCTTGTTCGTGATCGACGACCGACAGATAAACCACAAGATTTTGGTGAAGTATTT
AATATGTTTGATAATGAGCCGAGTACGGCCACCGTTAAGAACATGCATAGGGATCGGTAC
CAGGTGTTGAGGAAATGGCATGCAACCGTTACTGGTGGTCAATATGCATCGAAGGAACAG
GCGTTGGTTAAGAAGTTTATCAGGGTTAACAATTATGTTGTTTACAACCAGCAGGAGGCA
GGAAAATACGAGAATCACACCGAGAATGCATTGATGCTTTATATGGCTTGTACCCAT
>GU112015
TTAGGTAAGATATGGATGGACGAGAACATCAAGACCAAGAACCATACGAATTCGGTGATG
TTTTTCCTTGTTCGTGATCGACGACCGACAGATAAACCACAAGATTTTGGTGAAGTATTT
AATATGTTTGATAACGAGCCCAGTACGGCCACCGTTAAGAACATGCATAGGGATCGGTAC
CAGGTGTTGAGGAAATGGCATGCAACCGTTACTGGTGGTCAATATGCAGCGAAGGAACAG
GCGTTGGTTAAGAAGTTTATCAGGGTTAACAATTATGTTGTTTACAACCAGCAGGAGGCA
GGAAAATACGAGAATCACACCGAGAATGCATTGATGCTTTATATGGCTTGTACCCAT
>GU112023
TTAGGTAAGATATGGATGGACGAGAACATTAAGACCAAGAACCATACGAATTCGGTGATG
CCTTTCCTCGTTCGTGATCGACGACCGACAGATAAACCACAAGATTTTGGTGAAGTGTTT
AATATGTTTGATAACCAGCCCGATATGGCCACCGTTAAGAACATGCATAGGGATCGGTAC
CAGGTGTTGAGGAAATGGCATGCAACCGTTACTGGTGGTCAATATGCATCTAAGGAACAG
GCGTTGGTTAAGAAGTTTATCAGGGTTAACAATTATGTTGTTTACAACCAGCAGGAGGCA
GGAAAATACGAGAATCACACCGAGAATGCATTGATGCTTTATATGGCTTGTACCCAT
>GU112014
TTAGGTAAGATATGGATGGACGAGAACATCAAGACCAAGAACCATACGAATTCGGTGATG
TTTTGGATTGTTCGTGATCGACGACCGACAGATAAACCACAAGATTTTGGTGAAGTATTT
AATATGTTTGATAACGAGCCCAGTACGGCCACCGTTAAGAACATGCATAGGGATCGGTAC
CAGGTGTTGAGGAAATGGCATGCAACCGTTACTGGTGGTCAATATGCATCTAAGGAACAG
GCGTTGGTTAAGAAGTTTATCAGGGTTAACAATTATGTTGTTTACAACCAGCAGGAGGCA
GGAAAATACGAGAATCACACCGAGAATGCATTGATGCTTTATATGGCTTGTACCCAT
>GU112012
TTAGGTAAGATATGGATGGACGAGAACATCAAGACCAAGAACCATACGAATTCGGTGATG
TTTTTCCTTGTTCGTGATCGACGCACGACAGATAAACCACAAGATTTTGGTGAAGTATTT
AATATGTTTGATAACGAGCCCAGTACGGCCACCGTTAAGAACATGCATAGGGATCGGTAC
CAGGTGTTGAGGAAATGGCATGCCAACGTTACTGGTGGACAATATGCATCTAAGGAACAG
GCGTTGGTTAAGAAGTTTATCAGGGTTAACAATTATGTTGTTTACAACCAGCAGGAGGCA
GGAAAATACGAGAATCACACCGAGAATGCATTGATGCTTTATATGGCTTGTACCCAT
>GU112013
TTAGGTAAGATATGGATGGACGAGAACATCAAGACCAAGAACCATACGAATTCGGTGATG
TTTTTCCTTGTTCGTGATCGACGCCCGACAGATGAACCACAATATTTTGGTGAAGTATTT
AATATGTTCGATCACGAGCCCTTTACAGCCTCCGTGGAGAACATGCATAAGGGTCGGTAC
CACGTGTTGAGGAAATGGCCTGCTACCATTACTGGTGGTCAATATGCTTCTATCGTCCGC
GCTCCGGTTCCGAAGTTTATCTGGGTTGACAACTTTGTTGATTACAACCAGCCGGAGGTA
GGAAAATGCGGGATTCACACCGAGACTGCCTTGACGCTCTATCTGGCTTGCTCCCAT
>GU112027
TTAGGTAAGATATGGATGGACGAGAACATCAAGACCAAGAACCATACGAATTCGGTGATG
TTTTTCCTTGTTCGTGATCGACGACCGACAGATAAACCACAAGATTTTGGTGAAGTATTT
AATATGTTTGATAACGAGCCCAGTACGGCCACCGTGAAGAACATGCATAGGGATCGGTAC
CAGGTGTTGAGGAAATGGCATGCAACCGTTACTGGTGGACAATATGCATCTAAGGAACAG
GCGTTGGTTAAGAAGTTTATCAGGGTTAACAATTATGTTGTTTACAACCAGCAGGAGGCA
GGAAAATACGAGAATCACACCGAGAATGCGTTGATGCTTTATATGGCTTGTACCCAT
>GU112048
TTAGGTAAGATTGGGAGGGACGAGAACATCAAGACCAAGAACCATACGAATTCGGTGATG
TTTTTCCTTGTCCGTGATCGACAACCGACAGATAAACCACAAAATTTTGGTGAAGTATTT
AATATGTTTGATAATGAGCCAATTACGGCCACCGTTAAAAACATGCATAGGGATCGGTAC
CAGGGGTTGAGGAAATGGCTTGCAACCGTTACTGGGGGCCAAAATGCGAGTAAGGAAAAG
GCGTTGGTTAAAAAGTTTATCAGGGTAAACAATTATGTTGTTTACAACCACCAGGAGGCA
GGAAAATACGAGAATCACACCGAGAATGCATTGATGCTTTATATGGCTTGTACCCAT
>GU112030
TTAGGTAAGATATGGATGGACGAGAACATCAAGACCAAGAACCATACGAATTCGGTGATG
TTTTTCCTTGTTCGTGATCGACGACCGACAGATAAACCACAAGATTTTGGTGAAGTATTT
AATATGTTTGATAACGAGCCCAGTACGGCCACCGTTAAGAACATGCATAGGGATCGGTAC
CAGGTGTTGAGTAAATGGCATGCAACCGTTACTGGTGGACAATATGCGAGTAAGGAACAG
GCGTTGGTTAAGAAATTTGTCAGGGTTAACAATTATGTTGTTTACAACCAGCAGGAGGCA
GGAAAATACGAGAATCACACGGAGAATGCATTGATGCTTTATATGGCTTGTACCCAT
>GU112029
TTAGGTAAGATATGGATGGACGAGAACATCAAGACCAAGAACCATACGAATTCGGTGATG
TTTTTCCTTGTTCGTGATCGACGACCGACAGATAAACCACAAGATTTTGGTGAAGTATTT
AATATGTTTGATAACGAGCCCAGTACGGCCACCGTTAAGAACATGCATAGGGATCGGTAC
CAGGTGTTGAGTAAATGGCATGCAACCGTTACTGGTGGACAATATGCGAGTAAGGAACAG
GCGTTGGTTAAGAAATTTGTCAGGGTTAACAATTATGTTGTTTACAACCAGCAGGAGGCA
GGAAAATACGAGAATCACACGGAGAATGCATTGATGCTTTATATGGCTTGTACCCAT
>GU112047
TTAGGTAAGATATGGATGGACGAGAACATCAAGACCAAGAACCATACGAATTCGGTGATG
TTTTTCCTTGTTCGTGATCGACGACCTACAGATAAACCACAAGATTTTGGTGAAGTATTT
AATATGTTTGATAACGAGCCCAGTACGGCCACCGTTAAGAACATGCATAGGGATCGGTAC
CAGGTGTTGAGTAAATGGCATGCAACCGTTACTGGTGGACAATATGCCTGTAAGGAACAG
GCGTTGGTTAAGAAATTTGTCAGGGTTAACAATTATGTTGTTTACAACCAGCAGGAGGCA
GGAAAATACGAGAATCACACCGAGAATGCATTGATGCTTTATATGGCTTGTACCCAT
>JQ359503
TTAGGTAAGATATGGATGGACGAGAACATCAAGACCAAGAACCATACGAATTCGGTGATG
TTTTTCCTTGTTCGTGATCGACGACCGACAGATAAACCACAAGATTTTGGTGAAGTATTT
AATATGTTTGATAACGAGCCCAGTACAGCCACCGTTAAGAACATGCATAGGGATCGGTAC
CAGGTGTTGAGGAAATGGCATGCAACCGTTACTGGTGGACAATATGCGTCTAAGGAACAG
GCGTTGGTTAAGAAATTTGTTAGGGTTAACAATTATGTTGTTTACAACCAGCAGGAGGCA
GGAAAATACGAGAATCATACCGAGAATGCATTGATGCTTTATATGGCTTGTACCCAT
>GU112046
TTAGGTAAGATATGGATGGACGAGAACATCAAGACCAAGAACCATATGAATTCGGTGATG
TTTTTCATTGTTCGTGATCGACGACCGACAGATAAACCACAAGATTTTGGTGAAGTATTT
AATATGTTTGATAACGAGCCCAGTACGGCGACCGTGAAGAACATGCATAGGGATCGGTAC
CAGGTGTTGAGTAAATGGCATGCAACCGTTACTGGTGGACAATATGCGAGTAAGGAACAG
GCGTTGGTCAAGAAGTTTGTTAGGGTTAACAATTACGTTGTTTACAACCAGCAGGAAGCA
GGAAAATACGAGAATCACACCGAGAATGCATTGATGCTTTACATGGCTTGTACTCAT
>GU112028
TTAGGTAAGATATGGATGGACGAGAACATCAAGACCAAGAACCATACGAATTCGGTGATG
TTTTTCCTTGTTCGTGATCGACGACCGACAGATAAACCACAAGATTTTGGTGAAGTATTT
AATATGTTTGATAACGAGCCCAGTACGGCGACCGTGAAGAACATGCATAGGGATCGGTAC
CAGGTGTTGAGTAAATGGCATGCAACCGTTACTGGTGGACAATATGCGAGTAAGGAACAG
GCGTTGGTCAAGAAGTTTGTTAGGGTTAACAATTACGTTGTTTACAACCAGCAGGAAGCA
GGAAAATACGAGAATCACACCGAGAATGCATTGATGCTTTACATGGCTTGTACTCAT
>GU112026
TTAGGTAAGATATGGATGGACGAGAACATCAAGACCAAGAACCATACGAATTCGGTGATG
TTTTTCCTTGTTCGTGATCGACGACCGGTAGATAAACCACAAGATTTTGGTGAAGTATTT
AATATGTTTGATAACGAGCCTAGTACGGCGACCGTGAAGAACATGCATAGGGATCGATAC
CAGGTGTTGAGGAAATGGCATGCAACCGTTACTGGTGGACAATATGCGAGTAAGGAGCAG
GCTTTGGTCAAGAAGTTTGTTAGGGTTAACAACTACGTTGTTTACAACCAGCAGGAAGCA
GGAAAATACGAGAATCACACCGAGAATGCATTGATGCTTTATATGGCTTGTACCCAT
>GU112025
TTAGGTAAGATATGGATGGACGAGAACATCAAGACCAAGAACCATACGAATTCGGTGATG
TTTTTCCTTGTTCGTGATCGACGACCGGTAGATAAACCACAAGATTTTGGTGAAGTATTT
AATATGTTTGATAACGAGCCTAGTACGGCGACCGTGAAGAACATGCATAGGGATCGATAC
CAGGTGTTGAGGAAATGGCATGCAACCGTTACTGGTGGACAATATGCGAGTAAGGAGCAG
GCTTTGGTCAAGAAGTTTGTTAGGGTTAACAACTACGTTGTTTACAACCAGCAGGAAGCA
GGAAAATACGAGAATCACACCGAGAATGCATTGATGCTTTATATGGCTTGTACCCAT
>JQ326266
TTAGGTAAGATATGGATGGACGAGAACATCAAGACCAAGAACCATACGAATTCGGTGATG
TTTTTCCTTGTTCGTGATCGACGACCGACAGATAAACCACAAGATTTTGGTGAAGTATTT
AATATGTTTGATAACGAGCCCAGTACGGCGACCGTGAAGAACATGCATAGGGATCGGTAC
CAGGTGTTGAGGAAATGGCATGCAACCGTTACTGGTGGACAATATGCGATTAAGGAACAG
GCGTTGGTTAAGAAATTTGTTAGGGTCAACAATTACGTTGTTTACAACCAGCAGGAGGCA
GGAAAATACGAGAATCACACCGAGAATGCATTGATGCTTTACATGGCTTGTACCCAT
>GU112041
TTAGGTAAGATATGGATGGACGAGAACATCAAGACCAAGAACCATACGAATTCGGTGATG
TTTTTCCTTGTTCGTGATCGACGACCGACAGATAAACCACAAGATTTTGGTGAAGTATTT
AATATGTTTGATAACGAGCCCAGTACGGCGACCGTGAAGAACATGCATAGGGATCGGTAC
CAGGTGTTGAGGAAATGGCATGCAACCGTTACTGGTGGACAATATGCGAGTAAGGAACAG
GCGTTGGTTAAGAAATTTGTTAGGGTTAACAATTATGTTGTTTACAACCAGCAGGAGGCA
GGAAAATACGAGAATCACACCGAGAATGCATTGATGCTTTATATGGCTTGTACCCAT
>GU112040
TTAGGTAAGATATGGATGGACGAGAACATCAAGACCAAGAACCATACGAATTCGGTGATG
TTTTTCCTTGTTCGTGATCGACGACCGACAGATAAACCACAAGATTTTGGTGAAGTATTT
AATATGTTTGATAACGAGCCCAGTACGGCGACCGTGAAGAACATGCATAGGGATCGGTAC
CAGGTGTTGAGGAAATGGCATGCAACCGTTACTGGTGGACAATATGCGAGTAAGGAACAG
GCGTTGGTTAAGAAATTTGTTAGGGTTAACAATTATGTTGTTTACAACCAGCAGGAGGCA
GGAAAATACGAGAATCACACCGAGAATGCATTGATGCTTTATATGGCTTGTACCCAT
>GU112039
TTAGGTAAGATATGGATGGACGAGAACATCAAGACCAAGAACCATACGAATTCGGTGATG
TTTTTCCTTGTTCGTGATCGACGACCGACAGATAAACCACAAGATTTTGGTGAAGTATTT
AATATGTTTGATAACGAGCCCAGTACGGCGACCGTGAAGAACATGCATAGGGATCGGTAC
CAGGTGTTGAGGAAATGGCATGCAACCGTTACTGGTGGACAATATGCGAGTAAGGAACAG
GCGTTGGTTAAGAAATTTGTTAGGGTTAACAATTATGTTGTTTACAACCAGCAGGAGGCA
GGAAAATACGAGAATCACACCGAGAATGCATTGATGCTTTATATGGCTTGTACCCAT
>GU112038
TTAGGTAAGATATGGATGGACGAGAACATCAAGACCAAGAACCATACGAATTCGGTGATG
TTTTTCCTTGTTCGTGATCGACGACCGACAGATAAACCACAAGATTTTGGTGAAGTATTT
AATATGTTTGATAACGAGCCCAGTACGGCGACCGTGAAGAACATGCATAGGGATCGGTAC
CAGGTGTTGAGGAAATGGCATGCAACCGTTACTGGTGGACAATATGCGAGTAAGGAACAG
GCGTTGGTTAAGAAATTTGTTAGGGTTAACAATTATGTTGTTTACAACCAGCAGGAGGCA
GGAAAATACGAGAATCACACCGAGAATGCATTGATGCTTTATATGGCTTGTACCCAT
>GU112022
TTAGGTAAGATATGGATGGACGAGAACATCAAGACCAAGAACCATACGAATTCGGTGATG
TTTTTCCTTGTTCGTGATCGACGACCGACAGATAAACCACAAGATTTTGGTGAAGTATTT
AATATGTTTGATAACGAGCCCAGTACGGCGACCGTGAAGAACATGCATAGGGATCGGTAC
CAGGTGTTGAGGAAATGGCATGCAACCGTTACTGGTGGACAATATGCGAGTAAGGAACAG
GCGTTGGTTAAGAAATTTGTTAGGGTTAACAATTATGTTGTTTACAACCAGCAGGAGGCA
GGAAAATACGAGAATCACACCGAGAATGCATTGATGCTTTATATGGCTTGTACCCAT
>GU112021
TTAGGTAAGATATGGATGGACGAGAACATCAAGACCAAGAACCATACGAATTCGGTGATG
TTTTTCCTTGTTCGTGATCGACGACCGACAGATAAACCACAAGATTTTGGTGAAGTATTT
AATATGTTTGATAACGAGCCCAGTACGGCGACCGTGAAGAACATGCATAGGGATCGGTAC
CAGGTGTTGAGGAAATGGCATGCAACCGTTACTGGTGGACAATATGCGAGTAAGGAACAG
GCGTTGGTTAAGAAATTTGTTAGGGTTAACAATTATGTTGTTTACAACCAGCAGGAGGCA
GGAAAATACGAGAATCACACCGAGAATGCATTGATGCTTTATATGGCTTGTACCCAT
>GU112020
TTAGGTAAGATATGGATGGACGAGAACATCAAGACCAAGAACCATACGAATTCGGTGATG
TTTTTCCTTGTTCGTGATCGACGACCGACAGATAAACCACAAGATTTTGGTGAAGTATTT
AATATGTTTGATAACGAGCCCAGTACGGCGACCGTGAAGAACATGCATAGGGATCGGTAC
CAGGTGTTGAGGAAATGGCATGCAACCGTTACTGGTGGACAATATGCGAGTAAGGAACAG
GCGTTGGTTAAGAAATTTGTTAGGGTTAACAATTATGTTGTTTACAACCAGCAGGAGGCA
GGAAAATACGAGAATCACACCGAGAATGCATTGATGCTTTATATGGCTTGTACCCAT
>GU112053
TTAGGTAAGATATGGATGGACGAGAACATCAAGACCAAGAACCATACGAATTCGGTGATG
TTTTTCCTTGTTCGTGATCGACGACCGACAGATAAACCACAAGATTTTGGTGAAGTATTT
AATATGTTTGATAACGAGCCCAGTACGGCGACCGTGAAGAACATGCATAGGGATCGGTAC
CAGGTGTTGAGGAAATGGCATGCAACCGTTACTGGTGGACAATATGCGAGTAAGGAACAG
GCGTTGGTTAAGAAATTTGTTAGGGTTAACAATTATGTTGTTTACAACCAGCAGGAGGCA
GGAAAATACGAGAATCATACGGAGAATGCGTTGATGCTTTATATGGCTTGTACCCAT
>GU112052
TTAGGTAAGATATGGATGGACGAGAACATCAAGACCAAGAACCATACGAATTCGGTGATG
TTTTTCCTTGTTCGTGATCGACGACCGACAGATAAACCACAAGATTTTGGTGAAGTATTT
AATATGTTTGATAACGAGCCCAGTACGGCGACCGTGAAGAACATGCATAGGGATCGGTAC
CAGGTGTTGAGGAAATGGCATGCAACCGTTACTGGTGGACAATATGCGAGTAAGGAACAG
GCGTTGGTTAAGAAATTTGTTAGGGTTAACAATTATGTTGTTTACAACCAGCAGGAGGCA
GGAAAATACGAGAATCATACGGAGAATGCGTTGATGCTTTATATGGCTTGTACCCAT
>GU112036
TTAGGTAAGATATGGATGGACGAGAACATCAAGACCAAGAACCATACGAATTCGGTGATG
TTTTTCCTTGTTCGTGATCGACGACCGACAGATAAACCACAAGATTTTGGTGAAGTATTT
AATATGTTTGATAACGAGCCCAGTACGGCGACCGTGAAGAACATGCATAGGGATCGGTAC
CAGGTGTTGAGGAAATGGCATGCAACCGTTACTGGTGGACAATATGCGAGTAAGGAACAG
GCGTTGGTTAAGAAATTTGTTAGGGTTAACAATTATGTTGTTTACAACCAGCAGGAGGCA
GGAAAATACGAGAATCATACGGAGAATGCGTTGATGCTTTATATGGCTTGTACCCAT
>JQ326267
TTAGGTAAGATATGGATGGACGAGAACATCAAGACCAAGAACCATACGAATTCGGTGATG
TTTTTCCTTGTTCGTGATCGACGACCGACAGATAAACCACAAGATTTTGGTGAAGTATTT
AATATGTTTGATAACGAGCCCAGTACGGCGACCGTGAAGAACATGCATAGGGATCGGTAC
CAGGTGTTGAGGAAATGGCATGCAACCGTTACTGGTGGACAATATGCGAGTAAGGAACAG
GCGTTGGTTAAGAAATTTGTTAGGGTTAACAATTATGTTGTTTACAACCAGCAGGAGGCA
GGAAAATACGAGAATCATACGGAGAATGCGTTGATGCTTTATATGGCTTGTACCCAT
>GU112009
TTAGGTAAGATATGGATGGACGAGAACATCAAGACCAAGAACCATACGAATTCGGTGATG
TTTTTCCTTGTTCGTGATCGAAGACCGACAGATAAACCACAAGATTTTGGTGAAGTATTT
AATATGTTTGATAACGAGCCCAGTACGGCGACCGTGAAGAACATGCATAGGGATCGGTAC
CAGGTGTTGAGGAAATGGCATGCAACCGTTACTGGTGGACAATATGCGAGTAAGGAACAG
GCGTTGGTTAAGAAATTTGTTAGGGTTAACAATTATGTTGTTTACAACCAGCAGGAGGCA
GGAAAATACGAGAATCATACGGAGAATGCGTTCATGCTTTATATGGCTTGTACCCAT
>GU112044
TTAGGTAAGATATGGATGGACGAGAACATCAAGACCAAGAACCATACGAATTCGGTGATG
TTTTTCCTTGTTCGTGATCGACGACCGACAGATAAACCACAAGATTTTGGTGAAGTATTT
AATATGTTTGATAACGATCCCAGTACGGCGACCGTGAAGAACATGCATAGGGATCGGTAC
CAGGTGTTGAGGAAATGGCATGCAACCGTTACTGGTGGACAATATGCGAGTAAGGAACAG
GCGTTGGTTAAGAAATTTGTTAGGGTTAACAATTATGTTGTTTACAACCAGCAGGAGGCA
GGAAAATACGAGAATCATACGGAGAATGCGTTGATGCTTTATATGGCTTGTACCCAT
>GU112043
TTAGGTAAGATATGGATGGACGAGAACATCAAGACCAAGAACCATACGAATTCGGTGATG
TTTTTCCTTGTTCGTGATCGACGACCGACAGATAAACCACAAGATTTTGGTGAAGTATTT
AATATGTTTGATAACGAGCCCAGTATGGCGACCGTGAAGAACGTGCATAGGGATCGGTAC
CAGGTGTTGAGGAAATGGCATGCAACCGTTACTGGTGGACAATATGCGAGTAAGGAACAG
GCGTTGGTTAAGAAATTTGTTAGGGTTAACAATTATGTTGTTTACAACCAGCAGGAGGCA
GGAAAATACGAGAATCATACGGAGAATGCGTTGATGCTTTATATGGCTTGTACCCAT
>GU112042
TTAGGTAAGATATGGATGGACGAGAACATCAAGACCAAGAACCATACGAATTCGGTGATG
TTTTTCCTTGTTCGTGATCGACGACCGACAGATAAACCACAAGATTTTGGTGAAGTATTT
AATATGTTTGATAACGAGCCCAGTATGGCGACCGTGAAGAACGTGCATAGGGATCGGTAC
CAGGTGTTGAGGAAATGGCATGCAACCGTTACTGGTGGACAATATGCGAGTAAGGAACAG
GCGTTGGTTAAGAAATTTGTTAGGGTTAACAATTATGTTGTTTACAACCAGCAGGAGGCA
GGAAAATACGAGAATCATACGGAGAATGCGTTGATGCTTTATATGGCTTGTACCCAT
>JQ326265
TTAGGTAAGATATGGATGGACGAGAACATCAAGACCAATAACCATACGAATTCGGTGATG
TTTTTCCTTGTTCGTGACCGACGACCGACAGATAAACCACAAGATTTTGGTGAAGTATTT
AATATGTTTGATAACGAGCCCAGTACGGCGACCGTGAAGAACATGCATAGGGATCGGTAC
CAGGTGTTGAGGAAATGGCATGCAACCGTTACTGGTGGACAATATGCGAGTAAGGAACAG
GCGTTGGTTAAGAAATTTGTTAGGGTTAACAATTATGTTGTTTACAACCAGCAGGAGGCA
GGAAAATACGAGAATCATACGGAGAATGCGTTGATGCTTTATATGGCTTGTACCCAT
>GU112035
TTAGGTAAGATATGGATGGACGAGAACATCAAGACCAAGAACCATACGAATTCGGTGATG
TTTTTCCTTGTTCGTGATCGACGACCGACAGATAAACCACAAGATTTTGGTGAAGTATTT
AATATGTTTGATAACGAGCCCAGTACGGCGACCGTGAAGAACATGCATAGGGATCGGTAC
CAGGTGTTGAGGAAATGGCATGCAACCGTTACTGGTGGACAATGTGCGAGTACGGAACAG
GCGTTGGTTAAGAAATTTGTTAGGCTTTACAATTATGTTGTTTACAACCAGCAGGAGGCA
GGAAAATACGAGAATCATACGGAGAATGCGTTGATGCTTTATATGGCTTGTACCCAT
>GU112019
TTAGGTAAGATATGGATGGACGAGAACATCAAGACCAAGAACCATACGAATTCGGTGATG
TTTTTCCTTGTTCGTGATCGACGACCGACAGATAAACCACAAGATTTTGGTGAAATATTT
AATATGTTTGATAACGAGCCCAGTACGGCGACCGTGAAGAACATGCATAGGGATCGGTAC
CAGGTGTTGAGTAAATGGTATGCAACCGTTACTGGTGGACAATATGCGAGTAAGGAACAG
GCGTTGGTTAAGAAATTTGTTAGGGTTAACAATTATGTTGTTTACAACCAGCAGGAGGCA
GGAAAATACGAGAATCATACGGAGAATGCGTTGATGCTTTATATGGCTTGTACCCAT
>GU112018
TTAGGTAAGATATGGATGGACGAGAACATCAAGACCAAGAACCATACGAATTCGGTGATG
TTTTTCCTTGTTCGTGATCGACGACCGACAGATAAACCACAAGATTTTGGTGAAATATTT
AATATGTTTGATAACGAGCCCAGTACGGCGACCGTGAAGAACATGCATAGGGATCGGTAC
CAGGTGTTGAGTAAATGGTATGCAACCGTTACTGGTGGACAATATGCGAGTAAGGAACAG
GCGTTGGTTAAGAAATTTGTTAGGGTTAACAATTATGTTGTTTACAACCAGCAGGAGGCA
GGAAAATACGAGAATCATACGGAGAATGCGTTGATGCTTTATATGGCTTGTACCCAT
>GU112045
TTAGGTAAGATTTGGATGGACGAGAACATCAAGACCAAGAACCATACGAATTCGGTGATG
TTTTTCCTTGTTCGTGATCGACGACCGACAGATAAACCACAAGATTTTGGTGAAGTATTT
AATATGTTTGATAACGAGCCCAGTACGGCGACCGTTAAGAACATGCATAGGGATCGGTAC
CAGGTGTTGAGTAAATGGCATGCAACCGTTACTGGTGGACAATATGCGAGTAAGGAACAG
GCGTTGGTTAAAAAATTTGTTAGGGTTAACAATTATGTTGTTTACAACCAGCAGGAGGCA
GGAAAATACGAGAATCATACTGAGAATGCGTTGATGCTGTATATGGCTTGTACCCAT
>GU112032
TTAGGTAAGATATGGATGGACGAGAACATCAAGACCAAGAACCATACGAATTCGGTGATG
TTTTTCCTTGTTCGTGATCGACGACCGACAGATAAACCACAAGATTTTGGTGAAGTATTT
AATATGTTTGATAACGAGCCCAGTACGGCCACCGTGAAGAACATGCATAGGGATCGGTAC
CAGGTGTTGAGGAAATGGCATGCAACCGTTACTGGTGGACAATATGCGAGTAAGGAACAG
GCGTTGGTTAAGAAATTTGTCAGGGTTAACAATTATGTTGTTTACAACCAGCAGGAAGCA
GGAAAATACGAGAATCATACCGAGAATGCGTTGATGCTTTATATGGCTTGTACCCAT
>GU112034
TTAGGTAAGATATGGATGGACGAGAACATCAAGACCAAGAACCATACGAATTCGGTGATG
TTTTTCCTTGTTCGTGATCGACGACCGACAGATAAACCACAAGATTTTGGTGAAGTATTT
AATATGTTTGATAACGAGCCCAGTACAGCGACCGTGAAGAACATGCATAGGGATCGGTAC
CAGGTGTTGAGGAAATGGCATGCAACCGTTACTGGTGGTCAATATGCAGCTAGGGAACAG
GCGTTGGACAAGAAGTTTGTCAGGGTTAACAATTATGTTGTTTACAACCAGCAGGAGGCA
GGAAAATACGAGAATCACACCGAGAATGCATTGATGCTTTATATGGCTTGTACCCAT
>GU112024
TTAGGTAAGATATGGATGGACGAGAACATCAAGACGAAGAACCATACGAATTCGGTGATG
TTTTTCCTTGTTCGTGATCGACGACCGGTAGATAAACCACAAGATTTTGGTGAAGTATTT
AATATGTTTGATAATGAGCCCAGTACGGCGACCGTGAAGAACATGCATAGGGATCGTTAC
CAGGTTTTGAGGAAATGGCATGCAACCGTTACTGGTGGTCAATATGCAGCGAGGGAACAG
GCGTTGGTTAAGAAATTTGTCAGGGTTAACAATTATGTTGTTTACAACCAGCAGGAGGCA
GGAAAATACGAGAATCACACCGAGAATGCATTGATGCTTTATATGGCTTGTACCCAT
>GU112011
TTAGGTAAGATATGGATGGACGAGAACATCAAGACCAAGAACCATACGAATTCGGTGATG
TTCTTCCTTGTTCGGGATCGACGTCCTGTTGACAAACCTCAGGATTTTGGTGAGGTATTC
AATATGTTTGACAACGAACCCAGTACGGCAACTGTGAAGAATAGTCATAGGGATCGTTAT
CAGGTGTTGAGGAAATGGCATGCAACCGTTACGGGTGGTCAATATGCGAGTAAGGAACAG
GCTTTGGTCAAGAAGTTTGTCAGAGTTAACAATTATGTTGTTTATAATCAACAGGAAGCA
GGAAAATACGAGAATCATACGGAAAATGCGTTGATGCTTTATATGGCTTGTACCCAT
>GU112008
TTAGGTAAGATATGGATGGATGAAAATATAAAGACCAAGAATCACACGAATTCTGTGATG
TTCTTCTTTGTCCGCGACCGTCGTCCTGTTGACAAACCTCAGGATTTTGGTGAAGTATTC
AATATGTTTGACAACGAACCCAGTACAGCAACTGTGAAGAATAGTCATAGGGATCGTTAC
CAGGTGTTGAGGAAATGGCATGCAACCGTCACGGGTGGTCAATATGCGAGTAAGGAACAG
GCTTTGGTCAAGAAGTTTGTCAGAGTTAACAATTATGTTGTTTACAACCAGCAGGAGGCA
GGAAAATACGAAAATCACACCGAGAATGCATTGATGCTTTATATGGCTTGTACCCAT
>GU112033
TTAGGTAAGATATGGATGGACGAGAACATCAAGACCAAGAACCATACGAATTCGGTGATG
TTTTTCCTTGTTCGTGATCGACGACCGGTAGATAAACCCCAGGATTTTGGTGAGGTATTT
AACATGTTTGACAACGAACCCAGTACGGCTACCGTGAAGAATAGTCATAGGGATCGTTAC
CAGGTGTTGAGGAAATGGCATGCAACCGTCACGGGTGGTCAATATGCGAGTAAGGAACAG
GCGTTGGTCAAGAAGTTTGTCAAGGTTAACAATTATGTTGTTTACAATCAACAGGAAGCA
GGAAAATACGAGAATCATACGGAGAATGCGTTGATGCTTTATATGGCTTGTACCCAT
>GU112037
TTAGGTAAGATCTGGATGGACGAGAACATCAAGACCAAGAACCATACGAATTCGGTGATG
TTTTTCCTTGTTCGTGACCGACGACCGACAGATAAACCACAAGATTTTGGTGAAGTATTT
AATATGTTTGATAACGAGCCCAGTACGGCAACCGTGAAGAACATGCATAGGGATCGTTAC
CAAGTGTTGAGGAAGTGGCATGCCACCGTGACGGGAGGAACATATGCATCTAGGGAGCAA
GCGTTGGTTAGGAAGTTTGTTAGGGTTAATAATTATGTAGTTTATAATCAACAAGAGGCC
GGCAAGTATGAGAATCATACTGAGAACGCATTGATGTTGTATATGGCCTGTACTCAT
>GU112049
TTAGGTAAGATATGGATGGACGAGAACATCAAGACCAAGAACCATACGAATTCGGTGATG
TTCTTTCTCGTTCGTGATCGACGTCCAGTTGACAAGCCTCAGGATTTTGGAGAGGTCTTC
AACATGTTTGACAACGAGCCTAGCACTGCTACTGTGAAGAATGTGCATCGGGATCGTTAC
CAGGTCTTGAGGAAATGGTATGCAACTGTTACTGGTGGACAGTATGGTGCAAAGGAACAG
GCGTTGGTTAAGAAGTTTGTTAGGGTTAATAATTATGTTGTTTACAATCAGCAAGAGGCA
GGGAAATACGAGAATCATTCTGAGAATGCCCTGATGTTGTATATGGCATGTACTCAT
>GU112050
TTAGGTAAGATATGGATGGACGAGAATATCAAGACCAAGAACCATACGAACACGGTTATG
TTTTTCCTCGTGAGAGACAGGCGTCCTACAGACAAACCATACGATTTGCAGCAAGTGTTC
AATGTTTATGACAACGAGCCTTCTACGGCTACTGTAAAGAACGACCAGCGTGATCGATTC
CAGGTTTTGAGGAGGTTTCAGGCGACAGTTACAGGAGGACAGTATGCTGCTAAGGAACAA
GCTATAATTAGGAAATTCTATCGTGTTAACAATTATGTGGTGTATAATCACCAGGAAGCT
GGGAAGTATGAAAATCACACTGAGAATGCTTTGTTGTTGTATATGGCATGTACCCAT
