# Supplementary material for: Gene Overlapping as a Modulator of Begomovirus Evolution
Source: Microorganisms. 2022 Feb 4;10(2):366. doi: 10.3390/microorganisms10020366 (PMC8875319; doi:10.3390/microorganisms10020366)
Supplement: Supplementary file 1 [file microorganisms-10-00366-s001.zip › File S1/Bhendi_yellow_vein_India_virus/DNA/DNA_AC1.fasta]

>GU112050
TCAAGATCTACTCTCTTCCTCCTGATGCGTCTCTTCGCTTCCCTGTGCTGTACTTTGATT
GGTACCTGAGTACAATGGTCCTTCGAGGGTGACGAAGATCGCATTTTTTAAAGCCCAGGT
TTTTAGTGCTGAGTTCTTATCCTCGTCTAAGAACTCTTTATAACTGCTGTTGGGACCAGG
GTTGCAGAGGAAGATTGTTGGTATGCCGCCTTTAATTTGAACTGGCTTCCCGTACTTTGT
GTTGGATTGCCAGTCCCTTTGGGCCCCCATGAACTCTTTAAAGTGTTTGAGGAAGTGGGG
ATCTACGTCATCAATGACGTTATACCAGGCCTCGTTACTGTACACCTTTGGACTAAGGTC
TAGATGCCCACACAAATAGTTATGTGGCCCTAGAGACCTAGCCCACATTGTTTTGCCGGT
ACGACTATCTCCCTCAATTACTATACTTTGTGGTCTCAGTGGCCGCGCAGCGGCGTCGAC
AACGTTCTCGGACGCCCACTCTTCAAGTTCTTCTGGAACTTGATCAAATGAAGAAGAAGA
AAAAGGAGAAACATAAGGAGCTGGAGGCTCCTGAAAATACCTATCTAAATTAGCATTTAA
ATTATGAAATTGAAGTAGAAAGTCTCTTGGGGCTAACTCCCTAAGTATATAGAGGGCCTG
AGCTTTGGACCCTGCGTTGATTGCCTCGGCATATGCGTCGTTGGCAGTTTGGCAACCTCC
TCTAGCTGATCTTCCATCGACTTGGAAAACTCCATGATCAAGGATGTCTCCGTCTTTCTC
CATGTAGGTTTTGACATCTGAGCTTGATTTAGCTCCCTGAATGTTCGGATGGAAGTGTGC
TGACCTAGTTGGGGAGGTGAGGTCGAAGAATCGCTTGTTCTTGCACTGGAATTTTCCTTC
GAACTGGATGAGAACATGCAAGTGAGGTTCCCCATTCTCTTGAAGCTCTCTGCAGATTCT
AATGAATTTTTTGTTTACTGGGGTTTGGAGATTTAAGAATTGGGAAAGTGCTTCTTCTTT
AGTCAGGGAGCACTTGGGATAAGTGATGAAATAATTCTTGGCATTTATTTTAAACCGATT
GGGTGCTGCCAT
>GU112049
TCAAGATCGACTCTCCTCCTCCTGTTGCGCCTCTTCGCTTCCCTGTGCTGTACTTTGATT
GGTACCTGAGTATAGTGGTCCTTCGAGGGTGACGAAGATCGCATTCTTGAGAGCCCAGTT
CTTTAGTGCGGCGTTCTTTTCCTCGTCGAGGAATTCTTTATAACTGCTGTTGGGACCTGG
ATTGCAGAGGAAGATTGTCGGTATCCCGCCTTTAATTTGAACTGGCTTCCCGTATTTAGT
GTTTGATTGCCAGTCCCTTTGGGCCCCCATGAACTCCTTAAAGTGCTTGAGGAAGTGCGG
GTCTACGTCATCAATGACGTTATACCATGCGTCGTTACTGTAGACCTTTGGGCTCAGATC
TAAATGCCCACACAGATAGTTATGTGGGCCTAGTGACCTAGCCCACATTGTCTTCCCAGT
ACGACTATCTCCCTCAATCACTATACTTTGAGGTCTCAGGGGCCGCGCAGCGGCATCGAC
AACGTTCTCGCACGCCCACTCTTCAAGTTCTTCTGGAACTTGATCAAATGAAGAAGAAGA
AAAAGGAGAAACATAAGGAGCTGGAGGCTCCTGAAAATATCTATCTAAATTAGAATTTAA
ATTATGAAATTGAAGTAGAAAGTCTCTTGGGGCTTTCTCCTTCAGTATATTGAGGGCCTG
AGCTTTGGACCCTGCGTTGATTGCCTCGGCATATGCGTCGTTGGCAGTTTGGCAACCTCC
TCTAGCTGATCTTCCATCGACTTGGAAAACTCCATGATCAAGGATGTCTCCGTCTTTCTC
CATGTAGGTTTTGACATCGCTTGAGCTTTTAGCTCCCTGAATGTTCGGATGGAAATGTGC
TGACCTAGTTGGGGAGGTGAGGTCGAAGAATCTATTGTTCCTGCACTGGAACTTTCCTTC
CAACTGGATGAGAACATGCAAGTGAGGATTCCCATCTTCATGAAGTTCTCTGCAGATTCT
AATGAATTTTTTGTTTACTGGGGTTTGGAGATTTAAGAATTGGGAAAGTGCTTCTTCTTT
AGTCAGGGAGCACTTGGGATAAGTGAGAAAATAATTTTTGGCATTTATTTTAAACCGATT
GGGTGCTGCCAT
>GU112043
TCAAGATCTACTCTCCTCCTCCTGATGCGTCTCTTCGCTTCCCTGTGCTGTACTTTGATT
GGTACCCGAGTACAACGGTTCGGTGAGAAAGACGAATGCTGCATTTTTTAAAGCCCACGC
TTTCAAAGCTGAGTTCTTTTCCTCGTCCAAGAATTCTTTATAGCTTGCGTTGGGCCCTGG
ATTGCAGAGGAAGATTGTTGGTATGCCGCCTTTAATTTGAACTGGCTTCCCGTACTTTGT
GTTTGATTGCCAGTCCCTTTGGGCCCCCATGAATTCTTTAAAGTGTTTTAGGAAGTGTGG
ATCGACGTCATCAATGACGTTATACCAAGCGTCGTTACTGTACACCTTTGGGCTAAGGTC
CAGATTCCCGCATAAATAGTTATGTGGGCCTAAAGACCTAGCCCACATTGTTTTTCCAGT
ACGACTATCTTCCTCAATTACTATACTTTGAGGTCTCAGGGGCCGCGCAGCGGCATCGAC
AACGTTCTCGCACGCCCACTCTTCAAGTTCTTCTGGAACTTGATCAAATGAAGAAGAAGA
AAAAGGAGAAACATAAGGAGCTGGAGGCTCCTGAAAATATCTATCTAAATTAGAATTTAA
ATTATGAAATTGAAGTAGAAAGTCTCTTGGGGCTTTCTCCTTCAGTATATTGAGGGCCTG
AGCTTTGGACCCTGCGTTGATTGCCTCGGCATATGCGTCGTTGGCAGTTTGGCAACCTCC
TCTAGCTGATCTTCCATCGACTTTGAAAACTCCATGATCAAGGATGTCTCCGTCTTTCTC
CATGTAGGTTTTGACATCGCTTGAGCTTTTAGCTCCCTGAATGTTCGGATGGAAATGTGC
TGACCTAGTTGGGGAGGTGAGGTCGAAGAATCTATTGTTTCTGCACTGGAACTTTCCTTC
GAACTGGATGAGAACATGCAAGTGAGGATTCCCATCTTCATGAAGTTCTCTGCAGATTCT
AATGAATTTTTTGTTTACTGGGGTTTGGAGATTTAAGAATTGGGAAAGTGCTTCTTCTTT
AGTCAGGGAGCACTTGGGATAAGTGAGAAAATAATTTTTGGCATTTATTTTAAACCGATT
GGGTGCTGCCAT
>GU112042
TCAAGATCTACTCTCCTCCTCCTGATGCGTCTCTTCGCTTCCCTGTGCTGTACTTTGATT
GGTACCCGAGTACAACGGTTCGGTGAGAAAGACGAATGCTGCATTTTTTAAAGCCCACGC
TTTCAAAGCTGAGTTCTTTTCCTCGTCCAAGAATTCTTTATAGCTTGCGTTGGGCCCTGG
ATTGCAGAGGAAGATTGTTGGTATGCCGCCTTTAATTTGAACTGGCTTCCCGTACTTTGT
GTTTGATTGCCAGTCCCTTTGGGCCCCCATGAATTCTTTAAAGTGTTTTAGGAAGTGTGG
ATCGACGTCATCAATGACGTTATACCAAGCGTCGTTACTGTACACCTTTGGGCTAAGGTC
CAGATTCCCGCATAAATAGTTATGTGGGCCTAAAGACCTAGCCCACATTGTTTTTCCAGT
ACGACTATCTTCCTCAATTACTATACTTTGAGGTCTCAGGGGCCGCGCAGCGGCATCGAC
AACGTTCTCGCACGCCCACTCTTCAAGTTCTTCTGGAACTTGATCAAATGAAGAAGAAGA
AAAAGGAGAAACATAAGGAGCTGGAGGCTCCTGAAAATATCTATCTAAATTAGAATTTAA
ATTATGAAATTGAAGTAGAAAGTCTCTTGGGGCTTTCTCCTTCAGTATATTGAGGGCCTG
AGCTTTGGACCCTGCGTTGATTGCCTCGGCATATGCGTCGTTGGCAGTTTGGCAACCTCC
TCTAGCTGATCTTCCATCGACTTTGAAAACTCCATGATCAAGGATGTCTCCGTCTTTCTC
CATGTAGGTTTTGACATCGCTTGAGCTTTTAGCTCCCTGAATGTTCGGATGGAAATGTGC
TGACCTAGTTGGGGAGGTGAGGTCGAAGAATCTATTGTTTCTGCACTGGAACTTTCCTTC
GAACTGGATGAGAACATGCAAGTGAGGATTCCCATCTTCATGAAGTTCTCTGCAGATTCT
AATGAATTTTTTGTTTACTGGGGTTTGGAGATTTAAGAATTGGGAAAGTGCTTCTTCTTT
AGTCAGGGAGCACTTGGGATAAGTGAGAAAATAATTTTTGGCATTTATTTTAAACCGATT
GGGTGCTGCCAT
>GU112044
TCAAGATCTACTCTCCTCCTCCTGATGCGTCTCTTCGCTTCCCTGTGCTGTACTTTGATT
GGTACCCGAGTACAACGGTTCGGTGAGAAAGACGAATGCTGCATTTTTTAAAGCCCACGC
ATTCAATGCTGAGTTCTTTTCCTCGTCCAAGAACTCTTTATAGCTTGCATTGGGCCCTGG
ATTGCAGAGGAAGATTGTTGGTATGCCGCCTTTAATTTGAACTGGCTTCCCGTACTTTGT
GTTTGATTGCCAGTCCCTTTGGGCCCCCATGAATTCTTTAAAGTGTTTTAGGAAGTGTGG
ATCGACGTCATCAATGACGTTATACCAAGCGTCGTTACTGTACACCTTTGGGCTAAGGTC
CAGATGCCCGCATAAATAGTTATGTGGGCCTAAAGACCTAGCCCACATTGTTTTTCCATT
ACGACTATCTTCCTCAATTACTATACTTTGAGGTCTCAGGGGCCGCGCAGCGGCATCGAC
AACGTTCTCGCACGCCCACTCTTCAAGTTCTTCTGGAACTTGATCAAATGAAGAAGAAGA
AAAAGGAGAAACATAAGGAGCTGGAGGCTCCTGAAAATATCTATCTAAATTAGAATTTAA
ATTATGAAATTGAAGTAGAAAGTCTCTTGGGGCTTTCTCCTTCAGTATATTGAGGGCCTG
AGCTTTGGACCCTGCGTTGATTGCCTCGGCATCTGCGTCGTTGGCAGTTTGGCAACCTCC
TCTAGCTGATCTTCCATCGACTTGGAAAACTCCATGATCAAGGATGTCTCCGTCTTTCTC
CATGTAGGTTTTGACATCGCTTGAGCTTTTAGCTCCCTGAATGTTCGGATGGAAATGTGC
TGACCTAGTTGGGGAGGTGAGGTCGAAGAATCTATTGTTCCTGCACTGGAACTTTCCTTC
GAACTGGATGAGAACATGCAAGTGAGGATTCCCATCTTCATGAAGTTCTCTGCAGATTCT
AATGAATTTTTTGTTTACTGGGGTTTGGAGATTTAAGAATTGGGAAAGTGCTTCTTCTTT
AGTCAGGGAGCACTTGGGATAAGTGAGAAAATAATTTTTGGCATTTATTTTAAACCGATT
GGGTGCTGCCAT
>GU112047
TCAAGATCTACTCTCCTCCTCCTGATGCGTCTCTTCGCTTCCCTGTGTTGTATTTTGATT
GGTACCCGAGTACAACGGTTCGGTGAGAAAGACGAATGCTGCATTTTTTAAAGCCCACGC
TTTCAAAGCTGAGTCCTTTTCCTCGTCCAAGAATTCTTTATAGCTTGCGTTGGGCCCTGG
ATTGCAGAGGAAGATTGTTGGTATGCCGCCTTTAATTTGAACTGGCTTCCCGTACTTTGT
GTTTGATTGCCAGTCCCTTTGGGCCCCCATGAATTCTTTAAAGTGTTTTAGGAAGTGTGG
ATTGACGTCATCAATGACGTTATACCAAGCGTCGTTACTGTACACCTTTGGGCTAAGGTC
CAGATGCCCGCATAAATAGTTATGTGGGCCTAAAGACCTAGCCCACATTGTTTTTCCAGT
ACGACTATCTTCCTCAATTACTATACTTTGAGGTCTCAGGGGCCGCGCAGCGGCATCGAC
AACGTTCTCGCACGCCCACTCTTCAAGTTCTTCTGTAACTTGATCAAATGAAGAAGAAGA
AAAAGGAGAAACATAAGGAGCTGGAGGCTCCTGAAAATATCTATCTAAATTAGAATTTAA
ATTATGAAATTGAAGTAGAAAGTCTCTTGGGGCTTTCTCCTTCAGTATATTGAGGGCCTG
AGCTTTGGACCCTGCGTTGATTGCCTCGGCATATGCGTCGTTGGCAGTTTGGCAACCTCC
TCTAGCTGATCTTCCATCGACTTGGAAAACTCCATGATCAAGGATGTCTCCGTCTTTCTC
CATGTAGGTTTTGACATCGCTTGAGCTTTTAGCTCCCTGAATGTTCGGATGGAAATGTGC
TGACCTAGTTGGGGAGGTGAGGTCGAAGAATCTATTGTTCCTGCACTGGAACTTTCCTTC
GAACTGGATGAGAACATGCAAGTGAGGATTCCCATCTTCATGAAGTTCTCTGCAGATTCT
AATGAATTTTTTGTTTACTGGGGTTTGGAGATTTAAGAATTGGGAAAGTGCTTCTTCTTT
AGTCAGAGAGCATTTGTGATAAGTGAGAAAATAATTTTTGGCATTTATTTTAAACCGATT
GGGTGCTGCCAT
>GU112046
TCAAGATCTACTCTCCTCCTCCTGATGCGTCTCTTCGCTTCCCTGTGCTGTACTTTGATT
GGTACCCGAGTACAACGGTTCGGTGAGAAAGACGAATGCTGCATTTTTTAAAGCCCACGC
TTTCAAAGCTGAGTTCTTTTCCTCGTCCAAGAATTCTTTATAGCTTGCGTTGGGCCCTGG
ATTGCAGAGGAAGATTGTTGGTATGCCGCCTTTAATTTGAACTGGCTTCCCGTACTTTGT
GTTTGATTGCCAGTCCCTTTGGGCCCCCATGAATTCTTTAAAGTGTTTTAGGAAGTGTGG
ATCGACGTCATCAATGACGTTATACCAAGCGTCGTTACTGTACACCTTTGGGCTAAGGTC
CAGATGCCCGCATAAATAGTTATGTGGGCCTAAAGACCTAGCCCACATTGTTTTTCCAGT
ACGACTATCTTCCTCAATTACTATACTTTGAGGTCTCAGGGGCCGCGCAGCGGCATCGAC
AACGTTCTCGCACGCCCACTCTTCAAGTTCTTCTGGAACTTGATCAAATGAAGAAGAAGA
AAAAGGAGAAACATAAGGAGCTGGAGGCTCCTGAAAATATCTATCTAAATTAGAATTTAA
ATTATGAAATTGAAGTAGAAAGTCTCTTGGGGCTAACTCCCTAATGATATTGAGGGCCTG
AGCTTTGGACCCTGCGTTGATTGCCTCGGCATATGCGTCGTTGGCAGTTTGGCAACCTCC
TCTAGCTGATCTTCCATCGACTTGGAAAACTCCATGATCAAGGATGTCTCCGTCTTTCTC
CATGTAGGTTTTGACATCGGAGCTTGATTTAGCTCCCTGAATGTTCGGATGGAAATGTGC
TGACCTAGTTGGGGAGGTGAGGTAGAAGAATCTATTGTTCCTGCACTGGAACTTTCCTTC
GAACTGGATGAGAACATGCAAGTGAGGATTCCCATCTTCATGAAGTTCTCTGCAGATTCT
AATGAATTTTTTGTTTACTGGGGTTTGGAGATTTAAGAATTGGGAAAGTGCTTCTTCTTT
AGTCAGAGAGCATTTGAGATAAGTGAGAAAATAATTTTTGGCATTTATTTTAAACCGATT
GGGTGCTGCCAT
>GU112041
TCAAGATCTACTCTCCTCCTCCTGATGCGTCTCTTCGCTTCCCTGTGTTGTACTTTGATT
GGTACCCGAGTACAACGGTTTGGTGAGAAAGACGAATGCTGCATTTTTTAAAGCCCACGC
TTTCAAAGCTGAGTTCTTTTCCTCGTCCAAGAATTCTTTATAGCTTGCGTTGGGCCCTCG
ATTGCAGAGGAAGATTGTTGGTATGCCGCCTTTAATTTGAATTGGCTTCCCGTACTTTGT
GTTTGATTGCCAGTCCCTTTGGGCCCCCATGAATTCTTTAAAGTGTTTTAGGAAGTGTGG
ATCGACGTCATCAATGACGTTATACCAAGCGTCGTTACTGTACACCTTTGGGCTAAGGTC
CAGATGCCCGCATAAATAGTTATGTGGGCCTAAAGACCTAGCCCACATTGTTTTTCCAGT
ACGACTATCTCCCTCAATTACTATACTTTGAGGTCTCAGGGGCCGCGCAGCGGCATCGAC
AACGTTCTCGCACGCCCACTCTTCAAGTTCTTCTGGAACTTGATCAAATGAAGAAGAAGA
AAAAGGAGAAACATAAGGAGCTGGAGGCTCCTGAAAATATCTATCTAAATTAGAATTTAA
ATTATGAAATTGAAGTAGAAAGTCTCTTGGGGCTTTCTCCTTCAGTATATTGAGGGCCTG
AGCTTTGGACCCTGCGTTGATTGCCTCGGCATATGCGTCGTTGGCAGTTTGGCAACCTCC
TGTAGCTGATCTTCCATCGACTTGGAAAACTCCATGATTAAGGATGTCTCCGTCTTTCTC
CATGTAGGTTTTGACATCGCTTGAGCTTTTAGCTCCCTGAATGTTCGGATGGAAATTTGC
TGACCTAGTTGGGGAGGTGAGGTTGAAGAATCTATTGTTCCTGCACTGGAACTTTCCTTC
GAACTGGATGAGAACATGCAAGTGAGGATTCCCATCTTCATGAAGTTCTCTGCAGATTCT
AATGAATTTTTTGTTTACTGTGGTTTGGAGATTTAAGAATTGGGAAAGTGCTTCTTCTTT
AGTCAGAGAGCACTTGGGATAAGTAAGGAAATAATTTTTGGCATATATTTGAAACCGATT
GGGTGCTGCCAT
>GU112040
TCAAGATCTACTCTCCTCCTCCTGATGCGTCTCTTCGCTTCCCTGTGTTGTACTTTGATT
GGTACCCGAGTACAACGGTTTGGTGAGAAAGACGAATGCTGCATTTTTTAAAGCCCACGC
TTTCAAAGCTGAGTTCTTTTCCTCGTCCAAGAATTCTTTATAGCTTGCGTTGGGCCCTCG
ATTGCAGAGGAAGATTGTTGGTATGCCGCCTTTAATTTGAATTGGCTTCCCGTACTTTGT
GTTTGATTGCCAGTCCCTTTGGGCCCCCATGAATTCTTTAAAGTGTTTTAGGAAGTGTGG
ATCGACGTCATCAATGACGTTATACCAAGCGTCGTTACTGTACACCTTTGGGCTAAGGTC
CAGATGCCCGCATAAATAGTTATGTGGGCCTAAAGACCTAGCCCACATTGTTTTTCCAGT
ACGACTATCTCCCTCAATTACTATACTTTGAGGTCTCAGGGGCCGCGCAGCGGCATCGAC
AACGTTCTCGCACGCCCACTCTTCAAGTTCTTCTGGAACTTGATCAAATGAAGAAGAAGA
AAAAGGAGAAACATAAGGAGCTGGAGGCTCCTGAAAATATCTATCTAAATTAGAATTTAA
ATTATGAAATTGAAGTAGAAAGTCTCTTGGGGCTTTCTCCTTCAGTATATTGAGGGCCTG
AGCTTTGGACCCTGCGTTGATTGCCTCGGCATATGCGTCGTTGGCAGTTTGGCAACCTCC
TGTAGCTGATCTTCCATCGACTTGGAAAACTCCATGATTAAGGATGTCTCCGTCTTTCTC
CATGTAGGTTTTGACATCGCTTGAGCTTTTAGCTCCCTGAATGTTCGGATGGAAATTTGC
TGACCTAGTTGGGGAGGTGAGGTTGAAGAATCTATTGTTCCTGCACTGGAACTTTCCTTC
GAACTGGATGAGAACATGCAAGTGAGGATTCCCATCTTCATGAAGTTCTCTGCAGATTCT
AATGAATTTTTTGTTTACTGTGGTTTGGAGATTTAAGAATTGGGAAAGTGCTTCTTCTTT
AGTCAGAGAGCACTTGGGATAAGTAAGGAAATAATTTTTGGCATATATTTGAAACCGATT
GGGTGCTGCCAT
>GU112039
TCAAGATCTACTCTCCTCCTCCTGATGCGTCTCTTCGCTTCCCTGTGTTGTACTTTGATT
GGTACCCGAGTACAACGGTTTGGTGAGAAAGACGAATGCTGCATTTTTTAAAGCCCACGC
TTTCAAAGCTGAGTTCTTTTCCTCGTCCAAGAATTCTTTATAGCTTGCGTTGGGCCCTCG
ATTGCAGAGGAAGATTGTTGGTATGCCGCCTTTAATTTGAATTGGCTTCCCGTACTTTGT
GTTTGATTGCCAGTCCCTTTGGGCCCCCATGAATTCTTTAAAGTGTTTTAGGAAGTGTGG
ATCGACGTCATCAATGACGTTATACCAAGCGTCGTTACTGTACACCTTTGGGCTAAGGTC
CAGATGCCCGCATAAATAGTTATGTGGGCCTAAAGACCTAGCCCACATTGTTTTTCCAGT
ACGACTATCTCCCTCAATTACTATACTTTGAGGTCTCAGGGGCCGCGCAGCGGCATCGAC
AACGTTCTCGCACGCCCACTCTTCAAGTTCTTCTGGAACTTGATCAAATGAAGAAGAAGA
AAAAGGAGAAACATAAGGAGCTGGAGGCTCCTGAAAATATCTATCTAAATTAGAATTTAA
ATTATGAAATTGAAGTAGAAAGTCTCTTGGGGCTTTCTCCTTCAGTATATTGAGGGCCTG
AGCTTTGGACCCTGCGTTGATTGCCTCGGCATATGCGTCGTTGGCAGTTTGGCAACCTCC
TGTAGCTGATCTTCCATCGACTTGGAAAACTCCATGATTAAGGATGTCTCCGTCTTTCTC
CATGTAGGTTTTGACATCGCTTGAGCTTTTAGCTCCCTGAATGTTCGGATGGAAATTTGC
TGACCTAGTTGGGGAGGTGAGGTTGAAGAATCTATTGTTCCTGCACTGGAACTTTCCTTC
GAACTGGATGAGAACATGCAAGTGAGGATTCCCATCTTCATGAAGTTCTCTGCAGATTCT
AATGAATTTTTTGTTTACTGTGGTTTGGAGATTTAAGAATTGGGAAAGTGCTTCTTCTTT
AGTCAGAGAGCACTTGGGATAAGTAAGGAAATAATTTTTGGCATATATTTGAAACCGATT
GGGTGCTGCCAT
>GU112038
TCAAGATCTACTCTCCTCCTCCTGATGCGTCTCTTCGCTTCCCTGTGTTGTACTTTGATT
GGTACCCGAGTACAACGGTTTGGTGAGAAAGACGAATGCTGCATTTTTTAAAGCCCACGC
TTTCAAAGCTGAGTTCTTTTCCTCGTCCAAGAATTCTTTATAGCTTGCGTTGGGCCCTCG
ATTGCAGAGGAAGATTGTTGGTATGCCGCCTTTAATTTGAATTGGCTTCCCGTACTTTGT
GTTTGATTGCCAGTCCCTTTGGGCCCCCATGAATTCTTTAAAGTGTTTTAGGAAGTGTGG
ATCGACGTCATCAATGACGTTATACCAAGCGTCGTTACTGTACACCTTTGGGCTAAGGTC
CAGATGCCCGCATAAATAGTTATGTGGGCCTAAAGACCTAGCCCACATTGTTTTTCCAGT
ACGACTATCTCCCTCAATTACTATACTTTGAGGTCTCAGGGGCCGCGCAGCGGCATCGAC
AACGTTCTCGCACGCCCACTCTTCAAGTTCTTCTGGAACTTGATCAAATGAAGAAGAAGA
AAAAGGAGAAACATAAGGAGCTGGAGGCTCCTGAAAATATCTATCTAAATTAGAATTTAA
ATTATGAAATTGAAGTAGAAAGTCTCTTGGGGCTTTCTCCTTCAGTATATTGAGGGCCTG
AGCTTTGGACCCTGCGTTGATTGCCTCGGCATATGCGTCGTTGGCAGTTTGGCAACCTCC
TGTAGCTGATCTTCCATCGACTTGGAAAACTCCATGATTAAGGATGTCTCCGTCTTTCTC
CATGTAGGTTTTGACATCGCTTGAGCTTTTAGCTCCCTGAATGTTCGGATGGAAATTTGC
TGACCTAGTTGGGGAGGTGAGGTTGAAGAATCTATTGTTCCTGCACTGGAACTTTCCTTC
GAACTGGATGAGAACATGCAAGTGAGGATTCCCATCTTCATGAAGTTCTCTGCAGATTCT
AATGAATTTTTTGTTTACTGTGGTTTGGAGATTTAAGAATTGGGAAAGTGCTTCTTCTTT
AGTCAGAGAGCACTTGGGATAAGTAAGGAAATAATTTTTGGCATATATTTGAAACCGATT
GGGTGCTGCCAT
>GU112031
TCAAGATCTACTCTCCTCCTCCTGATGCGTCTCCTCGCTTCCCTGTGTTGTACTTTGATT
GGCACCCGAGTACAACGGTTCGGTGAGAAAGACGAATGCTGCATTTTTTAAAGCCCACGC
TTTCAAAGCTGAGTTCTTTTCCTCGTCCAAGAATTCTTTATAGCTTGCGTTGGGCCCTCG
ATTGCAGAGGAAGATTGTTGGTATGCCGCCTTTAATTTGAATTGGCTTCCCGTACTTTGT
GTTTGATTGCCAGTCCCTTTGGGCCCCCATGAATTCTTTAAAGTGTTTTAGGAAGTGTGG
ATCGACGTCATCTATGACGTTGTACCAAGCGTCGTTACTGTACACCTTTGGGCTAAGGTC
CAGATGCCCGCACAAATAGTTATGTGGGCCTAAAGACCTAGCCCACATTGTTTTTCCAGT
ACGACTATCTTCCTCAATTACTATACTTTGAGGTCTCAGGGGCCGCGCAGCGGCATCGAC
AACGTTCTCGCACGCCCACTCTTCAAGTTCTTCTGGAACTTGATCAAATGAAGAAGAAGA
AAAAGGAGAAACATAAGGAGCCGGAGGCTCCTGAAAATATCTATCTAAATTAGAATTTAA
ATTATGAAATTGAAGTAGAAAGTCTCTTGGGGCTTTCTCCTTCAGTATATTGAGGGCCTG
AGCTTTGGACCCTGCGTTGATTGCCTCGGCATATGTGTCGTTGGCAGTTTGGCAACCTCC
TGTAGCTGATCTTCCATCGACTTGGAAATCTCCACGATTAAGGATGTCTCCGTCTTTCTC
CATGTAGGTTTTGACATCGCTTGAGCTTTTAGCTCCCTGAATGTTCGGATGGAAATGTGC
TGACCTAGTTGGGGAGGTGAGGTTGAAGTATCTATTGTTCCTGCACTGGAACTTTCCTTC
GAACTGGATGAGCACATGCAAGTGAGGATTCCCATCCTCATGAAGCTCTCTGCAGATTCT
AATGAATTTTTTGTTTACTGTGGTTTGGAGATTTAAGAATTGGGAAAGTGCTTCTTCTTT
AGTCAGGGAGCACTTGGGATAAGTGAGGAAATAATTTTTGGCATTTATTTTAAACCGATT
GGGTGGTGCCAT
>GU112037
TCAAGATCTACTCTCCTCCTCCTGATGCGTCTCTTCGCTTCCCTGTGCTGTACTTTGATT
GGTACCCGAGTACAACGGTTCGGTGAGAAAGACGAATGCTGCATTTTTTAAAGCCCACGC
TTTCAAAGCTGAGTTCTTTTCCTCGTCCAAGAATTCTTTATAGCTTGCGTTGGGCCCTGG
ATTGCAGAGGAAGATTGTTGGTATGCCGCCTTTAATTTGAACTGGCTTCCCGTACTTTGT
GTTTGATTGCCAGTCCCTTTGGGCCCCCATGAATTCTTTAAAGTGTTTTAGGAAGTGTGG
ATCGACGTCATGAATGACGTTATACCAAGCGTCGTTACTGTACACCTTTGGGCTAAGGTC
CAGATGCCCGCATAAATAGTTATGTGGGCCTAAAGACCTAGCCCACATTGTTTTTCCAGT
ACGACTATCTTCCTCAATTACTATACTTTGAGGTCTCAGGGGCCGCGCAGCGGCATCGAC
AACGTTCTCGCACGCCCACTTTTCAAGTTCTTCTGGAACTTGATCAAATGAAGAAGAAGA
AAAAGTAGAAACATAAGGAGCTGGAGGCTCCTGAAAATATCTATCTAAATTAGAATTTAA
ATTATGAAATTGAAGTAGAAAGTCTCTCGGGGCTTTCTCCTTCAGTATATTGAGGGCCTG
AGCTTTGGACCCTGCGTTGATTGCCTCGGCATATGCGTCGTTGGCAGTTTGGCAACCTCC
TCTAGCTGATCTTCCATCGACTTGGAAAACTCCATGATCAAGGATGTCTCCGTCTTTCTC
CATGTAGGTTTTGACATCGCTTGAGCTTTTAGCTCCCTGAATGTTCGGATGGAAATGTGC
TGACCTAGTTGGGGAGGTGAGGTAGAAGAATCTATTGTTCCTGCACTGGAACTTTCCTTC
GAACTGGATGAGAACATGCAAGTGAGGATTCCCATCTTCATGAAGTTCTCTGCAGATTCT
AATGAATTTTTTGTTTACTGGGGTTTGGAGATTTAAGAATTGGGAAAGTGCTTCTTCTTT
AGTCAGAGAGCACTTGGGATAAGTGAGGAAATAATTTTTGGAATTAATTTTAAACCGACG
CTTTGGAGCCAT
>KT390461
TCAAGGTCCACTCGTTTCCTCCTGTGCGCTCTCTTCGCTTCCCTGTGTTGAACTTTGATT
GGTACCGGAGTAGAGCGGTTGGGTGAGAAAGACGAATGTTGCATTCTTTAAAGCCCAAGA
TTTTAATGCTGAGTTCTTATCCTCGTCTAAGAACTCTTTATAGCTTGCATTGGGCCCTGG
ATTGCAGAGGAAGATTGTTGGTATGCCGCCTTTAATTTGAACTGGCTTCCCGTACTTTGT
GTTTGATTGCCAGTCCCTTTGGGCCCCCATGAATTCTTTAAAGTGTTTTAGGAAGTGGGG
ATCGACGTCATCAATGAGGTTATACCAAGCGTCGTTACTGTACACCTTTGGGCTAAGGTC
CAGATGCCCGCATAAATAGTTATGTGGGCCTAAAGACCTAGCCCACATTGTTTTTCCAGT
ACGACTATCTCCCTCAATTACTATACTTTGAGGTCTCAGGGGCCGCGCAGCGGCATCGAC
AACGTTCTCGCACGCCCACTCTTCAAGTTCTTCTGGAACTTGATCAAATGAAGAAGAAGA
AAAAGGAGAAACATAAGGAGCTGGAGGCTCCTGAAAATATCTATCTAAATTAGAATTTAA
ATTATGAAATTGAAGTAGAAAGTCTCTTGGGGCTTTCTCCTTCCGTATATTGAGGGCCTG
AGCTTTGGACCCTGCGTTGATTGCCTCGGCATATGCGTCGTCGGCAGTTTGGCAACCTCC
TCTAGCTGATCTTCCATCGACTTGGAAAACTCCATGATCAAGGATGTCTCCGTCTTTCTC
CATGTAGGTTTTGACATCGCTTGAGCTTTTAGCTCCCTGAATGTTCGGATGGAAATGTGC
TGACCTAGTTGGGGAGGTGAGGTCGAAGAATCTATTGTTCCTGCACTGGAACTTTCCTTC
GAACTGGATGAGAACATGCAAGTGAGGATTCCCATCTTCATGAAGTTCTCTGCAGATTCT
AATGAATTTTTTGTTTACTGGGGTTTGGAGATTTAAGAATTGGGAAAGTGCTTCTTCTTT
AGTCAGGGAGCACTTGGGATAAGTGAGAAAATAATTTTTGGCATTTATTTTAAACCGATT
GGGTGCTGCCAT
>GU112018
TCAAGGTCCACTCGTTTCCTCCTGTGCGCTCTCTTCGCTTCCCTGTGTTGAACTTTGATT
GGTACCGGAGTAGAGCGGTTGGGTGAGAAAGACGAATGTTGCATTCTTTAAAGCCCAAGA
TTTTAATGCTGAGTTCTTATCCTCGTCTAAGAACTCTTTATAGCTTGCATTGGGCCCTGG
ATTGCAGAGGAAGATTGTTGGTATGCCGCCTTTAATTTGAACTGGCTTCCCGTACTTTGT
GTTTGATTGCCAGTCCCTTTGGGCCCCCATGAATTCTTTAAAGTGTTTTAGGAAGTGGGG
ATCGACGTCATCAATGAGGTTATACCAAGCGTCGTTACTGTACACCTTTGGGCTAAGGTC
CAGATGCCCGCATAAATAGTTATGTGGGCCTAAAGACCTAGCCCACATTGTTTTTCCAGT
ACGACTATCTCCCTCAATTACTATACTTTGAGGTCTCAGGGGCCGCGCAGCGGCATCGAC
AACGTTCTCGCACGCCCACTCTTCAAGTTCTTCTGGAACTTGATCAAATGAAGAAGAAGA
AAAAGGAGAAACATAAGGAGCTGGAGGCTCCTGAAAATATCTATCTAAATTAGAATTTAA
ATTATGAAATTGAAGTAGAAAGTCTCTTGGGGCTTTCTCCTTCAGTATATTGAGGGCCTG
AGCTTTGGACCCTGCGTTGATTGCCTCGGCATATGCGTCGTCGGCAGTTTGGCAACCTCC
TCTAGCTGATCTTCCATCGACTTGGAAAACTCCATGATCAAGGATGTCTCCGTCTTTCTC
CATGTAGGTTTTGACATCGCTTGAGCTTTTAGCTCCCTGAATGTTCGGATGGAAATGTGC
TGACCTAGTTGGGGAGGTGAGGTCGAAGAATCTATTGTTCCTGCACTGGAACTTTCCTTC
GAACTGGATGAGAACATGCAAGTGAGGATTCCCATCTTCATGAAGTTCTCTGCAGATTCT
AATGAATTTTTTGTTTACTGGGGTTTGGAGATTTAAGAATTGGGAAAGTGCTTCTTCTTT
AGTCAGGGAGCACTTGGGATAAGTGAGAAAATAATTTTTGGCATTTATTTTAAACCGATT
GGGTGCTGCCAT
>GU112014
TCAAGGTCCACTCGTTTCCTCCTGTGCGCTCTCTTCGCTTCCCTGTGTTGAACTTTGATT
GGTACCGGAGTAGAGCGGTTGGGTGAGAGAGACGAATGTTGCATTCTTTAAAGCCCAGGA
TTTTAATGCTGAGTTCTTATCCTCGTCTAAGAACTCTTTATAGCTTGCATTGGGCCCTGG
ATTGCAGAGGAAGATTGTTGGTATGCCGCCTTTAATTTGAACTGGCTTCCCGTATTTTGT
GTTTGATTGCCAGTCCCTTTGGGCCCCCATGAATTCTTTAAAGTGTTTTAGGAAGTGTGG
ATCGACGTCATCAATGACGTTATACCAAGCGTCGTTACTGTACACCTTTGGGCTAAGGTC
CAGATGCCCGCATAAATAGTTATGTGGGCCTAAAGACCTAGCCCACATTGTTTTTCCAGT
ACGACTATCTCCCTCAATTACTATACTTTGAGGTCTCAGGGGCCGCGCAGCGGCATCGAC
AACGTTCTCGCACGCCCACTCTTCAAGTTCTTCTGGAACTTGATCAAATGAAGAAGAAGA
AAAAGGAGAAACATAAGGAGCTGGAGGCTCCTGAAAATATCTATCTAAATTAGAATTTAA
ATTATGAAATTGAAGTAGAAAGTCTCTTGGGGCTTTCTCCTTCAGTATATTGAGGGCCTG
AGCTTTGGACCCTGCGTTGATTGCCTCGGCATATGCGTCGTTGGCAGTTTGGCAACCTCC
TGTAGCTGATCTTCCATCGACTTGGAAAACTCCATGATCAAGGATGTCTCCGTCTTTCTC
CATGTAGGTTTTGACATCGCTTGAGCTTTTAGCTCCCTGAATGTTCGGATGGAAATGTGC
TGACCTAGTTGGGGAGGTGAGGTCGAAGAATCTATTGTTTCTGCACTGGAACTTTCCTTC
GAACTGGATGAGAACATGCAAGTGAGGATTCCCATCTTCATGAAGTTCTCTGCAGATTCT
AATGAATTTTTTGTTTACTGGGGTTTGGAGATTTAAGAATTGGGAAAGTGCTTCTTCTTT
AGTCAGGGAGCACTTGGGATAAGTGAGAAAATAATTTTTGGCATTTATTTTAAACCGATT
GGGTGCTGCCAT
>JQ326265
TCAAGGTCCACTCGTTTCCTCCTGTGCGCTCTCTTCGCTTCCCTGTGTTGAACTTTGATT
GGTACCGGAGTAGAGCGGTTGGGTGAGAAAGACGAATGTTGCATTCTTTAAAGCCCAGGA
TTTTAATGCTGAGTTCTTATCCTCGTCTAAGAACTCTTTATAGCTTGCATTGGGCCCTGG
ATTGCAGAGGAAGATTGTTGGTATGCCGCCTTTAATTTGAACTGGCTTCCCGTACTTTGT
GTTTGATTGCCAGTCCCTTTGGGCCCCCATGAATTCTTTAAAGTGTTTTAGGAAGTGTGG
ATCGACGTCATCAATGACGTTATACCAAGCGTCGTTACTGTACACCTTTGGGCTAAGGTC
CAGATGCCCGCATAAATAGTTATGTGGGCCTAAAGACCTAGCCCACATTGTTTTTCCAGT
ACGACTATCTTCCTCAATTACTATACTTTGAGGTCTCAGGGGCCGCGCAGCGGCATCGAC
AACGTTCTCGCACGCCCACTCTTCAAGTTCTTCTGGAACTTGATCAAATGAAGAAGAAGA
AAAAGGAGAAACATAAGGAGCTGGAGGCTCCTGAAAATATCTATCTAAATTAGAATTTAA
ATTATGAAATTGAAGTAGAAAGTCTCTTGGGGCTTTCTCCTTCAGTATATTGAGGGCCTG
AGCTTTGGACCCTGCGTTGATTGCCTCGGCATATGCGTCGTTGGCAGTTTGGCAACCTCC
TCTAGCTGATCTTCCATCGACTTGGAAAACTCCATGATCAAGGATGTCTCCGTCTTTCTC
CATGTAGGTTTTGACATCGCTTGAGCTTTTAGCTCCCTGAATGTTCGGATGGAAATGTGC
TGACCTAGTTGGGGATGTGAGGCCGAAGAATCTATTGTTCCTGCACTGGAACTTTCCTTC
GAACTGGATGAGAACATGCAAGTGAGGATTCCCATCTTCATGAAGTTCTCTGCAGATTCT
AATGAATTTTTTGTTTACTGGGGTTTGGAGATTTAAGAATTGGGAAAGTGCTTCTTCTTT
AGTCAGGGAGCACTTGGGATAAGTGAGAAAATAATTTTTGGCATTTATTTTAAACCGATT
GGGTGCTGCCAT
>GU112021
TCAAGGTCCACTCGTTTCCTCCTGTGCGCTCTCTTCGCTTCCCTGTGTTGAACTTTGATT
GGTACCGGAGTAGAGCGGCTGGGTGAGAAAGACGAATGTTGCATTCTTTAAAGCCCAGGA
TTTTAATGCTGAGTTCTTATCCTCGTCTAAGAACTCTTTATAGCTTGCATTGGGCCCTGG
ATTGCAGAGGAAGATTGTTGGTATGCCGCCTTTAATTTGAACTGGCTTCCCGTACTTTGT
GTTTGATTGCCAGTCCCTTTGGGCCCCCATGAATTCTTTAAAGTGTTTTAGGAAGTGTGG
ATCGACGTCATCAGTGACGTTATACCAAGCGTCGTTACTGTACACCTTTGGGCTTAGATC
CAGATGCCCGCATAAATAGTTATGTGGGCCTAAAGACCTAGCCCACATTGTCTTCCCAGT
ACGACTATCTCCCTCAATCACTATACTTTGAGGTCTCAGGGGCCGCGCAGCGGCATCGAC
AACGTTCTCGCACGCCCACTCTTCAAGTTCTTCTGGAACTTGATCAAATGAAGAAGAAGA
AAAAGGAGAAACATAAGGAGCTGGAGGCTCCTGAAAATATCTATCTAAATTAGAATTTAA
ATTATGAAATTGAAGTAGAAAGTCTCTTGGGGCTTTCTCCTTCAGTATATTGAGGGCCTG
AGCTTTGGACCCTGCGTTGATTGCCTCGGCATATGCGTCGTTGGCAGTTTGGCAACCTCC
TCTAGCTGATCTTCCATCGACTTGGAAAACTCCATGATCAAGGATGTCTCCGTCTTTCTC
CATGTAGGTTTTGACATCGCTTGAGCTTTTAGCTCCCTGAATGTTCGGATGGAAATGTGC
TGACCTAGTTGGGGAGGTGAGGTCGAAGAATCTATTGTTCCTGCACTGGAACTTTCCTTC
GAACTGGATGAGAACATGCAAGTGAGGATTCCCATCTTCATGAAGTTCTCTGCAGATTCT
AATGAATTTTTTGTTTACTGGGGTTTGGAGATTTAAGAATTGGGAAAGTGCTTCTTCTTT
AGTCAGGGAGCACTTGGGATAAGTGATGAAATAATTCTTGGCATTTATTTTAAACCGATT
GGGTGCTGCCAT
>GU112020
TCAAGGTCCACTCGTTTCCTCCTGTGCGCTCTCTTCGCTTCCCTGTGTTGAACTTTGATT
GGTACCGGAGTAGAGCGGCTGGGTGAGAAAGACGAATGTTGCATTCTTTAAAGCCCAGGA
TTTTAATGCTGAGTTCTTATCCTCGTCTAAGAACTCTTTATAGCTTGCATTGGGCCCTGG
ATTGCAGAGGAAGATTGTTGGTATGCCGCCTTTAATTTGAACTGGCTTCCCGTACTTTGT
GTTTGATTGCCAGTCCCTTTGGGCCCCCATGAATTCTTTAAAGTGTTTTAGGAAGTGTGG
ATCGACGTCATCAGTGACGTTATACCAAGCGTCGTTACTGTACACCTTTGGGCTTAGATC
CAGATGCCCGCATAAATAGTTATGTGGGCCTAAAGACCTAGCCCACATTGTCTTCCCAGT
ACGACTATCTCCCTCAATCACTATACTTTGAGGTCTCAGGGGCCGCGCAGCGGCATCGAC
AACGTTCTCGCACGCCCACTCTTCAAGTTCTTCTGGAACTTGATCAAATGAAGAAGAAGA
AAAAGGAGAAACATAAGGAGCTGGAGGCTCCTGAAAATATCTATCTAAATTAGAATTTAA
ATTATGAAATTGAAGTAGAAAGTCTCTTGGGGCTTTCTCCTTCAGTATATTGAGGGCCTG
AGCTTTGGACCCTGCGTTGATTGCCTCGGCATATGCGTCGTTGGCAGTTTGGCAACCTCC
TCTAGCTGATCTTCCATCGACTTGGAAAACTCCATGATCAAGGATGTCTCCGTCTTTCTC
CATGTAGGTTTTGACATCGCTTGAGCTTTTAGCTCCCTGAATGTTCGGATGGAAATGTGC
TGACCTAGTTGGGGAGGTGAGGTCGAAGAATCTATTGTTCCTGCACTGGAACTTTCCTTC
GAACTGGATGAGAACATGCAAGTGAGGATTCCCATCTTCATGAAGTTCTCTGCAGATTCT
AATGAATTTTTTGTTTACTGGGGTTTGGAGATTTAAGAATTGGGAAAGTGCTTCTTCTTT
AGTCAGGGAGCACTTGGGATAAGTGATGAAATAATTCTTGGCATTTATTTTAAACCGATT
GGGTGCTGCCAT
>GU112019
TCAAGGTCCACTCGTTTCCTCCTGTGCGCTCTCTTCGCTTCCCTGTGTTGAACTTTGATT
GGTACCGGAGTAGAGTGGTTGGGTGAGAAAGACGAATGTTGCATTCTTTAAAGCCCAGGA
TTTTAATGCTGAGTTCTTATCCTCGTCTAAGAACTCTTTATAGCTTGCATTGGGCCCTGG
ATTGCAGAGGAAGATTGTTGGTATGCCGCCTTTAATTTGAACTGGCTTCCCGTACTTTGT
GTTTGATTGCCAGTCCCTTTGGGCCCCCATGAATTCTTTAAAGTGTTTTAGGAAGTGTGG
ATCGACGTCATCAATGACGTTATACCAAGCGTCGTTACTGTACACCTTTGGGCTAAGGTC
CAAATGCCCGCATAAATAGTTATGTGGGCCTAAAGACCTAGCCCACATTGTTTTTCCAGT
ACGACTATCTCCCTCAATTACTATACTTTGAGGTCTCAGGGGCCGCGCAGCGGCATCGAC
AACGTTCTCGCACGCCCACTCTTCAAGTTCTTCTGGAACTTGATCAAATGAAGAAGAAGA
AAAAGGAGAAACATAAGGAGCTGGAGGCTCCTGAAAATATCTATCTAAATTAGAATTTAA
ATTATGAAATTGAAGTAGAAAGTCTCTTGGGGCTTTCTCCTTCAGTATATTGAGGGCCTG
AGCTTTGGACCCTGCGTTGATTGCCTCGGCATATGCGTCGTTGGCAGTTTGGCAACCTCC
TCTAGCTGATCTTCCATCGACTTGGAAAACTCCATGATCAAGGATGTCTCCGTCTTTCTC
CATGTAGGTTTTGACATCGCTTGAGCTTTTAGCTCCCTGAATGTTCGGATGGAAATGTGC
TGACCTAGTTGGGGAGGTGAGGTCGAAGAATCTATTGTTCCTGCACTGGAACTTTCCTTC
GAACTGGATGAGAACATGCAAGTGAGGATTCCCATCTTCATGAAGTTCTCTGCAGATTCT
AATGAATTTTTTGTTTACTGGGGTTTGGAGATTTAAGAATTGGGAAAGTGCTTCTTCTTT
AGTCAGGGAGCACTTGGGATAAGTGATGAAATAATTTTTGGCATTTATTTTAAACCGATT
GGGTGCTGCCAT
>GU112015
TCAAGGTCCACTCGTTTCCTCCTGTGCGCTCTCTTCGCTTCCCTGTGTTGAACTTTGATT
GGTACCGGAGTAGAGCGGTTGGGTGAGAAAGACGAATGTTGCATTCTTTAAAGCCCAGGA
TTTTAATGCTGAGTTCTTATCCTCGTCTAAGAACTCTTTATAGCTTGCATTGGGCCCTGG
ATTGCAGAGGAAGATTGTTGGTATGCCGCCTTTAATTTGAACTGGCTTCCCGTACTTGGT
GTTGGATTGCCAGTCCCTTTGGGCCCCCATGAACTCTTTAAAGTGCTTTAGGAAGTGTCG
ATGGACGTCATCAATGACGTTATACCAAGCGTCGTTGCTGTACACCTTTGGGCTAAGATC
TAGATGCCCGCATAAATAGTTATGTGGGCCTAAAGACCTAGCCCACATTGTTTTGCCCGT
CCTACTATCTCCCTCAATGACTATACTTTGAGGTCTAAGAGGCCGCGCAGCGGCACACAC
AACGTTCGACGTGACCCACTCTTCGAGTTCTGGCGGAACTTGATCAAATGAAGAAGAAGA
AAAAGGAGAAACATAAGGAGCTGGAGGCTCCTGAAAATATCTATCTAAATTAGAATTTAA
ATTATGAAATTGAAGTAGAAAGTCTCTTGGGGCTTTCTCCTTCAGTATATTGAGAGCCTG
AGATTTGGTCCCGTCGTTGATTGCTCCTGCATATTCGTCGTAGGCAGATTGGCAACCTCC
TCTAGCTGATCTTCCATCGGCTTGGAAAACTCCAAGATCAAGGATATCTCCGTCTTTCTC
CACGTAGGCTTCGACATCGCTTGAGCTCTTAGCTCCCTGAATGTTCGGATGGAAATGTGC
TGACCTAGTTGGGGAGGTGAGGTCGAAGAATCTATTGTTCCTGCACTGGAACTTTCCTTC
GAACTGGATGAGAACATGCAAGTGAGGATTCCCATCTTCATGAAGTTCTCTGCAGATTCT
AATGAATTTTTTGTTTACTGGGGTTTGGAGATTTAAGAATTGGGAAAGTGCTTCTTCTTT
AGTCAGGGAGCACTTGGGATAAGTGAGAAAATAATTTTTGGCATTTATTTTAAACCGATT
GGGTGCTGCCAT
>GU112017
TCAAGGTCCACTCGTTTCCTCCTGTGCGCTCTCTTCGCTTCCCTGTGTTGAACTTTGATT
GGTACCGGAGTAGAGCGGTTGGGTGAGAAAGACGAATGTTGCATTCTTTAAAGCCCAGGA
TTTTAATGCTGAGTTCTTATCCTCGTCTAAGAACTCTTTATAGCTTGCATTGGGCCCTGG
ATTGCAGAGGAAGATTGTTGGTATGCCGCCTTTAATTTGAACTGGCTTCCCGTACTTTGT
GTTTGATTGCCAGTCCCTTTGGGCCCCCATGAATTCCTTAAAGTGTTTTAGGAAGTGTGG
ATCGACGTCATCAATGACGTTATACCAAGCGTCGTTACTGTACACCTTTGGGCTTAGGTC
CAAGTGCCCACAGAAATAATTATGTGGGCCTAATGACCTAGCCCACATTGTTTTTCCAGT
ACGACTATCTCCTTCAATTACTATACTTTGAGGTATCAGGGGCCGCGCAGCGGCATCGAC
AACGTTCTCGCACGCCCACTCTTCAAGTTCTTCTGGAACTTGATCAAATGAAGAAGAAGA
AAAAGGAGAAACATAAGGAGCTGGAGGCTCCTGAAAATATCTATCTAAATTAGAATTTAA
ATTATGAAATTGAAGTAGAAAGTCTCTTGGGGCTTTCTCCTTCAGTATATTGAGGGCCTG
AGCTTTGGACCCTGCGTTGATTGCCTCGGCATATGCGTCGTTGGCAGTTTGGCAACCTCC
TCTAGCTGATCTTCCATCGACTTGGAAAACTCCATGATCAAGGATGTCTCCGTCTTTCTC
CATGTAGGTTTTGACATCGCTTGAGCTTTTAGCTCCCTGAATGTTCGGATGGAAATGTGC
TGACCTAGTTGGGGAGGTGAGGTCGAAGAATCTATTGTTTTTGCACTGGAACTTTCCTTC
GAACTGGATGAGAACATGCAAGTGAGGATTCCCATCTTCATGAAGTTCTCTGCAGATTTT
AATGAATTTTTCGTCTATTGGGGTTTGGAGATTTAAGACTAGGGAAAGTGCTTCTTCTTT
AGTCAGAGAGCACTTGGGATAAGTGAGAAAATAATTTTTGGCATTTATTTTAAACCGATT
GGGTGCTGCCAT
>GU112016
TCAAGGTCCACTCGTTTCCTCCTGTGCGCTCTCTTCGCTTCCCTGTGTTGAACTTTGATT
GGTACCGGAGTAGAGCGGTTGGGTGAGAAAGACGAATGTTGCATTCTTTAAAGCCCAGGA
TTTTAATGCTGAGTTCTTATCCTCGTCTAAGAACTCTTTATAGCTTGCATTGGGCCCTGG
ATTGCAGAGGAAGATTGTTGGTATGCCGCCTTTAATTTGAACTGGCTTCCCGTACTTTGT
GTCTGATTGCCAGTCCCTTTGGGCCCCCATGAATTCTTTAAAGTGTTTTAGGAAGTGTGG
ATCGACGTCATCAATGACGTTATACCAAGCGTCGTTACTGTACACCTTTGGGCTTAGGTC
CAGATGCCCGCATAAATAGTTATGTGGGCCTAAAGACCTAGCCCACATTGTTTTTCCAGT
ACGACTATCTCCCTCAATTACTATACTTTGAGGTCTCAGGGGCCGCGCAGCGGCATCGAC
AACGTTCTCGCACGCCCACTCTTCAAGTTCTTCTGGAACTTGATCAAATGAAGAAGAAGA
AAAAGGAGAAACATAAGGAGCTGGAGGCTCCTGAAAATATCTATCTAAATTAGAATTTAA
ATTATGAAATTGAAGTAGAAAGTCTCTTGGGGCTTTCTCCTTCAGTATATTGAGGGCCTG
AGCTTTGGACCCTGCGTTGATTGCCTCGGCATATGCGTCGTTGGCAGTTTGGCAACCTCC
TCTAGCTGATCTTCCATCGACTTGGAAAACTCCATGATCAAGGATGTCTCCGTCTTTCTC
CATGTAGGTTTTGACATCGCTTGAGCTTTTAGCTCCCTGAATGTTCGGATGGAAATGTGC
TGACCTAGTTGGGGAGGTGAGGTCGAAGAATCTATTGTTTTTGCACTGGAACTTTCCTTC
GAACTGGATGAGAACATGCAAGTGAGGATTCCCATCTTCATGAAGTTCTCTGCAGATTTT
AATGAATTTTTCGTCTATTGGGGTTTGGAGATTTAAGACTAGGGAAAGTGCTTCTTCTTT
AGTCAGAGAGCACTTGGGATAAGTGAGAAAATAATTTTTGGCATTTATTTTAAACCGATT
GGGTGCTGCCAT
>JQ359503
TCAAGGTCCACTCGTTTCCTCCTGTGCGCTCTCTTCGCTTCCCTGTGTTGAACTTTGATT
GGTACCGGAGTAGAGCGGTTGGGTGAGAAAGACGAATGTTGCATTCTTTAAAGCCCAGGA
TTTTAATGCTGAGTTCTTATCCTCGTCTAAGAACTCTTTATAGCTTGCATTGGGCCCTGG
ATTGCAGAGGAAGATTGTTGGTATGCCGCCTTTAATTTGAACTGGCTTCCCGTACTTTGT
GTCTGATTGCCAGTCCCTTTGGGCCCCCATGAATTCTTTAAAGTGTTTTAGGAAGTGTGG
ATCGACGTCATCAATGACGTTATACCAAGCGTCGTTACTGTACACCTTTGGGCTTAGGTC
CAGATGCCCGCATAAATAGTTATGTGGGCCTAAAGACCTAGCCCACATTGTTTTTCCAGT
ACGACTATCTCCCTCAATTACTATACTTTGAGGTCTCAGGGGCCGCGCAGCGGCATCGAC
AACGTTCTCGCACGCCCACTCTTCAAGTTCTTCTGGAACTTGATCAAATGAAGAAGAAGA
AAAAGGAGAAACATAAGGAGCTGGAGGCTCCTGAAAATATCTATCTAAATTAGAATTTAA
ATTATGAAATTGAAGTAGAAAGTCTCTTGGGGCTTTCTCCTTCAGTATATTGAGGGCCTG
AGCTTTGGACCCTGCGTTGATTGCCTCGGCATATGCGTCGTTGGCAGTTTGGCAACCTCC
TCTAGCTGATCTTCCATCGACTTGGAAAACTCCATGATCAAGGATGTCTCCGTCTTTCTC
CATGTAGGTTTTGACATCGCTTGAGCTTTTAGCTCCCTGAATGTTCGGATGGAAATGTGC
TGACCTAGTTGGGGAGGTGAGGTCGAAGAATCTATTGTTCCTGCACTGGAACTTTCCTTC
GAATTGGATGAGAACGTGGAGGTGAGGATTCCCATCTTCATGAAGTTCTCTGCAGATTTT
AATGAATTTTTCGTCTATTGGGGTTTGGAGATTTAAGACTAGGGAAAGTGCTTCTTCTTT
AGTCAGAGAGCACTTGGGATAAGTGAGAAAATAATTTTTGGCATTTATTTTAAACCGATT
GGGTGCTGCCAT
>GU112026
TCAAGGTCCACTCGTTTCCTCCTGTGCGCTCTCTTCGCTTCCCTGTGTTGAACTTTGATT
GGTACCGGAGTAGAGCGGTTGGGTGAGAAAGACGAATGTTGCATTCTTTAAAGCCCAGGA
TTTTAATGCTGAGTTCTTATCCTCGTCTAAGAACTCTTTATAGCTTGCATTGGGCCCTGG
ATTGCAGAGGAAGATTGTTGGTATGCCGCCTTTAATTTGAACTGGCTTCCCGTACTTTGT
GTTTGATTGCCAGTCCCTTTGGGCCCCCATGAATTCTTTAAAGTGTTTTAGGAAGTGTGG
ATCGACGTCATCAATGACGTTATACCAAGCGTCGTTACTGTACACCTTTGGGCTAAGGTC
CAGATGCCCGCATAAATAGTTATGTGGGCCTAAAGACCTAGCCCACATTGTTTTTCCAGT
ACGACTATCTCCCTCAATTACTATACTTTGAGGTCTCAGGGGCCGCGCAGCGGCATCGAC
AACGTTCTCGCACGCCCACTCTTCAAGTTCTTCTGGAACTTGATCAAATGAAGAAGAAGA
AAAAGGAGAAACATAAGGAGCTGGAGGCTCCTGAAAATATCTATCTAAATTAGAATTTAA
ATTATGAAATTGAAGTAGAAAGTCTCTTGGGGCTTTCTCCTTCAGTATATTGAGGGCCTG
AGCTTTGGACCCTGCGTTGATTGCCTCGGCATATGCGTCGTTGGCAGTTTGGCAACCTCC
TCTAGCTGATCTTCCATCGACTTGGAAAACTCCATGATCAAGGATGTCTCCGTCTTTCTC
CATGTAGGTTTTGACATCGCTTGAGCTTTTAGCTCCCTGAATGTTCGGATGGAAATGTGC
TGACCTAGTTGGGGAGGTGAGGTCGAAGAATCTATTGTTCCTGCACTGGAACTTTCCTTC
GAACTGGATGAGCACGTGAAGATGAGGTTCCCCATCCTCGTGAAGCTCTCTGCAGATCTT
GATGAATTTTTTGTTTGTTGGGGTTTGTAGGTTTTGGAGTTGGGAAAGTGCTTCCTCTTT
AGTCAGAGAGCATTTGGGATAAGTGAGGAAATAATTTTTGGAATTTATTTGAAACCGATT
GGAAGGCGCCAT
>GU112025
TCAAGGTCCACTCGTTTCCTCCTGTGCGCTCTCTTCGCTTCCCTGTGTTGAACTTTGATT
GGTACCGGAGTAGAGCGGTTGGGTGAGAAAGACGAATGTTGCATTCTTTAAAGCCCAGGA
TTTTAATGCTGAGTTCTTATCCTCGTCTAAGAACTCTTTATAGCTTGCATTGGGCCCTGG
ATTGCAGAGGAAGATTGTTGGTATGCCGCCTTTAATTTGAACTGGCTTCCCGTACTTTGT
GTTTGATTGCCAGTCCCTTTGGGCCCCCATGAATTCTTTAAAGTGTTTTAGGAAGTGTGG
ATCGACGTCATCAATGACGTTATACCAAGCGTCGTTACTGTACACCTTTGGGCTAAGGTC
CAGATGCCCGCATAAATAGTTATGTGGGCCTAAAGACCTAGCCCACATTGTTTTTCCAGT
ACGACTATCTCCCTCAATTACTATACTTTGAGGTCTCAGGGGCCGCGCAGCGGCATCGAC
AACGTTCTCGCACGCCCACTCTTCAAGTTCTTCTGGAACTTGATCAAATGAAGAAGAAGA
AAAAGGAGAAACATAAGGAGCTGGAGGCTCCTGAAAATATCTATCTAAATTAGAATTTAA
ATTATGAAATTGAAGTAGAAAGTCTCTTGGGGCTTTCTCCTTCAGTATATTGAGGGCCTG
AGCTTTGGACCCTGCGTTGATTGCCTCGGCATATGCGTCGTTGGCAGTTTGGCAACCTCC
TCTAGCTGATCTTCCATCGACTTGGAAAACTCCATGATCAAGGATGTCTCCGTCTTTCTC
CATGTAGGTTTTGACATCGCTTGAGCTTTTAGCTCCCTGAATGTTCGGATGGAAATGTGC
TGACCTAGTTGGGGAGGTGAGGTCGAAGAATCTATTGTTCCTGCACTGGAACTTTCCTTC
GAACTGGATGAGCACGTGAAGATGAGGTTCCCCATCCTCGTGAAGCTCTCTGCAGATCTT
GATGAATTTTTTGTTTGTTGGGGTTTGTAGGTTTTGGAGTTGGGAAAGTGCTTCCTCTTT
AGTCAGAGAGCATTTGGGATAAGTGAGGAAATAATTTTTGGAATTTATTTGAAACCGATT
GGAAGGCGCCAT
>GU112030
TCAAGGTCCACTCTTTTCCTCCTGATGCGTCTCTTCGCTTCCCTGTGTTGAACTTTGATT
GGTACCGGAGTAGAGCGGTTGGGTGAGAAAGACGAATGTTGCATTCTTTAAAGCCCAGGC
TTTCAAAGCTGAGTTCTTATCCTCGTCTAAGAACTCTTTATAGCTTGCATTGGGCCCTGG
ATTGCAGAGGAAGATTGTTGGTATGCCGCCTTTAATTTGAACTGGCTTCCCGTACTTTGT
GTTTGATTGCCAGTCCCTTTGGGCCCCCATGAATTCTTTAAAGTGTTTTAGGAAGTGTGG
ATCGACGTCATCAATGACGTTATACCAAGCGTCGTTACTGTACACCTTTGGGCTAAGGTC
CAGATGCCCGCATAAATAGTTATGTGGGCCTAAAGACCTAGCCCACATTGTTTTTCCAGT
ACGACTATCTTCCTCAATCACTATACTTTGAGGTCTCAGGGGCCGCGCAGCGGCATCGAC
AACGTTCTCGCACGCCCACTCTTCAAGTTCTTCTGGAACTTGATCAAATGAAGAAGAAGA
AAAAGGAGAAACATAAGGAGCTGGAGGCTCCTGAAAATATCTATCTAAATTAGAATTTAA
ATTATGAAATTGAAGTAGAAAGTCTCTTGGGGCTTTCTCCTTCAGTATATTGAGGGCCTG
AGCTTTGGACCCTGCGTTGATTGCCTCGGCATATGCGTCGTTGGCAGTTTGGCAACCTCC
TCTAGCTGATCTTCCATCGACTTGGAAAACTCCATGATCAAGGATGTCTCCGTCTTTCTC
CATGTAGGTTTTGACATCGCTTGAGCTTTTAGCTCCCTGAATGTTCGGATGGAAATGTGC
TGACCTAGTTGGGGAGGTGAGGTCGAAGAATCTATTGTTCCTGCACTGGAACTTTCCTTC
GAACTGGATGAGAACATGCAAGTGAGGATTCCCATCTTCATGAAGTTCTCTGCAGATTCT
AATGAATTTTTTGTTTACTGGGGTTTGGAGATTTAAGAATTGGGAAAGTGCTTCTTCTTT
AGTCAGAGAGCACTTGTGATAAGTGAGGAAATAATTTTTGGCATTTATTCTAAACCGATT
GGGTGCTGCCAT
>GU112029
TCAAGGTCCACTCTTTTCCTCCTGTGGCGTCTCTTCGCTTCCCTGTGTTGAACTTTGATT
GGTACCGGAGTAGAGCGGTTGGGTGAGAAAGACGAATGTTGCATTCTTTAAAGCCCAGGC
TTTCAAAGCTGAGTTCTTATCCTCGTCCAAGAATTCTTTATAGCTTGCGTTGGGCCCTGG
ATTGCAGAGGAAGATTGTTGGTATGCCGCCTTTAATTTGAACTGGCTTCCCGTACTTTGT
GTTTGATTGCCAGTCCCTTTGGGCCCCCATGAATTCTGTAAAGTGTTTTAGGAAGTGTGG
ATCGACGTCATCAATGACGTTATACCAAGCGTCGTTACTGTACACCTTTGGGCTAAGGTC
CAGATGCCCGCATAAATAGTTATGTGGGCCTAAAGACCTAGCCCACATTGTTTTTCCAGT
ACGACTATCTTCCTCAATTACTATACTTTGAGGTCTCAGGGGCCGCGCAGCGGCATCGAC
AACGTTCTCGCACGCCCACTCTTCAAGTTCTTCTGTAACTTGATCAAATGAAGAAGAAGA
AAAAGGAGAAACATAAGGAGCTGGAGGCTCCTGAAAATATCTATCTAAATTAGAATTTAA
ATTATGAAATTGAAGTAGAAAGTCTCTTGGGGCTTTCTCCTTCAGTATATTGAGGGCCTG
AGCTTTGGACCCTGCGTTGATTGCCTCGGCATATGCGTCGTTGGCAGTTTGGCAACCTCC
TCTAGCTGATCTTCCATCGACTTGGAAAACTCCATGATCAAGGATGTCTCCGTCTTTCTC
CATGTAGGTTTTGACATCGCTTGAGCTTTTAGCTCCCTGAATGTTCGGATGGAAATGTGC
TGACCTAGTTGGGGAGGTGAGGTCGAAGAATCTATTGTTCCTGCACTGGAACTTTCCTTC
GAACTGGATGAGAACATGCAAGTGAGGATTCCCATCTTCATGAAGTTCTCTGCAGATTCT
AATGAATTTTTTGTTTACTGGGGTTTGGAGATTTAAGAATTGGGAAAGTGCTTCTTCTTT
AGTCAGGGAGCACTTGGGATAAGTGAGAAAATAATTTTTGGCATTTATTTTAAACCGATT
GGGTGCTGCCAT
>GU112027
TCAAGGTCCACTCGTCTCCTCCTGAGCGGTCTCTTCGCTTCCCTGTGCTGAACTTTGATT
GGTACCGGAGTAGAGCGGTTGGGTGAGAAAGACGAATGTTGCATTTTTTAAAGCCCAGGA
TTTCAAAGCTGAGTTCTTATCCTCGTCCAAGAACTCTTTATAGCTTGCATTGGGCCCTGG
ATTGCAGAGGAAGATTGTTGGTATGCCGCCTTTAATTTGAACTGGCTTCCCGTACTTGGT
GTTTGATTGCCAGTCCCTTTGGGCCCCCATGAATTCTTTAAAGTGTTTCAGGAAGTGCGG
ATCGACGTCATCAATGACGTTATACCAAGCGTCGTTACTGTACACCTTTGGGCTAAGGTC
CAGAGGCCCGCATAAATAGTTATGTGGGCCTAAAGACCTAGCCCACATTGTTTTTCCAGT
ACGACTATCTCCCTCAATTACTATACTTTGAGGTCTCAGGGGCCGCGCAGCGGCATCGAC
AACGTTCTCGCACGCCCACTCTTCAAGTTCTTCTGGAACTTGATCAAATGAAGAAGAAGA
AAAAGGAGAAACATAAGGAGCTGGAGGCTCCTGAAAATATCTATCTAAATTAGAATTTAA
ATTATGAAATTGATGTAGAAAGTCTCTTGGGGCTTTCTCCTTCAGTATATTGAGGGCCTG
AGCTTTGGACCCTGCGTTGATTGCCTCGGCATATGCGTCGTTGGCAGTTTGGCAACCTCC
TCTAGCTGATCTTCCATCGACTTGGAAAACTCCATGATCAAGGATGTCTCCGTCTTTCTC
CATGTAGGTTTTGACATCGCTTGAGCTTTTAGCTCCCTGAATGTTCGGATGGAAATGTGC
TGACCTAGTTGGGGAGGTGAGGTCGAAGAATCTATTGTTCCTGCACTGGAACTTTCCTTC
GAACTGGATGAGAACATGCAAGTGAGGATTCCCATCTTCATGAAGTTCTCTGCAGATTCT
AATGAATTTTTTGTTTACTGGGGTTTGGAGATTTAAGAATTGGGAAAGTGCTTCTTCTTT
AGTCAGGGAGCACTTGGGATAAGTGAGAAAATAATTTTTGGCATTTATTTTAAACCGATT
GGGTGCTGCCAT
>GU112028
TCAAGGTCCACTCGTTTCCTCCTGAGGGGTCTCTTCGCTTCCCTGTGTTGAACTTTGATT
GGTACCGGAGTACAGCGGTTCGGTGAGAAAGACGAATGCTGCATTCTTTAAAGCCCACGA
TTTCAAAGCTGAGTTCTTATCCTCGTCCAAGAACTCTTTATAGCTTGCGTTGGGCCCTGG
ATTGCAGAGGAAGATTGTTGGTATGCCGCCTTTAATTTGAACTGGCTTCCCGTACTTTGT
GTTTGATTGCCAGTCCCTTTGGGCCCCCATGAATTCTTTAAAGTGTTTTAGGAAGTGTGG
ATCGACGTCATCAATGACGTTATACCAAGCGTCGTTACTGTACACCTTTGGGCTAAGGTC
CAGATGCCCGCATAAATAGTTATGTGGGCCTAAAGACCTAGCCCACATTGTTCTTCCAGT
CCGACTATCTCCCTCTATTACTATACTTTGAGGTCTCAGGGGCCGCGCAGCGGCATCGAC
AACGTTCTCGCACGCCCACTCTTCAAGTTCTTCTGGAACTTGATCAAATGAAGAAGAAGA
AAAAGGAGAAACATAAGGAGCTGGAGGCTCCTGAAAATATCTATCTAAATTAGAATTTAA
ATTATGAAATTGAAGTAGAAAGTCTCTTGGGGCTTTCTCCTTCAGTATATTGAGGGCCTG
AGCTTTGGACCCTGCGTTGATTGCCTCGGCATATGCGTCGTTGGCAGTTTGGCAACCTCC
TCTAGCTGATCTTCCATCGACTTGGAAAACTCCATGATCAAGGATGTCTCCGTCTTTCTC
CATGTAGGTTTTGACATCGCTTGAGCTTTTAGCTCCCTGAATGTTCGGATGGAAATGTGC
TGACCTAGTTGGGGAGGTGAGGTCGAAGAATCTATTGTTCCTGCACTGGAACTTTCCTTC
GAACTGGATGAGAACATGCAAGTGAGGATTCCCATCTTCATGAAGTTCTCTGCAGATTCT
AATGAATTTTTTGTTTACTGGGGTTTGGAGATTTAAGAATTGGGAAAGTGCTTCTTCTTT
AGTCAGGGAGCACTTGGGATAAGTGAGAAAATAATTTTTGGCATTTATTTTAAACCGATT
GGGTGCTGCCAT
>GU112022
TCAAGGTCCACTCGTCTCCTCCTGAGCGCTCTCTTCGCTTCCCTGTGTTGAACTTTGATT
GGTACCCGAGTACAACGGTTCGGTGAGAAAGACGAATGCTGCATTCTTTAAAGCCCACCA
TTTCAAAGCTGAGTTCTTTTCCTCGTCCAAGAACTCTTTATAGCTTGCGTTGGGGCCTGG
ATTGCAGAGGAAGATTGTTGGAATGCCGCCTTTAATTTGAACTGGCTTCCCGTACTTTGT
GTTTGATTGCCAGTCCCTTTGGGCCCCCATGAATTCTTTAAAGTGTTTTAGGAAGTGTGG
ATCGACGTCATCAATGATGTTATACCAAGCGTCGTTACTGTACACCTTTGGGCTTAGATC
CAGATGCCCGCATAAATAGTTATGTGGGCCTAAAGACCTAGCCCACATTGTCTTCCCAGT
ACGACTATCTCCCTCTAGAACTATACTCAGAGGTCTCAGGGGCCGCGCAGCGGCATCGAC
AACGTTCTCGCACGCCCACTCTTCAAGTTCTTCTGGAACTTGATCAAATGAAGAAGAAGA
AAAAGGAGAAACATAAGGAGCTGGAGGCTCCTGAAAATATCTATCTAAATTAGAATTTAA
ATTATGAAATTGAAGTAGAAAGTCTCTTGGGGCTTTCTCCTTCAGTATATTGAGGGCCTG
AGCTTTGGACCCTGCGTTGATTGCCTCGGCATATGCGTCGTTGGCAGTTTGGCAACCTCC
TCTAGCTGATCTTCCATCGACTTGGAAAACTCCATGATCAAGGATGTCTCCGTCTTTCTC
CATGTAGGTTTTGACATCGCTTGAGCTTTTAGCACCCTGAATGTTCGGATGGAAATGTGC
TGACCTAGTTGGGGAGGTGAGGTCGAAGAATCTATTGTTCCTGCACTGGAACTTTCCTTC
GAACTGGATGAGAACATGCAAGTGAGGATTCCCATCTTCATGAAGTTCTCTGCAGATTCT
AATGAATTTTTTGTTTACTGGGGTTTGGAGATTTAAGAATTGGGAAAGTGCTTCTTCTTT
AGTCAGGGAGCACTTGGGATAAGTGAGAAAATAATTTTTGGCATTTATTTTAAACCGATT
GGGTGCTGCCAT
>GU112032
TCAAGGTCCACTCTCCTCCTCCTGAGCCCTCTCTTCGCTTCCCTGTGCTGTATTTTGATT
GGTACCCGAGTACAACGGTTCGGTGAGAAAGACAAATGCTGCATTTTTTAAAGCCCACGC
TTTCAAAGCTGAGTTCCTTTCCTCGTCCAAGAATTCTTTATAGCTTGCGCTGGGCCCTGG
ATTGCAGAGGAAGATTGTTGGTATGCCGCCTTTAATTTGAACTGGCTTCCCGTACTTTGT
GTTTGATTGCCAGTCCCTTTGGGCCCCCATGAATTCTTTAAAGTGTTTTAGGAAGTGTGG
ATTGACGTCATCAATGACGTTATACCAAGCGTCGTTACTGTACACCTTTGGGCTAAGGTC
CAGATGCCCGCATAAATAGTTATGTGGGCCTAAAGACCTAGCCCACATTGTTTTTCCAGT
ACGACTATCTCCCTCAATTACTATACTTTGAGGTCTCAGGGGCCGCGCAGCGGCATCGAC
AACGTTCTCGCACGCCCACTCTTCAAGTTCTTCTGGAACTTGATCAAATGAAGAAGAAGA
AAAAGGAGAAACATAAGGAGCTGGAGGCTCCTGAAAATATCTATCTAAATTAGAATTTAA
ATTATGAAATTGAAGTAGAAAGTCTCTTGGGGCTTTCTCCTTCAGTATATTGAGGGCCTG
AGCTTTGGACCCTGCGTTGATTGCCTCGGCATATGCGTCGTTGGCAGTTTGGCAACCTCC
TCTAGCTGATCTTCCATCGACTTGGAAAACTCCATGATCAAGGATGTCTCCGTCTTTCTC
CATGTAGGTTTTGACATCGCTTGAGCTTTTAGCTCCCTGAATGTTCGGATGGAAATGTGC
TGACCTAGTTGGGGAGGTGAGGTCGAAGAATCTATTGTTCCTGCACTGGAACTTTCCTTC
GAACTGGATGAGAACATGCAAGTGAGGATTCCCATCTTCATGAAGTTCTCTGCAGATTCT
AATGAATTTTTTGTTTACTGGGGTTTGGAGATTTAAGAATTGGGAAAGTGCTTCTTCTTT
AGTCAGGGAGCACTTGGGATAAGTGAGAAAATAATTTTTGGCATTTATTTTAAACCGATT
GGGTGCTGCCAT
>GU112045
TCAAGATCTACTCTCCTCCTCCTGATGCGTCTCTTCGCTTCCCTGTGCTGTATTTTGATT
GGTACCCGAGTACAACGGTTCGGTGAGAAAGACGAATGCTGCATTTTTTAAAGCCCACGC
TTTCAAAGCTGAGTTCTTTTCCTCGTCCAAGAATTCTTTATAGCTTGCGTTGGGCCCTGG
ATTGCAGAGGAAGATTGTTGGTATGCCGCCTTTAATTTGAACTGGCTTCCCGTACTTTGT
GTTTGATTGCCAGTCCCTTTGGGCCCCCATGAATTCTTTAAAGTGTTTTAGGAAGTGTGG
ATTGACGTCATCAATGACGTTATACCAAGCGTCGTTACTGTACACCTTTGGGCTAAAGTC
CAGATGCCCGCATAAATAGTTATGTGGGCCTAAAGACCTAGCCCACATTGTTTTTCCAGT
ACGACTATCTCCCTCAATTACTATACTTTGAGGTCTCAGGGGCCGCGCAGCGGCATCGAC
AACGTTCTCGCACGCCCACTCTTCAAGTTCTTCTGGAACTTGATCAAATGAAGAAGAAGA
AAAAGGAGAAACATAAGGAGCTGGAGGCTCCTGAAAATATCTATCTAAATTAGAATTTAA
ATTATGAAATTGAAGTAGAAAGTCTCTTGGGGCTTTCTCCTTCAGTATACTGAGGGCCTG
AGCTTTGGACCCTGCGTTGATTGCCTCGGCATATGCGTCGTTGGCAGTTTGGCAACCTCC
TCTAGCTGATCTTCCATCGACTTGGAAAACTCCATGATCAAGGATGTCTCCGTCTTTCTC
CATGTAGGTTTTGACATCGCTTGAGCTTTTAGCTCCCTGAATGTTCGGATGGAAATGTGC
TGACCTAGTTGGGGAGGTGAGGTCGAAGAATCTATTGTTCCTGCACTGGAACTTTCCTTC
GAACTGGATGAGAACATGCAAGTGAGGATTCCCATCTTCATGAAGTTCTCTGCAGATTCT
AATGAATTTTTTGTTTACTGGGGTTTGGAGATTTAAGAATTGGGAAAGTGCTTCTTCTTT
AGTCAGGGAGCACTTGGGATAAGTGAGAAAATAATTTTTGGCATTTATTTTAAACCGATT
GGGTGCTGCCAT
>GU112048
TCAAGATCTACTCTCCTCCTCCTGATGCGTCTCTTCGCTTCCCTGTGCTGTATTTTGATT
GGTACCCGAGTACAACGGTTCGGTGAGAAAGACGAATGCTGCATTTTTTAAAGCCCACGC
TTTCAAAGCTGAGTTCTTTTCCTCGTCCAAGAATTCTTTATAGCTTGCGTTGGGCCCTGG
ATTGCAGAGGAAGATTGTTGGTATGCCGCCTTTAATTTGAACTGGCTTCCCGTACTTTGT
GTTTGATTGCCAGTCCCTTTGGACCCCCATGAATTCTTTAAAGTGCTTGAGGAAGTGCGG
ATCAGCGTCAACCAGGGGGTTATACCAAGCGTCGTTACTGTACACCTTTGGGCTAAGTTC
CAGAGGCCCGCATAAATCGTTATGTGGGCCTAAAGACCTAGCCCGCATTGTTTTTCCAGT
GGGGCTATCTCCTTCAATTACTATACTTTGAGGTATCAGGGGCCGCGCAGCGGCATCGAC
AACGTTCTCGCACGCCCACTCTTCAAGTTCTTCTGGAACTTGATCAAATGAAGAAGAAGA
AAAAGGAGAAACATAAGGAGCTGGAGGCTCCTGAAAATATCTATCTAAATTAGAATTTAA
ATTATGAAATTGAAGTAGAAAGTCTCTTGGGGCTTTCTCCTTCAGTATATTGAGGGCCTG
AGCTTTGGACCCTGCGTTGATTGCCTCGGCATATGCGTCGTTGGCAGTTTGGCAACCTCC
TCTAGCTGATCTTCCATCGACTTGGAAAACTCCATGATCAAGGATGTCTCCGTCTTTCTC
CATGTAGGTTTTGACATCGCTTGAGCTTTTAGCTCCCTGAATGTTCGGATGGAAATGTGC
TGACCTAGTTGGGGAGGTGAGGTCGAAGAATCTATTGTTTTTGCACTGGAACTTTCCTTC
GAACTGGATGAGAACATGCAAGTGAGGATTCCCATCTTCATGAAGTTCTCTGCAGATTTT
AATGAATTTTTCGTCTATTGGGGTTTGGAGATTTAAGACTAGGGAAAGTGCTTCTTCTTT
AGTCAGAGAGCACTTGGGATAAGTGAGAAAATAATTTTTGGCATTTATTTTAAACCGATT
GGGTGCTGCCAT
>JQ326266
TCAAGATCTACTCTCCTCCTCCTGATGCGTCTCTTCGCTTCCCTGTGCTGTACTTTGATT
GGTACCCGAGTACAACGGTTCGGTGAGAAAGACGAATGCTGCATTTTTTAAAGCCCACGC
TATCAAAGCTGAGTTCTTTTCCTCGTCCAAGAATTCTTTATAGCTGTCGTTGGGGCCTGG
ATTGCAGAGGAAGATTGTTGGAATGCCGCCTTTAATTTGAACTGGCTTCCCGTACTTTGT
GTTTGATTGCCAGTCCCTTTGGGCCCCCATGAATTCTCTAAAGTGTTTCAGGAAGTGTGG
ATCGACATCATCAATGACGTTATACCAAGCGTCGTTACTGTACACCTTTGGGCTAAGGTC
CAGATGCCCGCATAAATAGTTATGTGGGCCTAAAGACCTAGCCCACATTGTTTTTCCAGT
ACGACTATCTCCCTCTATGACTATACTTTGAGGTCTCAGAGGCCGCGCAGCGGCATCGAC
AACGTTCTCGCACGCCCACTCTTCAAGTTCTTCTGGAACTTGATCAAATGAAGAAGAAGA
AAAAGGAGAAACATAAGGAGCTGGAGGCTCCTGAAAATATCTATCTAAATTAGAATTTAA
ATTATGAAATTGAAGTAGAAAGTCTCTTGGGGCTTTCTCCTTCAGTATATTGAGGGCCTG
AGCTTTGGACCCTGCGTTGATTGCCTCGGCATATGCGTCGTTGGCAGTTTGGCAACCTCC
TCTAGCTGATCTTCCATCGACTTTGAAAACTCCATGATCAAGGATGTCTCCGTCTTTCTC
CATGTAGGTTTTGACATCGCTTGAGCTTTTAGCTCCCTGAATGTTCGGATGGAAATGTGC
TGACCTAGTTGGGGAGGTGAGGTCGAAGAATCTATTGTTTCTGCACTGGAACTTTCCTTC
GAACTGGATGAGAACATGCAAGTGAGGATTCCCATCTTCATGAAGTTCTCTGCAGATTCT
AATGAATTTTTTGTTTACTGGGGTTTGGAGATTTAAGAATTGGGAAAGTGCTTCTTCTTT
AGTCAGGGAGCACTTGGGATAAGTGAGAAAATAATTTTTGGCATTTATTTTAAACCGATT
GGGTGCTGCCAT
>GU112051
TCAAGATCTACTCTCCTCCTCCTGATGCGTCTCTTCGCTTCCCTGTGCTGTACTTTGATT
GGTACCCGAGTACAACGGTTCGGTGAGAAAGACGAATGCTGCATTTTTTAAAGCCCACGC
TTTCAAAGCTGAGTTCTTTTCCTCGTCCAAGAACTCTTTATAGCTTGCGTTGGGGCCTGG
ATTGCAGAGGAAGATTGTTGGAATGCCGCCTTTAATTTGAACTGGCTTCCCGTACTTTGT
GTTTGATTGCCAGTCCCTTTGGGCCCCCATGAATTCTTTAAAGTGTTTCAGATAATGCGG
GTCAACATCATCTATAATGTTGAACCACGCATCGTTTGAATACACTTTAGGGCTTAGATC
TAAGTGACCACATAAATAGTTATGTGGGCCTAATGACCTAGCCCACATCGTTTTCCCCGT
ACGACTGTCTCCCTCTAAGACTAAACTCAAAGAACGCAGAGGCCGCGCAGCGGCGTCCAT
GACGTTTTCCGATACCCATTCCTCAAGTTCTTCTGGAACTTGATCGAAAGAAGAAGATAA
AAAAGGAGAAACATAAACCTCCAAGGGAGGTGTAAAAATCCTATCTAAATTGGCATTTAA
ATTATGAAATTGTAATACATAATCCTTAGGTGCTAACTCCCTAATGACTCTAAGAGCCTC
TGACTTACTGCCTGCGTTAAGTGCTGCGGCGTAACCGTCGTTGGCTGTTTGCTGTCCCCC
TCTTGCAGATCGTCCATCGATCTGAAACTCTCCCCATTCGAGGGTGTCTCCGTCCTTGTC
GATGTAGGACTTGACATCTGAGCTTGATTTAGCTCCCTGAATGTTTGGATGGAAATGTGC
TGACCTAGTTGGGGAGGTGAGGTCGAAGAATCTATTGTTCCTGCACTGGAACTTTCCTTC
GAACTGGATGAGAACATGCAAGTGAGGATTCCCATCTTCATGAAGTTCTCTGCAGATTCT
AATGAATTTTTTGTTTACTGGGGTTTGGAGATTTAAGAATTGGGAAAGTGCTTCTTCTTT
AGTCAGGGAGCACTTGGGATAAGTGAGAAAATAATTTTTGGCATTTATTTTAAACCGATT
GGGTGCTGCCAT
>GU112011
TCAAGATCTACTCTCCTCCTCCTGATGCGTCTCTTCGCTTCCCTGTGCTGTACTTTGATT
GGTACCCGAGTACAACGGTTCGGTGAGAAAGACGAATGCTGCATTTTTTAAAGCCCACGC
TTTCAAAGCTGAGTTCTTTTCCTCGTCCAAGAACTCTTTATAGCTTGCGTTGGGGCCTGG
ATTGCAGAGGAAGATTGTTGGAATGCCGCCTTTAATTTGAACTGGCTTCCCGTACTTGGT
GTTTGATTGCCAGACCCTTTGGGCCCCCATGAATTCTTTAAAGTGTTTCAGATAATGCGG
GTCAACATCATCTATAATGTTGAACCACGCATCGTTTGAATACACTTTAGGGCTTAGATC
TAGGTGACCACATAAATAGTTATGTGGGCCTAATGACCTAGCCCACATCGTTTTGCCCGT
ACGACTGTCTCCCTCTAAGACTAAACTCAAAGGACGCAGAGGCCGCGCAGCGGCGTCCAT
GACGTTTTCCGATACCCATTCCTCAAGTTCTTCTGGAACTTGATCGAAAGAAGAAGATAA
AAAAGGAGAAACATAAACCTCCAAGGGAGGTGTAAAAATCCTATCTAAATTGGCATTTAA
ATTATGAAATTGTAATACATAATCCTTACGTGCTAACTCCCTAATGACTCTAAGAGCCTC
TGACTTACTGCCTGCGTTAAGTGCCGCGGCGTAAGCGTCGTTGGCTGTTTGCTGTCCTCC
TCTTGCAGATCGTCCATCGATCTGAAACTCTCCCCATTCGAGGGTGTCTCCGTCCTTGTC
GATGTAGGACTTGACATCTGGAGCTGATTTAGCTCCCTGAATGTTTGGATGGAAATGTGC
TGACCTAGTTGGGGAGGTGAGGTCGAAGAATCTATTGTTTCTGCACTGGAACTTTCCTTC
GAACTGGATGAGAACATGCAAGTGAGGATTCCCATCTTCATGAAGTTCTCTGCAGATTCT
AATGAATTTTTTGTTTACTGGGGTTTGGAGATTTAAGAATTGGGAAAGTGCTTCTTCTTT
AGTCAGGGAGCACTTGGGATAAGTGAGAAAATAATTTTTGGCATTTATTTTAAACCGATT
GGGTGCTGCCAT
>GU112053
TCAAGATCTACTCTCCTCCTCCTGATGCGTCTCTTCGCTTCCCTGTGCTGTACTTTGATT
GGTACCCGAGTACAACGGTTCGGTGAGAAAGACGAATGCTGCATTTTTTAAAGCCCACGC
TTTCAAAGCTGAGTTCTTTTCCTCGTCCAAGAATTCTTTATAGCTTGCGTTGGGGCCTGG
ATTGCAGAGGAAGATTGTTGGAATGCCGCCTTTAATTTGAACCGGCTTCCCGTATTTGGT
GTTTGATTGCCAGTCCCTTTGGGCCCCCATGAATTCTTTAAAGTGTTTCAGATAATGCGG
GTCAACATCATCTATAATGTTGAACCACGCATCGTTTGAATACACTTTAGGGCTTAGATC
TAGGTGACCACACAAATAGTTATGTGGGCCTAATGACCTAGCCCACATAGTTTTGCCCGT
ACGACTATCTCCCTCTAAGACTAAACTCCAAGGTCTCAGAGGCCGCGCAGCGGCGTCCAT
GATGTTTTCCGATACCCATTCCTCAAGTTCTTCTGGAACTTGATCGAAAGAAGAAGATAA
AAAAGGAGAAACATAAACCTCCAAGGGAGGTGTAAAAATCCTATCTAAATTGGCATTTAA
ATTATGAAATTGTAAGACATAATCCTTAGGTGCTAACTCCCTAATGACTCTAAGAGCCTC
TGACTTACTGCCTGCGTTAAGTGCTGCGGCGTAAGCGTCGTTGGCTGTCTGCTGTCCCCC
TCTTGCAGATCGTCCATCGATCTGAAACTCTCCCCATTCGAGGGTGTCTCCGTCCTTGTC
GATGTAGGACTTGACATCTGAGCTTGATTTAGCTCCCTGAATGTTCGGATGGAAATGTAC
TGACCTGCTTGGGGAGGTGAGGTCGAAGAATCTATTGTTCTTGCACTGGAACTTTCCTTC
GAACTGGATGAGAACATGCAAGTGAGGATTCCCATCTTCATGAAGTTCTCTGCAGATTCT
AATGAATTTTTTGTTTACTGGGGTTTGGAGATTTAAGAATTGGGAAAGTGCTTCTTCTTT
AGTCAGGGAGCACTTGGGATAAGTGAGAAAATAATTTTTGGCATTTATTTTAAACCGATT
GGGTGCTGCCAT
>GU112052
TCAAGATCTACTCTCCTCCTCCTGATGCGTCTCTTCGCTTCCCTGTGCTGTACTTTGATT
GGTACCCGAGTACAACGGTTCGGTGAGAAAGACGAATGCTGCATTTTTTAAAGCCCACGC
TTTCAAAGCTGAGTTCTTTTCCTCGTCCAAGAATTCTTTATAGCTTGCGTTGGGGCCTGG
ATTGCAGAGGAAGATTGTTGGAATGCCGCCTTTAATTTGAACCGGCTTCCCGTATTTGGT
GTTTGATTGCCAGTCCCTTTGGGCCCCCATGAATTCTTTAAAGTGTTTCAGATAATGCGG
GTCAACATCATCTATAATGTTGAACCACGCATCGTTTGAATACACTTTAGGGCTTAGATC
TAGGTGCCCACACAAATAGTTATGTGGGCCTAATGACCTAGCCCACATAGTCTTCCCAGT
ACGACTATCTCCCTCTATGACTAAACTCAGAGGTCTCAGAGGCCGCGCAGCGGCGTCCAC
AACATTTTCAGATGCCCATTCCTCAAGTTCTTCTGGAACTTGATCGAAAGAAGAAGATAA
AAAAGGAGAAACATAAACCTCCAAGGGAGGTGTAAAAATCCTATCTAAATTGGCATTTAA
ATTATGAAATTGTAAGACATAATCTTTAGGAGCTAACTCCCTAAGGACTCTAAGAGCCTC
TGACTTACTGCCTGTGTTAAGTGCTGGGGCGTAAGCGTCGTTGGCTGTCTGCTGTCCCCC
TCTTGCAGATCGTCCATCGATCTGAAACTCTCCCCATTCGAGGGTGTCTCCGTCCTTGTC
GATGTAGGACTTGACATCTGAGCTTGATTTAGCTCCCTGAATGTTCGGATGGAAATGTGC
TGACCTAGTTGGGGAGGTGAGGTCGAAGAATCTATTGTTTCTGCACTGGAACTTTCCTTC
GAACTGGATGAGAACATGCAAGTGAGGATTCCCATCTTCATGAAGTTCTCTGCAGATTCT
AATGAATTTTTTGTTTACTGGGGTTTGGAGATTTAAGAATTGGGAAAGTGCTTCTTCTTT
AGTCAGGGAGCACTTGGGATAAGTGAGAAAATAATTTTTGGCATTTATTTTAAACCGATT
GGGTGCTGCCAT
