# Supplementary material for: Gene Overlapping as a Modulator of Begomovirus Evolution
Source: Microorganisms. 2022 Feb 4;10(2):366. doi: 10.3390/microorganisms10020366 (PMC8875319; doi:10.3390/microorganisms10020366)
Supplement: Supplementary file 1 [file microorganisms-10-00366-s001.zip › File S1/Bhendi_yellow_vein_India_virus/DNA/DNA_AC3.fasta]

>GU112021
TTAATAAAGTTTGAATTTTATATCTGAATATTGGTCTACATACATTGTTTGATTAATTAC
ATTGTACAATACATGTTCAACGGCTTTAATAACTAAATTAAGTGAGATTACACCTAGATT
GTTGAGATACTTGAGTACTTGGTTCTTGAAGACCCTTAAGAAAAGACCAGTCGGAGGGTG
TAAGGTCGTCCAGATTCGGAAGGTTAGAAAACACTTGTGCACTCCCAGAGCTTTCCGAAG
GTTGTAGTTGAATTGGATCCTCATTGTTATGATGTCCATGTTCGTCGTGAATGGACGGTT
GTCGTGGCTGAGGATTTTGAAATAAAGGGGATTTGGAACCTCCCAGATAAAGACGCCATC
CGTTGAATGAGCTGCAGTGATGCGTTCCCCTGTGCGAGAATCCAT
>GU112020
TTAATAAAGTTTGAATTTTATATCTGAATATTGGTCTACATACATTGTTTGATTAATTAC
ATTGTACAATACATGTTCAACGGCTTTAATAACTAAATTAAGTGAGATTACACCTAGATT
GTTGAGATACTTGAGTACTTGGTTCTTGAAGACCCTTAAGAAAAGACCAGTCGGAGGGTG
TAAGGTCGTCCAGATTCGGAAGGTTAGAAAACACTTGTGCACTCCCAGAGCTTTCCGAAG
GTTGTAGTTGAATTGGATCCTCATTGTTATGATGTCCATGTTCGTCGTGAATGGACGGTT
GTCGTGGCTGAGGATTTTGAAATAAAGGGGATTTGGAACCTCCCAGATAAAGACGCCATC
CGTTGAATGAGCTGCAGTGATGCGTTCCCCTGTGCGAGAATCCAT
>GU112022
TTAATAAAGTTTGAATTTTATATCTGAATATTGGTCTACATACATTGTTTGATTAATTAC
ATTGTACAATACATGTTCAACGGCTTTAATAACTAAATTAAGTGAGATTACACCTAGATT
GTTGAGATACTTGAGTACTTGGTTCTTGAAGACCCTTAAGAAAAGACCAGTCGGAGGGTG
TAAGGTCGTCCAGATTCGGAAGGTTAGAAAACACTTGTGCACTCCCAGAGCTTTCCGAAG
GTTGTAGTTGAATTGGATCCTCATTGTTATGATGTCCATGTTCGTCGTGAATGGACGGTT
GTCGTGGCTGAGGATCTTGAAATAAAGGGGATTTGGAACCTCCCAGATAAAGACGCCATT
CGTTGAATGAGCTGCAGTGATGCGTTCCCCTGTGCGAGAATCCAT
>GU112019
TTAATAAAGTTTGAATTTTATATCTGAATATTGGTCTACATACATTGTTTGATTAATTAC
ATTGTACAATACATGTTCAACGGCTTTAATAACTAAATTAAGTGAGATTACACCTAGATT
GTTGAGATACTTGAGTACTTGGTTTTTGAAGACCCTTAAGAAAAGACCAGTCGGAGGGTG
TAAGGTCGTCCAGATTCGGAAGGTTAGAAAACACTTGTGCACTCCCAGAGCTTTCCGAAG
GTTGTAGTTGAATTGGATCCTCATTGTTATGATGTCCATGTTCGTCGTGAATGGACGGTT
GTCGTGGCTGAGGATTTTGAAATAAAGGGGATTTGGAACCTCCCAGATAAAGACGCCATT
CGTTGAATGAGCTGCAGTGATGCGTTCCCCTGTGCGAGAATCCAT
>GU112018
TTAATAAAGTTTGAATTTTATATCTGAATATTGGTCTACATACATTGTTTGATTAATTAC
ATTGTACAATACATGTTCAACGGCTTTAATAACTAAATTAAGTGAGATTACACCTAGATT
GTTGAGATACTTGAGTACTTGGTTTTTGAATACCCTTAAGAAAAGACCAGTCGGAGGGTG
TAAGGTCGTCCAGATTCGGAAGGTTAGAAAACACTTGTGCACTCCCAGAGCTTTCCGAAG
GTTGTAGTTGAATTGGATCCTCATTGTTATGATGTCCATGTTCGTCGCGAATGGACGGTT
GTCGTGGCTGAGGATTTTGAAATAAAGGGGATTTGGAACCTCCCAGATAAAGACGCCATT
CGTTGAATGAGCTGCAGTGATGCGTTCCCCTGTGCGAGAATCCAT
>GU112016
TTAATAAAGTTTGAATTTTATATCTGAATATTGGTCTACATACATTGTTTGATTAATTAC
ATTGTACAATACATGTTCAACGGCTTCAATAACTAAATTAAGTGAGATTACACCTAGATT
GTTGAGATACTTGAGTACTTGGGTTTTGAATACCCTTAAGAAAAGACCAGTCGGAGGGTG
TAAGGTCGTCCAGATTCGGAAGGTTAGAAAACACTTGTGCACTCCCAGAGCTTTCCGAAG
GTTGTAGTTGAATTGGATCCTCATTGTTATGATGTCCATGTTCGTCGTGAATGGACGGTT
GTCGTGGCTGAGGATTTTGAAATAAAGGGGATTTGGAACCTCCCAGATAAAGACGCCATT
CGTTGAATGAGCTGCAGTGATGCGTTCCCCTGTGCGAGAATCCAT
>GU112017
TTAATAAAGTTTTAATTTTATATCTGAATATTGGTCTACATACATTGTTTGATTAATTAC
ATTGTACAATACATGTTCAACGGCTTTAATAACTAAATTAAGTGAGATTACACCTAGATT
GTTGAGATACTTGAGTACTTGGGTTTTGAATACCCTTAAGAAAAGACCAGTCGGAGGGTG
TAAGGTCGTCCAGATTCGGAAGGTTAGAAAACACTTGTGCACTCCCAGAGCTTTCCGAAG
GTTGTAGTTTAATTGGATCCTCATTGTTATGATGTCCATGTTCGTCGTGAATGGACGGTT
GTCGTGGCTGAGGATTTTGAAATAAAGGGGATTTGGAACCTCCCAGATAAAGACGCCATT
CGTTGAATGAGCTGCAGTGATGCGTTCCCCTGTGCGAGAATCCAT
>GU112015
TTAATAAAGTTTTAATTTTATATCTGAATATTGGTCTACATACATTGTTTGATTAATTAC
ATTGTACAATACATGTTCAACGGCTTTAATAACTAAATTAAGTGAGATTACACCTAGATT
GTTGAGATACTTGAGTACTTGGGTTTTGAATACCCTTAAGAAAAGACCAGTCGGAGGGTG
TAAGGTCGTCCAGATTCGGAAGGTTAGAAAACACTTGTGCACTCCCAGAGCTTTCCGAAG
GTTGTAGTTGAATTGGATCCTCATTGTTATGATGTCCATGTTCGTCGTGAATGGACGGTT
GTCGTGGCTGAGGATTTTGAAATAAAGGGGATTTGGAACCTCCCAGATAAAGACGCCATT
CGTTGAATGAGCTGCAGTGATGCGTTCCCCTGTGCGAGAATCCAT
>GU112026
TTAATAAAGTTTAAATTGTATATCTGAATATTGGTCTACATACATTGTTTGATTAATTAC
ATTGTACAATACATGTTCAACGGCTTTAATAACTAAATTAATTGAGATTACACCTAGATT
GTTGAGATGTTTGAGGACTTGGGTTTTGAATACCCTTAAGAAAAGACCAGTCGGAGGGTG
TAAGGTCGTCCAGATTCGGAAGGTTAGAAAACACTTGTGCACTCCCAGAGCTTTCCGAAG
GTTGTAGTTGAATTGGATCCTCATTGTTATGATGTCCATGTTCGTCGTGAATGGACGGTT
GTCGTGGCTGAGGATTTTGAAATAAAGGGGATTTGGAACCTCCCAGATAAAGACGCCATT
CGTTGAATGAGCTGCAGTGATGCGTTCCCCTGTGCGAGAATCCAT
>GU112025
TTAATAAAGTTTAAATTGTATATCTGAATATTGGTCTACATACATTGTTTGATTAATTAC
ATTGTACAATACATGTTCAACGGCTTTAATAACTAAATTAATTGAGATTACACCTAGATT
GTTGAGATGTTTGAGGACTTGGGTTTTGAATACCCTTAAGAAAAGACCAGTCGGAGGGTG
TAAGGTCGTCCAGATTCGGAAGGTTAGAAAACACTTGTGCACTCCCAGAGCTTTCCGAAG
GTTGTAGTTGAATTGGATCCTCATTGTTATGATGTCCATGTTCGTCGTGAATGGACGGTT
GTCGTGGCTGAGGATTTTGAAATAAAGGGGATTTGGAACCTCCCAGATAAAGACGCCATT
CGTTGAATGAGCTGCAGTGATGCGTTCCCCTGTGCGAGAATCCAT
>GU112054
TTAATAAAGTTTGAATTTTATATCTGAATATTGGTCTACATACATTGTTTGATTAATTAC
ATTGTACAATACATGTTCAACGGCTTTAATAACTAAATTAATTGAGATTACACCTAGATT
GTTGAGATATTTGAGGACTTGGGTTTTGAATACCCTTAAGAAAAGACCAGTCGGAGGGTG
TAAGGTCGTCCAGATTCGGAAGGTTAGAAAACACTTGTGCACTCCCAGAGCTTTCCGAAG
GTTGTAGTTGAATTGGATCCTCATTGTTATGATGTCCATGTTCGTCGTGAATGGACGGTT
GTCGTGGTTGAGGATTTTGAAATAAAGGGGATTTGGAACCTCCCAGATAAAGACGCCATT
CGTTGAATGAGCTGCAGTGATGCGTTCCCCTGTGCGAGAATCCAT
>GU112030
TTAATAAAGTTTGAATTTTATATCTGAATATTGGTCTACATACATTGTTTGATTAATTAC
ATTGTACAATACATGTTCGACGGCTTTAATAACTAAATTAAGTGAGATTACACCTAGATT
GTTGAGATATTTGAGGACTTGGGTTTTGAATACCCTTAAGAAAAGACCAGTCGGAGGGTG
TAAGGTCGTCCAGATTCGGAAGGTTAGAAAACACTTGTGTATTCCCAGAGCTTTCCGTAG
GTTGTAGTTGAATTGGATCCTCATTGTTATGATGTCCATGTTCGTCGTGAATGGACGGTT
GTCGTGGCTGAGGATTTTGAAATAAAGGGGATTTGGAACCTCCCAGATAAAGACGCCATT
CGTTGAATGAGCTGCAGTGATGCGTTCCCCTGTGCGAGAATCCAT
>GU112029
TTAATAAAGTTTGAATTTTATATCTGAATATTGGTCTACATACATTGTTTGATTAATTAC
ATTGTACAATACATGTTCGACGGCTTTAATAACTAAATTAAGTGAGATTACACCTAGATT
GTTGAGATATTTGAGGACTTGGGTTTTGAATACCCTTAAGAAAAGACCAGTCGGAGGGTG
TAAGGTCGTCCAGATTCGGAAGGTTAGAAAACACTTGTGTATTCCCAGAGCTTTCCGTAG
GTTGTAGTTGAATTGGATCCTCATTGTTATGATGTCCATGTTCGTCGTGAATGGACGGTT
GTCGTGGCTGAGGATTTTGAAATAAAGGGGATTTGGAACCTTCCAGATAAAGACGCCATT
CGTTGAATGAGCTGCAGTGATGCGTTCCCCTGTGCGAGAATCCAT
>GU112024
TTAATAAATTTTGAATTTTATATCTGAATATTGGTCTACATACATTGTTTGATTAACTAC
ATTGTACAATACATGTTCAACGGCTTTAATAACTAAATTAAGTGAGATTACACCTAGATT
GTTGAGATATTTGAGGACTTGGGTTTTGAATACCCTTAAGAAAAGACCAGTCGGAGGGTG
TAAGGTCGTCCAGATTCGGAAGGTTAGAAAACACTTGTGCACTCCCAGAGCTTTCCGAAG
GTTGTAGTTGAATTGGATCCTCATTGTTATGATGTCCATGTTCGTCGTGAATGGACGGTT
GTCGTGGCTGAGGATTTTGAAATAAAGGGGATTTGGAACCTCCCAGGTAAAGACGCCATT
CGTTGAATGTGCTGCAGTGATGCGTTCCCCTGCGCGAGAATCCAT
>GU112013
TTAATAAAGTTTTAATTTTATATCTGAACAGCGGCCTACATACATTGTTCGATTAATTAC
ATTGTACAATACATGTTCAACGGCTTTAATAACTAAATTAAGTGAGATTACACCTAGATT
GTTGAGATATTTGAGGACTTGGGTTTTGAATACCCTTAAGAAAAGGCCAGTCGGAGGGTG
TAAGGTCGTCCAGATTCGGAAGGTTAGAAAACACTTGTGCACTCCCAGAGCTTTCCGAAG
GTTGTAGTTGAATTGGATCCTCATTGTTATGATGTCCATGTTCGTCGTGAATGGACGGTT
GTCGTGGCTGAGGATTTTGAAATAAAGGGGATTTGGAACCTCCCAGATAAAGACGCCATT
CGTTGAATGAGCTGCAGTGATGCGTTCCCCTGTGCGAGAATCCAT
>GU112014
TTAATAAAGTTTTAATTTTATATCTGAATATTGGTCTACATACATTGTTTGATTAATTAC
ATTGTACAATACATGTTCAACGGCTTTAATAACTAAATTAAGTGAGATTACACCTAGATT
GTTGAGATACTTGAGTACTTGGGTTTTGAATACCCTTAAGAAAAGACCAGTCTGAGGGTG
TAAGGTCGTCCAGATTCGGAAGGTTAGAAAACACTTGTGCACTCCCAGAGCTTTCCGAAG
GTTGTAGTTGAATTGGATCCTCATTGTTATGATGTCCATGTTCGTCGTGAATGGACGGTT
GTCGTGGCTGAGGATTTTGAAATAAAGGGGATTTGGAACCTCCCAGATAAAGACGCCATT
CGTTGAATGAGCTGCAGTGATGCGTTCCCCTGTGCGAGAATCCAT
>GU112012
TTAATAAAGTTTTAATTTTATATCTGAATATTGGTCTACATACATTGTTTGATTAATTAC
ATTGTACAATACATGTTCAACGGCTTTAATAACTAAATTAAGTGAGATTACACCTAGATT
GTTGAGATACTTGAGTACTTGGGTTTTGAATACCCTTAAGAAAAGACCAGTCTGAGGGTG
TAAGGTCGTCCAGATTCGGAAGGTTAGAAAACACTTGTGCACTCCCAGAGCTTTCCGAAG
GTTGTAGTTGAATTGGATCCTCATTGTTATGATGTCCATGTTCGTCGTGAATGGACGGTT
GTCGTGGCTGAGGATTTTGAAATAAAGGGGATTTGGAACCTCCCAGATAAAGACGCCATT
CGTTGAATGAGCTGCAGTGATGCGTTCCCCTGTGCGAGAATCCAT
>GU112023
TTAATAAAGTTTTAATTTTATATCTGAATATTGGTCTACATACATTGTTTGATTAATTAC
ATTGTACAATACATGTTCAACGGCTTTAATAACTAAATTAAGTGAGATTACACCTAGATT
GTTGAGATACTTGAATACTTGGGTTTTGAATACCCTTAAGAAAAGACCAGTCTGAGGGTG
TAAGGTCGTCCAGATTCGGAAGGTTAGAAAACACTTGTGCACTCCCAGAGCTTTCCGTAG
GTTGTAGTTGAATTGGATCCTCATTGTTATGATGTCCATGTTCGTCGTGAATGGACGGTT
GTCGTGGCTGAGGATTTTGAAATAAAGGGGATTTGGAACCTTCCAGATATAGACGCCATT
CGTTGAATGAGCTGCAGTGATGCGTTCCCCTTTGCGAGAATCCAT
>GU112027
TTAATAAAGTTTGAATTTTATATCTGAATATTGGTCTACATACATTGTTTGATTAATTAC
ATTGTACAATACATGTTCAACGGCTTTAATAACTAAATTAATTGAGACTACACCTAGATT
GTTGAGATACTTGAGTACTTGGGTTTTGAATACCCTTAAGAAAAGACCAGTCTGAGGGTG
TAAGGTCGTCCAGATTCGGAAGGTTAGAAAACACTTGTGCACTCCCAGAGCTTTCCGAAG
GTTGTAGTTGAATTGGATCCTCATTGTTATGATGTCCATGTTCGTCGTGAATGGACGGTT
GTCGTGGCTGAGGATCTTGAAATAGAGGGGATTTGGAACCTCCCAGATATAGACGCCATT
CGTTGAATGAGCTGCAGTGATGCGTGCCCCTGTGCGAGAATCCAT
>JQ326267
TTAATAAAGATTGAATTTTATATCTGAATATTGGTCTACATACATTGTTTGATTAATTAC
ATTGTACAAAACATGTTCGACAGCTTTAATAACTAAATTAATTGAAACTACACCGAGATT
GTTGAGATATTTGAGGACTTGGGTTTTGAATACCCTTAAGAAAAGACCAGTCTGAGGGTG
TAAGGTCGTCCAGATTCGGAAGGTTAGAAAACACTTGTGTATTCCCAGAGCTTTCCGTAG
GTTGTAGTTGAAATGGATCCTGAGTGTTATTATGTCCATGTTCGTCGTGAATGGACGGTT
GTCGTGGCTGAGGATTTTGAAATAAAGGGGATTTGGAACCTTCCAGATATAGACGCCATT
CGTTGAATGAGCTGCAGTGATGCGTTCCCCTGTGCGAGAATCCAT
>GU112032
TTAATAAAGATTGAATTTTATATCTGAATATTGGTCTACATACATTGTTTGATTAATTAC
ATTGTACAATACATGTTCGACAGCTTTAATAACTAAATTAAGTGAAACTACACCGAGATT
GTTGAGATATTTGAGGACTTGGGTTTTGAATACCCTTAAGAAAAGACCAGTCGGAGGGTG
TAAGGTCGTCCAGATTCGGAAGGTTAGAAAACACTTGTGCACTCCCAGAGCTTTCCGAAG
GTTGTAGTTGAAATGGATCCTCATTGTTATTATGTCCATGTTCGTCGTGAATGGACGGTT
GTCGTGGCTGAGGATTTTGAAATAAAGGGGATTTGGAACCTCCCAAATATAGACGCCATT
CTTTGAATGAGCTGCAGTGACGCGTGCCCCTGTGCGAGAATCCAT
>JQ326265
TTAATAAAGATTGAATTTTATATCTGAATATTGGTCTACATACATTGTTTGATTAATTAC
ATTGTACAAAACATGTTCGACAGCTTTAATAACTAAATTAATTGAAACTACACCGAGATT
GTTGAGATATTTGAGGACTTGGGTTTTGAATACCCTTAAGAAAAGACCAGTCGGAGGGTG
TAAGGTCGTCCAGATTCGGAAGGTTAGAAAACACTTGTGCACTCCCAGAGCTTTCCGAAG
GTTGTAGTTGAATTGGATCCTCATTGTTATGATGTCCATGTTCGTCGTGAATGGACGGTT
GTCGTGGCTGAGGATTTTGAAATAAAGGGGATTTGGAACCTCCCAGATAAAGACGCCATT
CGTTGAATGAGCTGCAGTGATGCGTTCCCCTGTGCGAGAATCCAT
>GU112028
TTAATAAAGATTAAATTTTATATCTGAATATTGGTCTACATACATTGTTTGATTAATTAC
ATTGTACAATACATGTTCAACTGCTTTAATAACTAAATTAATTGAGATTACACCTAGATT
GTTGAGATATTTGAGGACTTGGGTTTTGAATACCCTTAAGAAAAGACCAGTCTGAGGGTG
TAAGGTCGTCCAGATTCGGAAGGTTAGAAAACACTTGTGCATTCCCAGAGCTTTCCGAAG
GTTGTAGTTGAAATGGATCCTGAGTGTTATGATGTCCATGTTCGTCGTGAATGGACGGTT
CTCGTGGCTGAGGATTTTGAAATAAAGGGGATTTGGAACCTTCCAGATAAAGACGCCATT
CGTTGAATGAGCTGCAGTGATGCGTTCCCCTGTGCGAGAATCCAT
>GU112053
TTAATAAAGATTGAATTTTATATCTGAATATTGGTCTACATACATTGTTTGATTAATTAC
ATTGTACAAAACATGTTCGACAGCTTTAATAACTAAATTAATTGAAACTACACCGAGATT
GTTGAGATATTTGAGGACTTGGGTTTTGAATACCCTTAAGAAAAGACCAGTCGGAGGGTG
TAAGGCTGTCCAGATTCGGAAGGTTAGAAAACACTTGTGTATTCCCAGAGCTTTCCGTAG
GTTGTAGTTGAAATGGATCCTGAGTGTTATTATGTCCATGTTCGTCGTGAATGGACGGTT
GTCGTGGTTGAGGATCTTGAAATAGAGGGGATTTGGAACCTTCCAGATATAGACGCCATT
CTTTGCTTGAGCTGCAGTGATGCGTGCCCCTGTGCGAGAATCCAT
>GU112036
TTAATAAAGATTGAATTTTATATCTGAATATTGGTCTACATACATTGTTTGATTAATTAC
ATTGTACAAAACATGTTCGACAGCTTTAATAACTAAATTAATTGAAACTACACCGAGATT
GTTGAGATATTTGAGGACTTGGGTTTTGAATACCCTTAAGAAAAGACCAGTCGGAGGGTG
TAAGGTCGTCCAGATTCGGAAGGTTAGAAAACACTTGTGTATTCCCAGAGCTTTCCGTAG
GTTGTAGTTGAAATGGATCCTGAGTGTTATTATGTCCATGTTCGTCGTGAATGGACGGTT
GTCGTGGTTGAGGATCTTGAAATAGAGGGGATTTGGAACCTTCCAGATATAGACGCCATT
CTTTGCTTGAGCTGCAGTGATGCGTGCCCCTGTGCGAGAATCCAT
>GU112052
TTAATAAAGATTGAATTTTATATCTGAATATTGGTCTACATACATTGTTTGATTAATTAC
ATTGTACAAAACATGTTCGACAGCTTTAATAACTAAATTAATTGAAACTACACCGAGATT
GTTGAGATATTTGAGGACTTGGGTTTTGAATACCCTTAAGAAAAGACCAGTCTGAGGGTG
TAAGGTCGTCCAGATTCGGAAGGTTAGAAAACACTTGTGTATTCCCAGAGCTTTCCGTAG
GTTGTAGTTGAAATGGATCCTGAGTGTTATTATGTCCATGTTCGTCGTGAATGGACGGTT
GTCGTGGTTTAGGATCTTGAAATAGAGGGGATTTGGAACCTTCCAGATATAGACGCCATT
CTTTGCTTGAGCTGCAGTGATGCGTGCCCCTGTGCGAGAATCCAT
>GU112035
TTAATAAAGATTGAATTTTATATCTGAATATTGGTCTACATACATTGTTTGATTAATTAC
ATTGTACAAAACATGTTCGACAGCTTTAATAACTAAATTAATTGAAACTACACCGAGATT
GTTGAGATATTTGAGGACTTGGGTTTTGAATACCCTTAAGAAAAGACCAGTCTGAGGGTG
TAAGGTCGTCCAGATTCGGAAGGTTAGAAAACACTTGTGTACTCCCAGAGCTTTCCGTAG
GTTGTAGTTGAAATGGATCCTGAGTGTTATTATGTCCATGTTCGTCGTGAATGGACGGTT
GTCGTGGTTGAGGATCTTGAAATAGAGGGGATTTGGAACCTTCCAGATATAGACGCCATT
CTTTGCTTGAGCTGCAGTGATGCGTGCCCCTGTGCGAGAATCCAT
>GU112033
TTAATAAAGATTGAATTTTATATCTGAATATTGGTCTACATACATTGTTTGATTAATTAC
ATTGTACAAAACATGTTCGACAGCTTTAATAACTAAATTAATTGAAACTACACCTAGATT
GTTGAGATATTTGAGGACTTGGGTTTTGAATACCCTTAAGAAAAGACCAGTCTGAGGGTG
TAAGGTCGTCCAGATTCGGAAGGTTAGAAAACACTTGTGTATTCCCAGAGCTTTCCGTAG
GTTGTAGTTGAAATGGATCCTGAGTGTTATTATGTCCATGTTCGTCGTGAATGGACGGTG
GTCGTGGTTGAGGATCTTGAAATAGAGGGGATTTGGAACCTTCCAGATATAGACGCCATT
CTTTGCTTGAGCTGCAGTGATGCGTGCCCCTGTGCGAGAATCCAT
>GU112044
TTAATAAAGATTGAATTTTATATCTGAATATTGGTCTACATACATTGTTTGATTAATTAC
ATTGTACAAAACATGTTCGACGGCTTTAATAACTAAATTAATTGAAACTACACCGAGATT
GTTGAGATATTTGAGGACTTGGGTTTTGAATACCCTTAAGAAAAGACCAGTCGGAGGGTG
TAAGGTCGTCCAGCTTCGGAAGGTTAGAAAACACTTGTGTATTCCCAGAGCTTTCCGTAG
GTTGTAGTTGAAATGGATCCTGAGTGTTATTATGTCCATGTTCGTCGTGAATGGACGGTT
GTCGTGGTTGAGGATCCTGAAATAGAGGGGATTTGGAACCTTCCAGATATAGACGCCATT
CTTTGCTTGAGCTGCAGTGATGCGTGCCCCTGTGCGAGAATCCAT
>GU112009
TTAATAAAGATTGAATTTTATATCTGAATATTGGTCTACATACATTGTTTGATTAATTAC
ATTGTACAAGACATGTTCGACAGCTTTGATAACTAAATTAATTGAGACTACACCGAGATT
GTTGAGATATTTGAGGACTTGAGTTTTGAATACCCTTAACAAAAGACCAGTCGGAGGGTG
TAAGGTCGTCCAGATTCGGAAGGTTAGAAAACACTTGTGTATTCCCAGAGCTTTCCGTAG
GTTGTAGTTGAAATGGATCCTGAGTGTTATTATGTCCATGTTCGTCGTGAATGGACGGTT
GTCGTGGTTGAGGATCTTGAAATAGAGGGGATTTGGAACCTTCCAGATATAGACGCCATT
CTTTGCTTGAGCTGCAGTGATGCGTGCCCCTGTGCGAGAATCCAT
>GU112043
TTAATAAGGATCGAATTTTTTATCTGAATATTGGTCTACATACATTGGTTGATGAGTTAC
ATTGTACAATACATGTTCGACAGCTTTAATAACTAAATTAATTGGAACTACACCGAGATT
GTTGAGATATTTGAGGACTTGGGTTTTGAATACCCTTAAGAAAAGACCAGTTGGAGGGTG
TAAGGTCGTCCAGATTCGGAAGGTTAGAAAACACTTGTGTATTCCCAGAGCTTTCCGTAG
GTTGTAGTTGAAATGGATCCTGAGTGTTATTATGTCCATGTTCGTCGTGAATGGACGGTT
GTCGTGGTTGAGGATCTTGAAATAGAGGGGATTTGGAACCTTCCAGATATAGACGCCATT
CTTTGCTTGAGCTGCAGTGATGCGTTCCCCTGTGCGAGAATCCAT
>GU112042
TTAATAAGGATCGAATTTTTTATCTGAATATTGGTCTACATACATTGGTTGATGAGTTAC
ATTGTACAATACATGTTCGACAGCTTTAATAACTAAATTAATTGGAACTACACCGAGATT
GTTGAGATATTTGAGGACTTGGGTTTTGAATACCCTTAAGAAAAGACCAGTTGGAGGGTG
TAAGGTCGTCCAGATTCGGAAGGTTAGAAAACACTTGTGTATTCCCAGAGCTTTCCGTAG
GTTGTAGTTGAAATGGATCCTGAGTGTTATTATGTCCATGTTCGTCGTGAATGGACGGTT
GTCGTGGTTGAGGATCTTGAAATAGAGGGGATTTGGAACCTTCCAGATATAGACGCCATT
CTTTGCTTGAGCTGCAGTGATGCGTTCCCCTGTGCGAGAATCCAT
>JQ326266
TTAATAAAGATTGAATTTTATATCTGAATATTGGTCTACATACATTGTTTGATTAATTAC
ATTGTACAATACATGTTCAACGGCTTTAATAACTAAATTAATTGAGACTACACCTAGATT
GTTGAGATATTTGAGGACTTGGGTTTTGAATACCCTTAAGAAAAGACCAGTCTGAGGGTG
TAAGGTCGTCCAGATTCGGAAGGTTAGAAAACACTTGTGTATTCCCAGAGCTTTCCGTAG
GTTGTAGTTGAAATGGATCCTGAGTGTTATTATGTCCATGTTCGTCGTGAATGGACGGTT
GTCGTGGTTGAGGATCTTGAAATAGAGGGGATTTGGAACCTTCCAGATATAGACGCCATT
CTTTGCTTGAGCTGCAGTGATGCGTGCCCCTGTGCGAGAATCCAT
>GU112045
TTAATAAAGATTGAATTTTATATCTGAATATTGGTCTACATGCATTGTTTGATTAATTAC
ATTGTACAATACATGTTCGACGGCTTTAATAACTATATTAGGTGAGATTACACCTACATT
GTTGAGATATTTGAGGACTTGTGTTTTGAATACCCTTAAGAAAAGACCAGTCTGAGGGTG
TAAGGTCGTCCAGATTCGGAAGGTTAGAAAACACTTGTGTATTCCCAGAGCTTTCCGTAG
GTTGTAGTTGAAATGGATCCTGAGTGTTATTATGTCCATGTTCGTCGTGAATGGACGGTT
GTCGTGGTTGAGGATCTTGAAATAGAGGGGATTTGGAACCTTCCAGATATAGACGCCATT
CTTTGCTTGAGCTGCAGTGATGCGTGCCCCTGTGCGAGAATCCAT
>GU112037
TTAATAAATATTGAATTTTATATCTGAATATTGGTCTACATACATTGTTTGATTAATTAC
ATTGTACAATACATGTTCAACGGCTTTAATAACTAAATTAATTGAGATTACACCTAGATT
GTTGAGATACTTGAGGACTTGGGTTTTGAATACCCTTAAGAAAAGACCAGTCGGAGGGTG
TAAGGTCGTCCAGATTCGGAAGGTTAGAAAACACTTGTGTATTCCCAGAGCTTTCCGTAG
GTTGTAGTTGAAATGGATCCTGAGTTTTATTATGTCCATGTTCGTCGTGAATGGACGGTT
GTCGTGGTTGAGGATCTTGAAATATAGGGGATTTGGAACCTTCCAGATATAGACGCCATT
CTTTGCTTGAGCTGCAGTGATGCGTGCCCCTGTGCGAGAATCCAT
>GU112034
TTAATAAAGTTTGAATTGTATATCTGAATATTGGTCTACATACATTGTTTGATTAACTAC
ATTGTACAATACATGTTCAACGGCTTTAATAACTAAATTAATTGAGATTACACCTAGATT
GTTGAGATATTTGAGGACTTGGGTTTTGAATACCCTTAAGAAAAGACCAGTCGGAGGGTG
TAAGGTCGTCCAGATTCGGAAGGTTAGAAAACACTTGTGTATTCCCAGAGCTTTCCGTAG
GTTGTAGTTGAAATGGATCCTGAGTGTTATTATGTCCATGTTCGTCGTGAATGGACGGTT
GTCGTGGTTGAGGATCTTGAAATAGAGGGGATTTGGAACCTTCCAGATATAGACGCCATT
CTTTGCTTGAGCTGCAGTGATGCGTGCCCCTGTGCGAGAATCCAT
>GU112046
TCAATAAAGATTAAATTTTATATCTGAATATTGGTCTACATACATTGTTTGATTAATTAC
ATTGTACAATACATGTTCAACTGCTTTAATAACTAAATTAAGTGAGATTACACCTAGATT
GTTGAGATATTTGAGGACTTGGGTTTTGAATACCCTTAAGAAAAGACCAGTCGGAGGGTG
TAAGGTCGTCCAGATTCGGAAGGTTAGAAAACACTTGTGTATTCCCAGAGCTTTCCGTAG
GTTGTAGTTGAAATGGATCCTGAGTGTTATTATGTCCATGTTCGTCGTGAATGGACGGTT
GTCGTGGTTGAGGATCTTGAAATATAGGGGATTTGGAACCTTCCAGATATAGACGCCATT
CTTTGCTTGAGCTGCAGTGATGCGTTCCCCTGTGCGAGAATCCAT
>GU112051
TTAATAAAGTTTGAATTTTATATCTGAATATTGGTCTACATACATTGTTTGATTAATTAC
ATTGTACAATACATGTTCAACGGCTTTAATAACTAAATTAAGTGAGATTACACCTAGATT
GTTGAGATATTTGAGGACTTGGGTTTTGAATACCCTTAAGAAAAGACCAGTCGGAGGGTG
TAAGGTCGTCCAGATTCGGAAGGTTAGAAAACACTTGTGTATTCCCAGAGCTTTCCGTAG
GTTGTAGTTGAAATGGATCCTGAGTGTTATTATGTCCATGTTCGTCGTGAATGGACGGTT
GTCGTGGTTGAGGATCTTGAAATAGAGGGGATTTGGAACCTTCCAGATATAGACGCCATT
CTTTGCTTGAGCTGCAGTGATGCGTTCCCCTGTGCGAGAATCCAT
>GU112011
TTAATAAAGTTTGAATTTTATATCTGAATATTGGTCTACATACATTGTCTGATTAACTAC
ATTGTACAATACATGTTCGACGGCTTTAATAACTAAATTAAGTGAGATTACACCTAGATT
GTTGAGATATTTGAGGACTTGGTTCTTGAATACCCTTAAGAAAAGACCAGTCGGAGGGTG
TAAGGTCGTCCAGATTCGGAAGGTTAGAAAACACTTGTGAATTCCCAGAGCTTTCCGTAG
GTTGTAGTTGAAATGGATCCTGAGTGTTATTATGTCCATGTTCGTCGTGAATGGACGGTT
GTCGTGGTTGAGGATCTTGAAATAGAGGGGATTTGGAACCTTCCAGATATAGACGCCATT
CTTTGCTTGAGCTGCAGTGATGCGTTCCCCTGTGCGAGAATCCAT
>GU112041
TTAATAAAGTTTGAATTTTATATCTGAATATTGGTCTACATACATTGTTTGATTAATTAC
ATTGTACAATACATGTTCAACGGCTTTAATAACTAAATTAAGTGAGATTACACCTAGATT
GTTGAGATACTTGAGTACTTGGTTCTTGAAGACCCTTAAGAAAAGACCAGTCGGAGGGTG
TAAGGTCGTCCAGATTCGGAAGGTTAGAAAACACTTGTGTATTCCCAGAGCTTTTCGTAG
GTTGTAGTTGAAATGGATCCTGAGTGTTATTATGTCCATGTTCGTCGTGAATGGACGGTT
GTCGTGGTTGAGGATCTTGAAATAGAGGGGATTTGGAACCTTCCAGATATAGACGCCATT
CTTTGCTTGAGCTGCAGTGATGCTTGCCCCTGTGCGAGAATCCAT
>GU112040
TTAATAAAGTTTGAATTTTATATCTGAATATTGGTCTACATACATTGTTTGATTAATTAC
ATTGTACAATACATGTTCAACGGCTTTAATAACTAAATTAAGTGAGATTACACCTAGATT
GTTGAGATACTTGAGTACTTGGTTCTTGAAGACCCTTAAGAAAAGACCAGTCGGAGGGTG
TAAGGTCGTCCAGATTCGGAAGGTTAGAAAACACTTGTGTATTCCCAGAGCTTTTCGTAG
GTTGTAGTTGAAATGGATCCTGAGTGTTATTATGTCCATGTTCGTCGTGAATGGACGGTT
GTCGTGGTTGAGGATCTTGAAATAGAGGGGATTTGGAACCTTCCAGATATAGACGCCATT
CTTTGCTTGAGCTGCAGTGATGCTTGCCCCTGTGCGAGAATCCAT
>GU112039
TTAATAAAGTTTGAATTTTATATCTGAATATTGGTCTACATACATTGTTTGATTAATTAC
ATTGTACAATACATGTTCAACGGCTTTAATAACTAAATTAAGTGAGATTACACCTAGATT
GTTGAGATACTTGAGTACTTGGTTCTTGAAGACCCTTAAGAAAAGACCAGTCGGAGGGTG
TAAGGTCGTCCAGATTCGGAAGGTTAGAAAACACTTGTGTATTCCCAGAGCTTTTCGTAG
GTTGTAGTTGAAATGGATCCTGAGTGTTATTATGTCCATGTTCGTCGTGAATGGACGGTT
GTCGTGGTTGAGGATCTTGAAATAGAGGGGATTTGGAACCTTCCAGATATAGACGCCATT
CTTTGCTTGAGCTGCAGTGATGCTTGCCCCTGTGCGAGAATCCAT
>GU112038
TTAATAAAGTTTGAATTTTATATCTGAATATTGGTCTACATACATTGTTTGATTAATTAC
ATTGTACAATACATGTTCAACGGCTTTAATAACTAAATTAAGTGAGATTACACCTAGATT
GTTGAGATACTTGAGTACTTGGTTCTTGAAGACCCTTAAGAAAAGACCAGTCGGAGGGTG
TAAGGTCGTCCAGATTCGGAAGGTTAGAAAACACTTGTGTATTCCCAGAGCTTTTCGTAG
GTTGTAGTTGAAATGGATCCTGAGTGTTATTATGTCCATGTTCGTCGTGAATGGACGGTT
GTCGTGGTTGAGGATCTTGAAATAGAGGGGATTTGGAACCTTCCAGATATAGACGCCATT
CTTTGCTTGAGCTGCAGTGATGCTTGCCCCTGTGCGAGAATCCAT
>GU112031
TTAATAAGCTGTTAATTTTATATCTGAACAGCGGCCTACATACATTGTTCGATTAATTAC
ATTGTACAATACATGTTCAACGGCTTTAATAACTAAATTAAGTGAGATTACACCTAGATT
GTTGAGGTACTTGAGTACTTGGGTTTTGAATACCCTTAAGAAAAGGCCAGTCGGAGGGTG
TAAGGTCGTCCAGATTCGGAAGGTTAGAAAACACTTGTGTATTCCCAGAGCTTTCCGTAG
GTTGTAGTTGAAATGGATCCTGAGTGTTATTATGTCCATGTTCGTCGTGAATGGACGGTT
GTCGTGGTTGAGGATCTTGAAATACAGGGGATTTGGAACCTTCCAGATATCGACTCCATT
CTTTGCTTGACCTGCAGTGATGCTTGCCCCTGTACGGGAATCCAT
>GU112047
TTAATAAAGTATGAATTTTATATCTGAATATTGGTCTACATACATTGTTTGATTAATTAC
ATTGTACAATACATGTTCAACGGCTTTAATAACTAAATTAAGTGAGATTACACCTAGATT
GTTGAGATACTTGAGGACTTGGGTTTTGAATACCCTTAAGAAAAGACCAGTCGGAGGGTG
TAAGGTCGTCCAGATTCGGAAGGTTAGAAAACACTTGTGTATTCCCAGAGCTTTCCGTAG
GTTGTAGTTGAAATGGATCCTGAGTGTTATTATGTCCATGTTCGTCGTGAATGGACGGTT
GTCGTGGTTGAGGATCTTGAAATAGAGGGGATTTGGAACCTTCCAGATATAGACGCCATT
CTTTGCTTGAGCTGCAGTGATGCGTGCCCCTGTGCGAGAATCCAT
>GU112048
TTAATAAGGTTTTAATTTTAAATCTGATAATTGGCCTACATACTTTGTTTGATAAATTAC
ATTGTACAAACCATGTCCAACGGCTTTAATAACTAATTTAATTGAGATTACACCTAAATT
GTTGAAATACTTGAGGACTTGGGTTTTGAATACCCTTAAGAAAAGACCAATCGGAGGGTG
TAAGGTCGTCCAGATTCGGAAGGTTAGAAAACACTTGTGCACTCCCAGAGCTCTCCGAAG
GTTGTAGTTGAATTGGATCCTGAGTGTTATTATGTCCATGTTCGTCGTGAATGGACGGTT
GTCGTGGTTGAGGATCTTGAAATAGAGGGGATTTGGAACCTTCCAGATATAGACGCCATT
CTTTGCTTGAGCTGCAGTGATGCGTGCCCCTGTGCGAGAATCCAT
>GU112008
TTAATAAAGTTTGAATTTTATATCTGAATATTGGTCTACATACATTGTTTGATTAATTAC
ATTGTACAATACATGTTCAACGGCTTTAATAACTAAATTAAGTGAGATTACACCGAGATT
GTTGAGATACTTGAGTACTTGGGTTTTGAATACCCTTAAGAAAAGACCAGTCGGAGGGTG
TAAGGTCGTCCAGATTCGGAAGGTTAGAAAACACTTGTGCACTCCCAGAGCTTTCCGTAG
GGGTAAGGTAAAATGGATCCTGAGTGTTATTATGTCCATGTTCGTGGGGAATGGACTGTT
GTCGTGGTTGAGGATTTTGAAATAGAGGGGATTGGGACCCTTCCAGATATAGACGCCATT
CTTTGCATAAGCTGCAGTGATGGGTACCCCTGGGGGAGAATCCAT
>JQ359503
TTAATAAAGTTTGAATTTTATATCTGAATATTGGTCTACATACATTGTTTGATTAATTAC
ATTGTACAATACATGTTCGACGGCTTTAATAACTAAATTAAGTGAGATTACACCTAGATT
GTTGAGATATTTGAGGACTTGGGTTTTGAATACCCTTAAGAAAAGACCAGTCGGAGGGTG
TAAGGTCGTCCAGATTCGGAAGGTTAGAAAACACTTGTGTAGTCCCAGAGCTTTCCGAAG
GTTGTAGTTGAAATGGATCCTGAGTGTTATGATGTCCATGTTCGTCATGAATGGACGGTT
GTCGTGGCTGAGGATCTTGAAATAGAGGGGATTTGGAACCTTCCAGATATAGACGCCATT
CTTTGATTGAGCTGCAGTGATGCGTTCCCCTGTGCCAGAATCCAT
>GU112050
TTAATAAAGATCGAATTTTATATCTGAATATTGATCCACATACATTGTTTGTTGAATTAC
ATTGTACAATACGTGTTCTACAGCTTTAATTACTAAATTAATTGAGATTACACCTAGATT
GTTGAGATACTTGAGGACTTGGGTTTTGAATACCCTTAAGAAAAGACCAGTCTGAGGGTG
TAAGGTCGTCCAGATTCGGAAGGTCAGAAAACACTTGTGCACTCCCAGAGCTCTCCGAAG
GTTGTAGTTGAATTGGATCCTGATTGTTATTATGTCCATGTTCGTCGTGAATGGACGGTC
GTCGTGGCTGAGGATCTTGAAATAGAGGGGATTTGGAACCTCCCAGATAAAGACGCCATT
CCTTGTATGAGCTGCAGTGATGCGTTCCCCTGTGCGAGAATCCAT
>KT390461
TTAATAAATATTGAATTTTATTTCTGAATTCATGTTTACATACATAGTTTGCTCTAATTT
ACTCCATAATACATGATCAACTGCTCTGATAATTGCATTAATTGAGATTACACCTAGATT
GTTGAGATACTTGAGGACTTGGGTCTTGAATACCCTTAAGAAAAGACCAGTCGGAGGGTG
TAAGGTCGTCCAAATTCGGTAGGTCAGAAAACATTTGTGCACTCCCAGAGCTCTCCGGAG
GTTGTAGTTGAATTGGATCCTGATCGTGAGTATGTCCATGTTCGTCGTGAATGGACGGTT
GTCGTGGCTGAGGATCTTGAAATAGAGGGGATTTGGAACCTCCCAGATATAGGCGCCATT
TAATGCTTGAGCTGCAGTGATGCGTTCCCCTGTGCGAGAATCCAT
>GU112049
TTAATAAAGATCGAATTTTATTTCTGAATTCATGTCTACATACATAGTTTGTTCTATTTT
TTTCCATAATACATGATCAACTGCTCTGATAATTGAATTAATTGAGATTACACCGAGATT
TGTGAGATACTTGACGACTTGGGTTTTGAATACCCTTAAAAAAAGACCAGTCCGAGGGTG
TAAGGTCGTCCAGATTCGGTAGGTCAGAAAACACTTGTGCACTCCCAGAGCTCTCCGAAG
GTTGTAGTTGAATTGGATCCTGATCTTGATTATATCCGTTTTCATCGTGAATGGACGGTT
GTCGTGGCTGAGGATCTTGAAATAGAGGGGATTTGGAACTTCCCAGATATAGGCGCCATT
CCATGCTTGAGCTGCAGTGATGGGTTCCCCTGTGCGTAAATCCAT
