# Supplementary material for: Gene Overlapping as a Modulator of Begomovirus Evolution
Source: Microorganisms. 2022 Feb 4;10(2):366. doi: 10.3390/microorganisms10020366 (PMC8875319; doi:10.3390/microorganisms10020366)
Supplement: Supplementary file 1 [file microorganisms-10-00366-s001.zip › File S1/Cotton_leaf_curl_Multan_virus/DNA_AV2.fasta]

>NC_011804
ATGTGGGATCCACTAGTAAACGAATTCCCGGATACGGTGCACGGGTTTCGTTGTATGCTT
TCTGTCAAATATTTGCAACTTTTGTCGCAGGATTATTCTCCAGATACCCTTGGTTACGAG
TTAATACGGGATTTAATCTGTATTCTACGTTCCCGTAATTATGTCGAAGCGAGCTGCAGA
TATCGTCATTTCTACGCCCGCGTCGAAAGTACGCCGGCGTCTGAACTTCGGCAGCCCATA
CACCAACCGTGTTGCTGCCCCCATTGTCCGCGTCACAAAACAACAGGCATGGACAAACAG
GCCTATGAACAGGAAGCCCAGAATGTATCGGATGTACAGAAGTCCGGATGTTCCAAAGGG
TTGTGA
>EU365613
ATGTGGGATCCACTAGTAAACGAATTCCCGGATACGGTGCACGGGTTTCGTTGTATGCTT
TCTGTCAAATATTTGCAACTTTTGTCGCAGGATTATTCTCCAGATACCCTTGGTTACGAG
TTAATACGGGATTTAATCTGTATTCTACGTTCCCGTAATTATGTCGAAGCGAGCTGCAGA
TATCGTCATTTCTACGCCCGCGTCGAAAGTACGCCGGCGTCTGAACTTCGGCAGCCCATA
CACCAACCGTGTTGCTGCCCCCATTGTCCGCGTCACAAAACAACAGGCATGGACAAACAG
GCCTATGAACAGGAAGCCCAGAATGTATCGGATGTACAGAAGTCCGGATGTTCCAAAGGG
TTGTGA
>EU365616
ATGTGGGATCCACTATTAAACGAATTCCCTGATACGGTTCACGGGTTTCGGTGTATGCTT
TCTGTGAAATATTTGCAACTTTTGTCGCAGGATTATTCACCGGATACGCTTGGGTACGAG
TTAATACGGGATTTAATTTGTATTTTACGCTCCCGTAATTATGTCGAAGCGAGCTGCCGA
TATCGTCATTTCTACGCCCGCGTCGAAAGTACGCCGGCGTCTGAACTTCGGCAGCCCATA
CACCAGCCGTGCTGCTGCCCCCATTGTCCGCGTCACAAAACAACAGGCATGGACAAACAG
GCCTATGAACAGGAAGCCCAGAATGTATCGGATGTACAGAAGTCCGGATGTTCCAAAGGG
TTGTGA
>AY765257
ATGTGGGATCCACTATTAAACGAATTCCCTGATACGGTTCACGGGTTTCGGTGTATGCTT
TCTGTGAAATATTTGCAACTTTTGTCGCAGGATTATTCACCGGATACGCTTGGGTACGAG
TTAATACGGGATTTAATTTGTATTTTACGCTCCCGTAATTATGTCGAAGCGAGCTGCCGA
TATCGTCATTTCTACGCCCGCGTCGAAAGTACGCCGGCGTCTGAACTTCGGCAGCCCATA
CACCAGCCGTGCTGCTGCCCCCATTGTCCGCGTCACAAAACAACAGGCATGGACAAACAG
GCCTATGAACAGGAAGCCCAGAATGTATCGGATGTACAGAAGTCCGGATGTTCCAAGGGG
ATGTGA
>EU365615
ATGTGGGATCCACTAGTAAACGAATTCCCTGATACGGTGCACGGGTTTCGGTGTATGCTT
TCTGTCAAATATTTGCAACTTTTGTCGCAGGATTATTCACCGGATACCCTTGGTTACGAG
TTAATACGGGATTTAATCTGTATTCTACGCTCCCGTAATTATGTCGAAGCGAGCTGCAGA
TATCGTCATTTCTACGCCCGCGTCGAAAGTACGCCGGCGTCTGAACTTCGGCAGCCCATA
CACCAGCCGTGCTGCTGCCCCCATTGTCCGCGTCACAAAACAACAAGCATGGACAAACAG
GCCTATGAACAGGAAGCCCAGAATGTATCGGATGTACAGAAGTCCGGATGTTCCAAAGGG
TTGTGA
>EU365614
ATGTGGGATCCACTAGTAAACGAATTCCCTGATACGGTGCACGGGTTTCGGTGTATGCTT
TCTGTCAAATATTTGCAACTTTTGTCGCAGGATTATTCACCGGATACCCTTGGTTACGAG
TTAATACGGGATTTAATCTGTATTCTACGCTCCCGTAATTATGTCGAAGCGAGCTGCAGA
TATCGTCATTTCTACGCCCGCGTCGAAAGTACGCCGGCGTCTGAACTTCGGCAGCCCATA
CACCAGCCGTGCTGCTGCCCCCATTGTCCGCGTCACAAAACAACAAGCATGGACAAACAG
GCCTATGAACAGGAAGCCCAGAATGTACCGGATGTACAGAAGTCCGGATGTTCCAAAGGG
TTGTGA
>NC_004607
ATGTGGGATCCATTGTTAAACGAATTTCCTGATACGGTGCACGGGTTTCGGTGTATGCTT
TCTGTGAAATATCTGCAACTTTTATCGCAGGATTATTCACCGGATACCCTAGGTTACGAG
TTAATACGGGATTTAATCTGTATTCTACGTTCCCGTAATTATGTCGAAGCGAGCTGCAGA
TATCGTCATTTCTACGCCCGCGTCGAAAGTACGTCGGCGTCTGAACTTCGGCAGCCCATA
CACCAACCGTGTTGCTGCCCCCATTGTCCGCGTCACAAAACAACAGGCATGGACAAACAG
GCCTATGAACAGGAAGCCCAGAATGTATCGGATGTACAGAAGTCCGGATGTTCCAAGGGG
TTGTGA
>AJ002447
ATGTGGGATCCATTGTTAAACGAATTTCCTGATACGGTGCACGGGTTTCGGTGTATGCTT
TCTGTGAAATATCTGCAACTTTTATCGCAGGATTATTCACCGGATACCCTAGGTTACGAG
TTAATACGGGATTTAATCTGTATTCTACGTTCCCGTAATTATGTCGAAGCGAGCTGCAGA
TATCGTCATTTCTACGCCCGCGTCGAAAGTACGTCGGCGTCTGAACTTCGGCAGCCCATA
CACCAACCGTGTTGCTGCCCCCATTGTCCGCGTCACAAAACAACAGGCATGGACAAACAG
GCCTATGAACAGGAAGCCCAGAATGTATCGGATGTACAGAAGTCCGGATGTTCCAAGGGG
TTGTGA
>AJ002458
ATGTGGGATCCATTGTTAAACGAATTTCCTGATACGGTGCACGGGTTTCGGTGTATGCTT
TCTGTGAAATATCTGCAACTTTTATCTCAGGATTATTCACCGGATACCCTAGGTTACGAG
TTAATACGGGATTTAATCTGTATTCTACGTTCCCGTAATTATGTCGAAGCGAGCTGCAGA
TATCGTCATTTCTACGCCCGCGTCGAAAGTACGTCGGCGTCTGAACTTCGGCAGCCCATA
CACCAACCGTGTTGCTGCCCCCATTGTCCGCGTCACAAAACAACAGGCATGGACAAACAG
GCCTATGAACAGGAAGCCCAGAATGTATCGGATGTACAGAAGTCCGGATGTTCCAAGGGG
TTGTGA
>AJ002459
ATGTGGGATCCATTGTTAAACGAATTCCCTGATACGGTGCACGGGTTTCGGTGTATGCTT
TCTGTTAAATATCTGCAACTTTTATCGCAGGATTATTCACCGGATACCCTAGGTTACGAG
TTAATACGGGATTTAATCTGTATTCTACGTTCCCGTAATTATGTCGAAGCGAGCTGCAGA
TATCGTCATTTCTACGCCCGCGTCGAAAGTACGCCGGCGTCTGAACTTCGGCAGCCCATA
CACCAACCGTGTTGCTGCCCCCATTGTCCGCGTCACAAAACAACAGGCATGGACAAACAG
GCCTATGAACAGGAAGCCCAGAATGTATCGGATGTACAGAAGTCCGGATGTTCCAAAGGG
TTGTGA
>KF413618
ATGTGGGATCCATTGTTAAACGAATTTCCTGATACGGTGCACGGGTTTCGGTGTATGCTT
TCTGTCAAATATTTGCAACTTTTGTCGCAGGATTATTCACCGGATACCCTAGGTTACGAT
TTAATACGGGATTTAATCTGTATTCTACGTTCCCGTAATTATGTCGAAGCGAGCTGCAGA
TATCGTCATTTCTACGCCCGCGTCGAAAGTACGTCGGCGTCTGAACTTCGGCAGCCCATA
CACCAACCGTGTTGCTGTCCCCATTGTCCGCGTCACAAAACAACAGGCATGGACAAACAG
GCCTATGAACAGGAAGCCCAGAATATATCGGATGTACAGAAGTCCGGATGTTCCAAAGGG
TTGTGA
>KF413616
ATGTGGGATCCATTGTTAAACGAATTTCCTGATACGGTGCACGGGTTTCGGTGTATGCTT
TCTGTCAAATATTTGCAACTTTTGTCGCAGGATTATTCACCGGATACCCTAGGTTACGAT
TTAATACGGGATTTAATCTGTATTCTACGTTCCCGTAATTATGTCGAAGCGAGCTGCAGA
TATCGTCATTTCTACGCCCGCGTCGAAAGTACGTCGGCGTCTGAACTTCGGCAGCCCATA
CACCAACCGTGTTGCTGTCCCCATTGTCCGCGTCACAAAACAACAGGCATGGACAAACAG
GCCTATGAACAGGAAGCCCAGAATATATCGGATGTACAGAAGTCCGGATGTTCCAAAGGG
TTGTGA
>KF444948
ATGTGGGATCCATTGTTAAACGAATTTCCTGATACGGTGCACGGGTTTCGGTGTATGCTT
TCTGTCAAATATTTGCAACTTTTGTCGCAGGATTATTCACCGGATACCCTAGGTTACGAT
TTAATACGGGATTTAATCTGTATTCTACGTTCCCGTAATTATGTCGAAGCGAGCTGCAGA
TATCGTCATTTCAACGCCCGCGTCGAAAGTACGTCGGCGTCTGAACTTCGGCAGCCCATA
CACCAGCCGTGTTGCTGTCCCCATTGTCCGCGTCACAAAACAACAGGCATGGACAAACAG
GCCTATGAACAGGAAGCCCAGAATATATCGGATGTACAGAAGTCCGGATGTTCCAAAGGG
TTGTGA
>KU245932
ATGTGGGATCCATTGTTAAACGAATTTCCTGATACGGTGCACGGGTTTCGGTGTATGCTT
TCTGTCAAATATTTGCAACTTTTGTCGCAGGATTATTCACCGGATACCCTAGGTTACGAT
TTAATACGGGATTTAATCTGTATTCTACGTTCCCGTAATTATGTCGAAGCGAGCTGCAGA
TATCGTCATTTCAACGCCCGCGTCGAAAGTACGTCGGCGTCTGAACTTCGGCAGCCCATA
CACCAGCCGTGTTGCTGTCCCCATTGTCCGCGTCACAAAACAACAGGCATGGACAAACAG
GCCTATGAACAGGAAGCCCAGAATATATCGGATGTACAGAAGTCCGGATGTTCCAAAGGG
TTGTGA
>KF766947
ATGTGGGATCCATTGTTAAACGAATTTCCTGATACGGTGCACGGGTTTCGGTGTATGCTT
TCTGTCAAATATTTGCAACTTTTGTCGCAGGATTATTCACCGGATACCCTAGGTTACGAT
TTAATACGGGATTTAATCTGTATTCTACGTTCCCGTAATTATGTCGAAGCGAGCTGCAGA
TATCGTCATTTCAACGCCCGCGTCGAAAGTACGTCGGCGTCTGAACTTCGGCAGCCCATA
CACCAGCCGTGTTGCTGTCCCCATTGTCCGCGTCACAAAACAACAGGCATGGACAAACAG
GCCTATGAACAGGAAGCCCAGAATATATCGGATGTACAGAAGTCCGGATGTTCCAAAGGG
TTGTGA
>KF766955
ATGTGGGATCCATTGTTAAACGAATTTCCTGATACGGTGCACGGGTTTCGGTGTATGCTT
TCTGTCAAATATTTGCAACTTTTGTCGCAGGATTATTCACCGGATACCCTAGGTTACGAT
TTAATACGGGATTTAATCTGTATTCTACGTTCCCGTAATTATGTCGAAGCGAGCTGCAGA
TATCGTCATTTCAACGCCCGCGTCGAAAGTACGTCGGCGTCTGAACTTCGGCAGCCCATA
CACCAGCCGTGTTGCTGTCCCCATTGTCCGCGTCACAAAACAACAGGCATGGACAAACAG
GCCTATGAACAGGAAGCCCAGAATATATCGGATGTACAGAAGTCCGGATGTTCCAAAGGG
TTGTGA
>KF766945
ATGTGGGATCCATTGTTAAACGAATTTCCTGATACGGTGCACGGGTTTCGGTGTATGCTT
TCTGTCAAATATTTGCAACTTTTGTCGCAGGATTATTCACCGGATACCCTAGGTTACGAT
TTAATACGGGATTTAATCTGTATTCTACGTTCCCGTAATTATGTCGAAGCGAGCTGCAGA
TATCGTCATTTCAACGCCCGCGTCGAAAGTACGTCGGCGTCTGAACTTCGGCAGCCCATA
CACCAGCCGTGTTGCTGTCCCCATTGTCCGCGTCACAAAACAACAGGCATGGACAAACAG
GCCTATGAACAGGAAGCCCAGAATATATCGGATGTACAGAAGTCCGGATGTTCCAAAGGG
TTGTGA
>JX861210
ATGTGGGATCCATTGTTAAACGAATTTCCTGATACGGTGCACGGGTTTCGGTGTATGCTT
TCTGTCAAATATTTGCAACTTTTGTCGCAGGATTATTCACCGGATACCCTAGGTTACGAT
TTAATACGGGATTTAATCTGTATTCTACGTTCCCGTAATTATGTCGAAGCGAGCTGCAGA
TATCGTCATTTCAACGCCCGCGTCGAAAGTACGTCGGCGTCTGAACTTCGGCAGCCCATA
CACCAGCCGTGTTGCTGTCCCCATTGTCCGCGTCACAAAACAACAGGCATGGACAAACAG
GCCTATGAACAGGAAGCCCAGAATATATCGGATGTACAGAAGTCCGGATGTTCCAAAGGG
TTGTGA
>HQ455357
ATGTGGGATCCATTGTTAAACGAATTTCCTGATACGGTGCACGGGTTTCGGTGTATGCTT
TCTGTCAAATATTTGCAACTTTTGTCGCAGGATTATTCACCGGATACCCTAGGTTACGAT
TTAATACGGGATTTAATCTGTATTCTACGTTCCCGTAATTATGTCGAAGCGAGCTGCAGA
TATCGTCATTTCAACGCCCGCGTCGAAAGTACGTCGGCGTCTGAACTTCGGCAGCCCATA
CACCAACCGTGTTGCTGTCCCCATTGTCCGCGTCACAAAACAACAGGCATGGACAAACAG
GCCTATGAACAGGAAGCCCAGAATATATCGGATGTACAGAAGTCCGGATGTTCCAAAGGG
TTGTGA
>HQ455356
ATGTGGGATCCATTGTTAAACGAATTTCCTGATACGGTGCACGGGTTTCGGTGTATGCTT
TCTGTCAAATATTTGCAACTTTTGTCGCAGGATTATTCACCGGATACCCTAGGTTACGAT
TTAATACGGGATTTAATCTGTATTCTACGTTCCCGTAATTATGTCGAAGCGAGCTGCAGA
TATCGTCATTTCAACGCCCGCGTCGAAAGTACGTCGGCGTCTGAACTTCGGCAGCCCATA
CACCAACCGTGTTGCTGTCCCCATTGTCCGCGTCACAAAACAACAGGCATGGACAAACAG
GCCTATGAACAGGAAGCCCAGAATATATCGGATGTACAGAAGTCCGGATGTTCCAAAGGG
TTGTGA
>HQ455355
ATGTGGGATCCATTGTTAAACGAATTTCCTGATACGGTGCACGGGTTTCGGTGTATGCTT
TCTGTCAAATATTTGCAACTTTTGTCGCAGGATTATTCACCGGATACCCTAGGTTACGAT
TTAATACGGGATTTAATCTGTATTCTACGTTCCCGTAATTATGTCGAAGCGAGCTGCAGA
TATCGTCATTTCAACGCCCGCGTCGAAAGTACGTCGGCGTCTGAACTTCGGCAGCCCATA
CACCAACCGTGTTGCTGTCCCCATTGTCCGCGTCACAAAACAACAGGCATGGACAAACAG
GCCTATGAACAGGAAGCCCAGAATATATCGGATGTACAGAAGTCCGGATGTTCCAAAGGG
TTGTGA
>HQ455361
ATGTGGGATCCATTGTTAAACGAATTTCCTGATACGGTGCACGGGTTTCGGTGTATGCTT
TCTGTCAAATATTTGCAACTTTTGTCGCAGGATTATTCACCGGATACCCTAGGTTACGAT
TTAATACGGGATTTAATCTGTATTCTACGTTCCCGTAATTATGTCGAAGCGAGCTGCAGA
TATCGTCATTTCAACGCCCGCGTCGAAAGTACGTCGGCGTCTGAACTTCGGCAGCCCATA
CACCAACCGTGTTGCTGTCCCCATTGTCCGCGTCACAAAACAACAGGCATGGACAAACAG
GCCTATGAACAGGAAGCCCAGAATATATCGGATGTACAGAAGTCCGGATGTTCCAAAGGG
TTGTGA
>HQ455347
ATGTGGGATCCATTGTTAAACGAATTTCCTGATACGGTGCACGGGTTTCGGTGTATGCTT
TCTGTCAAATATTTGCAACTTTTGTCGCAGGATTATTCACCGGATACCCTAGGTTACGAT
TTAATACGGGATTTAATCTGTATTCTACGTTCCCGTAATTATGTCGAAGCGAGCTGCAGA
TATCGTCATTTCAACGCCCGCGTCGAAAGTACGTCGGCGTCTGAACTTCGGCAGCCCATA
CACCAACCGTGTTGCTGTCCCCATTGTCCGCGTCACAAAACAACAGGCATGGACAAACAG
GCCTATGAACAGGAAGCCCAGAATATATCGGATGTACAGAAGTCCGGATGTTCCAAAGGG
TTGTGA
>FJ770370
ATGTGGGATCCATTGTTAAACGAATTTCCTGATACGGTGCACGGGTTTCGGTGTATGCTT
TCTGTCAAATATTTGCAACTTTTGTCGCAGGATTATTCACCGGATACCCTAGGTTACGAT
TTAATACGGGATTTAATCTGTATTCTACGTTCCCGTAATTATGTCGAAGCGAGCTGCAGA
TATCGTCATTTCAACGCCCGCGTCGAAAGTACGTCGGCGTCTGAACTTCGGCAGCCCATA
CACCAACCGTGTTGCTGTCCCCATTGTCCGCGTCACAAAACAACAGGCATGGACAAACAG
GCCTATGAACAGGAAGCCCAGAATATATCGGATGTACAGAAGTCCGGATGTTCCAAAGGG
TTGTGA
>HQ455348
ATGTGGGATCCATTGTTAAACGAATTTCCTGATACGGTGCACGGGTTTCGGTGTATGCTT
TCTGTCAAATATTTGCAACTTTTGTCGCAGGATTATTCACCGGATACCCTAGGTTACGAT
TTAATACGGGATTTAATCTGTATTCTACGTTCCCGTAATTATGTCGAAGCGAGCTGCAGA
TATCGTCATTTCAACGCCCGCGTCGAAAGTACGTCGGCGTCTGAACTTCGGCAGCCCATA
CACCAACCGTGTTGCTGTCCCCATTGTCCGCGTCACAAAACAACAGGCATGGACAAACAG
GCCTATGAACAGGAAGCCCAGAATATATCGGATGTACAGAAGTCCGGATGTTCCAAAGGG
TTGTGA
>KC171654
ATGTGGGATCCATTGTTAAACGAATTTCCTGATACGGTGCACGGGTTTCGGTGTATGCTT
TCTGTCAAATATTTGCAACTTTTGTCGCAGGATTATTCACCGGATACCCTAGGTTACGAT
TTAATACGGGATTTAATCTGTATTCTACGTTCCCGTAATTATGTCGAAGCGAGCTGCAGA
TATCGTCATTTCAACGCCCGCGTCGAAAGTACGTCGGCGTCTGAACTTCGGCAGCCCATA
CACCAACCGTGTTGCTGTCCCCATTGTCCGCGTCACAAAACAACAGGCATGGACAAACAG
GCCTATGAACAGGAAGCCCAGAATATATCGGATGTACAGAAGTCCGGATGTTCCAAAGGG
TTGTGA
>JQ424826
ATGTGGGATCCATTGTTAAACGAATTTCCTGATACGGTGCACGGGTTTCGGTGTATGCTT
TCTGTCAAATATTTGCAACTTTTGTCGCAGGATTATTCACCGGATACCCTAGGTTACGAT
TTAATACGGGATTTAATCTGTATTCTACGTTCCCGTAATTATGTCGAAGCGAGCTGCAGA
TATCGTCATTTCAACGCCCGCGTCGAAAGTACGTCGGCGTCTGAACTTCGGCAGCCCATA
CACCAACCGTGTTGCTGTCCCCATTGTCCGCGTCACAAAACAACAGGCATGGACAAACAG
GCCTATGAACAGGAAGCCCAGAATATATCGGATGTACAGAAGTCCGGATGTTCCAAAGGG
TTGTGA
>JX286660
ATGTGGGATCCATTGTTAAACGAATTTCCTGATACGGTGCACGGGTTTCGGTGTATGCTT
TCTGTCAAATATTTGCAACTTTTGTCGCAGGATTATTCACCGGATACCCTAGGTTACGAT
TTAATACGGGATTTAATCTGTATTCTACGTTCCCGTAATTATGTCGAAGCGAGCTGCAGA
TATCGTCATTTCAACGCCCGCGTCGAAAGTACGTCGGCGTCTGAACTTCGGCAGCCCATA
CACCAACCGTGTTGCTGTCCCCATTGTCCGCGTCACAAAACAACAGGCATGGACAAACAG
GCCTATGAACAGGAAGCCCAGAATATATCGGATGTACAGAAGTCCGGATGTTCCAAAGGG
TTGTGA
>JX286662
ATGTGGGATCCATTGTTAAACGAATTTCCTGATACGGTGCACGGGTTTCGGTGTATGCTT
TCTGTCAAATATTTGCAACTTTTGTCGCAGGATTATTCACCGGATACCCTAGGTTACGAT
TTAATACGGGATTTAATCTGTATTCTACGTTCCCGTAATTATGTCGAAGCGAGCTGCAGA
TATCGTCATTTCAACGCCCGCGTCGAAAGTACGTCGGCGTCTGAACTTCGGCAGCCCATA
CACCAACCGTGTTGCTGTCCCCATTGTCCGCGTCACAAAACAACAGGCATGGACAAACAG
GCCTATGAACAGGAAGCCCAGAATATATCGGATGTACAGAAGTCCGGATGTTCCAAAGGG
TTGTGA
>JQ963631
ATGTGGGATCCATTGTTAAACGAATTTCCTGATACGGTGCACGGGTTTCGGTGTATGCTT
TCTGTCAAATATTTGCAACTTTTGTCGCAGGATTATTCACCGGATACCCTAGGTTACGAT
TTAATACGGGATTTAATCTGTATTCTACGTTCCCGTAATTATGTCGAAGCGAGCTGCAGA
TATCGTCATTTCAACGCCCGCGTCGAAAGTACGTCGGCGTCTGAACTTCGGCAGCCCATA
CACCAACCGTGTTGCTGTCCCCATTGTCCGCGTCACAAAACAACAGGCATGGACAAACAG
GCCTATGAACAGGAAGCCCAGAATATATCGGATGTACAGAAGTCCGGATGTTCCAAAGGG
TTGTGA
>HQ455363
ATGTGGGATCCATTGTTAAACGAATCTCCTGATACGGTGCACGGGTTTCGGTGTATGCTT
TCTGTCAAATATTTGCAACTTTTGTCGCAGGATTATTCACCGGATACCCTAGGTTACGAT
TTAATACGGGATTTAATCTGTATTCTACGTTCCCGTAATTATGTCGAAGCGAGCTGCAGA
TATCGTCATTTCAACGCCCGCGTCGAAAGTACGTCGGCGTCTGAACTTCGGCAGCCCATA
CACCAACCGTGTTGCTGTCCCCATTGTCCGCGTCACAAAACAACAGGCATGGACAAACAG
GCCTATGAACAGGAAGCCCAGAATATATCGGATGTACAGAAGTCCGGATGTTCCAAAGGG
TTGTGA
>EF465535
ATGTGGGATCCATTGTTAAACGAATTTCCTGATACGGTGCACGGGTTTCGGTGTATGCTT
TCTGTCAAATATTTGCAACTTTTGTCGCAGGATTATTCACCGGATACCCTAGGTTACGAT
TTAATACGGGATTTAATCTGTATTCTACGTTCCCGTAATTATGTCGAAGCGAGCTGCAGA
TATCGTCATTTCAACGCCCGCGTCGAAAGTACGTCGGCGTCTGAACTTCGGCAGCCCATA
CACCAACCGTGTTGCTGTCCCCATTGTCCGCGTCACAAAACAACAGGCATGGACAAACAG
GCCTATGAACAGGAAGCCCAGAATATATCGGATGTACAGAAGTCCGGATGTTCCAAAGGG
TTGTGA
>GQ503175
ATGTGGGATCCATTGTTAAACGAATTTCCTGATACGGTGCACGGGTTTCGGTGTATGCTT
TCTGTCAAATATTTGCAACTTTTGTCGCAGGATTATTCACCGGATACCCTAGGTTACGAT
TTAATACGGGATTTAATCTGTATTCTACGTTCCCGTAATTATGTCGAAGCGAGCTGCAGA
TATCGTCATTTCAACGCCCGCGTCGAAAGTACGTCGGCGTCTGAACTTCGGCAGCCCATA
CACCAACCGTGTTGCTGTCCCCATTGTCCGCGTCACAAAACAACAGGCATGGACAAACAG
GCCTATGAACAGGAAGCCCAGAATATATCGGATGTACAGAAGTCCGGATGTTCCAAAGGG
TTGTGA
>JQ943408
ATGTGGGATCCATTGTTAAACGAATTTCCTGATACGGTGCACGGGTTTCGGTGTATGCTT
TCTGTCAAATATTTGCAACTTTTGTCGCAGGATTATTCACCGGATACCCTAGGTTACGAT
TTAATACGGGATTTAATCTGTATTCTACGTTCCCGTAATTATGTCGAAGCGAGCTGCAGA
TATCGTCATTTCAACGCCCGCGTCGAAAGTACGTCGGCGTCTGAACTTCGGCAGCCCATA
CACCAACCGTGTTGCTGTCCCCATTGTCCGCGTCACAAAACAACAGGCATGGACAAACAG
GCCTATGAACAGGAAGCCCAGAATATATCGGATGTACAGAAGTCCGGATGTTCCAAAGGG
TTGTGA
>JQ963629
ATGTGGGATCCATTGTTAAACGAATTTCCTGATACGGTGCACGGGTTTCGGTGTATGCTT
TCTGTCAAATATTTGCAACTTTTGTCGCAGGATTATTCACCGGATACCCTAGGTTACGAT
TTAATACGGGATTTAATCTGTATTCTACGTTCCCGTAATTATGTCGAAGCGAGCTGCAGA
TATCGTCATTTCAACGCCCGCGTCGAAAGTACGTCGGCGTCTGAACTTCGGCAGCCCATA
CACCAACCGTGTTGCTGTCCCCATTGTCCGCGTCACAAAACAACAGGCATGGACAAACAG
GCCTATGAACAGGAAGCCCAGAATATATCGGATGTACAGAAGTCCGGATGTTCCAAAGGG
TTGTGA
>JX286656
ATGTGGGATCCATTGTTAAACGAATTTCCTGATACGGTGCACGGGTTTCGGTGTATGCTT
TCTGTCAAATATTTGCAACTTTTGTCGCAGGATTATTCACCGGATACCCTAGGTTACGAT
TTAATACGGGATTTAATCTGTATTCTACGTTCCCGTAATTATGTCGAAGCGAGCTGCAGA
TATCGTCATTTCAACGCCCGCGTCGAAAGTACGTCGGCGTCTGAACTTCGGCAGCCCATA
CACCAACCGTGTTGCTGTCCCCATTGTCCGCGTCACAAAACAACAGGCATGGACAAACAG
GCCTATGAACAGGAAGCCCAGAATATATCGGATGTACAGAAGTCCGGATGTTCCAAAGGG
TTGTGA
>JX286664
ATGTGGGATCCATTGTTAAACGAATTTCCTGATACGGTGCACGGGTTTCGGTGTATGCTT
TCTGTCAAATATTTGCAACTTTTGTCGCAGGATTATTCACCGGATACCCTAGGTTACGAT
TTAATACGGGATTTAATCTGTATTCTACGTTCCCGTAATTATGTCGAAGCGAGCTGCAGA
TATCGTCATTTCAACGCCCGCGTCGAAAGTACGTCGGCGTCTGAACTTCGGCAGCCCATA
CACCAACCGTGTTGCTGTCCCCATTGTCCGCGTCACAAAACAACAGGCATGGACAAACAG
GCCTATGAACAGGAAGCCCAGAATATATCGGATGTACAGAAGTCCGGATGTTCCAAAGGG
TTGTGA
>KF766949
ATGTGGGATCCATTGTTAAACGAATTTCCTGATACGGTGCACGGGTTTCGGTGTATGCTT
TCTGTCAAATATTTGCAACTTTTGTCGCAGGATTATTCACCGGATACCCTAGGTTACGAT
TTAATACGGGATTTAATCTGTATTCTACGTTCCCGTAATTATGTCGAAGCGAGCTGCAGA
TATCGTCATTTCAACGCCCGCGTCGAAAGTACGTCGGCGTCTGAACTTCGGCAGCCCATA
CACCAACCGTGTTGCTGTCCCCATTGTCCGCGTCACAAAACAACAGGCATGGACAAACAG
GCCTATGAACAGGAAGCCCAGAATATATCGGATGTACAGAAGTCCGGATGTTCCAAAGGG
TTGTGA
>JQ963627
ATGTGGGATCCATTGTTAAACGAATTTCCTGATACGGTGCACGGGTTTCGGTGTATGCTT
TCTGTCAAATATTCGCAACTTTTGTCGCAGGATTATTCACCGGATACCCTAGGTTACGAT
TTAATACGGGATTTAATCTGTATTCTACGTTCCCGTAATTATGTCGAAGCGAGCTGCAGA
TATCGTCATTTCAACGCCCGCGTCGAAAGTACGTCGGCGTCTGAACTTCGGCAGCCCATA
CACCAACCGTGTTGCTGTCCCCATTGTCCGCGTCACAAAACAACAGGCATGGACAAACAG
GCCTATGAACAGGAAGCCCAGAATATATCGGATGTACAGAAGTCCGGATGTTCCAAAGGG
TTGTGA
>KY432576
ATGTGGGATCCATTGTTAAACGAATTTCCTGATACGGTGCACGGGTTTCGGTGTATGCTT
TCTGTCAAATATTTGCAACTTTTGTCGCAGGATTATTCACCGGATACCCTAGGTTACGAT
TTAATACGGGATTTAATCTGTATTCTACGTTCCCGTAATTATGTCGAAGCGAGCTGCAGA
TATCGTCATTTCAACGCCCGCGTCGAAAGTACGTCGGCGTCAGAACTTCGGCAGCCCATA
CACCAACCGTGTTGCTGTCCCCATTGTCCGCGTCACAAAACAACAGGCATGGACAAACAG
GCCTATGAACAGGAAGCCCAGAATATATCGGATGTACAGAAGTCCGGATGTTCCAAAGGG
TTGTGA
>JQ317603
ATGTGGGATCCATTGTTAAACGAATTTCCTGATACGGTGCACGGGTTTCGGTGTATGCTT
TCTGTCAAATATTTGCAACTTTTGTCGCAGGATTATTCACCGGATACCCTAGGTTACGAT
TTAATACGGGATTTAATCTGTATTCTACGTTCCCGTAATTATGTCGAAGCGAGCTGCAGA
TATCGTCATTTCAACGCCCGCTTCGAAAGTACGTCGGCGTCTGAACTTCGGCAGCCCATA
CACCAACCGTGTTGCTGTCCCCATTGTCCGCGTCACAAAACAACAGGCATGGACAAACAG
GCCTATGAACAGGAAGCCCAGAATATATCGGATGTACAGAAGTCCGGATGTTCCAAAGGG
TTGTGA
>KF766953
ATGTGGGATCCATTGTTAAACGAATTTCCTGATACGGTGCACGGGTTTCGGTGTATGCTT
TCTGTCAAATATTTGCAACTTTTGTCGCAGGATTATTCACCGGATACCCTAGGTTACGAT
TTAATACGGGATTTAATCTGTATTCTACGTTCCCGTAATTATGTCGAAGCGAGCTGCAGA
TATCGTCATTTCAACGCCCGCGTCGAAAGTACGTCGGCGTCTGAACTTCGGCAGCCCATA
CACCAACCGTGTTGCTGTCCCCATTGTCCGCGTCACAAAACAACAGGCATGGACAAACAG
GCCTATGAACAGGAAGCCCAGAATATATCGGATGTACAGAAGTCCGGATGTTCCAAAGGG
TTGTGA
>HQ455367
ATGTGGGATCCATTGTTAAACGAATTTCCTGATACGGTGCACGGGTTTCGGTGTATGCTT
TCTGTCAAATATTTGCAACTTTTGTCGCAGGATTATTCACCGGATACCCTAGGTTACGAT
TTAATACGGAATTTAATCTGTATTCTACGTTCCCGTAATTATGTCGAAGCGAGCTGCAGA
TATCGTCATTTCAACGCCCGCGTCGAAAGTACGTCGGCGTCTGAACTTCGGCAGCCCATA
CACCAACCGTGTTGCTGTCCCCATTGTCCGCGTCACAAAACAACAGGCATGGACAAACAG
GCCTATGAACAGGAAGCCCAGAATATATCGGATGTACAGAAGTCCGGATGTTCCAAAGGG
TTGTGA
>JQ963625
ATGTGGGATCCATTGTTAAACGAATTTCCTGATACGGTGCACGGGTTTCGGTGTATGCTT
TCTGTCAAATATTTGCAACTTTTGTCGCAGGATTATTCACCGGATACCCTAGGTTACGAT
TTAATACGGGATTTAATCTGTATTCTACGTTCCCGTAATTATGTCGAAGCGAGCTGCAGA
TATCGTCATTTCAACACCCGCGTCGAAAGTACGTCGGCGTCTGAACTTCGGCAGCCCATA
CACCAACCGTGTTGCTGTCCCCATTGTCCGCGTCACAAAACAACAGGCATGGACAAACAG
GCCTATGAACAGGAAGCCCAGAATATATCGGATGTACAGAAGTCCGGATGTTCCAAAGGG
TTGTGA
>KF766951
ATGTGGGATCCATTGTTAAACGAATTTCCTGATACGGTGCACGGGTTTCGGTGTATGCTT
TCTGTCAAATATTTGCAACTTTTGTCGCAGGATTATTCACCGGATACCCTAGGTTACGAT
TTAATACGGGATTTAATCTGTATTCTACGTTCCCGTAATTATGTCGAAGCGAGCTGCAGA
TATCGTCATTTCAACGCCCGCGTCGAAAGTACGTCGGCGTCTGAACTTCGGCAGCCCATA
CACCAACCGTGTTGCTGTCCCCATTGTCCGCGTCACAAAACAACAGGCATGGACAAACAG
GCCTATGAACAGGAAGCCCAGAATATATCGGATGTACAGAAGTCCGGATGTTCCAAAGGG
TTGTGA
>HQ455365
ATGTGGGATCCATTGTTAAACGAATTTCCTGATACGGTGCACGGGTTTCGGTGTATGCTT
TCTGTCAAATATTTGCAACTTTTGTCGCAGGATTATTCACCGGATACCCTAGGTTACGAT
TTAATACGGGATTTAATCTGTATTCTACGTTCCCGTAATTATGTCGAAGCGAGCTGCAGA
TATCGTCATTTCAACGCCCGCGTCGAAGGTACGTCGGCGTCTGAACTTCGGCAGCCCATA
CACCAACCGTGTTGCTGTCCCCATTGTCCGCGTCACAAAACAACAGGCATGGACAAACAG
GCCTATGAACAGGAAGCCCAGAATATATCGGATGTACAGAAGTCCGGATGTTCCAAAGGG
TTGTGA
>HQ455353
ATGTGGGATCCATTGTTAAACGAATTTCCTGATACGGTGCACGGGTTTCGGTGTATGCTT
TCTGTCAAATATTTGCAACTTTTGTCGCAGGATTATTCACCGGATACCCTAGGTTACGAT
TTAATACGGGATTTAATCTGTATTCTACGTTCCCGTAATTATGTCGAAGCGAGCTGCAGA
TATCGTCATTTCAACGCCCGCGTCGAAGGTACGTCGGCGTCTGAACTTCGGCAGCCCATA
CACCAACCGTGTTGCTGTCCCCATTGTCCGCGTCACAAAACAACAGGCATGGACAAACAG
GCCTATGAACAGGAAGCCCAGAATATATCGGATGTACAGAAGTCCGGATGTTCCAAAGGG
TTGTGA
>JX286658
ATGTGGGATCCATTGTTAAACGAATTTCCTGATACGGTGCACGGGTTTCGGTGTATGCTT
TCTGTCAAATATTTGCAACTTTTGTCGCAGGATTATTTACCGGATACCCTAGGTTACGAT
TTAATACGGGATTTAATCTGTATTCTACGTTCCCGTAATTATGTCGAAGCGAGCTGCAGA
TATCGTCATTTCAACGCCCGCGTCGAAAGTACGTCGGCGTCTGAACTTCGGCAGCCCATA
CACCAACCGTGTTGCTGTCCCCATTGTCCGCGTCACAAAACAACAGGCATGGACAAACAG
GCCTATGAACAGGAAGCCCAGAATATATCGGATGTACAGAAGTCCGGATGTTCCAAAGGG
TTGTGA
>KY432574
ATGTGGGATCCATTGTTAAACGAATTTCCTGATACGGTGCACGGGTTTCGGTGTATGCTT
TCTGTCAAATATTTGCAACTTTTGTCGCAGGATTATTCACCGGATACCCTAGGTTACGAT
TTAATACGGGATTTAATCTGTATTCTACGTTCCCGTAATTATGTCGAAGCGAGCTGCGGA
TATCGTCATTTCAACGCCCGCGTCGAAAGTACGTCGGCGTCTGAACTTCGGCAGCCCATA
CACCAACCGTGTTGCTGTCCCCATTGTCCGCGTCACAAAACAACAGGCATGGACAAACAG
GCCTATGAACAGGAAGCCCAGAATATATCGGATGTACAGAAGTCCGGATGTTCCAAAGGG
TTGTGA
>GU574208
ATGTGGGATCCATTGTTAAACGAATTTCCTGATACGGTGCACGGGTTTCGGTGTATGCTT
TCTGTCAAATATTTGCAACTTTTGTCGCAGGATTATTCACCGGATACCCTAGGTTACGAT
TTAATACGGGATTTAATTTGTATTCTACGTTCCCGTAATTATGTCGAAGCGAGCTGCAGA
TATCGTCATTTCAACGCCCGCGTCGAAAGTACGTCGGCGTCTGAACTTCGGCAGCCCATA
CACCAACCGTGTTGCTGTCCCCATTGTCCGCGTCACAAAACAACAGGCATGGACAAACAG
GCCTATGAACAGGAAGCCCAGAATATATCGGATGTACAGAAGTCCGGATGTTCCAAAGGG
TTGTGA
>JN968573
ATGTGGGATCCATTGTTAAACGAATTTCCTGATACGGTGCACGGGTTTCGGTGTATGCTT
TCTGTCAAATATTTGCAACTTTTGTCGCAGGATTATTCACCGGATACCCTAGGTTACGAT
TTAATACGGGATTTAATTTGTATTCTACGTTCCCGTAATTATGTCGAAGCGAGCTGCAGA
TATCGTCATTTCAACGCCCGCGTCGAAAGTACGTCGGCGTCTGAACTTCGGCAACCCATA
CACCAACCGTGTTGCTGTCCCCATTGTCCGCGTCACAAAACAACAGGCATGGACAAACAG
GCCTATGAACAGGAAGCCCAGAATATATCGGATGTACAGAAGTCCGGATGTTCCAAAGGG
TTGTGA
>HQ455349
ATGTGGGATCCATTGTTAAACGAATTTCCTGATACGGTGCACGGGTTTCGGTGTATGCTT
TCTGTCAAATATTTGCAACTTTTGTCGCAGGATTATTCACCGGATACCCTAGGTTACGAT
TTAATACGGGATTTAATTTGTATTCTACGTTCCCGTAATTATGTCGAAGCGAGCTGCAGA
TATCGTCATTTCAACGCCCGCGTCGAAAGTACGTCGGCGTCTGAACTTCGGCAGCCCATA
CACCAACCGTGTTGCTGTCCCCATTGTCCGCGTCACAAAACAACAGGCATGGACAAACAG
GCCTATGAACAGGAAGCCCAGAATATATCGGATGTACAGAAGTCCGGATGTTCCAAAGGG
TTGTGA
>GQ924756
ATGTGGGATCCATTGTTAAACGAATTTCCTGATACGGTGCACGGGTTTCGGTGTATGCTT
TCTGTCAAATATTTGCAACTTTTGTCGCAGGATTATTCACCGGATACCCTAGGTTACGAT
TTAATACGGGATTTAATTTGTATTCTACGTTCCCGTAATTATGTCGAAGCGAGCTGCAGA
TATCGTCATTTCAACGCCCGCGTCGAAAGTACGTCGGCGTCTGAACTTCGGCAGCCCATA
CACCAACCGTGTTGCTGTCCCCATTGTCCGCGTCACAAAACAACAGGCATGGACAAACAG
GCCTATGAACAGGAAGCCCAGAATATATCGGATGTACAGAAGTCCGGATGTTCCAAAGGG
TTGTGA
>KX068709
ATGTGGGATCCATTGTTAAACGAATTTCCTGATACGGTGCACGGGTTTCGGTGTATGCTT
TCTGTCAAATATTTGCAACTTTTGTCGCAGGATTATTCACCGGATACTCTAGGTTACGAT
TTAATACGGGATTTAATCTGTATTCTACGTTCCCGTAATTATGTCGAAGCGAGCTGCAGA
TATCGTCATTTCTACGCCCGCGTCGAAAGTACGTCGGCGTCTGAACTTCGGCAGCCCATA
CACCAACCGTGTTGCTGTCCCCATTGTCCGCGTCACAAAACAACAGGCATGGACAAACAG
GCCTATGAACAGGAAGCCCAGAATATATCGGATGTACAGAAGTCCGGATGTTCCAAAGGG
TTGTGA
>KR135370
ATGTGGGATCCATTGTTAAATGAATTTCCTGATACGGTGCACGGGTTTCGGTGTATGCTT
TCTGTCAAATATTTGCAACTTTTGTCGCAGGATTATTCACCGGATACTCTAGGTTACGAG
TTAATACGGGATTTAATCTGTATTCTACGTTCTCGTAATTATGTCGAAGCGAACTGCAGA
TATCGTCATTTCTACGCCCGCGTCGAAAGTACGTCGGCGTCTGAACTTCGGCAGCCCATA
CAGCACCCGTGTTGCTGCCCCCATTGTCCGCGTCACAAACCAACAGGCATGGACAAACAG
GCCTATGAACAGGAAGCCCAGAATGTATCGGATGTACAGAAGTCCGGATGTTCCAAAGGG
TTGTGA
>JN807763
ATGTGGGATCCACTGGTAAACGAATTCCCTGATACGGTGCACGGGTTTCGGTGTATGCTT
TCTGTCAAATATCTGCAACTTTTATCACAGGATTATTCAAGAGAAACCCTAGGTTACGAG
TTAATACGGGACTTAATCTGTATTTTACGTTCCCGTAATTATGTCGAAGCGAGCTGCAGG
TATCGTCATTTCTACGCCCGCGTCGAAAGTACGTCGTCGTCTAAACTTCGGCAGCCCATA
CACCAACCGTTTTGCTGTATTAATTGTCCGCGTCACAAAACAACAGGCATGGACAAACAG
GCCTATGAACAGGAAGCCCAGAATGTATCGGATGTACAGAAGTCCGGATGTTCCAAAGGG
TTGTGA
>JN880418
ATGTGGGATCCACTGGTAAACGAATTCCCTGATACGGTGCACGGGTTTCGGTGTATGCTT
TCTGTCAAATATCTGCAACTTTTATCACAGGATTATTCAAGAGAAACCCTAGGTTACGAG
TTAATACGGGACTTAATCTGTATTTTACGTTCCCGTAATTATGTCGAAGCGAGCTGCAGG
TATCGTCATTTCTACGCCCGCGTCGAAAGTACGTCGTCGTCTAAACTTCGGCAGCCCATA
CACCAACCGTTTTGCTGTATTAATTGTCCGCGTCACAAAACAACAGGCATGGACAAACAG
GCCTATGAACAGGAAGCCCAGAATGTATCGGATGTACAGAAGTCCGGATGTTCCAAAGGG
TTGTGA
