# Supplementary material for: Gene Overlapping as a Modulator of Begomovirus Evolution
Source: Microorganisms. 2022 Feb 4;10(2):366. doi: 10.3390/microorganisms10020366 (PMC8875319; doi:10.3390/microorganisms10020366)
Supplement: Supplementary file 1 [file microorganisms-10-00366-s001.zip › File S1/Cotton_leaf_curl_Multan_virus/DNA_AV1.fasta]

>KX068709
ATGTCGAAGCGAGCTGCAGATATCGTCATTTCTACGCCCGCGTCGAAAGTACGTCGGCGT
CTGAACTTCGGCAGCCCATACACCAACCGTGTTGCTGTCCCCATTGTCCGCGTCACAAAA
CAACAGGCATGGACAAACAGGCCTATGAACAGGAAGCCCAGAATATATCGGATGTACAGA
AGTCCGGATGTTCCAAAGGGTTGTGAAGGCCCATGTAAGGTACAGTCTTTTGAGTCCAGA
CATGATGTTGTTCATATTGGTAAGGTAATGTGTATTTCTGATGTTACTCGTGGTGTCGGT
TTGACCCATCGTATTGGTAAACGTTTTTGTGTCAAGTCAGTTTATGTTTTAGGTAAGATA
TGGATGGATGAAAATATAAAGACCAGGAATCACACGAATTCGGTCATGTTCTTTTTAGTT
CGCGATCGACGACCTGTTGACAAACCTCAGGATTTTGGTGAGGTATTCAATATGTTTGAC
AACGAACCCAGTACAGCAACTGTGAAGAATAGTCATAGGGACCGTTATCAGGTGTTGAGG
AAATGGCATGCAACCGTTACGGGTGGTCAATATGCGAGTAAGGAACAGGCTTTGGTCAAG
AAGTTTGTCAGAGTTAACAATTATGTTGTTTACAATCAACAGGAAGCAGGAAAATACGAG
AATCATACGGAAAATGCGTTAATGCTTTATATGGCTTGTACCCACGCTAGCAACCCTGTT
TATGCTACGTTGAAGATTAGGATATATTTTTATGACTCTGTAACGAATTGA
>KF413618
ATGTCGAAGCGAGCTGCAGATATCGTCATTTCTACGCCCGCGTCGAAAGTACGTCGGCGT
CTGAACTTCGGCAGCCCATACACCAACCGTGTTGCTGTCCCCATTGTCCGCGTCACAAAA
CAACAGGCATGGACAAACAGGCCTATGAACAGGAAGCCCAGAATATATCGGATGTACAGA
AGTCCGGATGTTCCAAAGGGTTGTGAAGGCCCGTGTAAGGTACAGTCTTTTGAGTCCAGA
CATGATGTTGTTCATATTGGTAAGGTAATGTGTATTTCTGATGTTACTCGTGGTGTCGGT
TTGACCCATCGTATTGGTAAACGTTTTTGTGTCAAGTCAGTTTATGTTTTAGGTAAGATA
TGGATGGATGAAAATATAAAGACCAGGAATCACACGAATTCGGTCATGTTCTTTTTAGTT
CGCGATCGACGACCTGTTGACAAACCTCAGGATTTTGGTGAGGTATTCAATATGTTTGAC
AACGAACCCAGTACAGCAACTGTGAAGAATAGTCATAGGGACCGTTATCAGGTGTTGAGG
AAATGGCATGCAACCGTTACGGGTGGTCAATATGCGAGTAAGGAACAGGCTTTGGTCAAG
AAGTTTGTCAGAGTTAACAATTATGTTGTTTACAATCAACAGGAAGCAGGAAAATATGAG
AATCATACGGAAAATGCGTTAATGCTTTATATGGCTTGTACCCACGCTAGCAACCCTGTT
TATGCTACGTTGAAGATTAGGATATATTTTTACGACTCTGTAACGAATTGA
>KF766947
ATGTCGAAGCGAGCTGCAGATATCGTCATTTCAACGCCCGCGTCGAAAGTACGTCGGCGT
CTGAACTTCGGCAGCCCATACACCAGCCGTGTTGCTGTCCCCATTGTCCGCGTCACAAAA
CAACAGGCATGGACAAACAGGCCTATGAACAGGAAGCCCAGAATATATCGGATGTACAGA
AGTCCGGATGTTCCAAAGGGTTGTGAAGGCCCATGTAAGGTACAGTCTTTTGAGTCCAGA
CATGATGTTGTTCATATTGGTAAGGTAATGTGTATTTCTGATGTTACTCGTGGTGTCGGT
TTGACCCATCGTATTGGTAAACGTTTTTGTGTCAAGTCAGTTTATGTTTTAGGTAAGATA
TGGATGGATGAAAATATAAAGACCAGGAATCACACGAATTCGGTCATGTTCTTTTTAGTT
CGCGATCGACGACCTGTTGACAAACCTCAGGATTTTGGTGAGGTATTCAATATGTTTGAT
AACGAACCCAGTACAGCAACTGTGAAGAATAGTCATAGGGACCGTTATCAGGTGTTGAGG
AAATGGCATGCAACCGTTACGGGTGGTCAATATGCGAGTAAGGAACAGGCTTTGGTCAAG
AAGTTTGTCAGAGTTAACAATTATGTTGTTTACAATCAACAGGAAGCAGGAAAATACGAG
AATCATACGGAAAATGCGTTAATGCTTTATATGGCTTGTACCCACGCTAGCAACCCTGTT
TATGCTACGTTGAAGATTAGGATATATTTTTATGACTCTGTAACGAATTGA
>KF766945
ATGTCGAAGCGAGCTGCAGATATCGTCATTTCAACGCCCGCGTCGAAAGTACGTCGGCGT
CTGAACTTCGGCAGCCCATACACCAGCCGTGTTGCTGTCCCCATTGTCCGCGTCACAAAA
CAACAGGCATGGACAAACAGGCCTATGAACAGGAAGCCCAGAATATATCGGATGTACAGA
AGTCCGGATGTTCCAAAGGGTTGTGAAGGCCCATGTAAGGTACAGTCTTTTGAGTCCAGA
CATGATGTTGTTCATATTGGTAAGGTAATGTGTATTTCTGATGTTACTCGTGGTGTCGGT
TTGACCCATCGTATTGGTAAACGTTTTTGTGTCAAGTCAGTTTATGTTTTAGGTAAGATA
TGGATGGATGAAAATATAAAGACCAGGAATCACACGAATTCGGTCATGTTCTTTTTAGTT
CGCGATCGACGACCTGTTGACAAACCTCAGGATTTTGGTGAGGTATTCAATATGTTTGAT
AACGAACCCAGTACAGCAACTGTGAAGAATAGTCATAGGGACCGTTATCAGGTGTTGAGG
AAATGGCATGCAACCGTTACGGGTGGTCAATATGCGAGTAAGGAACAGGCTTTGGTCAAG
AAGTTTGTCAGAGTTAACAATTATGTTGTTTACAATCAACAGGAAGCAGGAAAATACGAG
AATCATACGGAAAATGCGTTAATGCTTTATATGGCTTGTACCCACGCTAGCAACCCTGTT
TATGCTACGTTGAAGATTAGGATATATTTTTATGACTCTGTAACGAATTGA
>KF766955
ATGTCGAAGCGAGCTGCAGATATCGTCATTTCAACGCCCGCGTCGAAAGTACGTCGGCGT
CTGAACTTCGGCAGCCCATACACCAGCCGTGTTGCTGTCCCCATTGTCCGCGTCACAAAA
CAACAGGCATGGACAAACAGGCCTATGAACAGGAAGCCCAGAATATATCGGATGTACAGA
AGTCCGGATGTTCCAAAGGGTTGTGAAGGCCCATGTAAGGTACAGTCTTTTGAGTCCAGA
CATGATGTTGTTCATATTGGTAAGGTAATGTGTATTTCTGATGTTACTCGTGGTGTCGGT
TTGACCCATCGTATTGGTAAACGTTTTTGTGTCAAGTCAGTTTATGTTTTAGGTAAGATA
TGGATGGATGAAAATATAAAGACCAGGAATCACACGAATTCGGTCATGTTCTTTTTAGTT
CGCGATCGACGACCTGTTGACAAACCTCAGGATTTTGGTGAGGTATTCAATATGTTTGAT
AACGAACCCAGTACAGCAACTGTGAAGAATAGTCATAGGGACCGTTATCAGGTGTTGAGG
AAATGGCATGCAACCGTTACGGGTGGTCAATATGCGAGTAAGGAACAGGCTTTGGTCAAG
AAGTTTGTCAGAGTTAACAATTATGTTGTTTACAATCAACAGGAAGCAGGAAAATACGAG
AATCATACGGAAAATGCGTTAATGCTTTATATGGCTTGTACCCACGCTAGCAACCCTGTT
TATGCTACGTTGAAGATTAGGATATATTTTTATGACTCTGTAACGAATTGA
>KU245932
ATGTCGAAGCGAGCTGCAGATATCGTCATTTCAACGCCCGCGTCGAAAGTACGTCGGCGT
CTGAACTTCGGCAGCCCATACACCAGCCGTGTTGCTGTCCCCATTGTCCGCGTCACAAAA
CAACAGGCATGGACAAACAGGCCTATGAACAGGAAGCCCAGAATATATCGGATGTACAGA
AGTCCGGATGTTCCAAAGGGTTGTGAAGGCCCATGTAAGGTACAGTCTTTTGAGTCCAGA
CATGATGTTGTTCATATTGGTAAGGTAATGTGTATTTCTGATGTTACTCGTGGTGTCGGT
TTGACCCATCGTATTGGTAAACGTTTTTGTGTCAAGTCAGTTTATGTTTTAGGTAAGATA
TGGATGGATGAAAATATAAAGACCAGGAATCACACGAATTCGGTCATGTTCTTTTTAGTT
CGCGATCGACGACCTGTTGACAAACCTCAGGATTTTGGTGAGGTATTCAATATGTTTGAT
AACGAACCCAGTACAGCAACTGTGAAGAATAGTCATAGGGACCGTTATCAGGTGTTGAGG
AAATGGCATGCAACCGTTACGGGTGGTCAATATGCGAGTAAGGAACAGGCTTTGGTCAAG
AAGTTTGTCAGAGTTAACAATTATGTTGTTTACAATCAACAGGAAGCAGGAAAATACGAG
AATCATACGGAAAATGCGTTAATGCTTTATATGGCTTGTACCCACGCTAGCAACCCTGTT
TATGCTACGTTGAAGATTAGGATATATTTTTATGACTCTGTAACGAATTGA
>JX861210
ATGTCGAAGCGAGCTGCAGATATCGTCATTTCAACGCCCGCGTCGAAAGTACGTCGGCGT
CTGAACTTCGGCAGCCCATACACCAGCCGTGTTGCTGTCCCCATTGTCCGCGTCACAAAA
CAACAGGCATGGACAAACAGGCCTATGAACAGGAAGCCCAGAATATATCGGATGTACAGA
AGTCCGGATGTTCCAAAGGGTTGTGAAGGCCCATGTAAGGTACAGTCTTTTGAGTCCAGA
CATGATGTTGTTCATATTGGTAAGGTAATGTGTATTTCTGATGTTACTCGTGGTGTCGGT
TTGACCCATCGTATTGGTAAACGTTTTTGTGTCAAGTCGGTTTATGTTTTAGGTAAGATA
TGGATGGATGAAAATATAAAGACCAGGAATCACACGAATTCGGTCATGTTCTTTTTAGTT
CGCGATCGACGACCTGTTGACAAACCTCAGGATTTTGGTGAGGTATTCAATATGTTTGAT
AACGAACCCAGTACAGCAACTGTGAAGAATAGTCATAGGGACCGTTATCAGGTGTTGAGG
AAATGGCATGCAACCGTTACGGGTGGTCAATATGCGAGTAAGGAACAGGCTTTGGTCAAG
AAGTTTGTCAGAGTTAACAATTATGTTGTTTACAATCAACAGGAAGCAGGAAAATACGAG
AATCATACGGAAAATGCGTTAATGCTTTATATGGCTTGTACCCACGCTAGCAACCCTGTT
TATGCTACGTTGAAGATTAGGATATATTTTTATGACTCTGTAACGAATTGA
>KF444948
ATGTCGAAGCGAGCTGCAGATATCGTCATTTCAACGCCCGCGTCGAAAGTACGTCGGCGT
CTGAACTTCGGCAGCCCATACACCAGCCGTGTTGCTGTCCCCATTGTCCGCGTCACAAAA
CAACAGGCATGGACAAACAGGCCTATGAACAGGAAGCCCAGAATATATCGGATGTACAGA
AGTCCGGATGTTCCAAAGGGTTGTGAAGGCCCATGTAAGGTACAGTCTTTTGAGTCCAGA
CATGATGTTGTTCATATTGGTAAGGTAATGTGTATTTCTGATGTTACTCGTGGTGTCGGT
TTGACCCATCGTATTGGTAAACGTTTTTGTGTCAAGTCAGTTTATGTTTTAGGTAAGATA
TGGATGGATGAAAATATAAAGACCAGGAATCACACGAATTCGGTCATGTTCTTTTTAGTT
CGCGATCGAAGACCTGTTGACAAACCTCAGGATTTTGGTGAGGTATTCAATATGTTTGAT
AACGAACCCAGTACAGCAACTGTGAAGAATAGTCATAGGGACCGTTATCAGGTGTTGAGG
AAATGGCATGCAACCGTTACGGGTGGTCAATATGCGAGTAAGGAACAGGCTTTGGTCAAG
AAGTTTGTCAGAGTTAACAATTATGTTGTTTACAATCAACAGGAAGCAGGAAAATACGAG
AATCATACGGAAAATGCGTTAATGCTTTATATGGCTTGTACCCACGCTAGCAACCCTGTT
TATGCTACGTTGAAGATTAGGATATATTTTTATGACTCTGTAACGAATTGA
>HQ455361
ATGTCGAAGCGAGCTGCAGATATCGTCATTTCAACGCCCGCGTCGAAAGTACGTCGGCGT
CTGAACTTCGGCAGCCCATACACCAACCGTGTTGCTGTCCCCATTGTCCGCGTCACAAAA
CAACAGGCATGGACAAACAGGCCTATGAACAGGAAGCCCAGAATATATCGGATGTACAGA
AGTCCGGATGTTCCAAAGGGTTGTGAAGGCCCATGTAAGGTACAGTCTTTTGAGTCCACA
CATGATGTTGTTCATATTGGTAAGGTAATGTGTATTTCTGATGTTACTCGTGGTGTCGGT
TTGACCCATCGTATTGGTAAACGTTTTTGTGTCAAGTCAGTTTATGTTTTAGGTAAGATA
TGGATGGATGAAAATATAAAGACCAGGAATCACACGAATTCGGTCATGTTCTTTTTAGTT
CGCGATCGACGACCTGTTGACAAACCTCAGGATTTTGGTGAGGTATTCAATATGTTTGAT
AACGAACCCAGTACAGCAACTGTGAAGAATAGTCATAGGGACCGTTATCAGGTGTTGAGG
AAATGGCATGCAACCGTTACGGGTGGTCAATATGCGAGTAAGGAACAGGCTTTGGTCAAG
AAGTTTGTCAGAGTTAACAATTATGTTGTTTACAATCAACAGGAAGCAGGAAAATACGAG
AATCATACGGAAAATGCGTTAATGCTTTATATGGCTTGTACCCACGCTAGCAACCCTGTT
TATGCTACGTTGAAGATTAGGATATATTTTTATGACTCTGTAACGAATTGA
>HQ455349
ATGTCGAAGCGAGCTGCAGATATCGTCATTTCAACGCCCGCGTCGAAAGTACGTCGGCGT
CTGAACTTCGGCAGCCCATACACCAACCGTGTTGCTGTCCCCATTGTCCGCGTCACAAAA
CAACAGGCATGGACAAACAGGCCTATGAACAGGAAGCCCAGAATATATCGGATGTACAGA
AGTCCGGATGTTCCAAAGGGTTGTGAAGGCCCATGTAAGGTACAGTCTTTTGAGTCCAGA
CATGATGTTGTTCATATTGGTAAGGTAATGTGTATTTCTGATGTTACTCGTGGTGTCGGT
TTGACCCATCGTATTGGTAAACGTTTTTGTGTCAAGTCAGTTTATGTTTTAGGTAAGATA
TGGATGGATGAAAATATAAAGACCAGGAATCACACGAATTCGGTCATGTTCTTTTTAGTT
CGCGATCGACGACCTGTTGACAAACCTCAGGATTTTGGTGAGGTATTCAATATGTTTGAT
AACGAACCCAGTACAGCAACTGTGAAGAATAGTCATAGGGACCGTTATCAGGTGTTGAGG
AAATGGCATGCAACCGTTACGGGTGGTCAATATGCGAGTAAGGAACAGGCTTTGGTCAAG
AAGTTTGTCAGAGTTAACAATTATGTTGTTTACAATCAACAGGAAGCAGGAAAATACGAG
AATCATACGGAAAATGCGTTAATGCTTTATATGGCTTGTACCCACGCTAGCAACCCTGTT
TATGCTACGTTGAAGATTAGGATATATTTTTATGACTCTGTAACGAATTGA
>GQ503175
ATGTCGAAGCGAGCTGCAGATATCGTCATTTCAACGCCCGCGTCGAAAGTACGTCGGCGT
CTGAACTTCGGCAGCCCATACACCAACCGTGTTGCTGTCCCCATTGTCCGCGTCACAAAA
CAACAGGCATGGACAAACAGGCCTATGAACAGGAAGCCCAGAATATATCGGATGTACAGA
AGTCCGGATGTTCCAAAGGGTTGTGAAGGCCCATGTAAGGTACAGTCTTTTGAGTCCAGA
CATGATGTTGTTCATATTGGTAAGGTAATGTGTATTTCTGATGTTACTCGTGGTGTCGGT
TTGACCCATCGTATTGGTAAACGTTTTTGTGTCAAGTCAGTTTATGTTTTAGGTAAGATA
TGGATGGATGAAAATATAAAGACCAGGAATCACACGAATTCGGTCATGTTCTTTTTAGTT
CGCGATCGACGACCTGTTGACAAACCTCAGGATTTTGGTGAGGTATTCAATATGTTTGAT
AACGAACCCAGTACAGCAACTGTGAAGAATAGTCATAGGGACCGTTATCAGGTGTTGAGG
AAATGGCATGCAACCGTTACGGGTGGTCAATATGCGAGTAAGGAACAGGCTTTGGTCAAG
AAGTTTGTCAGAGTTAACAATTATGTTGTTTACAATCAACAGGAAGCAGGAAAATACGAG
AATCATACGGAAAATGCGTTAATGCTTTATATGGCTTGTACCCACGCTAGCAACCCTGTT
TATGCTACGTTGAAGATTAGGATATATTTTTATGACTCTGTAACGAATTGA
>JX286656
ATGTCGAAGCGAGCTGCAGATATCGTCATTTCAACGCCCGCGTCGAAAGTACGTCGGCGT
CTGAACTTCGGCAGCCCATACACCAACCGTGTTGCTGTCCCCATTGTCCGCGTCACAAAA
CAACAGGCATGGACAAACAGGCCTATGAACAGGAAGCCCAGAATATATCGGATGTACAGA
AGTCCGGATGTTCCAAAGGGTTGTGAAGGCCCATGTAAGGTACAGTCTTTTGAGTCCAGA
CATGATGTTGTTCATATTGGTAAGGTAATGTGTATTTCTGATGTTACTCGTGGTGTCGGT
TTGACCCATCGTATTGGTAAACGTTTTTGTGTCAAGTCAGTTTATGTTTTAGGTAAGATA
TGGATGGATGAAAATATAAAGACCAGGAATCACACGAATTCGGTCATGTTCTTTTTAGTT
CGCGATCGACGACCTGTTGACAAACCTCAGGATTTTGGTGAGGTATTCAATATGTTTGAT
AACGAACCCAGTACAGCAACTGTGAAGAATAGTCATAGGGACCGTTATCAGGTGTTGAGG
AAATGGCATGCAACCGTTACGGGTGGTCAATATGCGAGTAAGGAACAGGCTTTGGTCAAG
AAGTTTGTCAGAGTTAACAATTATGTTGTTTACAATCAACAGGAAGCAGGAAAATACGAG
AATCATACGGAAAATGCGTTAATGCTTTATATGGCTTGTACCCACGCTAGCAACCCTGTT
TATGCTACGTTGAAGATTAGGATATATTTTTATGACTCTGTAACGAATTGA
>KY432576
ATGTCGAAGCGAGCTGCAGATATCGTCATTTCAACGCCCGCGTCGAAAGTACGTCGGCGT
CAGAACTTCGGCAGCCCATACACCAACCGTGTTGCTGTCCCCATTGTCCGCGTCACAAAA
CAACAGGCATGGACAAACAGGCCTATGAACAGGAAGCCCAGAATATATCGGATGTACAGA
AGTCCGGATGTTCCAAAGGGTTGTGAAGGCCCATGTAAGGTACAGTCTTTTGAGTCCAGA
CATGATGTTGTTCATATTGGTAAGGTAATGTGTATTTCTGATGTTACTCGTGGTGTCGGT
TTGACCCATCGTATTGGTAAACGTTTTTGTGTCAAGTCAGTTTATGTTTTAGGTAAGATA
TGGATGGATGAAAATATAAAGACCAGGAATCACACGAATTCGGTCATGTTCTTTTTAGTT
CGCGATCGACGACCTGTTGACAAACCTCAGGATTTTGGTGAGGTATTCAATATGTTTGAT
AACGAACCCAGTACAGCAACTGTGAAGAATAGTCATAGGGACCGTTATCAGGTGTTGAGG
AAATGGCATGCAACCGTTACGGGTGGTCAATATGCGAGTAAGGAACAGGCTTTGGTCAAG
AAGTTTGTCAGAGTTAACAATTATGTTGTTTACAATCAACAGGAAGCAGGAAAATACGAG
AATCATACGGAAAATGCGTTAATGCTTTATATGGCTTGTACCCACGCTAGCAACCCTGTT
TATGCTACGTTGAAGATTAGGATATATTTTTATGACTCTGTAACGAATTGA
>HQ455355
ATGTCGAAGCGAGCTGCAGATATCGTCATTTCAACGCCCGCGTCGAAAGTACGTCGGCGT
CTGAACTTCGGCAGCCCATACACCAACCGTGTTGCTGTCCCCATTGTCCGCGTCACAAAA
CAACAGGCATGGACAAACAGGCCTATGAACAGGAAGCCCAGAATATATCGGATGTACAGA
AGTCCGGATGTTCCAAAGGGTTGTGAAGGCCCATGTAAGGTACAGTCTTTTGAGTCCAGA
CATGATGTTGTTCATATTGGTAAGGTAATGTGTATTTCTGATGTTACTCGTGGTGTCGGT
TTGACCCATCGTATTGGTAAACGTTTTTGTGTCAAGTCAGTTTATGTTTTAGGTAAGATA
TGGATGGATGAAAATATAAAGACCAGGAATCACACGAATTCGGTCATGTTCTTTTTAGTT
CGCGATCGACGACCTGTTGACAAACCTCAGGATTTTGGTGAGGTATTCAATATGTTTGAT
AACGAACCCAGTACAGCAACTGTGAAGAATAGTCATAGGGACCGTTATCAGGTGTTGAGG
AAATGGCATGCAACCGTTACGGGTGGTCAATATGCGAGTAAGGAACAGGCTTTGGTCAAG
AAGTTTGTCAGAGTTAACAATTATGTTGTTTACAATCAACAGGAAGCAGGAAAATACGAG
AATCATACGGAAAATGCGTTAATGCTTTATATGGCTTGTACCCACGCTAGCAACCCTGTT
TATGCTACGTTGAAGATTAGGATATATTTTTATGACTCTGTAACGAATTGA
>JQ424826
ATGTCGAAGCGAGCTGCAGATATCGTCATTTCAACGCCCGCGTCGAAAGTACGTCGGCGT
CTGAACTTCGGCAGCCCATACACCAACCGTGTTGCTGTCCCCATTGTCCGCGTCACAAAA
CAACAGGCATGGACAAACAGGCCTATGAACAGGAAGCCCAGAATATATCGGATGTACAGA
AGTCCGGATGTTCCAAAGGGTTGTGAAGGCCCATGTAAGGTACAGTCTTTTGAGTCCAGA
CATGATGTTGTTCATATTGGTAAGGTAATGTGTATTTCTGATGTTACTCGTGGTGTCGGT
TTGACCCATCGTATTGGTAAACGTTTTTGTGTCAAGTCAGTTTATGTTTTAGGTAAGATA
TGGATGGATGAAAATATAAAGACCAGGAATCACACGAATTCGGTCATGTTCTTTTTAGTT
CGCGATCGACGACCTGTTGACAAACCTCAGGATTTTGGTGAGGTATTCAATATGTTTGAT
AACGAACCCAGTACAGCAACTGTGAAGAATAGTCATAGGGACCGTTATCAGGTGTTGAGG
AAATGGCATGCAACCGTTACGGGTGGTCAATATGCGAGTAAGGAACAGGCTTTGGTCAAG
AAGTTTGTCAGAGTTAACAATTATGTTGTTTACAATCAACAGGAAGCAGGAAAATACGAG
AATCATACGGAAAATGCGTTAATGCTTTATATGGCTTGTACCCACGCTAGCAACCCTGTT
TATGCTACGTTGAAGATTAGGATATATTTTTATGACTCTGTAACGAATTGA
>KF766951
ATGTCGAAGCGAGCTGCAGATATCGTCATTTCAACGCCCGCGTCGAAAGTACGTCGGCGT
CTGAACTTCGGCAGCCCATACACCAACCGTGTTGCTGTCCCCATTGTCCGCGTCACAAAA
CAACAGGCATGGACAAACAGGCCTATGAACAGGAAGCCCAGAATATATCGGATGTACAGA
AGTCCGGATGTTCCAAAGGGTTGTGAAGGCCCATGTAAGGTACAGTCTTTTGAGTCCAGA
CATGATGTTGTTCATATTGGTAAGGTAATGTGTATTTCTGATGTTACTCGTGGTGTCGGT
TTGACGCATCGTATTGGTAAACGTTTTTGTGTCAAGTCAGTTTATGTTTTAGGTAAGATA
TGGATGGATGAAAATATAAAGACCAGGAATCACACGAATTCGGTCATGTTCTTTTTAGTT
CGCGATCGACGACCTGTTGACAAACCTCAGGATTTTGGTGAGGTATTCAATATGTTTGAT
AACGAACCCAGTACAGCAACTGTGAAGAATAGTCATAGGGACCGTTATCAGGTGTTGAGG
AAATGGCATGCAACCGTTACGGGTGGTCAATATGCGAGTAAGGAACAGGCTTTGGTCAAG
AAGTTTGTCAGAGTTAACAATTATGTTGTTTACAATCAACAGGAAGCAGGAAAATACGAG
AATCATACGGAAAATGCGTTAATGCTTTATATGGCTTGTACCCACGCTAGCAACCCTGTT
TATGCTACGTTGAAGATTAGGATATATTTTTATGACTCTGTAACGAATTGA
>HQ455357
ATGTCGAAGCGAGCTGCAGATATCGTCATTTCAACGCCCGCGTCGAAAGTACGTCGGCGT
CTGAACTTCGGCAGCCCATACACCAACCGTGTTGCTGTCCCCATTGTCCGCGTCACAAAA
CAACAGGCATGGACAAACAGGCCTATGAACAGGAAGCCCAGAATATATCGGATGTACAGA
AGTCCGGATGTTCCAAAGGGTTGTGAAGGCCCATGTAAGGTACAGTCTTTTGAGTCCAGA
CATGATGTTGTTCATATTGGTAAGGTAATGTGTATTTCTGATGTTACTCGTGGTGTCGGT
TTGACCCATCGTATTGGTAAACGTTTTTGTGTCAAGTCAGTTTATGTTTTAGGTAAGATA
TGGATGGATGAAAATATAAAGACCAGGAATCACACGAATTCGGTCATGTTCTTTTTAGTT
CGCGATCGACGACCTGTTGACAAACCTCAGGATTTTGGTGAGGTATTCAATATGTTTGAT
AACGAACCCAGTACAGCAACTGTGAAGAATAGTCATAGGGACCGTTATCAGGTGTTGAGG
AAATGGCATGCAACCGTTACGGGTGGTCAATATGCGAGTAAGGAACAGGCTTTGGTCAAG
AAGTTTGTCAGAGTTAACAATTATGTTGTTTACAATCAACAGGAAGCAGGAAAATACGAG
AATCATACGGAAAATGCGTTAATGCTTTATATGGCTTGTACCCACGCTAGCAACCCTGTT
TATGCTACGTTGAAGATTAGGATATATTTTTATGACTCTGTAACGAATTGA
>JQ963631
ATGTCGAAGCGAGCTGCAGATATCGTCATTTCAACGCCCGCGTCGAAAGTACGTCGGCGT
CTGAACTTCGGCAGCCCATACACCAACCGTGTTGCTGTCCCCATTGTCCGCGTCACAAAA
CAACAGGCATGGACAAACAGGCCTATGAACAGGAAGCCCAGAATATATCGGATGTACAGA
AGTCCGGATGTTCCAAAGGGTTGTGAAGGCCCATGTAAGGTACAGTCTTTTGAGTCCAGA
CATGATGTTGTTCATATTGGTAAGGTAATGTGTATTTCTGATGTTACTCGTGGTGTCGGT
TTGACCCATCGTATTGGTAAACGTTTTTGTGTCAAGTCAGTTTATGTTTTAGGTAAGATA
TGGATGGATGAAAATATAAAGACCAGGAATCACACGAATTCGGTCATGTTCTTTTTAGTT
CGCGATCGACGACCTGTTGACAAACCTCAGGATTTTGGTGAGGTATTCAATATGTTTGAT
AACGAACCCAGTACAGCAACTGTGAAGAATAGTCATAGGGACCGTTATCAGGTGTTGAGG
AAATGGCATGCAACCGTTACGGGTGGTCAATATGCGAGTAAGGAACAGGCTTTGGTCAAG
AAGTTTGTCAGAGTTAACAATTATGTTGTTTACAATCAACAGGAAGCAGGAAAATACGAG
AATCATACGGAAAATGCGTTAATGCTTTATATGGCTTGTACCCACGCTAGCAACCCTGTT
TATGCTACGTTGAAGATTAGGATATATTTTTATGACTCTGTAACGAATTGA
>JQ317603
ATGTCGAAGCGAGCTGCAGATATCGTCATTTCAACGCCCGCTTCGAAAGTACGTCGGCGT
CTGAACTTCGGCAGCCCATACACCAACCGTGTTGCTGTCCCCATTGTCCGCGTCACAAAA
CAACAGGCATGGACAAACAGGCCTATGAACAGGAAGCCCAGAATATATCGGATGTACAGA
AGTCCGGATGTTCCAAAGGGTTGTGAAGGCCCATGTAAGGTACAGTCTTTTGAGTCCAGA
CATGATGTTGTTCATATTGGTAAGGTAATGTGTATTTCTGATGTTACTCGTGGTGTCGGT
TTGACCCATCGTATTGGTAAACGTTTTTGTGTCAAGTCAGTTTATGTTTTAGGTAAGATA
TGGATGGATGAAAATATAAAGACCAGGAATCACACGAATTCGGTCATGTTCTTTTTAGTT
CGCGATCGACGACCTGTTGACAAACCTCAGGATTTTGGTGAGGTATTCAATATGTTTGAT
AACGAACCCAGTACAGCAACTGTGAAGAATAGTCATAGGGACCGTTATCAGGTGTTGAGG
AAATGGCATGCAACCGTTACGGGTGGTCAATATGCGAGTAAGGAACAGGCTTTGGTCAAG
AAGTTTGTCAGAGTTAACAATTATGTTGTTTACAATCAACAGGAAGCAGGAAAATACGAG
AATCATACGGAAAATGCGTTAATGCTTTATATGGCTTGTACCCACGCTAGCAACCCTGTT
TATGCTACGTTGAAGATTAGGATATATTTTTATGACTCTGTAACGAATTGA
>HQ455363
ATGTCGAAGCGAGCTGCAGATATCGTCATTTCAACGCCCGCGTCGAAAGTACGTCGGCGT
CTGAACTTCGGCAGCCCATACACCAACCGTGTTGCTGTCCCCATTGTCCGCGTCACAAAA
CAACAGGCATGGACAAACAGGCCTATGAACAGGAAGCCCAGAATATATCGGATGTACAGA
AGTCCGGATGTTCCAAAGGGTTGTGAAGGCCCATGTAAGGTACAGTCTTTTGAGTCCAGA
CATGATGTTGTTCATATTGGTAAGGTAATGTGTATTTCTGATGTTACTCGTGGTGTCGGT
TTGACCCATCGTATTGGTAAACGTTTTTGTGTCAAGTCAGTTTATGTTTTAGGTAAGATA
TGGATGGATGAAAATATAAAGACCAGGAATCACACGAATTCGGTCATGTTCTTTTTAGTT
CGCGATCGACGACCTGTTGACAAACCTCAGGATTTTGGTGAGGTATTCAATATGTTTGAT
AACGAACCCAGTACAGCAACTGTGAAGAATAGTCATAGGGACCGTTATCAGGTGTTGAGG
AAATGGCATGCAACCGTTACGGGTGGTCAATATGCGAGTAAGGAACAGGCTTTGGTCAAG
AAGTTTGTCAGAGTTAACAATTATGTTGTTTACAATCAACAGGAAGCAGGAAAATACGAG
AATCATACGGAAAATGCGTTAATGCTTTATATGGCTTGTACCCACGCTAGCAACCCTGTT
TATGCTACGTTGAAGATTAGGATATATTTTTATGACTCTGTAACGAATTGA
>JQ963629
ATGTCGAAGCGAGCTGCAGATATCGTCATTTCAACGCCCGCGTCGAAAGTACGTCGGCGT
CTGAACTTCGGCAGCCCATACACCAACCGTGTTGCTGTCCCCATTGTCCGCGTCACAAAA
CAACAGGCATGGACAAACAGGCCTATGAACAGGAAGCCCAGAATATATCGGATGTACAGA
AGTCCGGATGTTCCAAAGGGTTGTGAAGGCCCATGTAAGGTACAGTCTTTTGAGTCCAGA
CATGATGTTGTTCATATTGGTAAGGTAATGTGTATTTCTGATGTTACTCGTGGTGTCGGT
TTGACCCATCGTATTGGTAAACGTTTTTGTGTCAAGTCAGTTTATGTTTTAGGTAAGATA
TGGATGGATGAAAATATAAAGACCAGGAATCACACGAATTCGGTCATGTTCTTTTTAGTT
CGCGATCGACGACCTGTTGACAAACCTCAGGATTTTGGTGAGGTATTCAATATGTTTGAT
AACGAACCCAGTACAGCAACTGTGAAGAATAGTCATAGGGACCGTTATCAGGTGTTGAGG
AAATGGCATGCAACCGTTACGGGTGGTCAATATGCGAGTAAGGAACAGGCTTTGGTCAAG
AAGTTTGTCAGAGTTAACAATTATGTTGTTTACAATCAACAGGAAGCAGGAAAATACGAG
AATCATACGGAAAATGCGTTAATGCTTTATATGGCTTGTACCCACGCTAGCAACCCTGTT
TATGCTACGTTGAAGATTAGGATATATTTTTATGACTCTGTAACGAATTGA
>GU574208
ATGTCGAAGCGAGCTGCAGATATCGTCATTTCAACGCCCGCGTCGAAAGTACGTCGGCGT
CTGAACTTCGGCAGCCCATACACCAACCGTGTTGCTGTCCCCATTGTCCGCGTCACAAAA
CAACAGGCATGGACAAACAGGCCTATGAACAGGAAGCCCAGAATATATCGGATGTACAGA
AGTCCGGATGTTCCAAAGGGTTGTGAAGGCCCATGTAAGGTACAGTCTTTTGAGTCCAGA
CATGATGTTGTTCATATTGGTAAGGTAATGTGTATTTCTGATGTTACTCGTGGTGTCGGT
TTGACCCATCGTATTGGTAAACGTTTTTGTGTCAAGTCAGTTTATGTTTTAGGTAAGATA
TGGATGGATGAAAATATAAAGACCAGGAATCACACGAATTCGGTCATGTTCTTTTTAGTT
CGCGATCGACGACCTGTTGACAAACCTCAGGATTTTGGTGAGGTATTCAATATGTTTGAT
AACGAACCCAGTACAGCAACTGTGAAGAATAGTCATAGGGACCGTTATCAGGTGTTGAGG
AAATGGCATGCAACCGTTACGGGTGGTCAATATGCGAGTAAGGAAGAGGCTTTGGTCAAG
AAGTTTGTCAGAGTTAACAATTATGTTGTTTACAATCAACAGGAAGCAGGAAAATACGAG
AATCATACGGAAAATGCGTTAATGCTTTATATGGCTTGTACCCACGCTAGCAACCCTGTT
TATGCTACGTTGAAGATTAGGATATATTTTTATGACTCTGTAACGAATTGA
>GQ924756
ATGTCGAAGCGAGCTGCAGATATCGTCATTTCAACGCCCGCGTCGAAAGTACGTCGGCGT
CTGAACTTCGGCAGCCCATACACCAACCGTGTTGCTGTCCCCATTGTCCGCGTCACAAAA
CAACAGGCATGGACAAACAGGCCTATGAACAGGAAGCCCAGAATATATCGGATGTACAGA
AGTCCGGATGTTCCAAAGGGTTGTGAAGGCCCATGTAAGGTACAGTCTTTTGAGTCCAGA
CATGATGTTGTTCATATTGGTAAGGTAATGTGTATTTCTGATGTTACTCGTGGTGTCGGT
TTGACCCATCGTATTGGTAAACGTTTTTGTGTCAAGTCAGTTTATGTTTTAGGTAAGATA
TGGATGGATGAAAATATAAAGACCAGGAATCACACGAATTCGGTCATGTTCTTTTTAGTT
CGCGATCGACGACCTGTTGACAAACCTCAGGATTTTGGTGAGGTATTCAATATGTTTGAT
AACGAACCCAGTACAGCAACTGTGAAGAATAGTCATAGGGACCGTTATCAGGTGTTGAGG
AAATGGCATGCAACCGTTACGGGTGGTCAATATGCGAGTAAGGAACAGGCTTTGGTCAAG
AAGTTTGTCAGAGTTAACAATTATGTTGTTTACAATCAACAGGAAGCAGGAAAATACGAG
AATCATACGGAAAATGCGTTAATGCTTTATATGGCTTGTACCCACGCTAGCAACCCTGTT
TATGCTACGTTGAAGATTAGGATATATTTTTATGACTCTGTAACGAATTGA
>EF465535
ATGTCGAAGCGAGCTGCAGATATCGTCATTTCAACGCCCGCGTCGAAAGTACGTCGGCGT
CTGAACTTCGGCAGCCCATACACCAACCGTGTTGCTGTCCCCATTGTCCGCGTCACAAAA
CAACAGGCATGGACAAACAGGCCTATGAACAGGAAGCCCAGAATATATCGGATGTACAGA
AGTCCGGATGTTCCAAAGGGTTGTGAAGGCCCATGTAAGGTACAGTCTTTTGAGTCCAGA
CATGATGTTGTTCATATTGGTAAGGTAATGTGTATTTCTGATGTTACTCGTGGTGTCGGT
TTGACCCATCGTATTGGTAAACGTTTTTGTGTCAAGTCAGTTTATGTTTTAGGTAAGATA
TGGATGGATGAAAATATAAAGACCAGGAATCACACGAATTCGGTCATGTTCTTTTTAGTT
CGCGATCGACGACCTGTTGACAAACCTCAGGATTTTGGTGAGGTATTCAATATGTTTGAT
AACGAACCCAGTACAGCAACTGTGAAGAATAGTCATAGGGACCGTTATCAGGTGTTGAGG
AAATGGCATGCAACCGTTACGGGTGGTCAATATGCGAGTAAGGAACAGGCTTTGGTCAAG
AAGTTTGTCAGAGTTAACAATTATGTTGTTTACAATCAACAGGAAGCAGGAAAATACGAG
AATCATACGGAAAATGCGTTAATGCTTTATATGGCTTGTACCCACGCTAGCAACCCTGTT
TATGCTACGTTGAAGATTAGGATATATTTTTATGACTCTGTAACGAATTGA
>JQ963625
ATGTCGAAGCGAGCTGCAGATATCGTCATTTCAACACCCGCGTCGAAAGTACGTCGGCGT
CTGAACTTCGGCAGCCCATACACCAACCGTGTTGCTGTCCCCATTGTCCGCGTCACAAAA
CAACAGGCATGGACAAACAGGCCTATGAACAGGAAGCCCAGAATATATCGGATGTACAGA
AGTCCGGATGTTCCAAAGGGTTGTGAAGGCCCATGTAAGGTACAGTCTTTTGAGTCCAGA
CATGATGTTGTTCATATTGGTAAGGTAATGTGTATTTCTGATGTTACTCGTGGTGTCGGT
TTGACCCATCGTATTGGTAAACGTTTTTGTGTCAAGTCAGTTTATGTTTTAGGTAAGATA
TGGATGGATGAAAATATAAAGACCAGGAATCACACGAATTCGGTCATGTTCTTTTTAGTT
CGCGATCGACGACCTGTTGACAAACCTCAGGATTTTGGTGAGGTATTCAATATGTTTGAT
AACGAACCCAGTACAGCAACTGTGAAGAATAGTCATAGGGACCGTTATCAGGTGTTGAGG
AAATGGCATGCAACCGTTACGGGTGGTCAATATGCGAGTAAGGAACAGGCTTTGGTCAAG
AAGTTTGTCAGAGTTAACAATTATGTTGTTTACAATCAACAGGAAGCAGGAAAATACGAG
AATCATACGGAAAATGCGTTAATGCTTTATATGGCTTGTACCCACGCTAGCAACCCTGTT
TATGCTACGTTGAAGATTAGGATATATTTTTATGACTCTGTAACGAATTGA
>HQ455356
ATGTCGAAGCGAGCTGCAGATATCGTCATTTCAACGCCCGCGTCGAAAGTACGTCGGCGT
CTGAACTTCGGCAGCCCATACACCAACCGTGTTGCTGTCCCCATTGTCCGCGTCACAAAA
CAACAGGCATGGACAAACAGGCCTATGAACAGGAAGCCCAGAATATATCGGATGTACAGA
AGTCCGGATGTTCCAAAGGGTTGTGAAGGCCCATGTAAGGTACAGTCTTTTGAGTCCAGA
CATGATGTTGTTCATATTGGTAAGGTAATGTGTATTTCTGATGTTACTCGTGGTGTCGGT
TTGACCCATCGTATTGGTAAACGTTTTTGTGTCAAGTCAGTTTATGTTTTAGGTAAGATA
TGGATGGATGAAAATATAAAGACCAGGAATCACACGAATTCGGTCATGTTCTTTTTAGTT
CGCGATCGACGACCTGTTGACAAACCTCAGGATTTTGGTGAGGTATTCAATATGTTTGAT
AACGAACCCAGTACAGCAACTGTGAAGAATAGTCATAGGGACCGTTATCAGGTGTTGAGG
AAATGGCATGCAACCGTTACGGGTGGTCAATATGCGAGTAAGGAACAGGCTTTGGTCAAG
AAGTTTGTCAGAGTTAACAATTATGTTGTTTACAATCAACAGGAAGCAGGAAAATACGAG
AATCATACGGAAAATGCGTTAATGCTTTATATGGCTTGTACCCACGCTAGCAACCCTGTT
TATGCTACGTTGAAGATTAGGATATATTTTTATGACTCTGTAACGAATTGA
>KF766949
ATGTCGAAGCGAGCTGCAGATATCGTCATTTCAACGCCCGCGTCGAAAGTACGTCGGCGT
CTGAACTTCGGCAGCCCATACACCAACCGTGTTGCTGTCCCCATTGTCCGCGTCACAAAA
CAACAGGCATGGACAAACAGGCCTATGAACAGGAAGCCCAGAATATATCGGATGTACAGA
AGTCCGGATGTTCCAAAGGGTTGTGAAGGCCCATGTAAGGTACAGTCTTTTGAGTCCAGA
CATGATGTTGTTCATATTGGTAAGGTAATGTGTATTTCTGATGTTACTCGTGGTGTCGGT
TTGACCCATCGTATTGGTAAACGTTTTTGTGTCAAGTCAGTTTATGTTTTAGGTAAGATA
TGGATGGATGAAAATATAAAGACCAGGAATCACACGAATTCGGTCATGTTCTTTTTAGTT
CGCGATCGACGACCTGTTGACAAACCTCAGGATTTTGGTGAGGTATTCAATATGTTTGAT
AACGAACCCAGTACAGCAACTGTGAAGAATAGTCATAGGGACCGTTATCAGGTGTTGAGG
AAATGGCATGCAACCGTTACGGGTGGTCAATATGCGAGTAAGGAACAGGCTTTGGTCAAG
AAGTTTGTCAGAGTTAACAATTATGTTGTTTACAATCAACAGGAAGCAGGAAAATACGAG
AATCATACGGAAAATGCGTTAATGCTTTATATGGCTTGTACCCACGCTAGCAACCCTGTT
TATGCTACGTTGAAGATTAGGATATATTTTTATGACTCTGTAACGAATTGA
>KF766953
ATGTCGAAGCGAGCTGCAGATATCGTCATTTCAACGCCCGCGTCGAAAGTACGTCGGCGT
CTGAACTTCGGCAGCCCATACACCAACCGTGTTGCTGTCCCCATTGTCCGCGTCACAAAA
CAACAGGCATGGACAAACAGGCCTATGAACAGGAAGCCCAGAATATATCGGATGTACAGA
AGTCCGGATGTTCCAAAGGGTTGTGAAGGCCCATGTAAGGTACAGTCTTTTGAGTCCAGA
CATGATGTTGTTCATATTGGTAAGGTAATGTGTATTTCTGATGTTACTCGTGGTGTCGGT
TTGACCCATCGTATTGGTAAACGTTTTTGTGTCAAGTCAGTTTATGTTTTAGGTAAGATA
TGGATGGATGAAAATATAAAGACCAGGAATCACACGAATTCGGTCATGTTCTTTTTAGTT
CGCGATCGACGACCTGTTGACAAACCTCAGGATTTTGGTGAGGTATTCAATATGTTTGAT
AACGAACCCAGTACAGCAACTGTGAAGAATAGTCATAGGGACCGTTATCAGGTGTTGAGG
AAATGGCATGCAACCGTTACGGGTGGTCAATATGCGAGTAAGGAACAGGCTTTGGTCAAG
AAGTTTGTCAGAGTTAACAATTATGTTGTTTACAATCAACAGGAAGCAGGAAAATACGAG
AATCATACGGAAAATGCGTTAATGCTTTATATGGCTTGTACCCACGCTAGCAACCCTGTT
TATGCTACGTTGAAGATTAGGATATATTTTTATGACTCTGTAACGAATTGA
>FJ770370
ATGTCGAAGCGAGCTGCAGATATCGTCATTTCAACGCCCGCGTCGAAAGTACGTCGGCGT
CTGAACTTCGGCAGCCCATACACCAACCGTGTTGCTGTCCCCATTGTCCGCGTCACAAAA
CAACAGGCATGGACAAACAGGCCTATGAACAGGAAGCCCAGAATATATCGGATGTACAGA
AGTCCGGATGTTCCAAAGGGTTGTGAAGGCCCATGTAAGGTACAGTCTTTTGAGTCCAGA
CATGATGTTGTTCATATTGGTAAGGTAATGTGTATTTCTGATGTTACTCGTGGTGTCGGT
TTGACCCATCGTATTGGTAAACGTTTTTGTGTCAAGTCAGTTTATGTTTTAGGTAAGATA
TGGATGGATGAAAATATAAAGACCAGGAATCACACGAATTCGGTCATGTTCTTTTTAGTT
CGCGATCGACGACCTGTTGACAAACCTCAGGATTTTGGTGAGGTATTCAATATGTTTGAT
AACGAACCCAGTACAGCAACTGTGAAGAATAGTCATAGGGACCGTTATCAGGTGTTGAGG
AAATGGCATGCAACCGTTACGGGTGGTCAATATGCGAGTAAGGAACAGGCTTTGGTCAAG
AAGTTTGTCAGAGTTAACAATTATGTTGTTTACAATCAACAGGAAGCAGGAAAATACGAG
AATCATACGGAAAATGCGTTAATGCTTTATATGGCTTGTACCCACGCTAGCAACCCTGTT
TATGCTACGTTGAAGATTAGGATATATTTTTATGACTCTGTAACGAATTGA
>HQ455367
ATGTCGAAGCGAGCTGCAGATATCGTCATTTCAACGCCCGCGTCGAAAGTACGTCGGCGT
CTGAACTTCGGCAGCCCATACACCAACCGTGTTGCTGTCCCCATTGTCCGCGTCACAAAA
CAACAGGCATGGACAAACAGGCCTATGAACAGGAAGCCCAGAATATATCGGATGTACAGA
AGTCCGGATGTTCCAAAGGGTTGTGAAGGCCCATGTAAGGTACAGTCTTTTGAGTCCAGA
CATGATGTTGTTCATATTGGTAAGGTAATGTGTATTTCTGATGTTACTCGTGGTGTCGGT
TTGACCCATCGTATTGGTAAACGTTTTTGTGTCAAGTCAGTTTATGTTTTAGGTAAGATA
TGGATGGATGAAAATATAAAGACCAGGAATCACACGAATTCGGTCATGTTCTTTTTAGTT
CGCGATCGACGACCTGTTGACAAACCTCAGGATTTTGGTGAGGTATTCAATATGTTTGAT
AACGAACCCAGTACAGCAACTGTGAAGAATAGTCATAGGGACCGTTATCAGGTGTTGAGG
AAATGGCATGCAACCGTTACGGGTGGTCAATATGCGAGTAAGGAACAGGCTTTGGTCAAG
AAGTTTGTCAGAGTTAACAATTATGTTGTTTACAATCAACAGGAAGCAGGAAAATACGAG
AATCATACGGAAAATGCGTTAATGCTTTATATGGCTTGTACCCACGCTAGCAACCCTGTT
TATGCTACGTTGAAGATTAGGATATATTTTTATGACTTTGTAACGAATTGA
>KC171654
ATGTCGAAGCGAGCTGCAGATATCGTCATTTCAACGCCCGCGTCGAAAGTACGTCGGCGT
CTGAACTTCGGCAGCCCATACACCAACCGTGTTGCTGTCCCCATTGTCCGCGTCACAAAA
CAACAGGCATGGACAAACAGGCCTATGAACAGGAAGCCCAGAATATATCGGATGTACAGA
AGTCCGGATGTTCCAAAGGGTTGTGAAGGCCCATGTAAGGTACAGTCTTTTGAGTCCAGA
CATGATGTTGTTCATATTGGTAAGGTAATGTGTATTTCTGATGTTACTCGTGGTGTCGGT
TTGACCCATCGTATTGGTAAACGTTTTTGTGTCAAGTCAGTTTATGTTTTAGGTAAGATA
TGGATGGATGAAAATATAAAGACCAGGAATCACACGAATTCGGTCATGTTCTTTTTAGTT
CGCGATCGACGACCTGTTGACAAACCTCAGGATTTTGGTGAGGTATTCAATATGTTTGAT
AACGAACCCAGTACAGCAACTGTGAAGAATAGTCATAGGGACCGTTATCAGGTGTTGAGG
AAATGGCATGCAACCGTTACGGGTGGTCAATATGCGAGTAAGGAACAGGCTTTGGTCAAG
AAGTTTGTCAGAGTTAACAATTATGTTGTTTACAATCAACAGGAAACAGGAAATTACGAG
AATCATACGGAAAATGCGTTAATGCTTTATATGGCTTGTACCCACGCTAGCAACCCTGTT
TATGCTACGTTGAAAATTAGGATATATTTTTATGACTCTGTAACGAATTGA
>JQ943408
ATGTCGAAGCGAGCTGCAGATATCGTCATTTCAACGCCCGCGTCGAAAGTACGTCGGCGT
CTGAACTTCGGCAGCCCATACACCAACCGTGTTGCTGTCCCCATTGTCCGCGTCACAAAA
CAACAGGCATGGACAAACAGGCCTATGAACAGGAAGCCCAGAATATATCGGATGTACAGA
AGTCCGGATGTTCCAAAGGGTTGTGAAGGCCCATGTAAGGTACAGTCTTTTGAGTCCAGA
CATGATGTTGTTCATATTGGTAAGGTAATGTGTATTTCTGATGTTACTCGTGGTGTCGGT
TTGACCCATCGTATTGGTAAACGTTTTTGTGTCAAGTCAGTTTATGTTTTAGGTAAGATA
TGGATGGATGAAAATATAAAGACCAGGAATCACACGAATTCGGTCATGTTCTTTTTAGTT
CGCGATCGACGACCTGTTGACAAACCTCAGGATTTTGGTGAGGTATTCAATATGTTTGAT
AACGAACCCAGTACAGCAACTGTGAAGAATAGTCATAGGGACCGTTATCAGGTGTTGAGG
AAATGGCATGCAACCGTTACGGGTGGTCAATATGCGAGTAAGGAACAGGCTTTGGTCAAG
AAGTTTGTCAGAGTTAACAATCATGTTGTTTACAATCAACAGGAAGCAGGAAAATACGAG
AATCATACGGAAAATGCGTTAATGCTTTATATGGCTTGTACCCACGCTAGCAACCCTGTT
TATGCTACGTTGAAGATTAGGATATATTTTTATGACTCTGTAACGAATTGA
>JX286658
ATGTCGAAGCGAGCTGCAGATATCGTCATTTCAACGCCCGCGTCGAAAGTACGTCGGCGT
CTGAACTTCGGCAGCCCATACACCAACCGTGTTGCTGTCCCCATTGTCCGCGTCACAAAA
CAACAGGCATGGACAAACAGGCCTATGAACAGGAAGCCCAGAATATATCGGATGTACAGA
AGTCCGGATGTTCCAAAGGGTTGTGAAGGCCCATGTAAGGTACAGTCTTTTGAGTCCAGA
CATGATGTTGTTCATATTGGTAAGGTAATGTGTATTTCTGATGTTACTCGTGGTGTCGGT
TTGACCCATCGTATTGGTAAACGTTTTTGTGTCAAGTCAGTTTATGTTTTAGGTAAGATA
TGGATGGATGAAAATATAAAGACCAGGAATCACACGAATTCGGTCATGTTCTTTTTAGTT
CGCGATCGACGACCTGTTGACAAACCTGAGGATTTTGGTGAGGTATTCAATATGTTTGAT
AACGAACCCAGTACAGCAACTGTGAAGAATAGTCATAGGGACCGTTATCAGGTGTTGAGG
AAATGGCATGCAACCGTTACGGGTGGTCAATATGCGAGTAAGGAACAGGCTTTGGTCAAG
AAGTTTGTCAGAGTTAACAATTATGTTGTTTACAATCAACAGGAAGCAGGAAAATACGAG
AATCATACGGAAAATGCGTTAATGCTTTATATGGCTTGTACCCACGCTAGCAACCCTGTT
TATGCTACGTTGAAGATTAGGATATATTTTTATGACTCTGTAACGAATTGA
>JN968573
ATGTCGAAGCGAGCTGCAGATATCGTCATTTCAACGCCCGCGTCGAAAGTACGTCGGCGT
CTGAACTTCGGCAACCCATACACCAACCGTGTTGCTGTCCCCATTGTCCGCGTCACAAAA
CAACAGGCATGGACAAACAGGCCTATGAACAGGAAGCCCAGAATATATCGGATGTACAGA
AGTCCGGATGTTCCAAAGGGTTGTGAAGGCCCATGTAAGGTACAGTCTTTTGAGTCCAGA
CATGATGTTGTTCATATTGGTAAGGTAATGTGTATTTCTGATGTTACTCGTGGTGTCGGT
TTGACCCATCGTATTGGTAAACGTTTTTGTGTCAAGTCAGTTTATGTTTTAGGTAAGATA
TGGATGGATGAAAATATAAAGACGAGGAATCACACGAATTCGGTCATGTTCTTTTTAGTT
CGCGATCGACGACCTGTTGACAAACCTCAGGATTTTGGTGAGGTATTCAATATGTTTGAT
AACGAACCCAGTACAGCAACTGTGAAGAATAGTCATAGGGACCGTTATCAGGTGTTGAGG
AAATGGCATGCAACCGTTACGGGTGGTCAATATGCGAGTAAGGAACAGGCTTTGGTCAAG
AAGTTTGTCAGAGTTAACAATTATGTTGTTTACAATCAACAGGAAGCAGGAAAATACGAG
AATCATACGGAAAATGCGTTAATGCTTTATATGGCTTGTACCCACGCTAGCAACCCTGTT
TATGCTACGTTGAAGATTAGGATATATTTTTATGACTCTGTAACGAATTGA
>JX286664
ATGTCGAAGCGAGCTGCAGATATCGTCATTTCAACGCCCGCGTCGAAAGTACGTCGGCGT
CTGAACTTCGGCAGCCCATACACCAACCGTGTTGCTGTCCCCATTGTCCGCGTCACAAAA
CAACAGGCATGGACAAACAGGCCTATGAACAGGAAGCCCAGAATATATCGGATGTACAGA
AGTCCGGATGTTCCAAAGGGTTGTGAAGGCCCATGTAAGGTACAGTCTTTTGAGTCCAGA
CATGATGTTGTTCATATTGGTAAGGTAATGTGTATTTCTGATGTTACTCGTGGTGTCGGT
TTGACCCATCGTATTGGTAAACGTTTTTGTGTCAAGTCAGTTTATGTTTTAGGTAAGATA
TGGATGGATGAAAATATAAAGACCAGGAATCACACGAATTCGGTCATGTTCTTTTTAGTT
CGCGATCGACGACCTGTTGACAAACCTCAGGATTTTGGTGAGGTATTCAATATGTTTGAT
AACGAACCCAGTACAGCAACTGTGAAGAATAGTCATAGGGACCGTTATCAGGTGTTGAGG
AAATGGCATGCAACCGTTACGGGCGGTCAATATGCGAGTAAGGAACAGGCTTTGGTCAAG
AAGTTTGTCAGAGTTAACAATTATGTTGTTTACAATCAACAGGAGGCAGGAAAATACGAG
AATCATACGGAAAATGCGTTAATGCTTTATATGGCTTGTACCCACGCTAGCAACCCTGTT
TATGCTACGTTGAAGATTAGGATATATTTTTATGACTCTGTAACGAATTGA
>JX286662
ATGTCGAAGCGAGCTGCAGATATCGTCATTTCAACGCCCGCGTCGAAAGTACGTCGGCGT
CTGAACTTCGGCAGCCCATACACCAACCGTGTTGCTGTCCCCATTGTCCGCGTCACAAAA
CAACAGGCATGGACAAACAGGCCTATGAACAGGAAGCCCAGAATATATCGGATGTACAGA
AGTCCGGATGTTCCAAAGGGTTGTGAAGGCCCATGTAAGGTACAGTCATTTGAGTCCAGA
CATGATGTTGTTCATATTGGTACGGTAATGTGTATTTCTGATGTTACTCGTGGTGTCGGT
TTGACCCATCGTATTGGTAAACGTTTTTGTGTCAAGTCAGTTTATGTTTTAGGTAAGATA
TGGATGGATGAAAATATAAAGACCAGGAATCACACGAATTCGGTCATGTTCTTTTTAGTT
CGCGATCGACGACCTGTTGACAAACCTCAGGATTTTGGTGAGGTATTCAATATGTTTGAT
AACGAACCCAGTACAGCAACTGTGAAGAATAGTCATAGGGACCGTTATCAGGTGTTGAGG
AAATGGCATGCAACCGTTACGGGTGGTCAATATGCGAGTAAGGAACAGGCTTTGGTCAAG
AAGTTTGTCAGAGTTAACAATTATGTTGTTTACAATCAACAGGAAGCAGGAAAATACGTG
AATCATACGGAAAATGCGTTAATGCTTTATATGGCTTGTACCCACGCTAGCAACCCTGTT
TATGCTACGTTGAAGATTAGGATATATTTTTATGACTCTGTAACGAATTGA
>JX286660
ATGTCGAAGCGAGCTGCAGATATCGTCATTTCAACGCCCGCGTCGAAAGTACGTCGGCGT
CTGAACTTCGGCAGCCCATACACCAACCGTGTTGCTGTCCCCATTGTCCGCGTCACAAAA
CAACAGGCATGGACAAACAGGCCTATGAACAGGAAGCCCAGAATATATCGGATGTACAGA
AGTCCGGATGTTCCAAAGGGTTGTGAAGGCCCATGTAAGGTACAGTCTTTTGAGTCCAGA
CATGATGTTGTTCATATTGGTACGGTAATGTGTATTTCTGATGTTACTCGTGGTGTCGGT
TTGACCCATCGTATTGGTAAACGTTTTTGTGTCAAGTCAGTTTATGTTTTAGGTAAGATA
TGGATGGATGAAAATATAAAGACCAGGAATCACACGAATTCAGTCATGTTCTTTTTAGTT
CGCGATCGACGACCTGTTGACAAACCTCAGGATTTTGGTGAGGTATTCAATATGTTTGAT
AACGAACCCAGTACAGCAACTGTGAAGAATAGTCATAGGGACCGTTATCAGGTGTTGAGG
AAATGGCATGCAACCGTTACGGGTGGTCAATATGCGAGTAAGGAACAGGCTTTGGTCAAG
AAGTTTGTCAGAGTTAACAATTATGTTGTTTACAATCAACAGGAAGCAGGAAAATACGAG
AATCATACGGAAAATGCGTTAATGCTTTATATGGCTTGTACCCACGCTAGCAACCCTGTT
TATGCTACGTTGAAGATTAGGATATATTTTTATGACTCTGTAACGAATTGA
>KY432574
ATGTCGAAGCGAGCTGCGGATATCGTCATTTCAACGCCCGCGTCGAAAGTACGTCGGCGT
CTGAACTTCGGCAGCCCATACACCAACCGTGTTGCTGTCCCCATTGTCCGCGTCACAAAA
CAACAGGCATGGACAAACAGGCCTATGAACAGGAAGCCCAGAATATATCGGATGTACAGA
AGTCCGGATGTTCCAAAGGGTTGTGAAGGCCCATGTAAGGTACAGTCTTTTGAGTCCAGA
CATGATGTTGTTCATATTGGTAAGGTAATGTGTATTTCTGATGTTACTCGTGGTGTCGGT
TTGACCCATCGTATTGGTAAACGTTTTTGTGTCAAGTCAGTTTATGTTTTAGGTAAGATA
TGGATGGATGAAAATATAAAGACCAGGAATCACACGAATTCGGTCATGTTCTTTTTAGTT
CGCGATCGACGACCTGTTGACAAACCTCAGGATTTTGGTGAGGTATTCAATATGTTTGAT
AACGAACCCAGTACAGCAACTGTGAAGAATAGTCATAGGGACCGTTATCAGGTGTTGAGG
AAATGGCATGCAACCGTTACGGGTGGCCAATATGCGAGTAAGGAACAGGCTTTGGTCAAG
AAGTTTGTCAGAGTTAACAATTATGTTGTTTACAATCAACAGGAAGCAGGAAAATACGAG
AATCATACGGAAAATGCGTTAATGCTTTATATGGCTTGTACCCACGCTAGCAACCCTGTT
TATGCTACGTTGAAGATTAGGATATATTTTTATGACTCTGTAACGAATTGA
>JQ963627
ATGTCGAAGCGAGCTGCAGATATCGTCATTTCAACGCCCGCGTCGAAAGTACGTCGGCGT
CTGAACTTCGGCAGCCCATACACCAACCGTGTTGCTGTCCCCATTGTCCGCGTCACAAAA
CAACAGGCATGGACAAACAGGCCTATGAACAGGAAGCCCAGAATATATCGGATGTACAGA
AGTCCGGATGTTCCAAAGGGTTGTGAAGGCCCATGTAAGGTACAGTCTTTTGAGTCCAGA
CATGATGTTGTTCATATTGGTAAGGTAATGTGTATTTCTGATGTTACTCGTGGTGTCGGT
TTGACCCATCGTATTGGTAAACGTTTTTGTGTCAAGTCAGTTTATGTTTTAGGTAAGATA
TGGATGGATGAAAATATAAAGACCAGGAATCACACGAATTCGGCCATGTTCTTTTTAGTT
CGCGATCGACGACCTGTTGACAAACCTCAGGATTTTGGTGAGGTATTCAATATGTTTGAT
AACGAGCCCAGTACAGCAACTGTGAAGAATAGTCATAGGGACCGTTATCAGGTGTTGAGG
AAATGGCATGCAACCGTTACGGGTGGTCAATATGCGAGTAAGGAACAGGCTTTGGTCAAG
AAGTTTGTCAGAGTTAACAATTATGTTGTTTACAATCAACAGGAAGCAGGAAAATACGAG
AATCATACGGAAAATGCGTTAATGCTTTATATGGCTTGTACCCACGCTAGCAACCCTGTT
TATGCTACGTTGAAGATTAGGATATATTTTTATGACTCTGTAACGAATTGA
>KF413616
ATGTCGAAGCGAGCTGCAGATATCGTCATTTCTACGCCCGCGTCGAAAGTACGTCGGCGT
CTGAACTTCGGCAGCCCATACACCAACCGTGTTGCTGTCCCCATTGTCCGCGTCACAAAA
CAACAGGCATGGACAAACAGGCCTATGAACAGGAAGCCCAGAATATATCGGATGTACAGA
AGTCCGGATGTTCCAAAGGGTTGTGAAGGCCCATGTAAGGTACAGTCTTTTGAGTCCAGA
CATGATGTTCTTCATATTGGTAAGGTAATGTGTATTTCTGATGTTACTCGTGGTGTCGGT
TTGACCCATCGTATTGGTAAACGTTTTTGTGTCAAGTCAGTTTATGTTTTAGGTAAGATA
TGGATGGATGAAAATATAAAGACCATGAATCACACGAATTCGGTCATGTTCTTTTTAGTT
CGCGATCGACGACCTGTTGACAAACCTCAGGATTTTGGTGAGGTATTCAATATGTTTGAC
AACGAACCCAGTACAGCAACTGTGAAGAATAGTCATAGGGACCGTTATCAGGTGTTGAGG
AAATGGCATGCAACCGTTACGGGTGGTCAATATGCGAGTAAGGAACAGGCTTTGGTCAAG
AAGTTTGTCAGAGTTGACAATTATGTTGTTTACAATCAACAGGAAGCAGGAAAATACGAG
AATCATACGGAAAATGCGTTAATGCTTTATATGGCTTGTACCCACGCTAGCAACCCTGTT
TATGCTACGTTGAAGATTAGGATATATTTTTATGACTCTGTAACGAATTGA
>KR135370
ATGTCGAAGCGAACTGCAGATATCGTCATTTCTACGCCCGCGTCGAAAGTACGTCGGCGT
CTGAACTTCGGCAGCCCATACAGCACCCGTGTTGCTGCCCCCATTGTCCGCGTCACAAAC
CAACAGGCATGGACAAACAGGCCTATGAACAGGAAGCCCAGAATGTATCGGATGTACAGA
AGTCCGGATGTTCCAAAGGGTTGTGAAGGCCCATGTAAGGTACAGTCTTTTGAGTCCAGA
CATGATGTTGTTCATATTGGTAAGGTAATGTGTATTTCGGATGTTACGCGTGGAGTCGGT
TTGACCCATCGTATAGGTAAACGTTTTTGTGTCAAGTCAGTTTATGTTTTAGGTAAGATA
TGGATGGATGAAAATATAAAGACCAGGAACCATACGAATTCGGTTATTTTCTTTTTAGTC
CGCGATCGACGTCCTGTTGACAAACCACAAGATTTTGGTGAAGTATTTAATATGTTTGAC
AACGAGCCCAGTACAGCAACTGTGAAGAATAGTCATAGGGACCGTTATCAGGTGTTGAGG
AAATGGCATGCAACCGTTACGGGTGGTCAATATGCTCGTAAGGAACAGGCTTTGGTCAAG
AAGTTTGTCAGAGTTAACAATTATGTTGTTTACAATCAACAGGAAGCAGGAAAATACGAG
AATCATACGGAAAATGCGTTAATGCTTTATATGGCTTGTACCCATGCTAGCAATCCTGTT
TATGCTACGTTGAAGATTAGGATATATTTTTATGACTCTGTAACGAATTGA
>NC_011804
ATGTCGAAGCGAGCTGCAGATATCGTCATTTCTACGCCCGCGTCGAAAGTACGCCGGCGT
CTGAACTTCGGCAGCCCATACACCAACCGTGTTGCTGCCCCCATTGTCCGCGTCACAAAA
CAACAGGCATGGACAAACAGGCCTATGAACAGGAAGCCCAGAATGTATCGGATGTACAGA
AGTCCGGATGTTCCAAAGGGTTGTGAAGGCCCATGTAAGGTACAGTCTTTTGAGTCCAGA
CATGATGTTGTTCATATTGGTAAGGTAATGTGTATTTCTGATGTTATGCGTGGTGTCGGT
TTGACCCATCGTATTGGTAAACGTTTTTGTGTCAAGTCAGTTTATGTTTTAGGTAAGATA
TGGATGGATGAAAATATTAAGACCAAGAATCACACGAATTCGGTGATGTTCTTTTTAGTC
CGCGATCGACGTCCTGTTGACAAACCTCACGATTTTGGTGAGGTATTCAATATGTTTGAC
AACGAACCCAGTACAGCAACTGTGAAGAATAGTCATAGGGACCGTTACCAGGTGTTGAGG
AAATGGCATGCAACCGTTACGGGTGGTCAATATGCTAGTAAGGAACAGGCTTTGGTCAAG
AAGTTTGTCAGAGTTAACAATTATGTTGTTTACAATCAACAGGAAGCAGGAAAATACGAG
AATCACACCGAGAATGCATTGATGCTTTACATGGCTTGTACTCATGCTAGCAACCCAGTG
TACGCTACCCTTAAGAGTCCTATTTATTTTTATGACTATGTAGCGAACTAA
>EU365613
ATGTCGAAGCGAGCTGCAGATATCGTCATTTCTACGCCCGCGTCGAAAGTACGCCGGCGT
CTGAACTTCGGCAGCCCATACACCAACCGTGTTGCTGCCCCCATTGTCCGCGTCACAAAA
CAACAGGCATGGACAAACAGGCCTATGAACAGGAAGCCCAGAATGTATCGGATGTACAGA
AGTCCGGATGTTCCAAAGGGTTGTGAAGGCCCATGTAAGGTACAGTCTTTTGAGTCCAGA
CATGATGTTGTTCATATTGGTAAGGTAATGTGTATTTCTGATGTTATGCGTGGTGTCGGT
TTGACCCATCGTATTGGTAAACGTTTTTGTGTCAAGTCAGTTTATGTTTTAGGTAAGATA
TGGATGGATGAAAATATTAAGACCAAGAATCACACGAATTCGGTGATGTTCTTTTTAGTC
CGCGATCGACGTCCTGTTGACAAACCTCACGATTTTGGTGAGGTATTCAATATGTTTGAC
AACGAACCCAGTACAGCAACTGTGAAGAATAGTCATAGGGACCGTTACCAGGTGTTGAGG
AAATGGCATGCAACCGTTACGGGTGGTCAATATGCTAGTAAGGAACAGGCTTTGGTCAAG
AAGTTTGTCAGAGTTAACAATTATGTTGTTTACAATCAACAGGAAGCAGGAAAATACGAG
AATCACACCGAGAATGCATTGATGCTTTACATGGCTTGTACTCATGCTAGCAACCCAGTG
TACGCTACCCTTAAGAGTCCTATTTATTTTTATGACTATGTAGCGAACTAA
>FJ218487
ATGTCGAAGCGAGCTGCAGATATCGTCATTTCTACGCCCGCGTCGAAAGTACGCCGGCGT
CTGAACTTCGGCAGCCCATACACCAACCGTGTTGCTGCCCCCATTGTCCGCGTCACAAAA
CAACAGGCATGGACAAACAGGCCTATGAACAGGAAGCCCAGAATGTATCGGATGTACAGA
AGTCCGGATGTTCCAAAGGGTTGTGAAGGCCCATGTAAGGTACAGTCTTTTGAGTCCAGA
CATGATGTTGTTCATATTGGTAAGGTAATGTGTATTTCTGATGTTACTCGTGGTGTCGGT
TTGACCCATCGTATTGGTAAACGTTTTTGTGTCAAGTCAGTTTATGTTTTAGGTAAGATA
TGGATGGATGAAAATATTAAGACCAACAATCACACGAATTCGGTGATGTTCTTTTTAGTC
CGCGATCGACGTCCTGTTGACAAACCTGAGGATTTTGGTGAGGTATTCAATATGTTTGAC
AACGAACCCAGTACAGCAACTGTGAAGAATAGTCATAGGGACCGTTACCAGGTGTTGAGG
AAATGGCATGCAACCGTTACGGGTGGTCAATATGCTAGTAAGGAACAGGCTTTGGTCAAG
AAGTTTGTCAGAGTTAACAATTATGTTGTTTACAATCAACAGGAAGCAGGAAAATACGAG
AATCACACCGAGAATGCATTGATGCTTTACATGGCTTGTACTCACGCTAGCAACCCTGTT
TATGCTACGTTGAAGATTAGGATATATTTTTATGACTCTGTAACGAATTGA
>EU365615
ATGTCGAAGCGAGCTGCAGATATCGTCATTTCTACGCCCGCGTCGAAAGTACGCCGGCGT
CTGAACTTCGGCAGCCCATACACCAGCCGTGCTGCTGCCCCCATTGTCCGCGTCACAAAA
CAACAAGCATGGACAAACAGGCCTATGAACAGGAAGCCCAGAATGTATCGGATGTACAGA
AGTCCGGATGTTCCAAAGGGTTGTGAAGGCCCATGTAAGGTACAGTCTTTTGAGTCCAGA
CATGATGTTGTTCATATTGGTAAGGTAATGTGTATTTCTGATGTTACGCGTGGAGTCGGT
TTGACCCATCGTATTGGTAAACGTTTTTGTGTCAAGTCAGTTTATGTTTTAGGTAAGATA
TGGATGGATGAAAATATTAAGACCAAGAATCACACGAATTCGGTGATGTTCTTTTTAGTC
CGCGATCGACGTCCTGTTGACAAACCTCAGGATTTTGGTGAGGTATTCAATATGTTTGAC
AACGAACCCAGTACAGCAACTGTGAAGAATAGTCATAGGGACCGTTACCAGGTGTTGAGG
AAATGGCATGCAACCGTTACGGGTGGTCAATATGCTAGTAAGGAACAGGCTTTGGTCAAG
AAGTTTGTCAGAGTTAACAATTATGTTGTTTACAATCAACAGGAAGCAGGGAAATACGAG
AATCATACGGAAAATGCGTTAATGCTTTATATGGCTTGTACTCACGCTAGCAGACCTGTT
TATGCTACGCCGAAGATTAGGATATATTTTTATGACTCTGTCACGAATTGA
>AJ002459
ATGTCGAAGCGAGCTGCAGATATCGTCATTTCTACGCCCGCGTCGAAAGTACGCCGGCGT
CTGAACTTCGGCAGCCCATACACCAACCGTGTTGCTGCCCCCATTGTCCGCGTCACAAAA
CAACAGGCATGGACAAACAGGCCTATGAACAGGAAGCCCAGAATGTATCGGATGTACAGA
AGTCCGGATGTTCCAAAGGGTTGTGAAGGCCCATGTAAGGTACAGTCTTTTGAGTCCAGA
CATGATGTTGTTCATATTGGTAAGGTAATGTGTATTTCTGATGTTACTCGTGGTGTCGGT
TTGACCCATCGTATTGGTAAACGTTTTTGTGTCAAGTCAGTTTATGTTTTAGGTAAGATA
TGGATGGATGAAAATATTAAGACCAAGAATCACACGAATTCGGTGATGTTCTTTTTAGTC
CGCGATCGACGTCCTGTTGACAAACCTCAGGATTTTGGTGAGGTATTCAATATGTTTGAC
AACGAACCCAGTACAGCAACTGTGAAGAATAGTCATAGGGACCGTTACCAGGTGTTGAGG
AAATGGCATGCAACCGTTACGGGTGGTCAATATGCTAGTAAGGAACAGGCTTTGGTCAAG
AAGTTTGTCAGAGTTAACAATTATGTTGTTTACAATCAACAGGAAGCAGGGAAATACGAG
AATCATACGGAAAATGCGTTAATGCTTTATATGGCTTGTACTCACGCTAGCAACCCTGTT
TATGCTACGTTGGAGATTAGGATATATTTTTATGACTCTGTAACGAATTGA
>NC_004607
ATGTCGAAGCGAGCTGCAGATATCGTCATTTCTACGCCCGCGTCGAAAGTACGTCGGCGT
CTGAACTTCGGCAGCCCATACACCAACCGTGTTGCTGCCCCCATTGTCCGCGTCACAAAA
CAACAGGCATGGACAAACAGGCCTATGAACAGGAAGCCCAGAATGTATCGGATGTACAGA
AGTCCGGATGTTCCAAGGGGTTGTGAAGGCCCATGTAAGGTACAATCTTTTGAGTCCAGA
CATGATGTTGTTCATATTGGTAAGGTAATGTGTATTTCTGATGTTACTCGTGGTGTCGGT
TTGACCCATCGTATTGGTAAACGTTTTTGTGTCAAGTCAGTTTATGTTTTAGGTAAGATA
TGGATGGATGAAAATATTAAGACCAAGAATCATACGAATTCGGTGATGTTCTTTTTAGTC
CGCGATCGACGTCCTGTTGACAAACCTCAGGATTTTGGTGAGGTATTCAATATGTTTGAC
AACGAACCCAGTACAGCAACTGTGAAGAATAGTCATAGGGACCGTTACCAGGTGTTGAGG
AAATGGCATGCAACCGTTACGGGTGGTCAATATGCTAGTAAGGAACAAGCTTTGGTCAAG
AAGTTTGTCAGAGTTAACAATTATGTTGTTTACAATCAACAGGAAGCAGGGAAATACGAG
AATCATACGGAAAATGCGTTAATGCTTTATATGGCTTGTACTCACGCTAGCAACCCTGTT
TATGCTACGTTGAAGATTAGGATATATTTTTATGACTCTGTAACGAATTGA
>AJ002447
ATGTCGAAGCGAGCTGCAGATATCGTCATTTCTACGCCCGCGTCGAAAGTACGTCGGCGT
CTGAACTTCGGCAGCCCATACACCAACCGTGTTGCTGCCCCCATTGTCCGCGTCACAAAA
CAACAGGCATGGACAAACAGGCCTATGAACAGGAAGCCCAGAATGTATCGGATGTACAGA
AGTCCGGATGTTCCAAGGGGTTGTGAAGGCCCATGTAAGGTACAATCTTTTGAGTCCAGA
CATGATGTTGTTCATATTGGTAAGGTAATGTGTATTTCTGATGTTACTCGTGGTGTCGGT
TTGACCCATCGTATTGGTAAACGTTTTTGTGTCAAGTCAGTTTATGTTTTAGGTAAGATA
TGGATGGATGAAAATATTAAGACCAAGAATCATACGAATTCGGTGATGTTCTTTTTAGTC
CGCGATCGACGTCCTGTTGACAAACCTCAGGATTTTGGTGAGGTATTCAATATGTTTGAC
AACGAACCCAGTACAGCAACTGTGAAGAATAGTCATAGGGACCGTTACCAGGTGTTGAGG
AAATGGCATGCAACCGTTACGGGTGGTCAATATGCTAGTAAGGAACAAGCTTTGGTCAAG
AAGTTTGTCAGAGTTAACAATTATGTTGTTTACAATCAACAGGAAGCAGGGAAATACGAG
AATCATACGGAAAATGCGTTAATGCTTTATATGGCTTGTACTCACGCTAGCAACCCTGTT
TATGCTACGTTGAAGATTAGGATATATTTTTATGACTCTGTAACGAATTGA
>AJ002458
ATGTCGAAGCGAGCTGCAGATATCGTCATTTCTACGCCCGCGTCGAAAGTACGTCGGCGT
CTGAACTTCGGCAGCCCATACACCAACCGTGTTGCTGCCCCCATTGTCCGCGTCACAAAA
CAACAGGCATGGACAAACAGGCCTATGAACAGGAAGCCCAGAATGTATCGGATGTACAGA
AGTCCGGATGTTCCAAGGGGTTGTGAAGGCCCATGTAAGGTACAATCTTTTGAGTCCAGA
CATGATGTTGTTCATATTGGTAAGGTAATGTGTATTTCTGATGTTACTCGTGGTGTCGGT
TTGACCCATCGTATTGGTAAACGTTTTTGTGTCAAGTCAGTTTATGTTTTAGGTAAGATA
TGGATGGATGAAAATATTAAGACCAAGAATCATACGAATTCGGTGATGTTCTTTTTAGTC
CGCGATCGACGCCCTGTTGACAAACCTCAGGATTTTGGTGAGGTATTCAATATGTTTGAC
AACGAACCCAGTACAGCAACTGTGAAGAATAGTCATAGGGACCGTTACCAGGTGTTGAGG
AAATGGCATGCAACCGTTACGGGTGGTCAATATGCTAGTAAGGAACAAGCTTTGGTCAAG
AAGTTTGTCAGAGTTAACAATTATGTTGTTTACAATCAACAGGAAGCAGGGAAATACGAG
AATCATACGGAAAATGCGTTAATGCCTTATATGGCTTGTACTCACGCTAGCAACCTTGTT
TATGCTACGTTGAAGATTAGGATATATTTTTATGACTCTGTAACGAATTGA
>KJ868820
ATGTCGAAGCGAGCTGGCGATATGGTCATTTTTACGCCCGCGTGGAAAGTACGCCGGCGT
TTGAACTTCGGCAGCCCATACACCAGCCGTGCTGCTGTCCCAATTGTCCGCGTCACAAAA
CAACAAGCATGGACAAACAGGCCTATGAACAGGAAGCCCAGAATGTATCGGATGTACAGA
AGTCCGGATGTTCCAAAGGGTTGTGAAGGCCCATGTAAGGTACAATCTTTTGAGTCGAGA
CATGATGTCGTTCATATTGGTAAGGTAATGTGTATTTCTGATGTTACTCGTGGTGTCGGT
TTGACCCATCGTATTGGTAAACGTTTTTGTGTCAAGTCAGTTTATGTTTTAGGTAAGATA
TGGATGGATGAAAATATAAAGACCAAGAATCACACGAATTCGGTGATGTTCTTTTTAGTC
CGCGATCGACGCCCTGTTGACAAACCTCAGGATTTTGGTGAGGTATTTAATATGTTTGAC
AATGAACCCAGTACAGCGACTGTGAAGAATAGTCATAGGGACCGTTACCAAGTGTTGAGG
AAATGGCATGCAACCGTTACGGGTGGTCAATATGCATCGAAGGAACAGGCTTTGGTCAAG
AAGTTTGTCAGAGTTAACAATTATGTTGTTTACAATCAACAGGAAGCAGGAAAACACGAG
AATCATACGGAAAATGCGTTAATGCTTTATATGGCTTGTACTCACGCTAGCAACCCTGTT
TATGCTACGTTGAAGATTAGGATATATTTTTATGACTCTGTAACGAATTGA
>EU384573
ATGTCGAAGCGAGCTGCCGATATCGTCATTTCTACGCCCGCGTCGAAAGTACGCCGGCGT
CTGAACTTCGGCAGCCCATACACCAGCCGTGCTGCTGCCCCCATTGTCCGCGTCACAAAA
CAACAAGCATGGACAAACAGGCCTATGAACAGGAAGCCCAGAATGTATCGGATGTACAGA
AGTCCGGATGTTCCAAAGGGTTGTGAAGGCCCATGTAAGGTACAATCTTTTGAGTCGAGA
CATGATGTCGTTCATATTGGTAAGGTAATGTGTATTTCTGATGTTACTCGTGGTGTCGGT
TTGACCCATCGTATTGGTAAACGTTTTTGTGTCAAGTCAGTTTATGTTTTAGGTAAGATA
TGGATGGATGAAAATATAAAGACCAAGAATCACACGAATTCGGTGATGTTCTTTTTAGTC
CGCGATCGACGTCCTGTTGACAAACCTCAGGACTTTGGTGAGGTATTTAATATGTTTGAC
ATTGAACCCAGTACAGCGACTGTGAAGAATAGTCATAGGGACCGTTACCAGGTGTTGAGG
AAATGGCATGCAACCGTTACGGGTGGTCAATATGCATCGAAGGAACAGGCTTTGGTGAAG
AAGTTTATCAGAGTTAACAATTATGTTGTTTACAATCAACAGGAAGCAGGAAAATACGAG
AATCATACAGAAAATGCGTTAATGCTTTATATGGCTTGTACTCACGCTAGCAACCCTGTT
TATGCTACGTTGAAGATTAGGATATATTTTTATGACTCTGTAACGAATTGA
>JN807763
ATGTCGAAGCGAGCTGCAGGTATCGTCATTTCTACGCCCGCGTCGAAAGTACGTCGTCGT
CTAAACTTCGGCAGCCCATACACCAACCGTTTTGCTGTATTAATTGTCCGCGTCACAAAA
CAACAGGCATGGACAAACAGGCCTATGAACAGGAAGCCCAGAATGTATCGGATGTACAGA
AGTCCGGATGTTCCAAAGGGTTGTGAAGGCCCATGTAAGGTACAGTCGTTTGAGTCGAGA
CAGATTCGTCAATGTATTGGTAAGGTAATGTGTATTTCGGATGTTACGCGTGGAGTCGGT
TTGACCCATCGTATAGGTAAGCGTTTTTGTGTCAAGTCAGTTTATGTTTTAGGTAAGATA
TGGATGGACGAGAACATCAAGACCAAGAACCATACGCATTCGGTGATGTTCTTTTTAGTC
CGCGATCGACGTCCTGTTGACAAACCTCAGGATTTTGGTGAGGTATTCAATATGTTTGAC
AACGAACCCAGTACAGCAACTGTGAAGAATAGTCATAGGGACCGTTATCAGGTGTTGAGG
AAATGGCATGCAACCGTTACGGGTGGTCAATATGCGAGTAAGGAACAGGCCTTGGTCAAG
AAGTTTGTCAGAGTTAATAATTATGTTGTTTACAATCAACAGGAAGCAGGAAAATACGAG
AATCATACTGAAAATGCGTTAATGCTTTATATGGCTTGTACCCACGCTAGCAACCCTGTT
TATGCTACGTTGAAGATTAGGATATATTTTTATGACTCTGTATCGAATTGA
>JN880418
ATGTCGAAGCGAGCTGCAGGTATCGTCATTTCTACGCCCGCGTCGAAAGTACGTCGTCGT
CTAAACTTCGGCAGCCCATACACCAACCGTTTTGCTGTATTAATTGTCCGCGTCACAAAA
CAACAGGCATGGACAAACAGGCCTATGAACAGGAAGCCCAGAATGTATCGGATGTACAGA
AGTCCGGATGTTCCAAAGGGTTGTGAAGGCCCATGTAAGGTACAGTCGTTTGAGTCGAGA
CAGATTCGTCAATGTATTGGTAAGGTAATGTGTATTTCGGATGTTACGCGTGGAGTCGGT
TTGACCCATCGTATAGGTAAGCGTTTTTGTGTCAAGTCAGTTTATGTTTTAGGTAAGATA
TGGATGGACGAGAACATCAAGACCAAGAACCATACGCATTCGGTGATGTTCTTTTTAGTC
CGCGATCGACGTCCTGTTGACAAACCTCAGGATTTTGGTGAGGTATTCAATATGTTTGAC
AACGAACCCAGTACAGCAACTGTGAAGAATAGTCATAGGGACCGTTATCAGGTGTTGAGG
AAATGGCATGCAACCGTTACGGGTGGTCAATATGCGAGTAAGGAACAGGCCTTGGTCAAG
AAGTTTGTCAGAGTTAATAATTATGTTGTTTACAATCAACAGGAAGCAGGAAAATACGAG
AATCATACTGAAAATGCGTTAATGCTTTATATGGCTTGTACCCACGCTAGCAACCCTGTT
TATGCTACGTTGAAGATTAGGATATATTTTTATGACTCTGTATCGAATTGA
>AY765257
ATGTCGAAGCGAGCTGCCGATATCGTCATTTCTACGCCCGCGTCGAAAGTACGCCGGCGT
CTGAACTTCGGCAGCCCATACACCAGCCGTGCTGCTGCCCCCATTGTCCGCGTCACAAAA
CAACAGGCATGGACAAACAGGCCTATGAACAGGAAGCCCAGAATGTATCGGATGTACAGA
AGTCCGGATGTTCCAAGGGGATGTGAGGGTCCCTGTAAGGTACAGTCGTTTGAATCTCGA
CACGATGTTGTCCATATTGGTAAGGTAATGTGTATTTCTGATGTTACGCGTGGAGTCGGT
TTGACCCATCGTATAGGTAAGCGTTTTTGTGTCAAGTCAGTTTATGTTTTAGGTAAGATA
TGGATGGACGAGAACATCAAGACCAAGAACCATACGAATTCGGTGATGTTTTTCCTTGTT
CGTGATCGACGACCGACAGATAAACCACAAGATTTTGGTGAAGTATTTAATATGTTTGAT
AACGAGCCCAGTACGGCCACCGTTAAGAACATGCATAGGGATCGGTACCAGGTGTTGAGG
AAATGGCATGCAACCGTTACTGGTGGTCAATATGCATCGAAGGAACAGGCGTTGGTTAAG
AAGTTTATCAGGGTTAACAATTATGTTGTTTACAACCAGCAGGAGGCAGGAAAATACGAG
AATCACACCGAGAATGCATTGATGCTTTATATGGCTTGTACCCATGCTAGTAACCCAGTT
TATGCTACGCTTAAGATTCGGATATATTTTTATGACTCTGTAACGAATTGA
>EU365614
ATGTCGAAGCGAGCTGCAGATATCGTCATTTCTACGCCCGCGTCGAAAGTACGCCGGCGT
CTGAACTTCGGCAGCCCATACACCAGCCGTGCTGCTGCCCCCATTGTCCGCGTCACAAAA
CAACAAGCATGGACAAACAGGCCTATGAACAGGAAGCCCAGAATGTACCGGATGTACAGA
AGTCCGGATGTTCCAAAGGGTTGTGAAGGCCCATGTAAGGTACAGTCGTTTGAATCTCGA
CACGATGTCGTTCATATTGGTAAGGTAATGTGTATTTCGGATGTTACACGTGGAGTCGGT
TTGACCCATCGTATAGGTAAACGTTTTTGTGTCAAGTCAGTTTATGTTTTAGGTAAGATA
TGGATGGACGAGAACATCAAGACCAAGAACCATACGAATTCGGTGATGTTTTTCCTTGTT
CGCGATCGACGACCGGTAGATAAACCTCAGGATTTTGGTGAGGTATTTAACATGTTTGAC
AACGAACCCAGTACAGCAACTGTGAAGAATAGTCATAGGGACCGTTACCAGGTGTTGAGG
AAATGGCATGCAACCGTTACGGGTGGTCAATATGCATCGAAGGAACAGGCTTTAGTCAAG
AAGTTTGTCAGAGTTAACAATTATGTTGTTTACAATCAACAGGAAGCAGGGAACTACGAG
AATCATACGGAAAATGCGTTAATGCTTTACATGGCTTGTACTCACGCTAGAACCCTTGTC
TCCGCTGCGCCGAAGATTCGGATATATTTTTATGACTCTGTAACGAATTGA
>EU365616
ATGTCGAAGCGAGCTGCCGATATCGTCATTTCTACGCCCGCGTCGAAAGTACGCCGGCGT
CTGAACTTCGGCAGCCCATACACCAGCCGTGCTGCTGCCCCCATTGTCCGCGTCACAAAA
CAACAGGCATGGACAAACAGGCCTATGAACAGGAAGCCCAGAATGTATCGGATGTACAGA
AGTCCGGATGTTCCAAAGGGTTGTGAAGGCCCATGTAAGGTACAGTCGTTTGAGTCGAGA
CAGATTCGTCAATGTATTGGTAAGGTAATGTGTATTTCGGATGTTACGCGTGGAGTCGGT
TTGACCCATCGTATAGGTAAGCGTTTTTGTGTCAAGTCAGTTTATGTTTTAGGTAAGATA
TGGATGGACGAGAACATCAAGACCAAGAACCATACGAATTCGGTGATGTTTTTCCTTGTT
CGCGATCGACGACCGGTAGATAAACCTCAGGATTTTGGTGAGGTATTTAACATGTTTGAC
AACGAACCCAGTACAGCAACTGTGAAAAATAGTCATAGGGACCGTTACCAGGTGTTGAGG
AAATGGCATGCAACCGTTACGGGTGGTCAATATGCTAGTAAGGAACAGGCTTTGGTCAAG
AAGTTTGTCAGAGTTAACAATTATGTTGTTTACAATCAACAGGAAGCAGGGAAATACGAG
AATCATACGGAAAATGCGTTAATGCTTTATATGGCTTGTACTCACGCTAGCAACCCTGTT
TATGCTACGTTGAAGATTAGGATATATTTTTATGACTCTGTAACGAATTGA
>AY765256
ATGTCGAAGCGAGCTGCCGATATCGTCATTTCTACGCCCGCGTCGAAAGTACGCCGGCGT
CTGAACTTCGGCAGCCCATACACCAGCCGTGCTGCTGCCCCCATTGTCCGCGTCACAAAA
CAACAGGCATGGACAAACAGGCCTATGAACAGGAAGCCCAGGATGTACAGGATGTACAGA
AGTCCAGATGTTCCTAGAGGATGTGAAGGTCCATGTAAGGTTCAGTCGTTTGAGTCCAGA
CATGATATTCAGCATTTAGGTAAAGTAATGTGTGTTAGTGATGTTACTCGTGGTACTGGG
CTGACCCATAGAGTTGGTAAGAGATTTTGTGTCAAGTCTGTTTATGTGTTGGGTAAGATA
TGGATGGATGAGAACATTAAGACGAAGAATCACACGAATAGTGTGATGTTTTTCTTGGTT
AGAGATCGTAGACCTGTTGATAAACCTCAAGATTTTGGAGAGGTATTTAATATGTTTGAT
AATGAGCCCAGTACGGCGACTGTGAAGAATGTTCATCGTGATAGGTATCAAGTTCTGCGT
AAATGGTATGCAACTGTCACCGGTGGACAATACGCTTCAAAGGAACAGGCTTTGGTCAAG
AAGTTTGTCAGAGTTAACAATTATGTTGTTTACAATCAACAGGAAGCAGGAAAATACGAG
AATCATACGGAAAATGCGTTAATGCTTTATATGGCTTGTACTCACGCTAGCAACCCTGTT
TATGCTACGTTGAAGATTAGGATATATTTTTATGACTCTGTAACGAATTGA
>AY765253
ATGTCGAAGCGAGCTGCCGATATCGTCATTTCTACGCCCGCGTCGAAAGTACGCCGGCGT
CTGAACTTCGGCAGCCCATACACCAGCCGTGCTGCTGCCCCCATTGTCCGCGTCACAAAA
CAACAGGCATGGACAAACAGGCCTATGAACAGGAAGCCCAGGATGTACAGGATGTACAGA
AGTCCAGATGTTCCTAGAGGATGTGAAGGTCCATGTAAGGTTCAGTCGTTTGAGTCCAGA
CATGATATTCAGCATATAGGTAAAGTAATGTGTGTTAGTGATGTTACTCGTGGTACTGGG
CTGACCCTTAGAGTTGGTAAGAGATTTTGTGTCAAGTCTGTTTATGTGTTGGGTAAGATA
TGGATGGATGAGAACATTAAGACGAAGAATCACACGAATAGTGTGATGTTTTTCTTGGTT
AGAGATCGTAGACCTGTTGATAAACCTCAAGATTTTGGAGAGGTATTTAATATGTTTGAT
AATGAGCCCAGTACGGCGACTGTGAAGAATGTTCATCGTGATAGGTATCAAGTTCTGCGC
AAATGGTATGCAACTGTCACCGGTGGACAATACGCTTCAAAGGAACAGGCTTTGGTCAAG
AAGTTTGTCAGAGTTAACAATTATGTTGTTTACAATCAACAGGAAGCAGGAAAATACGAG
AATCATACGGAAAATGCGTTAATGCTTTATATGGCTTGTACTCACGCTAGCAACCCTGTT
TATGCTACGTTGAAGATTAGGATATATTTTTATGACTCTGTAACGAATTGA
>KT390455
ATGTCGAAGCGAGCTGCAGATATCGTCATTTCTACTCCCGCGTCGAAAGTACGTCGGCGT
CTGAACTTCGGCAGCCCATACACCAACCGTGTTGCTGCCCCCATTGTCCGCGTCACAAAA
CAACAGGCATGGACAAACAGGCCTATGAACAGGAAGCCCAGAATGTATCGGATGTACAGA
AGTCCTGATGTTCCAAGGGGTTGTGAAGGCCCATGTAAGGTACAGTCTTTTGAGTCCAGA
CACGATGTTGTTCATATTGGTAAGGTAATGTGTATTTCTGATGTTACTCGTGGTGTCGGT
TTGACCCATCGTATTGGTAAACGTTTTTGTGTCAAGTCAGTTTATGTTTTAGGTAAGATC
TGGATGGATGAAAATATAAAGACCAAGAACCACACTTACAGTGTTATGTTTTTTCTTGTT
CGGGATCGTAGTCCTGTTGACAAGCCACAGGAGCATGGAGAGGTATTTAACATGGTGGAC
AATGAGCCCAGTACGGCTACGCTGAAGAATGTTCATTGTGATAGGTATCAGGTTCTTCGG
AAATGGCATGCACCTGTTACTGGTGGACAACATGCGTCAAAGGAACAAGCCCTTCTGAAG
AAGTTTGTTAGCGTTCATAATCATGTTGTATATAACCAGCAAGAGGCTGGCAAGTATGAG
AATCATTCTGAGAATGCTTTAATGTTGTATATGGCATGTACTCACGCGTCTAATCCAGTG
TATGCTACTTTGAAGATACGGATCTATTTCTATGATTCCGTAACGAATTAA
