# Supplementary material for: Gene Overlapping as a Modulator of Begomovirus Evolution
Source: Microorganisms. 2022 Feb 4;10(2):366. doi: 10.3390/microorganisms10020366 (PMC8875319; doi:10.3390/microorganisms10020366)
Supplement: Supplementary file 1 [file microorganisms-10-00366-s001.zip › File S1/Cotton_leaf_curl_Multan_virus/DNA_AC4.fasta]

>JN807763
CTAATTCCTTAATGATTCTAAGAGCCTCTGACTTACTTCCTGCGTTAAGTGCTGCGGCGT
AAGCGTCGTTGGCTGTCTGTTGTCCTCCCCTTGCTGATCTTCCATCGATCTGAAACTCTC
CCCACTCGAGAGTGTCCCCGTCCTTGTCGATGTAGGACTTGACATCTGAGCTTGATTTAG
CTCCCTGAATGTTCGGATGGAAATGTGCTGACCTGCTTGGGGAGACCAGGTCGAAGAATC
GCTGATTCTGGCACTTGTATTTCCCTTGGAACTGGATGAGCACGTGCAGATGAGGTTCCC
CAT
>JN880418
CTAATTCCTTAATGATTCTAAGAGCCTCTGACTTACTTCCTGCGTTAAGTGCTGCGGCGT
AAGCGTCGTTGGCTGTCTGTTGTCCTCCCCTTGCTGATCTTCCATCGATCTGAAACTCTC
CCCACTCGAGAGTGTCCCCGTCCTTGTCGATGTAGGACTTGACATCTGAGCTTGATTTAG
CTCCCTGAATGTTCGGATGGAAATGTGCTGACCTGCTTGGGGAGACCAGGTCGAAGAATC
GCTGATTCTGGCACTTGTATTTCCCTTGGAACTGGATGAGCACGTGCAGATGAGGTTCCC
CAT
>JQ963625
CTAGTTCCTTAATGACTCTAAGAGCCTCTGACTTACTTCCCGCGTTAAGCGCTGCGGCGT
AAGCGTCGTTGGCTGTCTGTTGTCCTCCTCTTGCTGATCTTCCATCGATCTGAAGCTCTC
CCCACTCGAGAGTGTCCCCGTCCTTGTCGATGTAGTCCTTGACATCTGAGCTTGATTTAG
CTCCCTGAATGTTCGGATGGAAATGTGCTGACCTGGTTGGGGATACCAGGTCGAAGAATC
TGTTATTCGTGCAGATGAGTTTGCCCTCGAACTGGATGAGCACATGGAGATGAGGGCTCC
CAT
>GU574208
CTAGTTCCTTAATGACTCTAAGAGCCTCTGACTTACTTCCCGCGTTAAGCACTGCGGCGT
AAGCGTCGTTGGCTGTCTGTTGTCCTCCTCTTGCTGATCTTCCATCGATCTGAAACTCTC
CCCACTCGAGAGTGTCCCCGTCCTTGTCGATGTAGTCCTTGACATCTGAGCTTGATTTAG
CTCCCTGAATGTTCGGATGGAAATGTGCTGACCTGGTTGGGGATACCAGGTCGAAGAATC
TGTTATTCGTGCAGATGAGTTTGCCCCCGAACTGGATGAGCACATGGAGATGAGGGCTCC
CAT
>JX286656
CTAGTTCCTTAATGACTCTAAGGGCCTCTGACTTACTTCCCGCGTTAAGCGCTGCGGCGT
AAGCGTCGTTGGCTGTCTGTTGTCCTCCTCTTGCTGATCTTCCATCGATCTGAAACTCTC
CCCACTCGAGAGTGTCCCCGTCCTTGTCGATGTAGTCCTTGACATCTGAGCTTGATTTAG
CTCCCTGAATGTTCGGATGGAAATGTGCTGACCTGGTTGGGGATACCAGGTCGAAGAATC
TGTTATTCGTGCAGATGAGTTTGCCCTCGAACTGGATGAGCACATGGAGATGAGGGCTCC
CAT
>JQ963629
CTAGTTCCTTAATGACTCTAAGAGCCTCTGACTTACTTCCCGCGTTAAGCGCTGCGGCGT
AAGCGTCGTTGGCTGTCTGTTGTCCTCCTCTTGCTGATCTTCCATCGATCTGAAACTCTC
CCCACTCGAGAGTGTCCCCGTCCTTGTCGATGTAGTCCTTGACATCTGAGCTTGATTTAG
CTCCCTGAATGTTCGGATGGAAATGTGCTGACCTGGTTGGGGATACCAGGTCGAAGAATC
TGTTATTCGTGCAGATGAGTTCGCCCTCGAACTGGATGAGCACATGGAGATGAGGGCTCC
CAT
>JX286660
CTAGTTCCTTAATGACTCTAAGAGCCTCTGACTTACTTCCCGCGTTAAGCGCTGCGGCGT
AAGCGTCGTTGGCTGTCTGTTGTCCTCCTCTTGCTGATCTTCCATCGATCTGAAACTCTC
CCCACTCGAGAGTGTCCCCGTCCTTGTCGATGTAGTCCTTGACATCTGAGCTTGATTTAG
CTCCCTGAATGTTCGGATGGAAATGTGCTGACCTGGTTGGGGATACCAGGTCGAAGAATC
TGTTATTCGTGCAGATGAGTTTGCCCTCGAACTGGATGAGCACATGGAGATGAGGGCTCC
CAT
>JX286662
CTAGTTCCTTAATGACTCTAAGAGCCTCTGACTTACTTCCCGCGTTAAGCGCTGCGGCGT
AAGCGTCGTTGGCTGTCTGTTGTCCTCCTCTTGCTGATCTTCCATCGATCTGAAACTCTC
CCCACTCGAGAGTGTCCCCGTCCTTGTCGATGTAGTCCTTGACATCTGAGCTTGATTTAG
CTCCCTGAATGTTCGGATGGAAATGTGCTGACCTGGTTGGGGATACCAGGTCGAAGAATC
TGTTATTCGTGCAGATGAGTTTGCCCTCGAACTGGATGAGCACATGGAGATGAGGGCTCC
CAT
>JX286664
CTAGTTCCTTAATGACTCTAAGAGCCTCTGACTTACTTCCCGCGTTAAGCGCTGCGGCGT
AAGCGTCGTTGGCTGTCTGTTGTCCTCCTCTTGCTGATCTTCCATCGATCTGAAACTCTC
CCCACTCGAGAGTGTCCCCGTCCTTGTCGATGTAGTCCTTGACATCTGAGCTTGATTTAG
CTCCCTGAATGTTCGGATGGAAATGTGCTGACCTGGTTGGGGATACCAGGTCGAAGAATC
TGTTATTCGTGCAGATGAGTTTGCCCTCGAACTGGATGAGCACATGGAGATGAGGGCTCC
CAT
>JX861210
CTAGTTCCTTAATGACTCTAAGAGCCTCTGACTTACTTCCCGCGTTAAGCGCTGCGGCGT
AAGCGTCGTTGGCTGTCTGTTGTCCTCCTCTTGCTGATCTTCCATCGATCTGAAACTCTC
CCCACTCGAGAGTGTCCCCGTCCTTGTCGATGTAGTCCTTGACATCTGAGCTTGATTTAG
CTCCCTGAATGTTCGGATGGAAATGTGCTGACCTGGTTGGGGATACCAGGTCGAAGAATC
TGTTATTCGTGCAGATGAGTTTGCCCTCGAACTGGATGAGCACATGGAGATGAGGGCTCC
CAT
>KC171654
CTAGTTCCTTAATGACTCTAAGAGCCTCTGACTTACTTCCCGCGTTAAGCGCTGCGGCGT
AAGCGTCGTTGGCTGTCTGTTGTCCTCCTCTTGCTGATCTTCCATCGATCTGAAACTCTC
CCCACTCGAGAGTGTCCCCGTCCTTGTCGATGTAGTCCTTGACATCTGAGCTTGATTTAG
CTCCCTGAATGTTCGGATGGAAATGTGCTGACCTGGTTGGGGATACCAGGTCGAAGAATC
TGTTATTCGTGCAGATGAGTTTGCCCTCGAACTGGATGAGCACATGGAGATGAGGGCTCC
CAT
>JQ424826
CTAGTTCCTTAATGACTCTAAGAGCCTCTGACTTACTTCCCGCGTTAAGCGCTGCGGCGT
AAGCGTCGTTGGCTGTCTGTTGTCCTCCTCTTGCTGATCTTCCATCGATCTGAAACTCTC
CCCACTCGAGAGTGTCCCCGTCCTTGTCGATGTAGTCCTTGACATCTGAGCTTGATTTAG
CTCCCTGAATGTTCGGATGGAAATGTGCTGACCTGGTTGGGGATACCAGGTCGAAGAATC
TGTTATTCGTGCAGATGAGTTTGCCCTCGAACTGGATGAGCACATGGAGATGAGGGCTCC
CAT
>JX286658
CTAGTTCCTTAATGACTCTAAGAGCCTCTGACTTACTTCCCGCGTTAAGCGCTGCGGCGT
AAGCGTCGTTGGCTGTCTGTTGTCCTCCTCTTGCTGATCTTCCATCGATCTGAAACTCTC
CCCACTCGAGAGTGTCCCCGTCCTTGTCGATGTAGTCCTTGACATCTGAGCTTGATTTAG
CTCCCTGAATGTTCGGATGGAAATGTGCTGACCTGGTTGGGGATACCAGGTCGAAGAATC
TGTTATTCGTGCAGATGAGTTTGCCCTCGAACTGGATGAGCACATGGAGATGAGGGCTCC
CAT
>JQ963631
CTAGTTCCTTAATGACTCTAAGAGCCTCTGACTTACTTCCCGCGTTAAGCGCTGCGGCGT
AAGCGTCGTTGGCTGTCTGTTGTCCTCCTCTTGCTGATCTTCCATCGATCTGAAACTCTC
CCCACTCGAGAGTGTCCCCGTCCTTGTCGATGTAGTCCTTGACATCTGAGCTTGATTTAG
CTCCCTGAATGTTCGGATGGAAATGTGCTGACCTGGTTGGGGATACCAGGTCGAAGAATC
TGTTATTCGTGCAGATGAGTTTGCCCTCGAACTGGATGAGCACATGGAGATGAGGGCTCC
CAT
>JQ963627
CTAGTTCCTTAATGACTCTAAGAGCCTCTGACTTACTTCCCGCGTTAAGCGCTGCGGCGT
AAGCGTCGTTGGCTGTCTGTTGTCCTCCTCTTGCTGATCTTCCATCGATCTGAAACTCTC
CCCACTCGAGAGTGTCCCCGTCCTTGTCGATGTAGTCCTTGACATCTGAGCTTGATTTAG
CTCCCTGAATGTTCGGATGGAAATGTGCTGACCTGGTTGGGGATACCAGGTCGAAGAATC
TGTTATTCGTGCAGATGAGTTTGCCCTCGAACTGGATGAGCACATGGAGATGAGGGCTCC
CAT
>JQ317603
CTAGTTCCTTAATGACTCTAAGAGCCTCTGACTTACTTCCCGCGTTAAGCGCTGCGGCGT
AAGCGTCGTTGGCTGTCTGTTGTCCTCCTCTTGCTGATCTTCCATCGATCTGAAACTCTC
CCCACTCGAGAGTGTCCCCGTCCTTGTCGATGTAGTCCTTGACATCTGAGCTTGATTTAG
CTCCCTGAATGTTCGGATGGAAATGTGCTGACCTGGTTGGGGATACCAGGTCGAAGAATC
TGTTATTCGTGCAGATGAGTTTGCCCTCGAACTGGATGAGCACATGGAGATGAGGGCTCC
CAT
>JN968573
CTAGTTCCTTAATGACTCTAAGAGCCTCTGACTTACTTCCCGCGTTAAGCGCTGCGGCGT
AAGCGTCGTTGGCTGTCTGTTGTCCTCCTCTTGCTGATCTTCCATCGATCTGAAACTCTC
CCCACTCGAGAGTGTCCCCGTCCTTGTCGATGTAGTCCTTGACATCTGAGCTTGATTTAG
CTCCCTGAATGTTCGGATGGAAATGTGCTGACCTGGTTGGGGATACCAGGTCGAAGAATC
TGTTATTCGTGCAGATGAGTTTGCCCTCGAACTGGATGAGCACATGGAGATGAGGGCTCC
CAT
>GQ503175
CTAGTTCCTTAATGACTCTAAGAGCCTCTGACTTACTTCCCGCGTTAAGCGCTGCGGCGT
AAGCGTCGTTGGCTGTCTGTTGTCCTCCTCTTGCTGATCTTCCATCGATCTGAAACTCTC
CCCACTCGAGAGTGTCCCCGTCCTTGTCGATGTAGTCCTTGACATCTGAGCTTGATTTAG
CTCCCTGAATGTTCGGATGGAAATGTGCTGACCTGGTTGGGGATACCAGGTCGAAGAATC
TGTTATTCGTGCAGATGAGTTTGCCCTCGAACTGGATGAGCACATGGAGATGAGGGCTCC
CAT
>FJ770370
CTAGTTCCTTAATGACTCTAAGAGCCTCTGACTTACTTCCCGCGTTAAGCGCTGCGGCGT
AAGCGTCGTTGGCTGTCTGTTGTCCTCCTCTTGCTGATCTTCCATCGATCTGAAACTCTC
CCCACTCGAGAGTGTCCCCGTCCTTGTCGATGTAGTCCTTGACATCTGAGCTTGATTTAG
CTCCCTGAATGTTCGGATGGAAATGTGCTGACCTGGTTGGGGATACCAGGTCGAAGAATC
TGTTATTCGTGCAGATGAGTTTGCCCTCGAACTGGATGAGCACATGGAGATGAGGGCTCC
CAT
>GQ924756
CTAGTTCCTTAATGACTCTAAGAGCCTCTGACTTACTTCCCGCGTTAAGCGCTGCGGCGT
AAGCGTCGTTGGCTGTCTGTTGTCCTCCTCTTGCTGATCTTCCATCGATCTGAAACTCTC
CCCACTCGAGAGTGTCCCCGTCCTTGTCGATGTAGTCCTTGACATCTGAGCTTGATTTAG
CTCCCTGAATGTTCGGATGGAAATGTGCTGACCTGGTTGGGGATACCAGGTCGAAGAATC
TGTTATTCGTGCAGATGAGTTTGCCCTCGAACTGGATGAGCACATGGAGATGAGGGCTCC
CAT
>JQ943408
CTAGTTCCTTAATGACTCTAAGAGCCTCTGACTTACTTCCCGCGTTAAGCGCTGCGGCGT
AAGCGTCGTTGGCTGTCTGTTGTCCTCCTCTTGCTGATCTTCCATCGATCTGAAACTCTC
CCCACTCGAGAGTGTCCCCGTCCTTGTCGATGTAGTCCTTGACATCTGAGCTTGATTTAG
CTCCCTGAATGTTCGGATGGAAATGTGCTGACCTGGTTGGGGATACCAGGTCGAAGAATC
TGTCATTCGTGCAGATGAGTTTGCCCTCGAACTGGATGAGCACATGGAGATGAGGGCTCC
CAT
>EF465535
CTAGTTCCTTAATGACTCTAAGAGCCTCTGACTTACTTCCCGCGTTAAGCGCTGCGGCGT
AAGCGTCGTTGGCTGTCTGCTGTCCTCCTCTTGCTGATCTTCCATCGATCTGAAACTCTC
CCCACTCGAGAGTGTCCCCGTCCTTGTCGATGTAGTCCTTGACATCTGAGCTTGATTTAG
CTCCCTGAATGTTCGGATGGAAATGTGCTGACCTGGTTGGGGATACCAGGTCGAAGAATC
TGTTATTCGTGCAGATGAGTTTGCCCTCGAACTGGATGAGCACATGGAGATGAGGGCTCC
CAT
>KX068709
CTAGTTCCTTAATGACTCTAAGAGCCTCTGACTTACTTCCCGCGTTAAGCGCTGCGGCGT
AGGCGTCGTTGGCTGTCTGTTGTCCTCCTCTTGCTGATCTTCCATCGATCTGAAACTCTC
CCCACTCGAGAGTGTCCCCGTCCTTGTCGATGTAGTCCTTGACATCTGAGCTTGATTTAG
CTCCCTGAATGTTCGGATGGAAATGTGCTGACCTGGTTGGGGATACCAGGTCGAAGAATC
TGTTATTCGTGCAGATGAATTTGCCCTCGAACTGGATGAGCACATGGAGATGAGGGCTCC
CAT
>NC_004607
CTAGTTCCTTAATGACTCTAAGAGCCTCTGATTTACTTCCTGCGTTAAGTGCTTCGGCGT
AAGCGTCGTTGGCTGTCTGCTGTCCTCCTCTTGCTGATCTTCCATCGATCTGAAACTCTC
CCCACTCGAGAGTGTCCCCGTCCTTGTCGATGTAGGCCTTGACATCTGAGCTTGATTTAG
CTCCCTGAATGTTCGGATGGAAATGTGCTGATCTGGTTGGGGATACCAGGTCGAAGAATC
TGTTATTCGTGCAGACGAATTTGCCCTCGAACTGGATGAGCACATGGAGATGAGGGCTCC
CAT
>AJ002458
CTAGTTCCTTAATGACTCTAAGAGCCTCTGATTTACTTCCTGCGTTAAGTGCTTCGGCGT
AAGCGTCGTTGGCTGTCTGCTGTCCTCCTCTTGCTGATCTTCCATCGATCTGAAACTCTC
CCCACTCGAGAGTGTCCCCGTCCTTGTCGATGTAGGCCTTGACATCTGAGCTTGATTTAG
CTCCCTGAATGTTCGGATGGAAATGTGCTGATCTGGTTGGGGATACCAGGTCGAAGAATC
TGTTATTCGTGCAGACGAATTTGCCCTCGAACTGGATGAGCACATGGAGATGAGGGCTCC
CAT
>AJ002447
CTAGTTCCTTAATGACTCTAAGAGCCTCTGATTTACTTCCTGCGTTAAGTGCTTCGGCGT
AAGCGTCGTTGGCTGTCTGCTGTCCTCCTCTTGCTGATCTTCCATCGATCTGAAACTCTC
CCCACTCGAGAGTGTCCCCGTCCTTGTCGATGTAGGCCTTGACATCTGAGCTTGATTTAG
CTCCCTGAATGTTCGGATGGAAATGTGCTGATCTGGTTGGGGATACCAGGTCGAAGAATC
TGTTATTCGTGCAGACGAATTTGCCCTCGAACTGGATGAGCACATGGAGATGAGGGCTCC
CAT
>EU384573
CTAGTTCCTTAATGACTCTAAGAGCCTCTGACTTTCTGCCTGCGTTAAGTGCTGCGGCGT
AAGCGTCGTTGGCCGTCTGCGGGGCTCCTCTTGCTGATCTTCCATCGATATGAAACTCTC
CCGACTCGAGAGTGTCCCCGTCCTTGTCGATGTAGGCCTTGACATCTGAGCTTGATTTAG
CTCCCTGAATGTTCGGATGGAAATGTGCTGACCTGGTTGGGGATACCAGGTCGAAGAATC
TGTTATTCGTGCAGACGAATTTGCCCTCGAACTGGATGAGCACATGGAGATGAGGGCTCC
CAT
>KR135370
CTAGTTCCTTAATGACTCTAAGAGCCTCTGACTTACTGCCTGCGTTAAGTGCTGCGGCGT
AAGCGTCGTTTGCTGTCTGTTGTCCTCCTCTTGCTGATCTTCCATCGATCTGAAACTCTC
CCCATTCGAGAGTGTCCCCGTCCTTGTCGATGTAGGCCTTGACATCTGAGCTTGATTTAG
CTCCCTGAATGTTCGGATGGATATGTGCTGACCTGGTTGGGGATACCAGGTCGAAGAATC
TGTTATTCGTGCAGATGAATTTGCCCTCGAACTGGATGAGCACATGGAGATGAGGGCTCC
CAT
>AY765257
CTAGTTCCTTAATGACTCTAAGAGCCTCTGACTTATTGCCTGCGTTAAGTGCTGCGGCGT
AAGCGTCGTTGGCTGTCTGTCGTCCTCCTCTTGCTGATCTTCCATCGATCTGAAACTCTC
CCCACCCGAGAGTGTCCCCGTCCTTGTCGATGTAGGCCTTGACATCTGAGCTTGATTTAG
CTCCCTGAATGTTCGGATGGAAATGTGCTGTCCTGGTTGGGGATACCAGGTCGAAGAATC
TTTTATTCGTGCATTGGTACTTCCCCTCGAACTGGATGAGCACGTGAAGATGAGGTTCCC
CAT
>AY765253
CTAGTTCCTTAATGACTCTAAGAGCCTCTGACTTATTGCCTGCGTTAAGTGCTGCGGCGT
AAGCGTCGTTGGCTGTCTGTTGTCCTCCTCTTGCTGATCTTCCATCGATCTGAAACTGTC
CCCACTCGAGAGTGTCCCCGTCCTTGTCGATGTAGGCCTTGACATCTGAGCTTGATTTAG
CTCCCTGAATGTTCGGATGGAAATGTGCTGACCTGGTTGGGGATACCAGGTCGAAGAATC
TTTTATTCGTGCATTGGTACTTCCCCTCGAACTGGATGAGCACGTGAAGATGAGGTTCCC
CAT
>AY765256
CTAGTTCCTTAATGACTCTAAGAGCCTCTGACTTATTGCCTGCGTTAAGTGCTGCGGCGT
AAGCGTCGTTGGCTGTCTGTTGTCCTCCTCTTGCTGATCTTCCATCGATCTGAAACTCTC
CCCACTCGAGAGTGTCCCCGTCCTTGTCGATGTAGGCCTTGACATCTGAGCTTGATTTAG
CTCCCTGAATGTTCGGATGGAAATGTGCTGACCTGGTTGGGGATACCAGGTCGAAGAATC
TTTTATTCGTGCATTGGTACTTCCCTTCGAACTGGATGAGCACGTGAAGATGAGGTTCCC
CAT
>AJ002459
CTAGTTCCTTAATGACTCTAAGAGCCTCTGACTTACTGCCTGCGTTAAGTGCTGCGGCGT
AAGCGTCGTTTGCTGTCTGTTGTCCTCCTCTTGCTGATCTTCCATCGATCTGAAACTCTC
CCCATTCGAGAGTGTCCCCGTCCTTGTCGATGTAGGCCTTGACATCTGAGCTTGATTTAG
CTCCCTGAATGTTCGGATGGAAATGTGCTGACCTGGTTGGGGATACCAGGTCGAAGAATC
TGTTATTCGTGCATTGGTACTTGCCCTCGAACTGGATGAGCACGTGAAGATGAGGTTCCC
CAT
>EU365614
CTAGTTCCTTAATGACTCTAAGAGCCTCTGACTTACTGCCTGCGTTAAGTGCTGCGGCGT
AAGCGTCGTTTGCTGTCTGTTGTCCTCCTCTTGCTGATCTTCCATCGATCTGAAACTCTC
CCCATTCGAGAGTGTCCCCGTCCTTGTCGATGTAGTCCTTGACATCTGAGCTTGATTTAG
CTCCCTGAATGTTCGGATGGAAATGTGCTGACCTGGTTGGGGATACCAGGTCGAAGAATC
GCTGATTCTGGCACTTGTATTTCCCCTCGAATTGGATGAGCACGTGAAGATGAGGTTCCC
CAT
>EU365613
CTAGTTCCTTAATGACTCTAAGAGCCTCTGACTTACTGCCTGCGTTAAGTGCTGCGGCGT
AAGCGTCGTTTGCTGTCTGTTGTCCTCCTCTTGCTGATCTTCCATCGATCTGAAACTCTC
CCCATTCGAGAGTGTCCCCGTCCTTGTCGATGTAGTCCTTGACATCTGAGCTTGATTTAG
CTCCCTGAATGTTCGGATGGAAATGTGCTGACCTGGTTGGGGATACCAGGTCGAAGAATC
GCTGATTCTGGCACTTGTATTTCCCCTCGAATTGGATGAGCACGTGAAGATGAGGTTCCC
CAT
>EU365615
CTAGTTCCTTAATGACTCTAAGAGCCTCTGACTTACTGCCTGCGTTAAGTGCTGCGGCGT
AAGCGTCGTTTGCTGTCTGTTGTCCTCCTCTTGCTGATCTTCCATCGATCTGAAACTCTC
CCCATTCGAGAGTGTCCCCGTCCTTGTCGATGTAGTCCTTGACATCTGAGCTTGATTTAG
CTCCCTGAATGTTCGGATGGAAATGTGCTGACCTGGTTGGGGATACCAGGTCGAAGAATC
GCTGATTCTGGCACTTGTATTTCCCCTCGAATTGGATGAGCACGTGAAGATGAGGTTCCC
CAT
>NC_011804
CTAGTTCCTTAATGACTCTAAGAGCCTCTGACTTACTGCCTGCGTTAAGTGCTGCGGCGT
AAGCGTCGTTTGCTGTCTGTTGTCCTCCTCTTGCTGATCTTCCATCGATCTGAAACTCTC
CCCATTCGAGAGTGTCCCCGTCCTTGTCGATGTAGTCCTTGACATCTGAGCTTGATTTAG
CTCCCTGAATGTTCGGATGGAAATGTGCTGACCTGGTTGGGGATACCAGGTCGAAGAATC
GCTGATTCTGGCACTTGTATTTCCCCTCGAATTGGATGAGCACGTGAAGATGAGGTTCCC
CAT
>FJ218487
CTAGTTCCTTAATGACTCTAAGAGCCTCTGACTTACTGCCTGCGTTAAGTGCTGCGGCGT
AAGCGTCGTTTGCTGTCTGTTGACCTCCTCTAGCAGATCGTCCATCGATCTGAAATCGTC
CCCATTCGACGGTGTCCCCGTCCTTGTCGATGTAGTCCTTGACATCTGAGCTTGATTTAG
CTCCCTGAATGTTCGGATGGAAATGTGCTGACCTGGTTGGGGATACCAGGTCGAAGAATC
GCTGATTCTGGCACTTGTATTTCCCCTCGAATTGGATGAGCACGTGAAGATGAGGTTCCC
CAT
>FJ218486
CTAGTTCCTTAATGACTCTAAGAGCCTCTGACTTACTGCCTGCGTTAAGTGCTGCGGCGT
AAGCGTCGTTGGCTGTCTGTTGACCTCCTCTAGCAGATCGTCCATCGATCTGAAATCGTC
CCCATTCGACGGTGTCCCCGTCCTTGTCGATGTAGTCCTTGACATCTGAGCTTGATTTAG
CTCCCTGAATGTTCGGATGGAAATGTGCTGACCTGGTTGGGGATACCAGGTCGAAGAATC
GCTGATTCTGGCACTTGTATTTCCCCTCGAACTGGATGAGCACATGGAGATGAGGTTCCC
CAT
>EU365616
CTAGTTCCTTAATGACTCTAAGAGCCTCTGACTTACTGCCTGCGTTAAGTGCTGCGGCGT
AAGCGTCATTGGCTGTCTGTTGCCCTCCTCTTGCTGACCTTCCGTCGATCTGAAATTGCC
CCCAGTCGAGAATGTCCCCGTCCTTCTCGATGTAGGATTTGACGTCCGAGCTGGATTTAG
CTCCCTGTATGTTCGGATGGAAATGTGCTGACCTGCTTGGGGAGACCAAGTCGAAGAATC
GCATATTCTGGCACTTGAATTTCCATTCGAACTGGATGAGAACATGCAAGTGAGGAGTCC
CAT
