# Supplementary material for: Gene Overlapping as a Modulator of Begomovirus Evolution
Source: Microorganisms. 2022 Feb 4;10(2):366. doi: 10.3390/microorganisms10020366 (PMC8875319; doi:10.3390/microorganisms10020366)
Supplement: Supplementary file 1 [file microorganisms-10-00366-s001.zip › File S1/Cotton_leaf_curl_Multan_virus/DNA_AC2.fasta]

>JN807763
TTAATTGAAATTACACCGAGATTGTTCAGATATTTGAGGACTTGGGTTTTGAATACCCTT
AAGAAAAGACCAGTCTGAGGGTGTAAGGTCGTCCAGATTCGGAAGGTTAGAAAACACTTG
TGCAGATTCAGAGCTTTCCGAGTATTGTAGTTGAACTGGATCCTGATCGTGAATATGTCC
ATGTTCATCGTGAATGGACGGTTGACGTGGCTGATGATCTTGAAATAAAGGGGATTTGGA
ACGTCCCAGATATATGCGCCATTCCCTGCTTGAGCTGCAGTGATGGGTTCCCCTGTGCGA
GAATCCATGCTTGTGACAGTTGATTGAGAGATAATAAGAACACCCGCATTCAAGATCTAC
TCTCCTCCTCCTGTTGCGCCTCTTCGCTTCCCTGTGCTGTACTTTGATTGGTACCTGAGT
ACAGGGGTCCTTCGAGAGTGATGAAGATCGCAT
>JN880418
TTAATTGAAATTACACCGAGATTGTTCAGATATTTGAGGACTTGGGTTTTGAATACCCTT
AAGAAAAGACCAGTCTGAGGGTGTAAGGTCGTCCAGATTCGGAAGGTTAGAAAACACTTG
TGCAGATTCAGAGCTTTCCGAGTATTGTAGTTGAACTGGATCCTGATCGTGAATATGTCC
ATGTTCATCGTGAATGGACGGTTGACGTGGCTGATGATCTTGAAATAAAGGGGATTTGGA
ACGTCCCAGATATATGCGCCATTCCCTGCTTGAGCTGCAGTGATGGGTTCCCCTGTGCGA
GAATCCATGCTTGTGACAGTTGATTGAGAGATAATAAGAACACCCGCATTCAAGATCTAC
TCTCCTCCTCCTGTTGCGCCTCTTCGCTTCCCTGTGCTGTACTTTGATTGGTACCTGAGT
ACAGGGGTCCTTCGAGAGTGATGAAGATCGCAT
>KR135370
TTAATTGAAATTACACCGAGATTGTTCAGATATTTGAGGACTTGGGTTTTGAATACCCTT
AAGAAAAGATTGTTTTGATGGTATAAGGTCGGCCATAATTGAAAGGTTACAAAACACTTG
TGCAGTCCCAGAGCTTTCCGAGTGTTGTAGTTGAACTGGATTTGGATCGGGAGTATGTCC
ATGTTCGTCGTGTATGGACGGTTGACGTGGCTGATAATTTTGAAATAAAGGGGATTTGGA
ATCTCCCAGATATATGCGCCATTCCCTGCTTGAGCTGCACTGATGGGTTCCTCTGTGCGT
GAATCCATGGTTGTGGCAGTTGAGTGACAGATAATAAGAACATCCGCATTCAAGATCTAC
TCTCCTCCTCCTGTTGCGTCTCTTCGCTTCCCTGTGCTGTACTTTGATTGGTACCTGAGT
ACAGGGGTCCTTCAAGTGTGATGAAGATCGCAT
>AY704662
TTAATTGAAATTACACCGAGATTGTTCAGATATTTGAGGACTTGGGTCTTGAATACCCTT
AAGAAAAGACCAGTCTGAGGGTGTAAGGTCGTCCAGATTCGGAAGGTTAGAAAACACTTG
TGCAGTCCCAGAGCTTTCCGAGTGTTGTAGTTGAACTGGATCCTGATCGTGAGTATGTCC
ATGTTCGTCGTGTATGGACGGTTGACGTGGCTGATAATTTTGAAATAAAGGGGATTTGGA
ATCTCCCAGATATATGCGCCATTCCCTGCCTGAGCTGCAGTGATGGGTTCCTCTGTGCGT
GAATCCATGGTTGTGGCAGTTGAGTGACAGATAATAAGAACACCCGCATTCAAGATCTAC
TCTCCTCCTCCTGTTGCGTTTCTTCGCTTCCCTGTGCTGTACTTTGATTGGTACTTGAGT
ACAGGGGTCCTTCAAGTGTGATGAAGATCGCAT
>KF444948
TTAATTGAAATTACACCGAGATTGTTCAGATATTTGAGGACTTGGGTTTTGAATACCCTT
AAGAAAAGACCAGTCTGAGGGTGTAAGGTCGTGCAGATTCGGAAGGTTAGAAAACACTTG
TGCAGTCCCAGAGCTTTCCGAGTGTTGTAGTTGAACTGGATTCGGATCGTGAGTATGTCC
ATATTCGTCGTGAATGGACGGTTGAAGTGGCTGATTATCTTGAAATAAAGGGGATTTGGA
ACCTCCCAGATATATGCGCCATTCCCTGCTTGAGCTGCAGTGATGGGTTCCCCTGTGCGT
GAATCCATGGTTGTGGCAGTTGATTGACAGATAATAAGAACACCCGCATTCAAGATCTAC
TCTCCTCCTCCTGTTGCGTCTCTTCGCTTCCCTGTGCTGTACTTTGATTGGAAGCTGAGT
ACAGTGGTCCTTCGAGAGTGATGAAGATCGCAT
>JX286660
TTAATTGAAATTACACCGAGATTGTTCAGATATTTGAGGACTTGGGTTTTGAATACCCTT
AAGAAAAGACCAGTCTGAGGGTGTAAGGTCGTCCAGATTCGGAAGGTTAGAAAACACTTG
TGCAGTCCCAGAGCTTTCCGAGTGTTGTAGTTGAACTGGATTCGGATCGTGAGTATGTCC
ATATTCGTCGTGAATGGACGGTTGAAGTGGCTGATTATCTTGAAATAAAGGGGATTTGGA
ACCTCCCAGATATATGCGCCATTCCCTGCTTGAGCTGCAGTGATGGGTTCCCCTGTGCGT
GAATCCATGGTTGTGGCAGTTGATTGACAGATAGTAAGAACACCCGCATTCAAGATCTAC
TCTCCTCCTCCTGTTGCGTCTCTTCGCTTCCCTGTGCTGTACTTTGATTGGAAGCTGAGT
ACAGTGGTCCTTCGAGAGTGATGAAGATCGCAT
>JX286664
TTAATTGAAATTACACCGAGATTGTTCAGATATTTGAGGACTTGGGTTTTGAATACCCTT
AAGAAAAGACCAGTCTGAGGGTGTAAGGTCGTCCAGATTCGGAAGGTTAGAAAACACTTG
TGCAGTCCCAGAGCTTTCCGAGTGTTGTAGTTGAACTGGAGTCGGATCGTGAGTATGTCC
ATATTCGTCGTGAATGGACGGTTGAAGTGGCTGATTATCTTGAAATAAAGGGGATTTGGA
ACCTCCCAGATATATGCGCCATTCCCTGCTTGAGCTGCAGTGATGGGTTCCCCTGTGCGT
GAATCCATGGTTGTGGCAGTTGATTGACAGATAATAAGAACACCCGCATTCAAGATCTAC
TCTCCTCCTCCTGTTGCGTCTCTTCGCTTCCCTGTGCTGTACTTTGATTGGAAGCTGAGT
ACAGTGGTCCTTCGAGAGTGATGAAGATCGCAT
>JQ963629
TTAATTGAAATTACACCGAGATTGTTCAGATATTTGAGGACTTGGGTTTTGAATACCCTT
AAGACAAGACCAGTCTGAGGGTGTAAGGTCGTCCAGATTCGGAAGGTTAGAAAACACTTG
TGCAGTCCCAGAGCTTTCCGAGTGTTGTAGTTGAACTGGATTCGGATCGTGAGTATGTCC
ATATTCGTCGTGAATGGACGGTTGAAGTGGCTGATTATCTTGAAATAAAGGGGATTTGGA
ACCTCCCAGATATATGCGCCATTCCCTGCTTGAGCTGCAGTGATGGGTTCCCCTGTGCGT
GAATCCATGGTTGTGGCAGTTGATTGACAGATAATAAGAACACCCGCATTCAAGATCTAC
TCTCCTCCTCCTGTTGCGTCTCTTCGCTTCCCTGTGCTGTACTTTGATTGGAAGCTGAGT
ACAGTGGTCCTTCGAGAGTGATGAAGATCGCAT
>JQ963631
TTAATTGAAATTACACCGAGATTGTTCAGATATTTGAGGATTTGGGTTTTGAATACCCTT
AAGAAAAGACCAGTCTGAGGGTGTAAGGTCGTCCAGATTCGGAAGGTTAGAAAACACTTG
TGCAGTCCCAGAGCTTTCCGAGTGTTGTAGTTGAACTGGATTCGGATCGTGAGTATGTCC
ATATTCGTCGTGAATGGACGGTTGAAGTGGCTGATTATCTTGAAATAAAGGGGATTTGGA
ACCTCCCAGATATATGCGCCATTCCCTGCTTGAGCTGCAGTGATGGGTTCCCCTGTGCGT
GAATCCATGGTTGTGGCAGTTGATTGACAGATAATAAGAACACCCGCATTCAAGATCTAC
TCTCCTCCTCCTGTTGCGTCTCTTCGCTTCCCTGTGCTGTACTTTGATTGGAAGCTGAGT
ACAGTGGTCCTTCGAGAGTGATGAAGATCGCAT
>FJ770370
TTAATTGAAATTACACCGAGATTGTTCAGATATTTGAGGACTTGGGTTTTGAATACCCTT
AAGAAAAGACCAGTCTGAGGGTGTAAGGTCGTCCAGATTCGGAAGGTTAGAAAACACTTG
TGCAGTCCCAGAGCTTTCCGAGTGTTGTAGTTGAACTGGATTCGGATCGTGAGTATGTCC
ATATTCGTCGTGAATGGACGGTTGAAGTGGCTGATTATCTTGAAATAAAGGGGATTTGGA
ACCTCCCAGATATATGCGCCATTCCCTGCTTGAGCTGCAGTGATGGGTTCCCCTGTGCGT
GAATCCATGGTTGTGGCGGTTGATTGACAGATAATAAGAACACCCGCATTCAAGATCTAC
TCTCCTCCTCCTGTTGCGTCTCTTCGCTTCCCTGTGCTGTACTTTGATTGGAAGCTGAGT
ACAGTGGTCCTTCGAGAGTGATGAAGATCGCAT
>JQ424826
TTAATTGAAATTACACCGAGATTGTTCAGATATTTGAGGACTTGGGTTTTGAATACCCTT
AAGAAAAGACCAGTCTGAGGGTGTAAGGTCGTCCAGATTCGGAAGGTTAGAAAACACTTG
TGCAGTCCCAGAGCTTTCCGAGTGTTGTAGTTGAACTGGATTCGGATCGTGAGTATGTCC
ATATTCGTCGTGAATGGACGGTTGAAGTGGCTGATTGTCTTGAAATAAAGGGGATTTGGA
ACCTCCCAGATATATGCGCCATTCCCTGCTTGAGCTGCAGTGATGGGTTCCCCTGTGCGT
GAATCCATGGTTGTGGCAGTTGATTGACAGATAATAAGAACACCCGCATTCAAGATCTAC
TCTCCTCCTCCTGTTGCGTCTCTTCGCTTCCCTGTGCTGTACTTTGATTGGAAGCTGAGT
ACAGTGGTCCTTCGAGAGTGATGAAGATCGCAT
>JX286658
TTAATTGAAATTACACCGAGATTGTTCAGATATTTGAGGACTTGGGTTTTGAATACCCTT
AAGAAAAGACCAGTCTGAGGGTGTAAGGTCGTCCAGATTCGGAAGGTTAGAAAACACTTG
TGCAGTCCCAGAGCTTTCCGAGTGTTGTAGTTGAACTGGATTCGGATCGTGAGTATGTCC
ATATTCGTCGTGAATGGACGGTTGAAGTGGCTGATTGTCTTGAAATAAAGGGGATTTGGA
ACCTCCCAGATATATGCGCCATTCCCTGCTTGAGCTGCAGTGATGGGTTCCCCTGTGCGT
GAATCCATGGTTGTGGCAGTTGATTGACAGATAATAAGAACACCCGCATTCAAGATCTAC
TCTCCTCCTCCTGTTGCGTCTCTTCGCTTCCCTGTGCTGTACTTTGATTGGAAGCTGAGT
ACAGTGGTCCTTCGAGAGTGATGAAGATCGCAT
>HQ455365
TTAATTGAAATTACACCGAGATTGTTCAGATATTTGAGGACTTGGGTTTTGAATACCCTT
AAGAAAAGACCAGTCTGAGGGTGTAAGGTCGTCCAGATTCGGAAGGTTAGAAAGCACTTG
TGCAGTCCCAGAGCTTTCCGAGTGTTGTAGTTGAACTGGATTCGGATCGTGAGTATGTCC
ATATTCGTCGTGAATGGACGGTTGAAGTGGCTGATTATCTTGAAATAAAGGGGATTTGGA
ACCTCCCAGATATATGCGCCATTCCCTGCTTGAGCTGCAGTGATGGGTTCCCCTGTGCGT
GAATCCATGGTTGTGGCAGTTGATTGACAGATAATAAGAACACCCGCATTCAAGATCTAC
TCTCCTCCTCCTGTTGCGTCTCTTCGCTTCCCTGTGCTGTACTTTGATTGGAAGCTGAGT
ACAGTGGTCCTTCGAGAGTGATGAAGATCGCAT
>HQ455353
TTAATTGAAATTACACCGAGATTGTTCAGATATTTGAGGACTTGGGTTTTGAATACCCTT
AAGAAAAGACCAGTCTGAGGGTGTAAGGTCGTCCAGATTCGGAAGGTTAGAAAGCACTTG
TGCAGTCCCAGAGCTTTCCGAGTGTTGTAGTTGAACTGGATTCGGATCGTGAGTATGTCC
ATATTCGTCGTGAATGGACGGTTGAAGTGGCTGATTATCTTGAAATAAAGGGGATTTGGA
ACCTCCCAGATATATGCGCCATTCCCTGCTTGAGCTGCAGTGATGGGTTCCCCTGTGCGT
GAATCCATGGTTGTGGCAGTTGATTGACAGATAATAAGAACACCCGCATTCAAGATCTAC
TCTCCTCCTCCTGTTGCGTCTCTTCGCTTCCCTGTGCTGTACTTTGATTGGAAGCTGAGT
ACAGTGGTCCTTCGAGAGTGATGAAGATCGCAT
>JX861210
TTAATTGAAATTACACCGAGATTGTTCAGATATTTGAGGACTTGGGTTTTGAATACCCTT
AAGAAAAGACCAGTCTGAGGGTGTAAGGTCGTCCAGATTCGGAAGGTTAGAAAACACTTG
TGCAGTCCCAGAGCTTTCCGAGTGTTGTAGTTGAACTGGATTCGGATCGTGAGTATGTCC
ATATTCGTCGTGAATGGACGGTTGAAGTGGCTGATTATCTTGAAATAAAGGGGATTTGGA
ACCTCCCAGATATATGCGCCATTCCCTGCTTGAGCTGCAGTGATGGGTTCCCCTGTGCGT
GAATCCATGGTTGTGGCAGTTGATTGACAGATAATAAGAACACCCGCATTCAAGATCTAC
TCTCCTCCTCCTGTTGCGTCTCTTCGCTTCCCTGTGCTGTACTTTGATTGGAAGCTGAGT
ACAGTGGTCCTTCGAGAGTGATGAAGATCGCAT
>EF465535
TTAATTGAAATTACACCGAGATTGTTCAGATATTTGAGGACTTGGGTTTTGAATACCCTT
AAGAAAAGACCAGTCTGAGGGTGTAAGGTCGTCCAGATTCGGAAGGTTAGAAAACACTTG
TGCAGTCCCAGAGCTTTCCGAGTGTTGTAGTTGAACTGGATTCGGATCGTGAGTATGTCC
ATATTCGTCGTGAATGGACGGTTGAAGTGGCTGATTATCTTGAAATAAAGGGGATTTGGA
ACCTCCCAGATATATGCGCCATTCCCTGCTTGAGCTGCAGTGATGGGTTCCCCTGTGCGT
GAATCCATGGTTGTGGCAGTTGATTGACAGATAATAAGAACACCCGCATTCAAGATCTAC
TCTCCTCCTCCTGTTGCGTCTCTTCGCTTCCCTGTGCTGTACTTTGATTGGAAGCTGAGT
ACAGTGGTCCTTCGAGAGTGATGAAGATCGCAT
>HQ455347
TTAATTGAAATTACACCGAGATTGTTCAGATATTTGAGGACTTGGGTTTTGAATACCCTT
AAGAAAAGACCAGTCTGAGGGTGTAAGGTCGTCCAGATTCGGAAGGTTAGAAAACACTTG
TGCAGTCCCAGAGCTTTCCGAGTGTTGTAGTTGAACTGGATTCGGATCGTGAGTATGTCC
ATATTCGTCGTGAATGGACGGTTGAAGTGGCTGATTATCTTGAAATAAAGGGGATTTGGA
ACCTCCCAGATATATGCGCCATTCCCTGCTTGAGCTGCAGTGATGGGTTCCCCTGTGCGT
GAATCCATGGTTGTGGCAGTTGATTGACAGATAATAAGAACACCCGCATTCAAGATCTAC
TCTCCTCCTCCTGTTGCGTCTCTTCGCTTCCCTGTGCTGTACTTTGATTGGAAGCTGAGT
ACAGTGGTCCTTCGAGAGTGATGAAGATCGCAT
>JQ943408
TTAATTGAAATTACACCGAGATTGTTCAGATATTTGAGGACTTGGGTTTTGAATACCCTT
AAGAAAAGACCAGTCTGAGGGTGTAAGGTCGTCCAGATTCGGAAGGTTAGAAAACACTTG
TGCAGTCCCAGAGCTTTCCGAGTGTTGTAGTTGAACTGGATTCGGATCGTGAGTATGTCC
ATATTCGTCGTGAATGGACGGTTGAAGTGGCTGATTATCTTGAAATAAAGGGGATTTGGA
ACCTCCCAGATATATGCGCCATTCCCTGCTTGAGCTGCAGTGATGGGTTCCCCTGTGCGT
GAATCCATGGTTGTGGCAGTTGATTGACAGATAATAAGAACACCCGCATTCAAGATCTAC
TCTCCTCCTCCTGTTGCGTCTCTTCGCTTCCCTGTGCTGTACTTTGATTGGAAGCTGAGT
ACAGTGGTCCTTCGAGAGTGATGAAGATCGCAT
>KU245932
TTAATTGAAATTACACCGAGATTGTTCAGATATTTGAGGACTTGGGTTTTGAATACCCTT
AAGAAAAGACCAGTCTGAGGGTGTAAGGTCGTCCAGATTCGGAAGGTTAGAAAACACTTG
TGCAGTCCCAGAGCTTTCCGAGTGTTGTAGTTGAACTGGATTCGGATCGTGAGTATGTCC
ATATTCGTCGTGAATGGACGGTTGAAGTGGCTGATTATCTTGAAATAAAGGGGATTTGGA
ACCTCCCAGATATATGCGCCATTCCCTGCTTGAGCTGCAGTGATGGGTTCCCCTGTGCGT
GAATCCATGGTTGTGGCAGTTGATTGACAGATAATAAGAACACCCGCATTCAAGATCTAC
TCTCCTCCTCCTGTTGCGTCTCTTCGCTTCCCTGTGCTGTACTTTGATTGGAAGCTGAGT
ACAGTGGTCCTTCGAGAGTGATGAAGATCGCAT
>HQ455348
TTAATTGAAATTACACCGAGATTGTTCAGATATTTGAGGACTTGGGTTTTGAATACCCTT
AAGAAAAGACCAGTCTGAGGGTGTAAGGTCGTCCAGATTCGGAAGGTTAGAAAACACTTG
TGCAGTCCCAGAGCTTTCCGAGTGTTGTAGTTGAACTGGATTCGGATCGTGAGTATGTCC
ATATTCGTCGTGAATGGACGGTTGAAGTGGCTGATTATCTTGAAATAAAGGGGATTTGGA
ACCTCCCAGATATATGCGCCATTCCCTGCTTGAGCTGCAGTGATGGGTTCCCCTGTGCGT
GAATCCATGGTTGTGGCAGTTGATTGACAGATAATAAGAACACCCGCATTCAAGATCTAC
TCTCCTCCTCCTGTTGCGTCTCTTCGCTTCCCTGTGCTGTACTTTGATTGGAAGCTGAGT
ACAGTGGTCCTTCGAGAGTGATGAAGATCGCAT
>JX286662
TTAATTGAAATTACACCGAGATTGTTCAGATATTTGAGGACTTGGGTTTTGAATACCCTT
AAGAAAAGACCAGTCTGAGGGTGTAAGGTCGTCCAGATTCGGAAGGTTAGAAAACACTTG
TGCAGTCCCAGAGCTTTCCGAGTGTTGTAGTTGAACTGGATTCGGATCGTGAGTATGTCC
ATATTCGTCGTGAATGGACGGTTGAAGTGGCTGATTATCTTGAAATAAAGGGGATTTGGA
ACCTCCCAGATATATGCGCCATTCCCTGCTTGAGCTGCAGTGATGGGTTCCCCTGTGCGT
GAATCCATGGTTGTGGCAGTTGATTGACAGATAATAAGAACACCCGCATTCAAGATCTAC
TCTCCTCCTCCTGTTGCGTCTCTTCGCTTCCCTGTGCTGTACTTTGATTGGAAGCTGAGT
ACAGTGGTCCTTCGAGAGTGATGAAGATCGCAT
>KF766947
TTAATTGAAATTACACCGAGATTGTTCAGATATTTGAGGACTTGGGTTTTGAATACCCTT
AAGAAAAGACCAGTCTGAGGGTGTAAGGTCGTCCAGATTCGGAAGGTTAGAAAACACTTG
TGCAGTCCCAGAGCTTTCCGAGTGTTGTAGTTGAACTGGATTCGGATCGTGAGTATGTCC
ATATTCGTCGTGAATGGACGGTTGAAGTGGCTGATTATCTTGAAATAAAGGGGATTTGGA
ACCTCCCAGATATATGCGCCATTCCCTGCTTGAGCTGCAGTGATGGGTTCCCCTGTGCGT
GAATCCATGGTTGTGGCAGTTGATTGACAGATAATAAGAACACCCGCATTCAAGATCTAC
TCTCCTCCTCCTGTTGCGTCTCTTCGCTTCCCTGTGCTGTACTTTGATTGGAAGCTGAGT
ACAGTGGTCCTTCGAGAGTGATGAAGATCGCAT
>GU574208
TTAATTGAAATTACACCGAGATTGTTCAGATATTTGAGGACTTGGGTTTTGAATACCCTT
AAGAAAAGACCAGTCTGAGGGTGTAAGGTCGTCCAGATTCGGAAGGTTAGAAAACACTTG
TGCAGTCCGAGAGCTTTCCGAGTGTTGTAGTTGAACTGGATTCGGATCGTGAGTATGTCC
ATATTCGTCGTGAATGGACGGTTGAAGTGGCTGATTATCTTGAAATAAAGGGGATTTGGA
ACCTCCCAGATATATGCGCCATTCCCTGCTTGAGCTGCAGTGATGGGTTCCCCTGTGCGT
GAATCCATGGTTGTGGCAGTTGATTGACAGATAATAAGAACACCCGCATTCAAGATCTAC
TCTCTTCCTCCTGTTGCGTCTCTTCGCTTCCCTGTGCTGTACTTTGATTGGAAGCTGAGT
ACAGTGGTCCTTCGAGAGTGATGAAGATCGCAT
>GQ924756
TTAATTGAAATTACACCGAGATTGTTCAGATATTTGAGGACTTGGGTTTTGAATACCCTT
AAGAAAAGACCAGTCTGAGGGTGTAAGGTCGTCCAGATTCGGAAGGTTAGAAAACACTTG
TGCAGTCCGAGAGCTTTCCGAGTGTTGTAGTTGAACTGGATTCGGATCGTGAGTATGTCC
ATATTCGTCGTGAATGGACGGTTGAAGTGGCTGATTATCTTGAAATAAAGGGGATTTGGA
ACCTCCCAGATATATGCGCCATTCCCTGCTTGAGCTGCAGTGATGGGTTCCCCTGTGCGT
GAATCCATGGTTGTGGCAGTTGATTGACAGATAATAAGAACACCCGCATTCAAGATCTAC
TCTCCTCCTCCTGTTGCGTCTCTTCGCTTCCCTGTGCTGTACTTTGATTGGAAGCTGAGT
ACAGTGGTCCTTCGAGAGTGATGAAGATCGCAT
>HQ455349
TTAATTGAAATTACACCGAGATTGTTCAGATATTTGAGGACTTGGGTTTTGAATACCCTT
AAGAAAAGACCAGTCTGAGGGTGTAAGGTCGTCCAGATTCGGAAGGTTAGAAAACACTTG
TGCAGTCCGAGAGCTTTCCGAGTGTTGTAGTTGAACTGGATTCGGATCGTGAGTATGTCC
ATATTCGTCGTGAATGGACGGTTGAAGTGGCTGATTATCTTGAAATAAAGGGGATTTGGA
ACCTCCCAGATATATGCGCCATTCCCTGCTTGAGCTGCAGTGATGGGTTCCCCTGTGCGT
GAATCCATGGTTGTGGCAGTTGATTGACAGATAATAAGAACACCCGCATTCAAGATCTAC
TCTCCTCCTCCTGTTGCGTCTCTTCGCTTCCCTGTGCTGTACTTTGATTGGAAGCTGAGT
ACAGTGGTCCTTCGAGAGTGATGAAGATCGCAT
>KF766955
TTAATTGAAATTACACCGAGATTGTTCAGATATTTGAGGACTTGGGTTTTGAATACCCTT
AAGAAAAGACCAGTCTGAGGGTGTAAGGTCGTCCAGATTCGGAAGGTTAGAAAACACTTG
TGCAGTCCCAGAGCTTTCCGAGTGTTGTAGTTGAACTGGATTCGGATCGTGAGTATGTCC
ATATTCGTCGTGAATGGACGGTTGAAGTGGCTGATTATCTTGAAATAAAGGGGATTTGGA
ACCTCCCAGATATATGCGCCATTCCCTGCTTGAGCTGCAGTGATGGGTTCCCCTGTGCGT
GAATCCATGGTTGTGGCAGTTGATTGACAGATAATAAGAACACCCGCATTCAAGATCTAC
TCTCCTCCTCCTGTTGCGTCTCTTCGCTTCCCTGTGCTGTACTTTGATTGGAAGCTGAGT
ACAGTGGTCCTTCGAGAGTGATGAAGATCGCAT
>KF766949
TTAATTGAAATTACACCGAGATTGTTCAGATATTTGAGGACTTGGGTTTTGAATACCCTT
AAGAAAAGACCAGTCTGAGGGTGTAAGGTCGTCCAGATTCGGAAGGTTAGAAAACACTTG
TGCAGTCCCAGAGCTTTCCGAGTGTTGTAGTTGAACTGGATTCGGATCGTGAGTATGTCC
ATATTCGTCGTGAATGGACGGTTGAAGTGGCTGATTATCTTGAAATAAAGGGGATTTGGA
ACCTCCCAGATATATGCGCCATTCCCTGCTTGAGCTGCAGTGATGGGTTCCCCTGTGCGT
GAATCCATGGTTGTGGCAGTTGATTGACAGATAATAAGAACACCCGCATTCAAGATCTAC
TCTCCTCCTCCTGTTGCGTCTCTTCGCTTCCCTGTGCTGTACTTTGATTGGAAGCTGAGT
ACAGTGGTCCTTCGAGAGTGATGAAGATCGCAT
>KF766945
TTAATTGAAATTACACCGAGATTGTTCAGATATTTGAGGACTTGGGTTTTGAATACCCTT
AAGAAAAGACCAGTCTGAGGGTGTAAGGTCGTCCAGATTCGGAAGGTTAGAAAACACTTG
TGCAGTCCCAGAGCTTTCCGAGTGTTGTAGTTGAACTGGATTCGGATCGTGAGTATGTCC
ATATTCGTCGTGAATGGACGGTTGAAGTGGCTGATTATCTTGAAATAAAGGGGATTTGGA
ACCTCCCAGATATATGCGCCATTCCCTGCTTGAGCTGCAGTGATGGGTTCCCCTGTGCGT
GAATCCATGGTTGTGGCAGTTGATTGACAGATAATAAGAACACCCGCATTCAAGATCTAC
TCTCCTCCTCCTGTTGCGTCTCTTCGCTTCCCTGTGCTGTACTTTGATTGGAAGCTGAGT
ACAGTGGTCCTTCGAGAGTGATGAAGATCGCAT
>JN968573
TTAATTGAAATTACACCGAGATTGTTCAGATATTTGAGGACTTGGGTTTTGAATACCCTT
AAGAAAAGACCAGTCTGAGGGTGTAAGGTCGTCCAGATTCGGAAGGTTAGAAAACACTTG
TGCAGTCCCAGAGCTTTCCGAGTGTTGTAGTTGAACTGGATTCGGATCGTGAGTATGTCC
ATATTCGTCGTGAATGGACGGTTGAAGTGGCTGATTATCTTGAAATAAAGGGGATTTGGA
ACCTCCCAGATATATGCGCCATTCCCTGCTTGAGCTGCAGTGATGGGTTCCCCTGTGCGT
GAATCCATGGTTGTGGCAGTTGATTGACAGATAATAAGAACACCCGCATTCAAGATCTAC
TCTCCTCCTCCTGTTGCGTCTCTTCGCTTCCCTGTGCTGTACTTTGATTGGAAGCTGAGT
ACAGTGGTCCTTCGAGAGTGATGAAGATCGCAT
>HQ455361
TTAATTGAAATTACACCGAGATTGTTCAGATATTTGAGGACTTGGGTTTTGAATACCCTT
AAGAAAAGACCAGTCTGAGGGTGTAAGGTCGTCCAGATTCGGAAGGTTAGAAAACACTTG
TGCAGTCCCAGAGCTTTCCGAGTGTTGTAGTTGAACTGGATTCGGATCGTGAGTATGTCC
ATATTCGTCGTGAATGGACGGTTGAAGTGGCTGATTATCTTGAAATAAAGGGGATTTGGT
ACCTCCCAGATATATGCGCCATTCCCTGCTTGAGCTGCAGTGATGGGTTCCCCTGTGCGT
GAATCCATGGTTGTGGCAGTTGATTGACAGATAATAAGAACACCCGCATTCAAGATCTAC
TCTCCTCCTCCTGTTGCGTCTCTTCGCTTCCCTGTGCTGTACTTTGATTGGAAGCTGAGT
ACAGTGGTCCTTCGAGAGTGATGAAGATCGCAT
>HQ455367
TTAATTGAAATTACACCGAGATTGTTCAGATATTTGAGGACTTGGGTTTTGAATACCCTT
AAGAAAAGACCAGTCTGAGGGTGTAAGGTCGTCCAGATTCGGAAGGTTAGAAAACACTTG
TGCAGTCCCAGAGCTTTCCGAGTGTTGTAGTTGAACTGGATTCGGATCGTGAGTATGTCC
ATATTCGTCGTGAATGGACGGTTGAAGTGGCTGATTATCTTGAAATAAAGGGGATTTGGT
ACCTCCCAGATATATGCGCCATTCCCTGCTTGAGCTGCAGTGATGGGTTCCCCTGTGCGT
GAATCCATGGTTGTGGCAGTTGATTGACAGATAATAAGAACACCCGCATTCAAGATCTAC
TCTCCTCCTCCTGTTGCGTCTCTTCGCTTCCCTGTGCTGTACTTTGATTGGAAGCTGAGT
ACAGTGGTCCTTCGAGAGTGATGAAGATCGCAT
>HQ455363
TTAATTGAAATTACACCGAGATTGTTCAGATATTTGAGGACTTGGGTTTTGAATACCCTT
AAGAAAAGACCAGTCTGAGGGTGTAAGGTCGTCCAGATTCGGAAGGTTAGAAAACACTTG
TGCAGTCCCAGAGCTTTCCGAGTGTTGTAGTTGAACTGGATTCGGATCGTGAGTATGTCC
ATATTCGTCGTGAATGGACGGTTGAAGTGGCTGATTATCTTGAAATAAAGGGGATTTGGT
ACCTCCCAGATATATGCGCCATTCCCTGCTTGAGCTGCAGTGATGGGTTCCCCTGTGCGT
GAATCCATGGTTGTGGCAGTTGATTGACAGATAATAAGAACACCCGCATTCAAGATCTAC
TCTCCTCCTCCTGTTGCGTCTCTTCGCTTCCCTGTGCTGTACTTTGATTGGAAGCTGAGT
ACAGTGGTCCTTCGAGAGTGATGAAGATCGCAT
>KF413618
TTAATTGAAATTACACCGAGATTGTTCAGATATTTGAGGACTTGGGTTTTGAATACCCTT
AAGAAAAGACCAGTCTGAGGGTGTAAGGTCGTCCAGATTCGGAAGGTTAGAAAACACTTG
TGCAGTCCCAGAGCTTTCCGAGTGTTGTAGTTGAACTGGATTCGGATCGTGAGTATGTCC
ATATTCGTCGTGAATGAACGGTTGAAGTGGCTGATTATCTTGAAATAAAGGGGATTTGGA
ACCTCCCAGATATATGCGCCATTCCCTGCTTGAGCTGCAGTGATGGGTCCCCCTGTGCGT
GAATCCATGGTTGTGGCAGTTGATTGACAGATAATAAGAACACCCGCATTCAAGATCTAC
TCTCCTCCTCCTGTTGCGTCTCTTCGCTTCCCTGTGCTGTACTTTGATTGGAAGCTGAGT
ACAGTGGTCCTTCGAGAGTGATGAAGATCGCAT
>KY432574
TTAATTGAAATTACACCGAGATTGTTCAGATATTTGAGGACTTGGGTTTTGAATACCCTT
AAGAAAAGACCAGTCTGAGGGTGTAAGGTCGTCCAGATTCGGAAGGTTAGAAAACACTTG
TGGAGTCCCAGAGCTTTCCGAGTGTTGTAGTTGAACTGGATTCGGATCGTGAGTATGTCC
ATATTCGTCGTGAATGGACGGTTGAAGTGGCTGATTATCTTGAAATAAAGGGGATTTGGA
ACCTCCCAGATATATGCGCCATTCCCTGCTTGAGCTGCAGTGATGGGTTCCCCTGTGCGT
GAATCCATGGTTGTGGCAGTTGATTGACTGATAATAAGAACACCCGCATTCAAGATCTAC
TCTCCTCCTCCTGTTGCGTCTCTTCGCTTCCCTGTGCTGTATTTTGATTGGAAGCTGAGT
ACAGTGGTCCTTCGAGAGTGATGAAGATCGCAT
>JQ317603
TTAATTGAAATTACACCGAGATTGTTCAGATATTTGAGGACTTGGGTTTTGAATACCCTT
AAGAAAAGACCAGTCTGAGGGTGTAAGGTCGTCCAGATTCGGAAGGTTAGAAAACACTTG
TGCAGTCCCAGAGCTTTCCGAGTGTTGTAGTTGAATTGGATTCGGATCGTGAGTATGTCC
ATATTTGTCGTGAATGGACGGTTGAAGTGGCTGATTATCTTGAAATAAAGGGGATTTGGA
ACCTCCCAGATATATGCGCCATTCCCTGCTTGAGCTGCAGTGATGGGTTCCCCTGTGCGT
GAATCCATGGTTGTGGCAGTTGATTGACAGATAATAAGAACACCCGCATTCAAGATCTAC
TCTCCTCCTCCTGTTGCGTCTCTTCGCTTCCCTGTGCTGTACTTTGATTGGAAGCTGAGT
ACAGTGGTCCTTCGAGAGTGATGAAGATCGCAT
>GQ503175
TTAATTGAAATTACACCGAGATTGTTCAGATATTTGAGGACTTGGGTTTTGAATACCCTT
AAGAAAAGACCAGTCTGAGGGTGTAAGGTCGTCCAGATTCGGAAGGTTAGAAAACACTTG
TGCAGTCCCAGAGCTTTCCGAGTGTTGTAGTTGAATTGGATTCGGATCGTGAGTATGTCC
ATATTTGTCGTGAATGGACGGTTGAAGTGGCTGATTATCTTGAAATAAAGGGGATTTGGA
ACCTCCCAGATATATGCGCCATTCCCTGCTTGAGCTGCAGTGATGGGTTCCCCTGTGCGT
GAATCCATGGTTGTGGCAGTTGATTGACAGATAATAAGAACACCCGCATTCAAGATCTAC
TCTCCTCCTCCTGTTGCGTCTCTTCGCTTCCCTGTGCTGTACTTTGATTGGAAGCTGAGT
ACAGTGGTCCTTCGAGAGTGATGAAGATCGCAT
>KC171654
TTAATTGAAATTACACCGAGATTGTTCAGATATTTGAGGACTTGGGTTTTGAATACCCTT
AAGAAAAGACCAGTCTGAGGGTGTAAGGTCGTCCAGATTCGGAAGGTTAGAAAACACTTG
TGCAGTCCCAGAGCTTTCCGAGTGTTGTAGTTGAATTGGATTCGGATCGTGAGTATGTCC
ATATTTGTCGTGAATGGACGGTTGAAGTGGCTGATTATCTTGAAATAAAGGGGATTTGGA
ACCTCCCAGATATATGCGCCATTCCCTGCTTGAGCTGCAGTGATGGGTTCCCCTGTGCGT
GAATCCATGGTTGTGGCAGTTGATTGACAGATAATAAGAACACCCGCATTCAAGATCTAC
TCTCCTCCTCCTGTTGCGTCTCTTCGCTTCCCTGTGCTGTACTTTGATTGGAAGCTGAGT
ACAGTGGTCCTTCGAGAGTGATGAAGATCGCAT
>JX286656
TTAATTGAAATTACACCGAGATTGTTCAGATATTTGAGGACTTGGGTTTTGAATACCCTT
AAGAAAAGACCAGTCTGAGGGTGTAAGGTCGTCCAGATTCGGAAGGTTAGAAAACACTTG
TGCAGTCCCAGAGCTTTCCGAGTGTTGTAGTTGAATTGGATTCGGATCGTGAGTATGTCC
ATATTTGTCGTGAATGGACGGTTGAAGTGGCTGATTATCTTGAAATAAAGGGGATTTGGA
ACCTCCCAGATATATGCGCCATTCCCTGCTTGAGCTGCAGTGATGGGTTCCCCTGTGCGT
GAATCCATGGTTGTGGCAGTTGATTGACAGATAATAAGAACACCCGCATTCAAGATCTAC
TCTCCTCCTCCTGTTGCGTCTCTTCGCTTCCCTGTGCTGTACTTTGATTGGAAGCTGAGT
ACAGTGGTCCTTCGAGAGTGATGAAGATCGCAT
>KY432576
TTAATTGAAATTACACCGAGATTGTTCAGATATTTGAGGACTTGGGTTTTGAATACCCTT
AAGAAAAGACCAGTCTGAGGGTGTAAGGTCGTCCAGATTCGGAAGGTTAGAAAAAACTTG
TGCAGTCCCAGAGCTTTCCGAGTGTTGTAGTTGAATTGGATTCGGATCGTGAGTATGTCC
ATATTCGTCGTGAATGGACGGTTGAAGTGGCTGATTATCTTGAAATAAAGGGGATTTGGA
ACCTCCCAGATATATGCGCCATTCCCTGCTTGAGCTGCAGTGATGGGTTCCCCTGTGCGT
GAATCCATGGTTGTGGCAGTTGATTGACAGATAATAAGAACACCCGCATTCAAGATCTAC
TCTCCTCCTCCTGTTGCGTCTCTTCGCTTCCCTGTGCTGTACTTTGATTGGAAGCTGAGT
ACAGTGGTCCTTCGAGAGTGATGAAGATCGCAT
>KF766953
TTAATTGAAATTACACCGAGATTGTTCAGATATTTGAGGACTTGGGTTTTGAATACCCTT
AAGAAAAGACCAGTCTGAGGGTGTAAGGTCGTCCAGATTCGGAAGGTTAGAAAACACTTG
TGCAGTCCCAGAGCTTTCCGAGTGTTGTAGTTGAATTGGATTCGGATCGTGAGTATGTCC
ATATTCGTCGTGAATGGACGGTTGAAGTGGCTGATTATCTTGAAATAAAGGGGATTTGGA
ACCTCCCAGATATATGCGCCATTCCCTGCTTGAGCTGCAGTGATGGGTTCCCCTGTGCGT
GAATCCATGGTTGTGGCAGTTGATTGACAGATAATAAGAACACCCGCATTCAAGATCTAC
TCTCCTCCTCCTGTTGCGTCTCTTCGCTTCCCTGTGCTGTACTTTGATTGGAAGCTGAGT
ACAGTGGTCCTTCGAGAGTGATGAAGATCGCAT
>JQ963627
TTAATTGAAATTACACCGAGATTGTTCAGATATTTGAGGACTTGGGTTTTGAATACCCTT
AAGAAAAGACCAGTCTGAGGGTGTAAGGTCGTCCAGATTCGGAAGGTTAGAAAACACTTG
TGCAGTCCCAGAGCTTTCCGAGTGTTGTAGTTGAATTGGATTCGGATCGTGAGTATGTCC
ATATTCGTCGTGAATGGACGGTTGAAGTGGCTGATTATCTTGAAATAAAGGGGATTTGGA
ACCTCCCAGATATATGCGCCATTCCCTGCTTGAGCTGCAGTGATGGGTTCCCCTGTGCGT
GAATCCATGGTTGTGGCAGTTGATTGACAGATAATAAGAACACCCGCATTCAAGATCTAC
TCTCCTCCTCCTGTTGCGTCTCTTCGCTTCCCTGTGCTGTACTTTGATTGGAAGCTGAGT
ACAGTGGTCCTTCGAGAGTGATGAAGATCGCAT
>KF766951
TTAATTGAAATTACACCGAGATTGTTCAGATATTTGAGGACTTGGGTTTTGAATACCCTT
AAGAAAAGACCAGTCTGAGGGTGTAAGGTCGTCCAGATTCGGAAGGTTAGAAAACACTTG
TGCAGTCCCAGAGCTTTCCGAGTGTTGTAGTTGAATTGGATTCGGATCGTGAGTATGTCC
ATATTCGTCGTGAATGGACGGTTGAAGTGGCTGATTATCTTGAAATAAAGGGGATTTGGA
ACCTCCCAGATATATGCGCCATTCCCTGCTTGAGCTGCAGTGATGGGTTCCCCTGTGCGT
GAATCCATGGTTGTGGCAGTTGATTGACAGATAATAAGAACACCCGCATTCAAGATCTAC
TCTCCTCCTCCTGTTGCGTCTCTTCGCTTCCCTGTGCTGTACTTTGATTGGAAGCTGAGT
ACAGTGGTCCTTCGAGAGTGATGAAGATCGCAT
>JQ963625
TTAATTGAAATTACGCCGAGATTGTTCAGATATTTGAGGACTTGGGTTTTGAATACCCTT
AAGAAAAGACCAGTCTGAGGGTGTAAGGTCGTCCAGATTCGGAAGGTTAGAAAACACTTG
TGCAGTCCCAGAGCTTTCCGAGTGTTGTAGTTGAATTGGATTCGGATCGTGAGTATGTCC
ATATTCGTCGTGAATGGACGGTTGAAGTGGCTGATTATCTTGAAATAAAGGGGATTTGGA
ACCTCCCAGATATATGCGCCATTCCCTGCTTGAGCTGCAGTGATGGGTTCCCCTGTGCGT
GAATCCATGGTTGTGGCAGTTGATTGACAGATAATAAGAACACCCGCATTCAAGATCTAC
TCTCCTCCTCCTGTTGCGTCTCTTCGCTTCCCTGTGCTGTACTTTGATTGGAAGCTGAGT
ACAGTGGTCCTCCGAGAGTGATGAAGATCGCAT
>KF413616
TTAATTGAAATTACACCGAGATTGTTCAGATATTTGAGGACTTGGGTTTTGAATACCCTT
AAGAAAAGACCAGTCTGAGGGTGTAAGGTCGTCCAGATTCGGAAGGTTAGAAAACACTTG
TGCAGTCCCAGAGCTTTCCGAGTGTTGTAGTTGAACTGGATTCGGATCGTGAGTATGTCC
ATATTCGTCGTGAATGGACGGTTGAAGTGGCTGATTATCTTGAAATAAAGGGGATTTGGA
ACCTCCCAGATATATGCGCCATTCCCTGCTTGAGCTGCAGTGATGGGTTCCCCTGTGCGT
GAATCCATGGTTGTGGCAGTTGATTGACAGATAATAAGAACACCCGCATTCAAGATCTAC
TCTCCTCCTCCTGTTGCGTCTCTTCGCTTCCCTGTGCTGTACTTTGATTGGAAGCTGAGT
ACAGTTGTCCTTCGAGGGTGATGAAGATCGCAT
>FJ218486
TTAATTGAAATTACACCGAGATTGTTCAGATATTTGAGGACTTGGGTTTTGAATACCCTT
AAGAAAAGACCAGTCTGAGGCTGTAAGGTCGTCCAGATTCGGAAGGTTAGAAAACACTTG
TGCAGTCCCAGAGCTTTCCGAGTGTTGTAATTGAACTGGATCCTGATCGTGAGTATGTCC
ATATTCATCGTGAATGGACGGTTGACGTGGCTGATGATCTTGAAATAAAGGGGATTTGGA
ACCTCCCAGATATATGCGCCATTCGCTGCTTGAGCTGCAGTGATGGGTTCCCCTGTGCGT
GAATCCATGGTTGTGGCAGTTGATTGACAGATAATAAGAACACCCGCATTCAAGATCTAC
TCTCCTCCTCCTGTTGCGCTTCTTCGCTTCCCTGTGCTGTACTTTGATTGGTACCTGAGT
ACAGGGGTCTATCAAGTGTGATGAAGATCGCAT
>EU365616
TTAATTGAAATTACACCGAGATTGTTCAGATATTTGAGGACTTGGGTTTTGAATACCCTT
AAGAAAAGACCAGTCTGAGGGTGTAAGGTCGTCCAGATTCGGAAGGTTAGAAAACACTTG
TGCAGTCCCAGAGCTTTCCGAGTGTTGTAGTTGAACTGGATCCTGATCGTGAGTATATCC
ATATTCGTCGTGAATGGACGGTTGACGTGGCTGATGATCTTGAAATAAAGGGGATTTAGG
ACCTCCCAGATATATGCGCCATTCCCTGCTTGAGCTGCAGTGATGGGTTCCCCTGTGCGT
GAATCCATGGTTGTGGCAGTTGATTGACAGATTATAAGAACACCCGCATTCAAGATCTAC
TCTCCTCCTCCTGTTGCGCCTCTTCGCTTCCCTGTGCTGTACTTTGATTGGTACCTGAGT
ACAGGGGTCTATCAAGTGTGATGAAGATCGCAT
>EU365614
TTAATTGAAATTACACCTAGATTGTTCAGATATTTGAGGACTTGGGTTTTGAATACCCTT
AAGAAAAGACCAGTCGGAGGCTGTAAGGTCGTCCAGATTCGGAAGGTTAGAAAACACTTG
TGCAGTCCCAGAGCTTTCCGAGTGTTGTAGTTGAACTGGATCCTGATCGTGAGTATATCC
ATATTCGTCGTGAATGGACGGTTGACGTGGCTGATGATCTTGAAATAGAGGGGATTTGGA
ACCTCCCAGATATATGCGCCATTCCCTGCTTGAGCTGCAGTGATGGGTTCCCCTGTGCGT
GAATCCATGGTTGTGGCAGTTGATTGACAGATAATAAGAACACCCGCATTCAAGATCTAC
TCTCCTCCTCCTGATGCGTCTCTTCGCTTCCCTGTGCTGTACTTTGTTTGGTACCTGAGT
ACAGGGGTCCTTCAAGTGTGATGAAGATCGCAT
>AJ002459
TTAATTGAAATTACACCGAGATTGTTCAGATATTTGAGGACTTGGGTTTTGAATACCCTT
AAGAAAAGACCAGTCTGAGGGTGTAAGGTCGTCCAGATTCGGAAGGTTAGAAAACACTTG
TGCAGTCCCAGAGCTTTCCGAGTGTTGTAGTTGAACTGGATCCTGATCGTGAGTATATCC
ATATTCGTCGTGAATGGACGGTTGACGTGGCTGATGATCTTGAAATAGAGGGGATTTGGA
ACCTCCCAGATATATGCGCCATTCCCTGCTTGAGCTGCAGTGATGGGTTCCCCTGTGCGT
GAATCCATGGTTGTGGCAGTTGATTGACAGATAATAAGAACACCCGCATTCAAGATCTAC
TCTCCTCCTCCTGTTGCGTCTCTTCGCTTCCCTGTGCTGTACTTTGATTGGTACCTGAGT
ACAGGGGTCCTTCAAGTGTGATGAAGATCGCAT
>AY765256
TTAATTGAAATTACACCGAGATTGTTCAGATATTTGAGGACTTGGGTTTTGAATACCCTT
AAGAAAAGACCAGTCTGAGGGTGTAAGGTCGTCCAGATTCGGAAGGTTAGAAAACACTTG
CGCAGTCCCAGAGCTTTCCGAGTGTTGTAGTTGAACTGGATCCTGATCGTGAGTATATCC
ATATTCGTCGTGAATGGACGGTTGACGTGGCTGATGATCTTGAAATAGAGGGGATTTGGA
ACCTCCCAGATATATGCGCCATTCCCTGCTTGAGCTGCAGTGATGGGTTCCCCTGTGCGT
GAATCCATGGTTGTGGCAGTTGATTGACAGATAATAAGAACACCCGCATTCAAGATCTAC
TCTCCTCCTCCTGTTGCGTCTCTTCGCTTTCCTGTGCTGTACTTTGATTGGTACCTGAGT
ACAGGGGTCCTTCGAGAGTGATGAAGATCGCAT
>AJ002458
TTAATTGAAATTACACCGAGATTGTTCAGATATTTGAGGACTTGGGTTTTGAATACCCTT
AAGAAAAGACCAGTCTGAGGGTGTAAGGTCGTCCAGATTCGGAAGGTTAGAAAACACTTG
TGCAGTCCCAGAGCTTTCCGAGTGTTGTAGTTGAACTGGATCCTGATCGTGAGTATATCC
ATATTCGTCGTGAATGGACGGTTGACGTGGCTGATGATCTTGAAATAGAGGGGATTTGGA
ACCTCCCAGATATATGCGCCATTCCCTGCTTGAGCTGCAGTGATGGGTTCCCCTGTGCGT
GAATCCATGGTTGTGGCAGTTGATTGACAGATAATAAGAACACCCGCATTCAAGATCTAC
TCTCCTCCTCCTGTTGCGTCTCTTCGCTTCCCTGTGCTGTACTTTGATTGGTACCTGAGT
ACAGGGGTCCTTCGAGAGTGATGAAGATCGCAT
>NC_004607
TTAATTGAAATTACACCGAGATTGTTCAGATATTTGAGGACTTGGGTTTTGAATACCCTT
AAAAAAAGACCAGTCTGAGGGTGTAAGGTCGTCCAGATTCGGAAGGTTAGAAAACACTTG
TGCAGTCCCAGAGCTTTCCGAGTGTTGTAGTTGAACTGGATCCTGATCGTGAGTATATCC
ATATTCGTCGTGAATGGACGGTTGACGTGGCTGATGATCTTGAAATAGAGGGGATTTGGA
ACCTCCCAGATATATGCGCCATTCCCTGCTTGAGCTGCAGTGATGGGTTCCCCTGTGCGT
GAATCCATGGTTGTGGCAGTTGATTGACAGATAATAAGAACACCCGCATTCAAGATCTAC
TCTCCTCCTCCTGTTGCGTCTCTTCGCTTCCCTGTGCTGTACTTTGATTGGTACCTGAGT
ACAGGGGTCCTTCGAGAGTGATGAAGATCGCAT
>AJ002447
TTAATTGAAATTACACCGAGATTGTTCAGATATTTGAGGACTTGGGTTTTGAATACCCTT
AAAAAAAGACCAGTCTGAGGGTGTAAGGTCGTCCAGATTCGGAAGGTTAGAAAACACTTG
TGCAGTCCCAGAGCTTTCCGAGTGTTGTAGTTGAACTGGATCCTGATCGTGAGTATATCC
ATATTCGTCGTGAATGGACGGTTGACGTGGCTGATGATCTTGAAATAGAGGGGATTTGGA
ACCTCCCAGATATATGCGCCATTCCCTGCTTGAGCTGCAGTGATGGGTTCCCCTGTGCGT
GAATCCATGGTTGTGGCAGTTGATTGACAGATAATAAGAACACCCGCATTCAAGATCTAC
TCTCCTCCTCCTGTTGCGTCTCTTCGCTTCCCTGTGCTGTACTTTGATTGGTACCTGAGT
ACAGGGGTCCTTCGAGAGTGATGAAGATCGCAT
>AY765253
TTAATTGAAATTACACCGAGATTGTTCAGATATTTGAGGACTCAGGTTTTGAATACCCTT
AAGAAAAGACCAGTCTGAGGGTGTAAGGTCGTCCAGATTCGGAAGGTTAGAAAACACTTG
TGCAGTCCCAGAGCTTTCCGAGTGTTGTAGTTGAACTGGATCCTGATCGTGAGTATATCC
ATATTCGTCGTGAATGGACGGTTGACGTGGCTGATGATCTTGAGATAGAGGGGATTTGGA
ACCTCCCAGATATATGCGCCATTCCCTGCTTGAGCTGCAGAGATGGGTTCCCCTGTGCGT
GAATCCATGGTTGTGGCAGTTGATTGACAGATAATAAAAACACCCGCACTCAAGATCTAC
TCTCCTCCTCCTGTTGCGTCTCTTCGCTTCCCTGTGCTGTACTTTGACTGGTACCTGAGT
ACAGGGGTCCTTCGAGAGCGATGAAGATCGCAT
>AY765257
TTAATTGAAATTACACCGAGATTGTTCAGATATTTGAGGACTTTGGTTTTGAATACCCTT
AAGAAAAGACCAGTCTGAGGGTGTAAGGTCGTCCAGATTCGGAAGGTTAGAAAACACTTG
TGCAGTCCCAGAGCTTTCCGAGTGTTGTAGTTGAACTGGATCCGGATCGAGAGTATATCC
ATATTCGTCGTGAATGGACGGTTGACGTGGCTGATGATCTTGAAATAGAGGGGATTTGGA
ACCTCCCAGATATATGCGCCATTCCCTGCTTGAGCTGCAGTGATGGGTTCCCCTGTGCGT
GAATCCATGGTTGTGGCAGTTGATTGACAGATAATAAGAACACCCGCATTCAAGATCTAC
TCTCCTCCTCCTGTTGCGTCTCTTCGCTTCCCTGTGCTGTACTTTGATTGGTACCTGAGT
ACAGGGGTCCTTCGAGAGTGATGAAGATCGCAT
>KT390455
TTAATTGAGATTACTCCTAGATTGTTGAGATACTTGAGGACTTGGGTCTTGAATACCCTT
AAGAAAAGACCAGTCTGAGGGTGTAAGGTCGTCCAGATTCGGAAGGTCAGAAAACACTTG
TGCATCCCCAGAGCTCTCCGAAGGTGTAAGTTGAATTGGATCCTGATTGTTATTATGTCC
ATGTTCGTCGTGAATGGACGGTTGTCGTGGCTGATTATCTTGAAATAAAGGGGATTTGGA
ACCTCCCAGATATATGCGCCATTCCCTGCTTGAGCTGCAGTGATGGGTTCCCCTGTGCGT
GAATCCATGGTTGTGGCAGTTGATTGACAGATAATAAGAACACCCGCATTCAAGATCTAC
TCTCCTCCTCCTGTTGCGTCTCTTCGCTTCCCTGTGCTGTACTTTGATTGGAAGCTGAGT
ACAGTGGTCCTTCGAGGGTGATGAAGATCGCAT
>AY704660
TTAATTGAAATTACACCTAGATTGTTGAGATATTTGAGGACTTGGGTTTTGAATACCCTT
AAGAAAAGACCAGTCTGAGGCTGTAAGGTCGTCCAGATTCGGAAGGTTAGAAAACACTTG
TGCAGTCCCAGAGCTTTCCGAGTGTTGTAGTTGAAATGGATCCTGATCGTGAGTATGTCC
ATGTTCGTCGTGAATGGACGGTTGTCGTGGCTGAGGATCTTGAAATAGAGGGGATTTGGA
ACCTCCCAGATATAGACGCCATTCGTTGCTTGAGCTGCAGTGATGGGTTCCTCTGTGCGT
GAATCCATGGTTGTGGCAGTTGATTGACAGATAATAAGAACACCCGCATTCAAGATCTAC
TCTCCTCCTCCTGTTGCGCCTCTTCGCTTCCCTGTGCTGTACTTTGATTGGTACCTGAGT
ACAGGGGTCCTTCAAGTGTGATGAAGATCGCAT
>NC_011804
TTAAGTGAGATTACACCTAGATTGTTGAGATACTTGAGGACTTGGGTTTTGAATACCCTT
AAGAAAAGACCACTCGGAGGGTGTAAGGCCGTCCAGATTCGGAAGGTTAGAAAACACTTG
TGTATTCCCAGAGCTTTCCGTAGGTTGTAGTCGAAATGGATCCTGAGTGTTCTTATGTCC
ATGTTCGTCCTGAATGGACGGTTGTCGTGGTTGAGGATTTTGAAATAGAGGGGATTTGGA
ACCTTCCACATATAGACGCCATTCTTTGCTTGAGCTGCAGGGATGAGTGCCCCTGTGCGA
GAATCCATGGTTGTGGCAGTTGATTGACAGATAATAAGAACACCCGCATTCAAGATCTAC
TCTCCTCCTCCTGATGCGCCTCTTCGCTTCCCTGTGCTGTACTTTGATTGGTACCTGAGT
ACAGGGGTCCTTCAAGTGTGATGAAGATCGCAT
>EU365613
TTAAGTGAGATTACACCTAGATTGTTGAGATACTTGAGGACTTGGGTTTTGAATACCCTT
AAGAAAAGACCACTCGGAGGGTGTAAGGCCGTCCAGATTCGGAAGGTTAGAAAACACTTG
TGTATTCCCAGAGCTTTCCGTAGGTTGTAGTCGAAATGGATCCTGAGTGTTCTTATGTCC
ATGTTCGTCCTGAATGGACGGTTGTCGTGGTTGAGGATTTTGAAATAGAGGGGATTTGGA
ACCTTCCACATATAGACGCCATTCTTTGCTTGAGCTGCAGGGATGAGTGCCCCTGTGCGA
GAATCCATGGTTGTGGCAGTTGATTGACAGATAATAAGAACACCCGCATTCAAGATCTAC
TCTCCTCCTCCTGATGCGCCTCTTCGCTTCCCTGTGCTGTACTTTGATTGGTACCTGAGT
ACAGGGGTCCTTCAAGTGTGATGAAGATCGCAT
