# Supplementary material for: Gene Overlapping as a Modulator of Begomovirus Evolution
Source: Microorganisms. 2022 Feb 4;10(2):366. doi: 10.3390/microorganisms10020366 (PMC8875319; doi:10.3390/microorganisms10020366)
Supplement: Supplementary file 1 [file microorganisms-10-00366-s001.zip › File S1/Cotton_leaf_curl_Multan_virus/DNA_AC1.fasta]

>KF444948
TCAAGATCTACTCTCCTCCTCCTGTTGCGTCTCTTCGCTTCCCTGTGCTGTACTTTGATT
GGAAGCTGAGTACAGTGGTCCTTCGAGAGTGATGAAGATCGCATTTTTTAGGGCCCAATT
CTTTAATGCTGTGTTTTTTTCCTCGTTGAGGAATTCCTTATAACTGCTGTTGGGACCAGG
ATTGCACAAGAAGATTGTCGGTATCCCGCCTTTAATTTGAACTGGCTTACCGTATTTTGT
GTTGGACTGCCAGTCTCTTTGGGCCCCCATGAACTCTTTAAAGTGTTTGAGGAAATGCGG
GTCGACGTCATCAATGACGTTGTACCAGGCGTCGTTACTGTATACTTTGGGACTCAGGTC
CAGATGTCCGCACAAATAGTTATGTGGTCCCAATGACCTAGCCCACATCGTCTTTCCCGT
ACGACTATCTCCCTCAATTACTATACTCCGAGGTCTAAGGGGCCGCGCAGCGGCATCGAC
AACGTTATCCAACGCCCAAACTTGGAGTTCTTCTGGAACTTGATCGAACGAAGAAAAAGA
AAAAGGAGAAACATAAGGAGCTGGTGGCTCCTGAAAGATCCTGTCTAGATTTGCATTTAA
ATTATGAAATTGTAGTACAAAATCTTTAGGAGCTAGTTCCTTAATGACTCTAAGAGCCTC
TGACTTACTTCCCGCGTTAAGCGCTGCGGCGTAAGCGTCGTTGGCTGTCTGTTGTCCTCC
TCTTGCTGATCTTCCATCGATCTGAAACTCTCCCCACTCGAGAGTGTCCCCGTCCTTGTC
GATGTAGTCCTTGACATCTGAGCTTGATTTAGCTCCCTGAATGTTCGGATGGAAATGTGC
TGACCCGGTTGGGGATACCAGGTCGAAGAATCTGTTATTCGTGCAGATGAGTTTGCCCTC
GAACTGGATGAGCACATGGAGATGAGGGCTCCCATCTTCGTGTAACTCTCTGCAGACTTT
GATGTATTTTTTATTCGAGGGTGTGTTGATTGCTTGAATTTGGGAAAGTACTTCCTCTTT
AGTGAGTGAGCACTGTGGATAAGTGAGGAAATAATTTTTGGCTTGTATTTTAAAACGTTT
GGGGGGAGCCAT
>KF766955
TCAAGATCTACTCTCCTCCTCCTGTTGCGTCTCTTCGCTTCCCTGTGCTGTACTTTGATT
GGAAGCTGAGTACAGTGGTCCTTCGAGAGTGATGAAGATCGCATTTTTTAGGGCCCAATT
CTTTAATGCTGTGTTTTTTTCCTCGTTGAGGAATTCCTTATAACTGCTGTTGGGACCAGG
ATTGCACAAGAAGATTGTTGGTATCCCGCCTTTAATTTGAACTGGCTTACCGTATTTTGT
GTTGGACTGCCAGTCTCTTTGGGCCCCCATGAACTCTTTAAAGTGTTTGAGGAAATGCGG
GTCGACGTCATCAATGACGTTGTACCAGGCGTCGTTACTGTATACTTTGGGACTCAGGTC
CAGATGTCCGCACAAATAGTTATGTGGTCCCAATGACCTAGCCCACATCGTCTTTCCCGT
ACGACTATCTCCCTCAATTACTATACTCCGAGGTCTAAGGGGCCGCGCAGCGGCATCGAC
AACGTTATCCAACGCCCAAACTTGGAGTTCTTCTGGAACTTGATCGAACGAAGAAAAAGA
AAAAGGAGAAACATAAGGAGCTGGTGGCTCCTGAAAGATCCTGTCTAGATTTGCATTTAA
ATTATGAAATTGTAGTACAAAATCTTTAGGAGCTAGTTCCTTAATGACTCTAAGAGCCTC
TGACTTACTTCCCGCGTTAAGCGCTGCGGCGTAAGCGTCGTTGGCTGTCTGTTGTCCTCC
TCTTGCTGATCTTCCATCGATCTGAAACTCTCCCCACTCGAGAGTGTCCCCGTCCTTGTC
GATGTAGTCCTTGACATCTGAGCTTGATTTAGCTCCCTGAATGTTCGGATGGAAATGTGC
TGACCTGGTTGGGGATACCAGGTCGAAGAATCTGTTATTCGTGCAGATGAGTTTGCCCTC
GAACTGGATGAGCACATGGAGATGAGGGCTCCCATCTTCGTGTAACTCTCTGCAGACTTT
GATGTATTTTTTATTCGAGGGTGTGTTGATTGCTTGAATTTGGGAAAGTACTTCCTCTTT
AGTGAGTGAGCACTGTGGATAAGTGAGGAAATAATTTTTGGCTTGTATTTTAAAACGTTT
GGGGGGAGCCAT
>KU245932
TCAAGATCTACTCTCCTCCTCCTGTTGCGTCTCTTCGCTTCCCTGTGCTGTACTTTGATT
GGAAGCTGAGTACAGTGGTCCTTCGAGAGTGATGAAGATCGCATTTTTTAGGGCCCAATT
CTTTAATGCTGTGTTTTTTTCCTCGTTGAGGAATTCCTTATAACTGCTGTTGGGACCAGG
ATTGCACAAGAAGATTGTCGGTATCCCGCCTTTAATTTGAACTGGCTTACCGTATTTTGT
GTTGGACTGCCAGTCTCTTTGGGCCCCCATGAACTCTTTAAAGTGTTTGAGGAAATGCGG
GTCGACGTCATCAATGACGTTGTACCAGGCGTCGTTACTGTATACTTTGGGACTCAGGTC
CAGATGTCCGCACAAATAGTTATGTGGTCCCAATGACCTAGCCCACATCGTCTTTCCCGT
ACGACTATCTCCCTCAATTACTATACTCCGAGGTCTAAGGGGCCGCGCAGCGGCATCGAC
AACGTTATCCAACGCCCAAACTTGAAGTTCTTCTGGAACTTGATCGAACGAAGAAAAAGA
AAAAGGAGAAACATAAGGAGCTGGTGGCTCCTGAAAGATCCTGTCTAGATTTGCATTTAA
ATTATGAAATTGTAGTACAAAATCTTTAGGAGCTAGTTCCTTAATGACTCTAAGAGCCTC
TGACTTACTTCCCGCGTTAAGCGCTGCGGCGTAAGCGTCGTTGGCTGTCTGTTGTCCTCC
TCTTGCTGATCTTCCATCGATCTGAAACTCTCCCCACTCGAGAGTGTCCCCGTCCTTGTC
GATGTAGTCCTTGACATCTGAGCTTGATTTAGCTCCCTGAATGTTCGGATGGAAATGTGC
TGACCTGGTTGGGGATACCAGGTCGAAGAATCTGTTATTCGTGCAGATGAGTTTGCCCTC
GAACTGGATGAGCACATGGAGATGAGGGCTCCCATCTTCGTGTAACTCTCTGCAGACTTT
GATGTATTTTTTATTCGAGGGTGTGTTGATTGCTTGAATTTGGGAAAGTACTTCCTCTTT
AGTGAGTGAGCACTGTGGATAAGTGAGGAAATAATTTTTGGCTTGTATTTTAAAACGTTT
GGGGGGAGCCAT
>JX861210
TCAAGATCTACTCTCCTCCTCCTGTTGCGTCTCTTCGCTTCCCTGTGCTGTACTTTGATT
GGAAGCTGAGTACAGTGGTCCTTCGAGAGTGATGAAGATCGCATTTTTTAGGGCCCAATT
CTTTAATGCTGTGTTTTTTTCCTCGTTGAGGAATTCCTTATAACTGCTGTTGGGACCAGG
ATTGCACAAGAAGATTGTCGGTATCCCGCCTTTAATTTGAACTGGCTTACCGTATTTTGT
GTTGGACTGCCAGTCTCTTTGGGCCCCCATGAACTCTTTAAAGTGTTTGAGGAAATGCGG
GTCGACGTCATCAATGACGTTGTACCAGGCGTCGTTACTGTATACTTTGGGACTCAGGTC
CAGATGTCCGCACAAATAGTTATGTGGTCCCAATGACCTAGCCCACATCGTCTTTCCCGT
ACGACTATCTCCCTCAATTACTATACTCCGAGGTCTAAGGGGCCGCGCAGCGGCATCGAC
AACGTTATCCAACGCCCAAACTTGAAGTTCTTCTGGAACTTGATCGAACGAAGAAAAAGA
AAAAGGAGAAACATAAGGAGCTGGTGGCTCCTGAAAGATCCTGTCTAGATTTGCATTTAA
ATTATGAAATTGTAGTACAAAATCTTTAGGAGCTAGTTCCTTAATGACTCTAAGAGCCTC
TGACTTACTTCCCGCGTTAAGCGCTGCGGCGTAAGCGTCGTTGGCTGTCTGTTGTCCTCC
TCTTGCTGATCTTCCATCGATCTGAAACTCTCCCCACTCGAGAGTGTCCCCGTCCTTGTC
GATGTAGTCCTTGACATCTGAGCTTGATTTAGCTCCCTGAATGTTCGGATGGAAATGTGC
TGACCTGGTTGGGGATACCAGGTCGAAGAATCTGTTATTCGTGCAGATGAGTTTGCCCTC
GAACTGGATGAGCACATGGAGATGAGGGCTCCCATCTTCGTGTAACTCTCTGCAGACTTT
GATGTATTTTTTATTCGAGGGTGTGTTGATTGCTTGAATTTGGGAAAGTACTTCCTCTTT
AGTGAGTGAGCACTGTGGATAAGTGAGGAAATAATTTTTGGCTTGTATTTTAAAACGTTT
GGGGGGAGCCAT
>KF766947
TCAAGATCTACTCTCCTCCTCCTGTTGCGTCTCTTCGCTTCCCTGTGCTGTACTTTGATT
GGAAGCTGAGTACAGTGGTCCTTCGAGAGTGATGAAGATCGCATTTTTTAGGGCCCAATT
CTTTAATGCTGTGTTTTTTTCCTCGTTGAGGAATTCCTTATAACTGCTGTTGGGACCAGG
ATTGCACAAGAAGATTGTCGGTATCCCGCCTTTAATTTGAACTGGCTTACCGTATTTTGT
GTTGGACTGCCAGTCTCTTTGGGCCCCCATGAACTCTTTAAAATGTTTGAGGAAATGCGG
GTCGACGTCATCAATGACGTTGTACCAGGCGTCGTTACTGTATACTTTGGGACTCAGGTC
CAGATGTCCGCACAAATAGTTATGTGGTCCCAATGACCTAGCCCACATCGTCTTTCCCGT
ACGACTATCTCCCTCAATGATTATACTCCGAGGTCTAAGGGGCCGCGCAGCGGCATCGAC
AACGTTATCCAACGCCCAAACTTGAAGTTCTTCTGGAACTTGATCGAACGAAGAAAAAGA
AAAAGGAGAAACATAAGGAGCTGGTGGCTCCTGAAAGATCCTGTCTAGATTTGCATTTAA
ATTATGAAATTGTAGTACAAAATCTTTAGGAGCTAGTTCCTTAATGACTCTAAGAGCCTC
TGACTTACTTCCCGCGTTAAGCGCTGCGGCGTAAGCGTCGTTGGCTGTCTGTTGTCCTCC
TCTTGCTGATCTTCCATCGATCTGAAACTCTCCCCACTCGAGAGTGTCCCCGTCCTTGTC
GATGTAGTCCTTGACATCTGAGCTTGATTTAGCTCCCTGAATGTTCGGATGGAAATGTGC
TGACCTGGTTGGGGATACCCGGTCGAAGAATCTGTTATTCGTGCAGATGAGTTTGCCCTC
GAACTGGATGAGCACATGGAGATGAGGGCTCCCATCTTCGTGTAACTCTCTGCAGACTTT
GATGTATTTTTTATTCGAGGGTGTGTTGATTGCTTGAATTTGGGAAAGTACTTCCTCTTT
AGTGAGTGAGCACTGTGGATAAGTGAGGAAATAATTTTTGGCTTGTATTTTAAAACGTTT
GGGGGGAGCCAT
>KF766945
TCAAGATCTACTCTCCTCCTCCTGTTGCGTCTCTTCGCTTCCCTGTGCTGTACTTTGATT
GGAAGCTGAGTACAGTGGTCCTTCGAGAGTGATGAAGATCGCATTTTTTAGGGCCCAATT
CTTTAATGCTGTGTTTTTTTCCTCGTTGAGGAATTCCTTATAACTGCTGTTGGGACCAGG
ATTGCACAAGAAGATTGTCGGTATGCCGCCTTTAATTTGAACTGGCTTACCGTATTTTGT
GTTGGACTGCCAGTCTCTTTGGGCCCCCATGAACTCTTTAAAGTGTTTGAGGAAATGCGG
GTCGACGTCATCAATGACGTTGTACCAGGCGTCGTTACTGTATACTTTGGGACTCAGGTC
CAGATGTCCGCACAAATAGTTATGTGGTCCCAATGACCTAGCCCACATCGTCTTTCCCGT
ACGACTATCTCCCTCAATTACTATACTCCGAGGTCTAAGGGGCCGCGCAGCGGCATCGAC
AACGTTATCCAACGCCCAAACTTGAAGTTCTTCTGGAACTTGATCGAACGAAGAAAAAGA
AAAAGGAGAAACATAAGGAGCTGGTGGCTCCTGAAAGATCCTGTCTAGATTTGCATTTAA
ATTATGAAATTGTAGTACAAAATCTTTAGGAGCTAGTTCCTTAATGACTCTAAGAGCCTC
TGACTTACTTCCCGCGTTAAGCGCTGCGGCGTAAGCGTCGTTGGCTGTCTGTTGTCCTCC
TCTTGCTGATCTTCCATCGATCTGAAACTCTCCCCACTCGAGAGTGTCCCCGTCCTTGTC
GATGTAGTCCTTGACATCTGAGCTTGATTTAGCTCCCTGAATGTTCGGATGGAAATGTGC
TGACCTGGTTGGGGATACCAGGTCGAAGAATCTGTTATTCGTGCAGATGAGTTTGCCCTC
GAACTGGATGAGCACATGGAGATGAGGGCTCCCATCTTCGTGTAACTCTCTGCAGACTTT
GATGTATTTTTTATTCGAGGGTGTGTTGATTGCTTGAATTTGGGAAAGTACTTCCTCTTT
AGTGAGTGAGCACTGTGGATAAGTGAGGAAATAATTTTTGGCTTGTATTTTAAAACGTTT
GGGGGGAGCCAT
>JN968573
TCAAGATCTACTCTCCTCCTCCTGTTGCGTCTCTTCGCTTCCCTGTGCTGTACTTTGATT
GGAAGCTGAGTACAGTGGTCCTTCGAGAGTGATGAAGATCGCATTTTTTAGGGCCCAATT
CTTTAATGCTGTGTTTTTTTCCTCATTGAGGAATTCCTTATAACTGCTGTTGGGACCAGG
ATTGCACAAGAAGATTGTCGGTATCCCGCCTTTAATTTGAACTGGCTTACCGTATTTTGT
GTTGGACTGCCAGTCTCTTTGGGCCCCCATGAACTCTTTAAAGTGTTTGAGGAAATGCGG
GTCGACGTCATCAACGACGTTGTGCCAGGCGTCGTTACTGTATACTTTGGGACTCAGGTC
CAGATGTCCGCACAAATAGTTATGTGGTCCCAATGACCTAGCCCACATCGTCTTTCCCGT
ACGACTATCTCCCTCAATTACTATACTCCGAGGTCTAAGGGGCCGCGCAGCGGCATCGAC
AACGTTATCCAACGCCCAAACTTGAAGTTCTTCTGGAACTTGATCGAACGAAGAAAAAGA
AAAAGGAGAAACATAAGGAGCTGGTGGCTCCTGAAAGATCCTGTCTAGATTTGCATTTAA
ATTATGAAATTGTAGTACAAAATCTTTAGGAGCTAGTTCCTTAATGACTCTAAGAGCCTC
TGACTTACTTCCCGCGTTAAGCGCTGCGGCGTAAGCGTCGTTGGCTGTCTGTTGTCCTCC
TCTTGCTGATCTTCCATCGATCTGAAACTCTCCCCACTCGAGAGTGTCCCCGTCCTTGTC
GATGTAGTCCTTGACATCTGAGCTTGATTTAGCTCCCTGAATGTTCGGATGGAAATGTGC
TGACCTGGTTGGGGATACCAGGTCGAAGAATCTGTTATTCGTGCAGATGAGTTTGCCCTC
GAACTGGATGAGCACATGGAGATGAGGGCTCCCATCTTCGTGTAACTCTCTGCAGACTTT
GATGTATTTTTTATTCGAGGGTGTGTTGATGGCTTGAATTTGGGAAAGTGCTTCCTCTTT
AGTGAGTGAGCACTGTGGATAAGTGAGGAAATAATTTTTGGCTTGTATTTTAAAACGTTT
GGGGGGAGCCAT
>HQ455347
TCAAGATCTACTCTCCTCCTCCTGTTGCGTCTCTTCGCTTCCCTGTGCTGTACTTTGATT
GGAAGCTGAGTACAGTGGTCCTTCGAGAGTGATGAAGATCGCATTTTTTAGGGCCCAATT
CTTTAATGCTGTGTTTTTTTCCTCGTTGAGGAATTCCTTATAACTGCTGTTGGGACCAGG
ATTGCACAAGAAGATTGTCGGTATTCCGCCTTTAATTTGAACTGGCTTACCGTATTTTGT
GTTGGACTGCCAGTCTCTTTGGGCCCCCATGAACTCTTTAAAGTGTTTGAGGAAATGCGG
GTCGACGTCATCAATGACGTTGTACCAGGCGTCGTTACTGTATACTTTGGGACTCAGGTC
CAGATGTCCGCACAAATAGTTATGTGGTCCCAATGACCTAGCCCACATCGTCTTTCCCGT
ACGACTATCTCCCTCAATTACTATACTCCGAGGTCTAAGGGGCCGCGCAGCGGCATCGAC
AACGTTATCCAACGCCCAAACTTGAAGTTCTTCTGGAACTTGATCGAACGAAGAAAAAGA
AAAAGGAGAAACATAAGGAGCTGGTGGCTCCTGAAAGATCCTGTCTAGATTTGCATTTAA
ATTATGAAATTGTAGTACAAAATCTTTAGGAGCTAGTTCCTTAATGACTCTAAGAGCCTC
TGACTTACTTCCCGCGTTAAGCGCTGCGGCGTAAGCGTCGTTGGCTGTCTGTTGTCCTCC
TCTTGCTGATCTTCCATCGATCTGAAACTCTCCCCACTCGAGAGTGTCCCCGTCCTTGTC
GATGTAGTCCTTGACATCTGAGCTTGATTTAGCTCCCTGAATGTTCGGATGGAAATGTGC
TGACCTGGTTGGGGATACCAGGTCGAAGAATCTGTTATTCGTGCAGATGAGTTTGCCCTC
GAACTGGATGAGCACATGGAGATGAGGGCTCCCATCTTCGTGTAACTCTCTGCAGACTTT
GATGTATTTTTTATTCGAGGGTGTGTTGATGGCTTGAATTTGGGAAAGTGCTTCCTCTTT
AGTGAGTGAGCACTGTGGATAAGTGAGGAAATAATTTTTGGCTTGTATTTTAAAACGTTT
GGGGGGAGCCAT
>GQ924756
TCAAGATCTACTCTCCTCCTCCTGTTGCGTCTCTTCGCTTCCCTGTGCTGTACTTTGATT
GGAAGCTGAGTACAGTGGTCCTTCGAGAGTGATGAAGATCGCATTTTTTAGGGCCCAATT
CTTTAATGCTGTGTTTTTTTCCTCGTTGAGGAATTCCTTATAACTGCTGTTGGGACCAGG
ATTGCACAAGAAGATTGTCGGTATTCCGCCTTTAATTTGAACTGGCTTACCGTATTTTGT
GTTGGACTGCCAGTCTCTTTGGGCCCCCATGAACTCTTTAAAGTGTTTGAGGAAATGCGG
GTCGACGTCATCAATGACGTTGTACCAGGCGTCGTTACTGTATACTTTGGGACTCAGGTC
CAGATGTCCGCACAAATAGTTATGTGGTCCCAATGACCTAGCCCACATCGTCTTTCCCGT
ACGACTATCTCCCTCAATTACTATACTCCGAGGTCTAAGGGGCCGCGCAGCGGCATCGAC
AACGTTATCCAACGCCCAAACTTGAAGTTCTTCTGGAACTTGATCGAACGAAGAAAAAGA
AAAAGGAGAAACATAAGGAGCTGGTGGCTCCTGAAAGATCCTGTCTAGATTTGCATTTAA
ATTATGAAATTGTAGTACAAAATCTTTAGGAGCTAGTTCCTTAATGACTCTAAGAGCCTC
TGACTTACTTCCCGCGTTAAGCGCTGCGGCGTAAGCGTCGTTGGCTGTCTGTTGTCCTCC
TCTTGCTGATCTTCCATCGATCTGAAACTCTCCCCACTCGAGAGTGTCCCCGTCCTTGTC
GATGTAGTCCTTGACATCTGAGCTTGATTTAGCTCCCTGAATGTTCGGATGGAAATGTGC
TGACCTGGTTGGGGATACCAGGTCGAAGAATCTGTTATTCGTGCAGATGAGTTTGCCCTC
GAACTGGATGAGCACATGGAGATGAGGGCTCCCATCTTCGTGTAACTCTCTGCAGACTTT
GATGTATTTTTTATTCGAGGGTGTGTTGATGGCTTGAATTTGGGAAAGTGCTTCCTCTTT
AGTGAGTGAGCACTGTGGATAAGTGAGGAAATAATTTTTGGCTTGTATTTTAAAACGTTT
GGGGGGAGCCAT
>HQ455348
TCAAGATCTACTCTCCTCCTCCTGTTGCGTCTCTTCGCTTCCCTGTGCTGTACTTTGATT
GGAAGCTGAGTACAGTGGTCCTTCGAGAGTGATGAAGATCGCATTTTTTAGGGCCCAATT
CTTTAATGCTGTGTTTTTTTCCTCGTTGAGGAATTCCTTATAACTGCTGTTGGGACCAGG
ATTGCACAAGAAGATTGTCGGTATTCCGCCTTTAATTTGAACTGGCTTACCGTATTTTGT
GTTGGACTGCCAGTCTCTTTGGGCCCCCATGAACTCTTTAAAGTGTTTGAGGAAATGCGG
GTCGACGTCATCAATGACGTTGTACCAGGCGTCGTTACTGTATACTTTGGGACTCAGGTC
CAGATGTCCGCACAAATAGTTATGTGGTCCCAATGACCTAGCCCACATCGTCTTTCCCGT
ACGACTATCTCCCTCAATTACTATACTCCGAGGTCTAAGGGGCCGCGCAGCGGCATCGAC
AACGTTATCCAACGCCCAAACTTGAAGTTCTTCTGGAACTTGATCGAACGAAGAAAAAGA
AAAAGGAGAAACATAAGGAGCTGGTGGCTCCTGAAAGATCCTGTCTAGATTTGCATTTAA
ATTATGAAATTGTAGTACAAAATCTTTAGGAGCTAGTTCCTTAATGACTCTAAGAGCCTC
TGACTTACTTCCCGCGTTAAGCGCTGCGGCGTAAGCGTCGTTGGCTGTCTGTTGTCCTCC
TCTTGCTGATCTTCCATCGATCTGAAACTCTCCCCACTCGAGAGTGTCCCCGTCCTTGTC
GATGTAGTCCTTGACATCTGAGCTTGATTTAGCTCCCTGAATGTTCGGATGGAAATGTGC
TGACCTGGTTGGGGATACCAGGTCGAAGAATCTGTTATTCGTGCAGATGAGTTTGCCCTC
GAACTGGATGAGCACATGGAGATGAGGGCTCCCATCTTCGTGTAACTCTCTGCAGACTTT
GATGTATTTTTTATTCGAGGGTGTGTTGATGGCTTGAATTTGGGAAAGTGCTTCCTCTTT
AGTGAGTGAGCACTGTGGATAAGTGAGGAAATAATTTTTGGCTTGTATTTTAAAACGTTT
GGGGGGAGCCAT
>HQ455349
TCAAGATCTACTCTCCTCCTCCTGTTGCGTCTCTTCGCTTCCCTGTGCTGTACTTTGATT
GGAAGCTGAGTACAGTGGTCCTTCGAGAGTGATGAAGATCGCATTTTTTAGGGCCCAATT
CTTTAATGCTGTGTTTTTTTCCTCGTTGAGGAATTCCTTATAACTGCTGTTGGGACCAGG
ATTGCACAAGAAGATTGTCGGTATTCCGCCTTTAATTTGAACTGGCTTACCGTATTTTGT
GTTGGACTGCCAGTCTCTTTGGGCCCCCATGAACTCTTTAAAGTGTTTGAGGAAATGCGG
GTCGACGTCATCAATGACGTTGTACCAGGCGTCGTTACTGTATACTTTGGGACTCAGGTC
CAGATGTCCGCACAAATAGTTATGTGGTCCCAATGACCTAGCCCACATCGTCTTTCCCGT
ACGACTATCTCCCTCAATTACTATACTCCGAGGTCTAAGGGGCCGCGCAGCGGCATCGAC
AACGTTATCCAACGCCCAAACTTGAAGTTCTTCTGGAACTTGATCGAACGAAGAAAAAGA
AAAAGGAGAAACATAAGGAGCTGGTGGCTCCTGAAAGATCCTGTCTAGATTTGCATTTAA
ATTATGAAATTGTAGTACAAAATCTTTAGGAGCTAGTTCCTTAATGACTCTAAGAGCCTC
TGACTTACTTCCCGCGTTAAGCGCTGCGGCGTAAGCGTCGTTGGCTGTCTGTTGTCCTCC
TCTTGCTGATCTTCCATCGATCTGAAACTCTCCCCACTCGAGAGTGTCCCCGTCCTTGTC
GATGTAGTCCTTGACATCTGAGCTTGATTTAGCTCCCTGAATGTTCGGATGGAAATGTGC
TGACCTGGTTGGGGATACCAGGTCGAAGAATCTGTTATTCGTGCAGATGAGTTTGCCCTC
GAACTGGATGAGCACATGGAGATGAGGGCTCCCATCTTCGTGTAACTCTCTGCAGACTTT
GATGTATTTTTTATTCGAGGGTGTGTTGATGGCTTGAATTTGGGAAAGTGCTTCCTCTTT
AGTGAGTGAGCACTGTGGATAAGTGAGGAAATAATTTTTGGCTTGTATTTTAAAACGTTT
GGGGGGAGCCAT
>HQ455355
TCAAGATCTACTCTCCTCCTCCTGTTGCGTCTCTTCGCTTCCCTGTGCTGTACTTTGATT
GGAAGCTGAGTACAGTGGTCCTTCGAGAGTGATGAAGATCGCATTTTTTAGGGCCCAATT
CTTTAATGCTGTGTTTTTTTCCTCGTTGAGGAATTCCTTATAACTGCTGTTGGGACCAGG
ATTGCACAAGAAGATTGTCGGTATTCCGCCTTTAATTTGAACTGGCTTACCGTATTTTGT
GTTGGACTGCCAGTCTCTTTGGGCCCCCATGAACTCTTTAAAGTGTTTGAGGAAATGCGG
GTCGACGTCATCAATGACGTTGTACCAGGCGTCGTTACTGTATACTTTGGGACTCAGGTC
CAGATGTCCGCACAAATAGTTATGTGGTCCCAATGACCTAGCCCACATCGTCTTTCCCGT
ACGACTATCTCCCTCAATTACTATACTCCGAGGTCTAAGGGGCCGCGCAGCGGCATCGAC
AACGTTATCCAACGCCCAAACTTGAAGTTCTTCTGGAACTTGATCGAACGAAGAAAAAGA
AAAAGGAGAAACATAAGGAGCTGGTGGCTCCTGAAAGATCCTGTCTAGATTTGCATTTAA
ATTATGAAATTGTAGTACAAAATCTTTAGGAGCTAGTTCCTTAATGACTCTAAGAGCCTC
TGACTTACTTCCCGCGTTAAGCGCTGCGGCGTAAGCGTCGTTGGCTGTCTGTTGTCCTCC
TCTTGCTGATCTTCCATCGATCTGAAACTCTCCCCACTCGAGAGTGTCCCCGTCCTTGTC
GATGTAGTCCTTGACATCTGAGCTTGATTTAGCTCCCTGAATGTTCGGATGGAAATGTGC
TGACCTGGTTGGGGATACCAGGTCGAAGAATCTGTTATTCGTGCAGATGAGTTTGCCCTC
GAACTGGATGAGCACATGGAGATGAGGGCTCCCATCTTCGTGTAACTCTCTGCAGACTTT
GATGTATTTTTTATTCGAGGGTGTGTTGATGGCTTGAATTTGGGAAAGTGCTTCCTCTTT
AGTGAGTGAGCACTGTGGATAAGTGAGGAAATAATTTTTGGCTTGTATTTTAAAACGTTT
GGGGGGAGCCAT
>JQ963631
TCAAGATCTACTCTCCTCCTCCTGTTGCGTCTCTTCGCTTCCCTGTGCTGTACTTTGATT
GGAAGCTGAGTACAGTGGTCCTTCGAGAGTGATGAAGATCGCATTTTTTAGGGCCCAATT
CTTTAATGCTGTGTTTTTTTCCTCGTTGAGGAATTCCTTATAACTGCTGTTGGGACCAGG
ATTGCACAAGAAGATTGTCGGTATTCCGCCTTTAATTTGAACTGGCTTACCGTATTTTGT
GTTGGACTGCCAGTCTCTTTGGGCCCCCATGAACTCTTTAAAGTGTTTGAGGAAATGCGG
GTCGACGTCATCAATGACGTTGTACCAGGCGTCGTTACTGTATACTTTGGGACTCAGGTC
CAGATGTCCGCACAAATAGTTATGTGGTCCCAATGACCTAGCCCACATCGTCTTTCCCGT
ACGACTATCTCCCTCAATTACTATACTCCGAGGTCTAAGGGGCCGCGCAGCGGCATCGAC
AACGTTATCCAACGCCCAAACTTGAAGTTCTTCTGGAACTTGATCGAACGAAGAAAAAGA
AAAAGGAGAAACATAAGGAGCTGGTGGCTCCTGAAAGATCCTGTCTAGATTTGCATTTAA
ATTATGAAATTGTAGTACAAAATCTTTAGGAGCTAGTTCCTTAATGACTCTAAGAGCCTC
TGACTTACTTCCCGCGTTAAGCGCTGCGGCGTAAGCGTCGTTGGCTGTCTGTTGTCCTCC
TCTTGCTGATCTTCCATCGATCTGAAACTCTCCCCACTCGAGAGTGTCCCCGTCCTTGTC
GATGTAGTCCTTGACATCTGAGCTTGATTTAGCTCCCTGAATGTTCGGATGGAAATGTGC
TGACCTGGTTGGGGATACCAGGTCGAAGAATCTGTTATTCGTGCAGATGAGTTTGCCCTC
GAACTGGATGAGCACATGGAGATGAGGGCTCCCATCTTCGTGTAACTCTCTGCAGACTTT
GATGTATTTTTTATTCGAGGGTGTGTTGATGGCTTGAATTTGGGAAAGTGCTTCCTCTTT
AGTGAGTGAGCACTGTGGATAAGTGAGGAAATAATTTTTGGCTTGTATTTTAAAACGTTT
GGGGGGAGCCAT
>HQ455361
TCAAGATCTACTCTCCTCCTCCTGTTGCGTCTCTTCGCTTCCCTGTGCTGTACTTTGATT
GGAAGCTGAGTACAGTGGTCCTTCGAGAGTGATGAAGATCGCATTTTTTAGGGCCCAATT
CTTTAATGCTGTGTTTTTTTCCTCGTTGAGGAATTCCTTATAACTGCTGTTGGGACCAGG
ATTGCACAAGAAGATTGTCGGTATTCCGCCTTTAATTTGAACTGGCTTACCGTATTTTGT
GTTGGACTGCCAGTCTCTTTGGGCCCCCATGAACTCTTTAAAGTGTTTGAGGAAATGCGG
GTCGACGTCATCAATGACGTTGTACCAGGCGTCGTTACTGTATACTTTGGGACTCAGGTC
CAGATGTCCGCACAAATAGTTATGTGGTCCCAATGACCTAGCCCACATCGTCTTTCCCGT
ACGACTATCTCCCTCAATTACTATACTCCGAGGTCTAAGGGGCCGCGCAGCGGCATCGAC
AACGTTATCCAACGCCCAAACTTGAAGTTCTTCTGGAACTTGATCGAACGAAGAAAAAGA
AAAAGGAGAAACATAAGGAGCTGGTGGCTCCTGAAAGATCCTGTCTAGATTTGCATTTAA
ATTATGAAATTGTAGTACAAAATCTTTAGGAGCTAGTTCCTTAATGACTCTAAGAGCCTC
TGACTTACTTCCCGCGTTAAGCGCTGCGGCGTAAGCGTCGTTGGCTGTCTGTTGTCCTCC
TCTTGCTGATCTTCCATCGATCTGAAACTCTCCCCACTCGAGAGTGTCCCCGTCCTTGTC
GATGTAGTCCTTGACATCTGAGCTTGATTTAGCTCCCTGAATGTTCGGATGGAAATGTGC
TGACCTGGTTGGGGATACCAGGTCGAAGAATCTGTTATTCGTGCAGATGAGTTTGCCCTC
GAACTGGATGAGCACATGGAGATGAGGGCTCCCATCTTCGTGTAACTCTCTGCAGACTTT
GATGTATTTTTTATTCGAGGGTGTGTTGATGGCTTGAATTTGGGAAAGTGCTTCCTCTTT
AGTGAGTGAGCACTGTGGATAAGTGAGGAAATAATTTTTGGCTTGTATTTTAAAACGTTT
GGGGGGAGCCAT
>KF766951
TCAAGATCTACTCTCCTCCTCCTGTTGCGTCTCTTCGCTTCCCTGTGCTGTACTTTGATT
GGAAGCTGAGTACAGTGGTCCTTCGAGAGTGATGAAGATCGCATTTTTTAGGGCCCAATT
CTTTAATGCTGTGTTTTTTTCCTCGTTGAGGAATTCCTTATAACTGCTGTTGGGACCAGG
ATTGCACAAGAAGATTGTCGGTATTCCGCCTTTAATTTGAACTGGCTTACCGTATTTTGT
GTTGGACTGCCAGTCTCTTTGGGCCCCCATGAACTCTTTAAAGTGTTTGAGGAAATGCGG
GTCGACGTCATCAATGACGTTGTACCAGGCGTCGTTACTGTATACTTTGGGACTCAGGTC
CAGATGTCCGCACAAATAGTTATGTGGTCCCAATGACCTAGCCCACATCGTCTTTCCCGT
ACGACTATCTCCCTCAATTACTATACTCCGAGGTCTAAGGGGCCGCGCAGCGGCATCGAC
AACGTTATCCAACGCCCAAACTTGAAGTTCTTCTGGAACTTGATCGAACGAAGAAAAAGA
AAAAGGAGAAACATAAGGAGCTGGTGGCTCCTGAAAGATCCTGTCTAGATTTGCATTTAA
ATTATGAAATTGTAGTACAAAATCTTTAGGAGCTAGTTCCTTAATGACTCTAAGAGCCTC
TGACTTACTTCCCGCGTTAAGCGCTGCGGCGTAAGCGTCGTTGGCTGTCTGTTGTCCTCC
TCTTGCTGATCTTCCATCGATCTGAAACTCTCCCCACTCGAGAGTGTCCCCGTCCTTGTC
GATGTAGTCCTTGACATCTGAGCTTGATTTAGCTCCCTGAATGTTCGGATGGAAATGTGC
TGACCTGGTTGGGGATACCAGGTCGAAGAATCTGTTATTCGTGCAGATGAGTTTGCCCTC
GAACTGGATGAGCACATGGAGATGAGGGCTCCCATCTTCGTGTAACTCTCTGCAGACTTT
GATGTATTTTTTATTCGAGGGTGTGTTGATGGCTTGAATTTGGGAAAGTGCTTCCTCTTT
AGTGAGTGAGCACTGTGGATAAGTGAGGAAATAATTTTTGGCTTGTATTTTAAAACGTTT
GGGGGGAGCCAT
>JX286660
TCAAGATCTACTCTCCTCCTCCTGTTGCGTCTCTTCGCTTCCCTGTGCTGTACTTTGATT
GGAAGCTGAGTACAGTGGTCCTTCGAGAGTGATGAAGATCGCATTTTTTAGGGCCCAATT
CTTTAATGCTGTGTTTTTTTCCTCGTTGAGGAATTCCTTATAACTGCTGTTGGGACCAGG
ATTGCACAAGAAGATTGTCGGTATTCCGCCTTTAATTTGAACTGGCTTACCGTATTTTGT
GTTGGACTGCCAGTCTCTTTGGGCCCCCATGAACTCTTTAAAGTGTTTGAGGAAATGCGG
GTCGACGTCATCAATGACGTTGTACCAGGCGTCGTTACTGTATACTTTGGGACTCAGGTC
CAGATGTCCGCACAAATAGTTATGTGGTCCCAATGACCTAGCCCACATCGTCTTTCCCGT
ACGACTATCTCCCTCAATTACTATACTCCGAGGTCTAAGGGGCCGCGCAGCGGCATCGAC
AACGTTATCCAACGCCCAAACTTGAAGTTCTTCTGGAACTTGATCGAACGAAGAAAAAGA
AAAAGGAGAAACATAAGGAGCTGGTGGCTCCTGAAAGATCCTGTCTAGATTTGCATTTAA
ATTATGAAATTGTAGTACAAAATCTTTAGGAGCTAGTTCCTTAATGACTCTAAGAGCCTC
TGACTTACTTCCCGCGTTAAGCGCTGCGGCGTAAGCGTCGTTGGCTGTCTGTTGTCCTCC
TCTTGCTGATCTTCCATCGATCTGAAACTCTCCCCACTCGAGAGTGTCCCCGTCCTTGTC
GATGTAGTCCTTGACATCTGAGCTTGATTTAGCTCCCTGAATGTTCGGATGGAAATGTGC
TGACCTGGTTGGGGATACCAGGTCGAAGAATCTGTTATTCGTGCAGATGAGTTTGCCCTC
GAACTGGATGAGCACATGGAGATGAGGGCTCCCATCTTCGTGTAACTCTCTGCAGACTTT
GATGTATTTTTTATTCGAGGGTGTGTTGATGGCTTGAATTTGGGAAAGTGCTTCCTCTTT
AGTGAGTGAGCACTGTGGATAAGTGAGGAAATAATTTTTGGCTTGTATTTTAAAACGTTT
GGGGGGAGCCAT
>GQ503175
TCAAGATCTACTCTCCTCCTCCTGTTGCGTCTCTTCGCTTCCCTGTGCTGTACTTTGATT
GGAAGCTGAGTACAGTGGTCCTTCGAGAGTGATGAAGATCGCATTTTTTAGGGCCCAATT
CTTTAATGCTGTGTTTTTTTCCTCGTTGAGGAATTCCTTATAACTGCTGTTGGGACCAGG
ATTGCACAAGAAGATTGTCGGTATTCCGCCTTTAATTTGAACTGGCTTACCGTATTTTGT
GTTGGACTGCCAGTCTCTTTGGGCCCCCATGAACTCTTTAAAGTGTTTGAGGAAATGCGG
GTCGACGTCATCAATGACGTTGTACCAGGCGTCGTTACTGTATACTTTGGGACTCAGGTC
CAGATGTCCGCACAAATAGTTATGTGGTCCCAATGACCTAGCCCACATCGTCTTTCCCGT
ACGACTATCTCCCTCAATTACTATACTCCGAGGTCTAAGGGGCCGCGCAGCGGCATCGAC
AACGTTATCCAACGCCCAAACTTGAAGTTCTTCTGGAACTTGATCGAACGAAGAAAAAGA
AAAAGGAGAAACATAAGGAGCTGGTGGCTCCTGAAAGATCCTGTCTAGATTTGCATTTAA
ATTATGAAATTGTAGTACAAAATCTTTAGGAGCTAGTTCCTTAATGACTCTAAGAGCCTC
TGACTTACTTCCCGCGTTAAGCGCTGCGGCGTAAGCGTCGTTGGCTGTCTGTTGTCCTCC
TCTTGCTGATCTTCCATCGATCTGAAACTCTCCCCACTCGAGAGTGTCCCCGTCCTTGTC
GATGTAGTCCTTGACATCTGAGCTTGATTTAGCTCCCTGAATGTTCGGATGGAAATGTGC
TGACCTGGTTGGGGATACCAGGTCGAAGAATCTGTTATTCGTGCAGATGAGTTTGCCCTC
GAACTGGATGAGCACATGGAGATGAGGGCTCCCATCTTCGTGTAACTCTCTGCAGACTTT
GATGTATTTTTTATTCGAGGGTGTGTTGATGGCTTGAATTTGGGAAAGTGCTTCCTCTTT
AGTGAGTGAGCACTGTGGATAAGTGAGGAAATAATTTTTGGCTTGTATTTTAAAACGTTT
GGGGGGAGCCAT
>JQ317603
TCAAGATCTACTCTCCTCCTCCTGTTGCGTCTCTTCGCTTCCCTGTGCTGTACTTTGATT
GGAAGCTGAGTACAGTGGTCCTTCGAGAGTGATGAAGATCGCATTTTTTAGGGCCCAATT
CTTTAATGCTGTGTTTTTTTCCTCGTTGAGGAATTCCTTATAACTGCTGTTGGGACCAGG
ATTGCACAAGAAGATTGTCGGTATTCCGCCTTTAATTTGAACTGGCTTACCGTATTTTGT
GTTGGACTGCCAGTCTCTTTGGGCCCCCATGAACTCTTTAAAGTGTTTGAGGAAATGCGG
GTCGACGTCATCAATGACGTTGTACCAGGCGTCGTTACTGTATACTTTGGGACTCAGGTC
CAGATGTCCGCACAAATAGTTATGTGGTCCCAATGACCTAGCCCACATCGTCTTTCCCGT
ACGACTATCTCCCTCAATTACTATACTCCGAGGTCTAAGGGGCCGCGCAGCGGCATCGAC
AACGTTATCCAACGCCCAAACTTGAAGTTCTTCTGGAACTTGATCGAACGAAGAAAAAGA
AAAAGGAGAAACATAAGGAGCTGGTGGCTCCTGAAAGATCCTGTCTAGATTTGCATTTAA
ATTATGAAATTGTAGTACAAAATCTTTAGGAGCTAGTTCCTTAATGACTCTAAGAGCCTC
TGACTTACTTCCCGCGTTAAGCGCTGCGGCGTAAGCGTCGTTGGCTGTCTGTTGTCCTCC
TCTTGCTGATCTTCCATCGATCTGAAACTCTCCCCACTCGAGAGTGTCCCCGTCCTTGTC
GATGTAGTCCTTGACATCTGAGCTTGATTTAGCTCCCTGAATGTTCGGATGGAAATGTGC
TGACCTGGTTGGGGATACCAGGTCGAAGAATCTGTTATTCGTGCAGATGAGTTTGCCCTC
GAACTGGATGAGCACATGGAGATGAGGGCTCCCATCTTCGTGTAACTCTCTGCAGACTTT
GATGTATTTTTTATTCGAGGGTGTGTTGATGGCTTGAATTTGGGAAAGTGCTTCCTCTTT
AGTGAGTGAGCACTGTGGATAAGTGAGGAAATAATTTTTGGCTTGTATTTTAAAACGTTT
GGGGGGAGCCAT
>KC171654
TCAAGATCTACTCTCCTCCTCCTGTTGCGTCTCTTCGCTTCCCTGTGCTGTACTTTGATT
GGAAGCTGAGTACAGTGGTCCTTCGAGAGTGATGAAGATCGCATTTTTTAGGGCCCAATT
CTTTAATGCTGTGTTTTTTTCCTCGTTGAGGAATTCCTTATAACTGCTGTTGGGACCAGG
ATTGCACAAGAAGATTGTCGGTATTCCGCCTTTAATTTGAACTGGCTTACCGTATTTTGT
GTTGGACTGCCAGTCTCTTTGGGCCCCCATGAACTCTTTAAAGTGTTTGAGGAAATGCGG
GTCGACGTCATCAATGACGTTGTACCAGGCGTCGTTACTGTATACTTTGGGACTCAGGTC
CAGATGTCCGCACAAATAGTTATGTGGTCCCAATGACCTAGCCCACATCGTCTTTCCCGT
ACGACTATCTCCCTCAATTACTATACTCCGAGGTCTAAGGGGCCGCGCAGCGGCATCGAC
AACGTTATCCAACGCCCAAACTTGAAGTTCTTCTGGAACTTGATCGAACGAAGAAAAAGA
AAAAGGAGAAACATAAGGAGCTGGTGGCTCCTGAAAGATCCTGTCTAGATTTGCATTTAA
ATTATGAAATTGTAGTACAAAATCTTTAGGAGCTAGTTCCTTAATGACTCTAAGAGCCTC
TGACTTACTTCCCGCGTTAAGCGCTGCGGCGTAAGCGTCGTTGGCTGTCTGTTGTCCTCC
TCTTGCTGATCTTCCATCGATCTGAAACTCTCCCCACTCGAGAGTGTCCCCGTCCTTGTC
GATGTAGTCCTTGACATCTGAGCTTGATTTAGCTCCCTGAATGTTCGGATGGAAATGTGC
TGACCTGGTTGGGGATACCAGGTCGAAGAATCTGTTATTCGTGCAGATGAGTTTGCCCTC
GAACTGGATGAGCACATGGAGATGAGGGCTCCCATCTTCGTGTAACTCTCTGCAGACTTT
GATGTATTTTTTATTCGAGGGTGTGTTAATGGCTTGAATTTGGGAAAGTGCTTCCTCTTT
AGTGAGTGAGCACTGTGGATAAGTGAGGAAATAATTTTTGGCTTGTATTTTAAAACGTTT
GGGGGGAGCCAT
>KY432576
TCAAGATCTACTCTCCTCCTCCTGTTGCGTCTCTTCGCTTCCCTGTGCTGTACTTTGATT
GGAAGCTGAGTACAGTGGTCCTTCGAGAGTGATGAAGATCGCATTTTTTAGGGCCCAATT
CTTTAATGCTGTGTTTTTTTCCTCGTTGAGGAATTCCTTATAACTGCTGTTGGGACCAGG
ATTGCACAAGAAGATTGTCGGTATTCCGCCTTTAATTTGAACTGGCTTATCGTATTTTGT
GTTGGACTGCCAGTCTCTTTGGGCCCCCATGAACTCTTTAAAGTGTTTGAGGAAATGCGG
GTCGACGTCATCAATGACGTTGTACCAGGCGTCGTTACTGTATACTTTGGGACTCAGGTC
CAGATGTCCGCACAAATAGTTATGTGGTCCCAATGACCTAGCCCACATCGTCTTTCCCGT
ACGACTATCTCCCTCAATTACTATACTCCGAGGTCTAAGGGGCCGCGCAGCGGCATCGAC
AACGTTATCCAACGCCCAAACTTGAAGTTCTTCTGGAACTTGATCGAACGAAGAAAAAGA
AAAAGGAGAAACATAAGGAGCTGGTGGCTCCTGAAAGATCCTGTCTAGATTTGCATTTAA
ATTATGAAATTGTAGTACAAAATCTTTAGGAGCTAGTTCCTTAATGACTCTAAGAGCCTC
TGACTTACTTCCCGCGTTAAGCGCTGCGGCGTAAGCGTCGTTGGCTGTCTGTTGTCCTCC
TCTTGCTGATCTTCCATCGATCTGAAACTCTCCCCACTCGAGAGTGTCCCCGTCCTTGTC
GATGTAGTCCTTGACATCTGAGCTTGATTTAGCTCCCTGAATGTTCGGATGGAAATGTGC
TGACCTGGTTGGGGATACCAGGTCGAAGAATCTGTTATTCGTGCAGATGAGTTTGCCCTC
GAACTGGATGAGCACATGGAGATGAGGGCTCCCATCTTCGTGTAACTCTCTGCAGACTTT
GATGTATTTTTTATTCGAGGGTGTGTTGATGGCTTGAATTTGGGAAAGTGCTTCCTCTTT
AGTGAGTGAGCACTGTGGATAAGTGAGGAAATAATTTTTGGCTTGTATTTTAAAACGTTT
GGGGGGAGCCAT
>JX286664
TCAAGATCTACTCTCCTCCTCCTGTTGCGTCTCTTCGCTTCCCTGTGCTGTACTTTGATT
GGAAGCTGAGTACAGTGGTCCTTCGAGAGTGATGAAGATCGCATTTTTTAGGGCCCAATT
CTTTAATGCTGTGTTTTTTTCCTCGTTGAGGAATTCCTTATAACTGCTGTTGGGACCAGG
ATTGCACAAGAAGATTGTCGGTATTCCGCCTTTAATTTGAACTGGCTTACCGTATTTTGT
GTTGGACTGCCAGTCTCTTTGGGCCCCCATGAACTCTTTAAAGTGTTTGAGGAAATGCGG
GTCGACGTCATCAATGACGTTGTACCAGGCGTCGTTACTGTATACTTTGGGACTCAGGTC
CAGATGTCCGCACAAATAGCTATGTGGTCCCAATGACCTAGCCCACATCGTCTTTCCCGT
ACGACTATCTCCCTCAATTACTATACTCCGAGGTCTAAGGGGCCGCGCAGCGGCATCGAC
AACGTTATCCAACGCCCAAACTTGAAGTTCTTCTGGAACTTGATCGAACGAAGAAAAAGA
AAAAGGAGAAACATAAGGAGCTGGTGGCTCCTGAAAGATCCTGTCTAGATTTGCATTTAA
ATTATGAAATTGTAGTACAAAATCTTTAGGAGCTAGTTCCTTAATGACTCTAAGAGCCTC
TGACTTACTTCCCGCGTTAAGCGCTGCGGCGTAAGCGTCGTTGGCTGTCTGTTGTCCTCC
TCTTGCTGATCTTCCATCGATCTGAAACTCTCCCCACTCGAGAGTGTCCCCGTCCTTGTC
GATGTAGTCCTTGACATCTGAGCTTGATTTAGCTCCCTGAATGTTCGGATGGAAATGTGC
TGACCTGGTTGGGGATACCAGGTCGAAGAATCTGTTATTCGTGCAGATGAGTTTGCCCTC
GAACTGGATGAGCACATGGAGATGAGGGCTCCCATCTTCGTGTAACTCTCTGCAGACTTT
GATGTATTTTTTATTCGAGGGTGTGTTGATGGCTTGAATTTGGGAAAGTGCTTCCTCTTT
AGTGAGTGAGCACTGTGGATAAGTGAGGAAATAATTTTTGGCTTGTATTTTAAAACGTTT
GGGGGGAGCCAT
>KY432574
TCAAGATCTACTCTCCTCCTCCTGTTGCGTCTCTTCGCTTCCCTGTGCTGTATTTTGATT
GGAAGCTGAGTACAGTGGTCCTTCGAGAGTGATGAAGATCGCATTTTTTAGGGCCCAATT
CTTTAATGCTGTGTTTTTTTCCTCGTTGAGGAATTCCTTATAACTGCTGTTGGGACCAGG
ATTGCACAAGAAGATTGTCGGTATTCCGCCTTTAATTTGAACTGGCTTACCGTATTTTGT
GTTGGACTGCCAGTCTCTTTGGGCCCCCATGAACTCTTTAAAGTGTTTGAGGAAATGCGG
GTCGACGTCATCAATGACGTTGTACCAGGCGTCGTTACTGTATACTTTGGGACTCAGGTC
CAGATGTCCGCACAAATAGTTATGTGGTCCCAATGACCTAGCCCACATCGTTTTTCCCGT
ACGACTATCTCCCTCAATTACTATACTCCGAGGTCTAAGGGGCCGCGCAGCGGCATCGAC
AACGTTATCCAACGCCCAAACTTGAAGTTCTTCTGGAACTTGATCGAACGAAGAAAAAGA
AAAAGGAGAAACATAAGGAGCTGGTGGCTCCTGAAAGATCCTGTCTAGATTTGCATTTAA
ATTATGAAATTGTAGTACAAAATCTTTAGGAGCTAGTTCCTTAATGACTCTAAGAGCCTC
TGACTTACTTCCCGCGTTAAGCGCTGCGGCGTAAGCGTCGTTGGCTGTCTGTTGTCCTCC
TCTTGCTGATCTTCCATCGATCTGAAACTCTCCCCACTCGAGAGTGTCCCCGTCCTTGTC
GATGTAGTCCTTGACATCTGAGCTTGATTTAGCTCCCTGAATGTTCGGATGGAAATGTGC
TGACCTGGTTGGGGATACCAGGTCGAAGAATCTGTTATTCGTGCAGATGAGTTTGCCCTC
GAACTGGATGAGCACATGGAGATGAGGGCTCCCATCTTCGTGTAACTCTCTGCAGACTTT
GATGTATTTTTTATTCGAGGGTGTGTTGATGGCTTGAATTTGGGAAAGTGCTTCCTCTTT
AGTGAGTGAGCACTGTGGATAAGTGAGGAAATAATTTTTGGCTTGTATTTTAAAACGTTT
GGGGGGAGCCAT
>KF766953
TCAAGATCTACTCTCCTCCTCCTGTTGCGTCTCTTCGCTTCCCTGTGCTGTACTTTGATT
GGAAGCTGAGTACAGTGGTCCTTCGAGAGTGATGAAGATCGCATTTTTTAGGGCCCAATT
CTTTAATGCTGTGTTTTTTTCCTCGTTGAGGAATTCCTTATAACTGCTGTTGGGACCAGG
ATTGCACAAGAAGATTGTCGGTATTCCGCCTTTAATTTGAACTGGCTTACCGTATTTTGT
GTTGGACTGCCAGTCTCTTTGGGCCCCCATGAACTCTTTAAAGTGTTTGAGGAAATGCGG
GTCGACGTCATCAATGACGTTGTACCAGGCGTCGTTACTGTATACTTTGGGACTCAGGTC
CAGATGTCCGCACAAATAGTTATGTGGTCCCAATGACCTAGCCCACATCGTCTTTCCCGT
ACGACTATCTCCCTCAATTACTATACTCCGAGGTCTAAGGGGCCGCGCAGCGGCATCGAC
AACGTTATCCAACGCCCAAACTTGAAGTTCTTCTGGAACTTGATCGAACGAAGAAAAAGA
AAAAGGAGAAACATAAGGAGCTGGTGGCTCCTGAAAGATCCTGTCTAGATTTGCATTTAA
ATTATGAAATTGTAGTACAAAATCTTTAGGAGCTAGTTCCTTAATGACTCTAAGAGCCTC
TGACTTACTTCTCGCGTTAAGCGCTGCGGCGTAAGCGTCGTTGGCTGTCTGTTGTCCTCC
TCTTGCTGATCTTCCATCGATCTGAAACTCTCCCCACTCGAGAGTGTCCCCGTCCTTGTC
GATGTAGTCCTTGACATCTGAGCTTGATTTAGCTCCCTGAATGTTCGGATGGAAATGTGC
TGACCTGGTTGGGGATACCAGGTCGAAGAATCTGTTATTCGTGCAGATGAGTTTGCCCTC
GAACTGGATGAGCACATGGAGATGAGGGCTCCCATCTTCGAGTAACTCTCTGCAGACTTT
GATGTATTTTTTATTCGAGGGTGTGTTGATGGCTTGAATTTGGGAAAGTGCTTCCTCTTT
AGTGAGTGAGCACTGTGGATAAGTGAGGAAATAATTTTTGGCTTGTATTTTAAAACGTTT
GGGGGGAGCCAT
>HQ455363
TCAAGATCTACTCTCCTCCTCCTGTTGCGTCTCTTCGCTTCCCTGTGCTGTACTTTGATT
GGAAGCTGAGTACAGTGGTCCTTCGAGAGTGATGAAGATCGCATTTTTTAGGGCCCAATT
CTTTAATGCTGTGTTTTTTTCCTCGTTGAGGAATTCCTTATAACTGCTGTTGGGACCAGG
ATTGCACAAGAAGATTGTCGGTATTCCGCCTTTAATTTGAACTGGCTTACCGTATTTTGT
GTTGGACTGCCAGTCTCTTTGGGCCCCCATGAACTCTTTAAAGTGTTTGAGGAAATGCGG
GTCGACGTCATCAATGACGTTGTACCAGGCGTCGTTACTGTATACTTTGGGACTCAGGTC
CAGATATCCGCACAAATAGTTATGTGGTCCCAATGACCTAGCCCACATCGTCTTTCCCGT
ACGACTATCTCCCTCAATTACTATACTCCGAGGTCTAAGGGGCCGCGCAGCGGCATCGAC
AACGTTATCCAACGCCCAAACTTGAAGTTCTTCTGGAACTTGATCGAACGAAGAAAAAGA
AAAAGGAGAAACATAAGGAGCTGGTGGCTCCTGAAAGATCCTGTCTAGATTTGCATTTAA
ATTATGAAATTGTAGTACAAAATCTTTAGGAGCTAGTTCCTTAATGACTCTAAGAGCCTC
TGACTTACTTCCCGCGTTAAGCGCTGCGGCGTAAGCGTCGTTGGCTGTCTGTTGTCCTCC
TCTTGCTGATCTTCCATCGATCTGAAACTCTCCCCACTCGAGAGTGTCCCCGTCCTTGTC
GATGTAGTCCTTGACATCTGAGCTTGATTTAGCTCCCTGAATGTTCGGATGGAAATGTGC
TGACCTGGTTGGGGATACCAGGTCGAAGAATCTGTTATTCGTGCAGATGAGTTTGCCCTC
GAACTGGATGAGCACATGGAGATGAGGGCTCCCATCTTCGTGTAACTCTCTGCAGACTTT
GATGTATTTTTTATTCGAGGGTGTGTTGATGGCTTGAATTTGGGAAAGTGCTTCCTCTTT
AGTGAGTGAGCACTGTGGATAAGTGAGGAAATAATTTTTGGCTTGTATTTTAAAACGTTT
GGGGGGAGCCAT
>HQ455367
TCAAGATCTACTCTCCTCCTCCTGTTGCGTCTCTTCGCTTCCCTGTGCTGTACTTTGATT
GGAAGCTGAGTACAGTGGTCCTTCGAGAGTGATGAAGATCGCATTTTTTAGGGCCCAATT
CTTTAATGCTGTGTTTTTTTCCTCGTTGAGGAATTCCTTATAACTGCTATTGGGACCAGG
ATTGCACAAGAAGATTGTCGGTATTCCGCCTTTAATTTGAACTGGCTTACCGTATTTTGT
GTTGGACTGCCAGTCTCTTTGGGCCCCCATGAACTCTTTAAAGTGTTTGAGGAAATGCGG
GTCGACGTCATCAATGACGTTGTACCAGGCGTCGTTACTGTATACTTTGGGACTCAGGTC
CAGATGTCCGCACAAATAGTTATGTGGTCCCAATGACCTAGCCCACATCGTCTTTCCCGT
ACGACTATCTCCCTCAATTACTATACTCCGAGGTCTAAGGGGCCGCGCAGCGGCATCGAC
AACGTTATCCAACGCCCAAACTTGAAGTTCTTCTGGAACTTGATCGAACGAAGAAAAAGA
AAAAGGAGAAACATAAGGAGCTGGTGGCTCCTGAAAGATCCTGTCTAGATTTGCATTTAA
ATTATGAAATTGTAGTACAAAATCTTTAGGAGCTAGTTCCTTAATGACTCTAAGAGCCTC
TGACTTACTTCCCGCGTTAAGCGCTGCGGCGTAAGCGTCGTTGGCTGTCTGTTGTCCTCC
TCTTGCTGATCTTCCATCGATCTGAAACTCTCCCCACTCGAGAGTGTCCCCGTCCTTGTC
GATGTAGTCCTTGACATCTGAGCTTGATTTAGCTCCCTGAATGTTCGGATGGAAATGTGC
TGACCTGGTTGGGGATACCAGGTCGAAGAATCTGTTATTCGTGCAGATGAGTTTGCCCTC
GAACTGGATGAGCACATGGAGATGAGGGCTCCCATCTTCGTGTAACTCTCTGCAGACTTT
GATGTATTTTTTATTCGAGGGTGTGTTGATGGCTTGAATTTGGGAAAGTGCTTCCTCTTT
AGTGAGTGAGCACTGTGGATAAGTGAGGAAATAATTTTTGGCTTGTATTTTAAAACGTTT
GGGGGGAGCCAT
>JQ963629
TCAAGATCTACTCTCCTCCTCCTGTTGCGTCTCTTCGCTTCCCTGTGCTGTACTTTGATT
GGAAGCTGAGTACAGTGGTCCTTCGAGAGTGATGAAGATCGCATTTTTTAGGGCCCAATT
CTTTAATGCTGTGTTTTTTTCCTCGTTGAGGAATTCCTTATAACTGCTGTTGGGACCAGG
ATTGCACAAGAAGATTGTCGGTATTCCGCCTTTAATTTGAACTGGCTTACCGTATTTTGT
GTTGGACTGCCAGTCTCTTTGGGCCCCCATGAACTCTTTGAAGTGTTTGAGGAAATGCGG
GTCGACGTCATCAATGACGTTGTACCAGGCGTCGTTACTGTATACTTTGGGACTCAGGTC
CAGATGTCCGCACAAATAGTTATGTGGTCCCAATGACCTAGCCCACATCGTCTTTCCCGT
ACGACTATCTCCCTCAATTACTATACTCCGAGGTCTAAGGGGCCGCGCAGCGGCATCGAC
AACGTTATCCAACGCCCAAACTTGAAGTTCTTCTGGAACTTGATCGAACGAAGAAAAAGA
AAAAGGAGAAACATAAGGAGCTGGTGGCTCCTGAAAGATCCTGTCTAGATTTGCATTTAA
ATTATGAAATTGTAGTACAAAATCTTTAGGAGCTAGTTCCTTAATGACTCTAAGAGCCTC
TGACTTACTTCCCGCGTTAAGCGCTGCGGCGTAAGCGTCGTTGGCTGTCTGTTGTCCTCC
TCTTGCTGATCTTCCATCGATCTGAAACTCTCCCCACTCGAGAGTGTCCCCGTCCTTGTC
GATGTAGTCCTTGACATCTGAGCTTGATTTAGCTCCCTGAATGTTCGGATGGAAATGTGC
TGACCTGGTTGGGGATACCAGGTCGAAGAATCTGTTATTCGTGCAGATGAGTTCGCCCTC
GAACTGGATGAGCACATGGAGATGAGGGCTCCCATCTTCGTGTAACTCTCTGCAGACTTT
GATGTATTTTTTATTCGAGGGTGTGTTGATGGCTTGAATTTGGGAAAGTGCTTCCTCTTT
AGTGAGTGAGCACTGTGGATAAGTGAGGAAATAATTTTTGGCTTGTATTTTAAAACGTTT
GGGGGGAGCCAT
>HQ455365
TCAAGATCTACTCTCCTCCTCCTGTTGCGTCTCTTCGCTTCCCTGTGCTGTACTTTGATT
GGAAGCTGAGTACAGTGGTCCTTCGAGAGTGATGAAGATCGCATTTTTTAGGGCCCAATT
CTTTAATGCTGTGTTTTTTTCCTCGTTGAGGAATTCCTTATAACTGCTGTTGGGACCAGG
ATTGCACAAGAAGATTGTCGGTATTCCGCCTTTAATTTGAACTGGCTTACCGTATTTTGT
GTTGGACTGCCAGTCTCTTTGGGCCCCCATGAACTCTTTAAAGTGTTTGAGGAAATGCGG
GTCGACGTCATCAATGACGTTGTACCAGGCGTCGTTACTGTATACTTTGGGACTCAGGTC
CAGATGTCCGCACAAATAGTTATGTGGTCCCAATGACCTAGCCCACATCGTCTTTCCCGT
ACGGCTATCTCCCTCAATTACTATACTCCGAGGTCTAAGGGGCCGCGCAGCGGCATCGAC
AACGTTATCCAACGCCCAAACTTGAAGTTCTTCTGGAACTTGATCGAACGAAGAAAAAGA
AAAAGGAGAACCATAAGGAGCTGGTGGCTCCTGAAAGATCCTGTCTAGATTTGCATTTAA
ATTATGAAATTGTAGTACAAAATCTTTAGGAGCTAGTTCCTTAATGACTCTAAGAGCCTC
TGACTTACTTCCCGCGTTAAGCGCTGCGGCGTAAGCGTCGTTGGCTGTCTGTTGTCCTCC
TCTTGCTGATCTTCCATCGATCTGAAACTCTCCCCACTCGAGAGTGTCCCCGTCCTTGTC
GATGTAGTCCTTGACATCTGAGCTTGATTTAGCTCCCTGAATGTTCGGATGGAAATGTGC
TGACCTGGTTGGGGATACCAGGTCGAAGAATCTGTTATTCGTGCAGATGAGTTTGCCCTC
GAACTGGATGAGCACATGGAGATGAGGGCTCCCATCTTCGTGTAACTCTCTGCAGACTTT
GATGTATTTTTTATTCGAGGGTGTGTTGATGGCTTGAATTTGGGAAAGTGCTTCCTCTTT
AGTGAGTGAGCACTGTGGATAAGTGAGGAAATAATTTTTGGCTTGTATTTTAAAACGTTT
GGGGGGAGCCAT
>HQ455353
TCAAGATCTACTCTCCTCCTCCTGTTGCGTCTCTTCGCTTCCCTGTGCTGTACTTTGATT
GGAAGCTGAGTACAGTGGTCCTTCGAGAGTGATGAAGATCGCATTTTTTAGGGCCCAATT
CTTTAATGCTGTGTTTTTTTCCTCGTTGAGGAATTCCTTATAACTGCTGTTGGGACCAGG
ATTGCACAAGAAGATTGTCGGTATTCCGCCTTTAATTTGAACTGGCTTACCGTATTTTGT
GTTGGACTGCCAGTCTCTTTGGGCCCCCATGAACTCTTTAAAGTGTTTGAGGAAATGCGG
GTCGACGTCATCAATGACGTTGTACCAGGCGTCGTTACTGTATACTTTGGGACTCAGGTC
CAGATGTCCGCACAAATAGTTATGTGGTCCCAATGACCTAGCCCACATCGTCTTTCCCGT
ACGGCTATCTCCCTCAATTACTATACTCCGAGGTCTAAGGGGCCGCGCAGCGGCATCGAC
AACGTTATCCAACGCCCAAACTTGAAGTTCTTCTGGAACTTGATCGAACGAAGAAAAAGA
AAAAGGAGAACCATAAGGAGCTGGTGGCTCCTGAAAGATCCTGTCTAGATTTGCATTTAA
ATTATGAAATTGTAGTACAAAATCTTTAGGAGCTAGTTCCTTAATGACTCTAAGAGCCTC
TGACTTACTTCCCGCGTTAAGCGCTGCGGCGTAAGCGTCGTTGGCTGTCTGTTGTCCTCC
TCTTGCTGATCTTCCATCGATCTGAAACTCTCCCCACTCGAGAGTGTCCCCGTCCTTGTC
GATGTAGTCCTTGACATCTGAGCTTGATTTAGCTCCCTGAATGTTCGGATGGAAATGTGC
TGACCTGGTTGGGGATACCAGGTCGAAGAATCTGTTATTCGTGCAGATGAGTTTGCCCTC
GAACTGGATGAGCACATGGAGATGAGGGCTCCCATCTTCGTGTAACTCTCTGCAGACTTT
GATGTATTTTTTATTCGAGGGTGTGTTGATGGCTTGAATTTGGGAAAGTGCTTCCTCTTT
AGTGAGTGAGCACTGTGGATAAGTGAGGAAATAATTTTTGGCTTGTATTTTAAAACGTTT
GGGGGGAGCCAT
>GU574208
TCAAGATCTACTCTCTTCCTCCTGTTGCGTCTCTTCGCTTCCCTGTGCTGTACTTTGATT
GGAAGCTGAGTACAGTGGTCCTTCGAGAGTGATGAAGATCGCATTTTTTAGGGCCCAATT
CTTTAATGCTGTGTTTTTTTCCTCGTTGAGGAATTCCTTATAACTGCTGTTGGGACCAGG
ATTGCACAAGAAGATTGTCGGTATTCCGCCTTTAATTTGAACTGGCTTACCGTATTTTGT
GTTGGACTGCCAGTCTCTTTGGGCCCCCATGAACTCTTTAAAGTGTTTGAGGAAATGCGG
GTCGACGTCATCAATGACGTTGTACCAGGCGTCGTTACTGTATACTTTGGGACTCAGGTC
CAGATGTCCGCACAAATAGTTATGTGGTCCCAATGACCTAGCCCACATCGTCTTTCCCGT
ACGACTATCTCCCTCAATTACTATACTCCGAGGTCTAAGGGGCCGCGCAGCGGCATCGAC
AACGTTATCCAACGCCCAAACTTGAAGTTCTTCTGGAACTTGATCGAACGAAGAAAAAGA
AAAAGGAGAAACATAAGGAGCTGGTGGCTCCTGAAAGATCCTGTCTAGATTTGCATTTAA
ATTATGAAATTGTAGTACAAAATCTTTAGGAGCTAGTTCCTTAATGACTCTAAGAGCCTC
TGACTTACTTCCCGCGTTAAGCACTGCGGCGTAAGCGTCGTTGGCTGTCTGTTGTCCTCC
TCTTGCTGATCTTCCATCGATCTGAAACTCTCCCCACTCGAGAGTGTCCCCGTCCTTGTC
GATGTAGTCCTTGACATCTGAGCTTGATTTAGCTCCCTGAATGTTCGGATGGAAATGTGC
TGACCTGGTTGGGGATACCAGGTCGAAGAATCTGTTATTCGTGCAGATGAGTTTGCCCCC
GAACTGGATGAGCACATGGAGATGAGGGCTCCCATCTTCGTGTAACTCTCTGCAGACTTT
GATGTATTTTTTATTCGAGGGTGTGTTGATGGCTTGAATTTGGGAAAGTGCTTCCTCTTT
AGTGAGTGAGCAATGTGGATAAGTGAGGAAATAATTTTTGGCTTGTATTTTAAAACGTTT
GGGGGGAGCCAT
>JX286662
TCAAGATCTACTCTCCTCCTCCTGTTGCGTCTCTTCGCTTCCCTGTGCTGTACTTTGATT
GGAAGCTGAGTACAGTGGTCCTTCGAGAGTGATGAAGATCGCATTTTTTAGGGCCCAATT
CTTTAATGCTGTGTTTTTTTCCTCGTTGAGGAATTCCTTATAACTGCTGTTGGGACCAGG
ATTGCACAAGAAGATTGTCGGTATTCCGCCTTTAATTTGAACTGGCTTACCGTATTTTGT
GTTGGACTGCCAGTCTCTTTGGGCCCCCATGAACTCTTTAAAGTGTTTGAGGAAATGCGG
GTCGACGTCATCAATGACGTTGTACCAGGCGTCGTTACTGTATACTTTGGGACTCAGGTC
CAGATGTCCGCACAAATAGTCATGTGGTCCCAATGACCTAGCCCACATCGTCTTTCCCGT
ACGACTATCTCCCTCAATTACTATACTCCGAGGTCTAAGGGGCCGCGCAGCGGCATCGAC
AACGTTATCCAACGCCCAAACTTGAAGTTCTTCTGGAACTTGATCGAACGAAGAAAAAGA
AAAAGGAGAAACATAAGGAGCTGGTGGCTCCTGAAAGATCCTGTCTAGATTTGCATTTAA
ATTATGAAATTGTAGTACAAAATCTTTAGGAGCTAGTTCCTTAATGACTCTAAGAGCCTC
TGACTTACTTCCCGCGTTAAGCGCTGCGGCGTAAGCGTCGTTGGCTGTCTGTTGTCCTCC
TCTTGCTGATCTTCCATCGATCTGAAACTCTCCCCACTCGAGAGTGTCCCCGTCCTTGTC
GATGTAGTCCTTGACATCTGAGCTTGATTTAGCTCCCTGAATGTTCGGATGGAAATGTGC
TGACCTGGTTGGGGATACCAGGTCGAAGAATCTGTTATTCGTGCAGATGAGTTTGCCCTC
GAACTGGATGAGCACATGGAGATGAGGGCTCCCATCTTCGTGTAACTCTCTGCAGACTTT
GATGTATTTTTTATTCGAGGGTGTGTTGATGGCTTGAATTTGGGAAAGTGCTTCCTCTTT
AGTGAGTGAGCACTGTGGATAAGTGAGGAAATAATTTTTGGCTTGTATTTTAAAACGTTT
GGGGGGAGCCAT
>JQ963627
TCAAGATCTACTCTCCTCCTCCTGTTGCGTCTCTTCGCTTCCCTGTGCTGTACTTTGATT
GGAAGCTGAGTACAGTGGTCCTTCGAGAGTGATGAAGATCGCATTTTTTAGGGCCCAATT
CTTTAATGATGTGTTTTTTTCCTCGTTGAGGAATTCCTTATAACTGCTGTTGGGACCAGG
ATTGCACAAGAAGATTGTCGGTATTCCGCCTTTAATTTGAACTGGCTTACCGTATTTTGT
GTTGGACTGCCAGTCTCTTTGGGCCCCCATGAACTCTTTAAAGTGTTTGAGGAAATGCGG
GTCGACGTCATCAATGACGTTGTACCAGGCGTCGTTACTGTATACTTTGGGACTCAGGTC
CAGATGTCCGCACAAATAGTTATGTGGTCCCAATGACCTAGCCCACATCGTCTTTCCCGT
ACGACTATCTCCCTCAATTACTATACTCCGAGGTCTAAGGGGCCGCGCAGCGGCATCGAC
AACGTTATCCAACGCCCAAACTTGAAGTTCTTCTGGAACTTGATCGAACGAAGAAAAAGA
AAAAGGAGAAACATAAGGAGCTGGTGGCTCCTGAAAGATCCTGTCTAGATTTGCATTTAA
ATTATGAAATTGTAGTACAAAATCTTTAGGAGCTAGTTCCTTAATGACTCTAAGAGCCTC
TGACTTACTTCCCGCGTTAAGCGCTGCGGCGTAAGCGTCGTTGGCTGTCTGTTGTCCTCC
TCTTGCTGATCTTCCATCGATCTGAAACTCTCCCCACTCGAGAGTGTCCCCGTCCTTGTC
GATGTAGTCCTTGACATCTGAGCTTGATTTAGCTCCCTGAATGTTCGGATGGAAATGTGC
TGACCTGGTTGGGGATACCAGGTCGAAGAATCTGTTATTCGTGCAGATGAGTTTGCCCTC
GAACTGGATGAGCACATGGAGATGAGGGCTCCCATCTTCGTGTAACTCTCTGCAGACTTT
GATGTATTTTTTATTCGAGGGTGTGTTGATGGCTTGAATTTGGGAAAGTGCTTCCTCTTT
AGTGAGTGAGCACTGTGGATAAGTGAGGAAATAATTTTTGGCTTGTATTTTAAAACGTTT
GGGGGGAGCCAT
>JQ963625
TCAAGATCTACTCTCCTCCTCCTGTTGCGTCTCTTCGCTTCCCTGTGCTGTACTTTGATT
GGAAGCTGAGTACAGTGGTCCTCCGAGAGTGATGAAGATCGCATTTTTTAGGGCCCAATT
CTTTAATGATGTATTTTTTTCCTCGTTGAGGAATTCCTTATAACTGCTGTTGGGACCAGG
ATTGCACAAGAAGATTGTCGGTATTCCGCCTTTAATTTGAACTGGCTTACCGTATTTTGT
GTTGGACTGCCAGTCTCTTTGGGCCCCCATGAACTCTTTAAAGTGTTTGAGGAAATGCGG
GTCGACGTCATCAATGACGTTGTACCAGGCGTCGTTACTGTATACTTTGGGACTCAGGTC
CAGATGTCCGCACAAATAGTTATGTGGTCCCAATGACCTAGCCCACATCGTCTTTCCCGT
ACGACTATCTCCCTCAATTACTATACTCCGAGGTCTAAGGGGCCGCGCAGCGGCATCGAC
AACGTTATCCAACGCCCAAACTTGAAGTTCTTCTGGAACTTGATCGAACGAAGAAAAAGA
AAAAGGAGAAACATAAGGAGCTGGTGGCTCCTGAAAGATCCTGTCTAGATTTGCATTTAA
ATTATGAAATTGTAGTACAAAATCTTTAGGAGCTAGTTCCTTAATGACTCTAAGAGCCTC
TGACTTACTTCCCGCGTTAAGCGCTGCGGCGTAAGCGTCGTTGGCTGTCTGTTGTCCTCC
TCTTGCTGATCTTCCATCGATCTGAAGCTCTCCCCACTCGAGAGTGTCCCCGTCCTTGTC
GATGTAGTCCTTGACATCTGAGCTTGATTTAGCTCCCTGAATGTTCGGATGGAAATGTGC
TGACCTGGTTGGGGATACCAGGTCGAAGAATCTGTTATTCGTGCAGATGAGTTTGCCCTC
GAACTGGATGAGCACATGGAGATGAGGGCTCCCATCTTCGTGTAACTCTCTGCAGACTTT
GATGTATTTTTTATTCGAGGGTGTGTTGATGGCTTGAATTTGGGAAAGTGCTTCCTCTTT
AGTGAGTGAGCACTGTGGATAAGTGAGGAAATAATTTTTGGCTTGTATTTTAAAGCGTTT
GGGGGGAGCCAT
>EF465535
TCAAGATCTACTCTCCTCCTCCTGTTGCGTCTCTTCGCTTCCCTGTGCTGTACTTTGATT
GGAAGCTGAGTACAGTGGTCCTTCGAGAGTGATGAAGATCGCATTTTTTAGGGCCCAATT
CTTTAATGCTGTGTTTTTTTCCTCGTTGAGGAATTCCTTATAACTGCTGTTGGGACCAGG
ATTGCACAAGAAGATTGTCGGTATTCCGCCTTTAATTTGAACTGGCTTACCGTATTTTGT
GTTGGACTGCCAGTCTCTTTGGGCCCCCATGAACTCTTTAAAGTGTTTGAGGAAATGCGG
GTCGACGTCATCAATGACGTTGTACCAGGCGTCGTTACTGTATACTTTGGGACTCAGGTC
CAGATGTCCGCACAAATAGTTATGTGGTCCCAATGACCTAGCCCACATCGTCTTTCCCGT
ACGACTATCTCCCTCAATTACTATACTCCGAGGTCTAAGGGGCCGCGCAGCGGCATCGAC
AACGTTATCCAACGCCCAAACTTGAAGTTCTTCTGGAACTTGATCGAACGAAGAAAAAGA
AAAAGGAGAAACATAAGGAGCTGGTGGCTCCTGAAAGATCCTGTCTAGATTTGCATTTAA
ATTATGAAATTGTAGTACAAAATCTTTAGGAGCTAGTTCCTTAATGACTCTAAGAGCCTC
TGACTTACTTCCCGCGTTAAGCGCTGCGGCGTAAGCGTCGTTGGCTGTCTGCTGTCCTCC
TCTTGCTGATCTTCCATCGATCTGAAACTCTCCCCACTCGAGAGTGTCCCCGTCCTTGTC
GATGTAGTCCTTGACATCTGAGCTTGATTTAGCTCCCTGAATGTTCGGATGGAAATGTGC
TGACCTGGTTGGGGATACCAGGTCGAAGAATCTGTTATTCGTGCAGATGAGTTTGCCCTC
GAACTGGATGAGCACATGGAGATGAGGGCTCCCATCTTCGTGTAACTCTCTGCAGACTTT
GATGTATTTTTTATTCGAGGGTGTGTTGATGGCTTGAATTTGGGAAAGTGCTTCCTCTTT
AGTGAGTGAGCACTGTGGATAAGTGAGGAAATAATTTTTGGCTTGTATTTTAAAACGTTT
GGGGGGAGCCAT
>KF766949
TCAAGATCTACTCTCCTCCTCCTGTTGCGTCTCTTCGCTTCCCTGTGCTGTACTTTGATT
GGAAGCTGAGTACAGTGGTCCTTCGAGAGTGATGAAGATCGCATTTTTTAGGGCCCAATT
CTTTAATGCTGTGTTTTTTTCCTCGTTGAGGAATTCCTTATAACTGCTGTTGGGACCAGG
ATTGCACAAGAAGATTGTCGGTATTCCGCCTTTAATTTGAACTGGCTTACCGTATTTTGT
GTTGGACTGCCAGTCTCTTTGGGCCCCCATGAACTCTTTAAAGTGTTTGAGGAAATGCGG
GTCGACGTCATCAATGACGTTGTACCAGGCGTCGTTACTGTATACTTTGGGACTCAGGTC
CAGATGTCCGCACAAATAGTTATGTGGTCCCAATGACCTAGCCCACATCGTCTTTCCCGT
ACGACTATCTCCCTCAATTACTATACTCCGAGGTCTAAGGGGCCGCGCAGCGGCATCGAC
AACGTTATCCAACGCCCAAACTTGAAGTTCTTCTGGAACTTGATCGAACGAAGAAAAAGA
AAAAGGAGAAACATAAGGAGCTGGTGGCTCCTGAAAGATCCTGTCTAGATTTGCATTTAA
ATTATGAAATTGTAGTACAAAATCTTTAGGAGCTAGTTCCTTAATGACTCTAAGAGCCTC
TGACTTACTTCCCGCGTTAAGCGCTGCGGCGTAAGCGTCGTTGGCTGTCTGTTGTCCTCC
TCTTGCTGATCTTCCATCGATCTGAAACTGTCCCCACTCGAGAGTGTCCCCGTCCTTGTC
GATGTAGTCCTTGACATCTGAGCTTGATTTAGCTCCCTGAATGTTCGGATGGAAATGTGC
TGACCTGGTTGGGGATACCAGGTCGAAGAATCTGTTATTCGTGCAGATGAGTTTGCCCTC
GAACTGGATGAGCACATGGAGATGAGGGCTCCCATCTTCGTGTAACTCTCTGCAGACTTT
GATGTATTTTTTATTAGAGGGTGTGTTGATGGCTTGAATTTGGGAAAGTGCTTCCTCTTT
AGTGAGTGAGCACTGTGGATAAGTGAGGAAATAATTTTTGGCTTGTATTTTAAAACGTTT
GGGGGGAGCCAT
>FJ770370
TCAAGATCTACTCTCCTCCTCCTGTTGCGTCTCTTCGCTTCCCTGTGCTGTACTTTGATT
GGAAGCTGAGTACAGTGGTCCTTCGAGAGTGATGAAGATCGCATTTTTTAGGGCCCAATT
CTTTAATGCTGTGTTTTTTTCCTCGTTGAGGAATTCCTTATAACTGCTGTTGGGACCAGG
ATTGCACAAGAAGATTGTTGGTATTCCGCCTTTAATTTGAACTGGCTTACCGTATTTTGT
GTTGGACCGCCAGTCTCTTTGGGCCCCCATGAACTCTTTAAAGCGTTTGAGGAAATGCGG
GTCGACGTCATCAATGACGTTGTACCAGGCGTCGTTACTGTATACTTTGGGACTCAGGTC
CAGATGTCCGCACAAATAGTTATGTGGTCCCAATGACCTAGCCCACATCGTCTTTCCCGT
ACGACTATCTCCCTCAATTACTATACTCCGAGGTCTAAGGGGCCGCGCAGCGGCATCGAC
AACGTTATCCAACGCCCAAACTTGAAGTTCTTCTGGAACTTGATCGAACGAAGAAAAAGA
AAAAGGAGAAACATAAGGAGCTGGTGGCTCCTGAAAGATCCTGTCTAGATTTGCATTTAA
ATTATGAAATTGTAGTACAAAATCTTTAGGAGCTAGTTCCTTAATGACTCTAAGAGCCTC
TGACTTACTTCCCGCGTTAAGCGCTGCGGCGTAAGCGTCGTTGGCTGTCTGTTGTCCTCC
TCTTGCTGATCTTCCATCGATCTGAAACTCTCCCCACTCGAGAGTGTCCCCGTCCTTGTC
GATGTAGTCCTTGACATCTGAGCTTGATTTAGCTCCCTGAATGTTCGGATGGAAATGTGC
TGACCTGGTTGGGGATACCAGGTCGAAGAATCTGTTATTCGTGCAGATGAGTTTGCCCTC
GAACTGGATGAGCACATGGAGATGAGGGCTCCCATCTTCGTGTAACTCTCTGCAGACTTT
GATGTATTTTTTATTCGAGGGTGTGTTGATGGCTTGAATTTGGGAAAGTGCTTCCTCTTT
AGTGAGTGAGCACTGTGGATAAGTGAGGAAATAATTTTTGGCTTGTATTTTAAAACGTTT
GGGGGGAGCCAT
>JQ943408
TCAAGATCTACTCTCCTCCTCCTGTTGCGTCTCTTCGCTTCCCTGTGCTGTACTTTGATT
GGAAGCTGAGTACAGTGGTCCTTCGAGAGTGATGAAGATCGCATTTTTTAGGGCCCAATT
CTTTAATGCTGTGTTTTTTTCCTCGTTGAGGAATTCCTTATAACTGCTGTTGGGACCAGG
ATTGCACAAGAAGATTGTCGGTATTCCGCCTTTAATTTGAACTGGCTTACCGTATTTTGT
GTTGGACTGCCAGTCTCTTTGGGCCCCCATGAACTCTTTAAAGTGTTTGAGGAAATGCGG
GTCGACGTCATCAATGACGTTGTACCAGGCGTCGTTACTGTATACTTTGGGACTCAGGTC
CAGATGTCCGCACAAATAGTTATGTGGTCCCAATGACCTAGCCCACATCGTCTTTCCCGT
ACGACTATCTCCCTCAATTACTATACTCCGAGGTCTAAGGGGCCGCGCAGCGGCATCGAC
AACGTTATCCAACGCCCAAACTTGAAGTTCTTCTGGAACTTGATCGAACGAAGAAAAAGA
AAAAGGAGAAACATAAGGAGCTGGTGGCTCCTGAAAGATCCTGTCTAGATTTGCATTTAA
ATTATGAAATTGTAGTACAAAATCTTTAGGAGCTAGTTCCTTAATGACTCTAAGAGCCTC
TGACTTACTTCCCGCGTTAAGCGCTGCGGCGTAAGCGTCGTTGGCTGTCTGTTGTCCTCC
TCTTGCTGATCTTCCATCGATCTGAAACTCTCCCCACTCGAGAGTGTCCCCGTCCTTGTC
GATGTAGTCCTTGACATCTGAGCTTGATTTAGCTCCCTGAATGTTCGGATGGAAATGTGC
TGACCTGGTTGGGGATACCAGGTCGAAGAATCTGTCATTCGTGCAGATGAGTTTGCCCTC
GAACTGGATGAGCACATGGAGATGAGGGCTCCCATCTTCGTGTAACTCTCTGCAGACTTT
GATGTATTTTTTATTCGAGGGTGTGTTGATGGCTTGAATTTGGGAAAGTGCTTCCTCTTT
AGTGAGTGAGCCCTGTGGATAAGTGAGGAAATAATTTTTGGCTTGTATTTTAAAACGTTT
GGGGGGAGCCAT
>HQ455357
TCAAGATCTACTCTCCTCCTCCTGTTGCGTCTCTTCGCTTCCCTGTGCTGTACTTTGATT
GGAAGCTGAGTACAGTGGTCCTTCGAGAGTGATGAAGATCGCATTTTTTAGTGCCCAATT
CTTTAATGCTGTGTTTTTTTCCTCGTTGAGGAATTCCTTATAACTGCTGTTGGGACCAGG
ATTGCACAAGAAGATTGTCGGTATTCCGCCTTTAATTTGAACTGGCTTACCGTATTTTGT
GTTGGACTGCCAGTCTCTTTGGGCCCCCATGAACTCTTTAAAGTGTTTGAGGAAATGCGG
GTCGACGTCATCAATGACGTTGTACCAGGCGTCGTTACTGTATACTTTGGGACTCAGGTC
CAGATGTCCGCACAAATAGTTATGTGGTCCCAATGACCTAGCCCACATCGTCTTTCCCGT
ACGACTATCTCCCTCAATTACTATACTCCGAGGTCTAAGGGGCCGCGCAGCGGCATCGAC
AACGTTATCCAACGCCCAAACTTGAAGTTCTTCTGGAACTTGATCGAACGAAGAAAAAGA
AAAAGGAGAAACATAAGGAGCTGGTGGCTCCTGAAAGATCCTGTCTAGATTTGCATTTAA
ATTATGAAATTGTAGTACAAAATCTTTAGGAGCTAGTTCCTTAATGACTCTAAGAGCCTC
TGACTTACGTCCCGCGTTAAGCGCTGCGGCGTAAGCGTCGTTGGCTGTCTGTTGTCCTCC
TCTTGCTGATCTTCCATCGATCTGAAACTCTCCCCACTCGAGAGTGTCCCCGTCCTTGTC
GATGTAGTCCTTGACATCTGAGCTTGATTTAGCTCCCTGAATGTTCGGATGGAAATGTGC
TGACCTGGTTGGGGATACCAGGTCGAAGAATCTGTTATTCGTGCAGATGAGTTTGCCCTC
GAACTGGATGAGCACATGGAGATGAGGGCTCCCATCTTCGTGTAACTCTCTGCAGACTTT
GATGTATTTTTTATTCGAGGGTGTGTTGATGGCTTGAATTTGGGAAAGTGCTTCCTCTTT
AGTGAGTGAGCACTGTGGATAAGTGAGGAAATAATTTTTGGCTTGTATTTTAAAACGTTT
GGGGGGAGCCAT
>HQ455356
TCAAGATCTACTCTCCTCCTCCTGTTGCGTCTCTTCGCTTCCCTGTGCTGTACTTTGATT
GGAAGCTGAGTACAGTGGTCCTTCGAGAGTGATGAAGATCGCATTTTTTAGTGCCCAATT
CTTTAATGCTGTGTTTTTTTCCTCGTTGAGGAATTCCTTATAACTGCTGTTGGGACCAGG
ATTGCACAAGAAGATTGTCGGTATTCCGCCTTTAATTTGAACTGGCTTACCGTATTTTGT
GTTGGACTGCCAGTCTCTTTGGGCCCCCATGAACTCTTTAAAGTGTTTGAGGAAATGCGG
GTCGACGTCATCAATGACGTTGTACCAGGCGTCGTTACTGTATACTTTGGGACTCAGGTC
CAGATGTCCGCACAAATAGTTATGTGGTCCCAATGACCTAGCCCACATCGTCTTTCCCGT
ACGACTATCTCCCTCAATTACTATACTCCGAGGTCTAAGGGGCCGCGCAGCGGCATCGAC
AACGTTATCCAACGCCCAAACTTGAAGTTCTTCTGGAACTTGATCGAACGAAGAAAAAGA
AAAAGGAGAAACATAAGGAGCTGGTGGCTCCTGAAAGATCCTGTCTAGATTTGCATTTAA
ATTATGAAATTGTAGTACAAAATCTTTAGGAGCTAGTTCCTTAATGACTCTAAGAGCCTC
TGACTTACGTCCCGCGTTAAGCGCTGCGGCGTAAGCGTCGTTGGCTGTCTGTTGTCCTCC
TCTTGCTGATCTTCCATCGATCTGAAACTCTCCCCACTCGAGAGTGTCCCCGTCCTTGTC
GATGTAGTCCTTGACATCTGAGCTTGATTTAGCTCCCTGAATGTTCGGATGGAAATGTGC
TGACCTGGTTGGGGATACCAGGTCGAAGAATCTGTTATTCGTGCAGATGAGTTTGCCCTC
GAACTGGATGAGCACATGGAGATGAGGGCTCCCATCTTCGTGTAACTCTCTGCAGACTTT
GATGTATTTTTTATTCGAGGGTGTGTTGATGGCTTGAATTTGGGAAAGTGCTTCCTCTTT
AGTGAGTGAGCACTGTGGATAAGTGAGGAAATAATTTTTGGCTTGTATTTTAAAACGTTT
GGGGGGAGCCAT
>JX286658
TCAAGATCTACTCTCCTCCTCCTGTTGCGTCTCTTCGCTTCCCTGTGCTGTACTTTGATT
GGAAGCTGAGTACAGTGGTCCTTCGAGAGTGATGAAGATCGCATTTTTTAGGGCCCAATT
CTTTAATGCTGTGTTTTTTTCCTCGTTGAGGAATTCCTTATAACTGCTGTTGGGACCAGG
ATTGCACAAGAAGATTGTCGGTATTCCGCCTTTAATTTGAACTGGCTTACCGTATTTTGT
GTTGGACTGCCAGTCTCTTTGGGCCCCCATGAACTCTTTAAAGTGTTTGAGGAAATGCGG
GTCGACGTCATCAATGACGTTGTACCAGGCGTCGTTACTGTATACTTTGGGACTCAGGTC
CAGATGTCCGCACAAATAGTTATGTGGTCCCAATGACCTAGCCCACATCGTCTTTCCCGT
ACGACTATCTCCCTCAATTACTATACTTCGAGGTCTAAGGGGCCGCGCAGCGGCATCGAC
AACGTTATCCAACGCCCAAACTTGAAGTTCTTCTGGAACTTGATCGAACGAAGAAAAAGA
AAAAGGAGAAACATAAGGAGCTGGTGGCTCCTGAAAGATCCTGTCTAGATTTGCATTTAA
ATTATGAAATTGTAGTACAAAATCTTTAGGAGCTAGTTCCTTAATGACTCTAAGAGCCTC
TGACTTACTTCCCGCGTTAAGCGCTGCGGCGTAAGCGTCGTTGGCTGTCTGTTGTCCTCC
TCTTGCTGATCTTCCATCGATCTGAAACTCTCCCCACTCGAGAGTGTCCCCGTCCTTGTC
GATGTAGTCCTTGACATCTGAGCTTGATTTAGCTCCCTGAATGTTCGGATGGAAATGTGC
TGACCTGGTTGGGGATACCAGGTCGAAGAATCTGTTATTCGTGCAGATGAGTTTGCCCTC
GAACTGGATGAGCACATGGAGATGAGGGCTCCCATCTTCGTGTAACTCTCTGCAGACTTT
GATGTATTTTTTATTCGAGGGTGTGTTGATGGCTTGAATTTGGGAAAGTGCTTCCTCTTT
AGTGAGTGAGCACTGTGGATAAGTGAGGAAATAATTTTTGGCTTGTATTTTAAAACGTTT
GGGGGGAGCCAT
>JX286656
TCAAGATCTACTCTCCTCCTCCTGTTGCGTCTCTTCGCTTCCCTGTGCTGTACTTTGATT
GGAAGCTGAGTACAGTGGTCCTTCGAGAGTGATGAAGATCGCATTTTTTAGGGCCCAATT
CTTTAATGCTGTGTTTTTTTCCTCGTTGAGGAATTCCTTATAACTGCTGTTGGGACCAGG
ATTGCACAAGAAGATTGTCGGTATTCCGCCTTTAATTTGAACTGGCTTACCGTATTTTGT
GTTGGACTGCCAGTCTCTTTGGGCCCCCATGAACTCTTTAAAGTGTTTGAGGAAATGCGG
GTCGACGTCATCAATGACGTTGTACCAGGCGTCGTTACTGTATACTTTGGGACTCAGGTC
CAGATGTCCGCACAAATAGTTATGTGGTCCCAATGACCTAGCCCACATCGTCTTTCCCGT
ACGACTATCTCCCTCAATTACTATACTTCGAGGTCTAAGGGGCCGCGCAGCGGCATCGAC
AACGTTATCCAACGCCCAAACTTGAAGTTCTTCTGGAACTTGATCGAACGAAGAAAAAGA
AAAAGGAGAAACATAAGGAGCTGGTGGCTCCTGAAAGATCCTGTCTAGATTTGCATTTAA
ATTATGAAATTGTAGTACAAAATCTTTAGGAGCTAGTTCCTTAATGACTCTAAGGGCCTC
TGACTTACTTCCCGCGTTAAGCGCTGCGGCGTAAGCGTCGTTGGCTGTCTGTTGTCCTCC
TCTTGCTGATCTTCCATCGATCTGAAACTCTCCCCACTCGAGAGTGTCCCCGTCCTTGTC
GATGTAGTCCTTGACATCTGAGCTTGATTTAGCTCCCTGAATGTTCGGATGGAAATGTGC
TGACCTGGTTGGGGATACCAGGTCGAAGAATCTGTTATTCGTGCAGATGAGTTTGCCCTC
GAACTGGATGAGCACATGGAGATGAGGGCTCCCATCTTCGTGTAACTCTCTGCAGACTTT
GATGTATTTTTTATTCGAGGGTGTGTTGATGGCTTGAATTTGGGAAAGTGCTTCCTCTTT
AGTGAGTGAGCACTGTGGATAAGTGAGGAAATAATTTTTGGCTTGTATTTTAAAACGTTT
GGGGGGAGCCAT
>JQ424826
TCAAGATCTACTCTCCTCCTCCTGTTGCGTCTCTTCGCTTCCCTGTGCTGTACTTTGATT
GGAAGCTGAGTACAGTGGTCCTTCGAGAGTGATGAAGATCGCATTTTTTAGGGCCCAATT
CTTTAATGCTGTGTTTTTTTCCTCGTTGAGGAATTCCTTATAACTGCTGTTGGGACCAGG
ATTGCACAAGAAGATTGTCGGTATTCCGCCTTTAATTTGAACTGGCTTACCGTATTTTGT
GTTGGACTGCCAGTCTCTTTGGGCCCCCATGAACTCTTTAAAGTGTTTGAGGAAATGCGG
GTCGACGTCATCAATGACGTTGTACCAGGCGTCGTTACTGTATACTTTGGGACTCAGGTC
CAGATGTCCGCACAAATAGTTATGTGGTCCCAATGACCTAGCCCACATCGTCTTTCCCGT
ACGACTATCTCCCTCAATTACTATACTTCGAGGTCTAAGGGGCCGCGCAGCGGCATCGAC
AACGTTATCCAACGCCCAAACTTGAAGTTCTTCTGGAACTTGATCGAACGAAGAAAAAGA
AAAAGGAGAAACATAAGGAGCTGGTGGCTCCTGAAAGATCCTGTCTAGATTTGCATTTAA
ATTATGAAATTGTAGTACAAAATCTTTAGGAGCTAGTTCCTTAATGACTCTAAGAGCCTC
TGACTTACTTCCCGCGTTAAGCGCTGCGGCGTAAGCGTCGTTGGCTGTCTGTTGTCCTCC
TCTTGCTGATCTTCCATCGATCTGAAACTCTCCCCACTCGAGAGTGTCCCCGTCCTTGTC
GATGTAGTCCTTGACATCTGAGCTTGATTTAGCTCCCTGAATGTTCGGATGGAAATGTGC
TGACCTGGTTGGGGATACCAGGTCGAAGAATCTGTTATTCGTGCAGATGAGTTTGCCCTC
GAACTGGATGAGCACATGGAGATGAGGGCTCCCATCTTCGTGTAACTCTCTGCAGACTTT
GATGTATTTTTTATTCGAGGGTGTGTTGATGGCTTGAATTTGGGAAAGTGCTTCCTCTTT
AGTGAGTGAGCACTGTGGATAAGTGAGGAAATAATTTTTGGCTTGTATTTTAAAACGTTT
GGGGGGAGCCAT
>KX068709
TCAAGATCTACTCTCCTCCTCCTGTTGCGTCTCTTCGCTTCTCTGTGCTGTACTTTGATT
GGAAGCTGTGTACAGTGGTCCTTCGAGAGTGATGAAGATCGCATTTTTTAGGGCCCAATT
ATTTAATGCTGTGTTTTTTCCCTCGTTGAGGAATTCCTTATAACTGCTGTTGGGACCAGG
ATTGCACAAGAAGATTGTCGGTATTTCGCCTTTAATTTGAACTGGCTTACCGTATTTTGT
GTTGGACTGCCAGTCTCTTTGGGCCCCCATGAACTCTTTAAAGTGTTTGAGGAAATGCGG
GTCGACGTCATCAATGACGTTGTACCAGGCGTCGTTACTGTATACTTTGGGACTCAGGTC
CAGATGTCCGCACAAATAGTTATGTGGTCCCAATGACCTAGCCCACATCGTCTTTCCCGT
ACGACTGTCTCCCTCAATTACTATACTCCGAGGTCTAAGGGGCCGCGCAGCGGCATCGAC
AACGTTATCCAACGCCCAAACTTGAAGTTCTTCTGGAACTTGATCGAACGAAGAAGAAGA
AAAAGGAGAAACATAAGGAGCTGGTGGCTCCTGAAAGATCCTGTCTAGATTTGCATTTAA
ATTATGAAATTGTAGTACAAAATCTTTAGGAGCTAGTTCCTTAATGACTCTAAGAGCCTC
TGACTTACTTCCCGCGTTAAGCGCTGCGGCGTAGGCGTCGTTGGCTGTCTGTTGTCCTCC
TCTTGCTGATCTTCCATCGATCTGAAACTCTCCCCACTCGAGAGTGTCCCCGTCCTTGTC
GATGTAGTCCTTGACATCTGAGCTTGATTTAGCTCCCTGAATGTTCGGATGGAAATGTGC
TGACCTGGTTGGGGATACCAGGTCGAAGAATCTGTTATTCGTGCAGATGAATTTGCCCTC
GAACTGGATGAGCACATGGAGATGAGGGCTCCCATCTTCGTGTAACTCTCTGCAGACTTT
GATGTATTTTTTATTCGAGGGTGTGTTGATGGCTTGAATTTGGGAAAGTGCTTCCTCTTT
AGTGAGTGAGCACTGTGGATAAGTGAGGAAATAATTTTTGGCTTGTATTTTAAAACGTTT
GGGGGGAGCCAT
>KF413616
TCAAGATCTACTCTCCTCCTCCTGTTGCGTCTCTTCGCTTCCCTGTGCTGTACTTTGATT
GGAAGCTGAGTACAGTTGTCCTTCGAGGGTGATGAAGATCGCATTTTTTAGGGCCCAATT
CTTTAATGCTGTGTTTTTTTCCTCGTTGAGGAATTCCTTATAACTGCTGTTGGGACCAGG
ATTGCACAAGAAGATTGTCGGTATCCCGCCTTTAATTTGAACTGGCTTACCGTATTTTGT
GTTGGACTGCCAGTCTCTTTGGGCCCCCATGAACTCTTTAAAGTGTTTGAGGAAATGCGG
GTCGACGTCATCAATGACGTTGTACCAGGCGTCGTTACTGTATACTTTGGGACTCAGGTC
CAGATGTCCGCACAAATAGTTATGTGGTCCCAATGACCTAGCCCACATCGTCTTTCCCGT
ACGACTATCTCCCTCAATTACTATACTTCGAGGTCTAAGGGGCCGCGCAGCGGCATCGAC
AACGTTATCCAACGCCCAAACTTGAAGTTCTTCTGGAACTTTATCGAACGAAGAAGAAGA
AAAAGGAGAAACATAAGGAGCTGGTGGCTCCTGAAAGATCCTGTCTAGATTTGCATTTAA
ATTATGGAATTGTAGTACAAAATCTTTAGGAGCTAGTTCCTTAATGACTCTAAGAGCCTC
TGACTTACTTCCCGCGTTAAGCGCTGCGGCGTAAGCGTCGTTGGCTGTCTGTTGTCCTCC
TCTTGCTGATCTTCCATCGATCTGAAACTCTCCCCACTCGAGAGTGTCCCCGTCCTTGTC
GATGTAGTCCTTGACATCTGAGCTTGAGTTAGCTCCCTGAATGTTCGGATGGAAATGTGC
TGACCTGGTTGGGGATACCAGGTCGAAGAATCTGTAATTCGTGCAGATGAATTTGCCCTC
GAACTGGATGAGCACATGGAGATGAGGGCTCCCATCTTCGTGTAACTCTCTGCAGACTTT
GATGTATTTTTTATTCGAGGGTGTGTTGATGGCTTGAATTTGGGAAAGTAGTTCCTCTTT
AGTGAGTGAGCACTGTGGATAAGTGAGGAAATAATTTTTGGCTTGTATTTTAAAACGTTT
GGGGGGAGCCAT
>KF413618
TCAAGATCTACTCTCCTCCTCCTGTTGCGTCTCTTCGCTTCCCTGTGCTGTACTTTGATT
GGAAGCTGAGTACAGTGGTCCTTCGAGAGTGATGAAGATCGCATTTTTTAGGGCCCAATT
CTTTAATGCTGTGTTTTTTTCCTCGTTGAGGAATTCCTTATAACTGCTGTTGGGACCAGG
ATTGCACAAGAAGATTGTCGGTATCCCGCCTTTAATTTGAACTGGCTTACCGTATTTTGT
GTTGGACTGCCAGTCTCTTTGGGCCCCCATGAACTCTTTAAAGTGTTTGAGGAAAAGCGG
GTCGACGTCATCAATGACGTTGTACCAGGCGTCGTTACTGTATACTTTGGGACTCAGGTC
CAGATGTCCGCACAAATAGTTATGTGGTCCCAATGACCTAGCCCACATCGTCTTCCCCGT
ACGACTATCTCCCTCAATTACTATACTCCGAGGTCTAAGGGGCCGCGCAGCGGCATCGAC
AACGTTATCCAACGCCCAAACTTCAAGTTCTTCTGGAACTTGATCGAACGAAGAAGAAGA
AAAAGGAGAAACATAAGGAGCTGGTGGCTCCTGAAAGATCCTGTCTAGATTTGCATTTAA
ATTATGAAATTGTAGTACAAAATCTTTAGGAGCTAGTTCCTTAATGACTCTAAGAGCCTC
TGACTTACATCCCGCGTTAAGCGCTGCGGCGTAAGCGTCGTTGGCTGTCTGTTGTCCTCC
TCTTGCTGATCTTCCATCGATCTGAAACTCTCCCCACTCGAGAGTGTCCCCGTCCTTGTC
GATGTAGTCCTTGACATCTGAGCTTGATTTAGCTCCCTGAATGTTCGGATGGAAATGTGC
TGACCTGGTTGGGGATACCAGGTCGAAGAATCTGTTATTCGTGCAGATGAATTTGCCCTC
GAACTGGATGAGCACATGGAGATGAGGGCTCCCATCTTCGTGTAACTCTCTGCAGACTTT
GATGTATTTTTTATTCGAGGGTGTGTTGATGGCTTGAATTTGGGAAAGTGCTTCCTCTTT
AGTGAGTGAGCACTGTGGATAAGTGAGGAAATAATTTTTGGCTTGTATTTTAAAACGTTT
GGGGGGAGCCAT
>KJ868820
TCAAGATCTACTCTCCTCCTCCTGTTGCGCCTCTTCGCTTCCCTGTGCTGTACTTTGATT
GGTACCTGAGTACAGGGGTCTATCAAGTGTGATGAAGATCGCATTCTTTACTGCCCAGTT
CTTTAGTGCGGTGTTCTTTTCCTCGTCTAGGAATTCTTTATAACTGCTGTTTGGACCAGG
ATTGCAGAGGAAGATTGTTGGTATCCCGCCTTTAATTTGAACTGGCTTCCCGTACTTTGT
GTTGGATTGCCAGTCCCTTTGGGCCCCCATGAACTCTTTAAAGTGTTTGAGGAAATGCGG
GTCGACGTCATCAATGACGTTGTACCAGGCGTCGTTACTGTAGACCTTGGGACTCAGGTC
CAGATGTCCACATAAATAGTTATGTGGTCCCAATGACCTAGCCCACATCGTCTTCCCCGT
ACGACTATCTCCCTCAATTACTATACTCCGAGGTCTAAGGGGCCGCGCAGCGGCATCGAC
AACGTTGTCGATAGCCCAAACTTCTATTTCTTCTGGAACTTGATCGAAAGAAGAAGGAGA
AAAAGGAGAATAATAGGGAGCGCGTGGCGTCTCGAAGATTCTGTCTAGAATTGCATTTAA
ATTATGAGATTGTAGTACAAAATCTTTAGGAGCTAGTTCCTTAATGACTCTAAGAGCCTC
TGACTTACTGCCTGCGTAAAGTGCTGCGGCGTAAGCGTCGTTGGCTGTCTGCTGTCCTCC
TCTTGCTGATCTTCCATCGATCTGAAACTCTCCCCACTCGAGAGTGTCCCCGTCCTTGTC
GATGTAGGCCTTGACATCTGAGCTTGATTTAGCTCCCTGAATGTTCGGATGGAAATGTGC
TGACCTGGTTGGGGATACCAGGTCGAAGAATCTGTTATTCGAGCAGACGAATTTGCCCTC
GAACTGGATGAGCACATGGAGATGAGGGCTCCCATCTTCGTGTAACTCTCTGCAGAGTTT
GATGTATTTTTTATTCGAGGGTGTGTTGATGGCTTGAATTTGGGAAAGTGCTTCCTCTTT
AGTGAGTGAGCACTGTGGATAAGTGATGAAATAATTTTTGGCTTGTATTTTAAAACGTTT
GGGGGGAGCCAT
>EU384573
TCAAGATCTACTCTCCTCCTCCTGTAGCGCCTCTTCGCTTCCCTGTGCTGTACTTTGATT
GGTACCTGAGTACAGGGGTCTATCAAGTGTGATGAAGATCGCATTCTTTACTGCCCAGTT
CTTTAGTGCGGTGTTCTTTTCCTCGTCTAGGAATTCTTTATAACTGCTGTTTGGACCAGG
ATTGCAGAGGAAGATTGTTGGTATCCCGCCTTTAATTTGAACTGGCTTCCCGTACTTTGT
GTTGGATTGCCAGTCCCTTTGGGCCCCCATGAACTCTTTAAAGTGTTTGAGGAAATGCGG
GTCGACGTCATCAATGACGTTGTACCAGGCGTCGTTACTGTAGACCTTGGGACTCAGGTC
CAGATGTCCACACAAATAGTTATGTGGTCCCAATGACCTAGCCCACATCGTCTTCCCCGT
ACGACTATCTCCCTCAATTACTATACTCCGAGGTCTAAGGGGCCGCGCAGCGGCATCGAC
AACGTTGTCGATAGCCCAAACTTCAAGTTCTTCTGGAACTTGATCGAAAGAAGAAGGAGA
AAAAGGAGAAATATAGGGAGCCGGTGGCTCCTGAAAGATTCTGTCTAGATTTGCATTTAA
ATTATGAAATTGTAGTACAAAATCTTTAGGAGCTAGTTCCTTAATGACTCTAAGAGCCTC
TGACTTTCTGCCTGCGTTAAGTGCTGCGGCGTAAGCGTCGTTGGCCGTCTGCGGGGCTCC
TCTTGCTGATCTTCCATCGATATGAAACTCTCCCGACTCGAGAGTGTCCCCGTCCTTGTC
GATGTAGGCCTTGACATCTGAGCTTGATTTAGCTCCCTGAATGTTCGGATGGAAATGTGC
TGACCTGGTTGGGGATACCAGGTCGAAGAATCTGTTATTCGTGCAGACGAATTTGCCCTC
GAACTGGATGAGCACATGGAGATGAGGGCTCCCATCTTCGTGTAACTCTCTGCAGAGTTT
GATGTATTTTTTATTCGAGGGTGTGTTGATGGCTTGAATTTGGGAAAGTGCTTCCTCTTT
AGTGAGTGAGCATTGTGGATAAGTGATGAAATAATTTTTGGCTTGTATTTTAAAACGTTT
GGGGGGAGCCAT
>NC_004607
TCAAGATCTACTCTCCTCCTCCTGTTGCGTCTCTTCGCTTCCCTGTGCTGTACTTTGATT
GGTACCTGAGTACAGGGGTCCTTCGAGAGTGATGAAGATCGCATTCTTTACTGCCCAGTT
TTTTAGTGCGGTGTTCTTTTCCTCGTCTAGGAATTCTTTATAACTGCTGTTGGGACCAGG
ATTGCAGAGGAAGATTGTTGGTATCCCGCCTTTAATTTGAACTGGCTTCCCGTACTTTGT
GTTGGATTGCCAGTCCCTTTGGGCCCCCATGAACTCTTTAAAGTGTTTGAGGAAATGCGG
GTCGACGTCATCAATGACGTTATACCAGGCGTCGTTACTGTAGACCTTGGGACTCAGATC
CAGATGTCCGCACAAATAGTTATGTGGTCCCAGTGATCTAGCCCACATCGTCTTTCCCGT
TCGACTATCTCCTTCAATTACTATACTCCGAGGTCTAAGGGGCCGCGCAGCGGGATCGAC
AACGTTATCGATGGCCCAAACTTCAAGTTCTTCTGGAACTTGATCGAAAGAAGAAGGAGA
AAAAGGAGAAATATAGGGAGCCGGTGGCTCCTGAAAGATTCTGTCTAGATTTGCATTTAA
ATTATGAAATTGTAGTACAAAATCTTTAGGAGCTAGTTCCTTAATGACTCTAAGAGCCTC
TGATTTACTTCCTGCGTTAAGTGCTTCGGCGTAAGCGTCGTTGGCTGTCTGCTGTCCTCC
TCTTGCTGATCTTCCATCGATCTGAAACTCTCCCCACTCGAGAGTGTCCCCGTCCTTGTC
GATGTAGGCCTTGACATCTGAGCTTGATTTAGCTCCCTGAATGTTCGGATGGAAATGTGC
TGATCTGGTTGGGGATACCAGGTCGAAGAATCTGTTATTCGTGCAGACGAATTTGCCCTC
GAACTGGATGAGCACATGGAGATGAGGGCTCCCATCTTCGTGTAACTCTCTGCAGATTTT
GATGTATTTTTTATTCGAGGGTGTGTTGATGGCTTGAATTTGGGAAAGTGCTTCCTCTTT
AGTGAGTGAGCACTGTGGATAAGTGATGAAATAATTTTTGGCTTGTACTTTAAAACGTTT
GGGGGGAGCCAT
>AJ002447
TCAAGATCTACTCTCCTCCTCCTGTTGCGTCTCTTCGCTTCCCTGTGCTGTACTTTGATT
GGTACCTGAGTACAGGGGTCCTTCGAGAGTGATGAAGATCGCATTCTTTACTGCCCAGTT
TTTTAGTGCGGTGTTCTTTTCCTCGTCTAGGAATTCTTTATAACTGCTGTTGGGACCAGG
ATTGCAGAGGAAGATTGTTGGTATCCCGCCTTTAATTTGAACTGGCTTCCCGTACTTTGT
GTTGGATTGCCAGTCCCTTTGGGCCCCCATGAACTCTTTAAAGTGTTTGAGGAAATGCGG
GTCGACGTCATCAATGACGTTATACCAGGCGTCGTTACTGTAGACCTTGGGACTCAGATC
CAGATGTCCGCACAAATAGTTATGTGGTCCCAGTGATCTAGCCCACATCGTCTTTCCCGT
TCGACTATCTCCTTCAATTACTATACTCCGAGGTCTAAGGGGCCGCGCAGCGGGATCGAC
AACGTTATCGATGGCCCAAACTTCAAGTTCTTCTGGAACTTGATCGAAAGAAGAAGGAGA
AAAAGGAGAAATATAGGGAGCCGGTGGCTCCTGAAAGATTCTGTCTAGATTTGCATTTAA
ATTATGAAATTGTAGTACAAAATCTTTAGGAGCTAGTTCCTTAATGACTCTAAGAGCCTC
TGATTTACTTCCTGCGTTAAGTGCTTCGGCGTAAGCGTCGTTGGCTGTCTGCTGTCCTCC
TCTTGCTGATCTTCCATCGATCTGAAACTCTCCCCACTCGAGAGTGTCCCCGTCCTTGTC
GATGTAGGCCTTGACATCTGAGCTTGATTTAGCTCCCTGAATGTTCGGATGGAAATGTGC
TGATCTGGTTGGGGATACCAGGTCGAAGAATCTGTTATTCGTGCAGACGAATTTGCCCTC
GAACTGGATGAGCACATGGAGATGAGGGCTCCCATCTTCGTGTAACTCTCTGCAGATTTT
GATGTATTTTTTATTCGAGGGTGTGTTGATGGCTTGAATTTGGGAAAGTGCTTCCTCTTT
AGTGAGTGAGCACTGTGGATAAGTGATGAAATAATTTTTGGCTTGTACTTTAAAACGTTT
GGGGGGAGCCAT
>AJ002458
TCAAGATCTACTCTCCTCCTCCTGTTGCGTCTCTTCGCTTCCCTGTGCTGTACTTTGATT
GGTACCTGAGTACAGGGGTCCTTCGAGAGTGATGAAGATCGCATTCTTTACTGCCCAGTT
TTTTAGTGCGGTGTTCTTTTCCTCGTCTAGGAATTCTTTATAACTGCTGTTGGGACCAGG
ATTGCAGAGGAAGATTGTTGGTATCCCGCCTTTAATTTGAACTGGCTTCCCGTACTTTGT
GTTGGATTGCCAGTCCCTTTGGGCCCCCATGAACTCTTTAAAGTGTTTGAGGAAATGCGG
GTCGACGTCATCAATGACGTTATACCAGGCGTCGTTACTGTAGACCTTGGGACTCAGATC
CAGATGTCCGCACAAATAGTCATGTGGTCCCAGTGATCTAGCCCACATCGTCTTTCCCGT
TCGACTATCTCCTTCAATTACTATACTCCGAGGTCTAAGGGGCCGCGCAGCGGGATCGAC
AACGTTATCGATGGCCCAAACTTCAAGTTCTTCTGGAACTTGATCGAAAGAAGAAGGAGA
AAAAGGAGAAATATAGGGAGCCGGTGGCTCCTGAAAGATTCTGTCTAGATTTGCATTTAA
ATTATGAAATTGTAGTACAAAATCTTTAGGAGCTAGTTCCTTAATGACTCTAAGAGCCTC
TGATTTACTTCCTGCGTTAAGTGCTTCGGCGTAAGCGTCGTTGGCTGTCTGCTGTCCTCC
TCTTGCTGATCTTCCATCGATCTGAAACTCTCCCCACTCGAGAGTGTCCCCGTCCTTGTC
GATGTAGGCCTTGACATCTGAGCTTGATTTAGCTCCCTGAATGTTCGGATGGAAATGTGC
TGATCTGGTTGGGGATACCAGGTCGAAGAATCTGTTATTCGTGCAGACGAATTTGCCCTC
GAACTGGATGAGCACATGGAGATGAGGGCTCCCATCTTCGTGTAACTCTCTGCAGATTTT
GATGTATTTTTTATTCGAGGGTGTGTTGATGGCTTGAATTTGGGAAAGTGCTTCCTCTTT
AGTGAGTGAGCACTGTGGATAAGTGATGAAATAATTTTTGGCTTGTACTTTAAAACGTTT
GGGGGGAGCCAT
>KT390455
TCAAGATCTACTCTCCTCCTCCTGTTGCGTCTCTTCGCTTCCCTGTGCTGTACTTTGATT
GGAAGCTGAGTACAGTGGTCCTTCGAGGGTGATGAAGATCGCATTCTGAGAGGCCAATTT
CTGAGGTGCTTGTTCTTTTTCTTCGTCTAGGAATTCTTTATAACTGCTGTTGGGATCAGG
ATTGCACAGGAAGATTGTCGGTATCCCGCCTTTAATTTGAACTGGCTTCCCGTACTTTGT
GTTGGATTGCCAGTCCCTTTGGGCCCCCATGAACTCCTTAAAGTGCTTGAGGAAATGCGG
ATCGACGTCATCAATGACGTTGTACCATGCGTCGTTACTGTAGACTTTGGGGCTTAGATC
TAGATGCCCACATAAATAGTTATGTGGGCCTAATGACCTAGCCCACATCGTCTTCCCAGT
ACGACTATCTCCTTCGATCACTATACTTTGAGGTCTCAGGGGCCGCGCAGCGGCGTCGAC
AACATTCTCACACGCCCACTCTTCAAGTTCTTCGGGAACTTGATCAAAAGAAGAAGAGGA
AAAAGGAGAGACATAAGGAGCTGGTGGCTCCTGGAAAATCCTATCTAGATTTGCATTTAA
ATTATGAAATTGTAATACAAAATCTTTAGGAGCCAATTCCTTAATGACTCTAAGAGCCTC
TGACTTACTGCCTGCGTTAAGTGCTGCTGCGTAAGCGTCGTTGGCTGTCTGTTGTCCTCC
TCTTGCAGATCGTCCATCGATCTGAAACTCTCCCCATTCGAGGGTGTCTCCGTCCTTGTC
GATGTAGGACTTGACGTCGGAGCTGGATTTAGCTCCCTGAATGTTCGGATGGAAATGTAC
TGACCTGTTTGGGGAGACCAGGTCGAAGAATCTGTTATTCGTGCAGATGAGTTTGCCCTC
GAACTGGATGAGCACATGGAGATGAGGGCTCCCATCTTCGTGTAACTCTCTGCAGACTTT
GATGTATTTTTTATTAGAGGGTGTGTTGATGGCTTGAATTTGGGAAAGTGCTTCCTCTTT
AGTGAGTGAGCACTGTGGATAAGTGAGGAAATAATTTTTGGCTTGTATTTTAAAACGTTT
GGGGGGAGCCAT
