# Supplementary material for: Gene Overlapping as a Modulator of Begomovirus Evolution
Source: Microorganisms. 2022 Feb 4;10(2):366. doi: 10.3390/microorganisms10020366 (PMC8875319; doi:10.3390/microorganisms10020366)
Supplement: Supplementary file 1 [file microorganisms-10-00366-s001.zip › File S1/Cotton_leaf_curl_Multan_virus/DNA_AC3.fasta]

>JN807763
TTAATAAAGATTGAATTTTATTTCTGAATATTGATCTACATACATAGTTTGTTTGATTAC
ATTGAACAATACATGTTCTACAGCTTTAATAACTAAATTAATTGAAATTACACCGAGATT
GTTCAGATATTTGAGGACTTGGGTTTTGAATACCCTTAAGAAAAGACCAGTCTGAGGGTG
TAAGGTCGTCCAGATTCGGAAGGTTAGAAAACACTTGTGCAGATTCAGAGCTTTCCGAGT
ATTGTAGTTGAACTGGATCCTGATCGTGAATATGTCCATGTTCATCGTGAATGGACGGTT
GACGTGGCTGATGATCTTGAAATAAAGGGGATTTGGAACGTCCCAGATATATGCGCCATT
CCCTGCTTGAGCTGCAGTGATGGGTTCCCCTGTGCGAGAATCCAT
>JN880418
TTAATAAAGATTGAATTTTATTTCTGAATATTGATCTACATACATAGTTTGTTTGATTAC
ATTGAACAATACATGTTCTACAGCTTTAATAACTAAATTAATTGAAATTACACCGAGATT
GTTCAGATATTTGAGGACTTGGGTTTTGAATACCCTTAAGAAAAGACCAGTCTGAGGGTG
TAAGGTCGTCCAGATTCGGAAGGTTAGAAAACACTTGTGCAGATTCAGAGCTTTCCGAGT
ATTGTAGTTGAACTGGATCCTGATCGTGAATATGTCCATGTTCATCGTGAATGGACGGTT
GACGTGGCTGATGATCTTGAAATAAAGGGGATTTGGAACGTCCCAGATATATGCGCCATT
CCCTGCTTGAGCTGCAGTGATGGGTTCCCCTGTGCGAGAATCCAT
>NC_004607
TTAATAAAGTTTGAATTTTATTTCTGAATATTGATCTACATACATAGTTTGTTGGATTAC
ATTGTACAATACATGTTCTACAGCTTTAATAACTAAATTAATTGAAATTACACCGAGATT
GTTCAGATATTTGAGGACTTGGGTTTTGAATACCCTTAAAAAAAGACCAGTCTGAGGGTG
TAAGGTCGTCCAGATTCGGAAGGTTAGAAAACACTTGTGCAGTCCCAGAGCTTTCCGAGT
GTTGTAGTTGAACTGGATCCTGATCGTGAGTATATCCATATTCGTCGTGAATGGACGGTT
GACGTGGCTGATGATCTTGAAATAGAGGGGATTTGGAACCTCCCAGATATATGCGCCATT
CCCTGCTTGAGCTGCAGTGATGGGTTCCCCTGTGCGTGAATCCAT
>AJ002447
TTAATAAAGTTTGAATTTTATTTCTGAATATTGATCTACATACATAGTTTGTTGGATTAC
ATTGTACAATACATGTTCTACAGCTTTAATAACTAAATTAATTGAAATTACACCGAGATT
GTTCAGATATTTGAGGACTTGGGTTTTGAATACCCTTAAAAAAAGACCAGTCTGAGGGTG
TAAGGTCGTCCAGATTCGGAAGGTTAGAAAACACTTGTGCAGTCCCAGAGCTTTCCGAGT
GTTGTAGTTGAACTGGATCCTGATCGTGAGTATATCCATATTCGTCGTGAATGGACGGTT
GACGTGGCTGATGATCTTGAAATAGAGGGGATTTGGAACCTCCCAGATATATGCGCCATT
CCCTGCTTGAGCTGCAGTGATGGGTTCCCCTGTGCGTGAATCCAT
>AJ002458
TTAATAAAGTTTGAATTTTATTTCTGAATATTGATCTACATACATAGTTTGTTGGATTAC
ATTGTACAATACATGTTCTACAGCTTTAATAACTAAATTAATTGAAATTACACCGAGATT
GTTCAGATATTTGAGGACTTGGGTTTTGAATACCCTTAAGAAAAGACCAGTCTGAGGGTG
TAAGGTCGTCCAGATTCGGAAGGTTAGAAAACACTTGTGCAGTCCCAGAGCTTTCCGAGT
GTTGTAGTTGAACTGGATCCTGATCGTGAGTATATCCATATTCGTCGTGAATGGACGGTT
GACGTGGCTGATGATCTTGAAATAGAGGGGATTTGGAACCTCCCAGATATATGCGCCATT
CCCTGCTTGAGCTGCAGTGATGGGTTCCCCTGTGCGTGAATCCAT
>AJ002459
TTAATAAAGTTTGAATTTTATTTCTGAATATTGATCTACATACATAGTTTGTTGGATTAC
ATTGTACAATACATGTTCTACAGCTTTAATAACTAAATTAATTGAAATTACACCGAGATT
GTTCAGATATTTGAGGACTTGGGTTTTGAATACCCTTAAGAAAAGACCAGTCTGAGGGTG
TAAGGTCGTCCAGATTCGGAAGGTTAGAAAACACTTGTGCAGTCCCAGAGCTTTCCGAGT
GTTGTAGTTGAACTGGATCCTGATCGTGAGTATATCCATATTCGTCGTGAATGGACGGTT
GACGTGGCTGATGATCTTGAAATAGAGGGGATTTGGAACCTCCCAGATATATGCGCCATT
CCCTGCTTGAGCTGCAGTGATGGGTTCCCCTGTGCGTGAATCCAT
>FJ218487
TTAATAAAGTTTGAATTTTATTTCTGAATATTGATCTACATACATAGTTTGTTGGATTAC
ATTGTACAATACATGTTGTACAGCTTTAATAACTAAATTAATTGAAAGTACACCGAGATT
GTGCAGATACTTGAGGACTTGGGTTTTGAATACCCGTAAGAAAAGACCAGTCTGAGGGTG
TAAGGTCGTCCAGATTCGGAAGGTGAGAAAACACTTGTGCAGTCCCAGAGCTTTCCGAGT
GTTGTAGTTGAACTGGATCCTGATCGTGAGTATATCCATATTCGTCGTGAATGGACGGTT
GACGTGGCTGATGATCTTGAAATAGAGGGGATTTGGAACCTCCCAGATATATGCGCCATT
CCCTGCTTGAGCTGCAGTGATGGGTTCCCCTGTGCGTGAATCCAT
>EU365615
TTAATAAAGTTTGAATTTTATTTCTGAATATTGATCTACATACATAGTTTGTTGGATTAC
ATTGTACAATACATGTTCTACAGCTTTAATAACTAAATTAATTGAAATTACACCGAGATT
GTTCAGATATTTGAGGACTTGGGTTTTGAATACCCTTAAGAAAAGACCAGTCTGAGGGTG
TAAGGTCGTCCAGATTCGGAAGGTTAGAAAACACTTGTGCAGTCCCAGAGCTTTCCGAGT
GTTGCTGTTGAACTGGATCCTGATCGTGAGTATATCCATATTCGTCGTGAATGGACGGTT
CACGTGGCTGATGATCTTGAAATAGAGGGGATTTGGAACCTCCCAGATATATGCGCCATT
CCCTGCTTGAGCTGCAGTGATGGGTTCCCCTGTGCGACAATCCAT
>AY765257
TTAATAAAGTTTGAATTTTATATCTGAATATTGATCTACATACATAGTTTGTTGGATTAA
ATTGTACAATACATGTTCTACAGCTTTAATAACTAAATTAATTGAAATTACACCGAGATT
GTTCAGATATTTGAGGACTTTGGTTTTGAATACCCTTAAGAAAAGACCAGTCTGAGGGTG
TAAGGTCGTCCAGATTCGGAAGGTTAGAAAACACTTGTGCAGTCCCAGAGCTTTCCGAGT
GTTGTAGTTGAACTGGATCCGGATCGAGAGTATATCCATATTCGTCGTGAATGGACGGTT
GACGTGGCTGATGATCTTGAAATAGAGGGGATTTGGAACCTCCCAGATATATGCGCCATT
CCCTGCTTGAGCTGCAGTGATGGGTTCCCCTGTGCGTGAATCCAT
>EU365616
TTAATAAAGTTTGAATTTTATTTCTGAATATTGATCTACATACATAGTTTGTTGGATTAC
ATTGTACAATACATGTTCTACAGCTTTAATAACTAAATTAATTGAAATTACACCGAGATT
GTTCAGATATTTGAGGACTTGGGTTTTGAATACCCTTAAGAAAAGACCAGTCTGAGGGTG
TAAGGTCGTCCAGATTCGGAAGGTTAGAAAACACTTGTGCAGTCCCAGAGCTTTCCGAGT
GTTGTAGTTGAACTGGATCCTGATCGTGAGTATATCCATATTCGTCGTGAATGGACGGTT
GACGTGGCTGATGATCTTGAAATAAAGGGGATTTAGGACCTCCCAGATATATGCGCCATT
CCCTGCTTGAGCTGCAGTGATGGGTTCCCCTGTGCGTGAATCCAT
>KR135370
TTAATAAAGTTTGAATTTTATTTCTGAATATTGATCTACATACACAGTTTGTTGGATTAC
ATTGTACAATACATGTTCTACAGCTTTAATAACTAAATTAATTGAAATTACACCGAGATT
GTTCAGATATTTGAGGACTTGGGTTTTGAATACCCTTAAGAAAAGATTGTTTTGATGGTA
TAAGGTCGGCCATAATTGAAAGGTTACAAAACACTTGTGCAGTCCCAGAGCTTTCCGAGT
GTTGTAGTTGAACTGGATTTGGATCGGGAGTATGTCCATGTTCGTCGTGTATGGACGGTT
GACGTGGCTGATAATTTTGAAATAAAGGGGATTTGGAATCTCCCAGATATATGCGCCATT
CCCTGCTTGAGCTGCACTGATGGGTTCCTCTGTGCGTGAATCCAT
>AY704662
TTAATAAAGTTTGAATTTTATTTCTGAATATTGATCTACATACACAGTTTGTTGGATTAC
ATTGTACAATACATGTTCTACAGCTTTAATAACTAAATTAATTGAAATTACACCGAGATT
GTTCAGATATTTGAGGACTTGGGTCTTGAATACCCTTAAGAAAAGACCAGTCTGAGGGTG
TAAGGTCGTCCAGATTCGGAAGGTTAGAAAACACTTGTGCAGTCCCAGAGCTTTCCGAGT
GTTGTAGTTGAACTGGATCCTGATCGTGAGTATGTCCATGTTCGTCGTGTATGGACGGTT
GACGTGGCTGATAATTTTGAAATAAAGGGGATTTGGAATCTCCCAGATATATGCGCCATT
CCCTGCCTGAGCTGCAGTGATGGGTTCCTCTGTGCGTGAATCCAT
>JQ963631
TTAATAAAGTTTGAATTCTATTTCTGAATATTGATCTACATACATAGTTTGTTGGATTAC
ATTGTACAATACATGTTCTACAGCTTTAATAACTAAATTAATTGAAATTACACCGAGATT
GTTCAGATATTTGAGGATTTGGGTTTTGAATACCCTTAAGAAAAGACCAGTCTGAGGGTG
TAAGGTCGTCCAGATTCGGAAGGTTAGAAAACACTTGTGCAGTCCCAGAGCTTTCCGAGT
GTTGTAGTTGAACTGGATTCGGATCGTGAGTATGTCCATATTCGTCGTGAATGGACGGTT
GAAGTGGCTGATTATCTTGAAATAAAGGGGATTTGGAACCTCCCAGATATATGCGCCATT
CCCTGCTTGAGCTGCAGTGATGGGTTCCCCTGTGCGTGAATCCAT
>HQ455347
TTAATAAAGTTTGAATTCTATTTCTGAATATTGATCTACATACATAGTTTGTTGGATTAC
ATTGTACAATACATGTTCTACAGCTTTAATAACTAAATTAATTGAAATTACACCGAGATT
GTTCAGATATTTGAGGACTTGGGTTTTGAATACCCTTAAGAAAAGACCAGTCTGAGGGTG
TAAGGTCGTCCAGATTCGGAAGGTTAGAAAACACTTGTGCAGTCCCAGAGCTTTCCGAGT
GTTGTAGTTGAACTGGATTCGGATCGTGAGTATGTCCATATTCGTCGTGAATGGACGGTT
GAAGTGGCTGATTATCTTGAAATAAAGGGGATTTGGAACCTCCCAGATATATGCGCCATT
CCCTGCTTGAGCTGCAGTGATGGGTTCCCCTGTGCGTGAATCCAT
>KU245932
TTAATAAAGTTTGAATTCTATTTCTGAATATTGATCTACATACATAGTTTGTTGGATTAC
ATTGTACAATACATGTTCTACAGCTTTAATAACTAAATTAATTGAAATTACACCGAGATT
GTTCAGATATTTGAGGACTTGGGTTTTGAATACCCTTAAGAAAAGACCAGTCTGAGGGTG
TAAGGTCGTCCAGATTCGGAAGGTTAGAAAACACTTGTGCAGTCCCAGAGCTTTCCGAGT
GTTGTAGTTGAACTGGATTCGGATCGTGAGTATGTCCATATTCGTCGTGAATGGACGGTT
GAAGTGGCTGATTATCTTGAAATAAAGGGGATTTGGAACCTCCCAGATATATGCGCCATT
CCCTGCTTGAGCTGCAGTGATGGGTTCCCCTGTGCGTGAATCCAT
>HQ455365
TTAATAAAGTTTGAATTCTATTTCTGAATATTGATCTACATACATAGTTTGTTGGATTAC
ATTGTACAATACATGTTCTACAGCTTTAATAACTAAATTAATTGAAATTACACCGAGATT
GTTCAGATATTTGAGGACTTGGGTTTTGAATACCCTTAAGAAAAGACCAGTCTGAGGGTG
TAAGGTCGTCCAGATTCGGAAGGTTAGAAAGCACTTGTGCAGTCCCAGAGCTTTCCGAGT
GTTGTAGTTGAACTGGATTCGGATCGTGAGTATGTCCATATTCGTCGTGAATGGACGGTT
GAAGTGGCTGATTATCTTGAAATAAAGGGGATTTGGAACCTCCCAGATATATGCGCCATT
CCCTGCTTGAGCTGCAGTGATGGGTTCCCCTGTGCGTGAATCCAT
>HQ455353
TTAATAAAGTTTGAATTCTATTTCTGAATATTGATCTACATACATAGTTTGTTGGATTAC
ATTGTACAATACATGTTCTACAGCTTTAATAACTAAATTAATTGAAATTACACCGAGATT
GTTCAGATATTTGAGGACTTGGGTTTTGAATACCCTTAAGAAAAGACCAGTCTGAGGGTG
TAAGGTCGTCCAGATTCGGAAGGTTAGAAAGCACTTGTGCAGTCCCAGAGCTTTCCGAGT
GTTGTAGTTGAACTGGATTCGGATCGTGAGTATGTCCATATTCGTCGTGAATGGACGGTT
GAAGTGGCTGATTATCTTGAAATAAAGGGGATTTGGAACCTCCCAGATATATGCGCCATT
CCCTGCTTGAGCTGCAGTGATGGGTTCCCCTGTGCGTGAATCCAT
>JX286660
TTAATAAAGTTTGAATTCTATTTCTGAATATTGATCTACATACATAGTTTGTTGGATTAC
ATTGTACAATACATGTTCTACAGCTTTAATAACTAAATTAATTGAAATTACACCGAGATT
GTTCAGATATTTGAGGACTTGGGTTTTGAATACCCTTAAGAAAAGACCAGTCTGAGGGTG
TAAGGTCGTCCAGATTCGGAAGGTTAGAAAACACTTGTGCAGTCCCAGAGCTTTCCGAGT
GTTGTAGTTGAACTGGATTCGGATCGTGAGTATGTCCATATTCGTCGTGAATGGACGGTT
GAAGTGGCTGATTATCTTGAAATAAAGGGGATTTGGAACCTCCCAGATATATGCGCCATT
CCCTGCTTGAGCTGCAGTGATGGGTTCCCCTGTGCGTGAATCCAT
>KF413616
TTAATAAAGTTTGAATTCTATTTCTGAATATTGATCTACATACATAGTTTGTTGGATTAC
ATTGTACAATACATGTTCTACAGCTTTAATAACTAAATTAATTGAAATTACACCGAGATT
GTTCAGATATTTGAGGACTTGGGTTTTGAATACCCTTAAGAAAAGACCAGTCTGAGGGTG
TAAGGTCGTCCAGATTCGGAAGGTTAGAAAACACTTGTGCAGTCCCAGAGCTTTCCGAGT
GTTGTAGTTGAACTGGATTCGGATCGTGAGTATGTCCATATTCGTCGTGAATGGACGGTT
GAAGTGGCTGATTATCTTGAAATAAAGGGGATTTGGAACCTCCCAGATATATGCGCCATT
CCCTGCTTGAGCTGCAGTGATGGGTTCCCCTGTGCGTGAATCCAT
>HQ455348
TTAATAAAGTTTGAATTCTATTTCTGAATATTGATCTACATACATAGTTTGTTGGATTAC
ATTGTACAATACATGTTCTACAGCTTTAATAACTAAATTAATTGAAATTACACCGAGATT
GTTCAGATATTTGAGGACTTGGGTTTTGAATACCCTTAAGAAAAGACCAGTCTGAGGGTG
TAAGGTCGTCCAGATTCGGAAGGTTAGAAAACACTTGTGCAGTCCCAGAGCTTTCCGAGT
GTTGTAGTTGAACTGGATTCGGATCGTGAGTATGTCCATATTCGTCGTGAATGGACGGTT
GAAGTGGCTGATTATCTTGAAATAAAGGGGATTTGGAACCTCCCAGATATATGCGCCATT
CCCTGCTTGAGCTGCAGTGATGGGTTCCCCTGTGCGTGAATCCAT
>JQ424826
TTAATAAAGTTTGAATTCTATTTCTGAATATTGATCTACATACATAGTTTGTTGGATTAC
ATTGTACAATACATGTTCTACAGCTTTAATAACTAAATTAATTGAAATTACACCGAGATT
GTTCAGATATTTGAGGACTTGGGTTTTGAATACCCTTAAGAAAAGACCAGTCTGAGGGTG
TAAGGTCGTCCAGATTCGGAAGGTTAGAAAACACTTGTGCAGTCCCAGAGCTTTCCGAGT
GTTGTAGTTGAACTGGATTCGGATCGTGAGTATGTCCATATTCGTCGTGAATGGACGGTT
GAAGTGGCTGATTGTCTTGAAATAAAGGGGATTTGGAACCTCCCAGATATATGCGCCATT
CCCTGCTTGAGCTGCAGTGATGGGTTCCCCTGTGCGTGAATCCAT
>JX286658
TTAATAAAGTTTGAATTCTATTTCTGAATATTGATCTACATACATAGTTTGTTGGATTAC
ATTGTACAATACATGTTCTACAGCTTTAATAACTAAATTAATTGAAATTACACCGAGATT
GTTCAGATATTTGAGGACTTGGGTTTTGAATACCCTTAAGAAAAGACCAGTCTGAGGGTG
TAAGGTCGTCCAGATTCGGAAGGTTAGAAAACACTTGTGCAGTCCCAGAGCTTTCCGAGT
GTTGTAGTTGAACTGGATTCGGATCGTGAGTATGTCCATATTCGTCGTGAATGGACGGTT
GAAGTGGCTGATTGTCTTGAAATAAAGGGGATTTGGAACCTCCCAGATATATGCGCCATT
CCCTGCTTGAGCTGCAGTGATGGGTTCCCCTGTGCGTGAATCCAT
>KF766955
TTAATAAAGTTTGAATTCTATTTCTGAATATTGATCTACATACATAGTTTGTTGGATTAC
ATTGTACAATACATGTTCTACAGCTTTAATAACTAAATTAATTGAAATTACACCGAGATT
GTTCAGATATTTGAGGACTTGGGTTTTGAATACCCTTAAGAAAAGACCAGTCTGAGGGTG
TAAGGTCGTCCAGATTCGGAAGGTTAGAAAACACTTGTGCAGTCCCAGAGCTTTCCGAGT
GTTGTAGTTGAACTGGATTCGGATCGTGAGTATGTCCATATTCGTCGTGAATGGACGGTT
GAAGTGGCTGATTATCTTGAAATAAAGGGGATTTGGAACCTCCCAGATATATGCGCCATT
CCCTGCTTGAGCTGCAGTGATGGGTTCCCCTGTGCGTGAATCCAT
>EF465535
TTAATAAAGTTTGAATTCTATTTCTGAATATTGATCTACATACATAGTTTGTTGGATTAC
ATTGTACAATACATGTTCTACAGCTTTAATAACTAAATTAATTGAAATTACACCGAGATT
GTTCAGATATTTGAGGACTTGGGTTTTGAATACCCTTAAGAAAAGACCAGTCTGAGGGTG
TAAGGTCGTCCAGATTCGGAAGGTTAGAAAACACTTGTGCAGTCCCAGAGCTTTCCGAGT
GTTGTAGTTGAACTGGATTCGGATCGTGAGTATGTCCATATTCGTCGTGAATGGACGGTT
GAAGTGGCTGATTATCTTGAAATAAAGGGGATTTGGAACCTCCCAGATATATGCGCCATT
CCCTGCTTGAGCTGCAGTGATGGGTTCCCCTGTGCGTGAATCCAT
>JX286664
TTAATAAAGTTTGAATTCTATTTCTGAATATTGATCTACATACATAGTTTGTTGGATTAC
ATTGTACAATACATGTTCTACAGCTTTAATAACTAAATTAATTGAAATTACACCGAGATT
GTTCAGATATTTGAGGACTTGGGTTTTGAATACCCTTAAGAAAAGACCAGTCTGAGGGTG
TAAGGTCGTCCAGATTCGGAAGGTTAGAAAACACTTGTGCAGTCCCAGAGCTTTCCGAGT
GTTGTAGTTGAACTGGAGTCGGATCGTGAGTATGTCCATATTCGTCGTGAATGGACGGTT
GAAGTGGCTGATTATCTTGAAATAAAGGGGATTTGGAACCTCCCAGATATATGCGCCATT
CCCTGCTTGAGCTGCAGTGATGGGTTCCCCTGTGCGTGAATCCAT
>KF766947
TTAATAAAGTTTGAATTCTATTTCTGAATATTGATCTACATACATAGTTTGTTGGATTAC
ATTGTACAATACATGTTCTACAGCTTTAATAACTAAATTAATTGAAATTACACCGAGATT
GTTCAGATATTTGAGGACTTGGGTTTTGAATACCCTTAAGAAAAGACCAGTCTGAGGGTG
TAAGGTCGTCCAGATTCGGAAGGTTAGAAAACACTTGTGCAGTCCCAGAGCTTTCCGAGT
GTTGTAGTTGAACTGGATTCGGATCGTGAGTATGTCCATATTCGTCGTGAATGGACGGTT
GAAGTGGCTGATTATCTTGAAATAAAGGGGATTTGGAACCTCCCAGATATATGCGCCATT
CCCTGCTTGAGCTGCAGTGATGGGTTCCCCTGTGCGTGAATCCAT
>JX861210
TTAATAAAGTTTGAATTCTATTTCTGAATATTGATCTACATACATAGTTTGTTGGATTAC
ATTGTACAATACATGTTCTACAGCTTTAATAACTAAATTAATTGAAATTACACCGAGATT
GTTCAGATATTTGAGGACTTGGGTTTTGAATACCCTTAAGAAAAGACCAGTCTGAGGGTG
TAAGGTCGTCCAGATTCGGAAGGTTAGAAAACACTTGTGCAGTCCCAGAGCTTTCCGAGT
GTTGTAGTTGAACTGGATTCGGATCGTGAGTATGTCCATATTCGTCGTGAATGGACGGTT
GAAGTGGCTGATTATCTTGAAATAAAGGGGATTTGGAACCTCCCAGATATATGCGCCATT
CCCTGCTTGAGCTGCAGTGATGGGTTCCCCTGTGCGTGAATCCAT
>KF444948
TTAATAAAGTTTGAATTCTATTTCTGAATATTGATCTACATACATAGTTTGTTGGATTAC
ATTGTACAATACATGTTCTACAGCTTTAATAACTAAATTAATTGAAATTACACCGAGATT
GTTCAGATATTTGAGGACTTGGGTTTTGAATACCCTTAAGAAAAGACCAGTCTGAGGGTG
TAAGGTCGTGCAGATTCGGAAGGTTAGAAAACACTTGTGCAGTCCCAGAGCTTTCCGAGT
GTTGTAGTTGAACTGGATTCGGATCGTGAGTATGTCCATATTCGTCGTGAATGGACGGTT
GAAGTGGCTGATTATCTTGAAATAAAGGGGATTTGGAACCTCCCAGATATATGCGCCATT
CCCTGCTTGAGCTGCAGTGATGGGTTCCCCTGTGCGTGAATCCAT
>KF766949
TTAATAAAGTTTGAATTCTATTTCTGAATATTGATCTACATACATAGTTTGTTGGATTAC
ATTGTACAATACATGTTCTACAGCTTTAATAACTAAATTAATTGAAATTACACCGAGATT
GTTCAGATATTTGAGGACTTGGGTTTTGAATACCCTTAAGAAAAGACCAGTCTGAGGGTG
TAAGGTCGTCCAGATTCGGAAGGTTAGAAAACACTTGTGCAGTCCCAGAGCTTTCCGAGT
GTTGTAGTTGAACTGGATTCGGATCGTGAGTATGTCCATATTCGTCGTGAATGGACGGTT
GAAGTGGCTGATTATCTTGAAATAAAGGGGATTTGGAACCTCCCAGATATATGCGCCATT
CCCTGCTTGAGCTGCAGTGATGGGTTCCCCTGTGCGTGAATCCAT
>KF766945
TTAATAAAGTTTGAATTCTATTTCTGAATATTGATCTACATACATAGTTTGTTGGATTAC
ATTGTACAATACATGTTCTACAGCTTTAATAACTAAATTAATTGAAATTACACCGAGATT
GTTCAGATATTTGAGGACTTGGGTTTTGAATACCCTTAAGAAAAGACCAGTCTGAGGGTG
TAAGGTCGTCCAGATTCGGAAGGTTAGAAAACACTTGTGCAGTCCCAGAGCTTTCCGAGT
GTTGTAGTTGAACTGGATTCGGATCGTGAGTATGTCCATATTCGTCGTGAATGGACGGTT
GAAGTGGCTGATTATCTTGAAATAAAGGGGATTTGGAACCTCCCAGATATATGCGCCATT
CCCTGCTTGAGCTGCAGTGATGGGTTCCCCTGTGCGTGAATCCAT
>GU574208
TTAATAAAGTTTGAATTCTATTTCTGAATATTGATCTACATACATAGTTTGTTGGATTAC
ATTGTACAATACATGTTCTACAGCTTTAATAACTAAATTAATTGAAATTACACCGAGATT
GTTCAGATATTTGAGGACTTGGGTTTTGAATACCCTTAAGAAAAGACCAGTCTGAGGGTG
TAAGGTCGTCCAGATTCGGAAGGTTAGAAAACACTTGTGCAGTCCGAGAGCTTTCCGAGT
GTTGTAGTTGAACTGGATTCGGATCGTGAGTATGTCCATATTCGTCGTGAATGGACGGTT
GAAGTGGCTGATTATCTTGAAATAAAGGGGATTTGGAACCTCCCAGATATATGCGCCATT
CCCTGCTTGAGCTGCAGTGATGGGTTCCCCTGTGCGTGAATCCAT
>HQ455349
TTAATAAAGTTTGAATTCTATTTCTGAATATTGATCTACATACATAGTTTGTTGGATTAC
ATTGTACAATACATGTTCTACAGCTTTAATAACTAAATTAATTGAAATTACACCGAGATT
GTTCAGATATTTGAGGACTTGGGTTTTGAATACCCTTAAGAAAAGACCAGTCTGAGGGTG
TAAGGTCGTCCAGATTCGGAAGGTTAGAAAACACTTGTGCAGTCCGAGAGCTTTCCGAGT
GTTGTAGTTGAACTGGATTCGGATCGTGAGTATGTCCATATTCGTCGTGAATGGACGGTT
GAAGTGGCTGATTATCTTGAAATAAAGGGGATTTGGAACCTCCCAGATATATGCGCCATT
CCCTGCTTGAGCTGCAGTGATGGGTTCCCCTGTGCGTGAATCCAT
>GQ924756
TTAATAAAGTTTGAATTCTATTTCTGAATATTGATCTACATACATAGTTTGTTGGATTAC
ATTGTACAATACATGTTCTACAGCTTTAATAACTAAATTAATTGAAATTACACCGAGATT
GTTCAGATATTTGAGGACTTGGGTTTTGAATACCCTTAAGAAAAGACCAGTCTGAGGGTG
TAAGGTCGTCCAGATTCGGAAGGTTAGAAAACACTTGTGCAGTCCGAGAGCTTTCCGAGT
GTTGTAGTTGAACTGGATTCGGATCGTGAGTATGTCCATATTCGTCGTGAATGGACGGTT
GAAGTGGCTGATTATCTTGAAATAAAGGGGATTTGGAACCTCCCAGATATATGCGCCATT
CCCTGCTTGAGCTGCAGTGATGGGTTCCCCTGTGCGTGAATCCAT
>FJ770370
TTAATAAAGTTTGAATTCTATTTCTGAATATTGATCTACATACATAGTTTGTTGGATTAC
ATTGTACAATACATGTTCTACAGCTTTAATAACTAAATTAATTGAAATTACACCGAGATT
GTTCAGATATTTGAGGACTTGGGTTTTGAATACCCTTAAGAAAAGACCAGTCTGAGGGTG
TAAGGTCGTCCAGATTCGGAAGGTTAGAAAACACTTGTGCAGTCCCAGAGCTTTCCGAGT
GTTGTAGTTGAACTGGATTCGGATCGTGAGTATGTCCATATTCGTCGTGAATGGACGGTT
GAAGTGGCTGATTATCTTGAAATAAAGGGGATTTGGAACCTCCCAGATATATGCGCCATT
CCCTGCTTGAGCTGCAGTGATGGGTTCCCCTGTGCGTGAATCCAT
>JQ943408
TTAATAAAGTTTGAATTCTATTTCTGAATATTGATCTACATACATAGTTTGTTGGATTAC
ATTGTACAATACATGTTCTACAGCTTTAATAACTAAATTAATTGAAATTACACCGAGATT
GTTCAGATATTTGAGGACTTGGGTTTTGAATACCCTTAAGAAAAGACCAGTCTGAGGGTG
TAAGGTCGTCCAGATTCGGAAGGTTAGAAAACACTTGTGCAGTCCCAGAGCTTTCCGAGT
GTTGTAGTTGAACTGGATTCGGATCGTGAGTATGTCCATATTCGTCGTGAATGGACGGTT
GAAGTGGCTGATTATCTTGAAATAAAGGGGATTTGGAACCTCCCAGATATATGCGCCATT
CCCTGCTTGAGCTGCAGTGATGGGTTCCCCTGTGCGTGAATCCAT
>JX286662
TTAATAAAGTTTGAATTCTATTTCTGAATATTGATCTACATACATAGTTTGTTGGATTAC
ATTGTACAATACATGTTCTACAGCTTTAATAACTAAATTAATTGAAATTACACCGAGATT
GTTCAGATATTTGAGGACTTGGGTTTTGAATACCCTTAAGAAAAGACCAGTCTGAGGGTG
TAAGGTCGTCCAGATTCGGAAGGTTAGAAAACACTTGTGCAGTCCCAGAGCTTTCCGAGT
GTTGTAGTTGAACTGGATTCGGATCGTGAGTATGTCCATATTCGTCGTGAATGGACGGTT
GAAGTGGCTGATTATCTTGAAATAAAGGGGATTTGGAACCTCCCAGATATATGCGCCATT
CCCTGCTTGAGCTGCAGTGATGGGTTCCCCTGTGCGTGAATCCAT
>JQ963629
TTAATAAAGTTTGAATTCTATTTCTGAATATTGATCTACATACATAGTTTGTTGGATTAC
ATTGTACAACACATGTTCTACAGCTTTAATAACTAAATTAATTGAAATTACACCGAGATT
GTTCAGATATTTGAGGACTTGGGTTTTGAATACCCTTAAGACAAGACCAGTCTGAGGGTG
TAAGGTCGTCCAGATTCGGAAGGTTAGAAAACACTTGTGCAGTCCCAGAGCTTTCCGAGT
GTTGTAGTTGAACTGGATTCGGATCGTGAGTATGTCCATATTCGTCGTGAATGGACGGTT
GAAGTGGCTGATTATCTTGAAATAAAGGGGATTTGGAACCTCCCAGATATATGCGCCATT
CCCTGCTTGAGCTGCAGTGATGGGTTCCCCTGTGCGTGAATCCAT
>KY432574
TTAATAAAGTTTGAATTCTATTTCTGAATATTGATCTACATACATAGTTTGTTGGATTAC
ATTGTACAATACATGTTCTACAGCTTTAATAACTAAATTAATTGAAATTACACCGAGATT
GTTCAGATATTTGAGGACTTGGGTTTTGAATACCCTTAAGAAAAGACCAGTCTGAGGGTG
TAAGGTCGTCCAGATTCGGAAGGTTAGAAAACACTTGTGGAGTCCCAGAGCTTTCCGAGT
GTTGTAGTTGAACTGGATTCGGATCGTGAGTATGTCCATATTCGTCGTGAATGGACGGTT
GAAGTGGCTGATTATCTTGAAATAAAGGGGATTTGGAACCTCCCAGATATATGCGCCATT
CCCTGCTTGAGCTGCAGTGATGGGTTCCCCTGTGCGTGAATCCAT
>KF413618
TTAATAAAGTTTGAATTCTATTTCTGAATATTGATCTACATACATAGTTTGTTGGATTAC
ATTGTACAATACATGTTCTACAGCTTTAATAACTAAATTAATTGAAATTACACCGAGATT
GTTCAGATATTTGAGGACTTGGGTTTTGAATACCCTTAAGAAAAGACCAGTCTGAGGGTG
TAAGGTCGTCCAGATTCGGAAGGTTAGAAAACACTTGTGCAGTCCCAGAGCTTTCCGAGT
GTTGTAGTTGAACTGGATTCGGATCGTGAGTATGTCCATATTCGTCGTGAATGAACGGTT
GAAGTGGCTGATTATCTTGAAATAAAGGGGATTTGGAACCTCCCAGATATATGCGCCATT
CCCTGCTTGAGCTGCAGTGATGGGTCCCCCTGTGCGTGAATCCAT
>KY432576
TTAATAAAGTTTGAATTCTATTTCTGAATATTGATCTACATACATAGTTTGTTGGATTAC
ATTGTACAATACATGTTCTACAGCTTTAATAACTAAATTAATTGAAATTACACCGAGATT
GTTCAGATATTTGAGGACTTGGGTTTTGAATACCCTTAAGAAAAGACCAGTCTGAGGGTG
TAAGGTCGTCCAGATTCGGAAGGTTAGAAAAAACTTGTGCAGTCCCAGAGCTTTCCGAGT
GTTGTAGTTGAATTGGATTCGGATCGTGAGTATGTCCATATTCGTCGTGAATGGACGGTT
GAAGTGGCTGATTATCTTGAAATAAAGGGGATTTGGAACCTCCCAGATATATGCGCCATT
CCCTGCTTGAGCTGCAGTGATGGGTTCCCCTGTGCGTGAATCCAT
>KF766951
TTAATAAAGTTTGAATTCTATTTCTGAATATTGATCTACATACATAGTTTGTTGGATTAC
ATTGTACAATACATGTTCTACAGCTTTAATAACTAAATTAATTGAAATTACACCGAGATT
GTTCAGATATTTGAGGACTTGGGTTTTGAATACCCTTAAGAAAAGACCAGTCTGAGGGTG
TAAGGTCGTCCAGATTCGGAAGGTTAGAAAACACTTGTGCAGTCCCAGAGCTTTCCGAGT
GTTGTAGTTGAATTGGATTCGGATCGTGAGTATGTCCATATTCGTCGTGAATGGACGGTT
GAAGTGGCTGATTATCTTGAAATAAAGGGGATTTGGAACCTCCCAGATATATGCGCCATT
CCCTGCTTGAGCTGCAGTGATGGGTTCCCCTGTGCGTGAATCCAT
>JQ317603
TTAATAAAGTTTGAATTCTATTTCTGAATTTTGATCTACATACATAGTTTGTTGGATTAC
ATTGTACAATACATGTTCTACAGCTTTAATAACTAAATTAATTGAAATTACACCGAGATT
GTTCAGATATTTGAGGACTTGGGTTTTGAATACCCTTAAGAAAAGACCAGTCTGAGGGTG
TAAGGTCGTCCAGATTCGGAAGGTTAGAAAACACTTGTGCAGTCCCAGAGCTTTCCGAGT
GTTGTAGTTGAATTGGATTCGGATCGTGAGTATGTCCATATTTGTCGTGAATGGACGGTT
GAAGTGGCTGATTATCTTGAAATAAAGGGGATTTGGAACCTCCCAGATATATGCGCCATT
CCCTGCTTGAGCTGCAGTGATGGGTTCCCCTGTGCGTGAATCCAT
>GQ503175
TTAATAAAGTTTGAATTCTATTTCTGAATATTGATCTACATACATAGTTTGTTGGATTAC
ATTGTACAATACATGTTCTACAGCTTTAATAACTAAATTAATTGAAATTACACCGAGATT
GTTCAGATATTTGAGGACTTGGGTTTTGAATACCCTTAAGAAAAGACCAGTCTGAGGGTG
TAAGGTCGTCCAGATTCGGAAGGTTAGAAAACACTTGTGCAGTCCCAGAGCTTTCCGAGT
GTTGTAGTTGAATTGGATTCGGATCGTGAGTATGTCCATATTTGTCGTGAATGGACGGTT
GAAGTGGCTGATTATCTTGAAATAAAGGGGATTTGGAACCTCCCAGATATATGCGCCATT
CCCTGCTTGAGCTGCAGTGATGGGTTCCCCTGTGCGTGAATCCAT
>JX286656
TTAATAAAGTTTGAATTCTATTTCTGAATATTGATCTACATACATAGTTTGTTGGATTAC
ATTGTACAATACATGTTCTACAGCTTTAATAACTAAATTAATTGAAATTACACCGAGATT
GTTCAGATATTTGAGGACTTGGGTTTTGAATACCCTTAAGAAAAGACCAGTCTGAGGGTG
TAAGGTCGTCCAGATTCGGAAGGTTAGAAAACACTTGTGCAGTCCCAGAGCTTTCCGAGT
GTTGTAGTTGAATTGGATTCGGATCGTGAGTATGTCCATATTTGTCGTGAATGGACGGTT
GAAGTGGCTGATTATCTTGAAATAAAGGGGATTTGGAACCTCCCAGATATATGCGCCATT
CCCTGCTTGAGCTGCAGTGATGGGTTCCCCTGTGCGTGAATCCAT
>KC171654
TTAATAAAGTTTGAATTCTATTTCTGAATATTGATCTACATACATAGTTTGTTGGATTAC
ATTGTACAATACATGTTCTACAGCTTTAATAACTAAATTAATTGAAATTACACCGAGATT
GTTCAGATATTTGAGGACTTGGGTTTTGAATACCCTTAAGAAAAGACCAGTCTGAGGGTG
TAAGGTCGTCCAGATTCGGAAGGTTAGAAAACACTTGTGCAGTCCCAGAGCTTTCCGAGT
GTTGTAGTTGAATTGGATTCGGATCGTGAGTATGTCCATATTTGTCGTGAATGGACGGTT
GAAGTGGCTGATTATCTTGAAATAAAGGGGATTTGGAACCTCCCAGATATATGCGCCATT
CCCTGCTTGAGCTGCAGTGATGGGTTCCCCTGTGCGTGAATCCAT
>KF766953
TTAATAAAGTTTGAATTCTATTTCTGAATATTGATCTACATACATAGTTTGTTGGATTAC
ATTGTACAATACATGTTCTACAGCTTTAATAACTAAATTAATTGAAATTACACCGAGATT
GTTCAGATATTTGAGGACTTGGGTTTTGAATACCCTTAAGAAAAGACCAGTCTGAGGGTG
TAAGGTCGTCCAGATTCGGAAGGTTAGAAAACACTTGTGCAGTCCCAGAGCTTTCCGAGT
GTTGTAGTTGAATTGGATTCGGATCGTGAGTATGTCCATATTCGTCGTGAATGGACGGTT
GAAGTGGCTGATTATCTTGAAATAAAGGGGATTTGGAACCTCCCAGATATATGCGCCATT
CCCTGCTTGAGCTGCAGTGATGGGTTCCCCTGTGCGTGAATCCAT
>JQ963627
TTAATAAAGTTTGAATTCTATTTCTGAATATTGATCTACATACATTGTTTGTTGGATTAC
ATTGTACAATACATGTTCTACAGCTTTAATAACTAAATTAATTGAAATTACACCGAGATT
GTTCAGATATTTGAGGACTTGGGTTTTGAATACCCTTAAGAAAAGACCAGTCTGAGGGTG
TAAGGTCGTCCAGATTCGGAAGGTTAGAAAACACTTGTGCAGTCCCAGAGCTTTCCGAGT
GTTGTAGTTGAATTGGATTCGGATCGTGAGTATGTCCATATTCGTCGTGAATGGACGGTT
GAAGTGGCTGATTATCTTGAAATAAAGGGGATTTGGAACCTCCCAGATATATGCGCCATT
CCCTGCTTGAGCTGCAGTGATGGGTTCCCCTGTGCGTGAATCCAT
>JQ963625
TTAATAAAGTTTGAATTCTATTTCTGAATATTGATCTACATACATTGTTTGTTGGATTAC
ATTGTACAATACATGTTCTACAGCTTTAATAACTAAATTAATTGAAATTACGCCGAGATT
GTTCAGATATTTGAGGACTTGGGTTTTGAATACCCTTAAGAAAAGACCAGTCTGAGGGTG
TAAGGTCGTCCAGATTCGGAAGGTTAGAAAACACTTGTGCAGTCCCAGAGCTTTCCGAGT
GTTGTAGTTGAATTGGATTCGGATCGTGAGTATGTCCATATTCGTCGTGAATGGACGGTT
GAAGTGGCTGATTATCTTGAAATAAAGGGGATTTGGAACCTCCCAGATATATGCGCCATT
CCCTGCTTGAGCTGCAGTGATGGGTTCCCCTGTGCGTGAATCCAT
>JN968573
TTAATAAAGTTTGAATTCTGTTTCTGAATATTGATCTACATACATGGTTTGTTGGATTAC
ATTGTACAATACATGTTCTACAGCTTTAATAACTAAATTAATTGAAATTACACCGAGATT
GTTCAGATATTTGAGGACTTGGGTTTTGAATACCCTTAAGAAAAGACCAGTCTGAGGGTG
TAAGGTCGTCCAGATTCGGAAGGTTAGAAAACACTTGTGCAGTCCCAGAGCTTTCCGAGT
GTTGTAGTTGAACTGGATTCGGATCGTGAGTATGTCCATATTCGTCGTGAATGGACGGTT
GAAGTGGCTGATTATCTTGAAATAAAGGGGATTTGGAACCTCCCAGATATATGCGCCATT
CCCTGCTTGAGCTGCAGTGATGGGTTCCCCTGTGCGTGAATCCAT
>HQ455363
TTAATAAAGTTTGAATTCTATTTCTGAATATTGATCTACATACATAGTTTGTTGGATTAC
ATTGTACAATACATGTTCTACAGCTTTAATAACTAAATTAATTGAAATTACACCGAGATT
GTTCAGATATTTGAGGACTTGGGTTTTGAATACCCTTAAGAAAAGACCAGTCTGAGGGTG
TAAGGTCGTCCAGATTCGGAAGGTTAGAAAACACTTGTGCAGTCCCAGAGCTTTCCGAGT
GTTGTAGTTGAACTGGATTCGGATCGTGAGTATGTCCATATTCGTCGTGAATGGACGGTT
GAAGTGGCTGATTATCTTGAAATAAAGGGGATTTGGTACCTCCCAGATATATGCGCCATT
CCCTGCTTGAGCTGCAGTGATGGGTTCCCCTGTGCGTGAATCCAT
>HQ455361
TTAATAAAGTTTGAATTCTATTTCTGAATATTGATCTACATACATAGTTTGTTGGATTAC
ATTGTACAATACATGTTCTACAGCTTTAATAACTAAATTAATTGAAATTACACCGAGATT
GTTCAGATATTTGAGGACTTGGGTTTTGAATACCCTTAAGAAAAGACCAGTCTGAGGGTG
TAAGGTCGTCCAGATTCGGAAGGTTAGAAAACACTTGTGCAGTCCCAGAGCTTTCCGAGT
GTTGTAGTTGAACTGGATTCGGATCGTGAGTATGTCCATATTCGTCGTGAATGGACGGTT
GAAGTGGCTGATTATCTTGAAATAAAGGGGATTTGGTACCTCCCAGATATATGCGCCATT
CCCTGCTTGAGCTGCAGTGATGGGTTCCCCTGTGCGTGAATCCAT
>HQ455367
TTAATAAAGTTTGAATTCTATTTCTGAATATTGATCTACATACATAGTTTGTTGGATTAC
ATTGTACAATACATGTTCTACAGCTTTAATAACTAAATTAATTGAAATTACACCGAGATT
GTTCAGATATTTGAGGACTTGGGTTTTGAATACCCTTAAGAAAAGACCAGTCTGAGGGTG
TAAGGTCGTCCAGATTCGGAAGGTTAGAAAACACTTGTGCAGTCCCAGAGCTTTCCGAGT
GTTGTAGTTGAACTGGATTCGGATCGTGAGTATGTCCATATTCGTCGTGAATGGACGGTT
GAAGTGGCTGATTATCTTGAAATAAAGGGGATTTGGTACCTCCCAGATATATGCGCCATT
CCCTGCTTGAGCTGCAGTGATGGGTTCCCCTGTGCGTGAATCCAT
>KX068709
TTAATAAAGTTTGAATTCTATTTCTGAATATTGATCTACATACATAGTTTGTTGGATTAC
ATTGTACAATACATGTTCTACAGCTTTAATAACTAAATTAATTGAAATTACACCGAGATT
GTTCAGATATTTGAGGACTTGGGTTTTGAATACCCTTAAGAAAAGATTAGTCTGAGGGTG
TAAGGTCGTCCAGATTCGGAGGGTTAGAAAACACTTGTGCAGTCCCAGAGCTTTCCGAGT
GTTGTAGTTGAACTGGATTCGGATCGTGAGTATGTCCATATTCGTCGTGAATGGACGGTT
GAAGTGGCTGATTATCTTGAAATAAAGGGGATTTGGAACCTCCCAGATATATGCGCCATT
CCCTGCTTGAGCTGCAGTGATGGGTTCCCCTGTGCGTGAATCCAT
>FJ218486
TTAATGAAGTTTGAATTTTATTTCTGAATATTGATCTACATACATAGTTTGTTGGATTAC
ATTGTACAATACATGTTCTACAGCTTTAATAACTAAATTAATTGAAATTACACCGAGATT
GTTCAGATATTTGAGGACTTGGGTTTTGAATACCCTTAAGAAAAGACCAGTCTGAGGCTG
TAAGGTCGTCCAGATTCGGAAGGTTAGAAAACACTTGTGCAGTCCCAGAGCTTTCCGAGT
GTTGTAATTGAACTGGATCCTGATCGTGAGTATGTCCATATTCATCGTGAATGGACGGTT
GACGTGGCTGATGATCTTGAAATAAAGGGGATTTGGAACCTCCCAGATATATGCGCCATT
CGCTGCTTGAGCTGCAGTGATGGGTTCCCCTGTGCGTGAATCCAT
>EU365614
TTAATGAAGCTTGAATTTTATATCTGAATATGGGTCTACATACATTGTTTGATTAATTAC
ATTGTACAATACATGTTCAACGGCTTTAATAACTAAATTAATTGAAATTACACCTAGATT
GTTCAGATATTTGAGGACTTGGGTTTTGAATACCCTTAAGAAAAGACCAGTCGGAGGCTG
TAAGGTCGTCCAGATTCGGAAGGTTAGAAAACACTTGTGCAGTCCCAGAGCTTTCCGAGT
GTTGTAGTTGAACTGGATCCTGATCGTGAGTATATCCATATTCGTCGTGAATGGACGGTT
GACGTGGCTGATGATCTTGAAATAGAGGGGATTTGGAACCTCCCAGATATATGCGCCATT
CCCTGCTTGAGCTGCAGTGATGGGTTCCCCTGTGCGTGAATCCAT
>AY704660
TTAATAAAGTTTGAATTTTATTTCTGAATATTGATCTACATACATAGTTTGTTGGATTAC
ATTATACAATACATGTTCTACAGCTTTAATAACTAAATTAATTGAAATTACACCTAGATT
GTTGAGATATTTGAGGACTTGGGTTTTGAATACCCTTAAGAAAAGACCAGTCTGAGGCTG
TAAGGTCGTCCAGATTCGGAAGGTTAGAAAACACTTGTGCAGTCCCAGAGCTTTCCGAGT
GTTGTAGTTGAAATGGATCCTGATCGTGAGTATGTCCATGTTCGTCGTGAATGGACGGTT
GTCGTGGCTGAGGATCTTGAAATAGAGGGGATTTGGAACCTCCCAGATATAGACGCCATT
CGTTGCTTGAGCTGCAGTGATGGGTTCCTCTGTGCGTGAATCCAT
>KT390455
TTAATAAAGTTTGAATTCTATTTCTGAATATTGATCTACATACATAGTTTGTTGGATTAC
ATTGTACAATACATGTTCTACAGCTTTAATAACTAAATTAATTGAGATTACTCCTAGATT
GTTGAGATACTTGAGGACTTGGGTCTTGAATACCCTTAAGAAAAGACCAGTCTGAGGGTG
TAAGGTCGTCCAGATTCGGAAGGTCAGAAAACACTTGTGCATCCCCAGAGCTCTCCGAAG
GTGTAAGTTGAATTGGATCCTGATTGTTATTATGTCCATGTTCGTCGTGAATGGACGGTT
GTCGTGGCTGATTATCTTGAAATAAAGGGGATTTGGAACCTCCCAGATATATGCGCCATT
CCCTGCTTGAGCTGCAGTGATGGGTTCCCCTGTGCGTGAATCCAT
>NC_011804
TTAATAAAGTTTGAATTTTATATCTGAATATTGGTCTACATACATTGTTTGATTAATTAC
ATTGTACAATACATGTTCAACGGCTTTAATAACTAAATTAAGTGAGATTACACCTAGATT
GTTGAGATACTTGAGGACTTGGGTTTTGAATACCCTTAAGAAAAGACCACTCGGAGGGTG
TAAGGCCGTCCAGATTCGGAAGGTTAGAAAACACTTGTGTATTCCCAGAGCTTTCCGTAG
GTTGTAGTCGAAATGGATCCTGAGTGTTCTTATGTCCATGTTCGTCCTGAATGGACGGTT
GTCGTGGTTGAGGATTTTGAAATAGAGGGGATTTGGAACCTTCCACATATAGACGCCATT
CTTTGCTTGAGCTGCAGGGATGAGTGCCCCTGTGCGAGAATCCAT
>EU365613
TTAATAAAGTTTGAATTTTATATCTGAATATTGGTCTACATACATTGTTTGATTAATTAC
ATTGTACAATACATGTTCAACGGCTTTAATAACTAAATTAAGTGAGATTACACCTAGATT
GTTGAGATACTTGAGGACTTGGGTTTTGAATACCCTTAAGAAAAGACCACTCGGAGGGTG
TAAGGCCGTCCAGATTCGGAAGGTTAGAAAACACTTGTGTATTCCCAGAGCTTTCCGTAG
GTTGTAGTCGAAATGGATCCTGAGTGTTCTTATGTCCATGTTCGTCCTGAATGGACGGTT
GTCGTGGTTGAGGATTTTGAAATAGAGGGGATTTGGAACCTTCCACATATAGACGCCATT
CTTTGCTTGAGCTGCAGGGATGAGTGCCCCTGTGCGAGAATCCAT
