# Supplementary material for: Gene Overlapping as a Modulator of Begomovirus Evolution
Source: Microorganisms. 2022 Feb 4;10(2):366. doi: 10.3390/microorganisms10020366 (PMC8875319; doi:10.3390/microorganisms10020366)
Supplement: Supplementary file 1 [file microorganisms-10-00366-s001.zip › File S1/Tomato_leaf_curl_New_Delhi_virus/DNA_AV2.fasta]

>FJ468356
ATGTGGGATCCATTATTGCACGAATTTCCAGAAAGCGTTCATGGTCTAAGGTGCATGTTA
GCTGTAAAATATCTCCAAGAGATAGAAAAGAACTATTCACCAGACACAGTCGGCTACGAT
CTTATCCGAGATCTCATTCTTGTTCTCCGAGCAAAGAACTATGGTGAAGCGACCAGCAGA
TATCATCATTTCAACGCCCGCATCGAAGGTACGCCGACGTCTCAACTTCGACAGCCCCTA
TGGCGCTCGTGCAGTTGTCCCCATTGCCCGCGTCACAAAAGCAAAGGCCTGGACCAACAG
GCCGATGAACAGAAAACCCAGAATGTACAGAATGTATAG
>GU112088
ATGTGGGATCCATTATTGCACGAATTTCCAGAAAGCGTTCATGGTCTAAGGTGCATGTTA
GCTGTAAGATATCTCCAAGAGATAGAAAAGAACTATTCACCAGACACAATCGGCTACGAT
CTTATCCGAGATCTCATTCTTGTTCTCCGAGCAAAGAACTATGGTGAAGCGACCAGCAGA
TATCATCATTTCAACGCCCGCATCGAAAGTACGCCGTCGTCTCAACTTCGACAGCCCCTA
TGGAGCTCGTGCAGTTGTCCCCATTGCCCGCGTCACAAAAGCAAAGGCCTGGACCAACAG
GCCGATGAACAGAAAACCCAGAATGTACAGAATGTATAG
>HQ141673
ATGTGGGATCCATTATTGCATGAATCTCCAGAAAGCGTTCATGGTCTAAGGTGCATGTTA
GCTGTAAAATATCTCCAAGAGATAGAAAAGAACTATTCACCAGACACAGTCGGCTACGAT
CTTATCCGAGATCTCATTCTTGTTCTCCGAGCAAAGAACTATGGTGAAGCGACCAGCAGA
TATCATCATTTCAACGCCCGCATCGAAGGTACGCCGACGTCTCAACTTCGACAGCCCCTA
TGGAGCTCGTGCAGTTGTCCCCATTGCCCGCGTCACAAAAGCAAAGGCCTGGACCAACAG
GCCGATGAACAGAAAACCCAGAATGTACAGAATGTATAG
>HM345979
ATGTGGGATCCATTATTGCATGAATTTCCAGAAAGCGTTCATGGTCTAAGGTGCATGTTA
GCTGTAAAATATCTCCAAGAGATAGAAAAGAACTATTCACCAGACACAGTCGGCTACGAT
CTTATCCGAGATCTCATTCTTGTTCTCCGAGCAAAGAACTATGGTGAAGCGACCAGCAGA
TATCATCATTTCAACGCCCGCATCGAAGGTACGCCGACGTCTCAACTTCGACAGCCCCTA
TGGAGCTCGTGCAGTTGTCCCCATTGCCCGCGTCACAAAAGCAAAGGCCTGGACCAACAG
GCCGATGAACAGAAAACCCAGAATGTACAGAATGTATAG
>KF515616
ATGTGGGATCCATTATTGCATGAATTTCCAGAAAGCGTTCATGGTCTAAGGTGCATGCTA
GCTGTAAAATATCTCCAAGAGATAGAAAAGAACTATTCACCAGACACAGTCGGCTACGAT
CTTATCCGAGATCTCATTCTTGTTCTCCGAGCAAAGAACTATGGTGAAGCGACCAGCAGA
TATCATCATTTCAACGCCCGCATCGAAGGTACGCCGACGTCTCAACTTCGACAGCCCCTA
TGGAGCTCGTGCAGTTGTCCCCATTGCCCGCGTCACAAAAACAAAGGCCTGGACCAACAG
GCCGATGAACAGAAAACCCAGAATGTACAGAATGTATAG
>KP195262
ATGTGGGATCCATTATTGCACGAATTTCCAGAAAGCGTTCATGGTCTAAGGTGCATGCTA
GCTGTAAAATATCTCCAAGAGATAGAAAAGAACTATTCACCAGACACAGTCGGCTACGAT
CTTATCCGAGATCTCATTCTTGTTCTCCGAGCAAAGAACTATGGTGAAGCGACCAGCAGA
TATCATCATTTCAACGCCCGCATCGAAGGTACGCCGACGTCTCAACTTCGACAGCCCCTA
TGGAGCTCGTGCAGGTGTCCCCATTGCCCGCGTCACAAAAGCAAAGGCCTGGACCAACAG
GCCGATGAACAGAAAACCCAGAATGTACAGAATGTATAG
>KF515617
ATGTGGGATCCATTATTGCACGAATTTCCAGAAAGCGTTCATGGTCTAAGGTGCATGCTA
GCTGTAAAATATCTCCAAGAGATAGAAAAGAACTATTCACCAGACACAGTCGGCTACGAT
CTTATCCGAGATCTCATTCTTGTTCTCCGAGCAAAGAACTATGGTGAAGCGACCAGCAGA
TATCATCATTTCAACGCCCGCATCGAAGGTACGCCGACGTCTCAACTTCGACAGCCCCTA
TGGAGCTCGTGCAGTTGTCCCCATTGCCCGCGTCACAAAAGCAAAGGCCTGGACCAACAG
GCCGATGAACAGAAAACCCAGAATGTACAGAATGTATAG
>KP235542
ATGTGGGATCCATTATTGCACGAATTTCCAGAAAGCGTTCATGGTCTAAGGTGCATGCTA
GCTGTAAAATATCTCCAAGAGATAGAAAAGAACTATTCACCAGACACAATCGGCTACGAT
CTTATTCGAGATCTCATTCTTGTTCTCCGAGCAAAGAACTATGGCGAAGCGACCAGCAGA
TATCATCATTTCAACGCCCGCATCGAAGGTACGCCGACGTCTCAACTTCGACAGCCCCTA
TGGAGCTCGTGCAGTTGTCCCCATTGCCCGCGTCACAAAAGCAAAGGCCTGGACCAACAG
GCCGATGAACAGAAAACCCAGAATGTACAGAATGTATAG
>KP235540
ATGTGGGATCCATTATTGCACAAATTTCCAGAAAGCGTTCATGGTCTAAGGTGCATGCTA
GCTGTAAAATATCTCCAAGAGATAGAAAAGAACTATTCACCAGACACAATCGGCTACGAT
CTTATTCGAGATCTCATTCTTGTTCTCCGAGCAAAGAACTATGGCGAAGCGACCAGCAGA
TATCATCATTTCAACGCCCGCATCGAAGGTACGCCGACGTCTCAACTTCGACAGCCCCTA
TGGAGCTCGTGCAGTTGTCCCCATTGCCCGCGTCACAAAAGCAAAGGCCTGGACCAACAG
GCCGATGAACAGAAAACCCAGAATGTACAGAATGTATAG
>HM007120
ATGTGGGATCCATTATTGCACGAATTTCCAGAAAGCGTTCATGGTCTAAGGTGCATGCTA
GCTGTAAAATATCTCCAAGAGATAGAAAAGAACTATTCACCAGACACAATCGGCTACGAT
CTTATTCGAGATCTCATTCTTGTTCTCCGAGCAAAGAACTATGGCGAAGCGACCAGCAGA
TATCATCATTTCAACGCCCGCATCGAAGGTACGCCGACGTCTCAACTTCGACAGCCCCTA
TGGAGCTCGTGCAGTTGTCCCCATTGCCCGCGTCACAAAAGCAAAGGCCTGGACCAACAG
GCCGATGAACAGAAAACCCAGAATGTACAGAATGTATAG
>KP235541
ATGTGGGATCCATTATTGCACGAATTTCCAGAAAGCGTTCATGGTCTAAGGTGCATGCTA
GCTGTAAAATATCTCCAAGAGATAGAAAAGAACTATTCACCAGACACAATCGGCTACGAT
CTTATTCGAGATCTCATTCTTGTTCTCCGAGCAAAGAACTATGGCGAAGCGACCAGCAGA
TATCATCATTTCAACGCCCGCATCGAAGGTACGCCGACGTCTCAACTTCGACAGCCCCTA
TGGAGCTCGTGCAGTTGTCCCCATTGCCCGCGTCACAAAAGCAAAGGCCTGGACCAACAG
GCCGATGAACAGAAAACCCAGAATGTACAGAATGTATAG
>HM159454
ATGTGGGATCCATTATTGCACGAATTTCCAGAAAGCGTTCATGGTCTAAGGTGCATGCTA
GCTGTAAAATATCTCCAAGAGATAGAAAAGAACTATTCACCAGACACAGTCGGCTACGAT
CTTATTCGAGATCTCATTCTTGTTCTCCGAGCAAAGAACTATGGCGAAGCGACCAGCAGA
TATCATCATTTCAACGCCCGCATCGAAGGTACGCCGACGTCTCAACTTCGACAGCCCCTA
TGGAGCTCGTGCAGTTGTCCCCATTGCCCGCGTCACAAAAGCAAAGGCCTGGACCAACAG
GCCGATGAACAGAAAACCCAGAATGTACAGAATGTATAG
>JN129254
ATGTGGGATCCATTATTGCACGAATTTCCAGAAAGCGTTCATGGTCTAAGGTGCATGCTA
GCTGTAAAATATCTCCAAGAGATAGGAAAGAACTATTCACCAGATACAGTCGGCTACGAT
CTTATTCGAGATCTCATTCTTGTTCTCCGAGCAAAGAACTATGGCGAAGCGACCAGCAGA
AATCATCATTTCAACGCCCGCATCGAAGGTACGCCGACGTCTCAACTTCGACAGCCCCTA
TGGAGCTCGTGCAGTTGTCCCCATTGCCCGCGTCACAAAAGCAAAGGCCTGGACCAACAG
GCCGATGAACAGAAAACCCAGAATGTACAGAATGTATAG
>KC960492
ATGTGGGATCCATTATTGCACGAATTTCCCGAAAGCGTTCATGGTCTAAGGTGCATGCTA
GCTGTAAAATATCTCCAAGAGATAGAAAAGAACTATTCACCAGACACAGTCGGCTACGAT
CTTATTCGAGATCTCATTCTTGTTCTCCGAGCAAAGAACTATGGCGAAGCGACCAGCAGA
TATCATCATTTCAACGCCCGCATCGAAGGTACGCCGACGTCTCAACTTCGACAGCCCCTA
TGGAGCTCGTGCAGTTGTCCCCATTGCACGCGTCACCAAAGCAAAGGCCTGGACCAACAG
GCCGATGAACAGAAAACCCAGAATGTACAGAATGTATAG
>HG316125
ATGTGGGATCCATTATTGCACGAATTTCCCGAAAGCGTTCATGGTCTAAGGTGCATGCTA
GCTGTAAAATATCTCCAAGAGATAGAAAAGAACTATTCACCAGACACAGTCGGCTACGAT
CTTATTCGAGATCTCATTCTTGTTCTCCGAGCAAAGAACTATGGCGAAGCGACCAGCAGA
TATCATCATTTCAACGCCCGCATCGAAGGTACGCCGACGTCTCAACTTCGACAGCCCCTA
TGGAGCTCGTGCAGTTGTCCCCATTGCACGCGTCACCAAAGCAAAGGCCTGGACCAACAG
GCCGATGAACAGAAAACCCAGAATGTACAGAATGTATAG
>FN435310
ATGTGGGATCCATTATTGCACGAATTTCCCGAAAGCGTTCATGGTCTAAGGTGCATGCTA
GCTGTAAAATATCTCCAAGAGATAGAAAAGAACTATTCACCAGACACAGTCGGCTACGAT
CTTATTCGAGATCTCATTCTTGTTCTCCGAGCAAAGAACTATGGCGAAGCGACCAGCAGA
TATCATCATTTCAACGCCCGCATCGAAGGTACGCCGACGTCTCAACTTCGACAGCCCCTA
TGGAGCTCGTGCAGTTGTCCCCATTGCACGCGTCACCAAAGCAAAGGCCTGGACCAACAG
GCCGATGAACAGAAAACCCAGAATGTACAGAATGTATAG
>NC_004611
ATGTGGGATCCATTATTGCACGAATTTCCCGAAAGCGTTCATGGTCTAAGGTGCATGCTA
GCTGTAAAATATCTCCAAGAGATAGAAAAGAACTATTCACCAGACACAGTCGGCTACGAT
CTTATTCGAGATCTCATTCTTGTTCTCCGAGCAAAGAACTATGGCGAAGCGACCAGCAGA
TATCATCATTTCAACGCCCGCATCGAAGGTACGCCGACGTCTCAACTTCGACAGCCCCTA
TGGAGCTCGTGCAGTTGTCCCCATTGCCCGCGTCACCAAAGCAAAGGCCTGGACCAACAG
GCCGATGAACAGAAAACCCAGAATGTACAGAATGTATAG
>KF551590
ATGTGGGATCCATTATTGCACGAATTTCCCGAAAGCGTTCATGGTCTAAGGTGCATGCTA
GCTGTAAAATATCTCCAAGAGATAGAAAAGAACTATTCCCCAGACACAGTCGGATACGAT
CTTATCCGAGATCTCATCCTTGTTCTTCGAGCCAAGAACTATGGCGATGCGACCGGGAGA
TATCATCATTTCAACGCCCGCATCGAAGGTACGCCGACGTCTCAACTTCCACAGCCCCTA
TGGAGCTCGTGCAGTTGTCCCCATTGCCCGCGTCACAAGATCAAAGGCCTGGACAAACAG
GCCGATGAACAGAAAACCCAAAATGTACAGAATGTATAG
>KF551589
ATGTGGGATCCATTATTGCACGAATTTCCCGAAAGCGTTCATGGTCTAAGGTGCATGCTA
GCTGTAAAATATCTCCAAGAGATAGAAAAGAACTATTCCCCAGACACAGTCGGATACGAT
CTTATCCGAGATCTCATCCTTGTTCTTCGAGCCAAGAACTATGGCGAAGCGACCAGCAGA
TATCATCATTTCAACGCCCGCATCGAAGGTACGCCGACGTCTCAACTTCGACAGCCCCTA
TGGAGCTCGTGCAGTTGTCCCCATTGCCCGCGTCACAAGATCAAAGGCCTGGACAAACAG
GCCGATGAACAGAAAACCCAGAATGTACAGAATGTATAG
>KP868764
ATGTGGGATCCATTATTGCACGAATTCCCTGAAAGCGTTCATGGTCTGAGGTGCATGTTA
GCTGTAAAATATCTCCAAGAGATAGAAAAGACCTATTCCCCAGACACAGTCGGCTACGAT
CTTGTCCGAGATCTCATCCTTGTTCTTCGAGCAAAGAACTATGGCGAAGCGACCAGCAGA
TATCATCATTTCAACGCCCGTATCGAAGGTACGCCGTCGTCTCAACTTCGACAGCCCCTA
TGGAGCTCGTGCAGTTGTCCCCATTGCCCGCGTCACAAAAGCAAAGGCCTGGACCAACAG
GCCGATGAACAGAAAACCCAGAATGTACAGAATGTATAG
>KM383744
ATGTGGGATCCATTATTGCACGAATTTCCAGAAAGCGTTCATGGTCTAAGGTGCATGCTA
GCTGTAAAATATCTGCAAGAGATAGAAAAGAACTATTCCCCAGACACAGTCGGCTACGAT
CTTGTCCGAGATCTCATCCTTGTCCTCCGAGCTAAGAACTATGGCGAAGCGACCAGCAGA
TATCATCATTTCAACGCCCGCATCGAAGGTACGCCGACGTCTCAACTTCGACAGCCCCTA
TGGAACTCGTGCAGTTGTCCCCATTGCCCGCGTCACAAAAGCAAAGGCCTGGACCAACAG
GCCGATGAACAGAAAACCCAGAATGTACAGAATGTATAG
>KM383738
ATGTGGGATCCATTATTGCACGAATTTCCAGAAAGCGTTCATGGTCTAAGGTGCATGCTA
GCTGTAAAATATCTGCAAGAGATAGAAAAGAACTATTCCCCAGACACAGTCGGCTACGAT
CTTGTCCGAGATCTCATCCTTGTCCTCCGAGCTAAGAACTATGGCGAAGCGACCAGCAGA
TATCATCATTTCAACGCCCGCATCGAAGGTACGCCGACGTCTCAACTTCGACAGCCCCTA
TGGAACTCGTGCAGTTGTCCCCATTGCCCGCGTCACAAAAGCAAAGGCCTGGACCAACAG
GCCGATGAACAGAAAACCCAGAATGTACAGAATGTATAG
>KM383737
ATGTGGGATCCATTATTGCACGAATTTCCAGAAAGCGTTCATGGTCTAAGGTGCATGCTA
GCTGTAAAATATCTGCAAGAGATAGAAAAGAACTATTCCCCAGACACAGTCGGCTACGAT
CTTGTCCGAGATCTCATCCTTGTCCTCCGAGCTAAGAACTATGGCGAAGCGACCAGCAGA
TATCATCATTTCAACGCCCGCATCGAAGGTACGCCGACGTCTCAACTTCGACAGCCCCTA
TGGAACTCGTGCAGTTGTCCCCATTGCCCGCGTCACAAAAGCAAAGGCCTGGACCAACAG
GCCGATGAACAGAAAACCCAGAATGTACAGAATGTATAG
>KM383736
ATGTGGGATCCATTATTGCACGAATTTCCAGAAAGCGTTCATGGTCTAAGGTGCATGCTA
GCTGTAAAATATCTGCAAGAGATAGAAAAGAACTATTCTCCAGACACTGTCGGCTACGAT
CTTGTCCGAGATCTCATCCTTGTCCTCCGAGCTAAGAACTATGGCGAAGCGACCAGCAGA
TATCATCATTTCAACGCCCGCATCGAAGGTACGCCGACGTCTCAACTTCGACAGCCCCTA
TGGAACTCGTGCAGTTGTCCCCATTGCCCGCGTCACAAAAGCAAAGGCCTGGACCAACAG
GCCGATGAACAGAAAACCCAGAATGTACAGAATGTATAG
>KM383740
ATGTGGGATCCATTATTGCACGAATTTCCAGAAAGCGTTCATGGTCTAAGGTGCATGCTA
GCTGTAAAATATCTCCAAGAGATAGAAAAGAACTATTCCCCAGACACAGTCGGGTACGAT
CTTGTCCGAGATCTCATCCTTGTTCTCCGGGCAAAGAACTATGGCGAAGCGACCAGCAGA
TATCATCATTTCAACACCCGCATCGAAGGTACGCCGACGTCTCAACTTCGACAGCCCCTA
TGGAACGCGTGCAGTTGTCCCCATTGCCCGCGTCACAAAAGCAAAGGCCTGGACCAACAG
GCCGATGAACAGAAAACCCAGAATGTACAGAATGTATAG
>KF551582
ATGTGGGATCCATTGTTGCACGAATTTCCAGAAAGCGTTCATGGTCTAAGGTGCATGCTA
GCTGTAAAATATCTCCAAGAGATAGAAAAGAACTATTCACCAGACACAGTCGGATACGAT
CTTGTCCGAGATCTCATTCTTGTTCTCCGAGCAAAGAACTATGTCGAAGCGACCAGCAGA
TATCATCATTTCAACGCCCGCATCGAAGGTACGCCGACGACTCAACTTCGACAGCCCCTA
TGGAACTCGTGCAGTTGTCCCCATTGCCCGCGTCACAAAAGCAAAGGCCTGGACCAACAG
GCCGATGAACAGAAAACCCAGAATGTACAGAATGTATAG
>AF448058
ATGTGGGATCCATTGTTGCACGAATTTCCAGAAAGCGTTCATGGTCTGAGGTGCATGCTA
GCTGTAAAATATCTCCAAGAGATAGAAAAGAACTATTCCCCAGACACAGTCGGATACGAT
CTTGTCCGAGATCTCATTCTTGTTCTTCGCGCAAAGAACTATGTCGAAGCGACCAGCAGA
TATCATCATTTCAACGCCCGCATCGAAAGTACGCCGACGTCTCAACTTCGACAGCCCCTA
TGGAGCTCGTGCAGTTGTCCCCATTGCCCGCGTCACAAAAGCAAAGGCCTGGACCAACAG
GCCGATGAACAGAAAACCCAGAATGTACAGAATGTATAG
>KC874505
ATGTGGGATCCATTATTGCACGAATTTCCAGAAAGCGTTCATGGTCTAAGGTGTATGCTA
GCTGTAAAATATCTCCAAGAGATAGAAAAGAACTATTCCCCAGACACAGTCGGCTACGAT
CTTGTCCGAGATCTCATTCTTGTTCTGCGAGCAAAGAACTATGTCGAAGCGACCAGCAGA
TATCATCATTTCAACGCCCGCATCGAAGGTACGCCGACGTCTCAACTTCGACAGCCCCTA
TGGAGCTCGTGCAGTTGTCCCCATTGTCCGCGTCACAAAAGCAAAGGCCTGGACCAACAG
GCCGATGAACAGAAAACCCAGAATGTACAGAATGTATAG
>KC874504
ATGTGGGATCCATTATTGCACGAATTCCCAGAAAGCGTTCATGGTCTAAGGTGTATGCTA
GCTGTAAAATATCTCCAAGAGATAGAAAAGAACTATTCCCCAGACACAGTCGGCTACGAT
CTTGTCCGAGATCTCATTCTTGTTCTTCGAGCAAAGAACTATGTCGAAGCGACCAGCAGA
TATCATCATTTCAACGCCCGCATCGAAGGTACGCCGACGTCTCAACTTCGACAGCCCCTA
TGGAGCTCGTGCAGTTGTCCCCATTGCCCGCGTCACAAAAGCAAAGGCCTGGATCAACAG
GCCGATGAACAGAAAACCCAGAATGTACAGAATGTATAG
>AY286316
ATGTGGGATCCATTATTGCACGAATTTCCAGAAAGCGTTCATGGTGTCAGGTGCATGCTA
GCTGTAAAATATCTCCAAGAGATAGAAAAGAACTATTCCCCAGACACAGTCGGATACGAT
CTTGTCCGAGATCTAATTCTTGTTCTTCGAGCAAAGAACTATGGTGAAGCGACCAGCAGA
TATCATCTTTTCAACGCCCGCATCGAAAGTACGCCGACGTCTCAACTTCGACAGCCCCTT
TGGAGCTCGTGCAGTTGTCCCCATTGCCCGCGTCACAAAAGCAAAGGCCTGGACCAACAG
GCCGATGAACAGAAAACCCAGAATATACAGAATGTATAG
>KC874508
ATGTGGGATCCATTATTGCACGAATTTCCAGAAAGCGTTCATGGTGTCAGGTGCATGCTA
GCTGTAAAATATCTCCAAGAGATAGAAAAGAACTATTCCCCAGACACAGTCGGATACGAT
CTTGTCCGAGATCTAATTCTTGTTCTTCGAGCAAAGAACTATGGTGAAGCGACCAGCAGA
TATCATCTTTTCAACGCCCGCATCGAAAGTACGCCGACGTCTCAACTTCGACAGCCCCTT
TGGAGCTCGTGCAGTTGTCCCCATTGCCCGCGTCACAAAAGCAAAGGCCTGGACCAACAG
GCCGATGAACAGAAAACCCAGAATATACAGAATGTATAG
>KC874503
ATGTGGGATCCATTATTGCACGAATTTCCAGAAAGCGTTCATGGTGTCAGGTGCATGCTA
GCTGTAAAATATCTCCAAGAGATAGAAAAGAACTATTCCCCAGACACAGTCGGATACGAT
CTTGTCCGAGATCTAATTCTTGTTCTTCGAGCAAAGAACTATGGTGAAGCGACCAGCAGA
TATCATCTTTTCAACGCCCGCATCGAAAGTACGCCGACGTCTCAACTTCGACAGCCCCTT
TGGAGCTCGTGCAGTTGTCCCCATTGCCCGCGTCACAAAAGCAAAGGCCTGGACCAACAG
GCCGATGAACAGAAAACCCAGAATATACAGAATGTATAG
>KF551587
ATGTGGGATCCATTATTGCACGAATTTCCAAAAAGCGTTCATGGTGTCAGGTGCATGCTA
CCTGTAAAATATCTCCAAGAGATAGAAAAGAACTATTCACCAGACACAGTCGGATACGAT
CTTGTCCGAGATCTTATTCTTTTTTCCCGAGCAAAGAACTATGGTGAAGCGACCAGCAGA
TATCATCTTTTCAACGCCGGCATCGAAAGTACGCGGACGTCTCAACTTCGACAGCCCCTT
TGGAGCTCGTGCAGTTGTCCCCATTGGTCGCGTCACAAAAGCAAAGGCCTGGTCCAACAG
GCCGATGAACAGAAAACCCAGAATATACAGAACGTATAG
>KC874507
ATGTGGGATCCATTATTGCACGAATTTCCAGAAAGCGTTCATGGTTTAAGGTGCATGCTA
GCTGTAAAATATCTCCAAGAGATAGAAAAGAACTATTCCCCAGACACAGTCGGCTACGAT
CTTGTCCGAGATCTCATTCTTGTTCTTCGAGCAAAGAACTATGGTGAAGCGACCAGCAGA
TATCATCTTTTCAACGCCCGTATCGAAAGTACGCCGTCGTCTCAACTTCGACAGCCCCTT
TGGAGCTCGTGCAGTTGTCCCCATTGCCCGCGTCACAAAAGCAAAGGCCTGGACCAACAG
GCCGATGAACAGAAAACCCAGAATGTACAGAATGTATAG
>AM850115
ATGTGGGATCCATTATTGCACGAATTTCCAGAAAGCGTTCATGGTTTAAGGTGCATGCTA
GCTGTAAAATATCTCCAAGAGATAGAAAAGAACTATTCCCCAGACACAGTCGGCTACGAT
CTTGTCCGAGATCTCATTCTTGTTCTTCGAGCAAAGAACTATGGTGAAGCGACCAGCAGA
TATCATCTTTTCAACGCCCGTATCGAAAGTACGCCGTCGTCTCAACTTCGACAGCCCCTT
TGGAGCTCGTGCAGTTGTCCCCATTGCCCGCGTCACAAAAGCAAAGGCCTGGACCAACAG
GCCGATGAACAGAAAACCCAGAATGTACAGAATGTATAG
>KC874509
ATGTGGGATCCATTATTGCACGAATTTCCAGAAAGCGTTCATGGTTTAAGGTGCATGCTA
GCTGTAAAATATCTCCAAGAGATAGAAAAGAACTATTCCCCAGACACAGTCGGCTACGAT
CTTGTCCGAGATCTCATTCTTGTTCTTCGAGCAAAGAACTATGGTGAAGCGACCAGCAGA
TATCATCTTTTCAACGCCCGTATCGAAAGTACGCCGTCGTCTCAACTTCGACAGCCCCTT
TGGAGCTCGTGCAGTTGTCCCCATTGCCCGCGTCACAAAAGCAAAGGCCTGGACCAACAG
GCCGATGAACAGAAAACCCAGAATGTACAGAATGTATAG
>KP641673
ATGTGGGATCCATTATTGCACGAATTTCCAGAAAGCGTTCATGGTTTAAGGTGCATGCTA
GCTGTAAAATATCTCCAAGAGATAGAAAAGAACTATTCCCCAGACACAGTCGGCTACGAT
CTTGTCCGAGATCTCATTCTTGTTCTTCGAGCAAAGAACTATGGTGAAGCGACCAGCAGA
TATCATCTTTTCAACGCCCGTATCGAAAGTACGCCGTCGTCTCAACTTCGACAGCCCCTT
TGGAGCTCGTGCAGTTGTCCCCATTGCCCGCGTCACAAAAGCAAAGGCCTGGACCAACAG
GCCGATGAACAGAAAACCCAGAATGTACAGAATGTATAG
>KP641675
ATGTGGGATCCATTATTGCACGAATTTCCAGAAAGCGTTCATGGTTTAAGGTGCATGCTA
GCTGTAAAATATCTCCAAGAGATAGAAAAGAACTATTCCCCAGACACAGTCGGCTACGAT
CTTGTCCGAGATCTCATTCTTGTTCTTCGAGCAAAGAACTATGGTGAAGCGACCAGCAGA
TATCATCTTTTCAACGCCCGTATCGAAAGTACGCCGTCGTCTCAACTTCGACAGCCCCTT
TGGAGCTCGTGCAGTTGTCCCCATTGCCCGCGTCACAAAAGCAAAGGCCTGGACCAACAG
GCCGATGAACAGAAAACCCAGAATGTACAGAATGTATAG
>KP641677
ATGTGGGATCCATTATTGCACGAATTTCCAGAAAGCGTTCATGGTTTAAGGTGCATGCTA
GCTGTAAAATATCTCCAAGAGATAGAAAAGAACTATTCCCCAGACACAGTCGGCTACGAT
CTTGTCCGAGATCTCATTCTTGTTCTTCGAGCAAAGAACTATGGTGAAGCGACCAGCAGA
TATCATCTTTTCAACGCCCGTATCGAAAGTACGCCGTCGTCTCAACTTCGACAGCCCCTT
TGGAGCTCGTGCAGTTGTCCCCATTGCCCGCGTCACAAAAGCAAAGGCCTGGACCAACAG
GCCGATGAACAGAAAACCCAGAATGTACAGAATGTATAG
>KC874506
ATGTGGGATCCATTATTGCACGAATTTCCAGAAAGCGTTCATGGTCTTAGGTGCATGCTA
GCTGTAAAATATCTCCAAGAGATAGAAAAGAACTATTCCCCAGACACAGTCGGCTACGAT
CTTGTCCGAGATCTCATTCTTGTTCTTCGAGCAAAGAACTATGGTGAAGCGACCAGCAGA
TATCATCTTTTCAACGCCCGTATCGAAAGTACGCCGTCGTCTCAACTTCGACAGCCCCTT
TGGAGCTCGTGCAGTTGTCCCCATTGCCCGCGTCACAAAAGCAAAGGCCTGGACCAACAG
GCCGATGAACAGAAAACCCAGAATGTACAGAATGTATAG
>HQ597033
ATGTGGGATCCATTATTGCACGAATTTCCAGAAAGCGTTCATGGTTTAAGGTGCATGCTA
GCTGTAAAATATCTCCAAGAGATAGAAAAGAACTATTCCCCAGACACAGTCGGATACGAT
CTTGTCCGAGATCTCATTCTTGTTCTTCGAGCAAAGAACTATGGTGAAGCGACCAGCAGA
TATCATCTTTTCAACGCCCGTATCGAAAGTACGCCGACGTCTCAACTTCGACAGCCCCTT
TGGAGCTCGTGCAGTTGTCCCCATTGCCCGCGTCACAAAAGCAAAGGCCTGGACCAACAG
GCCGATGAACAGAAAACCCAGAATGTACAGAATGTATAG
>EF043231
ATGTGGGATCCATTATTGCACGAATTTCCAGAAAGCGTTCATGGTCTAAGGTGCATGTTA
GCTGTAAAATATCTCCAAGAGATAGAAAAGAACTATTCCCCAGACACAGTCGGCTACGAT
CTTGTCCGAGATCTCATTCTTGTTCTTCGAGCAAAGAACTATGGTGAAGCGACCAGCAGA
TATCATCTTTTCAACGCCCGTATCGAAAGTACGCCGACGTCTCAACTTCGACAGCCCCTT
TGGAGCTCGTGCAGTTGTCCCCATTGCCCGCGTCACAAAAGCAAAGGCCTGGACCAACAG
GCCGATGAACAGAAAACCCAGAATGTACAGAATGTATAG
>EF043230
ATGTGGGATCCATTATTGCACGAATTTCCAGAAAGCGTTCATGGTCTAAGGTGCATGCTA
GCTGTAAAATATCTCCAAGAGATAGAAAAGAACTATTCTCCAGACACAGTCGGCTACGAT
CTTGTCCGAGATATCATTCTTGTTCTTCGAGCAAAGAACTATGGTGAAGCGACCAGCAGA
TATCATCTTTTCAACGCCCGTTTCGAAAGTACGCCGACGTCTCAACTTCGACAGCCCCTT
TGGAGCTCGTGCAGTTGTCCCCATTGCCCGCGTCACAAAAGCAAAGGCCTGGACCAACAG
GCCGATGAACAGAAAACCCAGAATGTACAGAATGTATAG
>KC874502
ATGTGGGATCCATTATTGCACGAATTTCCAGAAAGCGTTCATGGTCTAAGGTGCATGCTA
GCTGTAAAATATCTCCAAGAGATAGAAAAGAACTATTCCCCAGACACAGTCGGCTACGAT
CTTGTCCGAGATCTCATTCTTGTTCTTCGAGCAAAGAACTATGGTGAAGCGACCAGCAGA
TATCTTCTTTTCAACGCCCGCATCGAAAGTACGCCGACGTCTCAACTTCGACAGCCCTTA
TGGAGCTCGTGCAGTTGTCCCCATTGCCCGCGTCACAAAAGCAAAGGCCTGGACCAACAG
GCCGATGAACAGAAAACCCAGAATATACAGAATGTATAG
>LN845964
ATGTGGGATCCATTATTGCACGAATTCCCAGAAAGCGTTCATGGTCTGAGGTGCATGCTA
GCTGTAAAATATCTCCAAGAGATAGAAAAGAACTATTCCCCAGACACAGTCGGCTACGAT
CTTGTCCGAGATCTCATTCTTGTTCTCCGAGCAAAGAACTATGGCGAAGCGACCAGCAGA
TATCATCATTTCAACTCCCGCATCGAAAGTACGCCGACGTCTCAACTTCGACAGCCCCTA
TGGAGCTCGTGCAGTTGTCCCCATTGCCCGCGTCACAAAAGCAAAGGCCTGGACCAACAG
GCCGATGAACAGAAAACCCAGAATGTACAGAATGTATAG
>LN845962
ATGTGGGATCCATTATTGCACGAATTCCCAGAAAGCGTTCATGGTCTGAGGTGCATGCTA
GCTGTAAAATATCTCCAAGAGATAGAAAAGAACTATTCCCCAGACACAGTCGGCTACGAT
CTTGTCCGAGATCTCATTCTTGTTCTCCGAGCAAAGAACTATGGCGAAGCGACCAGCAGA
TATCATCATTTCAACTCCCGCATCGAAAGTACGCCGACGTCTCAACTTCGACAGCCCCTA
TGGAGCTCGTGCAGTTGTCCCCATTGCCCGCGTCACAAAAGCAAAGGCCTGGACCAACAG
GCCGATGAACAGAAAACCCAGAATGTACAGAATGTATAG
>KX827602
ATGTGGGATCCATTATTGCACGAATTTCCAGAAAGCGTTCATGGTCTGAGGTGCATGTTA
GCTGTAAAATATCTCCAAGAGATAGAAAAGAACTATTCCCCAGACACAGTCGGCTACGAT
CTTGTCCGAGATCTCATTCTTGTTCTCCGGGCAAAGAACTATGGCGAAGCGACCAGCAGA
TATCATCATTTCAACTCCCGCATCGAAAGTACGCCGACGTCTCAACTTCGACAGCCCCTA
TGGAGCTCGTGCAGTTGTCCCCATTGCCCGCGTCACAAAAGCAAAGGCCTGGACCAACAG
GCCGATGAACAGAAAACCCAGAATGTACAGAATGTATAG
>KX827599
ATGTGGGATCCATTATTGCACGAATTTCCAGAAAGCGTTCATGGTCTGAGGTGCATGTTA
GCTGTAAAATATCTCCAAGAGATAGAAAAGAACTATTCCCCAGACACAGTCGGCTACGAT
CTTGTCCGAGATCTCATTCTTGTTCTCCGGGCAAAGAACTATGGCGAAGCGACCAGCAGA
TATCATCTTTTCAACTCCCGCATCGAAAGTACGCCGACGTCTCAACTTCGACAGCCCCTA
TGGAGCTCGTGCAGTTGTCCCCATTGCCCGCGTCACAAAAGCAAAGGCCTGGACCAACAG
GCCGATGAACAGAAAACCCAGAATGTACAGAATGTATAG
>AM258977
ATGTGGGATCCATTATTGCACGAATTTCCAGAAAGCGTTCATGGTCTGAGGTGCATGCTA
GCTGTAAAATATCTCCAAGAGATAGAAAAGACCTATTCCCCAGACACAGTCGGCTACGAT
CTTGTCCGAGATCTCATTCTTGTTCTCCGGGCAAAGAACTATGGCGAAGCGACCAGCAGA
TATCATCATTTCAACTCCCGCATCGAAAGTACGCCGACGTCTCAACTTCGACAGCCCCTA
TGGAGCTCGTGCAGTTGGTCCCATTGCCCGCGTCACAAAAGCAAAGGCCTGGACCAACAG
GCCGATGAACAGAAAACCCAGAATGTACAGAATGTATAG
>FN435309
ATGTGGGATCCATTATTGCACGAATTTCCAGAAAGCGTTCATGGTCTGAAGTGCATGCTA
GCTGTAAAATATCTCCAAGAGATAGAAAAGAACTATTCCCCAGACACGGTCGGCTACGAT
CTTGTCCGAGATCTCATTCTTGTTCTCCGGGCAAAGAACTATGGCGAAGCGACCAGCAGA
TATCATCATTTCAACGCCCGCATCGAAAGTACGCCGACGTCTCAACTTCGGCAGCCCATA
CGCGTGCCGTGTTGCTGCCCCCATTGTCCGCGTCATAAAAGCAAAGGCCTGGACCAACAG
GCCGATGAACAGAAAACCCAGAATGTACAGAATGTATAG
>AM849548
ATGTGGGATCCATTATTGCACGAATTTCCACGTAGCGTTCATGGTCTGAAGTGCATGCTA
GCTGTAATATATCTCCAAGAGATAGAAAAGAACTATTCCCCAGACACAGTCGGCTACGAT
CTTGTCCGAGATCTCATTCTTGTTCTCCGTGCAAAGAACTATGGCGAAGCGACCAGCAGA
TATCATCATTTCAACTCCCGCATCGAAAGTACGCCGACGTCTCAACTTCGACAGCCCCTA
TGGAGCTCGTGCAGTTGTCCCCATTGCCCGCGTCACAAAAGCAAAGGCCTGGACCAACAG
GCCGATGAACAGAAAACCCAGAATGTACAGAATGTATAG
>EF620534
ATGTGGGATCCATTATTGCACGAATTTCCAGAAAGCGTTCATGGTCTAAGGTGCATGCTA
GCTGTAAAATATCTCCAAGAGATAGAAAAGAACTATTCCCCAGACACAGTCGGCTACGAT
CTTGTCCGAGATCTCATTCTTGTCCTCCGAGCAAAGAACTATGGCGAAGCGACCAGCAGA
TATCATCATTTCAACGCCCGCATCGAAAGTACGCCGACGTCTCAACTTCGACAGCCCCTA
TGGAGCTCGTGCAGTTGTCCCCATTGCCCGCGTCACAAAAGCAAAGGCCTGGACCAACAG
GCCGATGAACAGAAAACCCAGAATGTACAGAATGTATAG
>GU112086
ATGTGGGATCCACTATTGCACGAATTTCCAGAAACGTTACATGGTCTAAGGTGCATGCTA
GCTGTAAAATATCTGCAAGATATAGAGAAGAACTATTCCCCAGACACAGTCGGTTACGAT
CTTGTCCGAGATCTGATTCTTGTTCTTCGAGCAAAGAACTATGGCGAAGCGACCAGCAGA
TATCATCATTTCAACGCCCGCATCGAAAGTACGCCGACGTCTCAACTTCGACAGCCCCTA
TGGAGCTCGTGCAGTTGTCCCCATTGCCCGCGTCACAAAAGCAAAGGCATGGACCAACAG
GCCGATGAACCGAAAACCCAGAATGTACAGAATGTATAG
>KP178727
ATGTGGGATCCATTATTGCACGAATTTCCAGAAAGCGTTCATGGTCTAAGGTGCATGCTA
GCTGTAAAATATCTTCAAGAGATAGAGAAGAACTATTCCCCAGACACAGTCGGTTACGAT
CTTGTCCGAGATCTGATTCTTGTTCTTCGAGCAAAGAACTATGGCGAAGCGACCAGCAGA
TATCATCATTTCAACGCCCGCATCGAAAGTACGCCGACGTCTCAACTTCGACAGCCCCTA
TGGAGCTCGTGCAGTTGTCCCCATTGCCCGCGTCACAAAAGCAAAGGCATGGACCAACAG
GCCGATGAACCGAAAACCCAGAATGTACAGAATGTATAG
>GU112084
ATGTGGGATCCATTATTGCACGAATTTCCAGAAAGCGTTCATGGTCTAAGGTGCATGCTA
GCTGTAAAATATCTTCAAGAGATAGAGAAGAACTATTCCCCAGACACAGTCGGTTACGAT
CTTGTCCGAGATCTGATTCTTGTTCCGAGAGCAAAGAACTATGTCGAAGCGACCAGCAGA
TATCGTCATTTCAACGCCCGCATCGAAAGTACGCCGACGTCTCAACTTCGACAGCCCCTA
TGGAGCTCGTGCAGTTGTCCCCATTGCCCGCGTCACAAAAGCAAAGGCCTGGACCAACAG
GCCGATGAACAGAAAACCCAGAATGTACAGAATGTATAG
>GU112082
ATGTGGGATCCATTATTGCACGAATTTCCAGAAAGCGTTCATGGTCTAAGGTGCATGCTA
GCTGTAAAATATCTTCAAGAGATAGAGAAGAACTATTCCCCAGACACAGTCGGTTACGAT
CTTGTCCGAGATCTGATTCTTGTTCTTCGAGCAAAGAACTATGTCGAAGCGACCAGCAGA
TATCGTCATTTCAACGCCCGCATCGAAAGTACGCCGACGTCTCAACTTCGACAGCCCCTA
TGGAGCTCGTGCAGTTGTCCCCATTGCCCGCGTCACAAAAGCAAAGGCATGGACCAACAG
GCCGATGAACAGAAAACCCAGAATGTACAGAATGTATAG
>HQ264185
ATGTGGGATCCATTATTGCACGAATTTCCAGAAAGCGTTCATGGTCTAAGGTGCATGCTA
GCTGTAAAATATCTCCAAGAGATAGAGAAGAACTATTCCCCAGACACAGTCGGCTACGAT
CTTGTCCGAGATCTGATTCTTGTTCTTCGAGCAAAGAACTATGGCGAAGCGACCAGCAGA
TATCATCATTTCAACGCCCGCATCGAAAGTACGCCGACGTCTCAACTTCGACAGCCCCTA
TGGAGCTCGTGCAGTTGTCCCCATTGCCCGCGTCACAAAAGCAAAGGCATGGACCAACAG
GCCGATGAACAGAAAACCCAGGATGTACAGAATGTATAG
>KJ778694
ATGTGGGATCCATTATTGCACGAATTTCCAGAAAGCGTTCATGGTCTAAGGTGCATGCTA
GCTGTAAAATATCTCCAAGAGATAGAGAAGAACTATTCCCCAGACACAGTCGGCTACGAT
CTTGTCCGAGATCTGATTCTTGTTCTTCGAGCAAAGAACTATGGCGAAGCGACCAGCAGA
TATCATCATTTCAACGCCCGCATCGAAAGTACGCCGACGTCTCAACTTCGACAGCCCCTA
TGGAGCTCGTGCAGTTGTCCCCATTGCCCGCGTCACAAAAGCAAAGGCATGGACCAACAG
GCCGATGAACAGAAAACCCAGGATGTACAGAATGTATAG
>KJ778692
ATGTGGGATCCATTATTGCACGAATTTCCAGAAAGCGTTCATGGTCTAAGGTGCATGCTA
GCTGTAAAATATCTCCAAGAGATAGAGAAGAACTATTCCCCAGACACAGTCGGCTACGAT
CTTGTCCGAGATCTGATTCTTGTTCTTCGAGCAAAGAACTATGGCGAAGCGACCAGCAGA
TATCATCATTTCAACGCCCGCATCGAAAGTACGCCGACGTCTCAACTTCGACAGCCCCTA
TGGAGCTCGTGCAGTTGTCCCCATTGCCCGCGTCACAAAAGCAAAGGCATGGACCAACAG
GCCGATGAACAGAAAACCCAGGATGTACAGAATGTATAG
>KF002409
ATGTGGGATCCATTATTGCACGAATTTCCAGAAAGCGTTCATGGTCTAAGGTGCATGCTA
GCTGTAAAATATCTCCAAGAGATAGAGAAGAACTATTCCCCAGACACAGTCGGCTACGAT
CTTGTCCGAGATCTGATTCTTGTTCTTCGAGCAAAGAACTATGGCGAAGCGACCAGCAGA
TATCATCATTTCAACGCCCGCATCGAAAGTACGCCGACGTCTCAACTTCGACAGCCCCTA
TGGAGCTCGTGCAGTTGTCCCCATTGCCCGCGTCACAAAAGCAAAGGCATGGACCAACAG
GCCGATGAACAGAAAACCCAGGATGTACAGAATGTATAG
>KP178728
ATGTGGGATCCATTATTGCACGAATTTCCAGAAAGCGTTCATGGTCTAAGGTGCATGCTA
GCTGTAAAATATCTCCAAGAGATAGAGAAGAACTATTCCCCAGACACAGTCGGCTACGAT
CTTGTCCGAGATCTGATTCTTGTTCTTCGAGCAAAGAACTATGGCGAAGCGACCAGCAGA
TATCGTCATTTCTACGCCCGCATCGAAAGTACGCCGACGTCTCAACTTCGACAGCCCCTA
TGGAGCTCGTGCAGTTGTCCCCATTGCCCGCGTCACAAAAGCAAAGTCATGGACCAACAG
GCCGATGAACAGAAAACCCAGAATGTACAGAATGTATAG
>KP195259
ATGTGGGATCCATTATTGCACGAATTTCCAGAAAGCGTTCATGGTCTAAGGTGCATGCTA
GCTGTAAAATATCTCCAAGAGATAGAGAAGAACTATTCCCCAGACACAGTCGGCTACGAT
CTTGTCCGAGATCTGATTCTTGTTCTTCGAGCAAAGAACTATGGCGAAGCGACCAGCAGA
TATCGTCATTTCTACGCCCGCATCGAAGGTACGCCGACGTCTCAACTTCGACAGCCCCTA
TGGAGCTCGTGCAGTTGTCCCCATTGCCCGCGTCACAAAAGCAAAGTCATGGACCAACAG
GCCGATGAACAGAAAACCCAGAATGTACAGAATGTATAG
>KJ000564
ATGTGGGATCCATTATTGCACGAATTTCCAGAAAGCGTTCATGGTCTAAGGTGCATGCTA
GCTGTGAAATATCTCCAAGAGGTAGAGAAGAACTATTCTCCGGACACAGTCGGCTACGAT
CTTGTCCGAGATCTGATTCTTGTTCTTCGAGCAAAGAACTATGGCGAAGCGACCAGCAGA
TATCATCATTTCAACTCCCGCATCGAAAGTACGCCGACGTCTCAACTTCGACAGCCCCTA
TGGAGCTCGTGCAGTTGTCCCCATTGCCCGCGTCACAAAAGCAAAGGCCTGGGCCAACAG
GCCGATGAACAGAAAACCCAGAATGTACAGAATGTATAG
>KF571461
ATGTGGGATCCATTATTGCACGAATTTCCAGAAAGCGTTCATGGTCTAAGGTGCATGCTA
GCTGTGAAATATCTCCAAGAGGTAGAGAAGAACTATTCTCCAGACACAGTCGGCTACGAT
CTTGTCCGAGATCTGATTCTTGTTCTTCGAGCAAAGAACTATGTCGAAGCGACCAGCAGA
TATCATCATTTCAACTCCCGCATCGAAAGTACGCCGACGTCTCAACTTCGACAGCCCCTA
TGGAGCTCGTGCAGTTGTCCCCATTGCCCGCGTCACAAAAGCAAAGGCCTGGACCAACAG
GCCGATGAACAGAAAACCCAGAATGTACAGAATGTATAG
>KF749224
ATGTGGGATCCATTATTGCACGAATTTCCGGAAAGCGTCCATGGTCTAAGGTGCATGTTA
GCTGTAAAATATCTCCAAGAGATTGAGAAGTCCTATTCTCCAGACACAGTCGGCTACGAT
CTTGTCCGAGATCTCATTTTAGTTCTCCGAGTCAAGAACTATGTCGAAGCGACCAGCAGA
TATCATCATTTCAACTCCCGCATCGAAGGTACGCCGACGGCTCAACTTCGACAGCCCCTA
TGGAACCCGTGCCTCTGTCCCCATTGCCCGCGTCACAAAAGCAAGGGCCTGGACGAACAG
GCCCATGAACAGAAAACCCAGAATGTACAGAATGTATAG
>KF749223
ATGTGGGATCCATTATTGCACGAATTTCCGGAAAGCGTCCATGGTCTAAGGTGCATGTTA
GCTGTAAAATATCTCCAAGAGATTGAGAAGTCCTATTCTCCAGACACAGTCGGCTACGAT
CTTGTCCGAGATCTCATTTTAGTTCTCCGAGCCAAGAACTATGTCGAAGCGACCAGCAGA
TATCATCATTTCAACTCCCGCATCGAAGGTACGCCGACGGCTCAACTTCGACAGCCCCTA
TGGAACCCGTGCCTCTGTCCCCATTGCCCGCGTCACAAAAGCAAGGGCCTGGACGAACAG
GCCCATGAACAGAAAACCCAGAATGTACAGAATGTATAG
>KF749225
ATGTGGGATCCATTATTGCACGAATTTCCGGAAAGCGTCCATGGTCTAAGGTGCATGTTA
GCTGTAAAATATCTCCAAGAGATTGAGAAGTCCTATTCTCCAGACACAGTCGGCTACGAT
CTTGTCCGAGATCTCATTTTAGTTCTCCGAGCCAAGAACTATGTCGAAGCGACCAGCAGA
TATCATCATTTCAACTCCCGCATCGAAGGTACGCCGACGGCTCAACTTCGACAGCCCCTA
TGGAACCCGTGCCTCTGTCCCCATTGCCCGCGTCACAAAAGCAAGGGCCTGGACGAACAG
GCCCATGAACAGAAAACCCAGAATGTACAGAATGTATAG
>KM977733
ATGTGGGATCCATTATTGCACGAATTTCCGGAAAGCGTCCATGGTCTAAGGTGCATGTTA
GCTGTAAAATATCTCCAAGAGATTGAGAAGTCCTATTCTCCAGACACAGTCGGCTACGAT
CTTGTCCGAGATCTCATTTTAGTTCTCCGAGCCAAGAACTATGTCGAAGCGACCAGCAGA
TATCATCATTTCAACTCCCGCATCGAAGGTACGCCGACGGCTCAACTTCGACAGCCCCTA
TGGAACCCGTGCCTCTGTCCCCATTGCCCGCGTCACAAAAGCAAGGGCCTGGACGAACAG
GCCCATGAACAGAAAACCCAGAATGTACAGAATGTATAG
>KF891468
ATGTGGGATCCATTATTGCACGAATTTCCGGAAAGCGTCCATGGTCTAAGGTGCATGTTA
GCTGTAAAATATCTCCAAGAGATTGAGAAGTCCTATTCTCCAGACACAGTCGGCTACGAT
CTTGTCCGAGATCTCATTTTAGTTCTCCGAGCCAAGAACTATGTCGAAGCGACCAGCAGA
TATCATCATTTCAACTCCCGCATCGAAGGTACGCCGACGGCTCAACTTCGACAGCCCCTA
TGGAACCCGTGCCTCTGTCCCCATTGCCCGCGTCACAAAAGCAAGGGCCTGGACGAACAG
GCCCATGAACAGAAAACCCAGAATGTACAGAATGTATAG
>KT175406
ATGTGGGATCCATTATTGCACGAATTTCCGGAAAGCGTCCATGGTCTAAGGTGCATGTTA
GCTGTAAAATATCTCCAAGAGATTGAGAAGTCCTATTCTCCAGACACAGTCGGCTACGAT
CTTGTCCGAGATCTCATTTTAGTTCTCCGAGCCAAGAACTATGTCGAAGCGACCAGCAGA
TATCATCATTTCAACTCCCGCATCGAAGGTACGCCGACGGCTCAACTTCGACAGCCCCTA
TGGAACCCGTGCCTCTGTCCCCATTGCCCGCGTCACAAAAGCAAGGGCCTGGACGAACAG
GCCCATGAACAGAAAACCCAGAATGTACAGAATGTATAG
>KP191047
ATGTGGGATCCATTATTGCACGATTTTCCGGAAAGCGTTCATGGTCTCAGGTGCATGCTA
GCTGTAAAATATCTCCAAGAGATAGAGAAGACCTATTCCCCAGACACAGTCGGCCACGAT
CTTGTCCGCGACCTGATTCTTGTTCTCCGAGCAAAGAACTATGTCGAAGCGACCAGCAGA
TATCATCATTTCAACTCCCGCATCGAAGGTACGCCGACGGCTCAACTTCGACAGCCCGTA
TGCAACCCGTGCCTCTGTCCCCATTGCCCGCGTCACAAAAGCAAGGGCCTGGACGAACAG
ACCCATGAACAGAAAACCCAGAATGTACAGAATGTATAG
>KT426906
ATGTGGGATCCACTATTGCACGAATTTCCAGAAAGTGTTCATGGTCTAAGGTGCATGCTA
GCTGTAAAATATCTCCAAGAGATAGAGAAGACCTATTCCCCGGACACAGTCGGCTACGAT
CTTGTCCGAGATCTCATTCTTGTTCTCCGAGCAAAGAACTATGTCGAAGCGACCAGCAGA
TATCATCATTTCAACACCCGCATCGAAGGTACGCCGACGGCTCAACTTCGACAGCCCCTA
TGGAACACGTGCCTCTGTCCCCATTGCCCGCGTCACAAAAGCAAGGGCCTGGACGAACAG
GCCCATGAACAGAAAACCCAGAATGTACAGAATGTATAG
>KT426905
ATGTGGGATCCACTATTGCACGAATTTCCTGAAAGTGTTCATGGTCTAAGGTGCATGCTA
GCTGTGAAATATCTCCAAGAGATAGAGAAGACCTATTCCCCGGACACAGTCGGCTACGAT
CTTGTCCGAGATCTCATTCTTGTTCTCCGATCAAAGAACTATGTCGAAGCGACCAGCAGA
TATCATCATTTCAACACCCGCATCGAAGGTACGCCGACGGCTCAACTTCGACAGCCCCTA
TGGAACACGTGCCTCTGTCCCCATTGCCCGCGTCACAAAAGCAAGGGCCTGGACGAACAG
GCCCATGAACAGAAAACCCAGAATGTACAGAATGTATAG
>KT426907
ATGTGGGATCCACTATTGCACGAATTTCCTGAAAGTGTTCATGGTCTAAGGTGCATGCTA
GCTGTAAAATATCTCCAAGAGATAGAGAAGACCTATTCCCCGGACACAGTCGGCTACGAT
CTTGTCCGAGATCTCATTCTTGTTCTCCGAGCAAAGAACTATGTCGAAGCGACCAGCAGA
TATCATCATTTCAACACCCGCATCGAAGGTACGCCGACGGCTCAACTTCGACAGCCCCTA
TGGAACACGTGCATCTGTCCCCATTGCCCGCGTCACAAAAGCAAGGGCCTGGACGAACAG
GCCCATGAACAGAAAACCCAGAATGTACAGAATGTATAG
>KT426904
ATGTGGGATCCACTATTGCACGAATTTCCAGAAAGCGTTCATGGTTTAAGGTGCATGCTA
GCTGTAAAATATCTCCAAGAGATAGAGAAGACCTATTCCCCGGACACAGTCGGGTACGAT
CTTGTCCGAGATCTCATTCTTGTTCTCCGAGCAAAGAACTATGTCGAAGCGACCAGCAGA
TATCATCATTTCAACACCCGCCTCGAAGGTACGCCGACGGCTCAACTTCGACAGCCCCTA
TGGAACACGTGCCTCTGTCCCCATTGCCCGCGTCACAAAAGCAAGGGCCTGGACGAACAG
GCCCATGAACAGAAAACCCAGAATGTACAGAATGTATAG
>KT426903
ATGTGGGATCCACTATTGCACGAATTTCCAGAAAGCGTTCATGGTCTAAGGTGCATGCTA
GCTGTAAAATATCTCCAAGAGATAGAGAAGACCTATTCCCCGGACACAGTCGGCTACGAT
CTTGTCCGAGATCTCATTCTTGTTCTCCGAGCAAAGAACTATGTCGAAGCGACCAGCAGA
TATCATCATTTCAACACCCGCATCGAAGGTACGCCGACGGCTCAACTTCGACAGCCCCTA
TGGAACACGTGCCTCTGTCCCCATTGCCCGCGTCACAAAAGCAAGGGCCTGGACGAACAG
GCCCATGAACAGAAAACCCAGAATGTACAGAATGTATAG
>KP178729
ATGTGGGATCCACTATTGCACGAATTTCCAGAAAGCGTTCATGGTCTAAGGTGCATGCTA
GCTGTAAAATATCTCCAAGAGATAGAGAAGACCTATTCCCCAGACACAGTCGGCTACCAT
CTTGTCCGAGATCTGATTCTTGTTCTCCGAGCAAAGAACTATGGCGAAGCGACCAGCAGA
TATCATCATTTCAACACCCGCATCGAAAGTACGCCGACGGCTCAACTTCGACAGCCCCTA
TGGAGCTCGTGCAGTTGTCCCCATTGCCCGCGTCACAAAAGCAAAGGCCTGGACCAACAG
GCCGATGAACAGAAAACCCAGAATGTACAGAATGTATAG
>KC513822
ATGTGGGATCCATTATTGCACGAATTTCCAGAAAGCGTTCATGGTCTAAGGTGCATGCTA
GCTGTAAAATATCTCCAAGAGATAGAGAAGAACTATTCCCCAGACACAGTCGGCTACGAT
CTTGTCCGAGATCTCATTCTTGTTCTCCGAGCAAAGAACTATGGCGAAGCGACCAGCAGA
TATCATCATTTCAACGCCCGCATCGAAGGTACGCCGACGTCTCAACTTCGACAGCCCCTA
TGGAGCTCGTGCAGTTGTCCCCATTGCCCGCGTCACAAAAGCAAAGGCCTGGACCAACAG
GCCGATGAACAGAAAACCCAGAATGTACAGAATGTATAG
>AM286434
ATGTGGGATCCACTATTGCACGAATTTCCAGAAAGCGTTCATGGTCTAAGGTGCATGCTA
GCTGTAAAATATCTCCAAGAGATAGAGAAGAACTATTCCCCAGACACAGTCGGCTACGAT
CTTGTCCGAGATCTCATTCTTGTTCTCCGAGCAAAGAACTATGGCGAAGCGACCAGCAGA
TATCATCATTTCAACGCCCGCATCGAAGGTACGCCGACGTCTCAACTTCGACAGCCCCTA
TGGAGCTCGTGCAGTTGTCCCCATTGCCCGCGTCACAAAAGCAAAGGCCTGGACCAACAG
GCCGATGAACAGAAAACCCAGAATGTACAGAATGTATAG
>KC545812
ATGTGTGATCCATTATTGCACGAATTTCCAGAAAGCGTTCATGGTCTAAGGTGCATGCTA
GCTGTAAAATATCTCCAAGAGATAGAGAAGAACTATTCCCCAGACACAGTCGGCTACGAT
CTTGTCCGAGATCTCATTCTTGTTCTCCGAGCAAAGAATTATGGCGAAGCGACCAGCAGA
TATCATCATTTCAACGCCCGGATCGAAGGTACGCCGACGTCTCAACTTCGACAGCCCCTA
TGGAGCTCGTGCAGTTGTCCCCATTGCCCGCGTCACAAAAGCAAAGGCCTGGACCAACAG
GCCGATGAACAGAAAACCCAGAATGTACAGAATGTATAG
>AY428769
ATGTGGGATCCATTATTGCACGAATTTCCAGAAAGCGTTCATGGTCTAAGGTGCATGCTA
GCTGTAAAATATCTCCAAGAGATAGAAAAGAACTATTCCCCAGACACAGTCGGATACGAT
CTTGTCCGAGATCTCATTCTTGTTCTCCGAGCAAAGAACTATGGCGAAGCGACCAGCAGA
TATCATCATTTCAACGCCCGCATCGAAAGTACGCCGTCGTCTCAACTTCGACAGCCCCTA
TGGAGCTCGTGCAGTTGTCCCCATTGCCCGCGTCACAAAAGCAAAGGCCTGGACAAACAG
GCCGATGAACAGAAAACCCAGAATGTACAGAATGTATAG
>AJ875157
ATGTGGGATCCATTATTGCACGAATTTCCAGAAAGCGTTCATGGTCTAAGGTGCATGCTA
GCTGTAAAATATCTCCAAGAGATAGAAAAGAACTATTCCCCAGACACAGTCGGCTACGAT
CTTGTCCGAGATCTCATTCTTGTTCTCCGAGCAAAGAACTATGGCGAAGCGACCAGCAGA
TATCATCATTTCAACGCCCGCATCGAAAGTACGCCGTCGTCTCAACTTCGACAGCCCCTA
TGGAGCTCGTGCACTTGTCCCCATTGCCCGCGTCACAAAAGCAAAGGCCTGGACAAACAG
GCCGATGAACAGAAAACCCAGAATGTACAGAATGTATAG
>HQ658479
ATGTGGGATCCATTGTTGCACGAATTTCCAGAAAGCGTTCATGGTCTAAGGTGCATGCTA
GCTGTAAAATATCTCCAAGAGATAGAAAAGAACTACTCCCCAGACACAGTCGGCTACGAT
CTTGTCCGAGATCTCATTCTTGTTCTCCGAGCAAAGAACTATGGCGAAGCGACCAGCAGA
TATCATCATTTCAACGCCCGCATCGAAAGTACGCCGTCGTCTCAACTTCGACAGCCCCTA
TGGAGCTCGTGCAGTTGTCCCCATTGCCCGCGTCACAAAAGCAAAGGCCTGGACAAACAG
GCCGATGAACAGAAAACCCAGAATGTACAGAATGTATAG
>EU309045
ATGTGGGATCCATTGTTGCACGAATTTCCAGAAAGCGTTCATGGTCTAAGGTGCATGCTA
GCTGTAAAATATCTCCAAGAGATAGAAAAGAACTACTCCCCAGACACAGTCGGCTACGAT
CTTGTCCGAGATCTCATTCTTGTTCTCCGAGCAAAGAACTATGGCGAAGCGACCAGCAGA
TATCATCATTTCAACGCCCGCATCGAAAGTACGCCGTCGTCTCAACTTCGACAGCCCCTA
TGGAGCTCGTGCAGTTGTCCCCATTGCCCGCGTCACAAAAGCAAAGGCCTGGACAAACAG
GCCGATGAACAGAAAACCCAGAATGTACAGAATGTATAG
>KM383742
ATGTGGGATCCATTATTGCACGAATTTCCAGAAAGCGTTCATGGTCTAAGGTGCATGCTA
GCTGTAAAATATCTCCAAGAGATAGAAAAGAACTACTCCCCAGACACAGTCGGGTACGAT
CTTGTCCGAGATCTCATTCTTGTTCTCCGAGCAAAGAACTATGGCGAAGCGACCAGCAGA
TATCATCATTTCAACGCCCGCATCGAAAGTACGCCGTCGTCTCAACTTCGACAGCCCCTA
TGGAGCACGTGCAGTTGTCCCCATTGCCCGCGTCACAAAAGCAAAGGCCTGGACAAACAG
GCCGATGAACAGAAAACCCAGAATGTACAGAATGTATAG
>EF068246
ATGTGGGATCCATTATTGCACGAATTTCCAGAAAGCGTTCATGGTCTAAGGTGCATGCTA
GCTGTAAAATATCTCCAAGAGATTGAAAAGAACTACTCCCCAGACACAGTCGGATACGAT
CTTGTCCGAGATCTCATCCTTGTTCTCCGAGCAAAGAACTATGGCGAAGCGACCAGCAGA
TATCATCATTTCAACGCCCGCATCGAAGGTACGCCGACGTCTCAACTTCGACAGCCCCTA
TGGAGCTCGTGCAGTTGTCCCCATTGCCCGCGTCACAAAAGCAAAGGCCTGGACAAACAG
GCCGATGAACAGAAAACCCAGAATGTACAGAATGTATAG
>KF551580
ATGTGGGATCCATTATTGCACGAATTTCCAGAAAGCGTTCATGGTCTAAGGTGCATGCTA
GCTGTAAAATATCTCCAAGAGATAGAAAAGAACTACTCCCCAGACACAGTCGGATACGAT
CTTGTCCGAGATCTCATTCTTGTTCTCCGAGCAAAGAACTATGTCGAAGCGACCAGCAGA
TATCATCATTTCAACGCCCGCATCGAAAGTACGCCGACGTCTCAACTTCGACAGCCCCTA
TGGAGCTCGTGCAGTTGTCCCCATTGCCCGCGTCACAAAAGCAAAGGCCTGGACAAACAG
GCCGATGAACAGAAAACCCAGAATGTACAGAATGTATAG
>GQ865546
ATGTGGGATCCATTATTGCACGAATTTCCAGAAAGCGTTCATGGTCTAAGGTGCATGCTA
GCTGTAAAATATCTCCAAGAGATAGAGAAGATCTATTCCCCAGACACAGTCGGTTACGAT
CTTGTCCGAGATCTCATTCTCGTTCTCCGAGCAAAGAACTATGGCGAAGCGACCAGCAGA
TATCATCATTTCAACGCCCGCATCGAAAGTACGCCGACGTCTCAACTTCGACAGCCCCTA
TGGAGCTCGTGCAGTTGTCCCCATTGGCCGCGTCACAAAAGGAAAGGCCTGGACAAACAG
GCCGATGACCAGAAAACCCAGAATGTACAGAATGTATAG
>JN208136
ATGTGGGATCCATTATTGCACGAATTTCCAGAAAGCGTTCATGGTGTAAGGGGCATGCTA
GCTGTAAAATATCTCCAAGAGATAGAGAAGAACTATTCCTCCAACACAGTCGGCTACGAT
CTTGTCCGAGATCTCATTCTTGTTCTCCGAGCAAAGAACTATGGCGAAGCGACCAGCAGA
TATCATCATTTCACCGCCCGCATCGAAGGTACCCCGACGTCTCAACTTCGACAGCCCCTA
TGGAGCTCGTGCAGTTGTCCCCATTGCCGGCGTCACAAAAGCAAAGGCCTGGACCAACAG
GCCGATGAACAGAAAACCCAGAATGTACAGAATGTATAG
>AM286433
ATGTGGGATCCATTATTGCACGAATTTCCAGAAAGCGTTCATGGTGTAAGGGGCATGCTA
GCTGTAAAATATCTCCAAGAGATAGAGAAGAACTATTCCTCCAACACAGTCGGCTACGAT
CTTGTCCGAGATCTCATTCTTGTTCTCCGAGCAAAGAACTATGGCGAAGCGACCAGCAGA
TATCATCATTTCACCGCCCGCATCGAAGGTACCCCGACGTCTCAACTTCGACAGCCCCTA
TGGAGCTCGTGCAGTTGTCCCCATTGCCCGCGTCACAAAAGCAAAGGCCTGGACCAACAG
GCCGATGAACAGAAAACCCAGAATGTACAGAATGTATAG
>HM989845
ATGTGGGATCCATTGTTGCACGAATTTCCAGAAAGCGTTCATGGTTTAAGGTGCATGCTA
GCTGTAAAATATCTCCAAGAGATAGAAAAGAACTATTCCCCTAACACAGTCGGCTACGAT
CTTGTCCGAGATCTCATTCTTGTTCTCCGAGCAAAGAACTATGGCGAAGCGACCAGCAGA
TATCATCATTTCAACGCCCGCATCGAAGGTACGCCGACGTCTCAACTTCGACAGCCCCTA
TGGAGCTCGTGCAGTTGTCCCCATTGCCCGCGTCACAAAAGCAAAGGCCTGGACCAACAG
GCCAATGAACAGAAAACCCAGAATGTACAGAATGTATAG
>KT948072
ATGTGGGATCCATTGTTGCACGAATTTCCAGAAAGCGTACATGGTCTAAGGTGCATGCTA
GCTGTAAAATATCTCCAAGAGATAGAAAAGAACTATTCCCCTGACACAGTTGGCTACGAT
CTTGTCCGAGATCTCATTCTTGTTCTCCGAGCAAAGAACTATGGCGAAGCGACCAGCAGA
TATCATCATTTCAACGCCCGCATCGAAGGTACGCCGACGTCTCAATTTCGACAGCCCCTA
TGGAGCTCGTGCAGTTGTCCCCATTGCCCGCGTCACAAAAGCAAAGGCCTGGACCAACAG
GCCGATGAACAGAAAACCCAGAATGTACAGAATGTATAG
>KU196750
ATGTGGGATCCATTGTTGCACGAATTTCCAGAAAGCGTTCATGGTCTAAGGTGCATGTTA
GCTGTAAAATATCTCCAAGAGATAGAAAAGAACTATTCCCCAGACACAGTCGGCTACGAT
CTTGTCCGAGATCTCATTCTTGTTCTCCGAGCAAAGAACTATGGCGAAGCGACCAGCAGA
TATCATCATTTCAACGCCCGCATCGAAGGTACGCCGACGTCTCAACTTCGACAGCCCCTA
TGGAGCTCGTGCAGTTGTCCCCATTGCCCGCGTCACAAAAGCAAAGGCCTGGACCAACAG
GCCGATGAACAGAAAACCCAGAATGTACAGAATGTATAG
>HM007113
ATGTGGGATCCATTGTTGCACGAATTTCCAGAAAGCGTTCATGGTCTAAGGTGCATGTTA
GCTGTAAAATATCTCCAAGAGATAGAAAAGAACTATTCCCCAGACACAGTCGGCTACGAT
CTTGTCCGAGATCTCATTCTTGTTCTCCGAGCAAAGAACTATGGCGAAGCGACCAGCAGA
TATCATCATTTCAACTCCCGCATCGAAGGTACGCCGACGTCTCAACTTCGACAGCCCCTA
TGGAGCTCGTGCAGTTGTCCCCATTGCCCGCGTCACAAAAGCAAAGGCCTGGACCAACAG
GCCGATGAACAGAAAACCCAGAATGTACAGAATGTATAG
>EF063145
ATGTGGGATCCATTGTTGCACGAATTTCCAGAAAGCGTTCATGGTCTAAGGTGCATGCTA
GCAGTAAAATATCTCCAAGAGATAGAAAAGAACTATTCCCCAGACACAGTCGGCTACGAT
CTTGTCCGAGATCTCATTCTTGTTCTCCGAGCAAAGAACTATGGCGAAGCGACCAGCAGA
TATCATCATTTCAACGCCCGCATCGAAGGTACGCCGACGTCTCAACTTCGACAGCCCCTA
TGGAGCTCGTGCAGTTGTCCCCATTGCCCGCGTCACAAAAGCAAAGGCCTGGACCAACAG
GCCGATGAACAGAAAACCCAGAATGTACAGAATGTATAG
>KF551576
ATGTGGGATCCATTGTTGCACGAATCCCCAGAAAGCGTTCATGGTCTAAGGTGCATGCTA
GCTGTAAAATATCTCCAGGAGATAGAAAAGAACTATTCCCCAGACACAGTCGGGTACGAT
CTTGTCCGAGATCTCATTCTTGTTCTCCGAGCAAAGAACTATGGCGAAGCGACCAGCAGA
TATCATCATTTCAACGCCCGCATCGAAGGTACGCCGACGTCTCAACTTCGACAGCCCCTA
TGGAGCTCGTGCAGTTGTCCCCATTGCCCGCGTCACAAAAGCAAGGGCCTGGACCAACAG
GCCGATGAACAGAAAACCCAGAATGTACAGAATGTATAG
>HQ597032
ATGTGGGATCCATTATTGCACGAATTTCCAGAAAGCGTTCATGGTCTAAGGTGCATGCTA
GCTGTAAAATATCTCCAAGAGATAGAAAAGAACTATTCCCCAGACACAGTCGGCTACGAT
CTTGTCCGAGATCTCATTCTTGTTCTCCGAGCAAAGAACTATGGCGAAGCGACCAGCAGA
TATCATCATTTCAACGCCCGCATCGAAGGTACGCCGACGTCTCAACTTCGACAGCCCCTA
TGGAGCTCGTGCAGTTGTCCCCATTGCCCGCGTCACAAAAGCAAAGGCCTGGACCAACAG
GCCGATGAACAGAAAACCCACAATGTACAGAATGTATAG
>KM383743
ATGTGGGATCCATTATTGCACGAATTTCCAGAAAGCGTACATGGTCTACGGTGCATGCTA
GCTGTAAAATATCTCCAAGAGATAGAAAAGAACTATTCGCCAGACACAGTCGGATACGAT
CTTGTCCGAGATCTCATTCTTGTTCTCCGAGCAAAGAACTATGGCGAAGCGACCAGCAGA
TATCATCATTTCAACTCCCGCATCGAAGGTACGCCGACGTCTCAACTTCGACAGCCCTTA
TGGAGCTCGTGCAGTTGTCCCCATTGCCCGCGTCACAAAAGCAAAGGCCTGGACAAACAG
GCCGATGAACAGAAAACCCAGAATGTACAGAATGTATAG
>KM383739
ATGTGGGATCCATTATTGCACGAATTTCCAGAAAGCGTACATGGTCTACGGTGCATGCTA
GCTGTAAAATATCTCCAAGAGATAGAAAAGAACTATTCGCCGGACACAGTCGGATACGAT
CTTGTCCGAGATCTCATTCTTGTTCTCCGAGCAAAGAACTATGGCGAAGCGACCAGCAGA
TATCATCATTTCAACTCCCGTATCGAAGGTACGCCGACGTCTCAACTTCGACAGCCCTTA
TGGATCTCGTGCAGTTGTCCCCATTGCCCGCGTCACAAAAGCAAAGGCCTGGACAAACAG
GCCGATGAACAGAAAACCCAGAATGTACAGAATGTATAG
>KF537780
ATGTGGGATCCATTATTGCACGAATTTCCAGAAAGCGTTCATGGTCTAAGGTGCATGCTA
GCTGTAAAATATCTGCAAGAGATAGAAAAGAACTATTCGCCAGACACAGTCGGATACGAT
CTTGTGCGAGATCTCATTCTTGTTCTCCGAGCAAAGAACTATGGCGAAGCGACCAGCAGA
CATCATCATTTCAACTCCCGCATCGAAAGTACGCCGACGTCTCAACTTCGACAGCCCCTA
TGGAGCTCGTGCAGTTGTCCCCATTGCCCGCGTCACAAAAGCAAAGGCCTGGACAAACAG
GCCGATGAACAGAAAACCCAGAATGTACAGAATGTATAG
>AF448059
ATGTGGGATCCATTATTGCACGAATTTCCAGAAAGCGTGGATGGTCTAAGGTGCATGCTA
GCTGTAAAATATCTCCAAGAAATAGAAAAGAACTATTGGGGAGACACAGTCGGCTACGAT
CTTGTCCGAGATCTCATTCTTGTTCTCCGAGCAAAGAACTATGGCGAAGCGACCAGCAGA
TATCATCATTTCAACGCCCGCCTCGAAGGTACGCCGACGTCTCAACTTCGACAGCCCTTA
TGGAGCTCGTGCAGTTGTCCCCATTGCCCGCGTCACAAAAGCAAAGGCCTGGACCAACAG
GCCGATGAACAGAAAACCCAGAATGTACAGAATGTATAG
>DQ169056
ATGTGGGATCCATTATTGCACGAATTTCCAGAAAGCGTTCATGGTCTAAGGTGCATGCTA
GCTGTAAAATATCTCCAAGAGATAGAAAAGAACTATTCACCAGACACAGTCGGCTACGAT
CTTGTCCGAGATCTCATTCTTGTTCTCCGAGCGAAGAACTATGGCGAAGCGACCAGCAGA
TATCATCATTTCAACGCCCGCATCGAAGGTACGCCGACGTCTCAACTTCGACAGCCCCTA
TGGAGCTCGTGCAGTTGTCCCCATTGCCCGCGTCACAAAAGCAAAGGCCTGGACCAACAG
GCCGATGAACAGAAAACCCAGAATGTACAGAATGTATAG
>KF551577
ATGTGGGACCCATTATTGCACGAATTTCCAGAAAGCGTTCATGGTCTAAGGTGCATGCTA
GCTGTAAAATCTCTCCTAGAGATAGAAAAGTACTATTCACCAGACTCAGTCCGCTACGAT
CTTATCCGAGTTCTCCTTCTTGTTCTCCGAGCGAAGAAATATGGGGAGGCGAACAGCAAA
TATCATCATTTCAACCCCAGCCTCGAAGGTACGCCGACGTCTCAACTTCGACAGCCCCTA
TGGAGCTCGTGCAGTTGTCCCCATTGCCCGCGTCACAAAAGCAAAGGCCTGGACCAACAG
GCCGATGAACAGAAAACCCAGAATGTACAGAATGTATAG
>KF551592
ATGCGGGATCCATTATTGCTCGCCTTTCCAGAAAGAGTCCATGGTGTAAGGAGCATGTTA
GTTGAAAAACCTCTCCAAGAGATGGAAGACCATTATTCACCAGACACAGTAGGCTACGAT
TTTATCCGAGATCTCATTCTTGTTCTTCGAGCAAAAAACTATGAAGAACCGACCAGCAGA
TATCATCATATCAAAGCCCCCATCGAAGGTATACAGATATGTCAAGTTCGACAGCCCCAA
AGGAGCGAGTGCAGTGGTCCCCATTGCCCGCGTCACAGAAGCAAAGGCCTGGACCAACAG
GCCTATGAACAGAAAACCCAGAATATACAGAACGCATAG
>KP195265
ATGTGGGATTCACTATTAAACGAATTTCCGGATACGGTTCACGGGTTTCGTTGTATGCTA
TCTGTAAAATATTTGCAACTTTTGTCGCAGGATTATTCTCCAGATACGCTTGGGTACGAG
TTATTACGGGATTTAATTTGTATTTTACGCTCCCGTAATTATGTCGAAGCGAGCTGCCGA
TATCGTCATTTCATCGCCCCATGCGAAGGTACGCCGACGTCTCAACTTCGACAGCCCTTA
TGGAGCTCGTGCCGTTGTCCCCATTGCCCGCGTCACAAAAGCAAAGGCCTGGACCAACAG
GCCGATGAACAGAAAACCCAGAATGTACAGAATGTATAG
