# Supplementary material for: Gene Overlapping as a Modulator of Begomovirus Evolution
Source: Microorganisms. 2022 Feb 4;10(2):366. doi: 10.3390/microorganisms10020366 (PMC8875319; doi:10.3390/microorganisms10020366)
Supplement: Supplementary file 1 [file microorganisms-10-00366-s001.zip › File S1/Tomato_leaf_curl_New_Delhi_virus/DNA_AV1.fasta]

>HM989845
ATGGCGAAGCGACCAGCAGATATCATCATTTCAACGCCCGCATCGAAGGTACGCCGACGT
CTCAACTTCGACAGCCCCTATGGAGCTCGTGCAGTTGTCCCCATTGCCCGCGTCACAAAA
GCAAAGGCCTGGACCAACAGGCCAATGAACAGAAAACCCAGAATGTACAGAATGTATAGA
AGTCCCGACGTGCCAAGGGGCTGTGAAGGCCCTTGCAAGGTGCAGTCCTTTGAATCTAGG
CACGATGTCTCTCATATTGGCAAAGTCATGTGCGTTAGCGATGTTACTCGAGGAACTGGA
CTCACACATCGCGTAGGGAAGCGATTTTGTGTGAAATCTGTCTATGTGCTGGGGAAGATA
TGGATGGATGAAAACATCAAGACAAAAAACCATACTAACAGTGTCATGTTTTTTTTGGTC
CGTGACCGTCGTCCTACAGGTTCCCCTCAAGATTTTGGGGAAGTTTTTAACATGTTTGAC
AATGAACCGAGCACAGCAACGGTGAAGAACATGCATCGTGATCGTTATCAAGTCTTACGG
AAGTGGCATGCGACTGTGACGGGAGGAACATATGCATCTAAGGAGCAAGCATTAGTTAGG
AAGTTTGTTAGGGTTAATAATTATGTTGTTTATAATCAACAAGAGGCCGGCAAGTATGAG
AATCATACTGAAAACGCATTAATGTTGTATATGGCCTGTACTCACGCATCAAATCCTGTA
TATGCTACGTTGAAAATCCGGATCTACTTTTATGATTCGGTCACAAATTAA
>KT948072
ATGGCGAAGCGACCAGCAGATATCATCATTTCAACGCCCGCATCGAAGGTACGCCGACGT
CTCAATTTCGACAGCCCCTATGGAGCTCGTGCAGTTGTCCCCATTGCCCGCGTCACAAAA
GCAAAGGCCTGGACCAACAGGCCGATGAACAGAAAACCCAGAATGTACAGAATGTATAGA
AGTCCCGACGTGCCAAGGGGCTGTGAAGGCCCTTGCAAGGTGCAGTCCTTTGAATCTAGG
CACGATGTCTCTCATATTGGCAAAGTCATGTGCGTTAGTGATGTTACTCGAGGAACTGGA
CTCACACATCGCGTAGGGAAGCGATTTTGTGTGAAATCTGTCTATGTGCTGGGGAAGATA
TGGATGGATGAAAACATCAAGACAAAAAACCATACTAACAGTGTCATGTTTTTTTTGGTC
CGTGACCGTCGTCCTACAGGTTCCCCTCAAGATTTTGGGGAAGTTTTTAACATGTTTGAC
AATGAACCGAGCACAGCAACGGTGAAGAACATGCATCGTGATCGTTATCAAGTCTTACGG
AAATGGCATGCGACTGTGACGGGAGGAACATATGCATCTAAGGAGCAAGCATTAGTTAGG
AAGTTTGTTAGGGTTAATAATTATGTTGTTTACAATCAACAAGAGGCCGGCAAGTATGAG
AATCATACTGAAAACGCATTAATGTTGTATATGGCCTGTACTCACGCATCAAATCCTGTG
TATGCTACTTTGAAAATCCGGATCTATTTCTATGATTCGGTCACAAATTAA
>KU196750
ATGGCGAAGCGACCAGCAGATATCATCATTTCAACGCCCGCATCGAAGGTACGCCGACGT
CTCAACTTCGACAGCCCCTATGGAGCTCGTGCAGTTGTCCCCATTGCCCGCGTCACAAAA
GCAAAGGCCTGGACCAACAGGCCGATGAACAGAAAACCCAGAATGTACAGAATGTATAGA
AGTCCGGACGTGCCAAGGGGCTGTGAAGGCCCTTGCAAGGTGCAGTCCTTTGAATCTAGG
CACGATGTCTCTCATATTGGCAAAGTCATGTGCGTTAGTGATGTTACTCGAGGAACTGGA
CTCACACATCGCGTAGGGAAGCGATTTTGTGTGAAATCTCTCTATGTGCTGGGGAAGATA
TGGATGGATGAAAACATCAAGACAAAAAACCATACTAACAGTGTCATGTTTTTTTTGGTC
CGTGACCGTCGTCCTACAGGATCCCCTCAAGATTTTGGGGAAGTTTTTAACATGTTTGAC
AATGAACCGAGCACAGCAACGGTGAAGAACATGCATCGTGATCGTTATCAAGTTTTACGG
AAATGGCATGCGACTGTGACGGGAGGAACATATGCATCTAGGGAGCAAGCATTAGTTAGG
AAGTTTGTTAGGGTTAATAATTATGTAGTTTACAATCAACAAGAGGCCGGCAAGTATGAG
AATCATACGGAAAATGCATTAATGTTGTATATGGCATGTACTCATGCATCAAATCCTGTA
TATGCTACTTTGAAAATCCGGATCTATTTCTATGATTCGGTAACAAATTAA
>HM007113
ATGGCGAAGCGACCAGCAGATATCATCATTTCAACTCCCGCATCGAAGGTACGCCGACGT
CTCAACTTCGACAGCCCCTATGGAGCTCGTGCAGTTGTCCCCATTGCCCGCGTCACAAAA
GCAAAGGCCTGGACCAACAGGCCGATGAACAGAAAACCCAGAATGTACAGAATGTATAGA
AGTCCGGACGTGCCAAGGGGCTGTGAAGGCCCTTGCAAGGTGCAGTCCTTTGAATCTAGG
CACGATGTCTCTCATATTGGCAAAGTCATGTGCGTTAGTGATGTTACTCGAGGAACTGGA
CTCACACATCGCGTAGGGAAGCGATTTTGTGTGAAATCTCTCTATGTGCTGGGGAAGATA
TGGATGGATGAAAACATCAAGACAAAAAACCATACTAACAGTGTCATGTTTTTTTTGGTC
CGTGACCGTCGTCCTACAGGATCCCCTCAAGATTTTGGGGAAGTTTTTAACATGTTTGAC
AATGAACCGAGCACAGCAACGGTGAAGAACATGCATCGTGATCGTTATCAAGTTTTACGG
AAATGGCATGCGACTGTGACGGGAGGAACATATGCATCTAGGGAGCAAGCATTAGTTAGG
AAGTTTGTTAGGGTTAATAATTATGTAGTTTACAATCAACAAGAGGCCGGCAAGTATGAG
AATCATACGGAAAATGCATTAATGTTGTATATGGCATGTACTCATGCATCAAATCCTGTA
TATGCTACTTTGAAAATCCGGATCTATTTCTATGATTCGGTAACAAATTAA
>HQ840736
ATGGCGAAGCGACCAGCAGATATCATCATTTCAACGCCCGCATCGAAGGTACGCCGACGT
CTCAACTTCGACAGCCCCTATGGAGCTCGTGCAGTTGTCCCCATTGCCCGCGTCACAAAA
GCAAAGGCCTGGACCAACAGGCCGATGAACAGAAAACCCAGAATGTACAGAATGTATAGA
AGTCCCGACGTGCCAAGGGGCTGTGAAGGCCCTTGCAAGGTGCAGTCCTTTGAATCTAGG
CACGATGTCTCTCATATTGGTAAAGTCATGTGCGTTAGTGATGTTACTCGAGGAACTGGA
CTCACACATCGCGTAGGGAAGCGATTTTGTGTGAAATCTGTCTATGTGCTGGGGAAGATA
TGGATGGATGAAAACATCAAGACAAAAAACCATACTAACAGTGTCATGTTTTTTTTGGTC
CGTGACCGTCGTCCTACAGGATCCCCTCAAGATTTTGGGGAAGTTTTTAACATGTTTGAC
AATGAACCGAGCACAGCAACGGTGAAGAACATGCATCGTGATCGTTATCAAGTCTTACGG
AAATGGCATGCGACTGTGACGGGAGGAACATATGCATCTAGGGAGCAAGCATTAGTTAGG
AAGTTTGTTAGGGTTAATAATTATGTAGTTTACAATCAACAAGAGGCCGGCAAGTATGAG
AATCATTCTGAAAATGCATTAATGTTGTATATGGCCTGTACTCATGCATCAAATCCTGTA
TATGCTACTTTGAAAATCCGGATCTATTTCTATGATTCGGTAACAAATTAA
>EF063145
ATGGCGAAGCGACCAGCAGATATCATCATTTCAACGCCCGCATCGAAGGTACGCCGACGT
CTCAACTTCGACAGCCCCTATGGAGCTCGTGCAGTTGTCCCCATTGCCCGCGTCACAAAA
GCAAAGGCCTGGACCAACAGGCCGATGAACAGAAAACCCAGAATGTACAGAATGTATAGA
AGTCCCGACGTGCCAAGGGGCTGTGAAGGCCCTTGCAAGGTGCAGTCCTTTGAATCTAGG
CACGATGTCTCTCATATTGGCAAAGTCATGTGTGTTAGTGATGTTACTCGAGGAACTGGA
CTCACACATCGCGAAGGGAAGCGATTTTGTGTGAAATCTGTCTATGTGCTGGGGAAGATA
TGGATGGATGAAAACATCAAGACAAAAAACCATCCTAACAGTGTCATGTTTTTTCTGGTC
CGTGACCGTCGTCCTACAGGATCCCCTCAAGATTTTGGGGAAGTTTTTAACATGTTTGAC
AATGAACCGAGCACAGCAACGGTGAAGAACATGCATCGTGATCGTTATCAAGTCTTACGG
AAATGGCATGCGACTGTGACGGGAGGAACATATGCATCTAGGGAGCAAGCATTAGTTAGG
AAGTTTGTTAGGGTTAATAATTATGTAGTTTACAATCAACAAGAGGCCGGCAAGTATGAG
AATCATACTGAAAATGCATTAATGTTGTATATGGCCTGTACTCATGCATCAAATCCTGTT
TATGCTACTTTGAAAATCCGGATCTATTTCTATGATTCGGTAACAAATTAA
>KC513822
ATGGCGAAGCGACCAGCAGATATCATCATTTCAACGCCCGCATCGAAGGTACGCCGACGT
CTCAACTTCGACAGCCCCTATGGAGCTCGTGCAGTTGTCCCCATTGCCCGCGTCACAAAA
GCAAAGGCCTGGACCAACAGGCCGATGAACAGAAAACCCAGAATGTACAGAATGTATAGG
AGTCCCGACGTGCCAAGGGGCTGTGAAGGCCCTTGTAAGGTGCAGTCTTTTGAATCTAGG
CACGATGTCTCTCATATTGGCAAAGTCATGTGTGTTAGTGATGTTACTCGAGGAACTGGA
CTCACACATCGCGTAGGGAAGCGATTTTGTGTGAAATCTGTCTATGTGCTGGGGAAGATA
TGGATGGATGAAAACATCAAGACAAAAAACCATACTAACAGTGTCATGTTTTTTTTGGTT
CGTGACCGACGTCCTACAGGTTCCCCTCAAGATTTTGGGGAAGTTTTTAACATGTTTGAC
AATGAACCGAGCACAGCAACGGTGAAGAACATGCATCGTGATCGTTATCAAGTCTTACGG
AAATGGCATGCGACTGTGACGGGAGGAACATATGCATCTAGGGAGCAAGCATTAGTTAGG
AAGTTTGTTAGGGTTAATAATTATGTAGTTTACAATCAACAAGAGGCCGGCAAGTATGAG
AATCATACTGAAAATGCATTAATGTTGTATATGGCCTGTACTCATGCATCAAATCCTGTA
TATGCTACTTTGAAAATCCGGATCTATTTCTATGATTCGGTAACAAATTAA
>HQ658479
ATGGCGAAGCGACCAGCAGATATCATCATTTCAACGCCCGCATCGAAAGTACGCCGTCGT
CTCAACTTCGACAGCCCCTATGGAGCTCGTGCAGTTGTCCCCATTGCCCGCGTCACAAAA
GCAAAGGCCTGGACAAACAGGCCGATGAACAGAAAACCCAGAATGTACAGAATGTATAGA
AGTCCCGTCGTGCCAAGGGGATGTGAAGGCCCTTGCAAGGTGCAGTCCTTCGAATCCAGG
CACGATGTCTCTCATATTGGCAAAGTCATGTGCGTTAGTGATGTTACCCGAGGAACTGGA
CTCACACATCGCGTAGGAAAGCGATTTTGTGTGAAATCTGTGTATGTGCTGGGGAAGATA
TGGATGGATGAAAACATCAAGACGAAAAACCATACTAACAGTGTTATGTTCTTTTTGGTC
CGTGACCGTCGTCCTACAGGATCCCCCCAAGATTTCGGGGAAGTTTTTAACATGTTTGAC
AATGAACCGAGCACAGCAACGGTGAAGAACATGCATCGTGATCGTTATCAAGTGTTAAGG
AAGTGGCATGCGACTGTGACGGGAGGAACATATGCATCTAGGGAGCAAGCATTAGTTAGG
AAGTTTGTTAGGGTTAATAATTATGTCGTTTACAATCAACAAGAGGCCGGCAAGTATGAG
AATCATACTGAAAACGCATTAATGTTGTACATGGCCTGTACTCACGCATCAAATCCTGTA
TATGCTACTTTGAAAATCCGGATCTATTTCTATGATTCGGTCACAAATTAA
>EU309045
ATGGCGAAGCGACCAGCAGATATCATCATTTCAACGCCCGCATCGAAAGTACGCCGTCGT
CTCAACTTCGACAGCCCCTATGGAGCTCGTGCAGTTGTCCCCATTGCCCGCGTCACAAAA
GCAAAGGCCTGGACAAACAGGCCGATGAACAGAAAACCCAGAATGTACAGAATGTATAGA
AGTCCCGTCGTGCCAAGGGGATGTGAAGGCCCTTGCAAGGTGCAGTCCTTCGAATCCAGG
CACGATGTCTCTCATATTGGCAAAGTCATGTGCGTTAGTGATGTTACCCGAGGAACTGGA
CTCACACATCGCGTAGGAAAGCGATTTTGTGTGAAATCTGTGTATGTGCTGGGGAAGATA
TGGATGGATGAAAACATCAAGACGAAAAACCATACTAACAGTGTTATGTTCTTTTTGGTC
CGTGACCGTCGTCCTACAGGATCCCCCCAAGATTTCGGGGAAGTTTTTAACATGTTTGAC
AATGAACCGAGCACAGCAACGGTGAAGAACATGCATCGTGATCGTTATCAAGTGTTAAGG
AAGTGGCATGCGACTGTGACGGGAGGAACATATGCATCTAGGGAGCAAGCATTAGTTAGG
AAGTTTGTTAGGGTTAATAATTATGTCGTTTACAATCAACAAGAGGCCGGCAAGTATGAG
AATCATACTGAAAACGCATTAATGTTGTACATGGCCTGTACTCACGCATCAAATCCTGTA
TATGCTACTTTGAAAATCCGGATCTATTTCTATGATTCGGTCACAAATTAA
>AY428769
ATGGCGAAGCGACCAGCAGATATCATCATTTCAACGCCCGCATCGAAAGTACGCCGTCGT
CTCAACTTCGACAGCCCCTATGGAGCTCGTGCAGTTGTCCCCATTGCCCGCGTCACAAAA
GCAAAGGCCTGGACAAACAGGCCGATGAACAGAAAACCCAGAATGTACAGAATGTATAGA
AGTCCCGACGTGCCAAGGGGATGTGAAGGCCCTTGCAAGGTGCAGTCCTTCGAATCCAGG
CACGATGTCTCTCATATTGGCAAAGTCATGTGCGTTAGTGATGTTACCCGAGGAACTGGA
CTCACACATCGCGTAGGAAAGCGATTCTGTGTGAAATCTGTCTATGTGCTGGGGAAGATA
TGGATGGATGAAAACATCAAGACGAAAAACCATACTAACAGTGTTATGTTTTTTTTGGTC
CGTGACCGTCGTCCTACAGGATCCCCCCAAGATTTTGGGGAAGTTTTTAACATGTTTGAC
AATGAACCGAGCACAGCAACGGTGAAGAACATGCATCGTGATCGTTATCAAGTGTTAAGG
AAGTGGCATGCGACTGTGACGGGAGGAACATATGCATCTAGGGAGCAAGCATTAGTTAGG
AAGTTTGTTAGGGTTAATAATTATGTCGTTTACAATCAACAAGAGGCCGGCAAGTATGAG
AATCATACTGAAAACGCATTAATGTTGTACATGGCCTGTACTCACGCATCAAATCCTGTA
TATGCTACTTTGAAAATCCGGATCTATTTCTATGATTCGGTCACAAATTAA
>AJ875157
ATGGCGAAGCGACCAGCAGATATCATCATTTCAACGCCCGCATCGAAAGTACGCCGTCGT
CTCAACTTCGACAGCCCCTATGGAGCTCGTGCACTTGTCCCCATTGCCCGCGTCACAAAA
GCAAAGGCCTGGACAAACAGGCCGATGAACAGAAAACCCAGAATGTACAGAATGTATAGA
AGTCCCGACGTGCCAAGGGGATGTGAAGGCCCTTGCAAGGTGCAGTCCTTCGAATCCAGG
CACGATGTCTCTCATATTGGCAAAGTCATGTGCGTTAGTGATGTTACCCGAGGAACTGGA
CTCACACATCGCGTAGGAAAGCGATTTTGTGTGAAATCAGTTTATGTGCTGGGGAAGATA
TGGATGGATGAAAACATCAAGACGAAAAACCATACTAACAGTGTTATGTTTTTTTTGGTC
CGTGACCGTCGTCCTACAGGGTCCCCCCAAGATTTTGGGGAAGTTTTTAACATGTTTGAC
AACGAACCGAGCACAGCAACGGTGAAGAACATGCATCGTGATCGTTATCAAGTGTTACGG
AAGTGGCATGCGACTGTGACGGGAGGAACATATGCATCTAGGGAGCAAGCATTAGTTAGG
AAGTTTGTTAGGGTTAATAATTATGTCGTGTACAATCAACAAGAGGCCGGCAAGTATGAG
AATCATACTGAAAACGCATTAATGTTGTATATGGCCTGTACTCACGCATCAAATCCTGTA
TATGCTACTTTGAAAATCCGGATCTATTTCTATGATTCGGTAACAAATTAA
>KM383741
ATGGCGAAGCGACCAGCAGATATCATCATTTCAACGCCCGCATCGAAAGTACGCCGTCGT
CTCAACTTCGACAGCCCCTATGGAGCTCGTGCAGTTGTCCCCATTGCCCGCGTCACAAAA
GCAAAGGCCTGGACAAACAGGCCGATGAACAGAAAACCCAAAATGTATAGAATGTATAGA
AGTCCCGACGTGCCGAGGGGATGTGAAGGCCCTTGCAAGGTGCAGTCTTTCGAATCCAGG
CACGATGTCTCTCATATTGGCAAAGTCATGTGCGTTAGCGATGTTACCCGAGGAACTGGA
CTGACACATCGCGTAGGAAAGCGATTTTGTGTGAAATCAGTCTATGTGCTGGGGAAGATA
TGGATGGATGAAAACATCAAGACGAAAAACCATACTAACAGTGTTATGTTTTTTTTGGTC
CGTGACCGTCGTCCTACAGGATCCCCCCAAGATTTTGGGGAAGTTTTTAACATGTTTGAC
AATGAACCGAGCACAGCAACGGTGAAGAACATGCATCGTGATCGTTATCAAGTATTACGG
AAGTGGCATGCGACTGTGACTGGAGGAACATATGCATCTAGGGAGCAAGCATTAGTTAGG
AAGTTTGTTAGGGTTAATAATTATGTCGTGTACAATCAACAAGAGGCCGGCAAGTATGAG
AATCATACTGAAAACGCATTAATGTTGTATATGGCCTGTACTCACGCATCAAATCCTGTA
TATGCAACTTTGAAAATCCGGATCTATTTCTATGATTCGGTCACAAATTAA
>KM383742
ATGGCGAAGCGACCAGCAGATATCATCATTTCAACGCCCGCATCGAAAGTACGCCGTCGT
CTCAACTTCGACAGCCCCTATGGAGCACGTGCAGTTGTCCCCATTGCCCGCGTCACAAAA
GCAAAGGCCTGGACAAACAGGCCGATGAACAGAAAACCCAGAATGTACAGAATGTATAGA
AGTCCCGACGTGCCAAGGGGATGTGAAGGCCCTTGCAAGGTGCAGTCCTTCGAATCCAGG
CACGATGTCTCCCATATTGGCAAAGTCATGTGCGTTAGTGATGTTACCCGAGGAACTGGA
CTCACACATCGCGTAGGAAAGCGATTTTGTGTCAAATCAGTCTATGTGCTGGGGAAGATA
TGGATGGATGAAAACATCAAGACGAAAAACCATACTAACAGTGTTATGTTTTTTTTGGTC
CGTGACCGTCGTCCTACAGGATCCCCCCAAGATTTTGGGGAAGTTTTTAATATGTTTGAC
AATGAACCGAGCACAGCAACGGTGAAGAACATGCATCGTGATCGTTATCAAGTGTTACGT
AAGTGGCATGCGACTGTGACGGGAGGAACATATGCATCTAGGGAGCAAGCATTAGTTAGG
AAGTTTGTTAGGGTTAATAATTATGTCGTGTATAATCAACAAGAGGCCGGCAAGTATGAG
AATCATACTGAAAACGCATTAATGTTGTATATGGCCTGTACTCACGCATCAAATCCTGTA
TATGCTACTTTGAAAATCCGGATCTATTTCTATGATTCGGTCACAAATTAA
>KM383743
ATGGCGAAGCGACCAGCAGATATCATCATTTCAACTCCCGCATCGAAGGTACGCCGACGT
CTCAACTTCGACAGCCCTTATGGAGCTCGTGCAGTTGTCCCCATTGCCCGCGTCACAAAA
GCAAAGGCCTGGACAAACAGGCCGATGAACAGAAAACCCAGAATGTACAGAATGTATAGA
AGTCCCGACGTGCCAAGGGGATGTGAAGGCCCTTGCAAGGTGCAGTCCTTTGAATCCAGG
CACGATGTCTCTCATATTGGCAAAGTCATGTGCGTTAGTGATGTTACCCGAGGAACTGGA
CTCACACATCGCGTAGGAAAGCGATTTTGTGTGAAATCTGTCTATGTGCTGGGGAAGATA
TGGATGGATGAAAACATCAAAACGAAAAACCATACTAACAGTGTTATGTTTTTTTTGGTC
CGTGACCGTCGTCCTACAGGATCCCCGCAAGATTTTGGGGAAGTTTTTAACATGTTTGAC
AATGAACCGAGCACAGCAACGGTGAAGAACATGCATCGTGATCGTTATCAAGTCTTACGG
AAGTGGCATGCGACTGTGACGGGAGGAACATACGCATCTAGGGAGCAAGCATTAGTTAGG
AAGTTTGTTAGGGTTAACAATTATGTAGTTTACAATCAACAAGAGGCCGGCAAGTATGAG
AATCATACTGAGAACGCATTAATGTTGTATATGGCCTGTACTCACGCATCAAATCCTGTA
TATGCTACTTTGAAAATCCGGATCTATTTCTATGATTCGGTCACAAATTAA
>KM383739
ATGGCGAAGCGACCAGCAGATATCATCATTTCAACTCCCGTATCGAAGGTACGCCGACGT
CTCAACTTCGACAGCCCTTATGGATCTCGTGCAGTTGTCCCCATTGCCCGCGTCACAAAA
GCAAAGGCCTGGACAAACAGGCCGATGAACAGAAAACCCAGAATGTACAGAATGTATAGA
AGTCCCGACGTGCCAAGGGGATGTGAAGGCCCTTGCAAGGTGCAGTCCTTTGAATCCAGG
CACGATGTCTCTCATATTGGCAAAGTCATGTGCGTTAGTGATGTTACCCGAGGGACTGGA
CTCACACATCGCGTAGGAAAGCGATTTTGTGTGAAATCTGTCTATGTGCTGGGGAAGATA
TGGATGGATGAAAACATCAAGACGAAAAACCATACTAATAGTGTTATGTTTTTTTTGGTC
CGTGACCGTCGTCCTACAGGATCCCCGCAAGATTTTGGGGAAGTTTTTAACATGTTTGAC
AATGAACCGAGCACAGCAACGGTGAAGAACATGCATCGTGATCGTTATCAAGTCTTACGG
AAGTGGCATGCGACTGTGACGGGAGGAACATACGCATCTAGGGAGCAAGCATTAGTTAGG
AAGTTTGTTAGGGTTAACAATTATGTAGTTTACAATCAACAAGAGGCCGGCAAGTATGAG
AATCATACTGAGAACGCATTAATGTTGTATATGGCCTGTACTCACGCATCAAATCCTGTA
TATGCTACTTTGAAAATCCGGATCTATTTCTATGATTCGGTCACAAATTAA
>KF537780
ATGGCGAAGCGACCAGCAGACATCATCATTTCAACTCCCGCATCGAAAGTACGCCGACGT
CTCAACTTCGACAGCCCCTATGGAGCTCGTGCAGTTGTCCCCATTGCCCGCGTCACAAAA
GCAAAGGCCTGGACAAACAGGCCGATGAACAGAAAACCCAGAATGTACAGAATGTATAGA
AGTCCCGACGTGCCAAGGGGATGTGAAGGCCCTTGCAAGGTGCAGTCCTTTGAATCCAGG
CACGATGTCTCTCATATTGGTAAAGTCATGTGCGTTAGTGATGTTACCCGAGGAACTGGA
CTCACACATCGCGTAGGAAAGCGATTTTGTGTGAAATCTGTGTACGTGTTGGGTAAGATA
TGGATGGAAGAGAACATCAAGACGAAAAACCATACTAACAGTGTGATGTTTTTTTTGGTC
CGTGACCGTCGTCCTACAGGATCCCCGCAAGATTTTGGGGAAGTTTTTAACATGTTTGAC
AATGAACCGAGCACAGCAACGGTGAAGAACATGCATCGTGATCGTTATCAAGTGTTACGG
AAGTGGCATGCGACTGTGACGGGAGGAACATATGCATCTAGGGAGCAAGCATTAGTTAGG
AAGTTTGTTAGGGTTAACAATTATGTAGTTTACTATCAACAAGAGGCCGGCAAGTATGAG
AATCATACTGAAAACGCATTAATGTTGTATATGGCCTGTACTCACGCATCAAATCCTGTA
TATGCTACTTTGAAAATCCGGATCTATTTTTATGATTCGGTAACAAATTAA
>EF068246
ATGGCGAAGCGACCAGCAGATATCATCATTTCAACGCCCGCATCGAAGGTACGCCGACGT
CTCAACTTCGACAGCCCCTATGGAGCTCGTGCAGTTGTCCCCATTGCCCGCGTCACAAAA
GCAAAGGCCTGGACAAACAGGCCGATGAACAGAAAACCCAGAATGTACAGAATGTATAGA
AGTCCCGACGTGCCAAGGGGATGTGAAGGCCCTTGCAAGGTGCAGTCCTTTGAATCCAGG
CACGATGTCTCTCATATTGGCAAGGTCATGTGCGTTAGTGATGTTACTCGAGGAACTGGA
CTCACACATCGCGTAGGAAAGCGATTTTGTGTGAAATCTGTGTATGTGCTGGGGAAGATA
TGGATGGATGAAAACACCAAGACGAAAAACCATACTAACAGTGTTATGTTTTTTTTGGTC
CGTGACCGTCGTCCGACGGGATCCCCCCAAGATTTTGGGGAAGTTTTTAACATGTTTGAC
AATGAACCGAGCACAGCAACGGTGAAGAACATGCATCGTGATCGTTATCAAGTGTTACGG
AAGTGGCATGCGACTGTGACGGGAGGAACTTATGCATCGAAGGAGCAAGCATTAGTTAGG
AAGCTTGTTAGGGTTAATAATTATGTTGTTTATAATCAACAAGAGGCCGGCAAGTATGAG
AATCATACTGAAAATGCGTTAATGTTGTATATGGCCTGTACTCACGCATCAAATCCTGTA
TATGCTACTTTGAAAATCCGGATCTATTTCTATGATTCGGTCACAAATTAA
>KF551580
ATGTCGAAGCGACCAGCAGATATCATCATTTCAACGCCCGCATCGAAAGTACGCCGACGT
CTCAACTTCGACAGCCCCTATGGAGCTCGTGCAGTTGTCCCCATTGCCCGCGTCACAAAA
GCAAAGGCCTGGACAAACAGGCCGATGAACAGAAAACCCAGAATGTACAGAATGTATAGA
AGTCCCGACGTGCCAAGGGGCTGTGAAGGCCCTTGTAAGGTGCAGTCCTTTGAATCCAGG
CACGATGTCTCTCATATTGGGAAAGTCATGTGCGTTAGTGATGTTACCCGAGGAACTGGA
TTCACACATCGCGTAGGAAAGCGATTTTGTGTGAAATCTGTCTATGTGCTGGGGAAGATA
TGGATGGATGAAAACATCAAGACAAAAAACCATACTAACAGTGTTATGTTTTTTCTGGTC
CGTGACCGTCGTCCTACGGGATCCCCTCAAGATTTTGGGGAAGTTTTTAACATGTTTGAC
AATGAACCGAGCACAGCAACGGTGAAGAACATGCATCGTGATCGTTATCAAGTTTTACGG
AAGTGGCATGCGACTGTGACGGGAGGAACTTATGCATCTAGGGAGCAAGCATTAGTTAGG
AAGTTTGTTAGGGTTAATAATTATGTTGTTTATAATCAACAAGAGGCCGGCAAGTATGAA
AATCATACTGAAAATGCGTTAATGTTGTATATGGCCTGTACTCACGCATCAAATCCTGTA
TATGCTACTTTGAAAATCCGGATCTATTTCTATGATTCGGTCACAAATTAA
>EF620534
ATGGCGAAGCGACCAGCAGATATCATCATTTCAACGCCCGCATCGAAAGTACGCCGACGT
CTCAACTTCGACAGCCCCTATGGAGCTCGTGCAGTTGTCCCCATTGCCCGCGTCACAAAA
GCAAAGGCCTGGACCAACAGGCCGATGAACAGAAAACCCAGAATGTACAGAATGTATAGA
AGTCCCGACGTGCCAAGGGGATGTGAAGGCCCTTGCAAGGTGCAGTCCTTTGAATCTAGG
CACGATGTTTCTCATATTGGCAAAGTCATGTGCGTTAGTGATGTTACTCGAGGAACTGGA
CTCACACATCGCGTAGGAAAGCGATTTTGTGTGAAATCTGTCTATGTTCTGGGGAAGATA
TGGATGGATGAAAACATCAAGACGAAAAACCATACTAACAGTGTTATGTTTTTTTTGGTC
CGTGACCGTCGTCCTACAGGATCCCCCCAAGATTTTGGGGAAGTTTTTAACATGTTTGAC
AATGAACCGAGCACAGCTACGGTGAAAAACATGCATCGCGATCGTTATCAAGTCTTACGG
AAATGGCATGCGACTGTGACGGGAGGAACTTATGCATCTAAGGAGCAAGCATTAGTTAGG
AAGTTTGTTAGGGTTAATAATTATGTTGTTTACAATCAACAAGAGGCCGGCAAGTATGAG
AATCATACTGAAAATGCATTAATGTTGTATATGGCCTGTACTCATGCATCAAATCCTGTA
TATGCTACTTTGAAAATCCGGATCTACTTTTATGATTCGGTCACAAATTAA
>KC545812
ATGGCGAAGCGACCAGCAGATATCATCATTTCAACGCCCGGATCGAAGGTACGCCGACGT
CTCAACTTCGACAGCCCCTATGGAGCTCGTGCAGTTGTCCCCATTGCCCGCGTCACAAAA
GCAAAGGCCTGGACCAACAGGCCGATGAACAGAAAACCCAGAATGTACAGAATGTATAGG
AGTCCCGACGTGCCAAGGGGCTGTGAAGGCCCTTGTAAGGTGCAGTCTTTTGAATCTAGG
CACGATGTCTCTCATATTGGCAAAGTCATGTGCGTTAGTGATGTTACTCGAGGAACTGGA
CTCACACATCGCGTGGGGAAGCGATTTTGTGTGAAATCTGTCTATGTGCTGGGGAAGATT
TGGATGGATGAAAACATCAAGACAAAAAACCATACTAACAGTGTCATGTTTTTTTTAGTT
CGTGACCGTCGTCCTACAGGATCCCCCCAAGATTTTGGGGATGTTTTTAACATGTTTGAC
AATGAACCGAGCACAGCAACGGTGAAGAACATGCATCGTGATCGTTATCAAGTCTTACGG
AAGTGGCATGCGACTGTGACGGGAGGAACATATGCATCTAAGGAGCAAGCATTAGTTAGG
AAGTTTGTTAGGGTTAATAATTATGTTGTTTATAATCAACAAGAGGCCGGCAAGTATGAG
AATCATACAGAAAATGCATTAATGTTGTATATGGCCTGTACTCACGCATCAAATCCTGTA
TATGCTACTTTGAAAATCCGGATCTATTTCTATGATTCGGTCACAAATTAA
>AY939926
ATGGCGAAGCGACCAGCAGATATCATCATTTCAACGCCCGCATCGAAGGTACGCCGACGT
CTCAACTTCGACAGCCCCTATGGAGCTCGTGCAGTTGTCCCCATTGCCCGCGTCACAAAA
GCAAAGGCCTGGACCAACAGGCCGATGAACAGAAAACCCAGAATGTACAGAATGTATAGG
AGTCCCGACGTGCCAAGGGGCTGTGAAGGCCCTTGTAAGGTGCAGTCTTTTGAATCTAGG
CACGATGTCTCTCATATTGGCAAAGTCATGTGCGTTAGTGATGTTACTCGAGGAACTGGA
CTCACACATCGCGTGGGGAAGCGATTTTGTGTGAAATCTGTCTATGTGCTGGGGAAGATA
TGGATGGATGAAAACATCAAGACAAAAAACCATACTAACAGTGTCATGTTTTTTTTAGTT
CGTGACCGTCGTCCTACAGGATCCCCTCAAGATTTTGGGGAAGTTTTTAACATGTTTGAC
AATGAACCGAGCACAGCAACGGTGAAGAACATGCATCGTGATCGTTATCAAGTCTTACGG
AAGTGGCATGCGACTGTGACGGGAGGAACATATGCATCTAAGGAGCAAGCATTAGTTAGG
AAGTTTGTTAGGGTTAATAATTATGTTGTTTATAATCAACAAGAGGCCGGCAAGTATGAG
AATCATACTGAAAACGCATTAATGTTGTATATGGCCTGTACTCACGCATCAAATCCTGTA
TATGCTACTTTGAAAATCCGGATCTACTTTTATGATTCGGTCACAAATTAA
>KC874508
ATGGTGAAGCGACCAGCAGATATCATCTTTTCAACGCCCGCATCGAAAGTACGCCGACGT
CTCAACTTCGACAGCCCCTTTGGAGCTCGTGCAGTTGTCCCCATTGCCCGCGTCACAAAA
GCAAAGGCCTGGACCAACAGGCCGATGAACAGAAAACCCAGAATATACAGAATGTATAGA
AGTCCCGACGTGCCAAGGGGATGCGAAGGCCCTTGTAAGGTGCAGTCCTTTGAATCTAGG
CACGATGTCTCTCATATTGGCAAAGTCATGTGTGTTAGTGATGTTACCCGAGGATCTGGA
CTCACCCATCGCGTAGGGAAGCGATTTTGTGTGAAATCTGTCTATGTGCTGGGGAAGATA
TGGATGGATGAAAACATCAAGACAAAAAACCATACTAACAGTGTCATGTTTTTTTTGGTC
CGTGACCGTCGTCCTATAGGATCTCCACAAGATTTTGGGGAAGTTTTTAACATGTTTGAC
AATGAACCGAGCACAGCAACGGTGAAGAACATGCATCGTGATCGTTATCAAGTTTTACGG
AAGTGGCATGCTACTGTGACGGGAGGAACATATGCATCTAAGGAGCAAGCATTAGTTAGC
AAGTTTGTTAGGGTTAATAATTATGTTGTGTATAACCAACAAGAGGCCGGCAAGTATGAG
AATCATACCGAAAACGCATTAATGTTGTATATGGCCTGTACTCATGCATCAAATCCTGTG
TATGCTACTTTGAAAATCCGGATCTATTTCTATGATTCGGTAACAAATTAA
>KC874503
ATGGTGAAGCGACCAGCAGATATCATCTTTTCAACGCCCGCATCGAAAGTACGCCGACGT
CTCAACTTCGACAGCCCCTTTGGAGCTCGTGCAGTTGTCCCCATTGCCCGCGTCACAAAA
GCAAAGGCCTGGACCAACAGGCCGATGAACAGAAAACCCAGAATATACAGAATGTATAGA
AGTCCCGACGTGCCAAGGGGATGCGAAGGCCCTTGTAAGGTGCAGTCCTTTGAATCTAGG
CACGATGTCTCTCATATTGGCAAAGTCATGTGTGTTAGTGATGTTACCCGAGGATCTGGA
CTCACCCATCGCGTAGGGAAGCGATTTTGTGTGAAATCTGTCTATGTGCTGGGGAAGATA
TGGATGGATGAAAACATCAAGACAAAAAACCATACTAACAGTGTCATGTTTTTTTTGGTC
CGTGACCGTCGTCCTACAGGATCTCCACAAGATTTTGGGGAAGTTTTTAACATGTTTGAC
AATGAACCGAGCACAGCAACGGTGAAGAACATGCATCGTGATCGTTATCAAGTCTTACGG
AAGTGGCATGCTACTGTGACGGGAGGAACATATGCATCTAAGGAGCAAGCATTAGTTAGC
AAGTTTGTTAGGGTTAATAATTATGTTGTGTATAACCAACAAGAGGCCGGCAAGTATGAG
AATCATACTGAAAACGCAGTAATGTTGTATATGGCCTGTACTCATGCATCAAATCCTGTG
TATGCTACTTTGAAAATCCGGATCTATTTCTATGATTCGGTAACAAATTAA
>AY286316
ATGGTGAAGCGACCAGCAGATATCATCTTTTCAACGCCCGCATCGAAAGTACGCCGACGT
CTCAACTTCGACAGCCCCTTTGGAGCTCGTGCAGTTGTCCCCATTGCCCGCGTCACAAAA
GCAAAGGCCTGGACCAACAGGCCGATGAACAGAAAACCCAGAATATACAGAATGTATAGA
AGTCCCGACGTGCCAAGGGGATGCGAAGGTCCTTGTAAGGTGCAGTCCTTTGAATCTAGG
CACGATGTCTCTCATATTGGCAAAGTCATGTGTGTTAGTGATGTTACCCGAGGTTCTGGA
CTCACTCATCGCGTAGGGAAGCGATTTTGTGTGAAATCTGTCTATGTGCTGGGGAAGATA
TGGATGGATGAAAACATCAAGACAAAAAACCATACTAACAGTGTCATGTTTTTTTTGGTC
CGTGACCGTCGTCCTACAGGATCTCCACAAGATTTTGGGGAAGTTTTTAACATGTTTGAC
AATGAACCGAGCACAGCAACGGTGAAGAACATGCATCGTGATCGTTATCAAGTCTTACGG
AAGTGGCATGCTACTGTGACGGGAGGAACATATGCATCTAAGGAGCAAGCATTAGTTAGC
AAGTTTGTTAGGGTTAATAATTATGTTGTGTATAACCAACAAGAGGCCGGCAAGTATGAG
AATCATACTGAAAACGCATTAATGTTGTATATGGCCTGTACTCATGCATCAAATCCTGTG
TATGCTACTTTGAAAATCCGGATCTATTTCTATGATTCGGTAACAAATTAA
>KF551587
ATGGTGAAGCGACCAGCAGATATCATCTTTTCAACGCCGGCATCGAAAGTACGCGGACGT
CTCAACTTCGACAGCCCCTTTGGAGCTCGTGCAGTTGTCCCCATTGGTCGCGTCACAAAA
GCAAAGGCCTGGTCCAACAGGCCGATGAACAGAAAACCCAGAATATACAGAACGTATAGA
AGTCCCGACGTGCCAAGGGGATGCGAAGGCCCTTGTAAGGTGCACTCCTTTGAATCTAGG
CACGATGTCTCTCAGATTGGCAAAGTCATGTGTGTTAGTGATGTTACCCGAGGATTTGGA
CTCACCCATCGCGTAGGGAAGCGATTTTGTGTGAAATCCGTCTATGTGCCAGGTAAGATA
TGGATGGATGAAAACATCAAGACAAAAAACCATACTAACAGTGTCATGTTTTTTTTGGTC
CGTGACCGTCGTCCTACAGGATCTCCACAAGATTTTGGGGAAGTTTTTAACATGTTTGAC
AATGAACCGAGCACAGCAACGGTGAAGAACATGCATCGTGATCGTTATCAAGTCTTACGG
AAGTGGCATGCTACTGTGACGGGAGGAACATATGCATCTAAGGAGCAAGCATTAGTTAGC
AAGTTTGTTAGGGTTAATAATTATGTTGTCTATAACCAACAAGAGGCCGGCAAGTATGAG
AATCATACTGAAAACGCATTAATGTTGTATATGGCCTGTACTCATGCATCAAATCCTGTG
TATGCTACTTTGAAAATCCGGATCTATTTCTATGATTCGGTAACAAATTAA
>KC874502
ATGGTGAAGCGACCAGCAGATATCTTCTTTTCAACGCCCGCATCGAAAGTACGCCGACGT
CTCAACTTCGACAGCCCTTATGGAGCTCGTGCAGTTGTCCCCATTGCCCGCGTCACAAAA
GCAAAGGCCTGGACCAACAGGCCGATGAACAGAAAACCCAGAATATACAGAATGTATAGA
AGTCCCGACGTGCCAAGGGGATGTGAAGGCCCTTGTAAGGTGCAGTCCTTTGAATCTAGG
CACGATGTCTCTCATATTGGCAAAGTCATGTGTGTTAGTGATGTTACCCGAGGATCTGGA
CTCACCCATCGCGTAGGGAAGCGATTTTGTGTGAAATCTGTCTATGTGCTGGGGAAGATA
TGGATGGATGAAAACATCAAGACAAAAAACCATACTAACAGTGTCATGTTTTTTTTGGTC
CGTGACCGTCGTCCTACAGGATCTCCACAAGATTTTGGGGAAGTTTTTAACATGTTTGAC
AATGAACCGAGCACAGCAACGGTGAAGAACATGCATCGTGATCGTTATCAAGTCTTACGG
AAGTGGCATGCTACTGTGACGGGAGGAACATATGCATCTAAGGAGCAAGCATTAGTTAGC
AAGTTTGTTAGGGTTAATAATTATGTTGTGTATAACCAACAAGAGGCCGGCAAGTATGAG
AATCATACTGAAAACGCATTAATGTTGTATATGGCCTGTACTCATGCATCAAATCCTGTG
TATGCTACTTTGAAAATCCGGATCTATTTCTATGATTCGGTAACAAATTAA
>JF825865
ATGGTGAAGCGACCAGCAGATATCATCTTTTCAACGCCCGCATCGAAAGTACGCCGACGT
CTCAACTTCGACAGCCCCTATGGAGCTCGTGCAGTTGTCCCCATTGCCCGCGTCACAAAA
GCAAAGGCCTGGACCAACAGGCCGATGAACAGAAAACCCAGAATATACAGAATGTATAGA
AGTCCCGACGTGCCAAGGGGATGTGAAGGCCCTTGTAAGGTGCAGTCCTTTGAATCTAGG
CACGATGTCTCTCATATTGGCAAAGTCATGTGTGTTAGTGATGTTACCCGAGGATCTGGA
CTCACCCATCGCGTAGGGAAGCGATTTTGTGTGAAATCTGTCTATGTGCTGGGGAAGATA
TGGATGGATGAAAACATCAAGACAAAAAACCATACTAACAGTGTCATGTTTTTTTTGGTC
CGTGACCGTCGTCCTACAGGATCTCCACAAGATTTTGGGGAAGTTTTTAACATGTTTGAC
AATGAACCGAGCACAGCAACGGTGAAAAACATGCATCGTGATCGTTATCAAGTCTTATTG
AAGTGGCATGCTTCTGTGACGGGAGGGACATATGCATCTAAGGAGCAAGCATTAGTTAGC
AAGTTTGTTAGGGTTAATAATTATGTTGTGTATAACCAACAAGAAGCCGGCAAGTATGAG
AATCATACTGAAAACGCATTAATGTTGTATATGGCCTGTACTCATGCATCAAATCCTGTG
TATGCTACTTTGAAAATCCGGATCTATTTCTATGATTCGGTAACAAATTAA
>KP641677
ATGGTGAAGCGACCAGCAGATATCATCTTTTCAACGCCCGTATCGAAAGTACGCCGTCGT
CTCAACTTCGACAGCCCCTTTGGAGCTCGTGCAGTTGTCCCCATTGCCCGCGTCACAAAA
GCAAAGGCCTGGACCAACAGGCCGATGAACAGAAAACCCAGAATGTACAGAATGTATAGA
AGTCCCGACGTGCCAAGGGGCTGTGAAGGCCCTTGTAAGGTGCAGTCCTTTGAATCTAGG
CACGATGTCTCTCATATTGGCAAAGTCATGTGTGTTAGTGATGTTACCCGAGGATCTGGA
CTCACACATCGCGTAGGGAAGCGATTTTGTGTGAAATCTGTCTATGTGCTGGGGAAGATA
TGGATGGATGAAAACATCAAGACAAAAAACCATACTAACAGTGTCATGTTTTTTTTGGTC
CGTGACCGTCGTCCTACAGGATCTCCACAAGATTTTGGGGAAGTTTTTAACATGTTTGAC
AATGAACCGAGCACAGCAACGGTGAAGAACATGCATCGTGATCGTTATCAAGTCTTACGG
AAGTGGCATGCTACTGTGACGGGAGGAACATATGCATCTAAGGAGCAAGCATTAGTTAGG
AAGTTTGTTAGGGTTAATAATTATGTTGTCTATAACCAACAAGAGTCCGGCAAGTATGAG
AATCATACTGAGAACGCATTAATGTTGTATATGGCCTGTACTCATGCATCAAATCCTGTG
TATGCTACTTTGAAAATCCGGATCTATTTCTATGATTCGGTAACAAATTAA
>AM850115
ATGGTGAAGCGACCAGCAGATATCATCTTTTCAACGCCCGTATCGAAAGTACGCCGTCGT
CTCAACTTCGACAGCCCCTTTGGAGCTCGTGCAGTTGTCCCCATTGCCCGCGTCACAAAA
GCAAAGGCCTGGACCAACAGGCCGATGAACAGAAAACCCAGAATGTACAGAATGTATAGA
AGTCCCGACGTGCCAAGGGGCTGTGAAGGCCCTTGTAAGGTGCAGTCCTTTGAATCTAGG
CACGATGTCTCTCATATTGGCAAAGTCATGTGTGTTAGTGATGTTACCCGAGGATCTGGA
CTCACACATCGCGTAGGGAAGCGATTTTGTGTGAAATCTGTCTATGTGCTGGGGAAGATA
TGGATGGATGAAAACATCAAGACAAAAAACCATACTAACAGTGTCATGTTTTTTTTGGTC
CGTGACCGTCGTCCTACAGGATCTCCACAAGATTTTGGGGAAGTTTTTAACATGTTTGAC
AATGAACCGAGCACAGCAACGGTGAAGAACATGCATCGTGATCGTTATCAAGTCTTACGG
AAGTGGCATGCTACTGTGACGGGAGGAACATATGCATCTAAGGAGCAAGCATTAGTTAGG
AAGTTTGTTAGGGTTAATAATTATGTTGTCTATAACCAACAAGAGTCCGGCAAGTATGAG
AATCATACTGAGAACGCATTAATGTTGTATATGGCCTGTACTCATGCATCAAATCCTGTG
TATGCTACTTTGAAAATCCGGATCTATTTCTATGATTCGGTAACAAATTAA
>JN676054
ATGGTGAAGCGACCAGCAGATATCATCTTTTCAACGCCCGTATCGAAAGTACGCCGTCGT
CTCAACTTCGACAGCCCCTTTGGAGCTCGTGCAGTTGTCCCCATTGCCCGCGTCACAAAA
GCAAAGGCCTGGACCAACAGGCCGATGAACAGAAAACCCAGAATGTACAGAATGTATAGA
AGTCCCGACGTGCCAAGGGGCTGTGAAGGCCCTTGTAAGGTGCAGTCCTTTGAATCTAGG
CACGATGTCTCTCATATTGGCAAAGTCATGTGTGTTAGTGATGTTACCCGAGGATCTGGA
CTCACACATCGCGTAGGGAAGCGATTTTGTGTGAAATCTGTCTATGTACTGGGGAAGATA
TGGATGGATGAAAACATCAAGACAAAAAACCATACTAACAGTGTCATGTTTTTTTTGGTC
CGTGACCGTCGTCCTACAGGATCTCCACAAGATTTTGGGGAAGTTTTTAACATGTTTGAC
AATGAACCGAGCACAGCAACGGTGAAGAACATGCATCGTGATCGTTATCAAGTCTTACGG
AAGTGGCATGCTACTGTGACGGGAGGAACATATGCATCTAAGGAGCAAGCATTAGTTAGG
AAGTTTGTTAGGGTTAATAATTATGTTGTCTATAACCAACAAGAGTCCGGCAAGTATGAG
AATCATACTGAGAACGCCTTAATGTTGTATATGGCCTGTACTCATGCATCAAATCCTGTG
TATGCTACTTTGAAAATCCGGATCTATTTCTATGATTCGGTAACAAATTAA
>KP641675
ATGGTGAAGCGACCAGCAGATATCATCTTTTCAACGCCCGTATCGAAAGTACGCCGTCGT
CTCAACTTCGACAGCCCCTTTGGAGCTCGTGCAGTTGTCCCCATTGCCCGCGTCACAAAA
GCAAAGGCCTGGACCAACAGGCCGATGAACAGAAAACCCAGAATGTACAGAATGTATAGA
AGTCCCGATGTGCCAAGGGGCTGTGAAGGCCCTTGTAAGGTGCAGTCCTTTGAATCTAGG
CACGATGTCTCTCATATTGGCAAAGTCATGTGTGTTAGTGATGTTACCCGAGGATCTGGA
CTCACACATCGCGTAGGGAAGCGATTTTGTGTGAAATCTGTCTATGTGCTGGGGAAGATA
TGGATGGATGAAAACATCAGGACAAAAAACCATACTAACAGTGTCATGTTTTTTTTGGTC
CGTGACCGTCGTCCTACAGGATCTCCACAAGATTTTGGGGAAGTTTTTAACATGTTTGAC
AATGAACCGAGCACAGCAACGGTGAAGAACATGCATCGTGATCGTTATCAAGTCTTACGG
AAGTGGCATGCTACTGTGACGGGAGGAACATATGCATCTAAGGAGCAAGCATTAGTTAGG
AAGTTTGTTAGGGTTAATAATTATGTTGTCTATAACCAACAAGAGGCCGGCAAGTATGAG
AATCATACTGAGAACGCATTAATGTTGTATATGGCCTGTACTCATGCATCAAATCCTGTG
TATGCTACTTTGAAAATCCGGATCTATTTCTATGATTCGGTAACAAATTAA
>KC874507
ATGGTGAAGCGACCAGCAGATATCATCTTTTCAACGCCCGTATCGAAAGTACGCCGTCGT
CTCAACTTCGACAGCCCCTTTGGAGCTCGTGCAGTTGTCCCCATTGCCCGCGTCACAAAA
GCAAAGGCCTGGACCAACAGGCCGATGAACAGAAAACCCAGAATGTACAGAATGTATAGA
AGTCCCGATGTGCCAAGGGGCTGTGAAGGCCCTTGTAAGGTGCAGTCCTTTGAATCTAGG
CACGATGTCTCTCATATTGGCAAAGTCATGTGTGTTAGTGATGTTACCCGAGGATCTGGA
CTCACACATCGCGTAGGGAAGCGATTTTGTGTGAAATCTGTCTATGTGCTGGGGAAGATA
TGGATGGATGAAAACATCAGGACAAAAAACCATACTAACAGTGTCATGTTTTTTTTGGTC
CGTGACCGTCGTCCTACAGGATCTCCACAAGATTTTGGGGAAGTTTTTAACATGTTTGAC
AATGAACCGAGCACAGCAACGGTGAAGAACATGCATCGTGATCGTTATCAAGTCTTACGG
AAGTGGCATGCTACTGTGACGGGAGGAACATATGCATCTAAGGAGCAAGCATTAGTTAGG
AAGTTTGTTAGGGTTAATAATTATGTTGTCTATAACCAACAAGAGGCCGGCAAGTATGAG
AATCATACTGAGAACGCATTAATGTTGTATATGGCCTGTACTCATGCATCAAATCCTGTG
TATGCTACTTTGAAAATCCGGATCTATTTCTATGATTCGGTAACAAATTAA
>KP641673
ATGGTGAAGCGACCAGCAGATATCATCTTTTCAACGCCCGTATCGAAAGTACGCCGTCGT
CTCAACTTCGACAGCCCCTTTGGAGCTCGTGCAGTTGTCCCCATTGCCCGCGTCACAAAA
GCAAAGGCCTGGACCAACAGGCCGATGAACAGAAAACCCAGAATGTACAGAATGTATAGA
AGTCCCGACGTGCCAAGGGGCTGTGAAGGCCCTTGTAAGGTGCAGTCCTTTGAATCTAGG
CACGATGTTTCTCATATTGGCAAAGTCATGTGTGTTAGTGATGTTACCCGAGGATCTGGA
CTCACACATCGTGTAGGGAAGCGATTTTGTGTGAAATCTGTCTATGTGCTGGGGAAGATA
TGGATGGATGAAAACATCAAGACAAAAAACCATACTAACAGTGTCATGTTTTTTTTGGTC
CGTGACCGTCGTCCTACAGGATCTCCACAAGATTTTGGGGAAGTTTTTAACATGTTTGAC
AATGAACCGAGCACAGCAACGGTGAAGAACATGCATCGTGATCGTTATCAAGTCTTACGG
AAGTGGCATGCTACTGTGACGGGAGGAACATATGCATCTAAGGAGCAAGCATTAGTTAGG
AAGTTTGTTAGGGTTAATAATTATGTTGTCTATAACCAACAAGAGGCCGGCAAGTATGAG
AATCATACTGAGAACGCATTAATGTTGTATATGGCCTGTACTCATGCATCAAATCCTGTG
TATGCTACTTTGAAAATCCGGATCTATTTCTATGATTCGGTAACAAATTAA
>KC874509
ATGGTGAAGCGACCAGCAGATATCATCTTTTCAACGCCCGTATCGAAAGTACGCCGTCGT
CTCAACTTCGACAGCCCCTTTGGAGCTCGTGCAGTTGTCCCCATTGCCCGCGTCACAAAA
GCAAAGGCCTGGACCAACAGGCCGATGAACAGAAAACCCAGAATGTACAGAATGTATAGA
AGTCCCGACGTGCCAAGGGGCTGTGAAGGCCCTTGTAAGGTGCAGTCCTTTGAATCTAGG
CACGATGTTTCTCATATTGGCAAAGTCATGTGTGTTAGTGATGTTACCCGAGGATCTGGA
CTCACACATCGTGTAGGGAAGCGATTTTGTGTGAAATCTGTCTATGTGCTGGGGAAGATA
TGGATGGATGAAAACATCAAGACAAAAAACCATACTAACAGTGTCATGTTTTTTTTGGTC
CGTGACCGTCGTCCTACAGGATCTCCACAAGATTTTGGGGAAGTTTTTAACATGTTTGAC
AATGAACCGAGCACAGCAACGGTGAAGAACATGCATCGTGATCGTTATCAAGTCTTACGG
AAGTGGCATGCTACTGTGACGGGAGGAACATATGCATCTAAGGAGCAAGCATTAGTTAGG
AAGTTTGTTAGGGTTAATAATTATGTTGTCTATAACCAACAAGAGGCCGGCAAGTATGAG
AATCATACTGAGAACGCATTAATGTTGTATATGGCCTGTACTCATGCATCAAATCCTGTG
TATGCTACTTTGAAAATCCGGATCTATTTCTATGATTCGGTAACAAATTAA
>KC874506
ATGGTGAAGCGACCAGCAGATATCATCTTTTCAACGCCCGTATCGAAAGTACGCCGTCGT
CTCAACTTCGACAGCCCCTTTGGAGCTCGTGCAGTTGTCCCCATTGCCCGCGTCACAAAA
GCAAAGGCCTGGACCAACAGGCCGATGAACAGAAAACCCAGAATGTACAGAATGTATAGA
AGTCCCGACGTGCCAAGGGGATGTGAAGGCCCTTGTAAGGTGCAGTCCTTTGAATCTAGG
CACGATGTCTCTCATATTGGCAAAGTCATGTGTGTTAGTGATGTTACCCGAGGATCTGGA
CTCACACATCGCGTAGGGAAGCGATTTTGTGTGAAATCTGTCTATGTGCTGGGGAAGATA
TGGATGGATGAAAACATCAAGACAAAAAATCATACTAACAGTGTCATGTTTTTTTTGGTC
CGTGACCGTCGTCCTACAGGATCTCCACAAGATTTTGGGGAAGTTTTTAACATGTTTGAC
AATGAACCTAGCACAGCAACGGTGAAGAACATGCATCGTGATCGTTATCAAGTCTTACGG
AAGTGGCATGCTACTGTGACGGGAGGAACATATGCATCTAAGGAGCAAGCATTAGTTAGG
AAGTTTGTTAGGGTTAATAATTATGTTGTCTATAACCAACAAGAGGCCGGCAAGTATGAG
AATCATACTGAGAACGCATTAATGTTGTATATGGCCTGTACTCATGCATCAAATCCTGTG
TATGCTACTTTGAAAATCCGGATCTATTTCTATGATTCGGTAACAAATTAA
>EF043231
ATGGTGAAGCGACCAGCAGATATCATCTTTTCAACGCCCGTATCGAAAGTACGCCGACGT
CTCAACTTCGACAGCCCCTTTGGAGCTCGTGCAGTTGTCCCCATTGCCCGCGTCACAAAA
GCAAAGGCCTGGACCAACAGGCCGATGAACAGAAAACCCAGAATGTACAGAATGTATAGT
AGTCCCGACGTGCCAAGGGGCTGTGAAGGCCCTTGTAAGGTGCAGTCCTTTGAATCTAGG
CACGATGTCTCTCATATTGGCAAAGTCATGTGTGTTAGTGATGTTACCCGAGGATCTGGA
CTCACACATCGCGTAGGGAAGCGATTTTGTGTGAAATCTGTCTATGTGCTGGGGAAGATA
TGGATGGATGAAAACATCAAGACAAAAAACCATACTAACAGTGTCATGTTTTTTTTGGTC
CGTGACCGTCGTCCTACAGGATCTCCACGAGATTTTGGGGAAGTTTTTAACATGTTTGAC
AATGAACCGAGCACAGCAACGGTGAAGAACATGCATCGTGATCGTTATCAAGTCTTACGG
AAGTGGCATGCTACTGTGACGGGAGGAACATATGCATCTAAGGAGCAAGCATTAGTTAGG
AAGTTTGTTAGGGTTAATAATTATGTTGTCTATAACCAACAAGAGGCCGGCAAGTATGAG
AATCATACTGAGAGCGCATTAATGTTGTATATGGCCTGTACTCATGCATCAAATCCTGTG
TATGCTACTTTGAAAATCCGGATCTATTTCTATGATTCGGTAACAAATTAA
>EF043230
ATGGTGAAGCGACCAGCAGATATCATCTTTTCAACGCCCGTTTCGAAAGTACGCCGACGT
CTCAACTTCGACAGCCCCTTTGGAGCTCGTGCAGTTGTCCCCATTGCCCGCGTCACAAAA
GCAAAGGCCTGGACCAACAGGCCGATGAACAGAAAACCCAGAATGTACAGAATGTATAGA
AGTCCCGACGTGCCAAGGGGCTGTGAAGGCCCTTGTAAGGTGCAGTCCTTTGAATCTAGG
CACGATGTCTCTCATATTGGCAAAGTCATGTGTGTTAGTGATGTTACCCGAGGATCTGGA
CTCACACATCGCGTAGGGAAGCGATTTTGTGTGAAATCTGTCTATGTGCTGGGGAAGATA
TGGATGGATGAAAACATCAAGACAAAAAACCATACTAACAGTGTCATGTTTTTTTTGGTC
CGTGACCGTCGTCCTACAGGATCTCCACAAGATTTTGGGGAAGTTTTTAACATGTTTGAC
AATGAACCGAGCACAGCAACGGTGAAGAACATGCATCGTGATCGTTATCAAGTCTTACGG
AAGTGGCATGCTACTGTGACGGGAGGAACATATGCATCTAAGGAGCAAGCATTAGTTAGG
AAGTTTGTTAGGGTTAATAATTATGTTGTCTATAACCAACAAGAGGCCGGCAAGTATGAG
AATCATACTGAGAACGCATTAATGTTGTATATGGCCTGTACTCATGCATCAAATCCTGTG
TATGCTACTTTGAAAATCCGGATCTATTTCTATGATTCGGTAACAAATTAA
>HQ597033
ATGGTGAAGCGACCAGCAGATATCATCTTTTCAACGCCCGTATCGAAAGTACGCCGACGT
CTCAACTTCGACAGCCCCTTTGGAGCTCGTGCAGTTGTCCCCATTGCCCGCGTCACAAAA
GCAAAGGCCTGGACCAACAGGCCGATGAACAGAAAACCCAGAATGTACAGAATGTATAGA
AGTCCCGACGTGCCAAGGGGCTGTGAAGGCCCTTGTAAGGTCAATTCCTTTGAATCTAGG
CACGATGTTTCTCATATTGGCAAAGTCATGTGTGTTAGTGATGTTACCCGAGGATCTGGA
CTCACCCATCGGGTAGGGAAGCGATTTTGTGTGAAATCTGTCTATGTGCTGGGGAAGATA
TGGATGGATGAAAACATCAAGACAAAAAACCATACTAACAGTGTCATGTTTTTTTTGGTC
CGTGACCGTCGTCCTACAGGATCTCCACAAGATTTTGGAGAAGTTTTTAACATGTTTGAC
AATGAACCGAGCACAGCAACGGTGAAGAACATGCATCGTGATCGTTATCAAGTCTTACGG
AAGTGGCATGCTACTGTGACGGGAGGAACATATGCATCTAAGGAGCAAGCATTAGTTAGG
AAGTTTGTTAGGGTTAATAATTATGTTGTGTATAACCAACAAGAGGCCGGCAAGTATGAG
AATCATACTGAGAACGCATTAATGTTGTATATGGCCTGTACTCATGCATCAAATCCTGTG
TATGCTACTTTGAAAATCCGGATCTATTTCTATGATTCGGTAACAAATTAA
>KP793719
ATGGTGAAGCGACCAGCAGATATCATCTTTTCAACGCCCNNNNNNNNNNNNNNNNNNNNN
NNNNNNNNNNNNNNNNNNNNNNNNNNNNNNNNNNNNNNNNNNNNNNNNNNNNNNNNNNNN
NNNNNNNNNNNNNNNNACAGGCCGATGAACAGAAAACCCAGAATGTACAGAATGTATAGA
AGTCCCGACGTGCCAAGGGGCTGTGAAGGCCCTTGTAAGGTGCAGTCCTTTGAATCTAGG
CACGATGTCTCTCATATTGGCAAAGTCATGTGTGTTAGTGATGTTACCCGAGGATCTGGA
CTCACACATCGCGTAGGGAAGCGATTTTGTGTGAAATCTGTCTATGTGCTGGGGAAGATA
TGGATGGATGAAAACATCAAGACAAAAAACCATACTAACAGTGTCATGTTTTTTTTGGTC
CGTGACCGTCGTCCTACAGGATCTCCACAAGATTTTGGGGAAGTTTTTAACATGTTTGAC
AATGAACCGAGCACAGCAACGGTGAAGAACATGCATCGTGATCGTTATCAAGTCTTACGG
AAGTGGCATGCTACTGTGACGGGAGGAACATATGCATCTAAGGAGCAAGCATTAGTTAGG
AAGTTTGTTAGGGTTAATAATTATGTTGTCTATAACCAACAAGAGGCCGGCAAGTATGAG
AATCATACTGAGAACGCATTAATGTTGTATATGGCCTGTACTCATGCATCAAATCCTGTG
TATGCTACTTTGAAAATCCGGATCTATTTCTATGATTCGGTAACAAATTAA
>KC874505
ATGTCGAAGCGACCAGCAGATATCATCATTTCAACGCCCGCATCGAAGGTACGCCGACGT
CTCAACTTCGACAGCCCCTATGGAGCTCGTGCAGTTGTCCCCATTGTCCGCGTCACAAAA
GCAAAGGCCTGGACCAACAGGCCGATGAACAGAAAACCCAGAATGTACAGAATGTATAGA
AGTCCCGACGTGCCAAGAGGCTGTGAAGGCCCTTGTAAGGTGCAGTCCTTTGAATCTAGG
CACGATGTCTCTCATATTGGCAAAGTCATGTGTGTTAGTGATGTTACCCGAGGAGCTGGA
CTCACACATCGCGTAGGGAAGCGATTTTGTGTGAAATCTGTCTATGTGCTGGGGAAGATA
TGGATGGATGAAAACATCAAGACAAAAAACCATACTAACAGTGTCATGTTTTTCTTGGTC
CGTGACCGTCGTCCTACAGGATCTCCCCAAGATTTTGGAGAAGTTTTTAATATGTTTGAC
AATGAACCGAGCACAGCAACGGTGAAGAACATGCATCGTGATCGTTATCAAGTCTTACGC
AAGTGGCATGCGACTGTGACGGGAGGAACATATGCATGTAAGGAGCAAGCATTAGTTAAG
AAGTTTGTTAGGGTTAATAATTATGTTGTTTATAATCAACAAGAGGCCGGCAAGTATGAG
AATCATACTGAAAACGCATTAATGTTGTATATGGCCTGTACTCACCCATCAAATCCTGTA
TATGCTACTTTGAAAATCCGGATCTATTTCTATGATTCGGTAACAAATTAA
>KC874504
ATGTCGAAGCGACCAGCAGATATCATCATTTCAACGCCCGCATCGAAGGTACGCCGACGT
CTCAACTTCGACAGCCCCTATGGAGCTCGTGCAGTTGTCCCCATTGCCCGCGTCACAAAA
GCAAAGGCCTGGATCAACAGGCCGATGAACAGAAAACCCAGAATGTACAGAATGTATAGA
AGTCCCGACGTGCCAAGAGGCTGTGAAGGCCCTTGTAAGGTGCAGTCCTTTGAATCTAGG
CACGATGTCTCTCATATTGGCAAAGTCATGTGTGTTAGTGATGTTACCCGAGGAGCTGGA
CTCACACATCGCGTAGGGAAGCGATTTTGTGTGAAATCTGTCTATGTGCTGGGGAAGATA
TGGATGGATGAAAACATCAAGACAAAAAACCATACTAACAGTGTCATGTTTTTCTTGGTC
CGTGACCGTCGTCCTACAGGATCTCCCCAAGATTTTGGTGAAGTTTTTAATATGTTTGAC
AATGAACCGAGCACAGCAACGGTGAAGAACATGCATCGTGATCGTTATCAAGTCTTACGC
AAGTGGCATGCGACTGTGACGGGAGGAACATATGCATGTAAGGAGCAAGCATTAGTTAGG
AAGTTTGTTAGGGTTAATAATTATGTTGTTTATAATCAACAAGAGGCCGGCAAGTATGAG
AATCATACTGAAAACGCATTAATGTTGTATATGGCCTGTACTCACCCATCAAATCCTGTG
TATGCTACTTTGAAAATCCGGATCTATTTCTATGATTCGGTAACAAATTAA
>HQ141673
ATGGTGAAGCGACCAGCAGATATCATCATTTCAACGCCCGCATCGAAGGTACGCCGACGT
CTCAACTTCGACAGCCCCTATGGAGCTCGTGCAGTTGTCCCCATTGCCCGCGTCACAAAA
GCAAAGGCCTGGACCAACAGGCCGATGAACAGAAAACCCAGAATGTACAGAATGTATAGA
AGTCCCGACGTGCCAAGGGGCTGTGAAGGCCCTTGTAAAGTGCAGTCCTTTGAATCCAGG
CACGATGTCTCTCATATTGGCAAAGTCATGTGTGTTAGTGATGTTACACGAGGAACTGGC
CTCACACATCGCGTAGGGAAGCGATTTTGTGTGAAATCCGTCTATGTGCTGGGAAAGATA
TGGATGGATGAAAACATCAAGACAAAAAACCATACTAACAGTGTCATGTTTTTTTTGGTT
CGTGACCGTCGTCCTACAGGATCTCCCCAGGATTTCGGGGAAGTGTTTAATATGTTTGAC
AATGAACCGAGCACAGCAACGGTGAAGAACATGCATCGTGATCGTTATCAAGTCTTACGG
AAGTGGCATGTGACTGTGACGGGAGGAACATATGCATCTAAGGAGCAAGCATTAGTTAGC
AAGTTTGTTAGGGTTAATAATTATGTAGTTTATAATCAACAAGAGGCCGGCAAGTATGAG
AATCATACTGAAAACGCATTAATGTTGTATATGGCCTGCACTCATGCATCAAATCCTGTA
TATGCTACTTTGAAAATCCGGATCTATTTCTATGATTCGGTCACAAATTAA
>HM345979
ATGGTGAAGCGACCAGCAGATATCATCATTTCAACGCCCGCATCGAAGGTACGCCGACGT
CTCAACTTCGACAGCCCCTATGGAGCTCGTGCAGTTGTCCCCATTGCCCGCGTCACAAAA
GCAAAGGCCTGGACCAACAGGCCGATGAACAGAAAACCCAGAATGTACAGAATGTATAGA
AGTCCCGACGTGCCAAGGGGCTGTGAAGGCCCTTGTAAAGTGCAGTCCTTTGAATCCAGG
CACGATGTCTCTCATATTGGCAAAGTCATGTGTGTTAGTGATGTTACACGAGGAACTGGC
CTCACACATCGCGTAGGGAAGCGATTTTGTGTGAAATCCGTCTATGTGCTGGGAAAGATA
TGGATGGATGAAAACATCAAGACAAAAAACCATACTAACAGTGTCATGTTTTTTTTGGTT
CGTGACCGTCGTCCTACAGGATCTCCCCAGGATTTCGGGGAAGTGTTTAATATGTTTGAC
AATGAACCGAGCACAGCAACGGTGAAGAACATGCATCGTGATCGTTATCAAGTCTTACGG
AAGTGGCATGCGACTGTGACGGGAGGAACATATGCATCTAAGGAGCAAGCATTAGTTAGC
AAGTTTGTTAGGGTTAATAATTATGTAGTTTATAATCAACAAGAGGCCGGCAAGTATGAG
AATCATACTGAAAACGCATTAATGTTGTATATGGCCTGCACTCATGCATCAAATCCTGTA
TATGCTACTTTGAAAATCCGGATCTATTTCTATGATTCGGTCACAAATTAA
>FJ468356
ATGGTGAAGCGACCAGCAGATATCATCATTTCAACGCCCGCATCGAAGGTACGCCGACGT
CTCAACTTCGACAGCCCCTATGGCGCTCGTGCAGTTGTCCCCATTGCCCGCGTCACAAAA
GCAAAGGCCTGGACCAACAGGCCGATGAACAGAAAACCCAGAATGTACAGAATGTATAGA
AGTCCCGACGTGCCAAGGGGCTGTGAAGGCCCTTGTAAAGTGCAGTCCTTTGAATCCAGG
CACGATGTGTCTCATATTGGCAAAGTCATGTGTGTTAGTGATGTTACCCGAGGAACTGGC
CTCACACATCGCGTAGGGAAGCGATTTTGTGTGAAATCCGTGTATGTGCTGGGAAAGATA
TGGATGGATGAAAACATCAAGACAAAGAACCATACTAACAGTGTCATGTTTTTTTTGGTT
CGTGACCGTCGTCCTACAGGATCTCCCCAAGATTTCGGGGAAGTGTTTAATATGTTTGAC
AATGAACCGAGCACAGCAACGGTGAAGAACATGCATCGTGATCGTTATCAAGTCTTACGG
AAGTGGCATGCGACTGTGACGGGAGGAACATATGCATCTAAGGAGCAAGCATTAGTTAGC
AAGTTTGTTAGGGTTAATAATTATGTAGTTTATAATCAACAAGAGGCCGGCAAGTATGAG
AATCATACTGAAAACGCATTAATGTTGTATATGGCCTGCACTCATGCATCAAATCCTGTA
TATGCTACTTTGAAAATCCGGATCTATTTCTATGATTCGGTCACAAATTAA
>KF515616
ATGGTGAAGCGACCAGCAGATATCATCATTTCAACGCCCGCATCGAAGGTACGCCGACGT
CTCAACTTCGACAGCCCCTATGGAGCTCGTGCAGTTGTCCCCATTGCCCGCGTCACAAAA
ACAAAGGCCTGGACCAACAGGCCGATGAACAGAAAACCCAGAATGTACAGAATGTATAGA
AGTCCCGACGTGCCAAGGGGCTGTGAAGGCCCTTGTAAAGTGCAGTCCTTTGAATCCAGG
CACGATGTCTCTCATATTGGCAAAGTCATGTGTGTTAGTGATGTTACCCGAGGAACTGGA
CTCACACATCGCGTAGGGAAGCGATTTTGTGTGAAATCCGTCTATGTGCTGGGAAAGATA
TGGATGGATGAAAACATCAAGACAAAAAACCATACTAACAGTGTCATGTTTTTTTTGGTT
CGTGACCGTCGTCCTACAGGAACTCCCCAGGATTTCGGGGACGTGTTTAATATGTTTGAC
AATGAACCGAGCACAGCAACGGTGAAGAACATGCATCGTGATCGTTATCAAGTCTTACGG
AAGTGGCATGCGACTGTGACGGGAGGAACATATGCATCTAAGGAGCAAGCATTAGTTAGC
AAGTTTGTTAGGGTTAATAATTATGTAGTTTATAATCAACAAGAGGCCGGCAAGTATGAG
AATCATACTGAAAACGCATTAATGTTGTATATGGCCTGCACTCATGCATCAAATCCTGTA
TATGCTACTTTGAAAATCCGGATCTATTTCTATGATTCGGTCACAAATTAA
>KF551577
ATGGGGAGGCGAACAGCAAATATCATCATTTCAACCCCAGCCTCGAAGGTACGCCGACGT
CTCAACTTCGACAGCCCCTATGGAGCTCGTGCAGTTGTCCCCATTGCCCGCGTCACAAAA
GCAAAGGCCTGGACCAACAGGCCGATGAACAGAAAACCCAGAATGTACAGAATGTATAGA
AGTCCCGACGTGCCAAGGGGCTGTGAAGGCCCTTGTAAAGTGCAGTCCTTTGAATCCAGG
CACGATGTCTCTCATATTGGCAAAGTCATGTGTGTTAGTGATGTTACCCGAGGAACTGGA
CTCACACATCGCGTAGGGAAGCGATTTTGTGTGAAATCCGTCTTTTTGCTGGGAAAGATA
TGGATGGATGAAAACATCAAGACAAAAAACCATACTAACAGTGTCATGTTTTTTTTGGTG
CGTGACCGTCGTCCTACAGGAACTCCCCAGGATTTCGGGGAAGTGTTTAATATGTTTGAC
AATGAACCGAGCACAGCAACGGTGAAGAACATGCATCGTGATCGTTATCAAGTCTTACGG
AAGTGGCATGCGACTGTGACGGGAGGAACATATGCATCTAAGGAGCAAGCATTAGTTAGC
AAGTTTGTTAGGGTTAATAATTATGTAGTTTATAATCAACAAGAGGCCGGCAAGTATGAG
AATCATACTGAAAACGCATTAATGTTGTATATGGCCTGCACTCATGCATCAAATCCTGTA
TATGCTACTTTGAAAATCCGGATCTATTTCTATGATTCGGTCACAAATTAA
>KF551592
ATGAAGAACCGACCAGCAGATATCATCATATCAAAGCCCCCATCGAAGGTATACAGATAT
GTCAAGTTCGACAGCCCCAAAGGAGCGAGTGCAGTGGTCCCCATTGCCCGCGTCACAGAA
GCAAAGGCCTGGACCAACAGGCCTATGAACAGAAAACCCAGAATATACAGAACGCATAGA
AGTCCAGACGTGCCAAGGGGCCGTGAAGGCCAGAGGAAATTGCACTCGATTGAATCCAGG
CTTGATGTATATCGGACTGGCAAAATCAAGGGTGTTATTCATGTTACCCGAGAAATCGGA
CTCACACATAGCGTAGGGAAGCGATTTGGGGTGAATTCGGTTTATGTGCTGGAAAAGAGA
GGGATCGATGAAACCATCAAGCCAAAAAGCCATACTTACCGGGTAATGTTTTTTTTGGTT
CGTGACCGTCGTCCTACAGGAACTCCCCAGGATTTCGGGGACGTGTTTAATATGTTTGAC
AATGAACCGAGCACAGCAACGGTGAAGAACATGCATCGTGATCGTTATCAAGTCTTACGG
AAGTGGCATGCAACTGTGACCGGAGGAACATATGCATCTAAGGAGCAAGCATTAGTTAGC
AAGTTTGTTAGGGTTAATAATTATGTAGTTTATAATCAACAAGAGGCCGGCAAGTATGAG
AATCATACTGAAAACGCATTAATGTTGTATATGGCCTGCACTCATGCATCAAATCCTGTA
TATGCTACTTTGAAAATCCGGATCTATTTCTATGATTCGGTCACAAATTAA
>GU112088
ATGGTGAAGCGACCAGCAGATATCATCATTTCAACGCCCGCATCGAAAGTACGCCGTCGT
CTCAACTTCGACAGCCCCTATGGAGCTCGTGCAGTTGTCCCCATTGCCCGCGTCACAAAA
GCAAAGGCCTGGACCAACAGGCCGATGAACAGAAAACCCAGAATGTACAGAATGTATAGA
AGTCCCGACGTGCCAAGGGGCTGTGAAGGCCCTTGTAAAGTGCAGTCTTTCGAATCTAGG
CACGATGTCTCTCATATTGGCAGAGTCATGTGTGTTAGTGATGTTACCCGAGGAACTGGA
CTCACACATCGCGTAGGGAAGCGATTTTGTGTGAAATCTGTTTATGTGCTGGGTAAGATA
TGGATGGATGAGAACATCAAGACGAAAAACCATACTAACAGTGTCATGTTTTTTTTGGTT
CGTGACCGTCGTCCTACAGGATCGCCCCAAGATTTCGGGGAAGTGTTTAATATGTTTGAC
AATGAACCGAGCACAGCAACGGTGAAGAACATGCATCGTGGTCGTTATCAAGTCTTACGG
AAGTGGCATGCGACTGTGACGGGAGGAACATATGCATCTAAGGAGCAAGCATTAGTTAGC
AAGTTTGTTAGGGTTAATAATTATGGAGTTTATAATCAACAAGAGGCCGGCAAGTATGAG
AATCATACTGAAAACGCATTAATGTTGTATATGGCCTGTACTCATGCATCAAATCCTGTA
TATGCTACTTTGAAAATCCGGATCTATTTCTATGATTCGGTCACAAATTAA
>KP235540
ATGGCGAAGCGACCAGCAGATATCATCATTTCAACGCCCGCATCGAAGGTACGCCGACGT
CTCAACTTCGACAGCCCCTATGGAGCTCGTGCAGTTGTCCCCATTGCCCGCGTCACAAAA
GCAAAGGCCTGGACCAACAGGCCGATGAACAGAAAACCCAGAATGTACAGAATGTATAGA
AGTCCCGACGTGCCAAGGGGCTGTGAAGGCCCTTGTAAGGTGCAGTCCTTTGAATCTAGG
CACGATGTCTCTCATATTGGCAAAGTCATGTGTGTTAGTGATGTTACCCGAGGAACTGGA
CTCACACATCGCGTGGGGAAGCGATTCTGTGTGAAATCCGTCTATGTGCTGGGAAAGATA
TGGATGGATGAAAACATCAAGACAAAAAACCATACTAATAGTGTCATGTTTTTTCTGGTT
CGTGACCGTCGTCCTACAGGATCTCCCCAGGATTTCGGGGAAGTGTTTAATATGTTTGAC
AATGAACCGAGCACAGCAACGGTGAAGAACATGCATCGTGATCGTTATCAAGTCTTACGG
AAGTGGCATGCGACTGTGACGGGAGGAACATATGCATCTAAGGAGCAAGCATTAGTTAGG
AAGTTTGTTAGGGTTAATAATTATGTTGTTTATAATCAACAAGAGGCCGGCAAGTATGAG
AATCATACTGAAAACGCATTAATGTTGTATATGGCCTGTACTCACGCATCAAATCCTGTA
TATGCTACTTTGAAAATCCGGATCTATTTCTATGATTCGGTCACAAATTAA
>HM007120
ATGGCGAAGCGACCAGCAGATATCATCATTTCAACGCCCGCATCGAAGGTACGCCGACGT
CTCAACTTCGACAGCCCCTATGGAGCTCGTGCAGTTGTCCCCATTGCCCGCGTCACAAAA
GCAAAGGCCTGGACCAACAGGCCGATGAACAGAAAACCCAGAATGTACAGAATGTATAGA
AGTCCCGACGTGCCAAGGGGCTGTGAAGGCCCTTGTAAGGTGCAGTCCTTTGAATCTAGG
CACGATGTCTCTCATATTGGCAAAGTCATGTGTGTTAGTGATGTTACCCGAGGAACTGGA
CTCACACATCGCGTGGGGAAGCGATTCTGTGTGAAATCCGTCTATGTGCTGGGAAAGATA
TGGATGGATGAAAACATCAAGACAAAAAACCATACTAATAGTGTCATGTTTTTTCTGGTT
CGTGACCGTCGTCCTACAGGATCTCCCCAGGATTTCGGGGAAGTGTTTAATATGTTTGAC
AATGAACCGAGCACAGCAACGGTGAAGAACATGCATCGTGATCGTTATCAAGTCTTACGG
AAGTGGCATGCGACTGTGACGGGAGGAACATATGCATCTAAGGAGCAAGCATTAGTTAGG
AAGTTTGTTAGGGTTAATAATTATGTTGTTTATAATCAACAAGAGGCCGGCAAGTATGAG
AATCATACTGAAAACGCATTAATGTTGTATATGGCCTGTACTCACGCATCAAATCCTGTA
TATGCTACTTTGAAAATCCGGATCTATTTCTATGATTCGGTCACAAATTAA
>KP235541
ATGGCGAAGCGACCAGCAGATATCATCATTTCAACGCCCGCATCGAAGGTACGCCGACGT
CTCAACTTCGACAGCCCCTATGGAGCTCGTGCAGTTGTCCCCATTGCCCGCGTCACAAAA
GCAAAGGCCTGGACCAACAGGCCGATGAACAGAAAACCCAGAATGTACAGAATGTATAGA
AGTCCCGACGTGCCAAGGGGCTGTGAAGGCCCTTGTAAGGTGCAGTCCTTTGAATCTAGG
CACGATGTCTCTCATATTGGCAAAGTCATGTGTGTTAGTGATGTTACCCGAGGAACTGGA
CTCACACATCGCGTGGGGAAGCGATTCTGTGTGAAATCCGTCTATGTGCTGGGAAAGATA
TGGATGGATGAAAACATCAAGACAAAAAACCATACTAATAGTGTCATGTTTTTTCTGGTT
CGTGACCGTCGTCCTACAGGATCTCCCCAGGATTTCGGGGAAGTGTTTAATATGTTTGAC
AATGAACCGAGCACAGCAACGGTGAAGAACATGCATCGTGATCGTTATCAAGTCTTACGG
AAGTGGCATGCGACTGTGACGGGAGGAACATATGCATCTAAGGAGCAAGCATTAGTTAGG
AAGTTTGTTAGGGTTAATAATTATGTTGTTTATAATCAACAAGAGGCCGGCAAGTATGAG
AATCATACTGAAAACGCATTAATGTTGTATATGGCCTGTACTCACGCATCAAATCCTGTA
TATGCTACTTTGAAAATCCGGATCTATTTCTATGATTCGGTCACAAATTAA
>KP235542
ATGGCGAAGCGACCAGCAGATATCATCATTTCAACGCCCGCATCGAAGGTACGCCGACGT
CTCAACTTCGACAGCCCCTATGGAGCTCGTGCAGTTGTCCCCATTGCCCGCGTCACAAAA
GCAAAGGCCTGGACCAACAGGCCGATGAACAGAAAACCCAGAATGTACAGAATGTATAGA
AGTCCCGACGTGCCAAGGGGCTGTGAAGGCCCTTGTAAGGTGCAGTCCTTTGAATCTAGG
CACGATGTCTCTCATATTGGCAAAGTCATGTGTGTTAGTGATGTTACCCGAGGAACTGGA
CTCACACATCGCGTGGGGAAGCGATTCTGTGTGAAATCCGTCTATGTGCTGGGAAAGATA
TGGATGGATGAAAACATCAAGACAAAAAACCATACTAATAGTGTCATGTTTTTTCTGGTT
CGTGACCGTCGTCCTACAGGATCTCCCCAGGATTTCGGGGAAGTGTTTAATATGTTTGAC
AATGAACCGAGCACAGCAACGGTGAAGAACATGCATCGTGATCGTTATCAAGTCTTACGG
AAGTGGCATGCGACTGTGACGGGAGGAACATATGCATCTAAGGAGCAAGCATTAGTTAGG
AAGTTTGTTAGGGTTAATAATTATGTTGTTTATAATCAACAAGAGGCCGGCAAGTATGAG
AATCATACTGAAAACGCATTAATGTTGTATATGGCCTGTACTCACGCATCAAATCCTGTA
TATGCTACTTTGAAAATCCGGATCTATTTCTATGATTCGGTCACAAATTAA
>HG316125
ATGGCGAAGCGACCAGCAGATATCATCATTTCAACGCCCGCATCGAAGGTACGCCGACGT
CTCAACTTCGACAGCCCCTATGGAGCTCGTGCAGTTGTCCCCATTGCACGCGTCACCAAA
GCAAAGGCCTGGACCAACAGGCCGATGAACAGAAAACCCAGAATGTACAGAATGTATAGA
AGTCCCGACGTGCCAAGGGGCTGTGAAGGCCCTTGTAAAGTGCAGTCCTTTGAATCTAGG
CACGATGTCTCTCATATTGGCAAAGTCATGTGTGTTAGTGATGTTACCCGAGGAACTGGA
CTCACACATCGCGTAGGGAAGCGATTCTGTGTGAAATCTGTCTATGTGCTGGGAAAGATA
TGGATGGATGAAAACATCAAGACAAAAAACCATACTAACAGTGTCATGTTATTTCTGGTT
CGTGACCGTCGTCCTACAGGATCTCCCCAGGATTTCGGGGAAGTGTTTAATATGTTTGAC
AATGAACCGAGCACAGCAACGGTGAAGAACATGCATCGTGATCGTTATCAAGTCTTACGG
AAGTGGCATGCGACTGTGACGGGAGGAACATATGCATCTAAGGAGCAAGCATTAGTTAGG
AAGTTTGTTAGGGTTAATAATTATGTTGTTTATAATCAACAAGAGGCCGGCAAGTATGAG
AATCATACTGAAAACGCATTAATGTTGTATATGGCCTGTACTCACGCATCAAATCCTGTA
TATGCTACTTTGAAAATCCGGATCTACTTTTATGATTCGGCCACAAATTAA
>FN435310
ATGGCGAAGCGACCAGCAGATATCATCATTTCAACGCCCGCATCGAAGGTACGCCGACGT
CTCAACTTCGACAGCCCCTATGGAGCTCGTGCAGTTGTCCCCATTGCACGCGTCACCAAA
GCAAAGGCCTGGACCAACAGGCCGATGAACAGAAAACCCAGAATGTACAGAATGTATAGA
AGTCCCGACGTGCCAAGGGGCTGTGAAGGCCCTTGTAAAGTGCAGTCCTTTGAATCTAGG
CACGATGTCTCTCATATTGGCAAAGTCATGTGTGTTAGTGATGTTACCCGAGGAACTGGA
CTCACACATCGCGTAGGGAAGCGATTCTGTGTGAAATCTGTCTATGTGCTGGGAAAGATA
TGGATGGATGAAAACATCAAGACAAAAAACCATACTAACAGTGTCATGTTATTTCTGGTT
CGTGACCGTCGTCCTACAGGATCTCCCCAGGATTTCGGGGAAGTGTTTAATATGTTTGAC
AATGAACCGAGCACAGCAACGGTGAAGAACATGCATCGTGATCGTTATCAAGTCTTACGG
AAGTGGCATGCGACTGTGACGGGAGGAACATATGCATCTAAGGAGCAAGCATTAGTTAGG
AAGTTTGTTAGGGTTAATAATTATGTTGTTTATAATCAACAAGAGGCCGGCAAGTATGAG
AATCATACTGAAAACGCATTAATGTTGTATATGGCCTGTACTCACGCATCAAATCCTGTA
TATGCTACTTTGAAAATCCGGATCTACTTTTATGATTCGGCCACAAATTAA
>KC960492
ATGGCGAAGCGACCAGCAGATATCATCATTTCAACGCCCGCATCGAAGGTACGCCGACGT
CTCAACTTCGACAGCCCCTATGGAGCTCGTGCAGTTGTCCCCATTGCACGCGTCACCAAA
GCAAAGGCCTGGACCAACAGGCCGATGAACAGAAAACCCAGAATGTACAGAATGTATAGA
AGTCCCGACGTGCCAAGGGGCTGTGAAGGCCCTTGTAAAGTGCAGTCCTTTGAATCTAGG
CACGATGTCTCTCATATTGGCAAAGTCATGTGTGTTAGTGATGTTACCCGAGGAACTGGA
CTCACACATCGCGTAGGGAAGCGATTCTGTGTGAAATCTGTCTATGTGCTGGGAAAGATA
TGGATGGATGAAAACATCAAGACAAAAAACCATACTAACAGTGTCATGTTATTTCTGGTT
CGTGACCGTCGTCCTACAGGATCTCCCCAGGATTTCGGGGAAGTGTTTAATATGTTTGAC
AATGAACCGAGCACAGCAACGGTGAAGAACATGCATCGTGATCGTTATCAAGTCTTACGG
AAGTGGCATGCGACTGTGACGGGAGGAACATATGCATCTAAGGAGCAAGCATTAGTTAGG
AAGTTTGTTAGGGTTAATAATTATGTTGTTTATAATCAACAAGAGGCCGGCAAGTATGAG
AATCATACTGAAAACGCATTAATGTTGTATATGGCCTGTACTCACGCATCAAATCCTGTA
TATGCTACTTTGAAAATCCGGATCTACTTTTATGATTCGGCCACAAATTAA
>NC_004611
ATGGCGAAGCGACCAGCAGATATCATCATTTCAACGCCCGCATCGAAGGTACGCCGACGT
CTCAACTTCGACAGCCCCTATGGAGCTCGTGCAGTTGTCCCCATTGCCCGCGTCACCAAA
GCAAAGGCCTGGACCAACAGGCCGATGAACAGAAAACCCAGAATGTACAGAATGTATAGA
AGTCCCGACGTGCCAAGGGGCTGTGAAGGCCCTTGTAAAGTGCAGTCCTTTGAATCTAGG
CACGATGTCTCTCATATTGGCAAAGTCATGTGTGTTAGTGATGTTACCCGAGGAACTGGA
CTCACACATCGCGTAGGGAAGCGATTCTGTGTGAAATCTGTCTATGTGCTGGGAAAGATA
TGGATGGATGAAAACATCAAGACAAAAAACCATACTAACAGTGTCATGTTTTTTCTGGTT
CGTGACCGTCGTCCTACAGGATCTCCCCAGGATTTCGGGGAAGTGTTTAATATGTTTGAC
AATGAACCGAGCACAGCAACGGTGAAGAACATGCATCGTGATCGTTATCAAGTCTTACGG
AAGTGGCATGCGACTGTGACGGGAGGAACATATGCATCTAAGGAGCAAGCATTAGTTAGG
AAGTTTGTTAGGGTTAATAATTATGTTGTTTATAATCAACAAGAGGCCGGCAAGTATGAG
AATCATACTGAAAACGCATTAATGTTGTATATGGCCTGTACTCACGCATCAAATCCTGTA
TATGCTACTTTGAAAATCCGGATCTACTTTTATGATTCGGCCACAAATTAA
>AM258977
ATGGCGAAGCGACCAGCAGATATCATCATTTCAACTCCCGCATCGAAAGTACGCCGACGT
CTCAACTTCGACAGCCCCTATGGAGCTCGTGCAGTTGGTCCCATTGCCCGCGTCACAAAA
GCAAAGGCCTGGACCAACAGGCCGATGAACAGAAAACCCAGAATGTACAGAATGTATAGA
AGTCCCGACGTGCCAAGGGGCTGTGAAGGCCCTTGTAAAGTGCAGTCCTTTGAATCTAGG
CACGATGTCTCTCATATTGGCAAAGTCATGTGTGTTAGTGATGTTACCCGAGGAACTGGA
CTCACACATCGCGTAGGGAAGCGTTTCTGTGTGAAATCCGTCTATGTGCTGGGAAAGATA
TGGATGGATGAAAACATCAAGACAAAAAACCATACTAACAGTGTCATGTTTTTTCTGGTT
CGTGACCGTCGTCCTACAGGATCTCCCCAGGATTTCGGGGAAGTGTTTAATATGTTTGAC
AATGAACCGAGCACAGCAACGGTGAAGAACATGCATCGTGATCGTTATCAAGTCTTACGG
AAGTGGCATGCGACTGTGACGGGAGGAACATATGCATCTAAGGAGCAAGCATTAGTTAGG
AAGTTTGTTAGGGTTAATAATTATGTTGTTTATAATCAACAAGAGGCCGGCAAGTATGAG
AATCATACTGAAAATGCATTAATGTTGTATATGGCCTGTACTCACGCATCAAATCCTGTA
TATGCTACTTTGAAAATCCGGATCTACTTTTATGATTCGGTCACAAATTAA
>JN129254
ATGGCGAAGCGACCAGCAGAAATCATCATTTCAACGCCCGCATCGAAGGTACGCCGACGT
CTCAACTTCGACAGCCCCTATGGAGCTCGTGCAGTTGTCCCCATTGCCCGCGTCACAAAA
GCAAAGGCCTGGACCAACAGGCCGATGAACAGAAAACCCAGAATGTACAGAATGTATAGA
AGTCCCGACGTGCCAAGGGGCTGTGAAGGCCCTTGTAAGGTGCAGTCCTTTGAATCTAGG
CACGATGTCTCTCATATTGGCAAAGTCATGTGTGTTAGTGATGTTACCCGAGGAACTGGA
CTCACACATCGCGTAGGGAAGCGATTCTGTGTGAAATCCGTCTATGTGCTGGGAAAGATA
TGGATGGATGAAAACATCAAGACAAAAAACCATACTAACAGTGTCATGTTTTTTTTGGTT
CGTGACCGTCGTCCTACAGGATCTCCCCAGGATTTCGGGGAAGTGTTTAATATGTTTGAC
AATGAACCGAGCACAGCAACGGTGAAGAACATGCATCGTGATCGTTATCAAGTGTTACGG
AAGTGGCATGCGACTGTGACGGGAGGAACATATGCATCTAAGGAGCAAGCATTAGTTAGG
AAGTTTGTTAGGGTTAATAATTATGTAGTTTATAATCAACAAGAGGCCGGCAAGTATGAG
AATCATACTGAAAACGCATTAATGTTTTATATGGCGTGTACTCACGCATCAAATCCTGTA
TATGCTACTTTGAAAATCCGGATCTACTTTTATGATTCGGTCACAAATTAA
>HM159454
ATGGCGAAGCGACCAGCAGATATCATCATTTCAACGCCCGCATCGAAGGTACGCCGACGT
CTCAACTTCGACAGCCCCTATGGAGCTCGTGCAGTTGTCCCCATTGCCCGCGTCACAAAA
GCAAAGGCCTGGACCAACAGGCCGATGAACAGAAAACCCAGAATGTACAGAATGTATAGA
AGTCCCGACGTGCCAAGGGGCTGTGAAGGCCCTTGTAAGGTGCAGTCCTTTGAATCTAGG
CACGATGTCTCTCATATTGGCAAAGTCATGTGTGTTAGTGATGTTACCCGAGGAACTGGA
CTCACACATCGCGTAGGGAAGCGATTCTGTGTGAAATCCGTCTATGTGCTGGGAAAGATA
TGGATGGATGAAAACATCAAGACAAAAAACCATACTAACAGTGTCATGTTTTTTCTGGTT
CGTGACCGTCGTCCTACAGGATCTCCCCAGGATTTCGGGGAAGTGTTTAATATGTTTGAC
AATGAACCGAGCACAGCAACGGTGAAGAACATGCATCGTGATCGTTATCAAGTGTTACGG
AAGTGGCATGCGACTGTGACGGGAGGAACATATGCATCTAAGGTCCTATCATTAGTTAGG
AAGTTTGTTAGGGTTAATAATTATGTTGTTTATAATCAACAAGAGGCCGGCAAGTATGAG
AATCATACTGAAAACGCATTAATGTTGTATATGGCCTGTACTCACGCATCAAATCCTGTA
TATGCTACTTTGAAAATCCGGATCTACTTTTATGATTCGGTCACAAATTAA
>DQ169056
ATGGCGAAGCGACCAGCAGATATCATCATTTCAACGCCCGCATCGAAGGTACGCCGACGT
CTCAACTTCGACAGCCCCTATGGAGCTCGTGCAGTTGTCCCCATTGCCCGCGTCACAAAA
GCAAAGGCCTGGACCAACAGGCCGATGAACAGAAAACCCAGAATGTACAGAATGTATAGA
AGTCCCGACGTGCCAAGGGGCTGTGAAGGCCCTTGTAAGGTGCAGTCCTTTGAATCTAGG
CACGATGTCTCTCATATTGGCAAAGTCATGTGTGTTAGTGATGTTACCCGAGGAACTGGA
CTCACACATCGCGTAGGGAAGCGATTCTGTGTGAAATCCGTCTATGTGCTGGGAAAGATA
TGGATGGATGAAAACATCAAGACAAAAAACCATACTAACAGTGTCATGTTTTTCTTGGTC
CGTGACCGTCGTCCTACAGGAACTCCCCAGGATTTCGGGGAAGTTTTTAACATGTTTGAC
AATGAACCGAGCACAGCAACGGTGAAGAACATGCATCGTGATCGTTATCAAGTCTTACGC
AAGTGGCATGCGACTGTGACGGGAGGAACATATGCATCGAAGGAGCAAGCATTAGTTAGG
AAGTTTGTTAGGGTTAATAATTATGTAGTTTACAATCAACAAGAGGCCGGCAAGTATGAG
AATCATACTGAAAACGCATTAATGTTGTATATGGCCTGTACTCACGCATCAAATCCTGTA
TATGCTACTTTGAAAATCCGGATCTACTTTTATGATTCGGTCACAAATTAA
>FN435309
ATGGCGAAGCGACCAGCAGATATCATCATTTCAACGCCCGCATCGAAAGTACGCCGACGT
CTCAACTTCGGCAGCCCATACGCGTGCCGTGTTGCTGCCCCCATTGTCCGCGTCATAAAA
GCAAAGGCCTGGACCAACAGGCCGATGAACAGAAAACCCAGAATGTACAGAATGTATAGA
AGTCCCGACGTGCCAAGGGGCTGTGAAGGCCCTTGTAAAGTGCAGTCCTTTGAGTCTAGG
CACGATGTCTCTCATATTGGCAAAGTCATGTGTGTTAGTGATGTTACCCGAGGAACTGGA
CTCACACATCGCGTAGGGAAGCGATTCTGTGTGAAATCCGTCTACGTGCTGGGAAAGATA
TGGATGGATGAAAACATCAAGACAAAAAACCATACTAACAGTGTCACGTTTTTTCTGGTT
CGTGACCGTCGTCCTACAGGATCTCCCCAAGATTTTGGGGAAGTGTTTAATATGTTTGAC
AATGAACCGAGCACAGCAACGGTGAAGAACATGCATCGTGATCGTTATCAAGTCTTACGG
AAGTGGCATGCTACTGTGACGGGAGGAACATATGCATCTAAGGAGCAAGCATTAGTTAGG
AAGTTTGTTAGGGTTAATAATTATGTTGTTTATAATCAACAAGAGGCCGGCAAGTATGAG
AATCATACTGAAAACGCATTAATGTTGTATATGGCCTGTACTCACGCATCAAATCCTGTA
TATGCTACTTTGAAAATCCGGATCTATTTCTATGATTCGGTCACAAATTAA
>KP178729
ATGGCGAAGCGACCAGCAGATATCATCATTTCAACACCCGCATCGAAAGTACGCCGACGG
CTCAACTTCGACAGCCCCTATGGAGCTCGTGCAGTTGTCCCCATTGCCCGCGTCACAAAA
GCAAAGGCCTGGACCAACAGGCCGATGAACAGAAAACCCAGAATGTACAGAATGTATAGA
AGTCCCGACGTGCCAAGGGGCTGTGAAGGCCCTTGTAAGGTGCAGTCTCTTGAATCGAGG
CACGATGTATCTCATATCGGTAAGGTCATGTGTGTTAGTGATGTTACCCGAGGGACTGGA
CTCACACATCGCGTAGGGAAGCGATTCTGTGTGAAATCCGTGTATGTGCTGGGGAAGATA
TGGATGGATGAAAACATCAAGACAAAAAACCATACTAACAGTGTCATGTTTTTTTTGGTT
CGTGACCGTCGTCCTACAGGAGCTCCCCAGGATTTCGGGGAAGTTTTTAATATGTTTGAC
AATGAACCGAGCACAGCAACGGTGAAGAACATGCATCGTGATCGTTATCAAGTCTTACGG
AAGTGGCATGCGACTGTGACGGGAGGAACATATGCATGTAAGGAGCAAGCATTAGTTAGG
AAGTTTGTTAGGGTTAATAATTATGTTGTTTATAATCAACAAGAGGCCGGCAAGTATGAG
AATCATACTGAAAACGCATTAATGTTGTATATGGCCTGTACTCACGCATCAAATCCTGTA
TATGCTACTTTGAAAATCCGGATCTATTTCTATGATTCGGTCACAAATTAA
>AM849548
ATGGCGAAGCGACCAGCAGATATCATCATTTCAACTCCCGCATCGAAAGTACGCCGACGT
CTCAACTTCGACAGCCCCTATGGAGCTCGTGCAGTTGTCCCCATTGCCCGCGTCACAAAA
GCAAAGGCCTGGACCAACAGGCCGATGAACAGAAAACCCAGAATGTACAGAATGTATAGA
AGTCTAGACGTGCCAAGGGGCTGTGAAGGCCCTTGTAAGGTGCAGTCATTTGAATCTAGG
CACGATGTCTCTCATATTGGCAAAGTCATGTGTGTTAGTGATGTTACCCGAGGGACTGGA
CTCACACATCGCGTAGGGAAGCGATTCTGTGTGAAATCAGTCTATGTGCTGGGAAAGATA
TGGATGGATGAAAACATCAAGACAAAAAACCATACTAACAGTGTCATGTTTTTTTTGGTC
CGTGACCGTCGTCCTACAGGAGCTCCCCAGGATTGCGGGGAAGTGTTTAATATGTTTGAC
AATGAACCAAGCACAGCAACGGTGAAGAACATGCATCGTGATCGTTATCAAGTTTTACGG
AAGTGGCATGCGACTGTGACGGGAGGAACATATGTATCTAAGGACCAAGCATTAGTTAGG
AAGTTTGTTAGGGTTAATAATTATGTCGTTTATAATCAACAAGAGGCCGGCAAGTATGAG
AATCATACTGAAAACGCATTAATGTTGTATATGGCCTGTACTCACGCATCAAATCCTGTA
TATGCTACTTTGAAAATCCGGATCTATTTCTATGATTCGGTCACAAATTAA
>KX827602
ATGGCGAAGCGACCAGCAGATATCATCATTTCAACTCCCGCATCGAAAGTACGCCGACGT
CTCAACTTCGACAGCCCCTATGGAGCTCGTGCAGTTGTCCCCATTGCCCGCGTCACAAAA
GCAAAGGCCTGGACCAACAGGCCGATGAACAGAAAACCCAGAATGTACAGAATGTATAGA
AGTCCCGACGTGCCAAGGGGCTGTGAAGGCCCTTGTAAGGTGCAGTCTTTTGAATCTAGG
CACGATGTCTCTCATATTGGCAAAGTCATGTGCGTTAGTGATGTTACTCGAGGAACTGGA
CTCACACATCGTGTAGGGAAGCGATTCTGTGTGAAATCCGTCTATGTGCTGGGAAAGATA
TGGATGGATGAAAACATCAAGACAAAAAACCATACTAACAGTGTCATGTTTTTTTTGGTT
CGTGACCGTCGTCCTACAGGATCCCCCCAGGATTTCGGGGAAGTGTTTAATATGTTTGAC
AATGAACCGAGCACAGCAACGGTGAAGAACATGCATCGTGATCGTTATCAAGTCTTACGG
AAGTGGCATGCGACTGTGACGGGAGGAACATATGCATCTAAGGAGCAAGCATTAGTTAGG
AAGTTTGTTAGGGTTAATAATTATGTTGTTTATAATCAACAAGAGGCCGGCAAGTATGAG
AATCATACAGAAAATGCATTAATGTTGTATATGGCCTGTACTCACGCCTCTAACCCCGTG
TATGCCACCTTGAAGATACGGATCTATTTCTATGATTCAGTATCGAATTAA
>KX827599
ATGGCGAAGCGACCAGCAGATATCATCTTTTCAACTCCCGCATCGAAAGTACGCCGACGT
CTCAACTTCGACAGCCCCTATGGAGCTCGTGCAGTTGTCCCCATTGCCCGCGTCACAAAA
GCAAAGGCCTGGACCAACAGGCCGATGAACAGAAAACCCAGAATGTACAGAATGTATAGA
AGTCCCGACGTGCCAAGGGGCTGTGAAGGCCCTTGTAAGGTGCAGTCTTTTGAATCCAGG
CACGATGTCTCTCATATTGGCAAAGTCATGTGTGTTAGTGATGTTACCCGAGGCACTGGA
CTCACACATCGTGTAGGGAAGCGATTCTGTGTGAAATCCGTCTATGTGCTGGGAAAGATA
TGGATGGATGAAAACATCAAGACAAAAAACCATACTAACAGTGTCATGTTTTTTTTGGTC
CGTGACCGTCGTCCTACAGGATCTCCACAAGATTTCGGGGAAGTGTTTAATATGTTTGAC
AATGAACCGAGCACAGCAACGGTGAAGAACATGCATCGTGATCGTTATCAAGTCTTACGG
AAGTGGCATGCGACTGTGACGGGAGGAACATATGCATCTAAGGAGCAAGCATTAGTTAGG
AAGTTTGTTAGGGTTAATAATTATGTTGTTTATAATCAACAAGAGGCCGGCAAGTATGAG
AATCATACTGAAAATGCATTAATGTTGTATATGGCCTGTACTCACGCATCAAATCCTGTG
TATGCTACTTTGAAAATCCGGATCTATTTCTATGATTCGGTAACAAATTAA
>AF448059
ATGGCGAAGCGACCAGCAGATATCATCATTTCAACGCCCGCCTCGAAGGTACGCCGACGT
CTCAACTTCGACAGCCCTTATGGAGCTCGTGCAGTTGTCCCCATTGCCCGCGTCACAAAA
GCAAAGGCCTGGACCAACAGGCCGATGAACAGAAAACCCAGAATGTACAGAATGTATAGA
AGTCCCGACGTGCCAAGGGGCTGTGAAGGCCCTTGTAAGGTGCAGTCCTTTGAATCCCGG
CACGATGTCTCTCATATTGGCAAAGTCATGTGTGTTAGTGATGTTACCCGAGGAACCGGA
CTCATACATCGCGTAGGGAAGCGATTCTGTGAGAAATCCGTCTATGTGCTTGGAAAGATA
TGGATGGATGAAAACATCAAGACAAAAAACCATACTAACAGTGTCATGTTTTTTTTGGTT
CGTGACCGTCGTCCTACAGGATCTCCCCAGGATTTCGGGGAAGTGTTTAATATGTTTGAC
AATGAACCGAGCACAGCAACGGTGAAGAACATGCATCGTGATCGTTATCAAGTCTTACGG
AAGTGGCATGCGACTGTGACGGGAGGAACATATGCATCTAAGGAGCAAGCATTAGTTAGG
AAGTTTGTTAGGGTTAATAATTATGTTGTTTATAATCAACAAGAGGCCGGCAAGTATGAG
AATCATACTGAAAATGCATTAATGTTGTATATGGCCTGTACTCACGCATCAAATCCTGTG
TATGCTACTTTGAAAATCCGGATCTATTTCTATGATTCGGTCACAAATTAA
>LN845964
ATGGCGAAGCGACCAGCAGATATCATCATTTCAACTCCCGCATCGAAAGTACGCCGACGT
CTCAACTTCGACAGCCCCTATGGAGCTCGTGCAGTTGTCCCCATTGCCCGCGTCACAAAA
GCAAAGGCCTGGACCAACAGGCCGATGAACAGAAAACCCAGAATGTACAGAATGTATAGG
AGTCCCGACGTGCCAAGGGGCTGTGAAGGCCCTTGTAAGGTGCAGTCCTTTGAATCCAGG
CACGATGTCTCTCATATTGGCAAAGTCATGTGTGTTAGTGATGTTACCAGAGGAATCGGA
CTCACACATCGCGTAGGGAAGCGATTCTGTGTGAAATCTGTCTATGTGCTGGGAAAGATA
TGGATGGATGAAAACATCAAGACAAAAAACCATACTAACAGTGTCATGTTCTTTTTGGTT
CGTGACCGTCGTCCTGCAGGATCCCCCCAGGATTTCGGGGAAGTTTTTAATATGTTTGAC
GATGAACCGAGCACAGCAACGGTGAAGAACATGCATCGTGATCGTTATCAGGTCTTACGG
AAATGGCATGCGACTGTGACGGGAGGAACATATGCATCTAAGGAGCAAGCATTAGTTAGG
AAGTTTGTTAGGGTTAATAATTATGTTGTTTATAACCAACAAGAGGCCGGCAAGTATGAG
AATCATACTGAAAACGCATTAATGTTGTATATGGCCTGTACTCACGCATCAAATCCTGTG
TATGCCACTTTGAAAATCCGGATCTATTTTTATGATTCGGTCACAAATTAA
>LN845962
ATGGCGAAGCGACCAGCAGATATCATCATTTCAACTCCCGCATCGAAAGTACGCCGACGT
CTCAACTTCGACAGCCCCTATGGAGCTCGTGCAGTTGTCCCCATTGCCCGCGTCACAAAA
GCAAAGGCCTGGACCAACAGGCCGATGAACAGAAAACCCAGAATGTACAGAATGTATAGG
AGTCCCGACGTGCCAAGGGGCTGTGAAGGCCCTTGTAAGGTGCAGTCCTTTGAATCCAGG
CACGATGTCTCTCATATTGGCAAAGTCATGTGTGTTAGTGATGTTACCAGAGGAATCGGA
CTCACACATCGCGTAGGGAAGCGATTCTGTGTGAAATCTGTCTATGTGCTGGGAAAGATA
TGGATGGATGAAAACATCAAGACAAAAAACCATACTAACAGTGTCATGTTCTTTTTGGTT
CGTGACCGTCGTCCTGCAGGATCCCCCCAGGATTTCGGGGAAGTTTTTAATATGTTTGAC
GATGAACCGAGCACAGCAACGGTGAAGAACATGCATCGTGATCGTTATCAGGTCTTACGG
AAATGGCATGCGACTGTGACGGGAGGAACATATGCATCTAAGGAGCAAGCATTAGTTAGG
AAGTTTGTTAGGGTTAATAATTATGTTGTTTATAACCAACAAGAGGCCGGCAAGTATGAG
AATCATACTGAAAACGCATTAATGTTGTATATGGCCTGTACTCACGCATCAAATCCTGTG
TATGCCACTTTGAAAATCCGGATCTATTTTTATGATTCGGTCACAAATTAA
>AF448058
ATGTCGAAGCGACCAGCAGATATCATCATTTCAACGCCCGCATCGAAAGTACGCCGACGT
CTCAACTTCGACAGCCCCTATGGAGCTCGTGCAGTTGTCCCCATTGCCCGCGTCACAAAA
GCAAAGGCCTGGACCAACAGGCCGATGAACAGAAAACCCAGAATGTACAGAATGTATAGA
AGTCCCGACGTGCCAAGGGGCTGTGAAGGCCCTTGTAAGGTGCAGTCCTTTGAATCCAGG
CACGATGTATCTCATATTGGCAAAGTCATGTGCGTTAGTGATGTTACCCGAGGAACTGGA
CTCACACATCGCGTAGGGAAGCGATTTTGTGTGAAATCTGTCTATGTGCTTGGAAAGATA
TGGATGGATGAAAACATCAAGACAAAAAACCATACTAACAGTGTCATGTTCTTTTTGGTC
CGTGACCGTCGTCCTACAGGATCCCCCCAGGATTTTGGGGAAGTTTTTAACATGTTTGAT
AATGAACCGAGCACAGCAACGGTGAAGAACATGCATCGTGATCGTTATCAAGTCTTACGG
AAGTGGCATGCGACTGTGACGGGAGGAACATATGCATCTAAGGAGCAAGCATTAGTTAGG
AAGTTTGTTAGGGTTAATAATTATGTTGTTTATAATCAACAAGAGGCCGGGAAGTATGAG
AATCATACTGAAAACGCATTAATGTTGTATATGGCCTGTACGCACGCATCAAATCCTGTG
TATGCTACTTTGAAAATCCGGATCTATTTTTATGATTCGGTCACAAATTAA
>GU112086
ATGGCGAAGCGACCAGCAGATATCATCATTTCAACGCCCGCATCGAAAGTACGCCGACGT
CTCAACTTCGACAGCCCCTATGGAGCTCGTGCAGTTGTCCCCATTGCCCGCGTCACAAAA
GCAAAGGCATGGACCAACAGGCCGATGAACCGAAAACCCAGAATGTACAGAATGTATAGA
AGTCCGGACGTTCCAAGGGGATGTGAAGGCCCCTGTAAAGTGCAGTCTGTTGAATCGAGG
CACGATGTATCTCATATCGGTAAAGTCATGTGTGTTAGTGATGTAACGCGAGGAACCGGA
CTCACACATCGTGTAGGGAAGCGATTTTGTGTGAAATCTGTCTATCTGCAGGGAAAAATT
TGGATGGATGAAAACATCAAGACAAAAAACCATACTAACAGTGTCATGTTTTTTTTGGTT
CGTGACCGGCGTCCGACAGGATCGCCACAAGATTTTGGGGAAGTTTTTAACATGTTTGAC
AATGAACCGAGCACAGCAACGGTGAAGAACATGCATCGTGATCGTTATCAAGTCTTACGG
AAGTGGCATGCGACCGTGACGGGAGGAACATATGCATCTAGGGAGCAAGCATTAGTTAGG
AAGTTTGTTAGGGTTAATAATTATGTAGTTTATAATCAACAAGAGGCCGGCAAGTATGAG
AATCATACTGAAAACGCATTAATGCTGTATATGGCCTGTACTCACGCATCAAATCCTGTA
TATGCTACGTTGAAGATCCGGATCTATTTTTATGATTCGGTAACAAATTAA
>KP178727
ATGGCGAAGCGACCAGCAGATATCATCATTTCAACGCCCGCATCGAAAGTACGCCGACGT
CTCAACTTCGACAGCCCCTATGGAGCTCGTGCAGTTGTCCCCATTGCCCGCGTCACAAAA
GCAAAGGCATGGACCAACAGGCCGATGAACCGAAAACCCAGAATGTACAGAATGTATAGA
AGTCCCGACGTGCCAAGGGGCTGTGAAGGCCCCTGTAAAGTGCAGTCTTTTGAATGCAGG
CACGATGTATCTCATATCGGTAAAGTCATGTGTGTTAGTGATGTTACCCGAGGAACCGGA
CTCACACATCGCGTAGGGAAGCGATTTTGTGTGAAATCAGTCTATGTGCTGGCGAAGATA
TGGATGGATGAAAACATCAAGACGAAAAACCATACTAACAGTGTTATGTTTTTTTTGGTC
CGTGACCGTCGTCCTACAGGGTCCCCCCAAGATTTTGGGGAAGTTTTTAACATGTTTGAC
AACGAACCGAGCACAGCAACGGTGAAGAACATGCATCGTGATCGTTATCAAGTGTTACGG
AAGTGGCATGCGACTGTGACGGGAGGAACATATGCATCTAGGGAGCAAGCATTAGTTAGG
AAGTTTGTTAGGGTTAATAATTATGTCGTGTACAATCAACAAGAGGCCGGCAAGTATGAG
AATCATACTGAAAACGCATTAATGTTGTATATGGCCTGTACTCACGCATCAAATCCTGTA
TATGCTACTTTGAAAATCCGGATCTATTTCTATGATTCGGTAACAAATTAA
>GU112084
ATGTCGAAGCGACCAGCAGATATCGTCATTTCAACGCCCGCATCGAAAGTACGCCGACGT
CTCAACTTCGACAGCCCCTATGGAGCTCGTGCAGTTGTCCCCATTGCCCGCGTCACAAAA
GCAAAGGCCTGGACCAACAGGCCGATGAACAGAAAACCCAGAATGTACAGAATGTATAGA
AGTCCCGACGTGCCAAGGGGCTGTGAAGGCCCCTGCAAAGTGCAGTCTTTTGAATCGAGG
CACGATGTATCTCATATTGGTAAAGTTATGTGTGTTAGTGATGTTACCCGAGGAACCGGA
CTCACACATCGCGTAGGGAAGCGATTTTGTGTGAAATCTGTCTATCTGCTGGGAAAGATT
TGGATGGATGAAAACATCAAGACGAAAAACCATACTAATAGTGTCATGTTTTTCCTTGTT
CGTGACCGTCGTCCTACAGGAACCCCTCAAGATTTTGGGGAAGTGTTTAATATGTTTGAC
AATGAACCGAGCACAGCAACGGTGAAGAACATGCATCGTGATCGTTATCAAGTGTTGAGG
AAGTGGCATGCAACTGTGACCGGAGGAACATACGCATCTAGGGAGCAAGCGTTGGTTAGG
AAGTTTGTTAGGGTTAATAATTATGTAGTTTATAATCAACAAGAGGCCGGCAAGTATGAG
AATCATACTGAAAACGCATTGATGTTGTATATGGCCTGTACTCATGCATCAAATCCTGTA
TATGCTACTTTGAAAATCCGGATCTATTTTTATGATTCGGTCACAAATTAA
>GU112082
ATGTCGAAGCGACCAGCAGATATCGTCATTTCAACGCCCGCATCGAAAGTACGCCGACGT
CTCAACTTCGACAGCCCCTATGGAGCTCGTGCAGTTGTCCCCATTGCCCGCGTCACAAAA
GCAAAGGCATGGACCAACAGGCCGATGAACAGAAAACCCAGAATGTACAGAATGTATAGA
AGTCCCGACGTGCCAAGGGGCTGTGAAGGCCCCTGCAAAGTGCAGTCTTTTGAATCGAGG
CACGATGTATCTCATATCGGTAAAGTTATGTGTGTTAGTGATGTTACCCGAGGAACCGGA
CTCACACATCGCGTAGGGAAGCGATTTTGTGTGAAATCTGTCTATCTGCTGGGTAAGATA
TGGATGGACGAAAACATCAAGACCAACAACCATACGAATTCGGTGATGTTTTTCCTTGTT
CGTGATCGACGACCGACAGGTAAACCACAAGATTTTGGGGAAGTGTTTAATATGTTTGAC
AATGAACCCAGCACAGCAACGGTGAAGAACATGCATCGTGATCGTTACCAAGTGTTGAGG
AAATGGCATGCAACCGTGACCGGAGGAACATACGCATCTAGGGAGCAAGCGTTGGTTAGG
AAGTTTGTTAGGGTTAATAATTATGTTGTTTACAATCAACAAGAGGCCAGCAAGTACGAG
AATCATACTGAGAATGCGTTGATGCTTTATATGGCTTGTGCCCATGCATCAAATCCTGTG
TATGCTACTTTGAAAATCCGGATCTATTTTTATGATTCGGTCACAAATTAA
>HQ264185
ATGGCGAAGCGACCAGCAGATATCATCATTTCAACGCCCGCATCGAAAGTACGCCGACGT
CTCAACTTCGACAGCCCCTATGGAGCTCGTGCAGTTGTCCCCATTGCCCGCGTCACAAAA
GCAAAGGCATGGACCAACAGGCCGATGAACAGAAAACCCAGGATGTACAGAATGTATAGA
AGTCCCGACGTGCCAAGGGGCTGTGAAGGCCCCTGCAAAGTGCAGTCTTTTGAATCGAGG
CACGATGTATCTCATATCGGTAAAGTCATGTGTGTTAGTGATGTTACCCGAGGAACCGGA
CTCACACATCGCGTAGGGAAGCGATTCTGTGTGAAATCTGTCTACGTGCTGGGAAAGATA
TGGATGGATGAAAACATCAAGACGAAAAACCATACTAACAGTGTCATGTTTTTTTTAGTT
CGTGACCGTCGTCCTACAGGAACCCCGCAGGATTTCGGGGAAGTGTTTAATATGTTTGAC
AATGAACCGAGCACAGCAACGGTGAAGAACATGCATCGTGATCGTTATCAAGTCTTACGG
AAGTGGCATGCAACTGTGACCGGAGGAACATACGCATGTAGGGAGCAAGCATTAGTTAGG
AAGTTTGTTAGGGTTAATAATTATGTTGTTTATAATCAACAAGAGGCCGGTAAGTATGAG
AATCATACTGAAAACGCATTAATGTTGTATATGGCCTGTACTCACGCATCAAATCCTGTA
TATGCTACTTTGAAAATCCGGATCTACTTTTATGATTCGGTCACAAATTAA
>KJ778694
ATGGCGAAGCGACCAGCAGATATCATCATTTCAACGCCCGCATCGAAAGTACGCCGACGT
CTCAACTTCGACAGCCCCTATGGAGCTCGTGCAGTTGTCCCCATTGCCCGCGTCACAAAA
GCAAAGGCATGGACCAACAGGCCGATGAACAGAAAACCCAGGATGTACAGAATGTATAGA
AGTCCCGACGTGCCAAGGGGCTGTGAAGGCCCCTGCAAAGTGCAGTCTTTTGAATCGAGG
CACGATGTATCTCATATCGGTAAAGTCATGTGTGTTAGTGATGTTACCCGAGGAACCGGA
CTCACACATCGCGTAGGGAAGCGATTCTGTGTGAAATCTGTCTACGTGCTGGGAAAGATA
TGGATGGATGAAAACATCAAGACGAAAAACCATACTAACAGTGTCATGTTTTTTTTAGTT
CGTGACCGTCGTCCTACAGGAACCCCGCAGGATTTCGGGGAAGTGTTTAATATGTTTGAC
AATGAACCGAGCACAGCAACGGTGAAGAACATGCATCGTGATCGTTATCAAGTCTTACGG
AAGTGGCATGCAACTGTGACCGGAGGAACATACGCATGTAGGGAGCAAGCATTAGTTAGG
AAGTTTGTTAGGGTTAATAATTATGTTGTTTATAATCAACAAGAGGCCGGTAAGTATGAG
AATCATACTGAAAACGCATTAATGTTGTATATGGCCTGTACTCACGCATCAAATCCTGTA
TATGCTACTTTGAAAATCCGGATCTACTTTTATGATTCGGTCACAAATTAA
>KF002409
ATGGCGAAGCGACCAGCAGATATCATCATTTCAACGCCCGCATCGAAAGTACGCCGACGT
CTCAACTTCGACAGCCCCTATGGAGCTCGTGCAGTTGTCCCCATTGCCCGCGTCACAAAA
GCAAAGGCATGGACCAACAGGCCGATGAACAGAAAACCCAGGATGTACAGAATGTATAGA
AGTCCCGACGTGCCAAGGGGCTGTGAAGGCCCCTGCAAAGTGCAGTCTTTTGAATCGAGG
CACGATGTATCTCATATCGGTAAAGTCATGTGTGTTAGTGATGTTACCCGAGGAACCGGA
CTCACACATCGCGTAGGGAAGCGATTCTGTGTGAAATCTGTCTACGTGCTGGGAAAGATA
TGGATGGATGAAAACATCAAGACGAAAAACCATACTAACAGTGTCATGTTTTTTTTAGTT
CGTGACCGTCGTCCTACAGGAACCCCGCAGGATTTCGGGGAAGTGTTTAATATGTTTGAC
AATGAACCGAGCACAGCAACGGTGAAGAACATGCATCGTGATCGTTATCAAGTCTTACGG
AAGTGGCATGCAACTGTGACCGGAGGAACATACGCATGTAGGGAGCAAGCATTAGTTAGG
AAGTTTGTTAGGGTTAATAATTATGTTGTTTATAATCAACAAGAGGCCGGTAAGTATGAG
AATCATACTGAAAACGCATTAATGTTGTATATGGCCTGTACTCACGCATCAAATCCTGTA
TATGCTACTTTGAAAATCCGGATCTACTTTTATGATTCGGTCACAAATTAA
>KJ778692
ATGGCGAAGCGACCAGCAGATATCATCATTTCAACGCCCGCATCGAAAGTACGCCGACGT
CTCAACTTCGACAGCCCCTATGGAGCTCGTGCAGTTGTCCCCATTGCCCGCGTCACAAAA
GCAAAGGCATGGACCAACAGGCCGATGAACAGAAAACCCAGGATGTACAGAATGTATAGA
AGTCCCGACGTGCCAAGGGGCTGTGAAGGCCCCTGCAAAGTGCAGTCTTTTGAATCGAGG
CACGATGTATCTCATATCGGTAAAGTCATGTGTGTTAGTGATGTTACCCGAGGAACCGGA
CTCACACATCGCGTAGGGAAGCGATTCTGTGTGAAATCTGTCTACGTGCTGGGAAAGATA
TGGATGGATGAAAACATCAAGACGAAAAACCATACTAACAGTGTCATGTTTTTTTTAGTT
CGTGACCGTCGTCCTACAGGAACCCCGCAGGATTTCGGGGAAGTGTTTAATATGTTTGAC
AATGAACCGAGCACAGCAACGGTGAAGAACATGCATCGTGATCGTTATCAAGTCTTACGG
AAGTGGCATGCAACTGTGACCGGAGGAACATACGCATGTAGGGAGCAAGCATTAGTTAGG
AAGTTTGTTAGGGTTAATAATTATGTTGTTTATAATCAACAAGAGGCCGGTAAGTATGAG
AATCATACTGAAAACGCATTAATGTTGTATATGGCCTGTACTCACGCATCAAATCCTGTA
TATGCTACTTTGAAAATCCGGATCTACTTTTATGATTCGGTCACAAATTAA
>KP178728
ATGGCGAAGCGACCAGCAGATATCGTCATTTCTACGCCCGCATCGAAAGTACGCCGACGT
CTCAACTTCGACAGCCCCTATGGAGCTCGTGCAGTTGTCCCCATTGCCCGCGTCACAAAA
GCAAAGTCATGGACCAACAGGCCGATGAACAGAAAACCCAGAATGTACAGAATGTATAGA
AGTCCCGACGTGCCAAGGGGCTGTGAAGGCCCCTGCAAAGTGCAGTCTTTTGAATCGAGG
CACGATGTATCTCATATCGGTAAAGTTATGTGTGTTAGTGATGTTACCCGAGGAACCGGA
CTCACACATCGCGTAGGGAAGCGATTTTGTGTGAAATCTGTCTACGTGCTGGGAAAGATA
TGGATGGATGAAAACATCAAGACGAAAAATCATACTAACAGTGTCATGTTTTTTTTAGTT
CGTGACCGTCGTCCTACAGGAACCCCGCATGATTTCGGGGAAGTGTTTAATATGTTTGAC
AATGAACCGAGCACAGCAACGGTGAAGAACATGCATCGTGATCGTTATCAAGTCTTACGG
AAGTGGCATGCAACTGTGACCGGAGGAACATACGCATGTAGGGAGCAAGCATTTATTAGG
AAGTTTGTTAGGGTTAATAATTATGTTGTTTATAATCAACAAGAGGCAGGCAAGTATGAG
AATCATACTGAAAACGCATTAATGTTGTATATGGCCTGTACTCACGCATCAAATCCTGTA
TATGCTACTTTGAAAATCCGGATCTATTTTTATGATTCGGTCACAAATTAA
>KP195259
ATGGCGAAGCGACCAGCAGATATCGTCATTTCTACGCCCGCATCGAAGGTACGCCGACGT
CTCAACTTCGACAGCCCCTATGGAGCTCGTGCAGTTGTCCCCATTGCCCGCGTCACAAAA
GCAAAGTCATGGACCAACAGGCCGATGAACAGAAAACCCAGAATGTACAGAATGTATAGA
AGTCCCGACGTGCCAAGGGGCTGTGAAGGCCCCTGCAAAGTGCAGTCTTTTGAATCGAGG
CACGATGTATCTCATATCGGTAAAGTTATGTGTGTTAGTGATGTTACCCGAGGAACCGGA
CTCACACATCGCGTAGGGAAGCGATTTTGTGTGAAATCTGTCTACGTGCTGGGAAAGATA
TGGATGGATGAAAACATCAAGACGAAAAATCATACTAACAGTGTCATGTTTTTTTTAGTT
CGTGACCGTCGTCCTACAGGAACCCCGCATGATTTCGGGGAAGTGTTTAATATGTTTGAC
AATGAACCGAGCACAGCAACGGTGAAGAACATGCATCGTGATCGTTATCAAGTCTTACGG
AAGTGGCATGCAACTGTGACCGGAGGAACATACGCATGTAGGGAGCAAGCATTTATTAGG
AAGTTTGTTAGGGTTATAAATTATGTTGTTTATAATCAACAAGAGGCAGGCAAGTATGAG
AATCATACTGAAAACGCATTAATGTTGTATATGGCCTGTACTCACGCATCAAATCCTGTA
TATGCTACTTTGAAAATCCGGATCTATTTTTATGATTCGGTCACAAATTAA
>GQ865546
ATGGCGAAGCGACCAGCAGATATCATCATTTCAACGCCCGCATCGAAAGTACGCCGACGT
CTCAACTTCGACAGCCCCTATGGAGCTCGTGCAGTTGTCCCCATTGGCCGCGTCACAAAA
GGAAAGGCCTGGACAAACAGGCCGATGACCAGAAAACCCAGAATGTACAGAATGTATAGA
GATCCCGACGTGACAAGGGGCTGTGAAGACCCCTGTAAAGTGCAGTCTTTTGAATCGAGG
CACGACGTATCTCATATCGGTAAAGTCATGTGTGTTAGTGATGTTACCCGAGGAACCGGA
CTCACACATCGCGTAGGGAAGCGATTTTGTGTGAAATCTGTCTACGTGCTGGGAAAGATA
TGGATGGATGAAAACATCAAGACGAAAAACCATACTAACAGTGTCATGTTTTTTTTAGTC
CGTGACCGTCGTCCTACAGGATCCCCACAGGATTTCGGGGAAGTGTTTAATATGTTTGAC
AATGAACCGAGCACAGCAACAGTGAAGAACATGCATCGTGATCGTTATCAAGTCTTACGG
AAGTGGCATGCAACTGTGACCGGAGGAACATACGCATCTAGGGAGCAAGCATTAGTTAGG
AAGTTTGTTAGGGTTAATAATTATGTTGTTTATAATCAACAAGAGGCCGGCAAGTATGAG
AATCATACTGAAAATGCGTTAATGTTGTATATGGCCTGTACTCACGCATCAAATCCTGTA
TATGCTACTTTGAAAATCCGGATCTACTTTTATGATTCGGTCACAAATTAA
>KJ000564
ATGGCGAAGCGACCAGCAGATATCATCATTTCAACTCCCGCATCGAAAGTACGCCGACGT
CTCAACTTCGACAGCCCCTATGGAGCTCGTGCAGTTGTCCCCATTGCCCGCGTCACAAAA
GCAAAGGCCTGGGCCAACAGGCCGATGAACAGAAAACCCAGAATGTACAGAATGTATAGA
AGTCCCGACGTGCCAAGGGGTTGTGAAGGCCCTTGTAAGGTGCAATCCTTTGAATCCAGG
CACGATGTATCTCATATTGGTAAAGTCATGTGTGTTAGTGATGTTACCCGAGGAACCGGA
CTCACACATCGCGTAGGGAAGCGATTCTGTGTGAAATCTGTCTACGTCCTGGGAAAGATA
TGGATGGATGAGAACATCAAGACGAAAAACCATACTAACAGTGTTATGTTTTTTTTGGTT
CGTGACCGTCGTCCTACAGGAACCCCGCAAGATTTCGGGGAAGTGTTTAATATGTTTGAC
AATGAACCGAGCACAGCAACGGTGAAGAACATGCATCGTGATCGTTATCAAGTCTTACGG
AAGTGGCATGCAACTGTGACCGGAGGAACATACGCATCTAAGGAGCAAGCATTAGTTAGG
AAGTTTGTTAGGGTTAATAATTATGTTGTTTACAATCAACAAGAGGCCGGCAAGTATGAG
AATCATACTGAAAACGCATTAATGTTGTATATGGCCTGTACTCACGCATCGAATCCTGTA
TATGCTACTTTGAAAATCCGGATCTACTTTTATGATTCGGCCACAAATTAA
>KF571461
ATGTCGAAGCGACCAGCAGATATCATCATTTCAACTCCCGCATCGAAAGTACGCCGACGT
CTCAACTTCGACAGCCCCTATGGAGCTCGTGCAGTTGTCCCCATTGCCCGCGTCACAAAA
GCAAAGGCCTGGACCAACAGGCCGATGAACAGAAAACCCAGAATGTACAGAATGTATAGA
AGTCCCGACGTGCCAAGGGGCTGTGAAGGCCCATGTAAGGTGCAATCCTTTGAATCCAGG
CACGATGTATCTCATATTGGTAAAGTCATTTGTGTTAGTGATGTTACCCGAGGAACCGGA
CTCACACATCGCGTAGGGAAGCGATTCTGTGTGAAATCTGTCTATGTCCTGGGAAAGATA
TGGATGGATGAAAACATCAAGACGAAAAACCATACTAACAGTGTCATGTTTTTTTTGGTT
CGTGACCGTCGTCCTACAGGAACCCCGCAAGATTTCGGGGAAGTGTTTAATATGTTTGAC
AATGAACCGAGCACAGCAACGGTGAAGAACATGCATCGTGATCGTTATCAAGTCTTACGG
AAGTGGCATGCAACTGTGACCGGAGGAACATACGCATCTAAGGAGCAAGCATTAGTTAGG
AAGTTTGTTAGGGTTAATAATTATGTTGTTTACAATCAACAAGAGGCCGGCAAGTATGAG
AATCATACTGAAAACGCATTAATGTTGTATATGGCCTGTACTCACGCATCGAATCCTGTA
TATGCTACTTTGAAAATCCGGATCTACTTTTATGATTCGGTCACAAATTAA
>KP195262
ATGGTGAAGCGACCAGCAGATATCATCATTTCAACGCCCGCATCGAAGGTACGCCGACGT
CTCAACTTCGACAGCCCCTATGGAGCTCGTGCAGGTGTCCCCATTGCCCGCGTCACAAAA
GCAAAGGCCTGGACCAACAGGCCGATGAACAGAAAACCCAGAATGTACAGAATGTATAGA
AGTCCCGACGTGCCAAGGGGCTGTGAAGGCCCTTGTAAAGTGCAGTCCTTTGAATCCAGG
CACGATGTCTCCCATATTGGCAAAGTCATGTGTGTTAGTGATGTTACCCGAGGAACTGGA
CTCACACATCGCGTAGGGAAGCGATTCTGTGTGAAATCCGTCTATGTGCTGGGAAAGATA
TGGATGGATGAAAACATCAAGACAAAAAACCATACTAACAGTGTCATGTTTTTTCTGGTT
CGTGACCGTCGTCCTACAGGATCTCCCCAAGATTTTGGGGAAGTGTTTAACATGTTTGAC
AATGAACCGAGCACAGCAACGGTGAAGAACATGCATCGTGATCGTTATCAAGTCTTACGG
AAATGGCATGCGACTGTGACGGGAGGAACATATGCATCTAGGGAGCAAGCATTAGTTAGG
AAGTTTGTTAGGGTTAATAATTATGTAGTTTATAATCAACAAGAGGCCGGCAAGTATGAG
AATCATACTGAAAATGCATTAATGTTGTATATGGCCTGTACTCACGCATCAAATCCTGTA
TATGCTACTTTGAAAATCCGGATCTATTTCTATGATTCGGTAACAAATTAA
>KF551576
ATGGCGAAGCGACCAGCAGATATCATCATTTCAACGCCCGCATCGAAGGTACGCCGACGT
CTCAACTTCGACAGCCCCTATGGAGCTCGTGCAGTTGTCCCCATTGCCCGCGTCACAAAA
GCAAGGGCCTGGACCAACAGGCCGATGAACAGAAAACCCAGAATGTACAGAATGTATAGA
AGTCCCGACGTGCCAAGGGGCTGTGAAGGCCCTTGTAAGGTGCAGTCCTTTGAATCCAGG
CACGATGTCTCTCATATTGGCAAAGTCATGTGCGTTAGTGATGTTACCCGAGGAACTGGA
CTCACACATCGCGTAGGGAAGCGATTCTGTGTGAAATCTGTCTATGTGCTGGGGAAGATA
TGGATGGATGAAAACATCAAGACAAAAAACCATACTAACAGTGTCATGTTTTTTCTGGTT
CGTGACCGTCGTCCTACAGGATCCCCCCAAGATTTTGGGGAAGTGTTTAACATGTTTGAC
AATGAACCGAGCACAGCAACGGTGAAGAACATGCATCGTGATCGTTATCAAGTCTTACGG
AAGTGGCATGCGACTGTGACGGGAGGAACATATGCATCTAGGGAGCAAGCATTAGTTAGG
AAGTTTGTTAGGGTTAATAATTATGTAGTTTATAATCAACAAGAGGCCGGCAAGTATGAG
AATCATACTGAAAATGCATTAATGTTGTATATGGCCTGTACTCACGCATCAAATCCTGTA
TATGCTACTTTGAAAATCCGGATCTATTTCTATGATTCGGTAACAAATTAA
>JN208136
ATGGCGAAGCGACCAGCAGATATCATCATTTCACCGCCCGCATCGAAGGTACCCCGACGT
CTCAACTTCGACAGCCCCTATGGAGCTCGTGCAGTTGTCCCCATTGCCGGCGTCACAAAA
GCAAAGGCCTGGACCAACAGGCCGATGAACAGAAAACCCAGAATGTACAGAATGTATAGA
AGTCCCGACGTGCCAAGGGGCTGTGAAGGCCCTTGTAAGGTGCAATCTTTTGAATCTAGG
CACGATGTGTCTCATATTGGCAAAGTCATGTGTGTTAGTGATGTTACCCGAGGAACTGGA
CTCACACATCGCGTAGGGAAGCGATTCTGTGTGAAATCTGTCTATGTGCTGGGAAAGATA
TGGATGGATGAAAACATCAAGACAAAAAACCATGCTAACAGTGTCATGTTTTTTTTAGTT
CGTGACCGTCGTCCTACAGGATCCCCCGAAGATTTTGGGGAAGTTTTTAACATGTTTGAC
AATGAACCGAGCACAGCAACGGTGAAGAACATGCATCGTGATCGTTATCAAGTCTTACGG
AAGTGGCATGCGACTGTGACGGGAGGAACATATGCATCTAGGGAGCAAGCATTAGTTAGG
AAGTTTGTTAGGGTTAATAATTATGTAGTTTATAATCAACAAGAGGCGGGCAAGTATGAG
AATCATACTGAAAATGCATTAATGTTGTATATGGCCTGTACTCACGCATCAAATCCTGTA
TATGCTACTTTGAAAATCCGGATCTATTTTTATGATTCGGTAACAAATTAA
>AM286433
ATGGCGAAGCGACCAGCAGATATCATCATTTCACCGCCCGCATCGAAGGTACCCCGACGT
CTCAACTTCGACAGCCCCTATGGAGCTCGTGCAGTTGTCCCCATTGCCCGCGTCACAAAA
GCAAAGGCCTGGACCAACAGGCCGATGAACAGAAAACCCAGAATGTACAGAATGTATAGA
AGTCCCGACGTGCCAAGGGGCTGTGAAGGCCCTTGTAAGGTGCAATCTTTTGAATCTAGG
CACGATGTCTCTCATATTGGCAAAGTCATGTGTGTTAGTGATGTTACCCGAGGAACTGGA
CTCACACATCGCGTAGGGAAGCGATTCTGTGTGAAATCTGTCTATGTGCTGGGAAAGATA
TGGATGGATGAAAACATCAAGACAAAAAACCATGCTAACAGTGTCATGTTTTTTTTAGTT
CGTGACCGTCGTCCTACAGGATCCCCCCAAGATTTTGGGGAAGTTTTTAACATGTTTGAC
AATGAACCGAGCACAGCAACGGTGAAGAACATGCATCGTGATCGTTATCAAGTCTTACGG
AAGTGGCATGCGACTGTGACGGGAGGAACATATGCATCTAGGGAGCAAGCATTAGTTAGG
AAGTTTGTTAGGGTTAATAATTATGTAGTTTATAATCAACAAGAGGCGGGCAAGTATGAG
AATCATACTGAAAATGCATTAATGTTGTATATGGCCTGTACTCACGCATCAAATCCTGTA
TATGCTACTTTGAAAATCCGGATCTATTTTTATGATTCGGTAACAAATTAA
>AM286434
ATGGCGAAGCGACCAGCAGATATCATCATTTCAACGCCCGCATCGAAGGTACGCCGACGT
CTCAACTTCGACAGCCCCTATGGAGCTCGTGCAGTTGTCCCCATTGCCCGCGTCACAAAA
GCAAAGGCCTGGACCAACAGGCCGATGAACAGAAAACCCAGAATGTACAGAATGTATAGA
AGTCCCGACGTGCCAAGGGGCTGTGAAGGCCCTTGTAAGGTGCAATCTTTTGAATCTAGG
CACGATGTCTCTCATATTGGCAAAGTCATGTGTGTTAGTGATGTTACCCGAGGAACTGGA
CTCACACATCGCGTAGGGAAGCGATTCTGTGTGAAATCTGTCTATGTGCTGGGAAAGATA
TGGATGGATGAAAACATCAAGACAAAAAACCATGCTAACAGTGTCATGTTTTTTTTAGTT
CGTGACCGTCGTCCTACAGGATCCCCCCAAGATTTTGGGGAAGTTTTTAACATGTTTGAC
AATGAACCGAGCACAGCAACGGTGAAGAACATGCATCGTGATCGTTATCAAGTCTTACGG
AAGTGGCATGCGACTGTGACGGGAGGAACATATGCATCTAGGGAGCAAGCATTAGTTAGG
AAGTTTGTTAGGGTTAATAATTATGTAGTTTATAATCAACAAGAGGCGGGCAAGTATGAG
AATCATACTGAAAATGCATTAATGTTGTATATGGCCTGTACTCACGCATCAAATCCTGTA
TATGCTACTTTGAAAATCCGGATCTATTTTTATGATTCGGTAACAAATTAA
>KP868764
ATGGCGAAGCGACCAGCAGATATCATCATTTCAACGCCCGTATCGAAGGTACGCCGTCGT
CTCAACTTCGACAGCCCCTATGGAGCTCGTGCAGTTGTCCCCATTGCCCGCGTCACAAAA
GCAAAGGCCTGGACCAACAGGCCGATGAACAGAAAACCCAGAATGTACAGAATGTATAGA
AGTCCCGACGTGCCAAGGGGCTGTGAAGGCCCATGTAAGGTGCAGTCCTTTGAATCTAGG
CACGATGTCTCTCATATTGGCAAGGTCATGTGTGTTAGTGATGTCACACGAGGAACTGGA
CTCACACATCGCGTAGGGAAGCGATTTTGTGTGAACTGCCCTTATGTCATGGGGAAGATA
TGGAGGGATGAAAACATCAAGACAAAAAACCATACTAACAGTGTCATGTTTTTTTTGGTT
CGTGACCGTCGTCCTACAGGATCGCCCCAGGATTTCGGGGAAGTTTTTAACATGTTTGAC
AATGAACCGAGCACAGCAACGGTGAAGAACATGCATCGTGATCGTTATCAAGTCTTACGG
AAGTGGCATGCGACCGTGACGGGAGGAACATATGCATCTAGGGAGCAAGCATTAGTTAGG
AAGTTTGTTAGGGTTAATAATTATGTAGTTTATAATCAACAAGAGGCCGGCAAGTATGAG
AATCATACTGAAAACGCATTAATGTTGTATATGGCCTGTACTCACGCATCAAATCCTGTA
TATGCTACGTTGAAAATCCGGATCTATTTTTATGATTCGGTAACAAATTAA
>KM363407
ATGGTTATTTGGCCCGCAGATATCATCATTTCAACTCCCGTATCGAAGGTACGCCGACGT
CTCAACTTCGACAGCCCCTATGGAGCTCGTGCAGTTGTCCCCATTGCCCGCGTCACAAAA
GCAAAGGCCTGGACCAACAGGCCGATGAACAGAAAACCCAGAATGTACAGAATGTATAGA
AGCCCCGACGTGCCAAGGGGCTGTGAAGGCCCTTGTAAGGTGCAGTCCTTTGAATCTAGG
CACGATGTCTCTCATATTGGCAAGGTCATGTGTGTTAGTGATGTCACACGAGGAACGGGA
CTCACACATCGCGTAGGGAAGCGATTTTGTGTGAAATCCGTCTATGTTCTGGGGAAGATA
TGGATGGATGAAAACATCAAGACAAAAAACCATACTAACAGTGTCATGTTTTTTTTAGTT
CGTGACCGTCGTCCTACAGGATCGCCCCAAGATTTTGGGGAAGTTTTTAACATGTTTGAC
AATGAACCGAGCACAGCAACGGTGAAGAACATGCATCGTGATCGTTATCAAGTCTTACGG
AAGTGGCATGCGACCGTGACGGGAGGAACATATGCATCTAGGGAGCAAGCATTAGTTAGG
AAGTTTGTTAGGGTTAATAATTATGTAGTTTATAATCAACAAGAGGCCGGCAAGTATGAG
AATCATACTGAAAACGCATTAATGTTGTATATGGCCTGTACTCACGCATCAAATCCTGTA
TATGCTACTTTGAAAATCCGGATCTATTTTTATGATTCGGTAACAAATTAA
>KC914896
ATGGCGAAGCGACCAGCAGATATCATCATTTCAACGCCCGTATCGAAGGTACGCCGACGT
CTCAACTTCGACAGCCCCTATGGAGCTCGTGCAGTTGTCCCCATTGCCCGCGTCACAAAA
GCAAAGGCCTGGACCAACAGGCCGATGAACAGAAAACCCAGAATGTACAGAATGTATAGA
AGTCCCGACGTGCCAAGGGGCTGTGAAGGCCCTTGTAAAGTGCAGTCCTTTGAGTCTAGG
CACGATGTCTCTCATATTGGCAAGGTCATGTGTGTTAGTGATGTTACACGAGGAACTGGA
CTCACACATCGCGTAGGGAAGCGATTTTGTGTGAAATCCGTCTATGTGCTGGGGAAGATA
TGGATGGATGAAAACATCAAGACAAAAAACCATACTAACAGTGTCATGTTTTTTTTAGTT
CGTGATCGTCGTCCTACAGGATCTCCACAAGATTTTGGGGAAGTTTTTAACATGTTTGAC
AATGAACCGAGCACAGCAACGGTGAAGAACATGCATCGTGATCGTTATCAAGTCTTACGG
AAGTGGCATGCGACCGTGACGGGAGGAACATATGCATCTAGGGAGCAAGCATTAGTTAGA
AAGTTTGTTAGGGTTAATAATTATGTAGTTTATAATCAACAAGAGGCCGGCAAGTATGAG
AATCATACTGAAAACGCATTAATGTTGTATATGGCCTGTACTCATGCATCAAATCCTGTA
TATGCTACTTTGAAAATCCGGATCTATTTTTATGATTCGGTAACAAATTAA
>AM747291
ATGGCGAAGCGACCAGCAGATATCATCATTTCAACGCCCGTATCGAAGGTACGCCGACGT
CTCAACTTCGACAGCCCCTATGGAGCTCGTGCAGTTGTCCCCATTGCCCGCGTCACAAAA
GCAAAGGCCTGGACCAACAGGCCGATGAACAGAAAACCCAGAATGTACAGAATGTATAGA
AGTCCCGACGTGCCAAGGGGCTGTGAAGGCCCTTGTAAAGTGCAGTCCTTTGAGTCTAGG
CACGATGTCTCTCATATTGGCAAGGTCATGTGTGTTAGTGATGTTACACGAGGAACTGGA
CTCACACATCGCGTAGGGAAGCGATTTTGTGTGAAATCCGTCTATGTGCTGGGGAAGATA
TGGATGGATGAAAACATCAAGACAAAAAACCATACTAACAGTGTCATGTTTTTTTTAGTT
CGTGATCGTCGTCCTACAGGATCTCCACAAGATTTTGGGGAAGTTTTTAACATGTTTGAC
AATGAACCGAGCACAGCAACGGTGAAGAACATGCATCGTGATCGTTATCAAGTCTTACGG
AAGTGGCATGCGACCGTGACGGGAGGAACATATGCATCTAGGGAGCAAGCATTAGTTAGA
AAGTTTGTTAGGGTTAATAATTATGTAGTTTATAATCAACAAGAGGCCGGCAAGTATGAG
AATCATACTGAAAACGCATTAATGTTGTATATGGCCTGTACTCATGCATCAAATCCTGTA
TATGCTACTTTGAAAATCCGGATCTATTTTTATGATTCGGTAACAAATTAA
>KF551590
ATGGCGATGCGACCGGGAGATATCATCATTTCAACGCCCGCATCGAAGGTACGCCGACGT
CTCAACTTCCACAGCCCCTATGGAGCTCGTGCAGTTGTCCCCATTGCCCGCGTCACAAGA
TCAAAGGCCTGGACAAACAGGCCGATGAACAGAAAACCCAAAATGTACAGAATGTATAGA
AATCCCGACGTGCCAAGGGGCTGTGAAGGCCCTTGTAAGGGGCAGTCCTTTGAATCTAGG
CACGATGTTTCCCATATTGGCAAGGTCATGTGTGTCAGTGATGTTACACGAGGAACTGGA
CTCACACATCGCGTAGGGAAGCGATTCTGTGTGAAATCTGTCTATGTGCTGGGGAAGATA
TGGATGGATGAAAACATCAAGACCAAAAACCATACTAACAGTGTCATGTTTTTTTTAGTT
CGTGACTGTCGTCCTACAGGATCACCTCAAGATTTTGGGGAAGTTTTTAACATGTTTGAC
AATGAACCGAGCACAGCAACGGTGAAGAACATGCATCGTGATCGTTATCAAGTCTTACGG
AAGTGGCATGCGACCGTGACGGGAGGAACCTATGCATCTCGGGAGCAAGCATTAGTTAGG
AAGTTTGTTAGGGTTAATAATTATGTTGTTTATAATCAACAAGAGGCCGGCAAGTATGAG
AATCATACTGAAAACGCATTAATGTTGTATATGGCCTGTACTCACGCATCAAATCCTGTG
TATGCTACTCTGAAAATCCGGATCTATTTCTATGATTCGGTAACAAATTAA
>KF551589
ATGGCGAAGCGACCAGCAGATATCATCATTTCAACGCCCGCATCGAAGGTACGCCGACGT
CTCAACTTCGACAGCCCCTATGGAGCTCGTGCAGTTGTCCCCATTGCCCGCGTCACAAGA
TCAAAGGCCTGGACAAACAGGCCGATGAACAGAAAACCCAGAATGTACAGAATGTATAGA
AGTCCCGACGTGCCAAGGGGCTGTGAAGGCCCTTGTAAGGTGCAGTCCTTTGAATCTAGG
CACGATGTTTCCCATATTGGCAAGGTCATGTGTGTCAGTGATGTTACACGAGGAACTGGA
CTCACACATCGCGTAGGGAAGCGATTTTGTGTGAAATCCGTCTATGTGCTGGGTAAGATA
TGGATGGATGAGAACATCAAGACCAAAAACCATACTAACAGTGTCATGTTTTTTTTAGTT
CGTGACTGTCGTCCTACAGGATCACCTCAAGATTTTGGGGAAGTTTTTAACATGTTTGAC
AATGAACCGAGCACAGCAACGGTGAAGAACATGCATCGTGATCGTTATCAAGTCTTACGG
AAGTGGCATGCGACCGTGACGGGAGGAACCTATGCATCTCGGGAGCAAGCATTAGTTAGG
AAGTTTGTTAGGGTTAATAATTATGTTGTTTATAATCAACAAGAGGCCGGCAAGTATGAG
AATCATACTGAAAACGCATTAATGTTGTATATGGCCTGTACTCACGCATCAAATCCTGTA
TATGCTACTCTGAAAATCCGGATCTATTTCTATGATTCGGTAACAAATTAA
>KM383738
ATGGCGAAGCGACCAGCAGATATCATCATTTCAACGCCCGCATCGAAGGTACGCCGACGT
CTCAACTTCGACAGCCCCTATGGAACTCGTGCAGTTGTCCCCATTGCCCGCGTCACAAAA
GCAAAGGCCTGGACCAACAGGCCGATGAACAGAAAACCCAGAATGTACAGAATGTATAGA
AGTCCCGACGTGCCAAGGGGCTGTGAAGGCCCTTGTAAGGTGCAGTCATTTGAATCTAGG
CACGATGTCTCCCACATTGGCAAGGTCATGTGTGTCAGTGATGTTACACGAGGAACCGGA
CTCACACATCGCGTAGGGAAGCGATTTTGTGTGAAATCCGTCTATGTGCTGGGGAAGATA
TGGATGGATGAAAACATCAAGACAAAAAACCATACTAACAGTGTCATGTTTTTTTTAGTT
CGTGACCGTCGTCCTACAGGATCACCACAAGATTTTGGGGAAGTTTTTAACATGTTTGAC
AATGAACCGAGCACAGCAACGGTGAAGAACATGCATCGTGATCGTTATCAAGTCTTACGG
AAGTGGCATGCGACTGTGACGGGAGGAACCTATGCATCTCGGGAGCAAGCATTAGTTAGG
AAGTTTGTTAGGGTTAATAATTATGTTGTTTATAATCAACAAGAGGCCGGCAAGTATGAG
AATCATACTGAAAACGCATTAATGTTGTACATGGCCTGTACTCATGCATCAAATCCTGTA
TATGCTACTTTGAAAATCCGGATCTATTTCTATGATTCGGTAACAAATTAA
>KM383737
ATGGCGAAGCGACCAGCAGATATCATCATTTCAACGCCCGCATCGAAGGTACGCCGACGT
CTCAACTTCGACAGCCCCTATGGAACTCGTGCAGTTGTCCCCATTGCCCGCGTCACAAAA
GCAAAGGCCTGGACCAACAGGCCGATGAACAGAAAACCCAGAATGTACAGAATGTATAGA
AGTCCAGACGTGCCAAGGGGCTGTGAAGGCCCTTGTAAGGTGCAGTCCTTTGAATCTAGG
CACGATGTCTCCCACATTGGCAAGGTCATGTGTGTCAGTGATGTTACACGAGGAACCGGA
CTCACACATCGCGTAGGGAAGCGATTTTGTGTGAAATCCGTCTATGTGCTGGGGAAGATA
TGGATGGATGAAAACATCAAGACAAAAAATCATACTAACAGTGTCATGTTTTTTTTAGTT
CGTGACCGTCGTCCTACAGGATCACCACAAGATTTTGGGGAAGTTTTTAACATGTTTGAC
AATGAACCGAGCACAGCAACGGTGAAGAACATGCATCGTGATCGTTATCAAGTCTTACGG
AAGTGGCATGCGACTGTGACGGGAGGAACCTATGCATCTCGGGAGCAAGCATTAGTTAGG
AAGTTTGTTAGGGTTAATAATTATGTTGTTTATAATCAACAAGAGGCCGGCAAGTATGAG
AATCATACTGAAAACGCATTAATGTTGTATATGGCCTGTACTCACGCATCAAATCCTGTA
TATGCTACTCTGAAAATCCGGATCTATTTCTATGATTCGGTAACAAATTAA
>KM383736
ATGGCGAAGCGACCAGCAGATATCATCATTTCAACGCCCGCATCGAAGGTACGCCGACGT
CTCAACTTCGACAGCCCCTATGGAACTCGTGCAGTTGTCCCCATTGCCCGCGTCACAAAA
GCAAAGGCCTGGACCAACAGGCCGATGAACAGAAAACCCAGAATGTACAGAATGTATAGA
AGTCCCGACGTGCCAAGGGGCTGTGAAGGCCCTTGTAAGGTGCAGTCCTTTGAATCTAGG
CACGATGTCTCTCACATTGGCAAGGTCATGTGTGTCAGTGATGTTACACGAGGAACCGGA
CTCACACATCGCGTAGGGAAGCGATTTTGTGTGAAATCCGTCTATGTGCTGGGGAAGATA
TGGATGGATGAAAACATCAAGACAAAAAACCATACTAACAGTGTCATGTTTTTTTTAGTT
CGTGACCGTCGTCCTACAGGTTCACCACAAGATTTTGGGGAAGTTTTTAACATGTTTGAC
AATGAACCGAGCACAGCAACGGTGAAGAACATGCATCGTGATCGTTATCAAGTCTTACGG
AAGTGGCATGCGACTGTGACGGGAGGAACCTATGCATCTAGGGAGCAAGCATTAGTTAGG
AAGTTTGTTAGGGTTAATAATTATGTTGTTTATAATCAACAAGAGGCCGGCAAGTATGAG
AATCATACTGAAAACGCATTAATGTTGTATATGGCCTGTACTCACGCATCAAATCCTGTA
TATGCTACTCTGAAAATCCGGATCTATTTCTATGATTCGGTAACAAATTAA
>KM383744
ATGGCGAAGCGACCAGCAGATATCATCATTTCAACGCCCGCATCGAAGGTACGCCGACGT
CTCAACTTCGACAGCCCCTATGGAACTCGTGCAGTTGTCCCCATTGCCCGCGTCACAAAA
GCAAAGGCCTGGACCAACAGGCCGATGAACAGAAAACCCAGAATGTACAGAATGTATAGA
AGTCCCGACGTGCCAAGGGGCTGTGAAGGCCCTTGTAAGGTGCAGTCTTTTGAATCCAGG
CACGATGTATCGCATATTGGCAAGGTCATGTGTGTTAGTGACGTTACACGAGGAACTGGA
CTCACACATCGCGTAGGGAAGCGATTCTGTGTGAAATCCGTCTATGTGCTGGGCAAGATA
TGGATGGATGAAAACATCAAGACAAAAAACCATACTAACAGTGTCATGTTTTTTTTGGTT
CGTGACCGTCGTCCTACAGGATCACCCCAAGATTTCGGGGAAGTTTTTAACATGTTTGAC
AATGAACCGAGCACAGCAACGGTGAAGAACATGCATCGTGACCGTTATCAAGTCTTACGG
AAGTGGCATGCGACTGTGACGGGAGGAACCTATGCATCTAGGGAGCAAGCATTAGTTAGG
AAGTTTGTTAGGGTTAATAATTATGTTGTTTATAATCAACAAGAGGCCGGCAAGTATGAG
AATCATACTGAAAACGCATTAATGTTGTATATGGCCTGTACTCATGCATCAAATCCTGTA
TATGCTACTTTGAAAATCCGGATCTATTTCTATGATTCGGTAACAAATTAA
>KM383740
ATGGCGAAGCGACCAGCAGATATCATCATTTCAACACCCGCATCGAAGGTACGCCGACGT
CTCAACTTCGACAGCCCCTATGGAACGCGTGCAGTTGTCCCCATTGCCCGCGTCACAAAA
GCAAAGGCCTGGACCAACAGGCCGATGAACAGAAAACCCAGAATGTACAGAATGTATAGA
AGTCCCGACGTGCCAAGGGGCTGTGAAGGCCCTTGTAAGGTGCAGTCCTTTGAATCTAGG
CACGATGTCTCCCATATTGGCAAGGTCATGTGTGTCAGTGATGTGACACGAGGAACTGGA
CTCACACATCGCGTAGGGAAGCGATTCTGCGTGAAATCCGTCTATGTGCTGGGGAAGATA
TGGATGGATGAAAACATCAAGACAAAAAACCATACTAACAGTGTCATGTTTTTTTTGGTT
CGTGACCGTCGTCCTACAGGATCACCCCAAGATTTCGGGGAAGTTTTTAACATGTTTGAC
AATGAACCGAGCACAGCAACGGTGAAGAACATGCATCGTGATCGTTATCAGGTCTTACGG
AAGTGGCATGCGACTGTGACGGGAGGAACCTATGCATCTAGGGAGCAAGCATTAGTTAGG
AAGTTTGTTAGGGTTAATAATTATGTTGTTTATAACCAACAAGAGGCCGGCAAGTATGAG
AATCATACTGAAAACGCATTAATGTTGTATATGGCCTGTACTCATGCATCAAATCCTGTA
TATGCTACTTTGAAAATCCGGATCTATTTCTATGATTCGGTAACAAATTAA
>KP195265
ATGTCGAAGCGAGCTGCCGATATCGTCATTTCATCGCCCCATGCGAAGGTACGCCGACGT
CTCAACTTCGACAGCCCTTATGGAGCTCGTGCCGTTGTCCCCATTGCCCGCGTCACAAAA
GCAAAGGCCTGGACCAACAGGCCGATGAACAGAAAACCCAGAATGTACAGAATGTATAGG
AGTCCCGACGTGCCAAGGGGCTGTGAAGGCCCTTGTAAGGTGCAGTCGTTTGAATCTAGG
CATGATGTCTCTCATATTGGCAAGCTCATGTGTGTTAGTGATGTTACACGAGGAACCGGA
CTCACACATCGCGTAGGGAAGCGATTCTGTGTGAAATCCGTCTATGTGCTGGGGAAGATA
TGGATGGATGAAAACATCAAGACTAAAAACCATACTAACAGTGTCATGTTTTTTTTGGTT
CGTGATCGTCGTCCTACAGGATCTCCCCAAGATTTTGGGGAAGTTTTTAACATGTTTGAC
AATGAACCGAGCACAGCAACGGTGAAGAATATGCATCGTGATCGTTATCAAGTCTTACGG
AAGTGGCATGCTACTGTGACGGGAGGAACTTATGCGTTTAGAGAGCAGGCATTAGTTAAG
AAATTTGTTAGGGTTAATAATTATGTTGTCTACAACCAACAAGAAGCCGGCAAGTATGAG
AATCATACGGGAAATGCGTTAGTGCTGTATATGGCTTGTACTCACGCTAGCAATCCTGTG
TATGCTACTTTGAAAATCCGGATCTATTTTTATGATTCGGCCACAAATTAA
>KF551582
ATGTCGAAGCGACCAGCAGATATCATCATTTCAACGCCCGCATCGAAGGTACGCCGACGA
CTCAACTTCGACAGCCCCTATGGAACTCGTGCAGTTGTCCCCATTGCCCGCGTCACAAAA
GCAAAGGCCTGGACCAACAGGCCGATGAACAGAAAACCCAGAATGTACAGAATGTATAGA
AGTCCCGACGTGCCAAGGGGCTGTGAAGGCCCTTGTAAGGTGCAGTCTTTTGAATCTAGG
CACGACGTATCGCATATTGGCAAGGTCATGTGTGTCAGTGACGTTACACGAGGAACTGGA
CTCACACATCGCGTAGGAAAGCGATTTTGTGTGAAATCTGTCTATGTCATGGGGAAGATA
TGGAGGGATGAAAACATCAAGACTAAAAACCATTCTAACAGTGTTATGTTTTTTTTGGTC
CGTGACCGTCGTCATACAGGATCCCCCCAAGATTTTGGGGAAGTTTTTAACATGTTTGAC
TATGAGCCGAGCACAGCAACGGTGAAGACCATGCATCGTGATCGTTATCAGGTGTTTCGG
AAGAGGCATGCGACTGTGACGGGAGGAACTTATGCATCTAAGGAGCAAGCATTAGTTAGG
AAGTTTGTTAGGGTTAATAATTATGTTGTTTATAATCAACAAGAGGCAGGCAAGTATGAG
AATCATACTGAAAATGCATTAATGTTGTATATGGCCTGTACTCATGCATCAAATCCTGTG
TATGCTACTTTAAAAATCCGGATCTATTTTTATGATTCGGTAACAAATTAA
>KF749225
ATGTCGAAGCGACCAGCAGATATCATCATTTCAACTCCCGCATCGAAGGTACGCCGACGG
CTCAACTTCGACAGCCCCTATGGAACCCGTGCCTCTGTCCCCATTGCCCGCGTCACAAAA
GCAAGGGCCTGGACGAACAGGCCCATGAACAGAAAACCCAGAATGTACAGAATGTATAGA
AGTCCTGACGTGCCAAGGGGTTGTGAAGGCCCTTGTAAGGTGCAATCGTTTGAATCCCGG
CACGATGTCTCGCATATTGGCAAAGTCATGTGTGTTAGTGATGTTACTCGAGGCACCGGA
CTCACACATCGCGTAGGCAAGCGATTTTGTGTGAAATCTGTCTATGTACTGGGAAAAATA
TGGATGGATGAAAATATCAAAACTAAAAATCATACTAATAGTGTTATGTTCTTTCTTGTT
CGTGACCGGCGTCCAACCGGAACCCCTCAAGATTTTGGGGAAGTTTTCAATATGTTTGAT
AATGAACCTAGCACAGCCACGGTGAAGAACATGCATCGTGATCGTTATCAAGTCTTACGG
AAGTGGCATGCTACTGTGACGGGAGGAACGTATGCATCAAGGGAGCAAGCATTAGTTAGG
AAGTTTGTTAGGGTTAATAATTATGTTGTTTACAATCAACAAGAGGCCGGCAAGTATGAG
AATCATACTGAAAATGCATTAATGTTGTATATGGCCTGTACTCATGCATCAAATCCTGTG
TATGCTACTTTGAAAATCCGGATCTATTTTTATGATTCGGTCACAAATTAA
>KF749223
ATGTCGAAGCGACCAGCAGATATCATCATTTCAACTCCCGCATCGAAGGTACGCCGACGG
CTCAACTTCGACAGCCCCTATGGAACCCGTGCCTCTGTCCCCATTGCCCGCGTCACAAAA
GCAAGGGCCTGGACGAACAGGCCCATGAACAGAAAACCCAGAATGTACAGAATGTATAGA
AGTCCTGACGTGCCAAGGGGTTGTGAAGGCCCTTGTAAGGTGCAATCGTTTGAATCCCGG
CACGATGTCTCGCATATTGGCAAAGTCATGTGTGTTAGTGATGTTACTCGAGGCACCGGA
CTCACACATCGCGTAGGCAAGCGATTTTGTGTGAAATCTGTCTATGTACTGGGAAAAATA
TGGATGGATGAAAATATCAAAACTAAAAATCATACTAATAGTGTTATGTTCTTTCTTGTT
CGTGACCGGCGTCCAACCGGAACCCCTCAAGATTTTGGGGAAGTTTTCAATATGTTTGAT
AATGAACCTAGCACAGCCACGGTGAAGAACATGCATCGTGATCGTTATCAAGTCTTACGG
AAGTGGCATGCTACTGTGACGGGAGGAACGTATGCATCAAGGGAGCAAGCATTAGTTAGG
AAGTTTGTTAGGGTTAATAATTATGTTGTTTACAATCAACAAGAGGCCGGCAAGTATGAG
AATCATACTGAAAATGCATTAATGTTGTATATGGCCTGTACTCATGCATCAAATCCTGTG
TATGCTACTTTGAAAATCCGGATCTATTTTTATGATTCGGTCACAAATTAA
>KM977733
ATGTCGAAGCGACCAGCAGATATCATCATTTCAACTCCCGCATCGAAGGTACGCCGACGG
CTCAACTTCGACAGCCCCTATGGAACCCGTGCCTCTGTCCCCATTGCCCGCGTCACAAAA
GCAAGGGCCTGGACGAACAGGCCCATGAACAGAAAACCCAGAATGTACAGAATGTATAGA
AGTCCTGACGTGCCAAGGGGTTGTGAAGGCCCTTGTAAGGTGCAATCGTTTGAATCCCGG
CACGATGTCTCGCATATTGGCAAAGTCATGTGTGTTAGTGATGTTACTCGAGGCACCGGA
CTCACACATCGCGTAGGCAAGCGATTTTGTGTGAAATCTGTCTATGTACTGGGAAAAATA
TGGATGGATGAAAATATCAAAACTAAAAATCATACTAATAGTGTTATGTTCTTTCTTGTT
CGTGACCGGCGTCCAACCGGAACCCCTCAAGATTTTGGGGAAGTTTTCAATATGTTTGAT
AATGAACCTAGCACAGCCACGGTGAAGAACATGCATCGTGATCGTTATCAAGTCTTACGG
AAGTGGCATGCTACTGTGACGGGAGGAACGTATGCATCAAGGGAGCAAGCATTAGTTAGG
AAGTTTGTTAGGGTTAATAATTATGTTGTTTACAATCAACAAGAGGCCGGCAAGTATGAG
AATCATACTGAAAATGCATTAATGTTGTATATGGCCTGTACTCATGCATCAAATCCTGTG
TATGCTACTTTGAAAATCCGGATCTATTTTTATGATTCGGTCACAAATTAA
>KF891468
ATGTCGAAGCGACCAGCAGATATCATCATTTCAACTCCCGCATCGAAGGTACGCCGACGG
CTCAACTTCGACAGCCCCTATGGAACCCGTGCCTCTGTCCCCATTGCCCGCGTCACAAAA
GCAAGGGCCTGGACGAACAGGCCCATGAACAGAAAACCCAGAATGTACAGAATGTATAGA
AGTCCTGACGTGCCAAGGGGTTGTGAAGGCCCTTGTAAGGTGCAATCGTTTGAATCCCGG
CACGATGTCTCGCATATTGGCAAAGTCATGTGTGTTAGTGATGTTACTCGAGGCACCGGA
CTCACACATCGCGTAGGCAAGCGATTTTGTGTGAAATCTGTCTATGTACTGGGAAAAATA
TGGATGGATGAAAATATCAAAACTAAAAATCATACTAATAGTGTTATGTTCTTTCTTGTT
CGTGACCGGCGTCCAACCGGAACCCCTCAAGATTTTGGGGAAGTTTTCAATATGTTTGAT
AATGAACCTAGCACAGCCACGGTGAAGAACATGCATCGTGATCGTTATCAAGTCTTACGG
AAGTGGCATGCTACTGTGACGGGAGGAACGTATGCATCAAGGGAGCAAGCATTAGTTAGG
AAGTTTGTTAGGGTTAATAATTATGTTGTTTACAATCAACAAGAGGCCGGCAAGTATGAG
AATCATACTGAAAATGCATTAATGTTGTATATGGCCTGTACTCATGCATCAAATCCTGTG
TATGCTACTTTGAAAATCCGGATCTATTTTTATGATTCGGTCACAAATTAA
>KT175406
ATGTCGAAGCGACCAGCAGATATCATCATTTCAACTCCCGCATCGAAGGTACGCCGACGG
CTCAACTTCGACAGCCCCTATGGAACCCGTGCCTCTGTCCCCATTGCCCGCGTCACAAAA
GCAAGGGCCTGGACGAACAGGCCCATGAACAGAAAACCCAGAATGTACAGAATGTATAGA
AGTCCTGACGTGCCAAGGGGTTGTGAAGGCCCTTGTAAGGTGCAATCGTTTGAATCCCGG
CACGATGTCTCGCATATTGGCAAAGTCATGTGTGTTAGTGATGTTACTCGAGGCACCGGA
CTCACACATCGCGTAGGCAAGCGATTTTGTGTGAAATCTGTCTATGTACTGGGAAAAATA
TGGATGGATGAAAATATCAAAACTAAAAATCATACTAATAGTGTTATGTTCTTTCTTGTT
CGTGACCGGCGTCCAACCGGAACCCCTCAAGATTTTGGGGAAGTTTTCAATATGTTTGAT
AATGAACCTAGCACAGCCACGGTGAAGAACATGCATCGTGATCGTTATCAAGTCTTACGG
AAGTGGCATGCTACTGTGACGGGAGGAACGTATGCATCAAGGGAGCAAGCATTAGTTAGG
AAGTTTGTTAGGGTTAATAATTATGTTGTTTACAATCAACAAGAGGCCGGCAAGTATGAG
AATCATACTGAAAATGCATTAATGTTGTATATGGCCTGTACTCATGCATCAAATCCTGTG
TATGCTACTTTGAAAATCCGGATCTATTTTTATGATTCGGTCACAAATTAA
>KF749224
ATGTCGAAGCGACCAGCAGATATCATCATTTCAACTCCCGCATCGAAGGTACGCCGACGG
CTCAACTTCGACAGCCCCTATGGAACCCGTGCCTCTGTCCCCATTGCCCGCGTCACAAAA
GCAAGGGCCTGGACGAACAGGCCCATGAACAGAAAACCCAGAATGTACAGAATGTATAGA
AGTCCTGACGTGCCAAGGGGTTGTGAAGGCCCTTGTAAGGTGCAATCGTTTGAATCTCGG
CACGATGTCTCGCATATTGGCAAAGTCATGTGTGTTAGTGATGTTACTCGAGGCACCGGA
CTCACACATCGCGTAGGCAAGCGATTTTGTGTGAAATCTGTCTATGTACTGGGAAAAATA
TGGATGGATGAAAATATCAAAACTAAAAATCATACTAATAGTGTTATGTTCTTTCTTGTT
CGTGACCGGCGTCCAACCGGAACCCCTCAAGATTTTGGGGAAGTTTTCAATATGTTTGAT
AATGAACCTAGCACAGCCACGGTGAAGAACATGCATCGTGATCGTTATCAAGTCTTACGG
AAGTGGCATGCTACTGTGACGGGAGGAACGTATGCATCAAGGGAGCAAGCATTAGTTAGG
AAGTTTGTTAGGGTTAATAATTATGTTGTTTACAATCAACAAGAGGCCGGCAAGTATGAG
AATCATACTGAAAATGCATTAATGTTGTATATGGCCTGTACTCATGCATCAAATCCTGTG
TATGCTACTTTGAAAATCCGGATCTATTTTTATGATTCGGTCACAAATTAA
>KT426907
ATGTCGAAGCGACCAGCAGATATCATCATTTCAACACCCGCATCGAAGGTACGCCGACGG
CTCAACTTCGACAGCCCCTATGGAACACGTGCATCTGTCCCCATTGCCCGCGTCACAAAA
GCAAGGGCCTGGACGAACAGGCCCATGAACAGAAAACCCAGAATGTACAGAATGTATAGA
AGTCCAGACGTGCCAAGGGGCTGTGAAGGCCCTTGTAAGGTGCAGTCCTTTGAATCCCGG
CACGATGTATCTCATATTGGGAAGGTCATGTGTATTAGTGATGTTACCCGTGGAACCGGA
CTCACACATCGCGTAGGGAAGCGATTTTTTGTGAAATCTGTCTATGTACTGGGAAAAATA
TGGATGGATGAAAATATCAAAACTAAAAATCATACTAACAGTGTTATGTTCTTTCTTGTT
CGTGACCGTCGTCCTACAGGAACCCCTCAAGATTTTGGGGAAGTCTTTAATATGTTTGAT
AATGAACCGAGCACCGCAACGGTGAAGAACATGCATCGTGATCGCTATCAAGTATTACGG
AAGTGGCATGCGACTGTGACGGGAGGAACGTATGCTTCTAGGGAGCAAGCATTAGTTAGG
AAGTTTGTTAGGGTTAATAATTATGTTGTTTACAATCAACAAGAGGCCGGCAAGTATGAG
AATCATACTGAAAACGCATTAATGTTGTATATGGCCTGTACTCATGCATCAAATCCTGTA
TATGCGACTTTGAAGATCCGGATCTATTTCTATGATTCGGTCACAAATTAA
>KT426905
ATGTCGAAGCGACCAGCAGATATCATCATTTCAACACCCGCATCGAAGGTACGCCGACGG
CTCAACTTCGACAGCCCCTATGGAACACGTGCCTCTGTCCCCATTGCCCGCGTCACAAAA
GCAAGGGCCTGGACGAACAGGCCCATGAACAGAAAACCCAGAATGTACAGAATGTATAGA
AGTCCAGACGTGCCAAGGGGCTGTGAAGGCCCTTGTAAGGTGCAGTCCTTTGAATCCCGG
CACGATGTATCTCATATTGGCAAGGTCATGTGTATTAGTGATGTTACCCGTGGAACCGGA
CTCACACATCGCGTAGGGAAGCGATTTTGTGTGAAATCTGTCTATGTGCTGGGAAAGATA
TGGATGGATGAAAACATCAAGACAAAAAACCATACTAACAGTGTTATGTTCTTTCTTGTT
CGTGACCGTCGTCCTACAGGAACCCCTCAAGATTTTGGGGAAGTCTTTAATATGTTTGAT
AATGAACCGAGCACCGCAACGGTGAAGAACATGCATCGTGATCGCTATCAAGTATTACGG
AAGTGGCATGCGACTGTGACGGGAGGAACGTATGCTTCTAGGGAGCAAGCATTAGTTAGG
AAGTTTGTTAGGGTTAATAATTATGTTGTTTACAATCAACAAGAGGCCGGCAAGTATGAG
AATCATACTGAAAACGCATTAATGTTGTATATGGCCTGTACTCATGCATCAAATCCTGTA
TATGCGACTTTGAAGATCCGGATCTATTTCTATGATTCGGTCACAAATTAA
>KT426906
ATGTCGAAGCGACCAGCAGATATCATCATTTCAACACCCGCATCGAAGGTACGCCGACGG
CTCAACTTCGACAGCCCCTATGGAACACGTGCCTCTGTCCCCATTGCCCGCGTCACAAAA
GCAAGGGCCTGGACGAACAGGCCCATGAACAGAAAACCCAGAATGTACAGAATGTATAGA
AGTCCAGACGTGCCAAGGGGCTGTGAAGGCCCTTGTAAGGTGCAGTCCTTTGAATCCCGG
CACGATGTATCTCATATTGGCAAGGTCATGTGTATTAGTGATGTTACCCGTGGAACCGGA
CTCACACATCGCGTAGGGAAGCGATTTTGTTTGAAATCCGTGTATGTGCTGGGGAAGATA
TGGATGGATGAAAACATCAAGACAAAAAACCATACTAACAGTGTTATGTTCTTTCTTGTT
CGTGACCGTCGTCCTACAGGAACCCCTCAAGATTTTGGGGAAGTCTTTAATATGTTTGAT
AATGAACCGAGCACCGCAACGGTGAAGAACATGCATCGTGATCGCTATCAAGTATTACGG
AAGTGGCATGCGACTGTGACGGGAGGAACGTATGCTTCTAGGGAGCAAGCATTAGTTAGG
AAGTTTGTTAGGGTTAATAATTATGTTGTTTACAATCAACAAGAGGCCGGCAAGTATGAG
AATCATACTGAAAACGCATTAATGTTGTATATGGCCTGTACTCATGCATCAAATCCTGTA
TATGCGACTTTGAAGATCCGGATCTATTTCTATGATTCGGTCACAAATTAA
>KT426903
ATGTCGAAGCGACCAGCAGATATCATCATTTCAACACCCGCATCGAAGGTACGCCGACGG
CTCAACTTCGACAGCCCCTATGGAACACGTGCCTCTGTCCCCATTGCCCGCGTCACAAAA
GCAAGGGCCTGGACGAACAGGCCCATGAACAGAAAACCCAGAATGTACAGAATGTATAGA
AGTCCAGACGTGCCAAGGGGCTGTGAAGGCCCTTGTAAGGTGCAGTCCTTTGAATCCCGG
CACGATGTATCTCATATTGGCAAGGTCATGTGTATTAGTGATGTTACCCGTGGAACAGGA
CTCACACATCGCGTAGGGAAGCGATTTTGTGTGAAATCCGTGTATGTGCTGGGGAAGATA
TGGATGGATGAAAACATCAAGACAAAAAACCATACTAACAGTGTTATGTTCTTTCTTGTT
CGTGACCGTCGTCCTACAGGAACCCCGCAAGATTTTGGGGAAGTCTTTAATATGTTTGAT
AATGAACCGAGCACCGCAACGGTGAAGAACATGCATCGTGATCGCTATCAAGTATTACGG
AAGTGGCATGCGACTGTGACGGGAGGAACGTATGCATCTAGGGAGCAAGCATTAGTTAGG
AAGTTTGTTAGGGTTAATAATTATGTTGTTTACAATCAACAAGAGGCCGGCAAGTATGAG
AATCATACTGAAAACGCATTAATGTTGTATATGGCCTGTACTCATGCATCAAATCCTGTA
TATGCGACTTTGAAGATCCGGATCTATTTCTATGATTCGGTCACAAATTAA
>KT426904
ATGTCGAAGCGACCAGCAGATATCATCATTTCAACACCCGCCTCGAAGGTACGCCGACGG
CTCAACTTCGACAGCCCCTATGGAACACGTGCCTCTGTCCCCATTGCCCGCGTCACAAAA
GCAAGGGCCTGGACGAACAGGCCCATGAACAGAAAACCCAGAATGTACAGAATGTATAGA
AGTCCAGACGTGCCAAGGGGCTGTGAAGGCCCTTGTAAGGTGCAGTCCTTTGAATCGCGG
CACGATGTATCTCATATTGGCAAGGTCATGTGTATTAGACATGTTACCCGAGGAACCGGA
CCCACACATCGCGTAGGGAAGCGATTCTGTGTGAAATCCGTGTATGTGCTGGGGAAGATA
TGGATGGATGAAAACATCAAGACAAAAAACCATACTAACAGTGTTATGTTCTTTCTTGTT
CGTGACCGTCGTCCTACAGGAACCCCTCAAGATTTTGGGGAAGTCTTTAATATGTTTGAT
AATGAACCGAGCACTGCAACGGTGAAGAACATGCATCGTGATCGTTATCAAGTCTTACGG
AAGTGGCATGCGACTGTGACGGGAGGAACGTATGCATCTAGGGAGCAAGCATTAGTTAGG
AAGTTTGTTAGGGTTAATAATTATGTTGTTTATAATCAACAAGAGGCCGGCAAGTATGAG
AATCATACTGAAAACGCATTAATGTTGTATATGGCCTGTACTCATGCATCAAATCCTGTA
TATGCTACTTTGAAGATCCGGATCTATTTCTATGATTCGGTCACAAATTAA
>KP191047
ATGTCGAAGCGACCAGCAGATATCATCATTTCAACTCCCGCATCGAAGGTACGCCGACGG
CTCAACTTCGACAGCCCGTATGCAACCCGTGCCTCTGTCCCCATTGCCCGCGTCACAAAA
GCAAGGGCCTGGACGAACAGACCCATGAACAGAAAACCCAGAATGTACAGAATGTATAGA
AGCCCGGACGTGCCAAGGGGCTGTGAAGGCCCTTGTAAGGTTCAGTCTTTTGAATCCCGG
CATGATGTGTCGCATATTGGGAAGGTCATGTGTGTTAGTGATGTTACCCGTGGAACAGGA
CTCACACATCGCGTAGGGAAGCGATTCTGTGTGAAATCTGTCTATGTGCTTGGCAAGATA
TGGATGGATGAAAACATCAAGACGAAAAACCATACTAACAGTGTTATGTTCTTTCTTGTT
CGTGACCGTCGTCCTACAGGATCCCCGCAAGATTTTGGGGAAGTGTTTAATATGTTTGAT
AATGAACCGAGCACAGCTACGGTGAAGAACATGCATCGAGATCGTTATCAAGTTCTACGC
AAATGGCATGCGACTGTGACGGGAGGAACATATGCATCTCGGGAGCAAGCATTAGTTAGA
AAGTTTGTTAGAGTTAATAATTATGTAGTTTATAATCAACAAGAGGCTGGCAAGTATGAG
AATCATACTGAAAACGCATTAATGTTGTATATGGCCTGTACTCACGCATCAAATCCTGTA
TATGCTACTTTGAAGATCCGGATCTATTTTTATGATTCGGTCACAAATTAA
>EF450316
ATGTCGAAGCGACCAGCAGATATCATCATTTCAACTCCCGCATCGAAGGTACGCCGACGT
CTCAACTTCGACAGCCCTTATGGAGCTCGTGCAGTTGTCCCCATTGCCCGCGTCACAAAA
GCAAAGGCGTGGACAAACAGGCCGATGAACAGAAAGCCCAGAATGTATAGAATGTACAGA
AGCCCCGACGTGCCAAGGGGATGTGAAGGTCCTTGTAAGGTGCAGTCTTTTGAATCTAGG
CACGATGTGTCTCATATTGGCAAAGTCATGTGTGTCAGTGACGTTACCCGAGGAACCGGA
CTGACTCATCGCGTGGGGAAGCGTTTCTGTGTGAAATCTGTGTATGTATTGGGGAAGATA
TGGATGGATGAAAACATAAAGACTAAAAACCACACGAACAGTGTGATGTTTTTCTTGGTT
CGTGACCGTCGTCCTACGGGATCGCCACAGGATTTTGGTGAAGTGTTCAACATGTTTGAC
AATGAACCGAGCACCGCAACGGTGAAGAACATGCATCGTGATCGTTATCAAGTGTTAAGG
AAATGGCATGCGACTGTGACTGGAGGGACTTATGCATCGAAGGAGCAAGCATTAGTTAGG
AAGTTTGTTAGGGTTAATAATTATGTCGTTTATAATCAACAAGAGGCCGGAAAGTATGAA
AATCATACTGAGAACGCATTAATGTTGTATATGGCCTGTACTCATGCATCAAATCCTGTG
TATGCTACTTTGAAAATCCGGATCTATTTTTATGATTCGGTAACAAATTAA
>DQ629102
ATGTCGAAGCGACCAGCAGATATAATCATTTCCACGCCCGCTTCGAAGGTACGCCGCCGT
CTCAACTTCGACAGCCCATATGTGAGCCGTGCTGCTGCCCCCATTGTCCGCGTCACCAAA
GCAAAAGCATGGGCGAACAGGTCCATGAACAGAAAGCCCAGGATGTACAGGATGTACAGA
AGTCCAGATGTCCCTAGAGGTTGTGAAGGCCCATGTAAGGTCCAGTCGTTTGAGTCCAGA
CATGATGTAGTCCATATAGGGAAGGTCATGTGTATTAGTGATGTCACTCGTGGAACTGGG
TTGACCCATCGAGTGGGTAAGCGTTTTTGCGTTAAGTCTTTTTATTTTGTGGGGAAGATC
TGGATGGATGAGAACATCAAGACCAAGAATCACACGAACAGTGTCATGTTTTTTCTTGTT
CGTGACCGTCGTCCTGTTGACAAGCCACAAGACTTTGGAGAGGTGTTCAATATGTTTGAC
AACGAGCCTAGCACTGCTACTGTTAAGAATATGCACAGAGATCGTTATCAGGTGTTGAGG
AAGTGGCATGCAACTGTCACCGGTGGACAGTACGCTTCAAAGGAACAAGCTCTCGTGAAG
AAGTTTATTAGAGTTAATAATTATGTTGTTTATAACCAGCAAGAAGCTGGCAAGTATGAG
AATCATTCTGAGAATGCGTTAATGTTGTATGTGGCGTGTACTCACGCCTCTAACCCTGTG
TATGCTACTTTGAAGATACGGATCTATTTTTATGATTCAGTATCGAATTAA
>DQ629101
ATGTCGAAGCGACCAGCAGATATGCTCATTTTCACGCCCGCTTCGAAGGTACGTCGCCGT
CTCAACTTCGACAGCCCATCGGTGAGCCGTGCTGCTGCCCCCATTGTCCGCGTCACCAAA
GCAAAGGCAAGGGCCAACCGGCCCATGTATCGGAAGCCCAGAATCTACAGAATGTACAGG
AGCCCTGATGTGCCTAAGGGCTGTGAGGGTCCGTGTAAGGTCCAATCGTTCGATGCTAAG
AACGATATTGGTCACATGGGTAAGGTGATCTGTTTGTCCGATGTTACTAGGGGAATTGGG
TTGACCCATAGAGTGGGTAAGCGTTTTTGCGTTAAGTCTGTTTATTTTGTCGGGAAGATA
TGGATGGACGAGAATATTAAGGTGAAGAACCACACCAACACCGTTATGTTTTGGATAGTA
CGTGATAGGCGTCCTAGTGGGACTCCCAGTGATTTTCAGCAGGTTTTTAACGTATATGAT
AATGAGCCCTCTACTGCGACTGTTAAGAATGACCAGCGTGATCGCTTTCAAGTCTTACGG
AGGTTTCAAGCGACTGTTACTGGAGGACAATATGCAGCCAAGGAGCAGGCGATAATTAGA
AGATTTTTTCGTGTTAATAATTACGTAGTTTATAATCACCAGGAAGCTGGGAAGTACGAA
AATCATACTGAGAATGCTTTGTTGTTGTATATGGCATGTACTCATGCCTCTAATCCTGTG
TATGCTACTCTCAAAGTGAGGAGTTATTTCTATGACTCAGTCACAAACTAA
