# Supplementary material for: Gene Overlapping as a Modulator of Begomovirus Evolution
Source: Microorganisms. 2022 Feb 4;10(2):366. doi: 10.3390/microorganisms10020366 (PMC8875319; doi:10.3390/microorganisms10020366)
Supplement: Supplementary file 1 [file microorganisms-10-00366-s001.zip › File S1/Tomato_leaf_curl_New_Delhi_virus/DNA_AC4.fasta]

>HQ264185
CTAGGACGTCTCCGTCTTTGTCGATGTACGCTTTGACGTCCGATGCTGATTTAGCTCCCT
GAATGTTCGGATGGAAATGTGCTGACCGACTTGGGGACACCAAGTCGAAGAATCTGTTAT
TTTTGCATTGGAATTTTCCTTCGAATTGGATAAGAATATGGATATGCGGTGACCCAT
>GQ865546
CTACGACGTCTCCGTCTTTGTCGATGTACGCTTTGACGTCCGATGCTGATTTAGCTCCCT
GAATGTTCGGATGGAAATGTGCTGACCGACTTGGGGACACCAAGTCGAAGAATCTGTTAT
TCTTGCATTGGAATTTTCCTTCGAATTGGATAAGAACATGGATATGCGGTGACCCAT
>KJ000564
CTAGGACGTCTCCGTCTTTGTCGATGTACGTTTTAACGTCCGATGCTGATTTAGCTCCCT
GAATGTTCGGATGGAAATGTGCTGACCGACTTGGGGACACCAAGTCGAAGAATCTGTTAT
TTTTGCATTGGAATTTTCCTTCGAATTGGATAAGAACATGGATATGCGGTGACCCAT
>KF571461
CTAGGACGTCTCCGTCTTTGTCGATGTACGTTTTGACGTCCGATGCTGATTTAGCTCCCT
GAATGTTCGGATGGAAATGTGCTGACCGACTTGGGGACACCAAGTCGAAGAATCTGTTAT
TTTTGCATTGGAATTTTCCTTCGAATTGGATAAGAACATGGATATGCGGTGACCCAT
>EF068246
CTAGAACGTCTCCATCTTTGTCGATGTATGCTTTGACGTCCGATGCTGATTTAGCTCCCT
GAATGTTCGGATGGAAATGTGCTGACCGACTTGGGGACACCAAGTCGAAGAATCTGTTAT
TTTTGCATTGGAATTTTCCTTCGAATTGGATAAGAACATGGATATGCGGAGTCCCAT
>KF551582
CTAGAACGTCTCCTTCTTTATCGATGTATGCTTTGACGTCCGATGCTGATTTAGCTCCCT
GAATGTTCGGATGGAAATGTGCTGACCGACTTGGGGACACCAAGTCGAAGAATCTGTTAT
TCTTGCATTGGAATTTTCCTTCGAATTGGATAAGCACATGGATATGCGGAGTCCCAT
>KF551580
CTAGAACGTCTCTTTCTTTGTCGATGTATGCTTTGACGTCCGATGCTGATTTAGCTCCCT
GAATGTTCGGATGGAAATGTGATGACCGACTTGGGGACACCAAGTCGAAGAATCTATTAT
TTTTGCATTGGAATTTTCCTTCGAATTGGATGAGAACATGGATATGCGGAGTCCCAT
>HQ658479
CTAGAACGTCTCCCTCTTTGTCGATGTATGCTTTGACGTCCGATGCTGATTTAGCTCCCT
GAATGTTCGGATGGAAATGTGCTGACCGACTTGGGGACACCAAGTCGAAGAATCTGTTAT
TTTTGCATTGGTATTTTCCTTCGAATTGGATGAGAACATGGATATGCGGAGTCCCAT
>EU309045
CTAGAACGTCTCCCTCTTTGTCGATGTATGCTTTGACGTCCGATGCTGATTTAGCTCCCT
GAATGTTCGGATGGAAATGTGCTGACCGACTTGGGGACACCAAGTCGAAGAATCTGTTAT
TTTTGCATTGGTATTTTCCTTCGAATTGGATGAGAACATGGATATGCGGAGTCCCAT
>KF537780
CTAGAACGTCTCCGTCTTTGTCGATGTATGCTTTGACGTCCGATGCTGATTTAGCTCCCT
GAATGTTCGGATGGAAATGTGCTGACCGACTTGGGGACACCAAGTCGAAGAATCTGTTAT
TTTTGCATTGGAATTTTCCTTCGAATTGGATGAGAACATGGATATGCGGAGTCCCAT
>KM383743
CTAGAATGTCTCCGTCTTTGTCGATGTATGCTTTGACGTCCGATGCTGATTTAGCTCCCT
GAATGTTCGGATGGAAATGTGCTGACCGACTTGGGGACACCAAGTCGAAGAATCTGTTAT
TTTTGCATTGGAATTTTCCTTCGAATTGGATGAGAACATGGATATGCGGAGACCCAT
>KM383739
CTAGAATGTCTCCGTCTTTGTCGATGTATGCTTTGACGTCCGATGCTGATTTAGCTCCCT
GAATGTTCGGATGGAAATGTGCTGACCGACTTGGGGACACCAAGTCGAAGAATCTGTTAT
TTTTGCATTGGAATTTTCCTTCGAATTGGATGAGAACATGGATATGCGGAGACCCAT
>KM383742
CTACAATGTCTCCGTCTTTGTCGATGTATGCTTTGACGTCCGATGCTGATTTAGCTCCCT
GAATGTTCGGATGGAAATGTGCTGACCGACTTGGGGACACCAAGTCGAAGAATCTGTTAT
TTTTGCATTGGAATTTTCCTTCGAATTGGATGAGAACATGGATATGCGGAGACCCAT
>KM383741
CTACAATGTCTCCGTCTTTGTCGATGTATGCTTTGACGTCCGATGCTGATTTAGCTCCCT
GAATGTTCGGATGGAAATGTGCTGACCGACTTGGGGACACCAAGTCGAAGAATCTGTTAT
TTTTGCATTGGAATTTTCCTTCGAATTGGATGAGAACATGGATATGAGGAGACCCAT
>AJ875157
CTAGAATGTCTCCGTCTTTGTCGATGTATGCTTTGACGTCCGATGCTGATTTAGCTCCCT
GAATGTTCGGATGGAAATGTGCTGACCGAGTTGGGGACACCAAGTCGAAGAATCTGTTAT
TTTTGCATTGGAATTTTCCTTCGAATTGGATGAGAACATGGATATGCGGAGACCCAT
>KC874505
CTAGAACGTCTCCGTCTTTGTCGATGTATGCTTTGACGTCCGATGCTGATTTAGCTCCCT
GAATGTTCGGATGGAAATGTGCTGACCGACTTGGGGACACCAAGTCGAATAATCTGTTAT
TTTTGCATTGGAATTTTCCTTCGAATTGGATGAGAACATGGATATGCGGAGACCCAT
>KC874504
CTAGAACGTCTCCGTCTTTGTCAATGTATGCTTTGACGTCTGATGCTGATTTAGCTCCCT
GAATGTTCGGATGGAAATGTGCTGACCGACTTGGGGACACCAAGTCGAAGAATCTGTTAT
TTTTGCATTGGAATTTTCCTTCGAATTGGATGAGAACATGGATATGCGGAGACCCAT
>AF448058
CTAGAACGTCTCCGTCTTTGTCGATGTATGCTTTGACGTCCGATGCTGATTTAGCTCCCT
GAATATTCGGATGGAAATGTGCTGACCGACTTGGGGAAACCAAGTCGAAGAATCTGTTAT
TTTTGCACTGGAATTTTCCTTCGAATTGGATGAGCACATGGATATGCGGAGACCCAT
>KP235542
CTAGAACGTCTCCGTCTTTGTCGATGTATGCTTTGACGTCCGATGCTGATTTAGCTCCCT
GAATGTTCGGATGGAAATGTGCTGACCGACTTGGGGAAACCAAGTCGAAGAATCTGTTAT
TTTTGCACTGGAATTTCCCTTCGAATTGGATGAGAACATGGATATGCGGAGACCCAT
>HM007120
CTAGAACGTCTCCGTCTTTGTCGATGTATGCTTTGACGTCCGATGCTGATTTAGCTCCCT
GAATGTTCGGATGGAAATGTGCTGACCGACTTGGGGAAACCAAGTCGAAGAATCTGTTAT
TTTTGCACTGGAATTTCCCTTCGAATTGGATGAGAACATGGATATGCGGAGACCCAT
>KP235541
CTAGAACGTCTCCGTCTTTGTCGATGTATGCTTTGACGTCCGATGCTGATTTAGCTCCCT
GAATGTTCGGATGGAAATGTGCTGACCGACTTGGGGAAACCAAGTCGAAGAATCTGTTAT
TTTTGCACTGGAATTTCCCTTCGAATTGGATGAGAACATGGATATGCGGAGACCCAT
>KP235540
CTAGAACGTCTCCGTCTTTGTCGATGTATGCTTTGACGTCCGATGCTGATTTAGCTCCCT
GAATGTTCGGATGGAAATGTGCTGACCGACTTGGGGAAACCAAGTCGAAGAATCTGTTAT
TTTTGCACTGGAATTTCCCTTCGAATTGGATGAGAACATGGATATGCGGAGACCCAT
>KC914896
CTAGAACGTCTCCGTCTTTATCGATGTATGCTTTGACGTCCGATGCCGATTTAGCTCCCT
GAATGTTCGGATGGAAATGTGCTGACCGACTTGGGGAAACCAAGTCGAAGAATCTGTTAT
TCTTGCACTGGAATTTCCCTTCGAATGGGATGAGAACATGGATATGCGGAGACCCAT
>AM747291
CTAGAACGTCTCCGTCTTTATCGATGTATGCTTTGACGTCCGATGCCGATTTAGCTCCCT
GAATGTTCGGATGGAAATGTGCTGACCGACTTGGGGAAACCAAGTCGAAGAATCTGTTAT
TCTTGCACTGGAATTTCCCTTCGAATGGGATGAGAACATGGATATGCGGAGACCCAT
>KT426907
CTAGAACGTCTCCGTCTTTGTCGATGTATGCCTTGACGTCCGATGCCGATTTAGCTCCCT
GAATGTTTGGATGGAAATGTGCTGACCGACTTGGGGAGACCAAGTCGAAGAATCTGTTAT
TCTTGCACTGGAATTTGCCTTCGAATTGGATGAGAACATGGATGTGCGGAGACCCAT
>KT426906
CTAGAACGTCTCCGTCTTTGTCGATGTATGCCTTGACGTCCGATGCCGATTTAGCTCCCT
GAATGTTCGGATGGAAATGTGCTGACCGACTTGGGGAAACCAAGTCGAAGAATCTGTTAT
TCTTGCACTGGAATTTGCCTTCGAATTGGATGAGAACATGGATGTGCGGAGACCCAT
>KT426905
CTAGAACGTCTCCGTCTTTGTCGATGTATGCCTTGACGTCAGACGCCGATTTAGCTCCCT
GAATGTTCGGATGGAAATGTGCTGACCGACTTGGTGAAACCAAGTCGAAGAATCTGTTAT
TCTTGCACTGGAATTTGCCTTCGAATTGGATGAGAACATGGATATGCGGAGACCCAT
>KT426904
CTAGAACGTCTCCGTCTTTGTCGATGTATGCCTTGACGTCTGACGCCGATTTAGCTCCCT
GAATGTTCGGATGGAAATGTGCTGAACGACTTGGGGAAACCAAGTCGAAGAATCTGTTAT
TCTTGCACTGGAATTTGCCTTCGAATTGGATGAGAACATGGATATGGGGAGACCCAT
>KT426903
CTAGAACGTCTCCGTCTTTGTCGATGTATGCCTTGACGTCCGACGCCGATTTAGCTCCCT
GAATGTTCGGATGGAAATGTGCTGACCGACTTGGGGAAACCAAGTCGAAGAATCTGTTAT
TCTTGCACTGGAATTTGCCTTCGAATTGGATGAGAACATGGATATGCGGAGACCCAT
>AM286434
CTAGGACGTCTCCGTCCTTGTCGATGTATGCTTTGACGTCCGATGCTGATTTAGCTCCCT
GAATGTTCGGATGGAAATGTGTTGACCGACTAGGGGAAACCAAGTCGAAGAATCTGTTAT
TCTTGCACTGGTATTTCCCTTCGAATTGGATGAGAACATGGATATGCGGAGACCCAT
>AM286433
CTAGGACGTCTCCGTCCTTGTCGATGTATGCTTTGACGTCCGATGCTGATTTAGCTCCCT
GAATGTTCGGATGGAAATGTGTTGACCGACTAGGGGAAACCAAGTCGAAGAATCTGTTAT
TCTTGCACTGGTATTTCCCTTCGAATTGGATGAGAACATGGATATGCGGAGACCCAT
>JN208136
CTAGGACGTCTCGGTCCTTGTCGATGTATGGTTTGACGTCCGATGCTGATTTAGCTCCCT
GAATGTTCGGATGGAAATGTGTTGACCGACTAGGGGAAACCAAGTCGAAGAATCTGTTAT
TCTTGCACTGGTATTTCCCTTCGAATTGGATGAGAACATGGATATGCGGAGACCCAT
>KF749224
CTAGAACGTCTCCGTCTTTGTCGATGTATGCCTTGACGTCCGACGCTGATTTAGCTCCCT
GAATGTTCGGATGGAAATGTGCTGCCCTACTTGGGGACACCAAGTCGAAGAATCTGTTAT
TCTTGCACTGGAATTTCCCTTCGAATTGGACGAGAACATGGATATGCGGAGACCCAT
>KF749223
CTAGAACGTCTCCGTCTTTGTCGATGTATGCCTTGACGTCCGACGCTGATTTAGCTCCCT
GAATGTTCGGATGGAAATGTGCTGCCCTACTTGGGGACACCAAGTCGAAGAATCTGTTAT
TCTTGCACTGGAATTTCCCTTCGAATTGGACGAGAACATGGATATGCGGAGACCCAT
>KM977733
CTAGAACGTCTCCGTCTTTGTCGATGTATGCCTTGACGTCCGACGCTGATTTAGCTCCCT
GAATGTTCGGATGGAAATGTGCTGCCCTACTTGGGGACACCAAGTCGAAGAATCTGTTAT
TCTTGCACTGGAATTTCCCTTCGAATTGGACGAGAACATGGATATGCGGAGACCCAT
>KF891468
CTAGAACGTCTCCGTCTTTGTCGATGTATGCCTTGACGTCCGACGCTGATTTAGCTCCCT
GAATGTTCGGATGGAAATGTGCTGCCCTACTTGGGGACACCAAGTCGAAGAATCTGTTAT
TCTTGCACTGGAATTTCCCTTCGAATTGGACGAGAACATGGATATGCGGAGACCCAT
>KT175406
CTAGAACGTCTCCGTCTTTGTCGATGTATGCCTTGACGTCCGACGCTGATTTAGCTCCCT
GAATGTTCGGATGGAAATGTGCTGCCCTACTTGGGGACACCAAGTCGAAGAATCTGTTAT
TCTTGCACTGGAATTTCCCTTCGAATTGGACGAGAACATGGATATGCGGAGACCCAT
>KF749225
CTAGAACGTCTCCGTCTTTGTCGATGTATGTCTTGACGTCCGACGCTGATTTAGCTCCCT
GAATGTTCGGATGGAAATGTGCTGCCCTACTTGGGGACACCAAGTCGAAGAATCTGTTAT
TCTTGCACTGGAATTTCCCTTCGAATTGGACGAGAACATGGATATGCGGAGACCCAT
>KP191047
CTAGCACGTCTCCGTCTTTATCGATGTATGCCTTGACATCTGATGCTGATTTAGCTCCCT
GAATGTTCGGATGGAAATGTGCTGACCGACTTGGGGACACCAAGTCGAAGAATCTGTTAT
TCTTGCACTGGAATTTCCCTTCGAATTGAATGAGAACATGGATATGCGGAGACCCAT
>EF450316
CTAGCACGTCTCCGTCTTTGTCGATATATGCCTTGACGTCGGACGCCGATTTAGCTCCCT
GAATGTTCGGATGGAAATGTGCTGACCGAGTTGGGGATACCAAGTCGAAGAATCTGTTAT
TCTTGCACTGGTATTTCCCTTCGAATTGAATGAGAACATGGATATGCGGAGACCCAT
>KF551587
CTAGAACGTCTCCGTCTTTGTCGATATACTTTTTGACGTCTGATGCTGATTTAGCTCCCT
GAATGTTCGGATGGAAATGTGCTGACCGACTTGGGGAAACCAAGTCGAAGAATCTGTTAT
TTTTGCACTGGAATTTCCCTTCGAATTGGATGAGAACATGGATATGCGGAGACCCAT
>KC874508
CTAGAACGTCTCCGTCTTTGTCGATATACTTTTTGACGTCTGATGCTGATTTAGCTCCCT
GAATGTTCGGATGGAAATGTGCTGACCGACTTGGGGAAACCAAGTCGAAGAATCTGTTAT
TTTTGCACTGGAATTTCCCTTCGAATTGGATGAGAACATGGATATGCGGAGACCCAT
>AY286316
CTAGAACGTCTCCGTCTTTGTCGATATACTTTTTGACGTCTGATGCTGATTTAGCTCCCT
GAATGTTCGGATGGAAATGTGCTGACCGACTTGGGGAAACCAAGTCGAAGAATCTGTTAT
TTTTGCACTGGAATTTCCCTTCGAATTGGATGAGAACATGGATATGCGGAGACCCAT
>KC874503
CTAGAACGTCTCCGTCTTTGTCGATATACTTTTTGACGTCTGATGCTGATTTAGCTCCCT
GAATGTTCGGATGGAAATGTGCTGACCGACTTGGGGAAACCAAGTCGAAGAATCTGTTAT
TTTTGCATTGGAATTTCCCTTCGAATTGGATGAGAACATGGATATGCGGAGACCCAT
>KP793719
CTAGAACGTCTCCGTCTTTGTCGATGTACTTTTTGACGTCCGATGCTGATTTAGCTCCCT
GAATGTTCGGATGGAAATGTGCTGACCGACTTGGGGAAACCAAGTCGAAGAATCTGTTAT
TTTTGCACTGGAATTTGCCTTCGAATTGGATGAGAACATGGATATGCGGAGACCCAT
>KP641677
CTAGAACGTCTCCGTCTTTGTCGATGTACTTTTTGACGTCCGATGCTGATTTAGCTCCCT
GAATGTTCGGATGGAAATGTGCTGACCGACTTGGGGAAACCAAGTCGAAGAATCTGTTAT
TTTTGCACTGGAATTTGCCTTCGAATTGGATGAGAACATGGATATGCGGAGACCCAT
>EF043230
CTAGAACGTCTCCGTCTTTGTCGATGTACTTTTTGACGTCCGATGCTGATTTAGCTCCCT
GAATGTTCGGATGGAAATGTGCTGACCGACTTGGGGAAACCAAGTCGAAGAATCTGTTAT
TTTTGCACTGGAATTTGCCTTCGAATTGGATGAGAACATGGATATGCGGAGACCCAT
>AM850115
CTAGAACGTCTCCGTCTTTGTCGATGTACTTTTTGACGTCCGATGCTGATTTAGCTCCCT
GAATGTTCGGATGGAAATGTGCTGACCGACTTGGGGAAACCAAGTCGAAGAATCTGTTAT
TTTTGCACTGGAATTTGCCTTCGAATTGGATGAGAACATGGATATGCGGAGACCCAT
>KC874509
CTAGAACGTCTCCGTCTTTGTCGATGTACTTTTTGACGTCCGATGCTGATTTAGCTCCCT
GAATGTTCGGATGGAAATGTGCTGACCGACTTGGGGAAACCAAGTCGAAGAATCTGTTAT
TTTTGCACTGGAATTTGCCTTCGAATTGGATGAGAACATGGATATGCGGAGACCCAT
>KC874506
CTAGAACGTCTCCGTCTTTGTCGATGTACTTTTTGACGTCCGATGCTGATTTAGCTCCCT
GAATGTTCGGATGGAAATGTGCTGACCGACTTGGGGAAACCAAGTCGAAGAATCTGTTAT
TTTTGCACTGGAATTTGCCTTCGAATTGGATGAGAACATGGATATGCGGAGACCCAT
>KP641673
CTAGAACGTCTCCGTCTTTGTCGATGTACTTTTTGACGTCCGATGCTGATTTAGCTCCCT
GAATGTTCGGATGGAAATGTGCTGACCGACTTGGGGAAACCAAGTCGAAGAATCTGTTAT
TTTTGCACTGGAATTTGCCTTCGAATTGGATGAGAACATGGATATGCGGAGACCCAT
>KC874502
CTAGAACGTCTCCGTCTTTGTCGATGTACTGTTTGACGTCCGATGCTGATTTAGCTCCCT
GAATGTTCGGATGGAAATGTGCTGACCGACTTGGGGAAACCAAGTCGAAGAATCTGTTAT
TTTTGCACTGGAATTTCCCTTCGAATTGGATGAGAACATGGATATGCGGAGACCCAT
>EF043231
CTAGAACGTCTCCATCTTTGTCGATGTACTGTTTGACGTCCGATGCTGATTTAGCTCCCT
GAATGTTCGGATGGAAATGTGCTGACCGACTTGGGGAAACCAAGTCGAAGAATCTGTTAT
TTTTGCACTGGAATTTCCCTTCGAATTGGATGAGAACATGGATATGCGGAGACCCAT
>HQ141673
CTAGAACGTCTCCATCTTTGTCGATGTATTTTTTGACGTCCGACGCTGATTTAGCTCCCT
GAACGTTCGGATGGAAATGTGCTGACCGGCTTGGGGAAACCAAGTCGAAGAATCTGTTAT
TTTTGCACTGGAATTTCCCTTCGAATTGGATGAGAACATGGATATGCGGAGACCCAT
>AF448059
CTAGAACGTCTCCGTCTTTGTCGATGTACTTTTTAACGTCCGACGCTGATTTAGCTCCCT
GAATGTTCGGATGGAAATGTGCTGACCGGCTTGGGGAAACCAAGTCGAAGAATCTGTTAT
TTTTGCACTGGAATTTCCCTTCGAATTGGATGAGAACATGGATATGCGGAGACCCAT
>KC960492
CTAGAACGTCTCCATCTTTGGCGATGTAGTTTTTGACGTCCGACGCTGATTTAGCTCCCT
GAATGTTCGGATGGAAATGTGCTGACCGACTTGGGGAAACCAAGTCGAAGAATCTGTTAT
TTTTGCACTGGAATTTCCCTTCGAATTGGATGAGAACATGGATATGCGGAGACCCAT
>NC_004611
CTAGAACGTCTCCATCTTTGGCGATGTAGTTTTTGACGTCCGACGCTGATTTAGCTCCCT
GAATGTTCGGATGGAAATGTGCTGACCGACTTGGGGAAACCAAGTCGAAGAATCTGTTAT
TTTTGCACTGGAATTTCCCTTCGAATTGGATGAGAACATGGATATGCGGAGACCCAT
>HG316125
CTAGAACGTCTCCATCTTTGGCGATGTAGTTTTTGACGTCCGACGCTGATTTAGCTCCCT
GAATGTTCGGATGGAAATGTGCTGACCGACTTGGGGAAACCAAGTCGAAGAATCTGTTAT
TTTTGCACTGGAATTTCCCTTCGAATTGGATGAGAACATGGATATGCGGAGACCCAT
>FN435310
CTAGAACGTCTCCATCTTTGGCGATGTAGTTTTTGACGTCCGACGCTGATTTAGCTCCCT
GAATGTTCGGATGGAAATGTGCTGACCGACTTGGGGAAACCAAGTCGAAGAATCTGTTAT
TTTTGCACTGGAATTTCCCTTCGAATTGGATGAGAACATGGATATGCGGAGACCCAT
>FN435309
CTAGAACGTCTCCATCTTTGGCGATGTAGTTTTTGACGTCCGACGCTGATTTAGCTCCCT
GAATGTTCGGATGGAAATGTGCTGACCGACTTGGGGAAACCAAGTCGAAGAATCTATTAT
TTTTGCACTGGAATTTCCCTTCGAATTGGATGAGAACATGGATATGCGGAGACCCAT
>KP641675
CTAGAACGTCTCCGTCTTTGTCGATGTACTTTTTGACGTCCGACGCCGATTTAGCTCCCT
GAATGTTCGGATGGAAATGTGCTGACCGACTTGGGGAAACCAAGTCGAAGAATCTGTTAT
TTTTGCACTGGAATTTCCCTTCGAATTGGATGAGAACATGGATATGCGGAGACCCAT
>KC874507
CTAGAACGTCTCCGTCTTTGTCGATGTACTTTTTGACGTCCGACGCCGATTTAGCTCCCT
GAATGTTCGGATGGAAATGTGCTGACCGACTTGGGGAAACCAAGTCGAAGAATCTGTTAT
TTTTGCACTGGAATTTCCCTTCGAATTGGATGAGAACATGGATATGCGGAGACCCAT
>DQ169056
CTAGAACGTCTCCGTCTTTGTCGATGTATTTTTTGACGTCCGACGCTGATTTAGCTCCCT
GAATGTTCGGATGGAAATGTGCTGACCGACTTGGGGAAACCAAGTCGAAGAATCTATTAT
TTTTGCACTGGAATTTCCCTTCGAATTGGATGAGAACATGGATATGCGGAGACCCAT
>KP195262
CTAGAACGTCTCCGTCTTTGTCGATGTATTTTTTGACGTCCGACGCTGATTTAGCTCCCT
GAATGTTCGGATGGAAATGTGCTGACCGACTTGGGGAAACCAAGTCGAAGAATCTGTTAT
TCTTGCACTGGAATTTCCCTTCGAATTGGATGAGAACATGGATATGCGGAGACCCAT
>KF515616
CTAGAACGTCTCCGTCTTTGTCGATGTATTTTTTGACGTCCGACGCTGATTTAGCTCCCT
GAATGTTCGGATGGAAATGTGCTGACCGACTTGGGGAAACCAAGTCGAAGAATCTGTTAT
TCTTGCACTGGAATTTCCCTTCGAATTGGATGAGAACATGGATATGCGGAGACCCAT
>KF515617
CTAGAACGTCTCCGTCTTTGTCGATGTATTTTTTGACGTCCGACGCTGATTTRGCTCCCT
GAATGTTCGGATGGAAATGTGCTGACCGACTTGGGGAAACCAAGTCGAAGAATCTGTTAT
TATTGCACTGGAATTTCCCTTCGAATTGGATGAGAACATGGATATGCGGAGACCCAT
>JN129254
CTAGAACGTCTCCGTCTTTGTCGATGTATTTCTTGACGTCCGACGCTGATTTAGCTCCCT
GAATGTTCGGATGGAAATGTGCTGACCGACTTGGGGAAACCAAGTCGAAGAATCTGTTAT
TTTTGCATTGGTATTTCCCTTCGAATTGGATGAGAACATGGATATGCGGAGACCCAT
>HM159454
CTAGAACGTCTCCATCTTTGTCGATGTATTTCTTGACGTCCGACGCTGATTTAGCTCCCT
GAATGTTCGGATGGAAATGTGCTGACCGAGTTGGGGAAACCAAGTCGAAGAATCTGTTAT
TTTTGCACTGGTATTTCCCTTCGAATTGGATGAGAACATGGATATGCGGAGACCCAT
>KX827602
CTAGAACGTCTCCGTCTTTGCCGATGTATTGCTTGACGTCCGATGCGGATTTAGCTCCCT
GAATGTTCGGATGGAAATGTGCTGACCGACTTGGGGAAACCAGGTCGAAGAATCTGTTAT
TTTTGCACTGGAATTTCCCTTCGAATTGGATGAGAACATGGATATGCGGAGACCCAT
>KX827599
CTAGAACGTCTCCGTCTTTGCCGATGTATTTCTTGACGTCCGATGCTGATTTAGCTCCCT
GAATGTTCGGATGGAAATGTGCTGACCGACTTGGGGAAACCAGGTCGAAGAATCTGTTAT
TTTTGCACTGGAATTTCCCTTCGAATTGGATGAGAACATGGATATGCGGAGACCCAT
>KP178729
CTAGAACGTCTCCGTCTTTGTCGATATACTTCTTGACATCTGACGCTGATTTAGCTCCCT
GAATGTTCGGATGGAAATGTGCTGACCGACTTGGGGACACCAAGTCGAAGAATCTGTTAT
TCTTGCACTGGAATTTCCCTTCGAATTGGATGAGAACATGGATATGCGGAGACCCAT
>EF620534
CTAGAACGTCTCCGTCTTTGTCGATATACTTCTTGACATCTGACGCTGATTTAGCTCCCT
GAATGTTCGGATGGAAATGTGCTGCCCGACTTGGGGAAACCAAGTCACAGAATCTGTTAT
TTTTGCACTGGAATTTACCTTCGAATTGGATGAGAACGTGGATATGCGGAGACCCAT
>KP195265
CTAGAACGTCTCCGTCTTTGTCGATGTATTTCTTGACATCTGACGCTGATTTAGCTCCCT
GAATGTTTGGATGGAAATGTGCTGACCGACTTGGGGACACCAAGTCGAAGAATCTGTTGT
TTTTGCACTGGAACTTCCCTTCGAACTGGATGAGAACATGGATATGCGGAGACCCAT
>KF551577
CTAGAACGTCTCCGTCTTTGTCGATGTATTTTTTGACGTCCGACGCTGATTTAGCTCCCT
GAATGTTCGGATGGAAATGTGCTGACAGATTTGGGGAAACCAAGTCGAAGAATCTGTTAT
TCTTGCACTGGAATTTCCCTTCGAATTGGATGAGAACACGGATATGCGGAGACCCAT
>KF551576
CTAGAACGTCTCCGTCTTTGTCGATGTATGTTTTGACATCTGACGCTGATTTAGCTCCCT
GAATGTTCGGATGGAAATGTGCTGACAGATTTGGGGAAACCAAGTCGAAGAATCTGTTAT
TCTTGCACTGGAATTTCCCTTCGAATTGGATGAGAACACGGATATGCGGAGACCCAT
>KC545812
CTAGAACGTCTCCGTCTTTGTCGATGTATGCTTTGACATCTGACGCTGATTTAGCTCCCT
GAATGTTCGGATGGAAATGTGCTGACCGACTTGGGGAAACCAAGTCGAAGAATCTGTTAT
TTTTGCACTGGAATTTCCCTTCGAATTGGATGAGAACATGGATATGCGGAGACCCAT
>HM007113
CTAGAACGTCTCCGTCTTTGTCGATGTATGCTTTGACATCTGACGCTGATTTAGCTCCCT
GAATGTTCGGATGGAAATGTGCTGACCGACTTGGGGAAACCAAGTCGAAGAATCTGTTAT
TTTTGCACTGGAATTTCCCTTCGAATTGGATGAGAACATGGATATGCGGAGACCCAT
>KU196750
CTAGAACGTCTCCGTCTTTGTCGATGTATGCTTTGACATCTGACGCTGATTTAGCTCCCT
GAATGTTCGGATGGAAATGTGCTGACCGACTTGGGGAAACCAAGTCGAAGAATCTGTTAT
TTTTGCACTGGAATTTCCCTTCGAATTGGATGAGAACATGGATATGCGGAGACCCAT
>KC513822
CTAGAACGTCTCCGTCTTTGTCGATGTATGCTTTGACATCTGACGCTGATTTAGCTCCCT
GAATGTTCGGATGGAAATGTGCTGACCGACTTGGGGAAACCAAGTCGAAGAATCTGTTAT
TTTTGCACTGGAATTTCCCTTCGAATTGGATGAGAACATGGATATGCGGAGACCCAT
>HM989845
CTAGAACGTCTCCGTCTTTGTCGATGTATGCTTTGACATCTGACGCTGATTTAGCTCCCT
GAATGTTCGGATGGAAATGTGCTGACCGACTTGGGGAAACCAAGTCGAAGAATCTGTTAT
TTTTGCACTGGAATTTCCCTTCGAATTGGATGAGAACATGGATATGCGGAGACCCAT
>KT948072
CTAGAACGTCTCCGTCTTTGTCGATGTATGCTTTGACATCTGACGCTGATTTAGCTCCCT
GAATGTTCGGATGGAAATGTGCTGACCGACTTGGGGAAACCAAGTCGAAGAATCTGTTAT
TTTTGCACTGGAATTTCCCTTCGAATTGGATGAGAACATGGATATGCGGAGACCCAT
>KM383744
CTAGAACGTCTCCGTCTTTGTCGATGTATGCTTTGACATCTGACGCTGATTTAGCTCCCT
GAATGTTCGGATGGAAATGTGCTGCCCGACTTGGGGAAACCAAGTCGAAGAATCTGTTAT
TCTTGCACTGGAATTTCCCTTCGAATTGGATGAGAACATGGATATGCGGAGACCCAT
>KM383740
CTAGAACGTCTCCGTCTTTGTCGATGTATGCTTTGACATCTGACGCTGATTTAGCTCCCT
GAATGTTCGGATGGAAATGTGCTGCCCGACTTGGGGAAACCAAGTCGAAGAATCTGTTAT
TCTTGCACTGGAATTTCCCTTCGAATTGGATGAGAACATGGATATGCGGAGACCCAT
>KM383738
CTAGAACGTCTCCGTCTTTGTCGATGTATGCTTTGACATCTGACGCTGATTTAGCTCCCT
GAATGTTCGGATGGAAATGTGCTGCCCGACTTGGGGAAACCAAGTCGAAGAATCTGTTAT
TCTTGCACTGGAATTTCCCTTCGAATTGGATGAGAACATGGATATGCGGAGACCCAT
>KM383737
CTAGAACGTCTCCGTCTTTGTCGATGTATGCTTTGACATCTGACGCTGATTTAGCTCCCT
GAATGTTCGGATGGAAATGTGCTGCCCGACTTGGGGAAACCAAGTCGAAGAATCTGTTAT
TCTTGCACTGGAATTTCCCTTCGAATTGGATGAGAACATGGATATGCGGAGACCCAT
>AY939926
CTAGAACGTCTCCATCTTTGTCGATGTATGCTTTGACATCTGACGCTGATTTAGCTCCCT
GAATGTTCGGATGGAAATGTGCTGACCGACTTGGGGAAACCAAGTCGAAGAATCTGTTAT
TCTTGCACTGGAATTTCCCTTCGAATTGGATGAGAACATGGATATGCGGAGACCCAT
>AM849548
CTAGAACGTCTCCGTCTTTGTCGATGTATGCTTTGACATCTGACGCTGATTTAGCTCCCT
GAATGTTCGGATGGAAATGTGCTGACCGACTTGGGGAAACCAAGTCGAAGAATCTGTTAT
TCTTGCACTGGAATTTCCCTTCGAATTGGATGAGAACATGGATATGCGGAGACCCAT
>KF551590
CTAGAACGTCTCCGTCTTTGTCGATGTATGCTTTGACATCCGACGCTGATTTAGCTCCCT
GAATGTTCGGATGGAAATGTGCTGACCGACTTGGGGAAACCAAGTCGAAGAATCTGTTAT
TCTTGCACTGGAATTTCCCTTCGAATTGGATGAGCACATGGATATGCGGAGACCCAT
>KF551589
CTAGAACGTCTCCGTCTTTGTCGATGTATGCTTTGACATCCGACGCTGATTTAGCTCCCT
GAATGTTCGGATGGAAATGTGCTGACCGACTTGGGGAAACCAAGTCGAAGAATCTGTTAT
TCTTGCACTGGAATTTCCCTTCGAATTGGATGAGCACATGGATATGCGGAGACCCAT
>KM383736
CTAGAACGTCTCCGTCTTTGTCGATGTATGCTTTGACATCCGACGCTGATTTAGCTCCCT
GAATGTTCGGATGGAAATGTGCTGACCGACTTGGGGAAACCAAGTCGAAGAATCGGTTAT
TCTTGCACTGGAATTTTCCTTCGAATTGGATGAGAACATGGATATGCGGAGACCCAT
>KP868764
CTAGAACGTCTCCGTCTTTGTCGATGTATGCTTTGACGTCCGACGCTGATTTAGCTCCCT
GAATGTTCGGATGGAAATGTGCTGACCGACTTGGGGAAACCAAGTCGAAGAATCTGTTAT
TTTTGCACTGGAATTTCCCTTCGAATTGGATGAGAACATGGATATGCGGAGACCCAT
>KF551592
CTAGAACGTCTCCGTCTTTTTCCATGTAGGATTTGACATCGCTTGAGCTCTTAGCTCCCT
GAATGTCCGGATGGAAATGTGCTGACCGACTTGGGGAAACCAATTCCAAGCATCTGTTAT
TCTTGCAGTGGAATTTCCCTTCGAATTGGATGACAACCTGGATATGCCGAAACCCAT
