# Supplementary material for: Gene Overlapping as a Modulator of Begomovirus Evolution
Source: Microorganisms. 2022 Feb 4;10(2):366. doi: 10.3390/microorganisms10020366 (PMC8875319; doi:10.3390/microorganisms10020366)
Supplement: Supplementary file 1 [file microorganisms-10-00366-s001.zip › File S1/Tomato_leaf_curl_New_Delhi_virus/DNA_AC2.fasta]

>GU112088
TTAAGGACCTGGGTCTTGAAGACTCTCAAGAAAATCCCAATCTGAGGGCGTAAGCCCGTC
CAGATTTTGAAAGTTAGAAAACACTTGTGAAGTCCCAGGGCTTTCCGCAGGTTGTGGTTG
AACTGTATTTGAATCTTGATTATGTCGTGCTGTGTTAGGAAGGGCCGGCTGTCGTGTTTC
AAAATTTTGAAATACAGGGGATTTCGAATTTCCCAGGTATATACGCCACTCTCTGCTCGA
TCCACAGTGATGTATTCCCCTGTGCGTGAATCCGTGATCATGGCAGTTGATCGATGTGTA
ATACGAACAACCACACGGTAGATCAACTCGCCTCCTGCGAATGCTCTTCTTCTTCTTCTG
GGGGAGCGATGATTTCGCGACCGGAATAGAGTGGTTCCTCGAGTGTGATGAAGACTGCAT
>GU112084
TTAAGGACCTGGGTTTTGAAGACTTTCAAGAAAAGCCCAATCGGAGGGCGTAAGCCCGTC
CAGATTTTGAAAGTTAGAAAACACTTGTGAAGTCCCAGGGCTTTCCGCAGGTTGTGGTTG
AACTGTATTTGAATCGTTATTATGTCGTGCTGTGTTAGGAAGGGCCGGCTGTCGTGTTTC
AAAATTTTGAAATACAGGGGATTTCGAATTTCCCAGGTATATACGCCACTCTCTGCTCGA
TCCACAGTGATGTATTCCCCTGTGCGTGAATCCGTGATCATGGCAGTTGATCGATGTGTA
ATACGAACAACCACACGGTAGATCAACTCGCCTCCTGCGAATGCTCTTCTTCTTCTTCTG
GGGGAGCGATGATTTCGCGACCGGAATAGAGTGGTTCCTCGAGTGTGATGAAGACTGCAT
>HQ264185
TTAAGGACCTGGGTTTTGAAGACTCTCAAGAAAATCCCAATCTGAGGGCGTAAGCCCGTC
CAGATTTTGAAAGTTAGAAAACACTTGTGAAGTCCCAGGGCTTTCCGCAGGTTGTGGTTG
AACTGTATTTGAATCGTTATTATGTCTTCCTGTGTTAGCCAGGGCCTGCTGTCGTGTTTC
AAAATTTTGAAATACAGGGGATTTCGAATTTCCCAGGTATATACGCCACTCTCTGCTCGA
TCCACAGTGATGTATTCCCCTGTGCGTGAATCCGTGATCATGGCAGTTGATCGATGTGTA
ATACGAACAACCACACTGTAGATCAACTCGCCTCCTGCGAATGCTCTTCTTCTTCTTCTG
GGGGAGCGATGTTTTCGCGACCGGAATAGAGTGGTTCCTGGAGTGTGATGAAGACTGCAT
>KJ778694
TTAAGGACCTGGGTTTTGAAGACTCTCAAGAAAATCCCAATCTGAGGGCGTAAGCCCGTC
CAGATTTTGAAAGTTAGAAAACACTTGTGAAGTCCCAGGGCTTTCCGCAGGTTGTGGTTG
AACTGTATTTGAATCGTTATTATGTCTTCCTGTGTTAGCCAGGGCCTGCTGTCGTGTTTC
AAAATTTTGAAATACAGGGGATTTCGAATTTCCCAGGTATATACGCCACTCTCTGCTCGA
TCCACAGTGATGTATTCCCCTGTGCGTGAATCCGTGATCATGGCAGTTGATCGATGTGTA
ATACGAACAACCACACTGTAGATCAACTCGCCTCCTGCGAATGCTCTTCTTCTTCTTCTG
GGGGAGCGATGTTTTCGCGACCGGAATAGAGTGGTTCCTGGAGTGTGATGAAGACTGCAT
>KJ778692
TTAAGGACCTGGGTTTTGAAGACTCTCAAGAAAATCCCAATCTGAGGGCGTAAGCCCGTC
CAGATTTTGAAAGTTAGAAAACACTTGTGAAGTCCCAGGGCTTTCCGCAGGTTGTGGTTG
AACTGTATTTGAATCGTTATTATGTCTTCCTGTGTTAGCCAGGGCCTGCTGTCGTGTTTC
AAAATTTTGAAATACAGGGGATTTCGAATTTCCCAGGTATATACGCCACTCTCTGCTCGA
TCCACAGTGATGTATTCCCCTGTGCGTGAATCCGTGATCATGGCAGTTGATCGATGTGTA
ATACGAACAACCACACTGTAGATCAACTCGCCTCCTGCGAATGCTCTTCTTCTTCTTCTG
GGGGAGCGATGTTTTCGCGACCGGAATAGAGTGGTTCCTGGAGTGTGATGAAGACTGCAT
>KF002409
TTAAGGACCTGGGTTTTGAAGACTCTCAAGAAAATCCCAATCTGAGGGCGTAAGCCCGTC
CAGATTTTGAAAGTTAGAAAACACTTGTGAAGTCCCAGGGCTTTCCGCAGGTTGTGGTTG
AACTGTATTTGAATCGTTATTATGTCTTCCTGTGTTAGCCAGGGCCTGCTGTCGTGTTTC
AAAATTTTGAAATACAGGGGATTTCGAATTTCCCAGGTATATACGCCACTCTCTGCTCGA
TCCACAGTGATGTATTCCCCTGTGCGTGAATCCGTGATCATGGCAGTTGATCGATGTGTA
ATACGAACAACCACACTGTAGATCAACTCGCCTCCTGCGAATGCTCTTCTTCTTCTTCTG
GGGGAGCGATGTTTTCGCGACCGGAATAGAGTGGTTCCTGGAGTGTGATGAAGACTGCAT
>GQ865546
TTAAGGACCTGGGTTTTGAAGACTCTCAAGAAAATCCCAATCTGAGGGCGTAAGCCCGTC
CAGATTTTGAAAGTTAGAAAACACTTGTGAAGTCCCAGGGCTTTCCGCAGGTTGTGGTTG
AACTGTATTTGAATCGTTATTATGTCGTGCTGTGTTAGGAATGGTCTGCCGTCCTGTTCC
AAAATTTTGAAATACAGGGGATTTCGAATATCCCAGGTATATACGCCACTCTCTGCACGA
TCCGCAGTGATGTATTCCCCTGTGCGTGAATCCGTGATCATGGCAGTTGATCGATGTGTA
ATACGAACAACCACACGGTAGATCAACTCGCCTCCTGCGAATGCTCTTCTTCTTCTTCTG
GGGGAGCGATGTTTTCGCGACCGGAATAGAGTGGTTCCTCGAGTGTGATGAAGACTGCAT
>KJ000564
TTAAGGACCTGGGTTTTGAAGACTCTCAAGAAAATCCCAATCTGAGGGCGTAAGCCCGTC
CAGATTTTGAAAGTTAGAAAACACTTGTGAAGTCCCAGGGCTTTCCGCAGGTTGTGGTTG
AACTGTATTTGAATCGTTATGATGTCGTGCTGTGTTAGGAAGGGCCTGCTGTCGTGTTTC
AAAATTTTGAAATACAGGGGATTTCGAATTTCCCAGATATATACGCCACTCTCTGCTCGA
TCCACAGTGATGTATTCCCCTGTGCGTGAATCCGTGATCATGGCAGTTGATCGATAGATA
ATACGAACAACCACACGGTAGATCAACTCGCCTCCTGCGAATGCTCTTCTTCTTCTTCTG
GGGGAGCGATGTTTTCGCGACCGGAATAGAGTGGTTCTTCGAGTGTGAAGAAGACTGCAT
>KF571461
TTAAGGACCTGGGTTTTGAAGACTCTCAAGAAAATCCCAATCTGAGGGCGTAAGCCCGTC
CAGATTTTGAAAGTTAGAAAACACTTGTGAAGTCCCAGGGCTTTCCGCAGGTTGTGGTTG
AACTGTATTTGAATCGTTATTATGTCGTGCTGTGTTAGGAAGGGCCTGCTGTCGTGTTTC
AAAATTTTGAAATACAGGGGATTTCGAATTTCCCAGGTATATACGCCACTCTCTGCTCGA
TCCACAGTGATGTATTCCCCTGTGCGTGAATCCGTGATCATGGCAGTTGATCGATAGATA
ATACGAACAACCACACGGTAGATCAACTCGCCTCCTGCGAATGCTCTTCTTCTTCTTCTG
GGGGAGCGATGTTTTCGCGACCGGAATAGAGTGGTTCTTCGAGTGTGAAGAAGACTGCAT
>KC960492
TTAAGGACCTGGGTTTTGAAGACTCTCAAGAAAATCCCAATCTGAGGGCGTAAGCCCGTC
CAGATTTTGAAAGTTAGAAAACACTTGTGAAGTCCCAGGGCTTTCCGCAGGTTGTGGTTG
AACTGTATTTGAATCTTGATTATGTCGTGCTGTGTTAGGAAGGGCCTGCTGTCGTGTTTC
AAAATTTTGAAATACAGGGGATTTCGAATTTCCCAGGTATATACGCCACTCTCTGCTCGA
TCCGCAGTGATGTATTCCCCTGTGCGTGAATCCGTGATCATGGCAGTTGATCGATATGTA
ATACGAACAACCACACGGTAGATCAACTCGCCTCCTGCGAATGCTCTTCTTCTTCTTCTG
GGAGAGCGATGTTTTCGCGACCGGAATAGAGTGGTTCTTCGAGTGTGATGAAGACTGCAT
>NC_004611
TTAAGGACCTGGGTTTTGAAGACTCTCAAGAAAATCCCAATCTGAGGGCGTAAGCCCGTC
CAGATTTTGAAAGTTAGAAAACACTTGTGAAGTCCCAGGGCTTTCCGCAGGTTGTGGTTG
AACTGTATTTGAATCTTGATTATGTCGTGCTGTGTTAGGAAGGGCCTGCTGTCGTGTTTC
AAAATTTTGAAATACAGGGGATTTCGAATTTCCCAGGTATATACGCCACTCTCTGCTCGA
TCCGCAGTGATGTATTCCCCTGTGCGTGAATCCGTGATCATGGCAGTTGATCGATATGTA
ATACGAACAACCACACGGTAGATCAACTCGCCTCCTGCGAATGCTCTTCTTCTTCTTCTG
GGAGAGCGATGTTTTCGCGACCGGAATAGAGTGGTTCTTCGAGTGTGATGAAGACTGCAT
>HG316125
TTAAGGACCTGGGTTTTGAAGACTCTCAAGAAAATCCCAATCTGAGGGCGTAAGCCCGTC
CAGATTTTGAAAGTTAGAAAACACTTGTGAAGTCCCAGGGCTTTCCGCAGGTTGTGGTTG
AACTGTATTTGAATCTTGATTATGTCGTGCTGTGTTAGGAAGGGCCTGCTGTCGTGTTTC
AAAATTTTGAAATACAGGGGATTTCGAATTTCCCAGGTATATACGCCACTCTCTGCTCGA
TCCGCAGTGATGTATTCCCCTGTGCGTGAATCCGTGATCATGGCAGTTGATCGATATGTA
ATACGAACAACCACACGGTAGATCAACTCGCCTCCTGCGAATGCTCTTCTTCTTCTTCTG
GGAGAGCGATGTTTTCGCGACCGGAATAGAGTGGTTCTTCGAGTGTGATGAAGACTGCAT
>FN435310
TTAAGGACCTGGGTTTTGAAGACTCTCAAGAAAATCCCAATCTGAGGGCGTAAGCCCGTC
CAGATTTTGAAAGTTAGAAAACACTTGTGAAGTCCCAGGGCTTTCCGCAGGTTGTGGTTG
AACTGTATTTGAATCTTGATTATGTCGTGCTGTGTTAGGAAGGGCCTGCTGTCGTGTTTC
AAAATTTTGAAATACAGGGGATTTCGAATTTCCCAGGTATATACGCCACTCTCTGCTCGA
TCCGCAGTGATGTATTCCCCTGTGCGTGAATCCGTGATCATGGCAGTTGATCGATATGTA
ATACGAACAACCACACGGTAGATCAACTCGCCTCCTGCGAATGCTCTTCTTCTTCTTCTG
GGAGAGCGATGTTTTCGCGACCGGAATAGAGTGGTTCTTCGAGTGTGATGAAGACTGCAT
>AM258977
CTAAGGACCTGGGTTCTGAAGACTCTCAAGAAAATCCCAATCTGAGGGCGTAAGCCCGTC
CAGATTTTGAAAGTTAGAAAACACTTGTGAAGTCCCAGGGCTTTCCGCAGGTTGTGGTTG
AACTGTATTTGAATCTTGATTATGTCGTGCTGTGTTAAGAAGGGTCTGCTGTCGTGTTTC
AAAATTTTGAAATACAGGGGATTTCGAATTTCCCAGGTATATACGCCACTCTCTGCTCGA
TCCGCAGTGATGTATTCCCCTGTGCGTGAATCCGTGATCATGGCAGTTGATTGATATGTA
ATACGAACAACCACACGGTAGATCAACTCGCCTCCTGCGAATGCTCTTCTTCTTCTTCTG
GGGGAGCGATGTTTTCGCGACCGGAATAGAGTGGTTCTTCGAGTGTGATGAAGACTGCAT
>EF068246
TTAAGGACCTGGGTTTTGAAGACTCTCAAGAAAATCCCAATCTGAGGGCGTAAGCCCGTC
CAGATTTGGAAAGTTAGAAAACACTTGTGAAGCCCCAGTGCTTTCCGCAGGTTGTGGTTG
AATTGTATTTGAACTTTGATTATGTCGTGCTGTGTTAGGAAGGGCCTGCTGTCGTGTTTC
AAAATTTTGAAATAGAGGGGATTTCGAATTTCCCAGGTATATACGCCACTCTCTGCTCGA
TCCGCAGTGATGTATTCCCCTGTGCGTGAATCCGTGATCATGGCAGTTTATCGACACGTA
ATACGAACAACCACACGGAAGATCAACTCGCCTCCTGCGAATGCTCTTCTTCTTCTTCTG
CGGGAGCGATGTTTTCGCGACCGGAATAGAGTGGTTCTTTGAGTGTGATGAAGACTGCAT
>KF551580
TTAAGGACCTGGGTTTTGAAGACTCTCAAGAAAATCCCAATCGGAGGGCGTAAGCCCGTC
CAGATTTGGAAAGTTAGAAAACACTTGTGAAGCCCCAGTGCTTTCCGCAGGTTGTGGTTG
AATTGTATTTGAACTTTGATTATGTCGTGCTGTGTTAGGAAGGGCCTGCTGTCGTGTTTC
AAAATCTTGAAATACAGGGGRTTTCGAATTTCCCAGATATATACGCCACTCTCTGCTCGA
TCCGCAGTGATGTATTCCCCTGTGCGTGAATCCGTGATCATGGCAGTTGATCGATACGTA
ATACGAACAACCACACGGAAGATCAACTCGCCTCCTGCGAATGCTCTTCTTCTTCTTCTG
CGGGAGCGATGTTTTCGCGAGCGGAATAGAGTGGTTCTTCGAGTGTGATGAAGACTGCAT
>AY428769
TTAAGGACCTGGGTTTTGAAGACTCTCAAGAAAATCCCAATCTGAGGGCGTAAGCCCGTC
CAGATTTGGAAAGTTAGAAAACACTTGTGAAGCCCCAGTGCTTTCCGCAGGTTGTGGTTG
AATTGTATTTGAATCTTGATTATGTCGTGCTGTGTTAGGAAGGGCCTGCTGTCGTGTTTC
AAAATTTTGAAATACAGGGGATTTCGAATTTCCCAGGTATATACGCCACTCTCTGCTCGA
TCCGCAGTGATGTATTCCCCTGTGCGTGAATCCGTGATCATGGCAGTTGATTGATACGTA
ATACGAACAACCACACGGAAGATCAACTCGCCTCCTGCGAATGCTCTTCTTCTTCTTCTG
GGGGAGCGATGTTTTCGCGACCGGAATAGAGTGGTTCTTCGAGTGTGATGAAGACTGCAT
>HQ658479
TTAAGGACCTGGGTTTTGAAGACTCTCAAGAAAATCCCAATCTGAGGGCGTAAGCCCGTC
CAGATTTGGAAAGTTAGAAAACACTTGTGAAGCCCCAGGGCTTTCCGCAGGTTGTGGTTG
AATTGTATTTGAATCTTGATTATGTCGTGCTGTGTTAGGAAGGGCCTGCTGTCGTGTTTC
AAAATTTTGAAATACAGGGGATTTCGAATTTCCCAGGTATATACGCCACTCTCTGCTCGA
TCCGCAGTGATGTATTCCCCTGTGCGTGAATCCGTGATCATGGCAGTTGATCGATACGTA
ATACGAACAACCACACGGAAGATCAACTCGCCTCCTGCGAATGCTCTTCTTCTTCTTCTG
GGGGAGCGATGTTTTCGCGACCGGAATAGAGTGGTTCTTCGAGTGTGATGAAGACTGCAT
>EU309045
TTAAGGACCTGGGTTTTGAAGACTCTCAAGAAAATCCCAATCTGAGGGCGTAAGCCCGTC
CAGATTTGGAAAGTTAGAAAACACTTGTGAAGCCCCAGGGCTTTCCGCAGGTTGTGGTTG
AATTGTATTTGAATCTTGATTATGTCGTGCTGTGTTAGGAAGGGCCTGCTGTCGTGTTTC
AAAATTTTGAAATACAGGGGATTTCGAATTTCCCAGGTATATACGCCACTCTCTGCTCGA
TCCGCAGTGATGTATTCCCCTGTGCGTGAATCCGTGATCATGGCAGTTGATCGATACGTA
ATACGAACAACCACACGGAAGATCAACTCGCCTCCTGCGAATGCTCTTCTTCTTCTTCTG
GGGGAGCGATGTTTTCGCGACCGGAATAGAGTGGTTCTTCGAGTGTGATGAAGACTGCAT
>KP178727
TTAAGTACCTGGGTTTTGAAGACTCTCAAGAAAATCCCAATCTGAGGGCGTAAGCCCGTC
CAGATTTGGAAAGTTAGAAAACACTTGTGAAGCCCCAGGGCTTTCCGCAGGTTGTGGTTG
AATTGTATTTGAATCTTGATTATGTCGTGCTCTCTTAGGAAGGGCCTGCTGTGGTGTTTC
AAAATTTTGAAATACAGGGGATTTCGAATTTCCCAGGTATATACGCCACTCTCTGCTCGA
TCCGCAGTGATGTATTCCCCTGTGCGTGAATCCGTGATCATGGCAGTTGATCGACACGTA
ATAAGAACAACCACACGGAAGATCAACTCGCCTCCTGCGAATGCTCTTCTTCTTCTTCTG
GGGGAGCGATGTTTTCGCGACCGGAATAGAGTGGTTCCTCGAGTGTGATGAAGACTGCAT
>AJ875157
TTAAGTACCTGGGTTTTGAAGACTCTCAAGAAAATCCCAATCTGAGGGCGTAAGCCCGTC
CAGATTTGGAAAGTTAGAAAACACTTGTGAAGCCCCAGGGCTTTCCGCAGGTTGTGGTTG
AATTGTATTTGAATCTTGATTATGTCGTGCTCTCTTAGGAAGGGCCTGCTGTGGTGTTTC
AAAATTTTGAAATACAGGGGATTTCGAATTTCCCAGGTATATACGCCACTCTCTGCTCGA
TCCGCAGTGATGTATTCCCCTGTGCGTGAATCCGTGATCATGGCAGTTGATCGACACGTA
ATAAGAACAACCACACGGAAGATCAACTCGCCTCCTGCGAATGCTCTTCTTCTTCTTCTG
GGGGAGCGATGTTTTCGCGACCGGAATAGAGTGGTTCCTCGAGTGTGATGAAGACTGCAT
>KM383741
TTAAGTACCTGGGTTTTGAAGACTCTCAAGAAAATCCCAATCTGAGGGCGTAAGCCCGTC
CAGATTTGGAAAGTTAGAAAACACTTGTGAAGCCCCAGGGCTTTCCGCAGGTTGTGGTTG
AATTGTATTTGAATCTTGATTATGTCGTGCTGTCTTAGGAAGGGCCTGCTGTGGTGTTTC
AAAATTTTGAAATACAGGGGATTTCGAATTTCCCAGGTATATACGCCACTCTCTGCTCGA
TCCGCAGTGATGTATTCCCCTGTGCGTGAATCCGTGATCATGGCAGTTGATTGACACGTA
ATAAGAACAACCACACGGAAGATCAACTCGCCTCCTGCGAATGCTCTTCTTCTTCTTCTG
GGGGAGCGATGTCTTCGCGACCGGAATAGAGTGGTTCTTCGAGTGTGATGAAGACTGCAT
>KM383743
TTAAGTACCTGGGTTTTGAATACTCTCAAGAAAATCCCAATCTGAGGGCGTAAGCCCGTC
CAGATATGGAAAGTTAGAAAACACTTGTGAATGCCCAGGGCTTTCCGCAAGTTGTGGTTG
AATTGTATTTGAATCTTGATTATGTCGTGCTGTCTTAGGAAGGGCCTGCTGTGGTGTTTC
AAAATTTTGAAATACAGGGGATTTCGAATTTCCCAGGTATATACGCCACTCTCTGCTCGA
TCCGCAGTGATGTATTCCCCTGTGCGTGAATCCGTGATCATGGCAGTTGATCGACACGTA
ATAAGAACAACCACACGGAAGATCAACTCGCCTCCTGCGAATGCTCTTCTTCTTCTTCTG
GGGGAGCGATGTTTTCGCGACCGGAATAGAGTGGTTCTTCGAGTGTGATGAAGACTGCAT
>KM383739
TTAAGTACCTGGGTTTTGAAGACTCTCAAGAAAATCCCAATCTGAGGGCGTAAGCCCGTC
CAGATTTGGAAAGTTAGAAAACACTTGTGAATGCCCAGGGCTTTCCGCAAGTTGTGGTTG
AATTGTATTTGAATCTTGATTATGTCGTGCTGTCTTAGGAAGGGCCTGCTGTGGTGTTTC
AAAATTTTGAAATACAGGGGATTTCGAATTTCCCAGGTATATACGCCACTCTCTGCTCGA
TCCGCAGTGATGTATTCCCCTGTGCGTGAATCCGTGATCATGACAGTTGATCGACACGTA
ATAAGAACAACCACACGGAAGATCAACTCGCCTCCTGCGAATGCTCTTCTTCTTCTTCTG
GGGGAGCGATGTTTTCGCGACCGGAATAGAGTGGTTCTTCGAGTGTGATGAAGACTGCAT
>KM383742
TTAAGTACCTGGGTTTTGAAGACTCTCAAGAAAATCCCAATCTGAGGGCGTAAGCCCGTC
CAGATTTGGAAAGTTAGAAAACACTTGTGAACTTCCAGGGCTTTCCGCAGGTTGTGGTTG
AATTGTATTTGAATCTTGATTATGTCGTGCTCTCTGAGGAAGGGCCTGCTGTGGTGTTTC
AAAATTCTGAAATACAGGGGATTTCGAATTTCCCAGGTATATACGCCACTCTCTGCTCGA
TCCGCAGTGATGTATTCCCCTGTGCGTGAATCCGTGATCATGGCAGTTGATCGATACGTA
ATACGAACAACCACAGGGAAGATCAACTCGCCTCCTGCGAATGCTCTTCTTCTTCTTCTG
GGGGAGCGATGTTTTCGCGACCGGAATAGAGTGGTTCTTCGAGTGTGATGAAGACTGCAT
>LN845964
TTAAGGACCTGGGTTTTGAAGCCTCTCAAGAAAATCCCAATCTGAGGGCGTAAGCCCGTC
CAGATTTTGAAAGTTAGAAAACACTTGTGAAGTCCCAGGGCTTTCCGCAGGTTGTGGTTG
AATTGGATTTGAATCGTGATGATGTCGTGCTGTGTTAGGAAGGGCCTGCTGTGGTGTTGC
AAAATTTTGAAAAACAGGGGATTTCGGATTTCCCAGGTATATACGCCACTCTCTGCTCGA
TCCGCAGTGATGTATTCCCCTGTGCGTGAATCCGTGATCATGGCAGTTGATCGATATATA
ATACGAACAACCACACGGCAGATCAACTCGCCTCCTGCGAATGCTCTTCTTCTTCTTCTG
AGGGAGCGATGTTTTCGCGACCGGAATAGAGTGGTTCTTCGAGTGTGATGAAGACTGCAT
>LN845962
TTAAGGACCTGGGTTTTGAAGCCTCTCAAGAAAATCCCAATCTGAGGGCGTAAGCCCGTC
CAGATTTTGAAAGTTAGAAAACACTTGTGAAGTCCCAGGGCTTTCCGCAGGTTGTGGTTG
AATTGGATTTGAATCGTGATGATGTCGTGCTGTGTTAGGAAGGGCCTGCTGTGGTGTTGC
AAAATTTTGAAATACAGGGGATTTCGGATTTCCCAGGTATATACGCCACTCTCTGCTCGA
TCCGCAGTGATGTATTCCCCTGTGCGTGAATCCGTGATCATGGCAGTTGATCGATATATA
ATACGAACAACCACACGGCAGATCAACTCGCCTCCTGCGAATGCTCTTCTTCTTCTTCTG
AGGGAGCGATGTTTTCGCGACCGGAATAGAGTGGTTCTTCGAGTGTGATGAAGACTGCAT
>EF620534
TTAAGGACCTGGGTTTTGAAGACTCTCAAGAAAATCCCAATCTGAGGGCGTAAGCCGTGC
CAGATTTTGAAAGTTAGAAAACACTTGTGAAGTCCCAGGGCTTTCCGCAGGTTGTGGTTG
AATTGTATTTGAATCTTGATGATGTCGTGCTGTGTTAGGAAGGGCCTGCTGTGGTGTTGC
AAAATTTTGAAATACAGGGGATTTCGAATTTCCCAGGTATATACGCCACTCTCTGCTCGA
TCCGCAGTGATGTATTCCCCTGTGCGTGAATCCGTGATCATGGCAGTTGATCGATATATA
ATACGAACAACCACACGGCAGATCAACTCGCCTCCTGCGAATGCTCTTCTTCTTCTTCTG
TGGGAGCGATGTTTTCGCGACCGGAATAGAGTGGTTCTTCGAGTGTGATGAAGACTGCAT
>AF448058
TTAAGGACCTGGGTTTTGAAGACTCTCAAGAAAATCCCAATCTGAGGGCGTAAGCCCGTC
CAGATTTTGAAAGTTAGAAAACACTTGTGAAGTCCTAGGGCTTTCCGCAGGTTGTGGTTG
AATTGTATTTGAATCTTGATGATGTCGTGCTGTGTTAGGAAGGGCCTGCTGTGGTGTTGC
AAAATTTTGAAATACAGGGGATTTCGAATTTCCCAGGTATATACGCCACTCTCTGCTCGA
TCCGCAGTGATGTATTCCCCTGTGCGTGAATCCGTGATCATGGCAGTTGATCGATATATA
ATACGAACAACCACACGGCAGATCAACTCGCCTCCTGCGAATGCTCTTCTTCTTCTTCTG
GGGGAGCGATGTTTTCGCGACCTGAATAGAGTGGTTCTTCGAGTGTGATGAAGACTGCAT
>KP235541
TTAAGGACCTGGGTTTTGAAGACTCTCAAGAAAATCCCAATCTGAGGGCGTAAGCCCGTC
CAGATTTTGAAAGTTAGAAAACACTTGTGAAGTCCCAGGGCTTTCCGCAGGTTGTGGTTG
AATTGTATTTGAATCTTGATTATGTCGTGCTGTGTTAGGAAGGGCCTGCTGTCGTGTTGC
AAAATTTTGAAATACAGGGGATTTCGAATTTCCCATGTATATACGCCACTCTCTGCTCGA
TCCGCAGTGATGTATTCCCCTGTGCGTGAATCCGTGATCATGGCAGTTGATCGATATGTA
ATACGAACAACCACACGGCAGATCAACTCGCCTCCTGCGAATGCTCTTCTTCTTCTTCTG
GGGGAGCGATATTTCCGCGACCGGAATAGAGTGGTTCTTCGAGTGTGATGAAGACTGCAT
>HM007120
TTAAGGACCTGGGTTTTGAAGACTCTCAAGAAAATCCCAATCTGAGGGCGTAAGCCCGTC
CAGATTTTGAAAGTTAGAAAACACTTGTGAAGTCCCAGGGCTTTCCGCAGGTTGTGGTTG
AATTGTATTTGAATCTTGATTATGTCGTGCTGTGTTAGGAAGGGCCTGCTGTCGTGTTGC
AAAATTTTGAAATACAGGGGATTTCGAATTTCCCATGTATATACGCCACTCTCTGCTCGA
TCCGCAGTGATGTATTCCCCTGTGCGTGAATCCGTGATCATGGCAGTTGATCGATATGTA
ATACGAACAACCACACGGCAGATCAACTCGCCTCCTGCGAATGCTCTTCTTCTTCTTCTG
GGGGAGCGATATTTCCGCGACCGGAATAGAGTGGTTCTTCGAGTGTGATGAAGACTGCAT
>KP235542
TTAAGGACCTGGGTTTTGAAGACTCTCAAGAAAATCCCAATCTGAGGGCGTAAGCCCGTC
CAGATTTTGAAAGTTAGAAAACACTTGTGAAGTCCCAGGGCTTTCCGCAGGTTGTGGTTG
AATTGTATTTGAATCTTGATTATGTCGTGCTGTGTTAGGAAGGGCCTGCTGTCGTGTTGC
AAAATTTTGAAATACAGGGGATTTCGAATTTCCCATGTATATACGCCACTCTCTGCTCGA
TCCGCAGTGATGTATTCCCCTGTGCGTGAATCCGTGATCATGGCAGTTGATCGATATGTA
ATACGAACAACCACACGGCAGATCAACTCGCCTCCTGCGAATGCTCTTCTTCTTCTTCTG
GGGGAGCGATATTTCCGCGACCGGAATAGAGTGGTTCTTCGAGTGTGATGAAGACTGCAT
>KP235540
TTAAGGACCTGGGTTTTGAAGACTCTCAAGAAAATCCCTTTCTGAGGGCGTAAGCCCGTC
CAGATTTTGAAAGTTAGAAAACACTTGTGAAGTCCCAGGGCTTTCCGCAGGTTGTGGTTG
AATTGTATTTGAATCTTGATTATGTCGTGCTGTGTTAGGAAGGGCCTGCTGTCGTGTTGC
AAAATTTTGAAATACAGGGGATTTCGAATTTCCCATGTATATACGCCACTCTCTGCTCGA
TCCGCAGTGATGTATTCCCCTGTGCGTGAATCCGTGATCATGGCAGTTGATCGATATGTA
ATACGAACAACCACACGGCAGATCAACTCGCCTCCTGCGAATGCTCTTCTTCTTCTTCTG
GGGGAGCGATATTTCCGCGACCGGAATAGAGTGGTTCTTCGAGTGTGATGAAGACTGCAT
>HM159454
TTAAGGACCTGGGTTTTGAAGACTCTCAAGAAAATCCCAATCTGAGGGCGTAAGCCCGTC
CAGATTTTGAAAGTTAGAAAACACTTGTGAAGTCCCAGGGCTTTCCGCAGGTTGTGGTTG
AATTGTATTTGAACCTTGATTATGTCGTGCTGTGTTAGGAAGGGCCTGCTGTCGTGTTGC
AAAATTTTGAAATACAGGGGATTTCGAATTTCCCAGGTATATACGCCACTCTCTGCTCGA
TCCGCAGTGATGTATTCCCCTGTGCGTGAATCCGTGATCATGGCAGTTGATCGATATGTA
ATACGAACAACCACACGGCAGATCAACTCGCCTCCTGCGAATGCTCTTCTTCTTCTTCTG
GGGGAGCGATGTTTTCGCGACCGGAATAGAGTGGTTCTTCGAGTGTGATGAAGACTGCAT
>KC874505
TTAAGGACCTGGGTTTTGAAGACTCTCAAGAAAATCCCAATCTGAGGGCGTAAGCCCGTC
CAGATTTTGAAAGTTAGAAAACACTTGTGAAGTCCCAGGGCTTTCCGCAGGTTGTGGTTG
AATTGTATTTGAATCTTGATTATGTCGTGCTGTCTTAGGAAGGGCCTGCTGTTGTGTTTC
AAAATTTTGAAATACAGGGGATTTCGAATTTCCCAGGTATATACGCCACTCTCTGCTCGA
TCCGCAGTGATGTATTCCCCTGTGCGTGAATCCGTGATCATGGCAGTTGATCGATATATA
ATAGGAACAACCACACGGCAGATCAACTCGCCTCCTGCGAATGCTCTTCTTCTTCTTCAG
GGGGAGCGATGTTTTCGCGACCGGAATAGAGTGGTTCTTCGAGTGTGATGAAGACTGCAT
>KC874504
TTAAGGACCTGGGTTTTGAAGACTCTTAAGAAAATCCCAATCTGAGGGCGTAAGCCCGTC
CAGATTTTGAAAGTTAGAAAACACTTGTGAAGTCCCAGGGCTTTCCGCAGGTTGTGGTTG
AATTGTATTTGAATCTTGATTATGTCGTGCTGTCTTAGGAATGGCCTGCTGTTGTGTTTC
AAAATTTTGAAATATAGGGGATTTCGTATTTCCCAGGTATATACGCCACTCTCTGCTCGA
TCCGCAGTGATGTATTCCCCTGTGCGTGAATCCGTGATCATGGCAGTTGATCGATAAATA
ATAGGAACAACCACACGGCAGATCAACTCGCCTCCTGCGAATGCTCTTCTTCTTCTTCAG
GGGGAGCGATGTTTTCGCGACCGGAATAGAGTGGTTCTTCGAGTGTGATGAAGACTGCAT
>JN129254
TTAAGGACCTGGGTTTTGAAGACTCTCAAGAAAATCCCAATCTGAGGGCGTAAGCCCGTC
CAGATTTTGAAAGTTAGAAAACACTTGTGAAGTCCCAGGGCTTTCCGCAGGTTGTGGTTG
AACTGTATTTGAATCTTGATTATGTCGTGCTGTGTTAGGAAGGGCCTGCTGTCGTGTTTC
AAAATTTTGAAATACAGGGGATTTCGAATTTCCCAGGTATATACGCCACTCTCTGCTCGA
TCCGCAGTGATGTATTCCCCTGTGCGTGAATCCGTGATCATGGCAGTTGATCGATATATA
ATACGAACAACCACACGGCAGATCAACTCGCCTCCTGCGAATGCTCTTCTTCTTCTTCTG
GGGGAGCGATGTTCTCGCGACCGGAATAGAGTGGTTCTTCGAGTGTGATGAAGACTGCAT
>DQ169056
TTAAGGACCTGGGTTTTGAAGACTCTCAAGAAAATCCCAATCTGAGGGCGTAAGCCCGTC
CAGATGTTGAAAGTTAGAAAACACTTGTGAAGTCCCAGGGCTTTCCGCAGGTTGTGGTTG
AACTGTATTTGAATCTTGATTATGTCGTGCTGTGTTAGGAAGGGCCTGCTGTCGTGTTTC
AAAATTTTGAAATACAGGGGATTTCGAATTTCCCAGGTATATACGCCACTCTCTGCTCGA
TCCGCAGTGATGTATTCCCCTGTGCGTGAATCCGTGATCATGGCAGTTGATCGATATATA
ATAGGAACAACCACACGGCAGATCAACTCGCCTCCTGCGAATGCTCTTCTTCTTCTTCTG
GGGGAGCGATGTTCTCGCGACCGGAATAGAGTGGTTCTTCGAGTGTGATGAAGACTGCAT
>KP195259
TTAAGCACCTGGGTTTTGAAGACTCTCAAGAAAATCCCAATCTGAGGGCGTAAGCCCGTC
CAGATTTTGAAAGTTAGAAAACACTTGTGAAGTCCCAGGGCTTTCCGCAGGTTGTGGTTG
AATTGTATTTGAATCTTGATTATGTCGTGGTGTGTTAGGAAGGGCCTGCTGTCGTGTTGC
AAAATTTTGAAATACAGGGGATTTCGAATTACCCAGGTATATACGCCACTCTCTGCTCGA
TCCGCAGTGATGTATTCCCCTGTGCGTGAATCCGTGATCATGGCAGTTGATCGATATGTA
ATACGAACAACCACACGGCAGATCAACTCTCCTCCTGCGGATGCTCTTCCTCTTCTTCTG
TGGGAGCGATGTTTTCGCGACCGGAATAGAGTGGTTCCTCGAGTGTGATGAAGACTGCAT
>AF448059
TTAAGCACCTGGGTTTTGAAGACTCTCAAGAAAATCCCAATCTGAGGGCGTAAGCCCGTC
CAGATTTTGAAAGTTAGAAAACACTTGTGAAGTCCCAGGGCTTTCCGCAGGTTGTGGTTG
AATTGTATTTGAATCTTGATTATGTCGTGGTGTGTTAGGAAGGGCCTGCTGTCGTGTTGC
AAAATTTTGAAATACAGGGGATTTCGAATTACCCAGGTATATACGCCACTCTCTGCTCGA
TCCGCAGTGATGTATTCCCCTGTGCGTGAATCCGTGATCATGGCAGTTGATCGATATGTA
ATACGAACAACCACACGGCAGATCAACTCTCCTCCTGCGGATGCTCTTCCTCTTCTTCTG
TGGGAGCGATGTTTTCGCGACCGGAATAGAGTGGTTCCTCGAGTGTGATGAAGACTGCAT
>KP178728
TTAAGCACCTGGGTTTTGAAGACTCTCAAGAAAATCCCAATCTGAGGGCGTAAGCCCGTC
CAGATTTTGAAAGTTAGAAAACACTTGTGAAGTCCCAGGGCTTTCCGCAGGTTGTGGTTG
AATTGTATTTGAATCTTGATTATGTCGTGGTGTGTTAGGAAGGGCCTGCTGTCGTGTTGC
AAAATTTTGAAATACAGGGGATTTCGAATTACCCAGGTATATACGCCACTCTCTGCTCGA
TCCGCAGTGATGTATTCCCCTGTGCGTGAATCCGTGATCATGGCAGTTGATCGATATGTA
ATACGAACAACCACACGGCAGATCAACTCTCCTCCTGCGGATGCTCTTCCTCTTCTTCTG
TGGGAGCGATGTTTTCGCGACCGGAATAGAGTGGTTCCTCGAGTGTGATGAAGACTGCAT
>KP178729
CTAAGGACCTGGGTTTTGAAGACTTTCAAGAAAATCCCAATCTGAGGGCGTAAGCCCGTC
CAGATTTTGAAAGTTAGAAAACACTTGTGAAGTCCCAGGGCTTTCCGCAGGTTGTGGTTG
AATTGTATTTGAATCTTGATGATGTCGTGTTGTGTTAGGAAGGGCCTGCTGTCGTGCTTC
AAAATTTTGAAATACAGGGGATTTCGAATTTCCCAGGTATATACGCCACTCTCTGCTCGA
TCCGCAGTGATGTACTCCCCTGTGCGTGAATCCGTGATCATGGCAGTTGATCGATATGTA
ATACGAACAACCACACGGCAGATCAACTCGCCTCCTGCGAATGCTCTTCTTCTGCTTCTG
TGGGAGCGATGTTTTCGCGACCGGAATAGAGTGGTTCCTCGAGTGTGATGAAGACTGCAT
>KF551582
TTAAGGACCTGGGTTCTGAAAACTCTCAAGAAACGCCCAGTCTGAGGGCGTAAGCCCGTC
CAGATCTGGAATGTTAGAAAACACTTGTGAAGCCCCAGTGCTTCCCTCAGGTTGTGGTTG
AACTGTATTTGGACTGTTATAATGTCGTGGTTCGTTAGGCAAGGTCTCTCGTCGTGTTTC
AAAATTTTGAAATACAGGGGATTTGGAACGTCCCAGATAAACACGCCACTCTCTGCTCGA
TCCGCAGTGATGTATTCCCCTGTGCGTGAATCCGTGATCATGGCAGTTGATCGATATGTA
ATACGAACAACCACACTGAAGATCAACTCGTCTCCTGCGGATGTTCTTCTTCCTCTTGTG
TGGGAGCGACGTTTTCGCGACCGGAATAGAGTGGCCCTTCGAGTGTAATGAAGACTGCAT
>KF551576
CTAAGGACCTGGGTTTTGAAGACTCTCAAGAAAATCCCAATCTGAGGGCGTAAGCCCGTC
CAGATTTTGAAAGTTAGAAAACACTTGTGAAGTCCCAGGGCTTTCCGCAGGTTGTGGTTG
AATTGTATTTGAATCTTGATGATGTCGTGTTGTGTTAGGAAGGGCCTGCTGTCGTGTTTC
AAAATTTTGAAATACAGGGGATTTCGAATTTCCCAGGTATATACGCCACTCTCTGCTCGA
TCCGCAGTGATGTACTCCCCTGTGCGTGAATCCGTGATCATGGCAGTTGATTGACATGTA
ATACGAACAACCGCACTGCAAATCAACTCGCCTCCTGCGGATGTTCTTCTTGTTCTTCTG
GGGGAGCGACGTTTTCGCGACCGGAATAGAGTGGCCCCTCGAGTGTAATGAAGACTGCAT
>AY286316
CTAAGGACCTGTGTTTTGAAGACTCTCAAGAAAATCCCAATCTGAGGGCGTAAGCCCGTC
CAGATTTTGAAAGTTAGAAAACACTTGTGAAGTCCCAGGGCTTTCCGCAGGTTGTGGTTG
AATTGTATTTGAATATTGATGATGTCGTGCTGTCTTAGGAAGGGTCTGCTGTTGTGTTTC
AAAATTTTGAAATACAGGGGATTTCGAATTTCCCAGGTATATACGCCACTCTCTGCTCGA
TCCGCAGTGATGGACTCCCCTGTGCGTGAATCCGTGATCATGGCAGTTGATCGATATGTA
ATACGTACACCCACACTGCAGATCAACTCGCCTCCTGCGAATGCTCTTCTTCTTCTTCTG
TGGGAGCGATGTTTTCGCGACCGGAATAGAGTGGTTCTTCGAGTGTGATAAAGACTGCAT
>KF551587
CTAAGGACCTGTGTTTTGAAGACTCTCAAGAAAATCCCAATCTGAGGGCGTAAGCCCGTC
CAGATTTTGAAAGTTAGAAAACACTTGTGAAGTCCCAGGGCTTTCCGCAGGTTGTGGTTG
AATTGTATTTGAATATTGATGATGTCGTGCTGTCTTAGGAAGGGTCTGCTGTTGTGTTTC
AAAATTTTGAAATACAGGGGATTTCGAATTTCCCAGGTATATACGCCACTCTCTGCTCGA
TCCGCAGTGATGGACTCCCCTGTGCGTGAATCCGTGATCATGGCAGTTGATCGATATGTA
ATACGTACACCCACACTGCAGATCAACTCGCCTCCTGCGAATGCTCTTCTTCTTCTTCTG
TGGGAGCGATGTTTTCGCGACCGGAATAGAGTGGTTCTTCGAGTGTGATAAAGACTGCAT
>KP641673
CTAAGGACCTGTGTTTTGAAGACTCTCAAGAAAATCCCAATCTGAGGGCGTAAGCCCGTC
CAGATTTTGAAAGTTAGAAAACACTTGTGAAGTCCCAGGGCTTTCCGCAGGTTGTGGTTG
AATTGTATTTGAATATTGATGATGTCGTGCTGTCTTAGGAAGGGTCTGCTGTTGTGTTTC
AAAATTTTGAAATACAGGGGATTTCGAATTTCCCAGGTATGTACGCCACTCTCTGCTCGA
TCCGCAGTGATGGACTCCCCTGTGCGTGAATCCGTGATCATGGCAGTTGATCGATATGTA
ATACGTACACCCACACTGCAGATCAACTCGCCTCCTGCGAATGCTCTTCTTCTTCTTCTG
TGGGAGCGATGTTTTCGCGACCGGAATAGAGTGGTTCTTCGAGTGTGATAAAGACTGCAT
>KC874509
CTAAGGACCTGTGTTTTGAAGACTCTCAAGAAAATCCCAATCTGAGGGCGTAAGCCCGTC
CAGATTTTGAAAGTTAGAAAACACTTGTGAAGTCCCAGGGCTTTCCGCAGGTTGTGGTTG
AATTGTATTTGAATATTGATGATGTCGTGCTGTCTTAGGAAGGGTCTGCTGTTGTGTTTC
AAAATTTTGAAATACAGGGGATTTCGAATTTCCCAGGTATGTACGCCACTCTCTGCTCGA
TCCGCAGTGATGGACTCCCCTGTGCGTGAATCCGTGATCATGGCAGTTGATCGATATGTA
ATACGTACACCCACACTGCAGATCAACTCGCCTCCTGCGAATGCTCTTCTTCTTCTTCTG
TGGGAGCGATGTTTTCGCGACCGGAATAGAGTGGTTCTTCGAGTGTGATAAAGACTGCAT
>KC874503
CTAAGGACCTGTGTTTTGAAGACTCTCAAGAAAATCCCAATCTGAGGGCGTAAGCCCGTC
CAGATTTTGAAAGTTAGAAAACACTTGTGAAGTCCCAGGGCTTTCCGCAGGTTGTGGTTG
AATTGTATTTGAATATTGATGATGTCGTGCTGTCTTAGGAAGGGTCTGCTGTTGTGTTTC
AAAATTTTGAAATACAGGGGATTTCGAATTTCCCAGGTATATACGCCACTCTCTGCTCGA
TCCGCAGTGATGGACTCCCCTGTGCGTGAATCCGTGATCATGACAGTTGATCGATATGTA
ATACGTACACCCACACTGCAGATCAACTCGCCTCCTGCGAATGCTCTTCTTCTTCTTCTG
TGGGAGCGATGTTTTCGCGACCGGAATAGAGTGGTTCTTCGAGTGTGATAAAGACTGCAT
>KC874508
CTAAGGACCTGTGTTTTGAATACTCTCAAGAAAATCCCAATCTGAGGGCGTAAGCCCGTC
CAGATTTTGAAAGTTAGAAAACACTTGTGAAGTCCCAGGGCTTTCCGCAGGTTGTGGTTG
AATTGTATTTGAATATTGATGATGTCGTGCTGTCTTAGGAAGGGTCTGCTGTTGTGTTTC
AAAATTTTGAAATACAGGGGATTTCGAATTTCCCAGGTATATACGCCACTCTCTGCTCGA
TCCGCAGTGATGGACTCCCCTGTGCGTGAATCCGTGATCATGGCAGTTGATCGATATGTA
ATACGTACACCCACACTGCAGATCAACTCGCCTCCTGCGAATGCTCTTCTTCTTCTTCTG
TGGGAGCGATGTTTTCGCGACCGGAATAGAGTGGTTCTTCGAGTGTGATAAAGACTGCAT
>EF043231
CTAAGGACCTGTGTTTTGAAGACTCTCAAGAAAATCCCAATCTGAGGGCGTAAGCCCGTC
CAGATTTTGAAAGTTAGAAAACACTTGTGAAGTCCCAGGGCTTTCCGCAGGTTGTGGTTG
AATTATATTTGAATACTGATGATGTCGTGCTGTCTTAGGAAGGGTCTGCTGTTGTGTTTC
AAAATTTTGAAATACAGGGGATTTCGAATTTCCCAGGTATATACGCCACTCTCTGCTCGA
TCCGCAGTGATGGACTCCCCTGTGCGTGAATCCGTGATCATGGTAGTTTATGGATATGTA
ATACGTACACCCACACTGCAGATCAACTCGCCTCCTGCGAATGCTCTTCTTCTTCTTCTG
TGGGAGTGATGTTTTCGCGACCGGAATAGAGTGGTTCTTCGAGTGTGATAAAGACTGCAT
>KP793719
CTAAGGACCTGTGTTTTGAAGACTCTCAAGAAAATCCCAATCTGAGGGCGTAAGCCCGTC
CAGATTTTGAAAGTTAGAAAACACTTGTGAAGTCCCAGGGCTTTCCGCAGGTTGTGGTTG
AATTGTATTTGAATATTGATGATGTCGTGCTGTCTTAGGAAGGGTCTGCTGTTGTGTTTC
AAAATTTTGAAATACAGGGGATTTCGAATTTCCCAGGTATATACGCCACTCTCTGCTCGA
TCCGCAGTGATGGACTCCCCTGTGCGTGAATCCGTGATCATGGCAGTGGATCGATATGTA
ATACGTACACCCACACTGCAGATCAACTCGCCTCCTGCGAATGCTCTTCTTCTTCTTCTG
TGGGAGCGATGTTTTCGCGACCGGAATAGAGTGGTTCTTCGACTGTGATAAAGACTGCAT
>EF043230
CTAAGGACCTGTGTTTTGAAGACTCTCAAGAAAATCCCAATCTGAGGGCGTAAGCCCGTC
CAGATTTTGAAAGTTAGAAAACACTTGTGAAGTCCCAGGGCTTTCCGCAGGTTGTGGTTG
AATTGTATTTGAATATTGATGATGTCGTGCTGTCTTAGGAAGGGTCTGCTGTTGTGTTTC
AAAATTTTGAAATACAGGGGATTTCGAATTTCCCAGGTATATACGCCACTCTCTGCTCGA
TCCGCAGTGATGGACTCCCCTGTGCGTGAATCCGTGATCATGGCAGTGGATCGATATGTA
ATACGTACACCCACACTGCAGATCAACTCGCCTCCTGCGAATGCTCTTCTTCTTCTTCTG
TGGGAGCGATGTTTTCGCGACCGGAATAGAGTGGTTCTTCGAGTGTGATAAAGACTGCAT
>KC874506
CTAAGGACCTGTGTTTTGAAGACTCTCAAGAAAATCCCAATCTGAGGGCGTAAGCCCGTC
CAGATTTTGAAAGTTAGAAAACACTTGTGAAGTCCCAGGGCTTTCCGCAGGTTGTGGTTG
AATTGTATTTGAATATTGATGATGTCGTGCTGTCTTAGGAAGGGTCTGCTGTTGTGTTTC
AAAATTTTGAAATACAGGGGATTTCGAATTTCCCAGGTATATACGCCACTCTCTGCTCGA
TCCGCAGTGATGGACTCCCCTGTGCGTGAATCCGTGATCATGGCAGTGGATCGATATGTA
ATACGTACACCCACACTGCAGATCAACTCGCCTCCTGCGAATGCTCTTCTTCTTCTTCTG
TGGGAGCGATGTTTTCTCGACCGGAATAGAGTGGTTCTTCGAGTGTGATAAAGACTGCAT
>HQ597033
CTAAGGACCTGTGTTTTGAAGACTCTCAAGAAAATCCCAATCTGAGGGCGTAAGCCCGTC
CAGATTTTGAAAGTTAGAAAACACTTGTGAAGTCCCAGGGCTTTCCGCAGGTTGTGGTTG
AATTGTATTTGAATATTGATGATGTCGTGCTGTCTTAGGAAGGGTCTGCTGTTGTGTTTC
AAAATTTTGAAATACAGGGGATTTCGAATTTCCCAGGTATAAACGCCACTCTCTGCTCGA
TCCGCAGTGATGGACTCCCCTGTGCGTGAATCCGGGATCATGGAAGTGGATCGATATGTA
AAACGTACACCCACACTGCAAATCAATTCGCCTCCTGCGAATGCTCTTCTTCTTCTTCTG
TGGGAGCGATGTTTTCGCGACCGGAATAGAGTGGTTCTTCGAGTGTGATAAAGACTGCAT
>KP641677
CTAAGGACCTGTGTTTTGAAGACTCTCAAGAAAATCCCAATCTGAGGGCGTAAGCCCGTC
CAGATTTTGAAAGTTAGAAAACACTTGTGAAGTCCCAGGGCTTTCCGCAGGTTGTGGTTG
AATTGTATTTGAATATTGATGATGTCGTGCTGTCTTAGGAAGGGTCTGCTGTTGTGTTTC
AAAATTTTGAAATACAGGGGATTTCGAATTTCCCAGGTATATACGCCACTCTCTGCTCGA
TCCGCAGTGATGGACTCCCCTGTGCGTGAATCCGTGATCATGGCAGTGGATCGAGCAGTA
ATACGTACACCCACACTGCAGATCAACTCGCCTCCTGCGAATGCTCTTCTTCTTCTTCTG
TGGGAGCGATGTTTTCGCGACCGGAATAGAGTGGTTCTTCGAGTGTGATAAAGACTGCAT
>AM850115
CTAAGGACCTGTGTTTTGAAGACTCTCAAGAAAATCCCAATCTGAGGGCGTAAGCCCGTC
CAGATTTTGAAAGTTAGAAAACACTTGTGAAGTCCCAGGGCTTTCCGCAGGTTGTGGTTG
AATTGTATTTGAATATTGATGATGTCGTGCTGTCTTAGGAAGGGTCTGCTGTTGTGTTTC
AAAATTTTGAAATACAGGGGATTTCGAATTTCCCAGGTATATACGCCACTCTCTGCTCGA
TCCGCAGTGATGGACTCCCCTGTGCGTGAATCCGTGATCATGGCAGTGGATCGAGCAGTA
ATACGTACACCCACACTGCAGATCAACTCGCCTCCTGCGAATGCTCTTCTTCTTCTTCTG
TGGGAGCGATGTTTTCGCGACCGGAATAGAGTGGTTCTTCGAGTGTGATAAAGACTGCAT
>KP641675
CTAAGGACCTGTGTTTTGAAGACTCTCAAGAAAATCCCAATCTGAGGGCGTAAGCCCGTC
CAGATTTTGAAAGTTAGAAAACACTTGTGAAGTCCCAGGGCTTTCCGCAGGTTGTGGTTG
AATTGTATTTGAATATTGATGATGTCGTGCTGTCTTAGGAAGGGTCTGCTGTTGTGTTTC
AAAATTTTGAAATACAGGGGATTTCGAATTTCCCAGGTATATACGCCACTCTCTGCTCGA
TCCGCAGTGATGGACTCCCCTGTGCGTGAATCCGTGATCATGGCAGTGGATCGATATGTA
ATACGAACACCCACACTGCAGATCAACTCGCCTCCTGCGAATGCTCTTCTTCTTCTTCTG
TGGGAGCGATGTTTTCGCGACCGGAATAGAGTGGTTCTTCGAGTGTGATAAAGACTGCAT
>KC874507
CTAAGGACCTGTGTTTTGAAGACTCTCAAGAAAATCCCAATCTGAGGGCGTAAGCCCGTC
CAGATTTTGAAAGTTAGAAAACACTTGTGAAGTCCCAGGGCTTTCCGCAGGTTGTGGTTG
AATTGTATTTGAATATTGATGATGTCGTGCTGTCTTAGGAAGGGTCTGCTGTTGTGTTTC
AAAATTTTGAAATACAGGGGATTTCGAATTTCCCAGGTATATACGCCACTCTCTGCTCGA
TCCGCAGTGATGGACTCCCCTGTGCGTGAATCCGTGATCATGGCAGTGGATCGATATGTA
ATACGAACACCCACACTGCAGATCAACTCGCCTCCTGCGAATGCTCTTCTTCTTCTTCTG
TGGGAGCGATGTTTTCGCGACCGGAATAGAGTGGTTCTTCGAGTGTGATAAAGACTGCAT
>KC874502
CTAAGGACCTGTGTTTTGAAGACTCTCAAGAAAATCCCAATCTGAGGGCGTAAGCCCGTC
CAGATTTTGAAAGTTAGAAAACACTTGTGAAGTCCCAGGGCTTTCCGCAGGTTGTGGTTG
AATTGTATTTGAATGTTGATGATGTCGTGCTGTCTTAGGAAGGGTCTGCTGTTGTGTTTC
AAAATTTTGAAATACAGGGGATTTCGAATTTCCCAGGTATATACGCCACTCTCTGCTCGA
TCCGCAGTGATGGACTCCCCTGTGCGTGAATCCGTGATCATGGCAGTTGATCGATATGTA
ATACGTACACCCACACTGCAGATCAACTCGCCTCCTGCGAATGCTCTTCTTCTTCTTCTG
TGGGAGCGATGTTTTCGCGACCGGAATAGAGTGGTTCTTCGAGTGTGATGAAGACTGCAT
>HM989845
TTAAGGACCTGGGTTTTGAAGACTCTCAAGAAAATCCCAATCTGAGGGCGTAAGCCCGTC
CAGATTTTGAAAGTTAGAAAACACTTGTGAAGTCCCAGGGCTTTCCGCAGGTTGTGGTTG
AATTGTATTTGAATCTTGATGATGTCGTGCTGTGTTAGGAAGGGCCTGCTGTCGTGCTTC
AAAATTTTGAAATACAGGGGATTTCGAATTTCCCAGGTATATACGCCACTCTCTGCTCGA
TCCGCAGTGATGTACTCCCCTGTGCGTGAATCCGTGATCATGGCAGTTGATCGATATATA
ATACGTACACCCACACGGCAGATCAACTCGCCTCCTGCGAATGCTCTTCTTCTTCTTCTG
TGGGAGCGATGTTTTCGCGACCGGAATAGAGTGGTTCCTCGAGTGTGATGAAGACTGCAT
>KT948072
TTAAGGACCTGGGTTTTGAAGACTCTCAAGAAAATCCCAATCTGAGGGCGTAAGCCCGTC
CAGATTTTGAAAGTTAGAAAACACTTGTGAAGTCCCAGGGCTTTCCGCAGGTTGTGGTTG
AATTGTATTTGAATCTTGATGATGTCGTGCTGTGTTAGGAAGGGCCTGCTGTCGTGCTTC
AAAATTTTGAAATACAGGGGATTTCGAATTTCCCAGGTATATACGCCACTCTCTGCTCGA
TCCGCAGTGATGTACTCCCCTGTGCGTGAATCCGTGATCATGGCAGTTGATCGATATATA
ATACGTACACCCACACGGCAGATCAACTCGCCTCCTGCGAATGTTCTTCTTCTTCTTCTG
TGGGAGCGATGTTTTCGCGACCGGAATAGAGTGGTTCCTCGAGTGTGATGAAGACTGCAT
>HQ597032
CTAAGGACCTGGGTTTTGAAGACTCTCAAGAAAATCCCAGTCTGAGGGCGTAAGCCCGTC
CAGATTTTGAAAGTTAGAAAACACTTGTGAAGTCCCAGGGCTTTCCGCAGGTTGTGGTTG
AATTGTATTTGAATCTTGATGATGTCGTGCTGTGTTAGGAAGGGCCTGCTGTCGTGCTTC
AAAAGTTTGAGATACAGGGGATTTCGAATTTCCCAGGTATATACGCCACTCTCTGCTCGT
TCCGCAGTGATGTACTCCCCTGTGCGTGAATCCGTGATCATGGCAGTTGATCGATATATA
ATACGTACACCCACACGGCAGATCAACTCGCCTCTTGGGAATGCTCTTCTTCTTCTTCTG
TGGGAGGGAGGTCTTCGCGACCGGAATAGAGTGCTTCCCCGAGTGTGTTGAAGTTTGCAT
>AY939926
CTAAGGACCTGGGTTTTGAAGACTCTCAAGAAAATCCCAATCTGAGGGCGTAAGCCCGTC
CAGATTTTGAAAGTTAGAAAACACTTGTGAAGTCCCAGGGCTTTCCGCAGGTTGTGGTTG
AATTGTATTTGAATCTTGATGATGTCGTGCTGTGTTAGGAAGGGCCTGCTGTCGTGTTTC
AAAATTTTGAAATACAGGGGATTTCGAATTTCCCAGGTATATACGCCACTCTCTGCTCGA
TCCGCAGTGATGTACTCCCCTGTGCGTGAATCCGTGATCATGGCAGTTGATCGATATATA
ATACGTACACCCACACGTCAGATCAACTCGCCTCCTGCGAATGCTCTTCTTCTTCTTCTG
TGGGAGCGATGTTTTCGCGACCGGAATAGAGTGGTTCTTCGAGTGTGATGAAGACTGCAT
>KF551590
TTAAGGACCTGGGTTTTGAAGACTCTCAAGAAAATCCCAATCGGAGGGCGTAAGCCCGTC
CAGATTTTGAAAGTTAGAAAACACTTGTGAAGTCCCAGGGCTTTCCGCAGGTTGTGGTTG
AATTGTATTTGAATCTTGATTATGTCGTGCTGTGTTAGGAAGGGCCTGCTGTCGTGTTTC
AAAATTTTGAAATACAGGGGATTTCGAATTTCCCAGGTATATACGCCACTCTCTGCTCGA
TCCGCAGTGATGTACTCCCCTGTGCGTGAATCCGTGATCATGGCAGTTGATCGATATATA
ATATGTGCACCCACACTGCAGATCAACTCGCCTCCTGCGAATGCTCTTCTTCTTCTTCTG
TGGGAGCGATGTTTTCGCGACCGGAATAGAGTGGTTCTTCGAGTGTGATGAAGACTGCAT
>KF551589
TTAAGGACCTGGGTTTTGAAGACTCTCAAGAAAATCCCAATCGGAGGGCGTAAGCCCGTC
CAGATTTTGAAAGTTAGAAAACACTTGTGAAGTCCCAGGGCTTTCCGCAGGTTGTGGTTG
AATTGTATTTGAATCTTGATTATGTCGTGCTGTGTTAGGAAGGGCCTGCTGTCGTGTTTC
AAAATTTTGAAATACAGGGGATTTCGAATTTCCCAGGTATATACGCCACTCTCTGCTCGA
TCCGCAGTGATGTACTCCCCTGTGCGTGAATCCGTGATCATGGCAGTTGATCGATATATA
ATATGTGCACCCACACTGCAGATCAACTCGCCTCCTGCGAATGCTCTTCTTCTTCTTCTG
TGGGAGCGATGTTTTCGCGACCGGAATAGAGTGGTTCTTCGAGTGTGATGAAGACTGCAT
>KU196750
CTAAGGACCTGGGTTTTGAAGACTCTCAAGAAAATCCCAATCTGAGGGCGTAAGCCCGTC
CAGATTTTGAAAGTTAGAAAACACTTGTGAAGTCCCAGGGCTTTCCGCAGGTTGTGGTTG
AATTGTATTTGAATCTTGATGATGTCGTGCTGTGTTAGGAAGGGCCTGCTGTCGTGCTTC
AAAATTTTGAAATACAGGGGATTTCGAATTTCCCAGGTATATACGCCACTCTCTGCTCGA
TCCGCAGTGATGTATTCCCCTGTGCGTGAATCCGTGATCATGGCAGTTGATCGATATATA
ATATGTACACCCACAGGGAAGATCAACTCGCCTCCTGCGAATGCTCTTCTTCTTCTTCTG
GGGGAGCGATGTTTTCGCGACCGGAATAGAGTGGTTCTTCGAGTGTGATGAAGACTGCAT
>HM007113
CTAAGGACCTGGGTTTTGAAGACTCTCAAGAAAATCCCAATCTGAGGGCGTAAGCCCGTC
CAGATTTTGAAAGTTAGAAAACACTTGTGAAGTCCCAGGGCTTTCCGCAGGTTGTGGTTG
AATTGTATTTGAATCTTGATGATGTCGTGCTGTGTTAGGAAGGGCCTGCTGTCGTGCTTC
AAAATTTTGAAATACAGGGGATTTCGAATTTCCCAGGTATATACGCCACTCTCTGCTCGA
TCCGCAGTGATGTATTCCCCTGTGCGTGAATCCGTGATCATGGCAGTTGATCGATATATA
ATATGTACACCCACAGGGAAGATCAACTCGCCTCCTGCGAATGCTCTTCTTCTTCTTCTG
GGGGAGCGATGTTTTCGCGACCGGAATAGAGTGGTTCTTCGAGTGTGATGAAGACTGCAT
>KC545812
CTAAGGACCTGGGTTTTGAAGACTCTCAAGAAAATCCCAATCTGAGGGCGTAAGACCGTC
CAGATTTTGAAAGTTAGAAAACACTTGTGAAGTCCCAGGGCTTTCCGCAGGTTGTGGTTG
AATTGTATTTGAATCTTGATGATGTCGTGCTGTGTTAGGAAGGGCCTGCTGTCGTGCTTC
AAAATTTTGAAATACAGGGGATTTCGAATTTCCCAGGTATATACGCCACTCTCTGCTCGA
TCCGCAGTGATGTATTCCCCTGTGCGTGAATCCGTGATCATGGCAGTTGATCGATATATA
ATATGTACACCCACACGGAAGATCAACTCGCCTCCTGCGAATGCTCTTCTTCTTCTTCTG
GGGGAGCGATGTTTTCGCGACCGGAATAGAGTGGTTCTTCGAGTGTGATGAAGACTGCAT
>EF063145
CTAAGGACCTGGGTTTTGAAGACTCTCAAGAAAATCCCAATCTGAGGGCGTAAGCCCGTC
CAGATTTTGAAAGTTAGAAAACACTTGTGAAGTCCCAGGGCTTTCCGCAGGTTGTGGTTG
AATTGTATTTGAATCTTGATGATGTCGTGCTGTGTTAGGAAGGGCCTGCTGTCGTGCTTC
AAAATTTTGAAATACAGGGGATTTCGAGTTTCCCAGGTATATACGCCACTCTCTGCTCGA
TCCGCAGTGATGTATTCCCCTGTGCGTGAATCCGTGATCATGGCAGTTGATCGATATATA
ATATGTACACCCACACGGAAGATCAACTCGCCTCCTGCGAATGCTCTTCTTCTTCTTCTG
GGGGAGCGATGTTTTCGCGACCGGAATAGAGTGGTTCTTCGAGTGTGATGAAGACTGCAT
>KC914896
CTAAGGACCTGGGTTCTGAAAACTCTCAAGAAAAGCCCAGTCTGAGGGCGTAAGCCCGTG
AAGATCTTGAAAGTTAGAAAACACTTGTGAAGTCCCAGCGCTTTCCGCATGTTGTGGTTG
AACTGTATTTGAATCTTGATTATGTCGTGCTGTGTTAAGAATGGTCTGCTGGCGTGGTCC
AAAATTTTGAAATACAGGGGATTTCGAATTTCCCAGGTATATACGCCACTCTCTGCTCGA
TCCGCAGTGATGTACTCCCCTGTGCGTGAATCCATCATCATGGCAGTTGATCGATATATA
ATACGTACACCCACACGGCAGATCAACTCGCTTCCTGCGAATGCTCTTCTTCCTCTTGTG
TGGGAGCGATGTTTTCGCGACCGGAATAGAGTGGCTCTTCGAGTGTGATGAAGACTGCAT
>AM747291
CTAAGGACCTGGGTTCTGAAAACTCTCAAGAAAAGCCCAGTCTGAGGGCGTAAGCCCGTG
AAGATCTTGAAAGTTAGAAAACACTTGTGAAGTCCCAGCGCTTTCCGCATGTTGTGGTTG
AACTGTATTTGAATCTTGATTATGTCGTGCTGTGTTAAGAATGGTCTGCTGGCGTGGTCC
AAAATTTTGAAATACAGGGGATTTCGAATTTCCCAGGTATATACGCCACTCTCTGCTCGA
TCCGCAGTGATGTACTCCCCTGTGCGTGAATCCATCATCATGGCAGTTGATCGATATATA
ATACGTACACCCACACGGCAGATCAACTCGCTTCCTGCGAATGCTCTTCTTCCTCTTGTG
TGGGAGCGATGTTTTCGCGACCGGAATAGAGTGGCTCTTCGAGTGTGATGAAGACTGCAT
>KM363407
TTAAGGACCTGGGTTCTGAAGACTTTCAAGAAAAGCCCAATCGGAGGGCGTAAGCCCGTC
AAGATTTTGAAAGTTAGAAAACACTTGTGAAGTCCCAGGGCTTTCCGCAGGTTGTGGTTG
AACTGTATTTGAATCTTGATTATGTCGTGCTGTGTTAGGAAGGGTCTGCTGGCGTGGTCC
AAAATTTTGAAATACAGGGGATTTCGAATTTCCCAGGTATATACGCCACTCTCTGCTCGA
TCCGCAGTGATGTACTCCCCTGTGCGTGAATCCATCATCATGGCAGTTGATCGATATATA
ATACGTACACCCACAAGGCAGATCAACTCGCTTCCTGCGAATGCTCTTCTTCCTCTTCTG
TGGGAGCGATGTTTTCGCGACCGGAATAGAGTGGTTCTTCGAGTGTGATGAAGACTGCAT
>KP868764
TTAAGAACCTGGGTTTTGAAGACTTTCAAGAAAAGCCCAATCGGAGGGCGTAAGCCCGTC
AAGATTTTGAAAGTTAGAAAACACTTGTGAAGTCCCAGGGCTTTCCGCAGGTTGTGGTTG
AACTGTATTTGAATCTTGATTATGTCGTGCTGTGTTAGGAAGGGTCTGCTGGCGTGGTCC
AAAATTTTGAAATACAGGGGATTTCGAATTTCCCAGGTATATACGCCACTCTCTGCTCGA
TCCGCAGTGATGTACTCCCCTGTGCGTGAATCCATCATCATGGCAGTTGATAGATATATA
ATACGAACACCCACACGGCAGATCAACTCGCTTCCTGCGAATGCTCTTCTTCTTCTTCTG
TTGGAGCGATGTTTTCGCGACCGGAATAGAGTGGTTCTTCGAGTGTGATGAAGACTGCAT
>GU112086
TTAAGGACCTGGGTTTTGAAGACTTTCAAGAAAATCCCAATCTGAGGGCGTAAGCCCGTC
CAGATTTGGAAAGTTAGAAAACACTTGTGAAGCCCCAGGGCTTTCCGCAGGTTGTGGTTG
AACTGTATCTGAATCTTGATTATGTCGCGCTGTGTTAGGAAGGGCATGCTGGCGTGGTCC
AAAATTTTGAAATACAGGGGATTTCGAATTTCCCAGGTATATACGCCACTCTCTGCTCGA
TCCGCAGTGATGTACTCCCCTGTGCGTGAATCCATGATCATGGCAGTTGATCGATATATA
ATACGTACAGCCACAAGGCAGATCAACTCGCCTCCTGCGAATGCTCTTCTTCCTCTTCTG
TGGGAGCGATGTTTTCGCGACCGGAATAGAGTGGTTCTTCGAGTGTGATGAAGACGGCAT
>AM286434
TTAAGGACCTGGGTTTTGAAGACTCTCAAGAAAATCCCAATCTGAGGGCGTAAGCCCGTC
CAGATTTTGAAAGTTAGAAAACACTTGTGAAGTCCCAGGGCTTTCCGCAGGTTGTGGTTG
AACTGTATTTGAATCTTGATGATGTCGTGCTGTGTTAGGAAGGGCCTGCTGTCGTGTTTC
AAAATTTTGAAATACAGGGGATTTCGAATTTCCCAGGTATATACGCCACTCTCTGTACGA
TCCGCAGTGATGTACTCCCCTGTGCGTGAATCCGTGATCATGGCAGTTGATCGATATGTA
ATACGAACACCCACACGGCAGATCAACTCGCCTCCTGCGAATGCTCTTCTTCTTCTTCTG
CGGGAGCGATGTTTTCGCGACCGGAATAGAGTGGTTCTTCGAGTGTGATGAAGACTGCAT
>AM286433
TTAAGGACCTGGGTTTTGAAGACTCTCAAGAAAATCCCAATCTGAGGGCGTAAGCCCGTC
CAGATTTTGAAAGTTAGAAAACACTTGTGAAGTCCCAGGGCTTTCCGCAGGTTGTGGTTG
AACTGTATTTGAATCTTGATGATGTCGTGCTGTGTTAGGAAGGGCCTGCTGTCGTGTTTC
AAAATTTTGAAATACAGGGGATTTCGAATTTCCCAGGTATATACGCCACTCTCTGTACGA
TCCGCAGTGATGTACTCCCCTGTGCGTGAATCCGTGATCATGGCAGTTGATCGATATGTA
ATACGAACACCCACACGGCAGATCAACTCGCCTCCTGCGAATGCTCTTCTTCTTCTTCTG
CGGGAGCGATGTTTTCGCGACCGGAATAGAGTGGTTCTTCGAGTGTGATGAAGACTGCAT
>KC513822
TTAAGGACCTGGGTTTTGAAGACTCTCAAGAAAATCCCAATCTGAGGGCGTAAGCCCGTC
CAGATTTTGAAAGTTAGAAAACACTTGTGAAGTCCCAGGGCTTTCCGCAGGTTGTGGTTG
AACTGTATTTGAATCTTGATGATGTCGTGCTGTGTTAGGAAGGGCCTGCTGTCGTGTTTC
AAAATTTTGAAATACAGGGGATTTCGAATTTCCCAGGTATACACGCCACTCTCTGTACGA
TCCGCAGTGATGTACTCCCCTGTGCGTGAATCCGTGATCATGGCAGTTGATCGATATGTA
ATACGAACACCCACACGGCAGATCAACTCGCCTCCTGCGAATGCTCTTCTTCTTCTTCTG
CGGGAGCGATGTTTTCGCGACCGGAATAGAGTGGTTCTTCGAGTGTGATGAAGACTGCAT
>JN208136
TTAAGGACCTGGGTTTTGAAGACTCTCAAGAAAATCCCAATCTGAGGGCGTAAGCCCGTC
CAGATTTTGAAAGTTAGAAAACACTTGTGAAGTCCCAGGGCTTTCCGCAGGTTGTGGTTG
AACTGTATTTGAATCTTGATGATGTCGTGCTGTGTTAGGAAGGGGCTGCTGTCGTGTTTC
AAAATTTTGAAATACAGGGGATTTCGAATTTCCCAGGTATATACGCCACTCTCTGTACGA
TCCGCAGTGATGTACTCCCCTGTGCGTGAATCCGTGATCATGGCAGTTGATCGATATGTA
ATACGAACACCCACACGGCAGATCAACTCGCCTCCTGCGAATGCTCTTCTTCTTCTTCTG
CGGGAGCGATGTTTTCGCGACCGGAATAGAGTGGTTCTTCGAGTGTGATGAAGACTGCAT
>KF537780
TTAAGGACCTGGGTTTTGAAGACTCTCAAGAAAATCCCAATCTGAGGGCGTAAGCCCGTC
CAGATTTTGAAAGTTAGAAAACACTTGTGAAGTCCCAGGGCTTTCCGCAGGTTGTGGTTG
AACTGTATTTGAATCTTGATGATGTCGTGATGTGTTAGGAAGGGCCGGCTGTCGTGTTTC
AAAATTTTGAGATACAGGGGATTTCGAATTTCCCAGATATATACGCCACTCTCTGTACGA
TCCGCAGTGATGTACTCCCCTGTGCGTGAATCCGTGATCATGGCAGTTGATCGACACGTA
ATAAGAACAACCACACGGAAGATCAACTCGCCTCCTGCGAATGCTCTTCTTCTTCTTGTG
GGGGAGCGATGTCTTCGCGACCGGAATAGAGTGGTTCTTCGAGTGTGATGAAGACTGCAT
>KP195262
CTAAGGACCTGGGTTTTGAAGACTCTCAAGAAAATCCCAATCTGAGGGCGTAAGCCCGTC
CAGATTTTGAAAGTTAGAAAACACTTGTGAAGTCCCAGGGCTTTCCGCAGGTTGTGGTTG
AATTGTATTTGAATCTTGATGATGTCGTGTTGTGTTAGGAAGGGCCTGCTGTCGTGTTTC
AAAATTTTGAAATACAGGGGATTTCGAATTTCCCAGGTATATACGCCACTCTCTGCTCGA
TCCGCAGTGATGTACTCCCCTGTGCGTGAATCCGTGATCATGGCAGTTGATCGATATATA
GTACGAACAACCACACGGTAGATCAACTCGCCTCCTGCGAATGATCTTCTTCTTCTTCTG
CGGGAGCGTTGTTTTCGCGACCGGAATAGAGTGGTTCTTCGAGTGTGATGAAGACTGCAT
>KF515617
TTAAGGACCTGGGTTTTCAAGACTCTCAAGAAAATCCCAATCTGAGGGCGTAAGCCCGTC
CAGATTTTGAAAGTTAGAAAACACTTGTGAAGTCCCAGGGCTTTCCGCAGGTTGTGGTTG
AATTGTATTTGAATCTTGATTATGTCGTGCTGTGTTAGGAAGGGCCTGCTGTCGTGTTTC
AAAATTTTGAAATACAGGGGATTTCGAATTTCCCAGGTATATACGCCACTCTCTGTACGA
TCCGCAGTGATGTACTCCCCTGTGCGTGAATCCGTGATCATGGCAGTTGATCGATATATA
GTAAGAACAACCACACGGCAGATCAACTCGCCTCCTGCGAATGCTCTTCTTCTTCTTCTG
CGGGAGCGATGTTTTCGCGACCGGAATAGAGTGGTTCTTCGAGTGTGATGAAGACTGCAT
>KF515616
TTAAGGACCTGGGTTTTGAAGACTCTCAAGAAAATCCCAATCTGAGGGCGTAAGCCCGTC
CAGATTTTGAAAGTTAGAAAACACTTGTGAAGTCCCAGGGCTTTCCGCAGGTTGTGGTTG
AATTGTATTTGAATCTTGATTATGTCGTGCTGTGTTAGGAAGGGCCTGCTGTCGTGTTTC
AAAATTTTGAAATACAGGGGATTTTGAATTTCCCAGGTATATACGCCACTCTCTGTACGA
TCCGCAGTGATGTACTCCCCTGTGCGTGAATCCGTGATCATGGCAGTTGATCGAAATATA
GTAGGAACAACCACACGGCAGATCAACTCGCCTCCTGCGAATGCTCTTCTTCTTCTTCTG
CGGGAGCGATGCTTTCGCGACCGGAATAGAGTGGTGCTTCGAGTGTGATGAAGACTGCAT
>KF551577
TTAAGGACCTGGGTTTTGAAGACTCTCAAGAAAATCCCAATCTGAGGGCGTAAGCCCGTC
CAGATTTTGAAAGTTAGAAAACACTTGTGAAGTCCCAGGGCTTTCCGCAGGTTGTGGTTG
AATTGTATTTGAATCTTGATTATGTCGTGCTGTGTTAGGAAGGGCCTGCTGTCGTGTTTC
AAAATTTTGAAATACAGGGGATTTCTGATTTCCCAGGTATATACGCCACTCTCTGTACGA
TCCGCAGTGATGTATTCCCCTGTGCGTGAATCCGTGATCATGGCAGTTGATCGAAATATA
GTAAGAACAACCACACGGCAGATCAACTCGCCTCCTGCGAATGCTCTTCTTCTTCTTCTG
CGGGAGCGATGCTTTCGCGACCGGAATAGAGTGGTTCTTCGAGTGTGATGAAGACTGCAT
>HQ141673
TTAAGGACCTGGGTTTTGAAGACTCTCAAGAAAATCCCAATCTGAGGGCGTAAGCCCGTC
CAGATTTTGAAAGTTAGAAAACACTTGTGAAGTCCCAGGGCTTTCCGCAGGTTGTGGTTG
AATTGTATTTGAATCGTGATTATGTCGTGCTGTGTTAGGAAGGGCCTGCTGTCGTGTTTC
AAAATTTTGAAATACAGGGGATTTTTGATTTCCCAGGTATATACGCCACTCTCTGTACGA
TCCGCAGTGATGTACTCCCCTGTGCGTGAATCCGTGATCATGGCAGTTGATCGATATATA
GTACGAACAACCACACGGTAGATCAACTCGCCTCCTGCGAATGATCTTCTTCTTCTTCTG
CGGGAGCGTTGTTTTCGCGACCGGAATAGAGTGGTTCTTCGAGTGTGATGAAGACTGCAT
>HM345979
TTAAGGACCTGGGTTTTGAAGACTCTCAAGAAAATCCCAATCTGAGGGCGTAAGCCCGTC
CAGATTTTGAAAGTTAGAAAACACTTGTGAAGTCCCAGGGCTTTCCGCAGGTTGTGGTTG
AATTGTATTTGAATCGTGATTATGTCGTGCTGTGTTAGGAAGGGCCTGCTGTCGTGTTTC
AAAATTTTGAAATACAGGGGATTTTTGATTTCCCAGGTATATACGCCACTCTCTGTACGA
TCCGCAGTGATGTACTCCCCTGTGCGTGAATCCGTGATCATGGCAGTTGATCGATATATA
GTACGAACAACCACACGGTAGATCAACTCGCCTCCTGCGAATGATCTTCTTCTTCTTCTG
CGGGAGCGTTGTTTTCGCGACCGGAATAGAGTGGTTCTTCGAGTGTGATGAAGACTGCAT
>FJ468356
TTAAGGACCTGGGTTTTGAAGACTCTCAAGAAAATCCCAATCTGAGGGCGTAAGCCCGTC
CAGATTTTGAAAGTTAGAAAACACTTGTGAAGTCCCAGGGCTTTCCGCAGGTTGTTGTTG
AATTGTATTTGAATCGTGATTATGTCGTGCTGTGTTAGGAAGGGCCTGCTGTTGTGTTTC
AAAATTTTGAAATACAGGGGATTTTTGATTTCCCAGGTATATACGCCACTCTCTGTACGA
TCCGCAGTGATGTACTCCCCTGTGCGTGAATCCGTGATCATGGCAGTTGATCGATATATA
GTACGAACAACCACACGGTAGATCAACTCGCCTCCTGCGAATGATCTTCTTCTTCTTCTG
CGGGAGCGTTGTTTTCGCGACCGGAATAGAGTGGTTCTTCGAGTGTGATGAAGATTGCAT
>KF551592
TTAAGGACCTGGGTTTTGAAGACTCTCAAGAAAATCCCAATCTGAGGGCGTAAGCCCGTC
CAGATTTTGAAAGTTAGAAAACACTTGTGAAGTCCCAGGGCTTTCCGCAGGTTGTGGTTG
AATTGTATTTGAATCTTGATTATGTCGTGCTGTGTTAGGAAGGGCCTGCTGTCGTGTTTC
AAAATTTTGAAATACAGGGGATTTCTGATTTCCCAGGTATATACGCCACTCTCTGTACGA
TCCGCAGTGATGTACTCCCCTGTGCGTGAATCCGTGGTCATGGCAGGTTAATGCTATGAA
GTAAGAACAGCCACACGGTAGATCAACTCGTCGACGTCTGGTCCCCTTCTTGGCTAGCTT
GTGCTGTACTTTGATTGGTACCTGAGTAGAGTGGGCCTTCGAGGGTGACGAAGGTCGCAT
