# Supplementary material for: Gene Overlapping as a Modulator of Begomovirus Evolution
Source: Microorganisms. 2022 Feb 4;10(2):366. doi: 10.3390/microorganisms10020366 (PMC8875319; doi:10.3390/microorganisms10020366)
Supplement: Supplementary file 1 [file microorganisms-10-00366-s001.zip › File S1/Tomato_leaf_curl_New_Delhi_virus/DNA_AC1.fasta]

>HM989845
TCAACTCGCCTCCTGCGAATGCTCTTCTTCTTCTTCTGTGGGAGCGATGTTTTCGCGACC
GGAATAGAGTGGTTCCTCGAGTGTGATGAAGACTGCATTCTTGACTGCCCACTGCTTCAG
TGCTGCATTTTTCTCTTCGTCCAGATATTCCTTATAGCTGCTGTTTGGACCTTTATTGCA
CAGGAAGATAGTGGGAATTCCACCTTTAATCATGACTGGCTTTCCGTACTTGGTGTTGCT
TTGCCAGTCACGCTGGGCCCCCATGAATTCTTTAAAGTGCTTTAGATAGTGGGGATCAAC
GTCATCAATGACGTTGTACCAGGCATCATTGCTATACACCTTTGGGCTCAGATCAAGATG
TCCACACAAATAATTGTGGGGTCCTAAGCATCGAGCCCACATTGTTTTGCCTGTTCTACT
ATCCCCCTCAATGACTATGCTTATGGGCCTAAAAGGCCGCGCAGCGGCACACACAACATT
GACACTGGCCCAATCGACAAGTTCTGGAGGAACTCTGTCGAAGGATGAAATTGAAAATGG
AGAAACGTAAACCTCAGAACGAGGTTGGAAAATGCGATCCAAATTGCTAATTAAATTATG
AAACTGCAGAACATAATCCTTTGGCGCTAATTCCTTTAATACTTTCAATGCATCTTCTTT
ATTCCCCGTGTTAATCGCTTTAGCATATGCATCATTGGCCGTCTGTTGACCACCACGAGC
AGATCGTCCATCGATCTGGAAAACACCCCATTCTAGAACGTCTCCGTCTTTGTCGATGTA
TGCTTTGACATCTGACGCTGATTTAGCTCCCTGAATGTTCGGATGGAAATGTGCTGACCG
ACTTGGGGAAACCAAGTCGAAGAATCTGTTATTTTTGCACTGGAATTTCCCTTCGAATTG
GATGAGAACATGGATATGCGGAGACCCATCCTCGTGAAGCTCTCTACAGATCTTGATGAA
TTTCTTCGCAGTTGGGGTTTCTAGGGTTTGCAATTGGGAAAGTGCCTCTTCTTTAGTTAG
AGAGCACTTTGGATATGTGAGGAAATAGTTTTTGGCATCTATTCTGAAACGACGTGGCGG
AGCCAT
>KT948072
TCAACTCGCCTCCTGCGAATGTTCTTCTTCTTCTTCTGTGGGAGCGATGTTTTCGCGACC
GGAATAGAGTGGTTCCTCGAGTGTGATGAAGACTGCATTCTTGATTGCCCACTGCTTCAG
TGCTCCATTTTTCTCTTCGTCCAGATATTCCTTATAGCTGCTGTTTGGACCTTTATTGCA
CAGGAAGATAGTGGGAATTCCACCTTTAATCATGACTGGCTTTCCGTACTTGGTGTTGCT
TTGCCAGTCACGCTGGGCCCCCATGAATTCTTTAAAGTGCTTTAGATAGTGGGGATCAAC
GTCATCAATGACGTTGTACCAGGCATCATTGCTATACACCTTTGGGCTCAGATCAAGATG
TCCACACAAATAATTGTGTGGTCCTAAGCATCGAGCCCACATTGTTTTGCCTGTTCTACT
ATCCCCCTCAATGACTATGCTTATGGGCCTAAAAGGCCGCGCAGCGGCACACACAACATT
GACACTGGCCCATTCGACAAGTTCTGGAGGAACTCTGTCGAAGGATGAAATTGAAAATGG
AGAAACGTAAACCTCAGAACGAGGTTGGAAAATGCGATCCAAATTGCTAATTAGATTATG
AAACTGCAGAACGTAATCCTTTGGGGCTAATTCCTTTAATACTTTCAATGCATCTTCTTT
ATTCCCCGTGTTAATCGCCTTAGCATATGCATCGTTGGCCGTCTGTTGACCACCACGAGC
AGATCGTCCATCGATCTGGAAAACACCCCATTCTAGAACGTCTCCGTCTTTGTCGATGTA
TGCTTTGACATCTGACGCTGATTTAGCTCCCTGAATGTTCGGATGGAAATGTGCTGACCG
ACTTGGGGAAACCAAGTCGAAGAATCTGTTATTTTTGCACTGGAATTTCCCTTCGAATTG
GATGAGAACATGGATATGCGGAGACCCATCCTCGTGAAACTCTCTACAGATCTTGATGAA
TTTTTTCGCAGTTGGGGTTTCTAGGGTTTGCAATTGGGAAAGTGCCTCTTCTTTAGTTAG
AGAGCACTTTGGATATGTGAGGAAATAGTTTTTGGCATCTATTCTGAAACGACGTGGCGG
AGCCAT
>KU196750
TCAACTCGCCTCCTGCGAATGCTCTTCTTCTTCTTCTGGGGGAGCGATGTTTTCGCGACC
GGAATAGAGTGGTTCTTCGAGTGTGATGAAGACTGCATTCTTGATTGCCCACTGCTTCAG
TGCTGCATTCTTCTCTTCGTCCAGATATTCCTTATAGCTGCTGTTTGGACCTTTATTGCA
CAGGAAGATAGTGGGAATTCCACCTTTAATCATGACTGGCTTTCCGTACTTCGTGTTGCT
TTGCCAGTCACGCTGGGCCCCCATGAATTCTTTAAAGTGCTTTAGATAGTGGGGATCAAC
GTCATCAATGACGTTGTACCAGGCATCATTGCTATACACCTTTGGGCTCAGATCAAGATG
TCCACACAAGTAATTGTGGGGTCCTAAGCATCGAGCCCACATTGTTTTGCCCGTTCTACT
ATCCCCCTCAATGTCTATGCTTATGGGCCTAAAAGGCCGCGCAGCGGCACACACAACATT
GACACTGGCCCAATCGACAAGTTCTGGAGGAACTCTGTCGAAGGATGAAATTGAAAATGG
AAAAACGTAAACCTCAAAACGAGGTTGGAAAATGCGATCCAAATTGCTAATTAAATTATG
AAACTGCAAAACATAATCCTTTGGGGCTAATTCCTTCAATACTTTCAATGCATCTTCCTT
ATTCCCCGTGTTAATCGCCTTAGCATATGCATCGTTGGCCGTCTGCTGACCACCACGAGC
AGATCGTCCATCGATCTGGAAAACACCCCATTCTAGAACGTCTCCGTCTTTGTCGATGTA
TGCTTTGACATCTGACGCTGATTTAGCTCCCTGAATGTTCGGATGGAAATGTGCTGACCG
ACTTGGGGAAACCAAGTCGAAGAATCTGTTATTTTTGCACTGGAATTTCCCTTCGAATTG
GATGAGAACATGGATATGCGGAGACCCATCCTCGTGCAGCTCTCTACAGATCTTGATGAA
TTTCTTCGCAGTTGGGGTTTCTAGGGTTTGCAATTGGGAAAGTGCCTCTTCTTTAGTTAG
AGAGCACTTTGGGTATGTGAGGAAATAGTTTTTCGCATCTATTCTGAAACGACGTGGCGG
AGCCAT
>HM007113
TCAACTCGCCTCCTGCGAATGCTCTTCTTCTTCTTCTGGGGGAGCGATGTTTTCGCGACC
GGAATAGAGTGGTTCTTCGAGTGTGATGAAGACTGCATTCTTGATTGCCCACTGCTTCAG
TGCTGCATTCTTCTCTTCGTCCAGATATTCCTTATAGCTGCTGTTTGGACCTTTATTGCA
CAGGAAGATAGTGGGAATTCCACCTTTAATCATGACTGGCTTTCCGTACTTCGTGTTGCT
TTGCCAGTCACGCTGGGCCCCCATGAATTCTTTAAAGTGCTTTAGATAGTGGGGATCAAC
GTCATCAATGACGTTGTACCAGGCATCATTGCTATACACCTTTGGGCTCAGATCAAGATG
TCCACACAAGTAATTGTGGGGTCCTAAGCATCGAGCCCACATTGTTTTGCCCGTTCTACT
ATCCCCCTCAATGTCTATGCTTATGGGCCTAAAAGGCCGCGCAGCGGCACACACAACATT
GACACTGGCCCAATCGACAAGTTCTGGAGGAACTCTGTCGAAGGATGAAATTGAAAATGG
AAAAACGTAAACCTCAAAACGAGGTTGGAAAATGCGATCCAAATTGCTAATTAAATTATG
AAACTGCAAAACATAATCCTTTGGGGCTAATTCCTTCAATACTTTCAATGCATCTTCCTT
ATTCCCCGTGTTAATCGCCTTAGCATATGCATCGTTGGCCGTCTGCTGACCACCACGAGC
AGATCGTCCATCGATCTGGAAAACACCCCATTCTAGAACGTCTCCGTCTTTGTCGATGTA
TGCTTTGACATCTGACGCTGATTTAGCTCCCTGAATGTTCGGATGGAAATGTGCTGACCG
ACTTGGGGAAACCAAGTCGAAGAATCTGTTATTTTTGCACTGGAATTTCCCTTCGAATTG
GATGAGAACATGGATATGCGGAGACCCATCCTCGTGCAGCTCTCTACAGATCTTGATGAA
TTTCTTCGCAGTTGGGGTTTCTAGGGTTTGCAATTGGGAAAGTGCCTCTTCTTTAGTTAG
AGAGCACTTTGGGTATGTGAGGAAATAGTTTTTCGCATCTATTCTGAAACGACGTGGCGG
AGCCAT
>KC545812
TCAACTCGCCTCCTGCGAATGCTCTTCTTCTTCTTCTGGGGGAGCGATGTTTTCGCGACC
GGAATAGAGTGGTTCTTCGAGTGTGATGAAGACTGCATTCTTGATTGCCCACTGCTTCAG
TGCTGCATTCTTCTCTTCGTCCAGATATTCCTTATAGCTGCTGTTTGGACCTTTATTGCA
CAGGAAGATAGTGGGAATTCCACCTTTAATCATGACTGGCTTTCCGTACTTGGTGTTGCT
TTGCCAGTCACGCTGGGCCCCCATGAATTCTTTAAAGTGCTTTAGATAGTGGGGATCAAC
GTCATCAATGACGTTGTACCAGGCATCATTGCTATACACCTTTGGGCTCAGATCAAGATG
TCCACACAAGTAATTGTGGGGTCCTAAGCATCGAGCCCACATTGTTTTGCCCGTTCTACT
ATCCCCTTCAATGACTATGCTTATGGGCCTAAAAGGGCGCGCAGCGGCACACACAACATT
GACACTGGCCCAATCGACAAGTTCTGGAGGAACTCTGTCGAAGGATGAAATTGAAAATGG
AGAAACGTAAACCTCAGAACGAGTTTGGAAAATGCGATCCAGATTGCTAATTAAATTATG
AAACTGCAGAACATAATCCTTTGGGGCTAATTCCTTTAATACTTTCAATGCATCTTCCTT
ATTCCCTGTGTTAATCGCCTTCGCATATGCATCGTTGGCCGTCTGCTGACCACCACGAGC
AGATCGTCCATCGATCTGGAAAACACCCCATTCTAGAACGTCTCCGTCTTTGTCGATGTA
TGCTTTGACATCTGACGCTGATTTAGCTCCCTGAATGTTCGGATGGAAATGTGCTGACCG
ACTTGGGGAAACCAAGTCGAAGAATCTGTTATTTTTGCACTGGAATTTCCCTTCGAATTG
GATGAGAACATGGATATGCGGAGACCCATCCTCGTGCAGCTCTCTACAGATCTTGATGAA
TTTCTTCGCAGTTGGGGTTTCTAGGGTTTGCAATTGGGAAAGTGCCTCTTCTTTAGTTAG
AGAGCACTTTGGATATGTGAGGAAATAGTTTTTCGCATCTATTCTGAAACGACGTGGCGG
AGCCAT
>KC513822
TCAACTCGCCTCCTGCGAATGCTCTTCTTCTTCTTCTGCGGGAGCGATGTTTTCGCGACC
GGAATAGAGTGGTTCTTCGAGTGTGATGAAGACTGCATTCTTGATTGCCCACTGCTTCAG
TGCTGCATTTTTCTCTTCGTCCAGATATTCCTTATAGCTGCTGTTTGGACCTTTATTGCA
CAGGAAGATAGTGGGAATTCCTCCTTTAATCATGACTGGCTTTCCGTACTTCGTGTTGCT
TTGCCAGTCACGCTGGGCCCCCATGAATTCTTTAAAGTGCTTTAGATAGTGGGGATCAAC
GTCATCAATGACGTTGTACCAGGCATCATTGCTATACACCTTTGGGCTCAGATCAAGATG
TCCACACAAGTAATTGTGTGGTCCCAAGCAACGAGCCCACATTGTTTTGCCCGTTCTACT
ATCCCCCTCAATGACTATGCTTATGGGCCTAAAAGGCCGCGCAGCGGCACACACAACATT
CACACTGGCCCAATGGACAAGTTCTGGAGGAACTCTGTCGAAGGAAGAAATTGAAAATGG
AGAAACGTAAACCTCAGAACGAGGTTGGAAAATGCGATCCAAATTGCTAATTAAATTATG
AAACTGCAGAACATAATCCTTTGGGGCTAATTCCTTTAATACTTTCAATGCATCTTCTTT
ATTCCCCGTGTTAATCGCCTTAGCATATGCATCGTTGGCCGTCTGCTGACCACCACGAGC
AGATCGTCCATCGATCTGGAAAACACCCCATTCTAGAACGTCTCCGTCTTTGTCGATGTA
TGCTTTGACATCTGACGCTGATTTAGCTCCCTGAATGTTCGGATGGAAATGTGCTGACCG
ACTTGGGGAAACCAAGTCGAAGAATCTGTTATTTTTGCACTGGAATTTCCCTTCGAATTG
GATGAGAACATGGATATGCGGAGACCCATCCTCGTGCAGCTCTCTACAGATCTTGATGAA
TTTCTTCGCAGTCGGGGTTTCTAGGGTTTGTAATTGGGAAAGTGCCTCTTCTTTAGTTAG
AGAGCACTTTGGATATGTGAGGAAATAGTTTTTGGCATCTATTCTGAAACGACGTGGCGG
AGCCAT
>AY939926
TCAACTCGCCTCCTGCGAATGCTCTTCTTCTTCTTCTGTGGGAGCGATGTTTTCGCGACC
GGAATAGAGTGGTTCTTCGAGTGTGATGAAGACTGCATTCTTGATTGCCCACTGCTTCAG
TGCTGCATTTTTTTCTTCGTCCAGATATTCCTTATAGCTGCTGTTTGGACCTTTATTGCA
CAGGAAGATAGTGGGAATACCACCTTTAATCATGACTGGCTTTCCGTACTTCGTGTTGCT
TTGCCAGTCACGCTGGGCCCCCATGAATTCTTTAAAGTGCTTTAGATAGTGGGGATCAAC
GTCATCAATGACGTTGTACCAGGCATCATTGCTATACACCTTTGGGCTCAGATCAAGATG
TCCACATAAGTAATTGTGGGGTCCTAAGCAACGAGCCCACATTGTTTTCCCTGTTCTACT
ATCCCCCTCTATGACTATGCTTATGGGCCTAAAAGGCCGCGCAGCGGCACACACAACATT
GACACTGGCCCAATCGACAAGTTCTGGAGGAACTCTGTCGAAGGATGAAATTGAAAATGG
AGAAACGTAAACCTCAGAACGAGGTTGAAAAATGCGATCTAAATTGCTTATTAAATTGTG
AAACTGCAGAACATAATCCTTTGGGGCTAATTCCTTTAATACTTTTAATGCATCTTCTTT
ATTCCCCGTGTTAATCGCCTTAGCATATGCGTCGTTGGCTGTCTGCTGACCACCACGAGC
AGATCGTCCATCGATCTGGAAAACACCCCATTCTAGAACGTCTCCATCTTTGTCGATGTA
TGCTTTGACATCTGACGCTGATTTAGCTCCCTGAATGTTCGGATGGAAATGTGCTGACCG
ACTTGGGGAAACCAAGTCGAAGAATCTGTTATTCTTGCACTGGAATTTCCCTTCGAATTG
GATGAGAACATGGATATGCGGAGACCCATCCTCGTGAAGCTCTCTACAGATCTTGATGAA
TTTCTTCGCAGTTGGGGTTTCTAGGGTTTGCAATTGGGAAAGTGCCTCTTCTTTAGTTAG
AGAGCACTTTGGATATGTGAGGAAATAGTTTTTGGCATCTATTCTGAAACGACGTGGCGG
AGCCAT
>AM849548
TCAACTCGCCTCCTGCGAATGCTCTTCTTCTTCTTCTGTGGGAGCGATGTTTTCGCGACC
GGAATAGAGTGGTTCTTCGAGTGTGATGAAGACTGCATTCTTGATTGCCCACTGCTTCAG
TGCTGCATTTTTTTCTTCGTCCAGATATTCCTTATAGCTGCTGTTTGGACCTTTATTGCA
CAGGAAGATAGTGGGAATCCCACCTTTAATCATGACTGGCTTTCCGTACTTCGTGTTGCT
TTGCCAGTCACGCTGGGCCCCCATGAATTCTTTAAAGTGTTTTAGATAGTGGGGATCAAC
GTCATCAATGATGTTGTACCAGGCATCATTGCTATACACCTTTGGGCTCAGATCAAGATG
TCCACACAAGTAATTGTGGGGTCCTAAGCATCGAGCCCACATTGTTTTCCCTGTTCTACT
ATCCCCCTCTATGACTATGCTTATGGGCCTAAAAGGCCGCGCAGCGGCACACACAACATT
GACACTGGCCCAATCGACAAGTTCTGGAGGAACTCTGTCGAAGGATGAAATTGAAAATGG
AGAAACGTAAACCTCAGAACGAGGTTGGAAAATGCGATCTAAATTGCTTATTAAATTGTG
AAACTGCAAAACATAATCCTTGGGGGCTAATTCCTTTAATACTTTCAATGCATCTTCTTT
ATTCCCCGTGTTAATCGCCTTAGCATATGCATCGTTGGCCGTCTGCTGACCACCACGAGC
AGATCGTCCATCGATCTGGAAAACACCCCATTCTAGAACGTCTCCGTCTTTGTCGATGTA
TGCTTTGACATCTGACGCTGATTTAGCTCCCTGAATGTTCGGATGGAAATGTGCTGACCG
ACTTGGGGAAACCAAGTCGAAGAATCTGTTATTCTTGCACTGGAATTTCCCTTCGAATTG
GATGAGAACATGGATATGCGGAGACCCATCCTCGTGAAGCTCTCTACAGATCTTGATGAA
TTTCTTCGCAGTTGGGGTTTCTAGGGTTTGCAATTGGGAAAGTGCCTCTTCTTTAGTTAG
GGAGCACTTTGGATATGTGAGGAAATAGTTTTTGGCATCTATTCTGAAACGACGTGGCGG
AGCCAT
>KF551590
TCAACTCGCCTCCTGCGAATGCTCTTCTTCTTCTTCTGTGGGAGCGATGTTTTCGCGACC
GGAATAGAGTGGTTCTTCGAGTGTGATGAAGACTGCATTCTTGATTGCCCACTGCTTCAA
TGCTGCATTTTTTTCTTCGTCCAGATATTCCTTATAGCTGCTATTTGGACCTTTATTGCA
CAGGAAGATAGTGGGAATTCCTCCTTTAATCATGACTGGCTTTCCGTACTTCGTGTTGCT
TTGCCAGTCACGCTGGGCCCCCATGAACTCTTTAAAGTGCTTTAGATAGTGGGGATCGAC
GTCATCAATGACGTTGTACCAGGCATCATTGCTATACACCTTTGGGCTCAGATCAAGATG
TCCACACAAGTAATTGTGTGGGCCTAAGCACCGAGCCCACGTTGTTTTACCCGTTCTACT
ATCCCCCTCTATTACTATGCTTATGGGTCTAAAAGGCCGCGCAGCGGCACACACAACATT
GGACGATACCCAATCGACGAGTTCTGGCGGAACTCTGTCGAAGGATGAAATTGAAAATGG
AGAAGCATAAACCTCATAAGGAGGTTGAAAAATGCGATCTAAATTGCCAATTAAATTATG
AAACTGCAGAACATAATCTTTTGGAGCTAATTCCTTTAATACTTTCAATGCATCATCTTT
ATTCCCCGTGTTAATCGCCTTAGCATATGCATCGTTGGCCGTCTGCTGCCCACCACGAGC
AGATCGTCCATCGATCTGGAAAACACCCCATTCTAGAACGTCTCCGTCTTTGTCGATGTA
TGCTTTGACATCCGACGCTGATTTAGCTCCCTGAATGTTCGGATGGAAATGTGCTGACCG
ACTTGGGGAAACCAAGTCGAAGAATCTGTTATTCTTGCACTGGAATTTCCCTTCGAATTG
GATGAGCACATGGATATGCGGAGACCCATCCTCGTGCTGCTCTCGACAGATCTTGATGAA
TTTCTTCGTCGTTGGGGTTTCTAGGGTTTGCAATTGGGAAAGTGCTTCTTCTTTAGTTAG
AGAGCACTTTGGATATGTGAGGAAATAGTTTTTTGCGTTTATTCTGAAACGACGTGGAGG
AGCCAT
>KF551589
TCAACTCGCCTCCTGCGAATGCTCTTCTTCTTCTTCTGTGGGAGCGATGTTTTCGCGACC
GGAATAGAGTGGTTCTTCGAGTGTGATGAAGACTGCATTCTTGATTGCCCACTGCTTCAA
TGCTGCATTTTTTTCTTCGTCCAGATATTCCTTATAGCTGCTATTTGGACCTTTATTGCA
CAGGAAGATAGTGGGAATTCCTCCTTTAATCATGACTGGCTTTCCGTACTTCGTGTTGCT
TTGCCAGTCACGCTGGGCCCCCATGAACTCTTTAAAGTGCTTTAGATAGTGGGGATCGAC
GTCATCAATGACGTTGTACCAGGCATCATTGCTATACACCTTTGGGCTCAGATCAAGATG
TCCACACAAGTAATTGTGTGGGCCTAAGCACCGAGCCCACGTTGTTTTACCCGTTCTACT
ATCCCCCTCTATTACTATGCTTATGGGTCTAAAAGGCCGCGCAGCGGCACACACAACATT
GGACGATACCCAATCGACGAGTTCTGGCGGAACTCTGTCGAAGGATGAAATTGAAAATGG
AGAAGCATAAACCTCATAAGGAGGTTGAAAAATGCGATCTAAATTGCCAATTAAATTATG
AAACTGCAGAACATAATCTTTTGGAGCTAATTCCTTTAATACTTTCAATGCATCATCTTT
ATTCCCCGTGTTAATCGCCTTAGCATATGCATCGTTGGCCGTCTGCTGCCCACCACGAGC
AGATCGTCCATCGATCTGGAAAACACCCCATTCTAGAACGTCTCCGTCTTTGTCGATGTA
TGCTTTGACATCCGACGCTGATTTAGCTCCCTGAATGTTCGGATGGAAATGTGCTGACCG
ACTTGGGGAAACCAAGTCGAAGAATCTGTTATTCTTGCACTGGAATTTCCCTTCGAATTG
GATGAGCACATGGATATGCGGAGACCCATCCTCGTGCTGCTCTCGACAGATCTTGTTGAA
TTTCTTCGCAGTTGGGGTTTCTAGGGTTTGCAATTGGGAAAGTGCTTCTTCTTTAGTTAG
AGAGCACTTTGGATATGTGAGGAAATAGTTTTTTGCGTTTATTCTGAAACGACTAGGAGG
AGCCAT
>KM383736
TCAACTCGCCTCCTGCGAATGTTCTTCTTCTTCTTCTGTGGGAGCGATGTTTTCGCGACC
GGAATAGAGTGGTTCTTCGAGTGTGATGAAGACTGCATTCTTGATTGCCCACTGCTTCAA
TGCTGCATTTTTTTCTTCGTCCAGATATTCCTTATAGCTGCTATTTGGACCTTTATTGCA
CAGGAAGATAGTGGGAATTCCTCCTTTAATCATGACTGGCTTTCCGTACTTCGTGTTGCT
TTGCCAGTCACGCTGGGCCCCCATGAACTCTTTAAAGTGCTTTAGATAGTGGGGATCGAC
GTCATCAATGACGTTGTACCAGGCATCATTGCTATACACCTTTGGGCTCAGATCAAGATG
TCCACACAAGTAATTGTGTGGGCCTAAGCACCGAGCCCACATTGTTTTGCCCGTTCTACT
ATCCCCCTCTATTACTATGCTTATGGGCCTAATAGGCCGCGCAGCGGCACACACAACATT
GGACGAGACCCAATCGACGAGTTCTGGCGGAACTCTGTCGAAGGATGAAATTGAAAATGG
AGAAACATAAACCTCAGAAGGAGGTTGAAAAATGCGATCTAAATTGCTAATTAAATTGTG
AAACTGCAGAACATAATCTTTTGGAGCTAATTCCTTTAATACTTTCAATGCATTTTCTTT
ATTCCCCGTGTTAATCGCCTTAGCATATGCATCGTTGGCCGTCTGCTGTCCACCACGAGC
AGATCGTCCATCGATCTGGAAAACACCCCATTCTAGAACGTCTCCGTCTTTGTCGATGTA
TGCTTTGACATCCGACGCTGATTTAGCTCCCTGAATGTTCGGATGGAAATGTGCTGACCG
ACTTGGGGAAACCAAGTCGAAGAATCGGTTATTCTTGCACTGGAATTTTCCTTCGAATTG
GATGAGAACATGGATATGCGGAGACCCATCCTCGTGAAGCTCTCGACAGATCTTGATGAA
TTTCTTCGCAGTTGGGGTTTCTAGGGTTTGCAATTGGGAAAGTGCCTCTTCTTTAGTTAG
AGAACACTTTGGATATGTGAGGAAATAGTTTTTGGCATCTATTCTGAAACGACGTGGCGG
AGCCAT
>KM383740
TCAACTCGCCTCCTGCGAATGCTCTTCTTCTTCTTCTGTGGGAGCGATGTTTTCGCGACC
GGAATAGAGTGGTTCTTCGAGTGTGATGAAGACTGCATTCTTGATTGCCCACTGCTTCAG
TGCTCCATTTTTTTCTTCGTCCAGATATTCCTTATAGCTGCTATTAGGACCTTTATTGCA
CAGGAAGATAGTGGGAATTCCTCCTTTAATCATGACTGGCTTTCCGTACTTGGTGTTGCT
TTGCCAGTCTCGCTGGGCCCCCATGAATTCTTTAAAGTGCTTTAGATAATGGGGATCAAC
GTCATCAATGACGTTGTACCAGGCATCATTGCTATACACCTTTGGGCTCAGATCTAGATG
TCCACACAAGTAATTGTGTGGGCCTAAGCACCGAGCCCACATTGTTTTGCCCGTTCTACT
ATCCCCCTCTATTACTATGCTTATGGGCCTCAAAGGCCGCGCAGCGGCACACACAACATT
GGACGAGACCCAATCGACGAGTTCTGGCGGAACTCTGTCGAAGGATGAAATTGAGAATGG
AGAAGCATAAACCTCAGAAGGAGGTTGAAAAATGCGATCTAAATTGCTAATTAAATTGTG
AAACTGCAGAACATAATCTTTTGGAGCTAATTCCTTTAATACTTTCAATGCATCATCTTT
ATTCCCCGTGTTAATCGCCTTAGCATATGCATCGTTTGCCGTCTGCTGACCACCACGAGC
AGATCGTCCATCGATCTGGAAAACACCCCATTCTAGAACGTCTCCGTCTTTGTCGATGTA
TGCTTTGACATCTGACGCTGATTTAGCTCCCTGAATGTTCGGATGGAAATGTGCTGCCCG
ACTTGGGGAAACCAAGTCGAAGAATCTGTTATTCTTGCACTGGAATTTCCCTTCGAATTG
GATGAGAACATGGATATGCGGAGACCCATCCTCGTGAAGCTCTCGACAGATCTTGATGAA
TTTCTTCGCAGTTGGGGTTTCTAGGGTTTGCAATTGGGAAAGTGTCTCTTCTTTAGTTAG
AGAGCACTTTGGATATGTGAGGAAATAGTTTTTAGCGTTTATTCTAAAACGACTTGGCGG
AGCCAT
>KM383738
TCAACTCGCCTCCTGCGAATGCTCTTCTTCTTCTTCTGTGGGAGCGATGTTTTCGCGACC
GGAATAGAGTGGTTCTTCGAGTGTGATGAAGACTGCATTCTTGATTGCCCACTGCTTCAG
TGCTGCATTTTTTTCTTCGTCCAGATATTCCTTATAGCTGCTATTAGGACCTTTATTGCA
CAGGAAGATAGTGGGAATTCCTCCTTTAATCATGACTGGCTTTCCGTACTTCGTGTTGCT
TTGCCAGTCACGCTGGGCCCCCATGAATTCTTTAAAGTGCTTTAGATAATGGGGATCAAC
GTCATCAATGACGTTGTACCAGGCATCATTGCTATACACCTTTGGGCTCAGATCTAGATG
TCCACACAAGTAATTGTGTGGGCCTAAGCACCGAGCCCACATTGTTTTGCCCGTTCTACT
ATCCCCCTCTATTACTATGCTTATGGGCCTAAAAGGCCGCGCAGCGGCACACACAACATT
GGACGAGACCCAATCGACGAGTTCTGGCGGAACTCTGTCGAAGGATGAAATAGAAAATGG
AGAAACATAAACCTCAGAAGGAGGTTGAAAAATGCGATCTAAATTGCTAACTAAATTGTG
AAACTGCAGAACATAATCTTTTGGAGCTAATTCCTTTAATACTTTCAATGCATCTTCTTT
ATTCCCCGTGTTAATCGCCTTAGCATATGCATCGTTTGCCGTCTGCTGACCACCACGAGC
AGATCGTCCATCGATCTGGAAAACACCCCATTCTAGAACGTCTCCGTCTTTGTCGATGTA
TGCTTTGACATCTGACGCTGATTTAGCTCCCTGAATGTTCGGATGGAAATGTGCTGCCCG
ACTTGGGGAAACCAAGTCGAAGAATCTGTTATTCTTGCACTGGAATTTCCCTTCGAATTG
GATGAGAACATGGATATGCGGAGACCCATCCTCGTGAAGCTCTCGACAGATCTTGATGAA
TTTCTTCGCAGTTGGGGTTTCTAGGGTTTGCAATTGGGAAAGTGCCTCTTCTTTAGTTAG
AGAGCACTTTGGATATGTGAGGAAATAGTTTTTAGCGTTTATTCTAAAACGACTTGGCGG
AGCCAT
>KM383744
TCAACTCGCCTCCTGCGAATGCTCTTCTTCTTCTTCTGTGGGAGCGATGTTTTCGCGACC
GGAATAGAGTGGTTCTTCGAGTGTGATGAAGACTGCATTCTTGATTGCCCACTGCTTCAG
TGCTGCATTTTTTTCTTCGTCCAGATATTCCTTATAGCTGCTATTAGGACCTTTATTGCA
CAGGAAGATAGTGGGAATTCCGCCTTTAATCATGACAGGCTTTCCGTACTTCGTGTTGCT
TTGCCAGTCACGCTGGGCCCCCATGAATTCTTTAAAGTGCTTTAGATAGTGGGGATCAAC
GTCATCAATGACGTTGTACCAGGCATCATTGCTATACACCTTTGGGCTCAGATCTAGATG
TCCACACAAGTAATTGTGTGGGCCTAAGCACCGAGCCCACATTGTTTTGCCCGTTCTACT
ATCTCCTTCTATTACTATGCTTACGGGCCTAAAAGGCCGCGCAGCGGCACTCACAACATT
GGACGAGACCCAATCGACAAGTTCAGGAGGAACTCTGTCGAAGGATGAAATTGAAAATGG
AGACGCATAAACCTCAGAAGGAGGTTGAAAAATGCGATCTAAATTGCTAATTAAATTATG
AAATTGGAGAACATAATCTTTTGGGGCTAATTCCTTTAACACGTTCAATGCATCTTCTTT
ATTCCCCGTGTTAATCGCCTTAGCATATGCATCGTTGGCCGTCTGCTGACCACCACGAGC
AGATCGTCCATCGATCTGGAAAACACCCCATTCTAGAACGTCTCCGTCTTTGTCGATGTA
TGCTTTGACATCTGACGCTGATTTAGCTCCCTGAATGTTCGGATGGAAATGTGCTGCCCG
ACTTGGGGAAACCAAGTCGAAGAATCTGTTATTCTTGCACTGGAATTTCCCTTCGAATTG
GATGAGAACATGGATATGCGGAGACCCATCCTCGTGAAGCTCTCGGCAGATCTTGATGAA
TTTCTTCGCAGTTGGGGTTTCTAGGGTTTGCAATTGGGAAAGTGCCTCTTCTTTAGTTAG
AGAGCACTTTGGATATGTGAGGAAATAGTTTTTAGCGTTTATTCTAAAACGACTTGGCGG
AGCCAT
>KM383737
TCAACTCGCCTCCTGCGAATGCTCTTCTTCTTCTTCTGTGGGAGCGATGTTTTCGCGACC
GGAATAGAGTGGTTCTTCGAGTGTGATGAAGACTGCATTCTTGATCGCCCACTGCTTCAG
TGCTGCATTTTTTTCTTCGTCCAGATATTCCTTATAGCTGCTATTTGGACCTTTATTGCA
CAGGAAGATAGTGGGAATTCCTCCTTTAATCATGACTGGCTTTCCGTACTTCGTGTTGCT
TTGCCAGTCACGCTGGGCCCCCATGAACTCTTTAAAGTGCTTTAGATAGTGGGGATCAAC
GTCATCAATGACGTTGTACCAGGCATCATTGCTATACACCTTTGGGCTCAGATCAAGATG
TCCACACAAGTAATTGTGTGGGCCTAAGCACCGAGCCCACATTGTTTTGCCCGTTCTACT
ATCCCCCTCTATTACTATGCTTATGGGCCTAAAAGGCCGCGCAGCGGCACACACAACATT
TGACGAGACCCAATCGACGAGTTCTGGAGGAACTCTGTCGAAGGAAGAAATTGAAAATGG
AGAAGCATAAACCTCAGAAGGAGGTTGAAAAATGCGATCTAAATTGCTAATTAAATTGTG
AAACTGCAGAACATAATCTTTTGGAGCTAATTCTTTTAATACTTTCAATGCATCCTCTTT
ATTCCCCGTGTTAATCGCCTTAGCATATGCATCGTTTGCCGTCTGCTGACCACCACGAGC
AGATCGTCCATCGATCTGGAAAACACCCCATTCTAGAACGTCTCCGTCTTTGTCGATGTA
TGCTTTGACATCTGACGCTGATTTAGCTCCCTGAATGTTCGGATGGAAATGTGCTGCCCG
ACTTGGGGAAACCAAGTCGAAGAATCTGTTATTCTTGCACTGGAATTTCCCTTCGAATTG
GATGAGAACATGGATATGCGGAGACCCATCCTCGTGAAGCTCTCGGCAGATCTTGATGAA
TTTCTTCGCAGTTGGGGTTTCTAGGGTTTGCAATTGGGAAAGTGCCTCTTCTTTAGTTAG
AGAGCACTTTGGATATGTGAGGAAATAGTTTTTAGCGTTTATTCTAAAACGACTTGGCGG
AGCCAT
>FJ468356
TCAACTCGCCTCCTGCGAATGATCTTCTTCTTCTTCTGCGGGAGCGTTGTTTTCGCGACC
GGAATAGAGTGGTTCTTCGAGTGTGATGAAGATTGCATTCTTGATTGCCCACTGCTTCAG
TGCTGCATTCTTTTCTTCGTGCAGATATTCCTTATAGCTGCTATTTGGACCTTTATTGCA
CAGGAAGATAGTGGGAATTCCACCTTTAATCATGACTGGCTTTCCGTACTTCGTGTTGCT
TTGCCAGTCACGCTGGGCCCCCATGAATTCTTTAAAGTGCTTTAGATAATGGGGATCGAC
GTCATCAATGACGTTGTACCAGGCATCATTGCTATACACCTTTGGGCTCAGACTAAGATG
TCCGCACAAGTAATTGTGTGGACCTAAGCAACGAGCCCACATTGTTTTACCAGTTCTACT
ATCCCCCTCTATGACTATGCTTATGGGCCTAAAAGGCCGCGCAGCGGCACACACAACATT
TGACGTAACCCAATCGACGAGGTCTTCCGGAACTCTGTCGAAGGATGAAATGGAAAATGG
AGAAACATAAACCTCCGAAGGAGGTTGAAAAATGCGATCTAAATTGGTATTTAAATTGTG
AAATTGCAGAACGTAATCCTTTGGGGCTAATTCCTTTAATACTTTCAAAGCATCATCTTT
ATTTCCCGTGTTAATCGCCTGGGCATATGCATCGTTCGCCGTTTGTTGACCACCACGGGC
AGATCGTCCATCGATCTGGAAAACACCCCATTCTAGAACGTCTCCATCTTTGTCGATGTA
TTTTTTGACGTCCGACGCTGATTTAGCTCCCTGAACGTTCGGATGGAAATGTGCTGACCG
GCTTGGGGAAACCAAGTCGAAGAATCTGTTATTTTTGCACTGGAATTTCCCTTCGAATTG
GATGAGAACATGGATATGCGGAGACCCATCTTCGTGAAGCTCTCTACAGATCTTGATGAA
TTTCTTCTTCGTCGGGGTTTCTAGGGTTTGCAATTGGGAAAGTGCCTCTTCTTTAGTTAG
AGAGCACTTTGGATATGTGAGGAAATAGTTTTTGGCATTTACTCTAAAACGACGTGGCGA
AGCCAT
>HQ141673
TCAACTCGCCTCCTGCGAATGATCTTCTTCTTCTTCTGCGGGAGCGTTGTTTTCGCGACC
GGAATAGAGTGGTTCTTCGAGTGTGATGAAGACTGCATTCTTGATTGCCCACTGCTTCAG
TGCTGCATTTTTTTCTTCGTCCAGATATTCCTTATAGCTGCTATTTGGACCTTTATTGCA
CAGGAAGATAGTGGGAATTCCACCTTTAATCATGACTGGCTTTCCGTACTTTGTGTTGCT
TTGCCAGTCACGCTGGGCCCCCATGAATTCTTTAAAGTGCTTTAGATAGTGGGGATCGAC
GTCATCAATGACGTTGTACCAGGCATCATTGCTATACACCTTTGGGCTTAGATCAAGATG
TCCGCACAAGTAATTGTGTGGACCTAAGCAACGAGCCCACATTGTTTTGCCAGTTCTACT
ATTCCCCTCTATGACTATGCTTATGGGCCTGAAAGGCCGCGCAGCGGCACACACAACATT
TGACGTAACCCAATCGACGAGGTCTGCCGGAACTCTGTCGAAGGATGAAATTGTAAATGG
AGAAACATAAACCTCGGACGGAGGTTGAAAAATGCGATCTAAATTGTTATTTAAATTGTG
AAATTGCAGAACGTAATCCTTTGGGGCTAATTCCTTTAATACTTTCAAAGCATCATCTTT
ATTTCCCGTGTTAATCGCCTGGGCATATGCATCGTTCGCCGTTTGTTGACCACCACGGGC
AGATCGTCCATCGATCTGGAAAACACCCCATTCTAGAACGTCTCCATCTTTGTCGATGTA
TTTTTTGACGTCCGACGCTGATTTAGCTCCCTGAACGTTCGGATGGAAATGTGCTGACCG
GCTTGGGGAAACCAAGTCGAAGAATCTGTTATTTTTGCACTGGAATTTCCCTTCGAATTG
GATGAGAACATGGATATGCGGAGACCCATCTTCGTGAAGCTCTCTACAGATCTTGATGAA
TTTCTTCTTCGTCGGGGTTTCTAGGGTTTGCAATTGGGAAAGTGCCTCTTCTTTAGTTAG
AGAGCACTTTGGATATGTGAGGAAATAGTTTTTGGCATTTACTCTAAAACGACGTGGCGA
AGCCAT
>HM345979
TCAACTCGCCTCCTGCGAATGATCTTCTTCTTCTTCTGCGGGAGCGTTGTTTTCGCGACC
GGAATAGAGTGGTTCTTCGAGTGTGATGAAGACTGCATTCTTGATTGCCCACTGCTTCAG
TGCTGCATTTTTTTCTTCGTCCAGATATTCCTTATAGCTGCTATTTGGACCTTTATTGCA
CAGGAAGATAGTGGGAATTCCACCTTTAATCATGACTGGCTTTCCGTACTTCGTGTTGCT
TTGCCAGTCACGCTGGGCCCCCATGAATTCTTTAAAGTGCTTTAGATAGTGGGGATCGAC
GTCATCAATGACGTTGTACCAGGCATCATTGCTATACACCTTTGGGCTCAGATCAAGATG
TCCGCACAAGTAATTGTGTGGACCTAAGCAACGAGCCCACATTGTTTTGCCAGTTCTACT
ATCCCCCTCTATGACTATGCTTATGGGCCTAAAAGGCCGCGCAGCGGCACACACAACATT
TGACGTAACCCAATCGACGAGGTCTGCCGGAACTCTGTCGAAGGATGAAATTGAAAATGG
AGAAACATAAACCTCAGAAGGAGGTTGAAAAATGCGATCTAAATTGGTATTTAAATTGTG
AAATTGCAGAACGTAATCCTTTGGGGCTAATTCCTTTAATACTTTCAAAGCATCATCTTT
ATTTCCCGTGTTAATCGCCTGGGCATATGCATCGTTCGCCGTTTGTTGACCACCACGGGC
AGATCGTCCATCGATCTGGAAAACACCCCATTCTAGAACGTCTCCATCTTTGTCGATGTA
TTTTTTGACGTCCGACGCTGATTTAGCTCCCTGAACGTTCGGATGGAAATGTGCTGACCG
ACTTGGGGAAACCAAGTCGAAGAATCTGTTATTTTTGCACTGGAATTTCCCTTCGAATTG
GATGAGAACATGGATATGCGGAGACCCATCTTCGTGAAGCTCTCTACAGATCTTGATGAA
TTTCTTCTTCGTCGGGGTTTCTAGGGTTTGCAATTGGGAAAGTGCCTCTTCTTTAGTTAG
AGAGCACTTTGGATATGTGAGGAAATAGTTTTTGGCATTTACTCTAAAACGACGTGGCGA
AGCCAT
>KF515616
TCAACTCGCCTCCTGCGAATGCTCTTCTTCTTCTTCTGCGGGAGCGATGCTTTCGCGACC
GGAATAGAGTGGTGCTTCGAGTGTGATGAAGACTGCATTCTTGATTGCCCACTGCTTCAG
TGCTGCATTTTTTTCTTCGTCCAGATATTCCTTATAGCTGCTGTTTGGACCTTTATTGCA
CAGGAAGATAGTGGGAATTCCACCTTTAATCATGACTGGCTTTCCGTACTTGGTGTTGCT
TTGCCAGTCACGCTGGGCCCCCATGAATTCTTTAAAGTGCTTTAGATAGTGGGGATCAAC
GTCATCAATGACGTTGTACCAGGCTTCATTGCTATATACTTTTGGGCTCAGATCAAGATG
TCCGCACAAGTAATTGTGTGGGCCTAAGCAACGAGCCCACATTGTTTTGCCAGTTCTACT
ATCCCCCTCTATTACTATGCTTATGGGCCTAATAGGCCGCGCAGCGGCACACACAACATT
GGACGAAACCCAATCGACGAGGTCTGCCGGAACTCTGTCGAAGGATGAAATTGAATATGG
AGAAACATAAACCTCAGCAGGAGGTTGAAAAATGCGCTCTAAATTAGTATTTAAATTATG
AAACTGCAGAACGTAATCCTTTGGGGCTAATTCCTTTAATACTTTCAAAGCATCGTCTTT
ATTTCCCGTGTTAATCGCCTGGGCATATGCATCGTTCGCCGTTTGTTGACCACCACGGGC
AGATCGTCCATCGATCTGGAAAACACCCCACTCTAGAACGTCTCCGTCTTTGTCGATGTA
TTTTTTGACGTCCGACGCTGATTTAGCTCCCTGAATGTTCGGATGGAAATGTGCTGACCG
ACTTGGGGAAACCAAGTCGAAGAATCTGTTATTCTTGCACTGGAATTTCCCTTCGAATTG
GATGAGAACATGGATATGCGGAGACCCATCTTCGTGAAGCTCTCTACAGATCTTGATGAA
TTTCTTCTTCGTCGGGGTTTCTAGGGTTTGCAATTGGGAAAGTGCCTCTTCTTTAGTTAG
AGAGCACTTTGGATACGTGAGGAAATAGTTTTTGGCATTTACCCTAAAACGACGTGGAGA
AGCCAT
>KF551577
TCAACTCGCCTCCTGCGAATGCTCTTCTTCTTCTTCTGCGGGAGCGATGCTTTCGCGACC
GGAATAGAGTGGTTCTTCGAGTGTGATGAAGACTGCATTCTTGATTGCCCACTGCTTCAG
TGCTGCATTTTTTTCTTCGTCCAGATATTCCTTATAGCTGCTGTTTGGACCTTTATTGCA
CAGGAAGATAGTGGGAATTCCACCTTTAATCATGACTGGCTTTCCGTACTTGGTGTTGCT
TTGCCACTCACGCTGGGCCCCCATGAATTCTTTAAAGTGCCTTCGATAGTGGGGATCAAC
GTCATCAATGACGTTGTACCAGGCTTCATTGCCGTACAACTTTGGGCTCAAATCAAGACG
TCCGCACAAGTAACTGTCTGGGCCTAAGCAACGAGCCCACATCGCTTTGCCAGTTCTACT
ATCCCCCTCTATTACTATGCTTATGGCCCTAATAGGCCGCGCAGCGGAACACCCAACATT
GGACGAAACCCCATCGACGAGGTCTGCCGGAACTCTGTCGAAGGAGGAAATTGAATATGG
AGAAACATAAACCTCAGAAGGAGGTTGAAAAATGCGATCTAAATTAGTATTTAAATTATG
AAACTGCAGAACGTAATCCTTTGGGGCTAATTCCTTTAATACTTTCAAAGCATCGTCTTT
ATTTCCCGTGTTAATCGCCTGGGCATCTGCATCGTTCGCCGTTTGTTGACCACCACGTGC
AGATCGTCCATCGATCTGGAACACACCCCACTCTAGAACGTCTCCGTCTTTGTCGATGTA
TTTTTTGACGTCCGACGCTGATTTAGCTCCCTGAATGTTCGGATGGAAATGTGCTGACAG
ATTTGGGGAAACCAAGTCGAAGAATCTGTTATTCTTGCACTGGAATTTCCCTTCGAATTG
GATGAGAACACGGATATGCGGAGACCCATCTTCGTGAAGCTCTCTACAGATCTTGATGAA
TTTCTTCTTCGTCGGGGTTTCTAGGGTTTGCAATTGGGAAAGTGCCTCTTCTTTAGTTAG
AGAGCACTTTGGATACGTGAGGAAATAGTTTTTTGCATTTACCCTAAAACGACGTGGAGA
AGCCAT
>KF515617
TCAACTCGCCTCCTGCGAATGCTCTTCTTCTTCTTCTGCGGGAGCGATGTTTTCGCGACC
GGAATAGAGTGGTTCTTCGAGTGTGATGAAGACTGCATTCTTGATTGCCCACTGCTTCAG
TGCTGCATTTTTCTCTTCGTCCAGATATTCCTTATAGCTGCTGTTTGGACCTTTATTGCA
CAGGAAGATAGTGGGAATTCCACCTTTAATCATGACAGGCTTTCCGTACTTGGTGTTGCT
TTGCCAGTCACGCTGGGCCCCCATGAATTCTTTAAAATGCTTTAGATAGTGGGGATCGAC
GTCATCAATGACGTTGTACCAGGATTCATTGCTATATACCTTTGGGCTCAGATCAAGATG
TCCGCACAAGTAATTGTGTGGGCCTAAGCAACGAGCCCACATTGTTTTGCCAGTTCTACT
ATCCCCCTCTATTACTATGCTTATGGGCCTAAAAGGCCGCGCAGCGGCACACACAACATT
GGACGAAACCCAATCGACGAGGTCTGCCGGAACTCTGTCGAAGGATGAAATTGAATATGG
AGAAACATAAACCTCCGAAGGAGGTTGAAAAATGCGATCTAAATTGGTATTTAAATTATG
AAACTGCAGAACGTAATCCTTTGGAGCTAATTCCTTTAATACTTTCAAAGCATCATCTTT
ATTTCCCGTGTTAATCGCCTGGGCATATGCATCGTTCGCCGTTTGTTGACCACCACGTGC
AGATCGTCCATCGATCTGGAAAACACCCCACTCTAGAACGTCTCCGTCTTTGTCGATGTA
TTTTTTGACGTCCGACGCTGATTTRGCTCCCTGAATGTTCGGATGGAAATGTGCTGACCG
ACTTGGGGAAACCAAGTCGAAGAATCTGTTATTATTGCACTGGAATTTCCCTTCGAATTG
GATGAGAACATGGATATGCGGAGACCCATCTTCGTGAAGCTCTCTACAGATCTTGATGAA
TTTCTTCTTCGTCGGGGTTTCTAGGGTTTGCAATTGGGAAAGAGCCTCGTCTTTAGTTAG
AGAGCACTTTGGATACGTGAGGAAATAGTTTTTGGCATTTACCCTAAAACGACGTGGAGA
AGCCAT
>KP195262
TCAACTCGCCTCCTGCGAATGATCTTCTTCTTCTTCTGCGGGAGCGTTGTTTTCGCGACC
GGAATAGAGTGGTTCTTCGAGTGTGATGAAGACTGCATTCTTGATTGCCCACTGCTTCAG
TGCTGCATTTTTTTCTTCGTCCAGATATTCCTTATAGCTGCTATTTGGACCTTTATTGCA
CAGGAAGATAGTGGGAATTCCACCTTTAATCATGACTGGCTTTCCGTACTTTGTGTTGCT
TTGCCAGTCACGCTGGGCCCCCATGAATTCTTTAAAGTGCTTTAGATAGTGGGGATCGAC
GTCATCAATGACGTTGTACCAGGCATCATTGCTATACACCTTTGGGCTTAGATCAAGATG
TCCGCACAAGTAATTGTGTGGACCTAAGCAACGAGCCCACATTGTTTTGCCAGTTCTACT
ATTCCCCTCTATGACTATGCTTATGGGCCTAAAAGGCCGCGCAGCGGCACACACAATATT
GGACGAAACCCAATCGACGAGGTCTGCCGGAACTCTGTCGAAGGATGAAATTGAATATGG
AGAAACATAAACCTCAGAAGGAGGTTGAAAAATGCGATCTAAATTAGTATTTAAATTATG
AAACTGCAGAACGTAATCCTTTGGGGCTAATTCCTTTAATACTTTCAAAGCATCGTCTTT
ATTTCCCGTGTTAATCGCCTGGGCATATGCATCGTTCGCCGTTTGTTGACCACCACGGGC
AGATCGTCCATCGATCTGGAAAACACCCCACTCTAGAACGTCTCCGTCTTTGTCGATGTA
TTTTTTGACGTCCGACGCTGATTTAGCTCCCTGAATGTTCGGATGGAAATGTGCTGACCG
ACTTGGGGAAACCAAGTCGAAGAATCTGTTATTCTTGCACTGGAATTTCCCTTCGAATTG
GATGAGAACATGGATATGCGGAGACCCATCTTCGTGAAGCTCTCTACAGATCTTGATGAA
TTTCTTCTTCGTCGGGGTTTCTAGGGTTTGCAATTGGGAAAGTGCCTCTTCTTTAGTTAG
AGAGCACTTTGGATATGTGAGGAAATAGTTTTTGGCATTTACCCTAAAACGACGTGGAGA
AGCCAT
>DQ169056
TCAACTCGCCTCCTGCGAATGCTCTTCTTCTTCTTCTGGGGGAGCGATGTTCTCGCGACC
GGAATAGAGTGGTTCTTCGAGTGTGATGAAGACTGCATTCTTGATTGCCCACTGCTTCAG
TGCTGCATTTTTCTCTTCGTCCAGATATTCCTTATAGCTGCTGTTTGGACCTTTATTGCA
CAGGAAGATAGTGGGAATTCCACCTTTAATCATGACTGGCTTTCCGTACTTCGTGTTGCT
TTGCCAGTCACGCTGGGCCCCCATGAATTCTTTAAAATGCTTTAGATAGTGGGGATCAAC
GTCATCAATGACGTTGTACCAGGCTTCATTGCTATACACTTTTGGGCTCAGATCAAGATG
TCCACACAAGTAATTGTGGGGTCCTAAGCAACGAGCCCACATTGTTTTGCCAGTTCTACT
ATCCCCCTCTATGACTATGCTTATGGGCCTAAAAGGCCGCGCAGCGGCACACACAACATT
GGACGAGACCCAATCGACGAGGTCTGCCGGAACTCTGTCGAAGGATGAAATTGAAAATGG
AGAAACATAAACCTCGGAAGGAGGTTGAAAAATGCGATCTAAATTTGTATTTAAATTGTG
AAACTGCAGAACGAAATCCTTTGGGGCTAATTCCTTTAATACTTTCAACGCATCGTCTTT
ATTTCCCGTGTTAATCGCCTGGGCATATGCATCGTTCGCCGTTTGTTGACCTCCACGGGC
AGATCGTCCATCGATCTGGAAAACACCCCATTCTAGAACGTCTCCGTCTTTGTCGATGTA
TTTTTTGACGTCCGACGCTGATTTAGCTCCCTGAATGTTCGGATGGAAATGTGCTGACCG
ACTTGGGGAAACCAAGTCGAAGAATCTATTATTTTTGCACTGGAATTTCCCTTCGAATTG
GATGAGAACATGGATATGCGGAGACCCATCTTCGTGAAGCTCTCTACAGATCTTGATGAA
TTTCTTCCTCGTCGGGGTTTCTAGGGTTTGCAATTGGGAAAGTGCCTCTTCTTTAGTTAG
AGAGCACTTTGGATATGTGAGGAAATAGTTTTTGGCATTTACTCTAAAACGACGTGGCGA
AGCCAT
>HG316125
TCAACTCGCCTCCTGCGAATGCTCTTCTTCTTCTTCTGGGAGAGCGATGTTTTCGCGACC
GGAATAGAGTGGTTCTTCGAGTGTGATGAAGACTGCATTCTTGATTGCCCACTGCTTCAG
TGCTGCATTTTTTTCTTCATCCAGATATTCCTTATAGCTGCTGTTTGGACCTTTATTGCA
CAGGAAGATAGTGGGAATTCCACCTTTAATCATGACCGGCTTTCCGTACTTCGTGTTGCT
TTGGCAGTCACGCTGGGCCCCCATGAATTCTTTAAAGTGCTTTAGATAGTGGGGATCAAC
GTCATCAATGACGTTGTACCAGGCATCATTGCTATAGACCTTTGGGCTCAGATCAAGATG
TCCACACAAGTAATTGTGTGGTCCTAAGCACCGAGCCCACATCGTTTTGCCCGTCCTACT
ATCCCCCTCTATGACTATGCTTATGGGCCTAAAAGGCCGCGCAGCGGCACACACAACATT
AGACGAGACCCAATCGACGAGGTCTGCCGGAACTCTGTCGAAGGATGAAATTGAAAATGG
AGAAACATAAACCTCGGAAGGAGGTTGAAAAATACGATCTAAATTGGTATTTAAATTGTG
AAACTGCAGAACGTAATCTTTTGGGGCTAATTCCTTTAATACTCTCAAAGCATCGTCTTT
ATTTCCCGTGTTAATCGCCTGGGCATATGCATCGTTCGCCGTTTGTTGACCACCACGGGC
AGATCGTCCATCGATCTGGAAAACACCCCATTCTAGAACGTCTCCATCTTTGGCGATGTA
GTTTTTGACGTCCGACGCTGATTTAGCTCCCTGAATGTTCGGATGGAAATGTGCTGACCG
ACTTGGGGAAACCAAGTCGAAGAATCTGTTATTTTTGCACTGGAATTTCCCTTCGAATTG
GATGAGAACATGGATATGCGGAGACCCATCTTCGTGAAGCTCTCTACAGATCTTGATGAA
TTTCTTCTTCGTCGGGGTTTCTAGGGTTTGCAATTGGGAGAGTGCCTCTTCTTTAGTTAG
AGAGCACTTTGGATATGTGAGGAAATAGTTTTTGGCATTTACTCTAAAACGACGTGGCGA
AGCCAT
>FN435310
TCAACTCGCCTCCTGCGAATGCTCTTCTTCTTCTTCTGGGAGAGCGATGTTTTCGCGACC
GGAATAGAGTGGTTCTTCGAGTGTGATGAAGACTGCATTCTTGATTGCCCACTGCTTCAG
TGCTGCATTTTTTTCTTCATCCAGATATTCCTTATAGCTGCTGTTTGGACCTTTATTGCA
CAGGAAGATAGTGGGAATTCCACCTTTAATCATGACCGGCTTTCCGTACTTCGTGTTGCT
TTGGCAGTCACGCTGGGCCCCCATGAATTCTTTAAAGTGCTTTAGATAGTGGGGATCAAC
GTCATCAATGACGTTGTACCAGGCATCATTGCTATAGACCTTTGGGCTCAGATCAAGATG
TCCACACAAGTAATTGTGTGGTCCTAAGCACCGAGCCCACATCGTTTTGCCCGTCCTACT
ATCCCCCTCTATGACTATGCTTATGGGCCTAAAAGGCCGCGCAGCGGCACACACAACATT
AGACGAGACCCAATCGACGAGGTCTGCCGGAACTCTGTCGAAGGATGAAATTGAAAATGG
AGAAACATAAACCTCGGAAGGAGGTTGAAAAATACGATCTAAATTGGTATTTAAATTGTG
AAACTGCAGAACGTAATCTTTTGGGGCTAATTCCTTTAATACTCTCAAAGCATCGTCTTT
ATTTCCCGTGTTAATCGCCTGGGCATATGCATCGTTCGCCGTTTGTTGACCACCACGGGC
AGATCGTCCATCGATCTGGAAAACACCCCATTCTAGAACGTCTCCATCTTTGGCGATGTA
GTTTTTGACGTCCGACGCTGATTTAGCTCCCTGAATGTTCGGATGGAAATGTGCTGACCG
ACTTGGGGAAACCAAGTCGAAGAATCTGTTATTTTTGCACTGGAATTTCCCTTCGAATTG
GATGAGAACATGGATATGCGGAGACCCATCTTCGTGAAGCTCTCTACAGATCTTGATGAA
TTTCTTCTTCGTCGGGGTTTCTAGGGTTTGCAATTGGGAGAGTGCCTCTTCTTTAGTTAG
AGAGCACTTTGGATATGTGAGGAAATAGTTTTTGGCATTTACTCTAAAACGACGTGGCGA
AGCCAT
>NC_004611
TCAACTCGCCTCCTGCGAATGCTCTTCTTCTTCTTCTGGGAGAGCGATGTTTTCGCGACC
GGAATAGAGTGGTTCTTCGAGTGTGATGAAGACTGCATTCTTGATTGCCCACTGCTTCAG
TGCTGCATTTTTTTCTTCATCCAGATATTCCTTATAGCTGCTGTTTGGACCTTTATTGCA
CAGGAAGATAGTGGGAATTCCACCTTTAATCATGACCGGCTTTCCGTACTTCGTGTTGCT
TTGGCAGTCACGCTGGGCCCCCATGAATTCTTTAAAGTGCTTTAGATAGTGGGGATCAAC
GTCATCAATGACGTTGTACCAGGCATCATTGCTATAGACCTTTGGGCTCAGATCAAGATG
TCCACACAAGTAATTGTGTGGTCCTAAGCACCGAGCCCACATCGTTTTGCCCGTCCTACT
ATCCCCCTCTATGACTATGCTTATGGGCCTAAAAGGCCGCGCAGCGGCACACACAACATT
AGACGAGACCCAATCGACGAGGTCTGCCGGAACTCTGTCGAAGGATGAAATTGAAAATGG
AGAAACATAAACCTCGGAAGGAGGTTGAAAAATACGATCTAAATTGGTATTTAAATTGTG
AAACTGCAGAACGTAATCTTTTGGGGCTAATTCCTTTAATACTCTCAAAGCATCGTCTTT
ATTTCCCGTGTTAATCGCCTGGGCATATGCATCGTTCGCCGTTTGTTGACCACCACGGGC
AGATCGTCCATCGATCTGGAAAACACCCCATTCTAGAACGTCTCCATCTTTGGCGATGTA
GTTTTTGACGTCCGACGCTGATTTAGCTCCCTGAATGTTCGGATGGAAATGTGCTGACCG
ACTTGGGGAAACCAAGTCGAAGAATCTGTTATTTTTGCACTGGAATTTCCCTTCGAATTG
GATGAGAACATGGATATGCGGAGACCCATCTTCGTGAAGCTCTCTACAGATCTTGATGAA
TTTCTTCTTCGTCGGGGTTTCTAGGGTTTGCAATTGGGAGAGTGCCTCTTCTTTAGTTAG
AGAGCACTTTGGATATGTGAGGAAATAGTTTTTGGCATTTACTCTAAAACGACGTGGCGA
AGCCAT
>KC960492
TCAACTCGCCTCCTGCGAATGCTCTTCTTCTTCTTCTGGGAGAGCGATGTTTTCGCGACC
GGAATAGAGTGGTTCTTCGAGTGTGATGAAGACTGCATTCTTGATTGCCCACTGCTTCAG
TGCTGCATTTTTTTCTTCATCCAGATATTCCTTATAGCTGCTGTTTGGACCTTTATTGCA
CAGGAAGATAGTGGGAATTCCACCTTTAATCATGACCGGCTTTCCGTACTTCGTGTTGCT
TTGGCAGTCACGCTGGGCCCCCATGAATTCTTTAAAGTGCTTTAGATAGTGGGGATCAAC
GTCATCAATGACGTTGTACCAGGCATCATTGCTATAGACCTTTGGGCTCAGATCAAGATG
TCCACACAAGTAATTGTGTGGTCCTAAGCACCGAGCCCACATCGTTTTGCCCGTCCTACT
ATCCCCCTCTATGACTATGCTTATGGGCCTAAAAGGCCGCGCAGCGGCACACACAACATT
AGACGAGACCCAATCGACGAGGTCTGCCGGAACTCTGTCGAAGGATGAAATTGAAAATGG
AGAAACATAAACCTCGGAAGGAGGTTGAAAAATACGATCTAAATTGGTATTTAAATTGTG
AAACTGCAGAACGTAATCTTTTGGGGCTAATTCCTTTAATACTCTCAAAGCATCGTCTTT
ATTTCCCGTGTTAATCGCCTGGGCATATGCATCGTTCGCCGTTTGTTGACCACCACGGGC
AGATCGTCCATCGATCTGGAAAACACCCCATTCTAGAACGTCTCCATCTTTGGCGATGTA
GTTTTTGACGTCCGACGCTGATTTAGCTCCCTGAATGTTCGGATGGAAATGTGCTGACCG
ACTTGGGGAAACCAAGTCGAAGAATCTGTTATTTTTGCACTGGAATTTCCCTTCGAATTG
GATGAGAACATGGATATGCGGAGACCCATCTTCGTGAAGCTCTCTACAGATCTTGATGAA
TTTCTTCTTCGTCGGGGTTTCTAGGGTTTGCAATTGGGAGAGTGCCTCTTCTTTAGTTAG
AGAGCACTTTGGATATGTGAGGAAATAGTTTTTGGCATTTACTCTAAAACGACGTGGCGA
AGCCAT
>AM258977
TCAACTCGCCTCCTGCGAATGCTCTTCTTCTTCTTCTGGGGGAGCGATGTTTTCGCGACC
GGAATAGAGTGGTTCTTCGAGTGTGATGAAGACTGCATTCTTGATTGCCCACTGCTTCAG
TGCTGCATTTTTTTCTTCATCCAGATATTCCTTATAGCTGCTGTTTGGACCTTTATTGCA
GAGGAAGATAGTGGGAATTCCACCTTTAATCATGACCGGCTTTCCGTACTTCGTGTTGCT
TTGCCAGTCACGCTGGGCCCCCATGAATTCTTTAAAGTGCTTTAGATAGTGGGGATCAAC
GTCATCAATGACGTTGTACCAGGCATCATTGCTATAGACCTTTGGGCTCAGATCAAGATG
TCCACACAAGTAATTGTGTGGTCCTAAGCACCGAGCCCACATTGTTTTGCCCGTCCTACT
ATCCCCCTCTATGACTATGCTTATGGGCCTAAAAGGCCGCGCAGCGGCACACACAACATT
AGACGAGACCCAATCGACGAGGTCTGCCGGAACTCTGTCGAAGGATGAAATTGAAAATGG
AGAAACATAAACCTCAGAAGGAGGTTGAAAAATACGATCTAAATTGGTATTTAAATTGTG
AAACTGCAGAACGTAATCTTTTGGGGCTAATTCCTTTAATACTCTCAAAGCATCGTCTTT
ATTTCCCGTGTTAATCGCCTGGGCATATGCATCGTTCGCCGTTTGTTGACCACCACGGGC
AGATCGTCCATCGATCTGGAAAACACCCCATTCTAGAACGTCTCCATCTTTGGCGATGTA
GTTTTTGACGTCCGACGCTGATTTAGCTCCCTGAATGTGCGGATGGACATGTGCTGACCG
ACTTGGGGAAACAAAGTCGAAGAATCTGTTATTTTTGCACTGGAATTTCCCTTCGAATTG
GATGAGAACATGGATATGCGGAGACCCATCTTCGTGAAGCTCTCTACAGATCTTGATGAA
TTTCTTCTTCGTGGGGGTTTCTAGGGTTGGCAATTGGGAAAGTGCCTCTTCTTTAGTTAG
AGAGCACTTTGGATATGTGAGGAAATAGTTTTGGGCATTTACTCTAAAACGACGTGGCGA
AGCCAT
>HM159454
TCAACTCGCCTCCTGCGAATGCTCTTCTTCTTCTTCTGGGGGAGCGATGTTTTCGCGACC
GGAATAGAGTGGTTCTTCGAGTGTGATGAAGACTGCATTCTTGATTGCCCACTGCTTCAG
TGCTGCATTTTTTTCTTCATCCAGATATTCCTTATAGCTGCTGTTTGGACCTTTATTGCA
CAGGAAGATAGTGGGAATTCCACCTTTAATCATGACCGGCTTTCCGTACTTCGTGTTGCT
TTGCCAGTCACGCTGGGCCCCCATGAATTCTTTAAAATGCTTTAGATAGTGGGGATCGAC
GTCATCAATGACGTTGTACCAGGCATCATTGCTATATACCTTTGGGCTCAGATCAAGATG
TCCACACAAGTAATTGTGTGGTCCTAAGCATCGAGCCCACATTGTTTTGCCCGTCCTACT
ATCCCCCTCTATGACTATGCTTATGGGCCTAAAAGGCCGCGCAGCGGCACACACAACATT
AGACGAGACCCAATCGACGAGTTCTGCCGGAACTCTGTCGAAGGATGAAATTGAAAATGG
AGAAACATAAACCTCGGAAGGAGGTTGAAAAATACGATCTAAATTGGTATTTAAATTGTG
AAACTGCAGAACGTAATCCTTTGGGGCTAATTCCTTTAATACTCTCAAAGCATCGTCTTT
ATTTCCCGTGTTAATCGCCTGGGCATATGCATCGTTTGCCGTTTGTTGACCACCACGCTT
CTTTCGTCCATCGATCTGGAAAACACCCCATTCTAGAACGTCTCCATCTTTGTCGATGTA
TTTCTTGACGTCCGACGCTGATTTAGCTCCCTGAATGTTCGGATGGAAATGTGCTGACCG
AGTTGGGGAAACCAAGTCGAAGAATCTGTTATTTTTGCACTGGTATTTCCCTTCGAATTG
GATGAGAACATGGATATGCGGAGACCCATCCTCGTGAAGCTCTCTACATATCTTGATGAA
TTTCTTCCTCGTCGGAGTTTCTAGGGTTTGCAATTGGGAAAGTGCCTCTTCTTTAGTTAG
AGAGCACTTTGGATATGTGAGGAAATAGTTTTTGGCATTTACTCTAAAACGACGTGGCGA
AGCCAT
>AF448059
TCAACTCTCCTCCTGCGGATGCTCTTCCTCTTCTTCTGTGGGAGCGATGTTTTCGCGACC
GGAATAGAGTGGTTCCTCGAGTGTGATGAAGACTGCATTCTTGATTGCCCACTGCTTCAG
TGCTGCATTTTTTTCTTCGTCCAGATATTCCTTATAGCTGCTATTTGGACCTTTATTGCA
CAGGAAGATAGTGGGAATTCCACCTTTAATCATGACTGGCTTTCCGTACTTCGTGTTGCT
TTGCCAGTCACGCTGGGCCCCCATGAATTCTTTAAAGTGCTTTAGATAGTGGGGATCAAC
GTCATCAATGACGTTGTACCAAGCATCGTTGCTATACACTTTTGGGCTCAGATCAAGATG
TCCACACAAGTAATTGTGGGGTCCTAAGCACCGAGCCCACATTGTTTTGCCCGTTCTACT
ATCCCCCTCTATGACTATGCTTATGGGCCTAATAGGCCGCGCAGCGGCACACACAACGTT
GGACGAGACCCAATCGACGAGTTCTGCCGGAACTCTGTCGAAGGATGAAATTGAAAATAG
AGAAACATAAACCTCGGAAGGAGGTTGAAAAATGCGATCTAAATTGGTATTTAAATTGTG
AAATTGCAGAACATAATCCTTTGGGGCTAATTCCTTTAATACTTTCAACGCATCGTCTTT
ATTTCCCGTGTTAATCGCTTGAGCATATGCATCGTTCGCCGTCTGTTGACCACCACGGGC
AGATCGTCCGTCGATCTGGAAAACACCCCATTCTAGAACGTCTCCGTCTTTGTCGATGTA
CTTTTTAACGTCCGACGCTGATTTAGCTCCCTGAATGTTCGGATGGAAATGTGCTGACCG
GCTTGGGGAAACCAAGTCGAAGAATCTGTTATTTTTGCACTGGAATTTCCCTTCGAATTG
GATGAGAACATGGATATGCGGAGACCCATCCTCGTGAAACTCTCTACAGATCTTGATGAA
TTTCTTCTTCGTCGGCGTTTCTAGGGTTTGCAATTGGGAAAGTGCCTCTTCTTTAGTTAG
AGAGCACTTTGGATATGTGAGGAAATAGTTTTTGGCATTTACTCTAAAACGACGTGGCGA
AGCCAT
>AY286316
TCAACTCGCCTCCTGCGAATGCTCTTCTTCTTCTTCTGTGGGAGCGATGTTTTCGCGACC
GGAATAGAGTGGTTCTTCGAGTGTGATAAAGACTGCATTCTTGATTGCCCAGTGCTTCAG
TGCTGCGTTTTTTTCTTCGTCCAGATATTCCTTATAGCTGGTGTTTGGACCTTTATTGCA
CAGGAAGATAGTGGGAATTCCACCTTTAATCATGACTGGCTTTCCGTATTTCGTGTTGCT
TTGCCAGTCACGCTGGGCCCCCATGAATTCTTTAAAGTGCTTTAGATAATGTGGATCAAC
GTCATCAATGACGTTGTACCAGGCCTCATTGCTATAGACCTTTGGGCTCAGATCAAGATG
TCCACACAAGTAATTGTGGGGTCCTAAACAACGAGCCCACATTGTTTTGCCCGTTCTACT
ATCCCCCTCTATGACTATGCTTATGGGCCTAAAAGGCCGCGCAGCGGCACACACCACATT
TGACGAGACCCAATCGACGAGTTCTGGCGGAACTCTGTCGAAGGATGAAATTGAAAATGG
AGAAACATAAATCTCAGAAGGAGGTTGAAAAATGCGATCTAAATTGGTATTTAAATTGTG
AAACTGCAGAACATAATCCTTTGGGGCTAATTCCTTTAATACTTTCAACGCATCGTCTTT
ATTTCCCGTGTTAATCGCCTGAGCATATGCATCGTTTGCCGTTTGTTGACCACCACGAGC
AGATCGTCCATCGATCTGGAAAACACCCCATTCTAGAACGTCTCCGTCTTTGTCGATATA
CTTTTTGACGTCTGATGCTGATTTAGCTCCCTGAATGTTCGGATGGAAATGTGCTGACCG
ACTTGGGGAAACCAAGTCGAAGAATCTGTTATTTTTGCACTGGAATTTCCCTTCGAATTG
GATGAGAACATGGATATGCGGAGACCCATCCTCGTGAAGCTCTCTACATATCTTGATGAA
TTTTTTCGCAGTTGGGGTTTCTAGGGTTTGCAGTTGGGAAAGTGCGTCCTCCTTAGTTAG
AGAGCACTTTGGATATGTGAGGAAATAGTTTTTGGCATTTATTCTAAAACGACGTGGCGG
AGACAT
>KF551587
TCAACTCGCCTCCTGCGAATGCTCTTCTTCTTCTTCTGTGGGAGCGATGTTTTCGCGACC
GGAATAGAGTGGTTCTTCGAGTGTGATAAAGACTGCATTCTTGATTGCCCAGTGCTTCAG
TGCTGCGTTTTTTTCTTCGTCCAGATATTCCTTATAGCTGGTGTTTGGACCTTTATTGCA
CAGGAAGATAGTGGGAATTCCACCTTTAATCATGACTGGCTTTCCGTATTTCGTGTTGCT
TTGCCAGTCACGCTGGGCCCCCATGAATTCTTTAAAGTGCTTTAGATAGTGTGGATCAAC
GTCATCAATGACGTTGTACCAGGCCTCATTGCTATAGACCTTTGGGCTCAGATCAAGATG
TCCACACAAGTAGTTGTGGGGCCCTAAACAACGAGCCCACATTGTTTTGCCCGTTCTACT
ATCCCCCTCTATGACTATGCTTATGGGCCTAAAAGGCCGCGCAGCGGCACACACCACATT
TGACGAGACCCAATCGACGAGTTCTGGCGGAACTCTGTCGAAGGATGAAATTGAAAATGG
AGAAACATAAATCTCAGAAGGAGGTTGAAAAATGCGATCTAAATTGGTATTTAAATTGTG
AAACTGCAGAACATAATCCTTTGGGGCTAATTCCTTTAATACTTTCAACGCATCGTCTTT
AATTCCCGTGTTAATCGCCTGAGCATATGCATCGTTTGCCGTTTGTTGACCACCACGAGC
AGATCGTCCATCGATCTGGAAAACACCCCATTCTAGAACGTCTCCGTCTTTGTCGATATA
CTTTTTGACGTCTGATGCTGATTTAGCTCCCTGAATGTTCGGATGGAAATGTGCTGACCG
ACTTGGGGAAACCAAGTCGAAGAATCTGTTATTTTTGCACTGGAATTTCCCTTCGAATTG
GATGAGAACATGGATATGCGGAGACCCATCCTCGTGAAGCTCTCTACATATCTTGATGAA
TTTTTTCGCAGTTGGGGTTTCTAGGGTTTGCAGTTGGGAAAGTGCGTCCTCCTTAGTTAG
AGAGCACTTTGGATATGTGAGGAAGTAGCATTTGGCATTTATTGTAAAGCGGTCAGCGGG
AGACAT
>KC874508
TCAACTCGCCTCCTGCGAATGCTCTTCTTCTTCTTCTGTGGGAGCGATGTTTTCGCGACC
GGAATAGAGTGGTTCTTCGAGTGTGATAAAGACTGCATTCTTGATTGCCCAGTGCTTCAG
TGCTGCGTTTTTTTCTTCGTCCAGATATTCCTTATAGCTGGTGTTTGGACCTTTATTGCA
CAGGAAGATAGTGGGAATTCCACCTTTAATCATGACTGGCTTTCCGTATTTCGTGTTGCT
TTGCCAGTCACGCTGGGCCCCCATGAATTCTTTAAAGTGCTTTAGATAGTGTGGATCAAC
GTCATCAATGACATTGTACCAGGCCTCATTGCTATAGACCTTTGGGCTCAGATCAAGATG
TCCACACAAGTAATTGTGGGGTCCTAAACAACGAGCCCACATTGTTTTGCCCGTTCTACT
ATCCCCCTCTATGACTATGCTTATGGGCCTAAAAGGCCGCGCAGCGGCACACACCACATT
TGACGAGACCCAATCGACGAGTTCTGGCGGAACTCTGTCGAAGGATGAAATTGAAAATGG
AGAAACATAAATCTCAGAAGGAGGTTGAAAAATGCGATCTAAATTGGTATTTAAATTGTG
AAACTGCAGAACATAATCCTTTGGGGCTAATTCCTTTAATACTTTTAACGCATCGTCTTT
ATTTCCCGTGTTAATCGCCAGAGCATATGCATCGTTTGCCGTTTGTTGACCACCACGAGC
AGATCGTCCATCGATCTGGAAAACACCCCATTCTAGAACGTCTCCGTCTTTGTCGATATA
CTTTTTGACGTCTGATGCTGATTTAGCTCCCTGAATGTTCGGATGGAAATGTGCTGACCG
ACTTGGGGAAACCAAGTCGAAGAATCTGTTATTTTTGCACTGGAATTTCCCTTCGAATTG
GATGAGAACATGGATATGCGGAGACCCATCCTCGTGAAGCTCTCTACATATCTTGATGAA
TTTTTTCGCAGTTGGGGTTTCTAGGGTTTGCAGTTGGGAAAGTGCGTCCTCCTTAGTTAG
AGAGCACTTTGGATATGTGAGGAAATAGTTTTTGGCATTTATTCTAAAACGACGTGGCGG
AGACAT
>KC874503
TCAACTCGCCTCCTGCGAATGCTCTTCTTCTTCTTCTGTGGGAGCGATGTTTTCGCGACC
GGAATAGAGTGGTTCTTCGAGTGTGATAAAGACTGCATTCTTGATTGCCCAGTGCTTCAG
TGCTGCGTTTTTTTCTTCGTCCAGATATTCCTTATAGCTGGTGTTTGGACCTTTATTGCA
CAGGAAGATAGTGGGAATTCCACCTTTAATCATGACTGGCTTTCCGTATTTCGTGTTGCT
TTGCCAGTCACGCTGGGCCCCCATGAATTCTTTAAAGTGCTTTAGATAGTGTGGATCAAC
GTCATCAATGACGTTGTACCAGGCCTCATTGCTATAGACCTTTGGGCTCAGATCAAGATG
TCCACACAAGTAATTGTGTGGTCCTAAACAACGAGCCCACATTGTTTTGCCCGTTCTACT
ATCCCCCTCTATGACTATGCTTATGGGCCTAAAAGGCCGCGCAGCGGCACACACCACATT
TGACGAGACCCAATCGACGAGGTCTGGCGGAACTCTGTCGAAGGATGAAATTGAAAATGG
AGAAACATAAATCTCAGAAGGAGGTTGAAAAATGCGATCTAAATTGGTATTTAAATTGTG
AAACTGCAGAACATAATCCTTTGGGGCTAATTCCTTTAATACTTTCAACGCATCGTCTTT
ATTTCCCGTGTTAATCGCCTGAGCATATGCATCGTTTGCCGTTTGTTGACCACCACGAGC
AGATCGTCCATCGATCTGGAAAACACCCCATTCTAGAACGTCTCCGTCTTTGTCGATATA
CTTTTTGACGTCTGATGCTGATTTAGCTCCCTGAATGTTCGGATGGAAATGTGCTGACCG
ACTTGGGGAAACCAAGTCGAAGAATCTGTTATTTTTGCATTGGAATTTCCCTTCGAATTG
GATGAGAACATGGATATGCGGAGACCCATCCTCGTGAAGCTCTCTACATATCTTGATGAA
TTTTTTCGCAGTTGGGGTTTCTAGGGTTTGCAGTTGGGAAAGTGCGTCCTCCTTAGTTAG
AGAGCATTTTGGATATGTGAGGAAATAGTTTTTGGCATTTATTCTAAAACGACGTGGCGG
AGACAT
>KP641673
TCAACTCGCCTCCTGCGAATGCTCTTCTTCTTCTTCTGTGGGAGCGATGTTTTCGCGACC
GGAATAGAGTGGTTCTTCGAGTGTGATAAAGACTGCATTCTTGATTGCCCACTGCTTCAG
TGCTGCGTTTTTTTCTTCGTCCAGATATTCCTTATAGCTAGTGTTTGGACCTTTATTGCA
CAGGAAGATAGTGGGAATTCCACCTTTAATCATGACTGGCTTTCCGTACTTCGTGTTGCT
TTGCCAGTCACGCTGGGCCCCCATGAATTCTTTAAAATGCTTTAGATAGTGAGGATCAAC
GTCATCAATGACGTTGTACCAGGCCTCATTGCTATACACCTTTGGGCTCAGATCAAGATG
TCCACATAAGTAATTATGGGGTCCTAAGCAACGAGCCCACATTGTTTTGCCCGTTCTACT
ATCCCCCTCTATGACTATGCTTATGGGCCTGAAAGGCCGCGCAGCGGCACACACCACATT
GGACGACACCCAATCGACGAGTTCTGGCGGAACTCTGTCGAAGGATGAAATTAAAAATGG
AGAAACATAAATCTCAGAAAGAGGTTGAAAAATGCGATCTAAATTGGTATTTAAATTGTG
AAACTGCAGAACATAATCCTTTGGGGCTAATTCCTTTAATACTTTCAACGCATCGTCTTT
ATTTCCCGTGTTAATCGCCTGAGCATATGCATCGTTCGCCGTTTGTTGACCACCACGAGC
AGATCTTCCATCGATCTGGAAAACACCCCATTCTAGAACGTCTCCGTCTTTGTCGATGTA
CTTTTTGACGTCCGATGCTGATTTAGCTCCCTGAATGTTCGGATGGAAATGTGCTGACCG
ACTTGGGGAAACCAAGTCGAAGAATCTGTTATTTTTGCACTGGAATTTGCCTTCGAATTG
GATGAGAACATGGATATGCGGAGACCCATCCTCGTGAAGCTCTCTACAGATCTTAATGAA
TTTTTTCGCAGTTGGGGTTTCTAGGGTTCGCAGTTGGGAAAGTGCGTCCTCCTTAGTTAG
AGAGCACTTTGGATATGTGAGGAAATAGTTTTTGGCATTTATTCTAAAACGACGTGATGG
AGTCAT
>KC874509
TCAACTCGCCTCCTGCGAATGCTCTTCTTCTTCTTCTGTGGGAGCGATGTTTTCGCGACC
GGAATAGAGTGGTTCTTCGAGTGTGATAAAGACTGCATTCTTGATTGCCCACTGCTTCAG
TGCTGCGTTTTTTTCTTCGTCCAGATATTCCTTATAGCTAGTGTTTGGACCTTTATTGCA
CAGGAAGATAGTGGGAATTCCACCTTTAATCATGACTGGCTTTCCGTACTTCGTGTTGCT
TTGCCAGTCACGCTGGGCCCCCATGAATTCTTTAAAATGCTTTAGATAGTGAGGATCAAC
GTCATCAATGACGTTGTACCAGGCCTCATTGCTATACACCTTTGGGCTCAGATCAAGATG
TCCACATAAGTAATTATGGGGTCCTAAGCAACGAGCCCACATTGTTTTGCCCGTTCTACT
ATCCCCCTCTATGACTATGCTTATGGGCCTGAAAGGCCGCGCAGCGGCACACACCACATT
GGACGACACCCAATCGACGAGTTCTGGCGGAACTCTGTCGAAGGATGAAATTAAAAATGG
AGAAACATAAATCTCAGAAAGAGGTTGAAAAATGCGATCTAAATTGGTATTTAAATTGTG
AAACTGCAGAACATAATCCTTTGGGGCTAATTCCTTTAATACTTTCAACGCATCGTCTTT
ATTTCCCGTGTTAATCGCCTGAGCATATGCATCGTTCGCCGTTTGTTGACCACCACGAGC
AGATCTTCCATCGATCTGGAAAACACCCCATTCTAGAACGTCTCCGTCTTTGTCGATGTA
CTTTTTGACGTCCGATGCTGATTTAGCTCCCTGAATGTTCGGATGGAAATGTGCTGACCG
ACTTGGGGAAACCAAGTCGAAGAATCTGTTATTTTTGCACTGGAATTTGCCTTCGAATTG
GATGAGAACATGGATATGCGGAGACCCATCCTCGTGAAGCTCTCTACAGATCTTAATGAA
TTTTTTCGCAGTTGGGGTTTCTAGGGTTCGCAGTTGGGAAAGTGCGTCCTCCTTAGTTAG
AGAGCACTTTGGATATGTGAGGAAATAGTTTTTGGCATTTATTCTAAAACGACGTGATGG
AGTCAT
>KP793719
TCAACTCGCCTCCTGCGAATGCTCTTCTTCTTCTTCTGTGGGAGCGATGTTTTCGCGACC
GGAATAGAGTGGTTCTTCGACTGTGATAAAGACTGCATTCTTGATTGCCCACTGCTTCAG
TGCTGCGTTTTTTTCTTCGTCCAGATATTCCTTATAGCTGCTGTTTGGACCTTTATTGCA
CAGGAAGATAGTGGGAATTCCACCTTTAATCATGACTGGCTTTCCGTACTTCGTGTTGCT
TTGCCAGTCACGCTGGGCCCCCATGAATTCTTTAAAATGCTTTAGATAGTGTGGATCAAC
GTCATCAATGACGTTGTACCAGGCCTCATTGCTATACACCTTTGGGCTCAGATCAAGATG
TCCACATAAGTAATTATGGGGTCCTAAGCAACGAGCCCACATTGTTTTGCCCGTTCTACT
ATCCCCCTCTATGACTATGCTTATGGGCCTGAAAGGCCGCGCAGCGGCACACACCACATT
GGACGACACCCAATCGACGAGTTCTGGCGGAACTCTGTCGAAGGATGAAATTGAAAATGG
AGAAACATAAATCTCAGAAGGAGGTTGAAAAATGCGATCTAAATTGGTATTTAAATTGTG
AAACTGCAGAACATAATCCTTTGGGGCTAATTCCTTTAATACTTTCAACGCATCGTCTTT
ATTTCCCGTGTTAATCGCCTGAGCATATGCATCGTTCGCCGTTTGTTGACCACCACGAGC
AGATCTTCCATCGATCTGGAAAACACCCCATTCTAGAACGTCTCCGTCTTTGTCGATGTA
CTTTTTGACGTCCGATGCTGATTTAGCTCCCTGAATGTTCGGATGGAAATGTGCTGACCG
ACTTGGGGAAACCAAGTCGAAGAATCTGTTATTTTTGCACTGGAATTTGCCTTCGAATTG
GATGAGAACATGGATATGCGGAGACCCATCCTCGTGAAGCTCTCTACAGATCTTAATGAA
TTTTTTCGCAGTTGGGGTTTCTAGGGTTCGCAATTGGGAAAGTGCGTCCTCCTTAGTTAG
AGAGCACTTTGGATATGTGAGGAAATAGTTTTTGGCATTGATTCTAAAACGACGTGGTGG
AGTCAT
>KP641677
TCAACTCGCCTCCTGCGAATGCTCTTCTTCTTCTTCTGTGGGAGCGATGTTTTCGCGACC
GGAATAGAGTGGTTCTTCGAGTGTGATAAAGACTGCATTCTTGATTGCCCACTGCTTCAG
TGCTACGTTTTTTTCTTCGTCCAGATATTCCTTATAGCTGCTGTTTGGACCTTTATTGCA
CAGGAAGATAGTGGGAATTCCACCTTTAATCATGACTGGCTTTCCGTACTTCGTGTTGCT
TTGCCAGTCACGCTGGGCCCCCATGAATTCTTTAAAATGCTTTAGATAGTGTGGATCAAC
GTCATCAATGACGTTGTACCAGGCCTCATTGCTATACACCTTTGGGCTCAGATCAAGATG
TCCACATAAGTAATTATGGGGTCCTAAGCAACGAGCCCACATTGTTTTGCCCGTTCTACT
ATCCCCCTCTATGACTATGCTTATGGGCCTGAAAGGCCGCGCAGCGGCACACACCACATT
GGACGACACCCAATCGACGAGTTCTGGCGGAACTCTGTCGAAGGATGAAATTGAAAATGG
AGAAACATAAATCTCAGAAGGAGGTTGAAAAATGCGATCTAAATTGGTATTTAAATTGTG
AAACTGCAGAACATAATCCTTTGGGGCTAATTCCTTTAATACTTTCAACGCATCGTCTTT
ATTTCCCGTGTTAATCGCCTGAGCATATGCATCGTTCGCCGTTTGTTGACCACCACGAGC
AGATCGTCCATCGATCTGGAAAATACCCCATTCTAGAACGTCTCCGTCTTTGTCGATGTA
CTTTTTGACGTCCGATGCTGATTTAGCTCCCTGAATGTTCGGATGGAAATGTGCTGACCG
ACTTGGGGAAACCAAGTCGAAGAATCTGTTATTTTTGCACTGGAATTTGCCTTCGAATTG
GATGAGAACATGGATATGCGGAGACCCATCCTCGTGAAGCTCTCTACATATCTTAATGAA
TTTTTTCGCAGTTGGGGTTTCTAGGGTTCGCAGTTGGGAAAGTGCGTCCTCCTTAGTTAG
AGAGCACTTTGGATATGTGAGGAAATAGTTTTTGGCATTTATTCTAAAACGACGTGGTGG
AGTCAT
>AM850115
TCAACTCGCCTCCTGCGAATGCTCTTCTTCTTCTTCTGTGGGAGCGATGTTTTCGCGACC
GGAATAGAGTGGTTCTTCGAGTGTGATAAAGACTGCATTCTTGATTGCCCACTGCTTCAG
TGCTACGTTTTTTTCTTCGTCCAGATATTCCTTATAGCTGCTGTTTGGACCTTTATTGCA
CAGGAAGATAGTGGGAATTCCACCTTTAATCATGACTGGCTTTCCGTACTTCGTGTTGCT
TTGCCAGTCACGCTGGGCCCCCATGAATTCTTTAAAATGCTTTAGATAGTGTGGATCAAC
GTCATCAATGACGTTGTACCAGGCCTCATTGCTATACACCTTTGGGCTCAGATCAAGATG
TCCACATAAGTAATTATGGGGTCCTAAGCAACGAGCCCACATTGTTTTGCCCGTTCTACT
ATCCCCCTCTATGACTATGCTTATGGGCCTGAAAGGCCGCGCAGCGGCACACACCACATT
GGACGACACCCAATCGACGAGTTCTGGCGGAACTCTGTCGAAGGATGAAATTGAAAATGG
AGAAACATAAATCTCAGAAGGAGGTTGAAAAATGCGATCTAAATTGGTATTTAAATTGTG
AAACTGCAGAACATAATCCTTTGGGGCTAATTCCTTTAATACTTTCAACGCATCGTCTTT
ATTTCCCGTGTTAATCGCCTGAGCATATGCATCGTTCGCCGTTTGTTGACCACCACGAGC
AGATCGTCCATCGATCTGGAAAATACCCCATTCTAGAACGTCTCCGTCTTTGTCGATGTA
CTTTTTGACGTCCGATGCTGATTTAGCTCCCTGAATGTTCGGATGGAAATGTGCTGACCG
ACTTGGGGAAACCAAGTCGAAGAATCTGTTATTTTTGCACTGGAATTTGCCTTCGAATTG
GATGAGAACATGGATATGCGGAGACCCATCCTCGTGAAGCTCTCTACATATCTTAATGAA
TTTTTTCGCAGTTGGGGTTTCTAGGGTTCGCAGTTGGGAAAGTGCGTCCTCCTTAGTTAG
AGAGCACTTTGGATATGTGAGGAAATAGTTTTTGGCATTTATTCTAAAACGACGTGGTGG
AGTCAT
>KC874506
TCAACTCGCCTCCTGCGAATGCTCTTCTTCTTCTTCTGTGGGAGCGATGTTTTCTCGACC
GGAATAGAGTGGTTCTTCGAGTGTGATAAAGACTGCATTCTTGATTGCCCACTGCTTCAG
TGCTGCGTTTTTTTCTTCGTCCAGATATTCCTTATAGCTGGTGTTTGGACCTTTATTGCA
CAGGAAGATAGTGGGAATTCCACCTTTAATCATGACTGGCTTTCCGTACTTCGTGTTGCT
TTGCCAGTCACGCTGGGCCCCCATGAATTCTTTAAAATGCTTTAGATAGTGTGGATCAAC
GTCATCAATGACGTTGTACCAGGCCTCATTGCTATACACCTTTGGGCTCAGATCAAGATG
TCCACATAAGTAATTATGGGGTCCTAAGCAACGAGCCCACATTGTTTTGCCCGTTCTACT
ATCCCCCTCTATGACTATGCTTATGGGCCTGAAAGGCCGCGCAGCGGCACACACCACATT
GGACGACACCCAATCGACGAGTTCTGGCGGAACTCTGTCGAAGGATGAATTTGAAAATGG
AGAAACATAAATCTCAGAAGGAGGTTGAAAAATGCGATCTAAATTGGTATTTAAATTGTG
AAACTGCAGAACATAATCCTTTGGGGCTAATTCCTTTAATACTTTCAACGCATCGTCTTT
ATTTCCCGTGTTAATCGCCTGAGCATATGCATCGTTCGCCGTTTGTTGACCACCACGAGC
AGATCGTCCATCGATCTGGAAAACACCCCATTCTAGAACGTCTCCGTCTTTGTCGATGTA
CTTTTTGACGTCCGATGCTGATTTAGCTCCCTGAATGTTCGGATGGAAATGTGCTGACCG
ACTTGGGGAAACCAAGTCGAAGAATCTGTTATTTTTGCACTGGAATTTGCCTTCGAATTG
GATGAGAACATGGATATGCGGAGACCCATCCTCGTGAAGCTCTCTACAGATCTTAATGAA
TTTTTTCGCAGTTGGGGTTTCTAGGGTTTGCAGTTGGGAAAGTGCGTCCTCCTTAGTTAG
AGAGCACTTTGGATATGTGAGGAAATAGTTTTTGGCATTTATTCTAAAACGACGTGGTGG
AGTCAT
>EF043230
TCAACTCGCCTCCTGCGAATGCTCTTCTTCTTCTTCTGTGGGAGCGATGTTTTCGCGACC
GGAATAGAGTGGTTCTTCGAGTGTGATAAAGACTGCATTCTTGATTGCCCACTGCTTCAG
TGCTGCGTTTTTTTCTTCGTCCAGATATTCCTTATAGCTGGTGTTTGGACCTTTATTGCA
CAGGAAGATAGTGGGAATTCCACCTTTAATCATGACTGGCTTTCCGTACTTCGTGTTGCT
TTGCCAGTCACGCTGGGCCCCCATGAATTCTTTAAAATGCTTTAGATAGTGTGGATCAAC
GTCATCAATGACGTTGTACCAGGCCTCATTGCTATACACCTTTGGGCTCAGATCAAGATG
TCCACATAAGTAATTATGGGGTCCTAAGCAACGAGCCCACATTGTTTTGCCCGTTCTACT
ATCCCCCTCTATGACTATGCTTATGGGCCTGAAAGGCCGCGCAGCGGCACACACCACATT
GGACGACACCCAATCGACGAGTTCTGGCGGAACTCTGTCGAAGGATGAAATTGAAAATGG
AGAAACATAAATCTCAGAAGGAGGTTGAAAAATGCGATCTAAATTGGTATTTAAATTGTG
AAACTGCAGAACATAATCCTTTGGGGCTAATTCCTTTAATACTTTCAACGCATCGTCTTT
ATTTCCCGTGTTAATCGCCTGAGCATATGCATCGTTCGCCGTTTGTTGACCTCCACGAGC
AGATCGTCCATCGATCTGGAAAACACCCCATTCTAGAACGTCTCCGTCTTTGTCGATGTA
CTTTTTGACGTCCGATGCTGATTTAGCTCCCTGAATGTTCGGATGGAAATGTGCTGACCG
ACTTGGGGAAACCAAGTCGAAGAATCTGTTATTTTTGCACTGGAATTTGCCTTCGAATTG
GATGAGAACATGGATATGCGGAGACCCATCCTCGTGAAGCTCTCTACAAATCTTAATGAA
TTTTTTCGCAGTTGGGGTTTCTAGGGTTTGCAGTTGGGAAAGTGCGTCCTCCTTAGTTAG
AGAGCACTTTGGATATGTGAGGAAATAGTTTTTGGCATTTATTCTAAAACGACGTGGTGG
AGTCAT
>KP641675
TCAACTCGCCTCCTGCGAATGCTCTTCTTCTTCTTCTGTGGGAGCGATGTTTTCGCGACC
GGAATAGAGTGGTTCTTCGAGTGTGATAAAGACTGCATTCTTGATTGCCCACTGCTTCAG
TGCTGCGTTTTTTTCTTCGTCCAGATATTCCTTATAGCTGGTGTTTGGACCTTTATTGCA
CAGGAAGATAGTGGGAATTCCACCTTTAATCATGACTGGCTTTCCGTACTTCGTGTTGCT
TTGCCAGTCACGCTGGGCCCCCATGAATTCTTTAAAATGCTTTAGATAGTGTGGATCAAC
GTCATCAATGACGTTGTACCAGGCCTCATTGCTATACACCTTTGGGCTCAGATCAAGATG
TCCACATAAGTAATTATGGGGTCCTAAGCAACGAGCCCACATTGTTTTGCCCGTTCTACT
ATCCCCCTCTATGACTATGCTTATGGGCCTGAAAGGCCGCGCAGCGGCACACACCACATT
GGACGAGACCCAATCGACGAGTTCTGGCGGAACTCTGTCGAAGGATGAAATTGAAAATGG
AGAAACATAAATCTCAGAAGGAGGTTGAAAAATGCGATCTAAATTGGTATTTAAATTGTG
AAACTGTAGAACATAATCCTTTGGGGCTAATTCCTTTAATACTTTCAACGCATCGTCTTT
ATTTCCCGTGTTAATCGCCTGAGCATATGCATCGTTCGCCGTTTGTTGACCACCACGAGC
AGATCGTCCATCGATCTGGAAAACACCCCATTCTAGAACGTCTCCGTCTTTGTCGATGTA
CTTTTTGACGTCCGACGCCGATTTAGCTCCCTGAATGTTCGGATGGAAATGTGCTGACCG
ACTTGGGGAAACCAAGTCGAAGAATCTGTTATTTTTGCACTGGAATTTCCCTTCGAATTG
GATGAGAACATGGATATGCGGAGACCCATCCTCGTGAAGCTCTCTACAGATCTTGATGAA
TTTTTTCGCTGTTGGGGTTTCTAGGGTTTGCAGTTGGGAAAGTGCTTCCTCCTTAGTTAG
AGAACACTTTGGATATGTGAGGAAATAGTTTTTGGCATTTATTCTAAAACGACGTGGTGG
AGCCAT
>KC874507
TCAACTCGCCTCCTGCGAATGCTCTTCTTCTTCTTCTGTGGGAGCGATGTTTTCGCGACC
GGAATAGAGTGGTTCTTCGAGTGTGATAAAGACTGCATTCTTGATTGCCCACTGCTTCAG
TGCTGCGTTTTTTTCTTCGTCCAGATATTCCTTATAGCTGGTGTTTGGACCTTTATTGCA
CAGGAAGATAGTGGGAATTCCACCTTTAATCATGACTGGCTTTCCGTACTTCGTGTTGCT
TTGCCAGTCACGCTGGGCCCCCATGAATTCTTTAAAATGCTTTAGATAGTGTGGATCAAC
GTCATCAATGACGTTGTACCAGGCCTCATTGCTATACACCTTTGGGCTCAGATCAAGATG
TCCACATAAGTAATTATGGGGTCCTAAGCAACGAGCCCACATTGTTTTGCCCGTTCTACT
ATCCCCCTCTATGACTATGCTTATGGGCCTGAAAGGCCGCGCAGCGGCACACACCACATT
GGACGAGACCCAATCGACGAGTTCTGGCGGAACTCTGTCGAAGGATGAAATTGAAAATGG
AGAAACATAAATCTCAGAAGGAGGTTGAAAAATGCGATCTAAATTGGTATTTAAATTGTG
AAACTGTAGAACATAATCCTTTGGGGCTAATTCCTTTAATACTTTCAACGCATCGTCTTT
ATTTCCCGTGTTAATCGCCTGAGCATATGCATCGTTCGCCGTTTGTTGACCACCACGAGC
AGATCGTCCATCGATCTGGAAAACACCCCATTCTAGAACGTCTCCGTCTTTGTCGATGTA
CTTTTTGACGTCCGACGCCGATTTAGCTCCCTGAATGTTCGGATGGAAATGTGCTGACCG
ACTTGGGGAAACCAAGTCGAAGAATCTGTTATTTTTGCACTGGAATTTCCCTTCGAATTG
GATGAGAACATGGATATGCGGAGACCCATCCTCGTGAAGCTCTCTACAGATCTTGATGAA
TTTTTTCGCTGTTGGGGTTTCTAGGGTTTGCAGTTGGGAAAGTGCTTCCTCCTTAGTTAG
AGAACACTTTGGATATGTGAGGAAATAGTTTTTGGCATTTATTCTAAAACGACGTGGTGG
AGCCAT
>KC874502
TCAACTCGCCTCCTGCGAATGCTCTTCTTCTTCTTCTGTGGGAGCGATGTTTTCGCGACC
GGAATAGAGTGGTTCTTCGAGTGTGATGAAGACTGCATTCTTGATTGCCCAGTGCTTCAG
TGCTGCGTTTTTTTCTTCGTCCAGATATTCCTTATAGCTGGTGTTTGGACCTTTATTGCA
CAGGAAGATAGTGGGAATTCCACCTTTAATCATGACTGGCTTTCCGTACTTCGTGTTACT
TTGCCAGTCACGCTGGGCCCCCATGAATTCTTTAAAGTGTTTTAGATAGTGTGGATCAAC
GTCATCAATGACGTTGTACCAGGCCTCATTGCTATAGACCTTTGGGCTCAGATCAAGATG
TCCACACAAGTAATTGTGGGGTCCTAAACAACGAGCCCACATTGTTTTGCCCGTTCTACT
ATCCCCCTCTATGACTATGCTTATGGGCCTGAAAGGCCGCGCAGCGGCACACACCACATT
GGACGAGACCCAATCGACGAGTTCTGGCGGAACTCTGTCGAAGGATGAAATTGAAAATGG
AGAAACATAAATCTCAGAAGGAGGTTGAAAAATGCGATCTAAATTGGTGTTTAAATTGTG
AAACTGCAGAACATAATCCTTTGGGGCTAATTCCTTTAATACTTTCAACGCATCGTCTTT
ATTCCCCGTGTTAATCGCCTGAGCATATGCATCGTTCGCCGTTTGTTGACCACCACGAGC
AGATCGTCCATCGATCTGGAAAACACCCCATTCTAGAACGTCTCCGTCTTTGTCGATGTA
CTGTTTGACGTCCGATGCTGATTTAGCTCCCTGAATGTTCGGATGGAAATGTGCTGACCG
ACTTGGGGAAACCAAGTCGAAGAATCTGTTATTTTTGCACTGGAATTTCCCTTCGAATTG
GATGAGAACATGGATATGCGGAGACCCATCCTCGTGAAGCTCTCTACAGATCTTAATGAA
TTTTTTCGCAGTTGGGGTTTCTAGGGTTTGCAGTTGGGAAAGTGCGTCCTCCTTAGTTAG
AGAGCACTTTGGATATGTGAGGAAATAGTTTTTGGCATTTATTCTAAAACGACGTGGCGG
AGCCAT
>EF043231
TCAACTCGCCTCCTGCGAATGCTCTTCTTCTTCTTCTGTGGGAGTGATGTTTTCGCGACC
GGAATAGAGTGGTTCTTCGAGTGTGATAAAGACTGCATTCTTGATTGCCCACTGCTTCAG
TGCTGCGTTTTTTTCTTCGTCCAGATATTCCTTATAGCTGGTGTTTGGACCTTTATTGCA
CAGGAAGATAGTGGGAATTCCACCTTTAATCATGACTGGCTTTCCGTACTTCGTGTTGCT
TTGCCAGTCACGCTGGGCCCCCATGAATTCTTTAAAATGCTTTAGATAGTGTGGATCAAC
GTCATCAATGACGTTGTACCAGGCCTCATTGCTATAGACCTTTGGGCTCAGATCAAGATG
TCCACACAAGTAATTGTGGGGTCCTAAACAACGAGCCCACATTGTTTTGCCCGTTCTACT
ATCCCCCTCTATGACTATGCTTATGGGCCTGAAAGGCCGCGCAGCGGCACACACCACATT
GGACGAGACCCAATCGACGAGTTCTGGCGGAACTCTGTCGAAGGATGAAATTGAAAATGG
AGAAACATAAATCTCAGAAGGAGGTTGAAAAATGCGATCTAAATTGGTGTTTAAATTGTG
AAACTGCAGAACATAATCCTTTGGGGCTAATTCCTTTAGTACCTTCAACGCATCGTCTTT
ATTTCCCGTGTTAATCGCCTGAGCATATGCATCGTTCGCCGTTTGTTGACCACCACGAGC
AGATCGTCCATCGATCTGGAAAACACCCCATTCTAGAACGTCTCCATCTTTGTCGATGTA
CTGTTTGACGTCCGATGCTGATTTAGCTCCCTGAATGTTCGGATGGAAATGTGCTGACCG
ACTTGGGGAAACCAAGTCGAAGAATCTGTTATTTTTGCACTGGAATTTCCCTTCGAATTG
GATGAGAACATGGATATGCGGAGACCCATCCTCGTGAAGCTCTCTACAGATCTTAATGAA
TTTTTTCGCAGTTGGGGTTTCTAGGGTTTGCAGTTGGGAAAGTGCGTCCTCCTTAGTTAG
AGAGCACTTCGGATATGTGAGGAAATAGTTTTTGGCATTTATTCTAAAACGACGTGGCGG
AGCCAT
>KX827599
TCAACTCGCCTCCTGCGAATGCTCTTCTTCTTCTTCTGTGGGAGCGATGTTTTCGCGACC
GGAATAGAGTGGTTCTTCGAGTGTGATAAAGACTGCATTCTTGATTGCCCACTGCTTCAG
TGCTACGTTTTTTTCTTCGTCCAGATATTCCTTATAGCTGCTGTTTGGACCTTTATTGCA
CAGGAAGATAGTGGGAATGCCACCTTTAATCATTACTGGCTTTCCGTACTTCGTGTTGCT
TTGCCAGTCTCTCTGGGCCCCCATGAATTCTTTAAAGTGCTTTAGATAGTGTGGATCAAC
GTCATCAATGACGTTGTACCAGGCCTCATTGCTATACACCTTTGGGCTCAGATCAAGATG
TCCACATAAGTAATTATGGGGTCCTAAACACCGTGCCCACATTGTTTTCCCCGTTCTACT
ATCCCCCTCAATGACTATGCTTATGGGCCTAAAAGGCCGCGCAGCGGCACACACCACATT
TGACGAGACCCAATCGACGAGTTCTGGCGGAACTCTGTCGAAGGATGAAATGGAGAATGG
AGAAACATAAACCTCGGAAGGAGGTTGAAAAATGCGATCTAAATTTGTATTTAAATTATG
AAACTGCAAAACGTAATCCTTTGGGGCTAATTCTTTCAATACTTTCAACGCATCGTCTTT
ATTTCCCGTGTTAATCGCCTGAGCATATGCATCGTTCGCCGTATGTTGACCACCACGGGC
AGATCGCCCATCGATCTGGAACACACCCCATTCTAGAACGTCTCCGTCTTTGCCGATGTA
TTTCTTGACGTCCGATGCTGATTTAGCTCCCTGAATGTTCGGATGGAAATGTGCTGACCG
ACTTGGGGAAACCAGGTCGAAGAATCTGTTATTTTTGCACTGGAATTTCCCTTCGAATTG
GATGAGAACATGGATATGCGGAGACCCATCCTCGTGAAGCTCTCTACAGATCTTAATGAA
TTTTTTCGCAGTTGGGGTTTCTAGGGTTCGCAGTTGGGAAAGTGTCTCTTCTTTAGTTAG
AGAGCACTTTGGATATGTGAGGAAATAGTTTTTGGCATTTACTCTAAAACGACGTGGCGA
AGCCAT
>JN208136
TCAACTCGCCTCCTGCGAATGCTCTTCTTCTTCTTCTGCGGGAGCGATGTTTTCGCGACC
GGAATAGAGTGGTTCTTCGAGTGTGATGAAGACTGCATTCTTGATTGCCCACTGCTTCAG
TGCTGCATTTTTTTCTTCGTCCAGATATTCCTTATAGCTGCTGTTTGCACCTTTATTGCA
CAGGAAGATAGTGGGAATTCCACCTTTAATCATGACTGGCTTTCCGTACTTGGGGTTGCT
TTGCCAGTCACGCTGGGCCCCCATGAATTCTTTAAAGTGCTTTAGATAGTGGGGATCAAC
GTCATCAATGACGTTGTACCAGGCATCATTGCTATACACCTTTGGGCTCAGATCAAGATG
TCCACACAAGTAATTGTGTGGTCCCAAGCGAGGAGCCCACATTGTTTTGCCCGTTCTACT
ATCCCCCTCTATGACTATGCTTATGGGCCTAAAAGGCCGCGCAGCGGCACACACCACATT
GGACGAGACCCAATCGACGAGGTCTGCCGGAACTCTGTCGAAGGATGAAATTGAAAAAGG
AGAAACATAAACCTCGGAAGGAGGTTGAAAAATGCGATCTAAATTGGTATTTAAATTGTG
AAACTGCAGAACATAATCCTTTGGGGCTAATTCCTTTAATACGTTCAACGCATCATCTTT
ATTTCCCGTATTAATCGCCTTTGCATATGCATCGTTGGCCGTCTGCTGACCACCACGAGC
AGATCGTCCATCGATCTGGAAAACACCCCATTCTAGGACGTCTCGGTCCTTGTCGATGTA
TGGTTTGACGTCCGATGCTGATTTAGCTCCCTGAATGTTCGGATGGAAATGTGTTGACCG
ACTAGGGGAAACCAAGTCGAAGAATCTGTTATTCTTGCACTGGTATTTCCCTTCGAATTG
GATGAGAACATGGATATGCGGAGACCCATCCTCGTGAAGCTCTCGACAGATCTTGATGAA
TTTCTTCGAAGTCGGGGTTTCTAGGGTTTGCAATTGGGAAAGTGCCTCTTCCTTTGTAAG
AGAGCACTTTGGATATGTGAGGAAATAGTTTTTGGCATTTACTCTAAAACGACGTGGGGA
AGCCAT
>AM286433
TCAACTCGCCTCCTGCGAATGCTCTTCTTCTTCTTCTGCGGGAGCGATGTTTTCGCGACC
GGAATAGAGTGGTTCTTCGAGTGTGATGAAGACTGCATTCTTGATTGCCCACTGCTTCAG
TGCTGCATTTTTTTCTTCGTCCAGATATTCCTTATAGCTGCTGTTTGGACCTTTATTGCA
CAGGAAGATAGTGGGAATTCCACCTTTAATCATGACTGGCTTTCCGTACTTGGGGTTGCT
TTGCCAGTCACGCTGGGCCCCCATGAATTCTTTAAAGTGCTTTAGATAGTGGGGATCAAC
GTCATCAATGACGTTGTACCAGGCATCATTGCTATACACCTTTGGGCTCAGATCAAGATG
TCCACACAAGTAATTGTGTGGTCCCAAGCGACGAGCCCACATTGTTTTGCCCGTTCTACT
ATCCCCCTCTATGACTATGCTTATGGGCCTAAAAGGCCGCGCAGCGGCACACACCACATT
GGACGAGACCCAATCGACGAGGTCTGCCGGAACTCTGTCGAAGGATGAAATTGAAAAAGG
AGAAACATAAACCTCGGAAGGAGGTTGAAAAATGCGATCTAAATTGGTATTTAAATTGTG
AAACTGCAGAACATAATCCTTTGGGGCTAATTCCTTTAATACGTTCAACGCATCATCTTT
ATTTCCCGTATTAATCGCCTTTGCATATGCATCGTTGGCCGTCTGCTGACCACCACGAGC
AGATCGTCCATCGATCTGGAAAACACCCCATTCTAGGACGTCTCCGTCCTTGTCGATGTA
TGCTTTGACGTCCGATGCTGATTTAGCTCCCTGAATGTTCGGATGGAAATGTGTTGACCG
ACTAGGGGAAACCAAGTCGAAGAATCTGTTATTCTTGCACTGGTATTTCCCTTCGAATTG
GATGAGAACATGGATATGCGGAGACCCATCCTCGTGAAGCTCTCGACAGATCTTGATGAA
TTTCTTCGAAGTCGGGGTTTCTAGGGTTTGCAATTGGGAAAGTGCCTCTTCCTTTGTAAG
AGAGCACTTTGGATATGTGAGGAAATAGTTTTTGGCATTTACTCTAAAACGACGTGGGGA
AGCCAT
>AM286434
TCAACTCGCCTCCTGCGAATGCTCTTCTTCTTCTTCTGCGGGAGCGATGTTTTCGCGACC
GGAATAGAGTGGTTCTTCGAGTGTGATGAAGACTGCATTCTTGATTGCCCACTGCTTCAG
TGCTGCATTTTTTTCTTCGTCCAGATATTCCTTATAGCTGCTGTTTGGACCTTTATTGCA
CAGGAAGATAGTGGGAATTCCACCTTTAATCATGACTGGCTTTCCGTACTTGGTGTTGCT
TTGCCAGTCACGCTGGGCCCCCATGAATTCTTTAAAGTGCTTTAGATAGTGGGGATCAAC
GTCATCAATGACGTTGTACCAGGCATCATTGCTATACACCTTTGGGCTCAGATCAAGATG
TCCACACAAGTAATTGTGTGGTCCCAAGCGACGAGCCCACATTGTTTTGCCCGTTCTACT
ATCCCCCTCTATGACTATGCTTATGGGCCTAAAAGGCCGCGCAGCGGCACACACCACATT
GGACGAGACCCAATCGACGAGGTCTGCCGGAACTCTGTCGAAGGATGAAATTGAAAAAGG
AGAAACATAAACCTCGGAAGGAGGTTGAAAAATGCGATCTAAATTGGTATTTAAATTGTG
AAACTGCAGAACATAATCCTTTGGGGCTAATTCCTTTAATACGTTCAACGCATCATCTTT
ATTTCCCGTATTAATCGCCTTTGCATATGCATCGTTGGCCGTCTGCTGACCACCACGAGC
AGATCGTCCATCGATCTGGAAAACACCCCATTCTAGGACGTCTCCGTCCTTGTCGATGTA
TGCTTTGACGTCCGATGCTGATTTAGCTCCCTGAATGTTCGGATGGAAATGTGTTGACCG
ACTAGGGGAAACCAAGTCGAAGAATCTGTTATTCTTGCACTGGTATTTCCCTTCGAATTG
GATGAGAACATGGATATGCGGAGACCCATCCTCGTGAAGCTCTCGACAGATCTTGATGAA
TTTCTTCGAAGTCGGGGTTTCTAGGGTTTGCAATTGGGAAAGTGCCTCTTCCTTTGTAAG
AGAGCACTTTGGATATGTGAGGAAATAGTTTTTGGCATTTACTCTAAAACGACGTGGCGA
AGCCAT
>KP178729
TCAACTCGCCTCCTGCGAATGCTCTTCTTCTGCTTCTGTGGGAGCGATGTTTTCGCGACC
GGAATAGAGTGGTTCCTCGAGTGTGATGAAGACTGCATTCTTGATTGCCCACTGCTTCAG
TGCTGCATTTTTTTCTTCGTCCAGATATTCCTTATAGCTGCTGTTTGGACCTTTATTGCA
CAGGAAGATAGTGGGAATTCCACCTTTAATCATGACTGGCTTTCCGTACTTGGTGTTGCT
TTGCCAGTCACGCTGGGCCCCCATGAATTCTTTAAAGTGCTTTAGATAGTGGGGATCAAC
GTCATCAATGACGTTGTACCATGCATCATTGCTATACACCTTTGGGCTCAGATCAAGATG
TCCACACAAGTAATTGTGTGGTCCCAAACAACGAGCCCACATTGTTTTGCCCGTTCTACT
ATCCCCCTCTATGACTATGCTTATGGACCTAAAAGGCCGCGCAGCGGCACACACCACATT
GGACGAGACCCAATCGACGAGGTCTGCCGGAACTCTGTCGAAGGATGAAATTGAAAATGG
AGAAACATAAACCTCGGAAGGAGGTTGAAAAATGCGATCTAAATTTGTATTCAAATTGTG
AAACTGCAGAACATAATCCTTTGGGGCTAATTCCTTTAATACGTTCAATGCATCGTCTTT
ATTCCCCGTGTTAATTGCCTGAGCATATGCATCGTTTGCCGTCTGTTGACCTCCACGAGC
AGATCGTCCATCGATCTGGAAAACACCCCATTCTAGAACGTCTCCGTCTTTGTCGATATA
CTTCTTGACATCTGACGCTGATTTAGCTCCCTGAATGTTCGGATGGAAATGTGCTGACCG
ACTTGGGGACACCAAGTCGAAGAATCTGTTATTCTTGCACTGGAATTTCCCTTCGAATTG
GATGAGAACATGGATATGCGGAGACCCATCCTCGTGAAGCTCTCTACAGATCTTGATGAA
TTTCTTCGCAGTTGGGGTTTCTAGGGTTTGTAATTGGGAAAGTGCCTCTTCTTTAGTTAG
AGAGCACTTTGGATATGTGAGGAAATAGTTTTTGGCATTTATTCTAAAACGACGTGGCGG
AGCCAT
>LN845964
TCAACTCGCCTCCTGCGAATGCTCTTCTTCTTCTTCTGAGGGAGCGATGTTTTCGCGACC
GGAATAGAGTGGTTCTTCGAGTGTGATGAAGACTGCATTCTTGATTGCCCACTGCTTCAG
TGCTGCATTTTTTTCTTCGTCCAGATATTCCTTATAGCTGCTATTTGGACCTTTATTGCA
CAGGAAGATAGTGGGAATTCCTCCTTTAATCATGACTGGCTTTCCGTACTTTGTATTGCT
TTGCCAGTCACGCTGGGCCCCCGTGAATTCTTTAAAATGCTTTAGATAGTGGGGATCAAC
ATCATCAATGACGTTGTACCAGGCATCATTGCTATACACTTTTGGGCTCAGATCAAGATG
GCCACACAAGTAATTGTGGGGTCCTAAACATCGAGCCCACATTGTTTTGCCCGTTCTACT
ATCCCCTTCTATTACTATGCTTATGGGCCTAAAAGGCCGCGCAGCGGGACACACCACATT
GGACGACACCCAATCGACGAGTTCTGCCGGAACTCTATCGAAGGACGAAATAGAGAAACG
AGAAACATAAACCTCAGAACGAGGTTGAAAAATGCGATCTAAATTCGTATTTAAATTGTG
AAACTGCAGAACGTAATCCTTTGGTGCTAATTCTTTCAATAATTTCAACGCATCCTCCTT
ATTTCCCGTGTTAAGTGCCTGAGCATATGCATCGTTTGCCGTCTGTTGACCACCACGAGC
AGATCGTCCATCGATCTGGAAAACACCCCATTCTAGAACGTCTCCGTCTTTGTCGATATA
TGCTTTGACGTCTGATGCTGATTTAGCTCCCTGAATGTTCGGATGGAAATGTGCTGACCG
ACTTGGGGAAACCAAGTCGAAGAATCTGTTATTTTTGCACTGGAATTTCCCTTCGAATTG
GATGAGCACATGGATATGCGGAGACCCATCCTCGTGAAGCTCTCTGCAGATCTTGATGAA
TTTCTTTGCAGTTGGTGTTTCTAGGGTTTGCAATTGGGAAAGTGCCTCTTCTTTAGTAAG
GGAGCACTTCGGATATGTGAGGAAATAGTTTTTGGCATTAACTTTAAAACGACGTGGCGG
AGCCAT
>LN845962
TCAACTCGCCTCCTGCGAATGCTCTTCTTCTTCTTCTGAGGGAGCGATGTTTTCGCGACC
GGAATAGAGTGGTTCTTCGAGTGTGATGAAGACTGCATTCTTGATTGCCCACTGCTTCAG
TGCTGCATTTTTTTCTTCGTCCAGATATTCCTTATAGCTGCTATTTGGACCTTTATTGCA
CAGGAAGATAGTGGGAATTCCTCCTTTAATCATGACTGGCTTTCCGTACTTTGTATTGCT
TTGCCAGTCACGCTGGGCCCCCGTGAATTCTTTAAAATGCTTTAGATAGTGGGGATCAAC
ATCATCAATGACGTTGTACCAGGCATCATTGCTATACACTTTTGGGCTCAGATCAAGATG
GCCACACAAGTAATTGTGGGGTCCTAAACATCGAGCCCACATTGTTTTGCCCGTTCTACT
ATCCCCTTCTATTACTATGCTTATGGGCCTAAAAGGCCGCGCAGCGGGACACACCACATT
GGACGACACCCAATCGACGAGTTCTGCCGGAACTCTATCGAAGGACGAAATAGAGAAACG
AGAAACATAAACCTCAGAACGAGGTTGAAAAATGCGATCTAAATTCGTATTTAAATTGTG
AAACTGCAGAACGTAATCCTTTGGTGCTAATTCTTTCAATAATTTCAACGCATCCTCCTT
ATTTCCCGTGTTAAGTGCCTGAGCATATGCATCGTTTGCCGTCTGTTGACCACCACGAGC
AGATCGTCCATCGATCTGGAAAACACCCCATTCTAGAACGTCTCCGTCTTTGTCGATATA
TGCTTTGACGTCTGATGCTGATTTAGCTCCCTGAATGTTCGGATGGAAATGTGCTGACCG
ACTTGGGGAAACCAAGTCGAAGAATCTGTTATTTTTGCACTGGAATTTCCCTTCGAATTG
GATGAGCACATGGATATGCGGAGACCCATCCTCGTGAAGCTCTCTGCAGATCTTGATGAA
TTTCTTTGCAGTTGGTGTTTCTAGGGTTTGCAATTGGGAAAGTGCCTCTTCTTTAGTAAG
GGAGCACTTCGGATATGTGAGGAAATAGTTTTTGGCATTAACTTTAAAACGACGTGGCGG
AGCCAT
>KP195265
TCAACTCGCCTCCTGCGTATGTTCTTCTTCTTCTTCTGTGGGAGCGATGTTTTCGCGACC
GGAATAGAGTGGTTCTTCGAGTGTGATGAAGACTGCATTCTTGATTGCCCACTGCTTCAG
TGCTGCGTTTTTTTCTTCGTCCAGATATTCCTTATAACTGCTGTTTGGACCTTTATTGCA
CAGGAAGATAGTGGGAATGCCACCTTTAATCATGACTGGCTTTCCGTACTTGGTGTTGCT
TTGCCAGTCACGCTGGGCCCCCATGAATTCTTTAAAATGCTTTAGATAGTGGGGATCAAC
GTCATCAATGACGTTGTACCAGGCATCATTGCTATATACTTTTGGGCTCAGATCAAGATG
TCCACACAAGTAATTGTGGGGTCCTAAACAACGAGCCCACATTGTTTTGCCCGTTCTACT
ATCCCCCTCTATGACTATGCTTATGGGCCTTAAAGGCCGCGCAGCGGCACACACCACATT
GGACGACACCCAATCGACGAGTTCTGGCGGAACTCTGTCGAAGGAAGAAATAGAAAATGG
AGAAACATAAACCTCAGAACGAGGTTGAAAAATGCGATCTAAATTTGTAACTAAATTGTG
AAACTGCAAAACGTAATCCTTTGGTGCTAATTCTTTTAATACTTTGAAGGCATCCTCTTT
GTTTCCTGTGTTAATTGCCTGAGCATATGCATCGTTTGCCGTCTGTTGACCTCCACGAGC
AGATCGTCCATCGATCTGGAAAACACCCCATTCTAGAACGTCTCCGTCTTTGTCGATGTA
TTTCTTGACATCTGACGCTGATTTAGCTCCCTGAATGTTTGGATGGAAATGTGCTGACCG
ACTTGGGGACACCAAGTCGAAGAATCTGTTGTTTTTGCACTGGAACTTCCCTTCGAACTG
GATGAGAACATGGATATGCGGAGACCCATCCTCGTGAAGCTCTCGACAGATCTTGATGAA
TTTCTTCGTAGTTGGGGTTTCTAGGGTTTGCAATTGGGAAAGTGCCTCTTCCTTTGTAAG
AGAGCACTTTGGATATGTTAGGAAATAGTTTTTTGCATTTATTCTAAAACGACTTGGCGG
AGCCAT
>EF620534
TCAACTCGCCTCCTGCGAATGCTCTTCTTCTTCTTCTGTGGGAGCGATGTTTTCGCGACC
GGAATAGAGTGGTTCTTCGAGTGTGATGAAGACTGCATTCTTGATTGCCCACTGCTTCAG
TGCTGCATTTTTTTCTTCGTCCAGATATTCCTTATAGCTGCTGTTTGGACCTTTATTGCA
CAGGAAGATAGTGGGAATTCCTCCTTTAATCATGACTGGCTTTCCGTATTTTGTGTTGCT
TTGCCAGTCACGCTGGGCCCCCATGAATTCTTTAAAGTGCTTTAGATAGTGGGGATCAAC
GTCATCAATGACGTTGTACCAGGCATCATTGCTATACACCTTTGGGCTCAGATCAAGATG
TCCACACAAGTAATTGTGGGGTCCTAAGCATCGAGCCCACATTGTTTTGCCCGTTCTACT
ATCCCCCTCTATGACTATGCTTATGGGCCTAAAAGGCCGCGCAGCGGCACACACAACATT
GGACGAGACCCAATCGACGAGTTCTGCCGGAACTCTGTCGAAGGATGAAATAGAAAATGG
AGAAACATAAACCTCAGAACGAGGTTGAAAAATGCGATCTAAATTTGTAACTAAATTATG
AAACTGCAGAACGTAATCCTTTGGTGCTAATTCTTTCAATACTTTCAACGCATCCTCTTT
ATTTCCTGTGTTAATTGCCTGAGCATATGCATCGTTTGCCGTCTGTTGACCTCCACGAGC
AGATCGTCCATCGATCTGGAAAACACCCCATTCTAGAACGTCTCCGTCTTTGTCGATATA
CTTCTTGACATCTGACGCTGATTTAGCTCCCTGAATGTTCGGATGGAAATGTGCTGCCCG
ACTTGGGGAAACCAAGTCACAGAATCTGTTATTTTTGCACTGGAATTTACCTTCGAATTG
GATGAGAACGTGGATATGCGGAGACCCATCCTCGTGAAGCTCTCTACAGATCTTGATGAA
TTTCTTCGCAGTTGGGGTTTCTAGGGTTTGCAATTGGGAAAGTGCCTCTTCTTTAGTTAG
AGAGCACTTCGGATATGTGAGGAAATAGTTTTTGGCATCTATCCTAAAACGACGTGGCGG
AGCCAT
>GU112088
TCAACTCGCCTCCTGCGAATGCTCTTCTTCTTCTTCTGGGGGAGCGATGATTTCGCGACC
GGAATAGAGTGGTTCCTCGAGTGTGATGAAGACTGCATTCTTGATTGTCCACTGCTTCAG
TGCTGCATTTTTTTCTTCATCCAGATATTCCTTATAGCTGCTGTTTGGACCTTTATTGCA
CAGGAAGATAGTGGGAATTCCACCTTTAATCATGACCGGCTTTCCGTACTTCGTATTGCT
TTGCCAGTCACGCTGGGCCCCCATGAATTCTTTAAAATGCTTTAGATAGTGGGGATCGAC
GTCATCAATGACGTTGTACCATGCATCATTGCTATACACCTTTGGGCTCAGATCTAGATG
TCCACACAAGTAATTGTGTGGTCCTAAGCAACGAGCCCACATTGTTTTGCCCGTCCTACT
ATCCCCCTCTATGACTACACTTATTGGTCTAAAAGGCCGCGCAGCGGCACACACTACATT
CGACGAGACCCAATCGACGAGTTCTGGCGGAACTCTGTCGAAGGATAAAATTGAAAATGG
AGAAACATAAATCTCGGAACGAGGTTGAAAAATGCGATCTAAATTTGTAATTAAATTGTG
AAACTGCAGAACATAATCCTTTGGTGCTAACTCTTTAATGACTTTAAGGGCATCATCTTT
ATTTCCTGTGTTAATCGCCTGAGCATATGCATCGTTTGCTGTTTTCTGACCACCACGAGC
AGATCGTCCATCGATCTGGAAAACACCCCACTCAACGACGTCTCCGTCTTTGTCGATGTA
CGCTTTGACGTCCGATGCTGATTTAGCTCCCTGAATGTTCGGATGGAAATGTGCTGACCG
ACTTGGGGACACCAAGTCGAAGAATCTGTTATTCTTGCATTGGAATTTTCCCTCGAATTG
GATAAGAACATGGATATGCGGTGACCCATCCTCATGAAGCTCTGGACAGATCTTGATGAA
TTTCTTCGAAGTGGGGGTTTCTAGGGTTTGCAATTGGGAAAGTGCCTCTTCCTTTGTAAG
AGAGCACTTTGGATATGTGAGGAAGTAGTTTTTTGCATTTATTCTAAAACGACTTGGCGG
AGCCAT
>GU112084
TCAACTCGCCTCCTGCGAATGCTCTTCTTCTTCTTCTGGGGGAGCGATGATTTCGCGACC
GGAATAGAGTGGTTCCTCGAGTGTGATGAAGACTGCATTCTTGATTGTCCACTGCTTCAG
TGCTGCATTTTTTTCTTCATCCAGATATTCCTTATAGCTGCTGTTTGGACCTTTATTGCA
CAGGAAGATAGTGGGAATTCCACCTTTAATCATGACCGGCTTTCCGTACTTCGTATTGCT
TTGCCAGTCACGCTGGGCCCCCATGAATTCTTTAAAATGCTTTAGATAGTGGGGATCGAC
GTCATCAATGACGTTGTACCAGGCATCATTGCTATACACCTTTGGGCTCAGATCTAGATG
TCCACACAAGTAATTGTGTGGTCCTAAGCAACGAGCCCACATTGTTTTGCCCGTCCTACT
ATCCCCCTCTATGACTACACTTATTGGTCTAAAAGGCCGCGCAGCGGCACACACTACATT
CGACGAGACCCAATCGACGAGTTCTGGCGGAACTCTGTCGAAGGATAAAATTGAAAATGG
AGAAACATAAATCTCGGAACGAGGTTGAAAAATGCGATCTAAATTTGTAATTAAATTGTG
AAACTGCAGAACATAATCCTTTGGTGCTAACTCTTTAATGACTTTGAGGGCATCATCTTT
ATTTCCTGTGTTAATCGCCTGAGCATATGCATCGTTTGCTGTTTTCTGACCACCACGAGC
AGATCGTCCATCGATCTGGAAAACACCCCACTCAACGACGTCTCCGTCTTTGTCGATGTA
CGCTTTGACGTCCGATGCTGATTTAGCTCCCTGAATGTTCGGATGGAAATGTGCTGACCG
ACTTGGGGACACCAAGTCGAAGAATCTGTTATTCTTGCATTGGAATTTTCCCTCGAATTG
GATAAGAACATGGATATGCGGTGACCCATCCTCATGAAGCTCTCGACAGATCTTGATGAA
TTTCTTCGAAGTGGGGGTTTCTAGGGTTTGCAATTGGGAAAGTGCCTCTTCCTTTGTAAG
AGAGCACTTTGGATATGTGAGGAAATAGTTTTTCGCATTTATTCTAAAACGACTTGGCGA
AGCCAT
>GU112086
TCAACTCGCCTCCTGCGAATGCTCTTCTTCCTCTTCTGTGGGAGCGATGTTTTCGCGACC
GGAATAGAGTGGTTCTTCGAGTGTGATGAAGACGGCATTCTTGATTGCCCACTGCTTCAG
TGCTGCATTTTTCTCCTCGTCCAGATATTCTTTATAGCTGGAATTGGGTCCTGGATTGCA
GAGGAAGATAGTGGGAATTCCACCTTTAATCATGACCGGCTTTCCGTACTTGGTATTGCT
TTGCCAGTCACGCTGGGCCCCCATGAATTCTTTAAAATGCTTTAGATAGTGGGGATCGAC
GTCATCAATGACGTTGTACCAGGCATCATTGCTATACACCTTTGGGCTCAGATCTAGATG
TCCACACAAGTAATTGTGTGGTCCTAAGCAACGAGCCCACATTGTTTTGCCCGTCCTACT
ATCTCCCTCTATGACTACACTTATTGGTCTAAAAGGCCGCGCAGCGGCACACACTACATT
CTCAGATACCCAATCGACGAGTTCTGGCGGAACTCTGTCGAAGGAAGAAATTGAAAATGG
AGAAACATAAACCTCGGATCGAGGTTGAAAAATGCGATCTAAATTTGTAATTAAATTGTG
AAACTGCAGAACATAATCCTTTGGTGCTAACTCCCTAATGACTTTAAGGGCCTCATCTTT
ATTTCCTGTGTTAATCGCCTGAGCATATGCATCGTTTGCTGTTTGCTGACCACCACGAGC
AGATCGTCCATCGATCTGGAAAACACCCCATTCGAGGATGTCTCCGTCTTTGTCGATGTA
CGCTTTGACGTCCGATGCTGATTTAGCTCCCTGAATGTTCGGATGGAAATGTGCTGACCG
ACTTGGGGACACCAAGTCGAAGAATCTGTTATTCTTGCATTGGAATTTTCCCTCGAATTG
GATAAGAACATGGATATGCGGTGACCCATCCTCATGAAGCTCTCGACAGATCTTGATGAA
TTTCTTCGAAGTTGGGGTTTCTAGGGTTTGCAATTGGGAAAGTGCCTCTTCCTTTGTAAG
AGAGCACTTTGGATATGTGAGGAAATAGTTTTTCGCATTTATTCTAAAACGACTTGGCGG
AGCCAT
>GU112082
TCAACTCGCCTCCTCCGAATGCTCTTCTTCTTCTTCTGGGGGAGCGATGTTTTCGCGACC
GGAATAGAGTGGTTCCTCGAGTGTGATGAAGACTGCATTCTTGATTGTCCACTGCTTCAG
TGCTGCATTTTTTTCTTCATCCAGGTATTCCTTATAGCTGCTGTTTGGACCTTTATTGCA
CAGGAAGATAGTGGGAATTCCACCTTTAATCATGACCGGCTTTCCGTACTTCGTATTGCT
TTGCCAGTCACGCTGGGCCCCCATGAATTCTTTAAAATGCTTTAGATAGTGGGGATCGAC
GTCATCAATGACGTTGTACCAGGCATCATTGCTATACACCTTTGGGCTCAGATCTAGATG
TCCACACAAGTAATTGTGTGGTCCTAAGCAACGAGCCCACATTGTTTTGCCCGTCCTACT
ATCTCCCTCTATGACTACACTTATTGGTCTAAAAGGCCGCGCAGCGGCACACACTACATT
CTCAGATACCCAATCGACGAGTTCTGGCGGAACTCTGTCGAAGGAAGAAATTGAAAATGG
AGAAACATAAACCTCGGATCGAGGTTGAAAAATGCGATCTAAATTTGTAATTAAATTGTG
AAACTGCAGAACATAATCCTTTGGTGCTAACTCCCTAATGACTTTAAGGGCCTCATCTTT
ATTTCCTGTGTTAATCGCCTGAGCATATGCATCGTTTGCTGTTTGCTGACCACCACGAGC
AGATCGTCCATCGATCTGGAAAACACCCCATTCGAGGATGTCTCCGTCTTTGTCGATGTA
CGCTTTGACGTCCGATGCTGATTTAGCTCCCTGAATGTTCGGATGGAAATGTGCTGACCG
ACTTGGGGACACCAAGTCGAAGAATCTGTTATTCTTGCATTGGAATTTTCCCTCGAATTG
GATAAGAACATGGATATGCGGTGACCCATCCTCATGAAGCTCTCGACAGATCTTGATGAA
TTTCTTCGAAGTTGGGGTTTCTAGGGTTTGCAATTGGGAAAGTGCCTCTTCCTTTGTAAG
AGAGCACTTTGGATATGTGAGGAAATAGTTTTTCGCATTTATTCTAAAACGACTTGGCGG
AGCCAT
>HQ264185
TCAACTCGCCTCCTGCGAATGCTCTTCTTCTTCTTCTGGGGGAGCGATGTTTTCGCGACC
GGAATAGAGTGGTTCCTGGAGTGTGATGAAGACTGCATTCTTGATTGTCCACTGCTTCAG
TGCTGCATTTTTTTCTTCATCCAGATATTCCTTATAGCTGCTGTTTGGACCTTTATTGCA
CAGGAAGATAGTGGGAATTCCACCTTTAATCATGACCGGCTTTCCGTACTTCGTGTTGCT
TTGCCAGTCACGCTGGGCCCCCATGAATTCTTTAAAATGCTTTAGATAGTGGGGATCAAC
GTCATCAATGACGTTGTACCAGGCATCATTGCTATACACCTTTGGGCTCAGATCAAGATG
TCCACACAAGTAATTGTGTGGTCCTAAGCAGCGAGCCCACATTGTTTTGCCTGTCCTACT
ATCACCCTCAATCACAATACTCATCGGTCTAAAAGGCCGCGCAGCGGCACACACCACATT
CGACGAGACCCAATCGACGAGTTCTGGCGGAACTCTGTCGAAGGATGAAATTGAAAATGG
AGAAACATAAATCTCAGAACGAGGTTGAAAAATGCGATCTAAATTTGTAATTAAATTGTG
AAACTGCAGAACATAATCCTTTGGTGCAAATTCCTTTAATACTTTCAACGCCTCATCTTT
ATTTCCTGTGTTAATCGCTTGAGCATATGCATCGTTTGCTGTTTTCTGACCACCACGAGC
AGATCGTCCATCGATCTGGAAAACACCCCACTCTAGGACGTCTCCGTCTTTGTCGATGTA
CGCTTTGACGTCCGATGCTGATTTAGCTCCCTGAATGTTCGGATGGAAATGTGCTGACCG
ACTTGGGGACACCAAGTCGAAGAATCTGTTATTTTTGCATTGGAATTTTCCTTCGAATTG
GATAAGAATATGGATATGCGGTGACCCATCCTCATGAAGCTCTCGACAGATCTTGATGAA
TTTCTTCGAAGTGGGGGTTTCTAGGGTTTGCAATTGGGAAAGTGCCTCTTCCTTTGTAAG
AGAGCACTTTGGATATGTGAGGAAGTAGTTTTTTGCATTTATTCTAAAACGACTTGGCGG
AGCCAT
>GQ865546
TCAACTCGCCTCCTGCGAATGCTCTTCTTCTTCTTCTGGGGGAGCGATGTTTTCGCGACC
GGAATAGAGTGGTTCCTCGAGTGTGATGAAGACTGCATTCTTGATTGTCCACTGCTTCAG
TGCTGCATTTTTTTCTTCATCCAGATATTCCTTATAGCTGCTGTTTGGACCTTTATTGCA
CAGGAAGATAGTGGGAATTCCACCTTTAATCATGACTGGCTTTCCGTACTTCGTGTTGCT
TTGCCAGTCACGCTGGGCCCCCATGAACTCTTTAAAATGCTTTAGATAGTGGGGATCAAC
GTCATCAATGACGTTGTACCAGGCATCATTGCTATACACCTTTGGGCTCAGATCTAGATG
TCCACACAAGTAATTGTGTGGTCCTAAGCAACGAGCCCACATTGTTTTGCCAGTCCTACT
ATCCCCCTCTATGACTACGCTTATTGGTCTAAAAGGCCGCGCAGCGGCACACACCACATT
CGACGAGACCCAATCGACGAGTTCTGGCGGAACTCTGTCGAAGGATGAAATTGAAAATGG
AGAAACATAAATCTCGGAACGAGGTTGAAAAATGCGATCTAAATTTGTAATTAAATTGTG
AAACTGCAGAACATAATCCTTTGGTGCAAATTCCTTTAATACTTTCAAGGCATCATTTTT
ATTTCCTGTGTTAATCGCCTGAGCATATGCATCGTTTGCTGTTTTCTGACCACCACGAGC
AGATCGTCCATCGATCTGGAAAACACCCCACTCTACGACGTCTCCGTCTTTGTCGATGTA
CGCTTTGACGTCCGATGCTGATTTAGCTCCCTGAATGTTCGGATGGAAATGTGCTGACCG
ACTTGGGGACACCAAGTCGAAGAATCTGTTATTCTTGCATTGGAATTTTCCTTCGAATTG
GATAAGAACATGGATATGCGGTGACCCATCCTCATGAAGCTCTCGACATATCTTGATGAA
TTTCTTCGAACTGGGGGTTTCTAGGGTTTGCAATTGGGAAAGTGCCTCTTCCTTTGTAAG
AGAGCACTTTGGATATGTGAGGAAGTAGTTTTTTGCATTTATTCTAAAACGACTTGGCGG
AGCCAT
>KJ000564
TCAACTCGCCTCCTGCGAATGCTCTTCTTCTTCTTCTGGGGGAGCGATGTTTTCGCGACC
GGAATAGAGTGGTTCTTCGAGTGTGAAGAAGACTGCATTCTTGATTGTCCACTGCTTCAG
TGCTGCATTTTTTTCTTCATCCAGATATTCCTTGTAGCTGCTGTTTGGACCTTTATTGCA
CAGGAAGATAGTGGGAATTCCACCTTTAATCATGACCGGCTTTCCGTACTTTGTATTGCT
TTGCCAGTCACGCTGGGCCCCCATGAATTCTTTAAAATGCTTTAGATAGTGCGGATCAAC
GTCATCAATGACGTTGTACCATGCATCATTGCTATACACCTTTGGGCTCAGATCAAGATG
TCCACACAAGTAATTGTGTGGTCCTAAGCACCGAGCCCACATTGTTTTTCCAGTCCTACT
ATCTCCCTCTATGACTACGCTTATTGGTCTGAAAGGCCGCGCAGCGGCAGACACCACATT
TGTCGAGACCCAGTCGACGAGTTCTGGCGGAACTCTGTCGAAGGATGAAATTGAAAATGG
AGAAACATAAATCTCAGACCGAGGTTGAAAAATGCGATCTAAATTTGTAATTAAATTGTG
AAATTGCAGAACATAATCTTTTGGTGCAAACTCTTTTAATACTTTCAAAGCATCATCTTT
ATTTCCTGTGTTAAGCGCCTGAGCATATGCATCGTTCGCTGTTTTCTGACCACCACGAGC
AGATCGTCCATCGATCTGGAAAACACCCCACTCTAGGACGTCTCCGTCTTTGTCGATGTA
CGTTTTAACGTCCGATGCTGATTTAGCTCCCTGAATGTTCGGATGGAAATGTGCTGACCG
ACTTGGGGACACCAAGTCGAAGAATCTGTTATTTTTGCATTGGAATTTTCCTTCGAATTG
GATAAGAACATGGATATGCGGTGACCCATCCTCGTGAAGCTCTCGACAGATCTTGATGAA
TTTCTTCGAAGTGGGTGTTTCTAGGGTTTGCAATTGGAAAAGTGCCTCTTCCTTAGTTAG
AGAGCACTTTGGATATGTGCGGAAGCAGTTTTTTGCATTTACTGTACAACGACGTGGCAG
AGCCAT
>EF068246
TCAACTCGCCTCCTGCGAATGCTCTTCTTCTTCTTCTGCGGGAGCGATGTTTTCGCGACC
GGAATAGAGTGGTTCTTTGAGTGTGATGAAGACTGCATTCTTGATTGCCCACTGCTTCAA
TGCTGCATTCTTCTCTTCGTCCAAATATTCCTTATAGCTGCTGTTTGGACCTTTATTGCA
GAGGAAGATAGTGGGAATTCCACCTTTAATCATGACCGGCTTTCCGTACTTCGTGTTGCT
TTGCCAGTCACGCTGGGCCCCCATGAATTCTTTAAAGTGCTTTAGATAGTGGGGATCAAC
GTCATCAATGACGTTGTACCAAGCATCATTGCTATACACCTTTGGGCTGAGATCTAGATG
TCCACACAAGTAATTGTGTGGTCCTAAGCAACGAGCCCACATTGTTTTGCCCGTCCTACT
ATCCCCCTCTATGACTACACTTATTGGCCTAAAAGGCCGCGCAGCGGCACACACAACATT
CGACGTGACCCAATCGACGAGTTCTGGCGGAACTCTGTCGAAGGAAGAAATTGAAAATGG
AGAGACATAAACCTCAGAACGTGTTTGAAAAATGCGATCTAAATTTGTAATCAAATTGTG
AAACTGCAGAACATAATCCTTTGGTGCAAGTTCTTTCAATAATTTCATGGCATCTTCTTT
ATTTCCTGTGTTTATCGCCTGAGCATATGCATCGTTTGCTGTTTGCTGACCACCACGAGC
AGATCGTCCATCGATCTGGAAAACACCCCATTCTAGAACGTCTCCATCTTTGTCGATGTA
TGCTTTGACGTCCGATGCTGATTTAGCTCCCTGAATGTTCGGATGGAAATGTGCTGACCG
ACTTGGGGACACCAAGTCGAAGAATCTGTTATTTTTGCATTGGAATTTTCCTTCGAATTG
GATAAGAACATGGATATGCGGAGTCCCATCTTCGTGAAGCTCTCGACAGATCTTGATGAA
TTTCTTCGAAGTTGGGGTTTCTAGGGTTTGTAATTGGGAAAGTGCCTCTTCCTTCGTAAG
AGAGCACTTTGGATACGTGAGGAAATAGTTTTTCGCATTTATTCTAAAACGACTTGGCGG
AGCCAT
>KF551582
TCAACTCGTCTCCTGCGGATGTTCTTCTTCCTCTTGTGTGGGAGCGACGTTTTCGCGACC
GGAATAGAGTGGCCCTTCGAGTGTAATGAAGACTGCATTCTTCAATGCCCACTGCTTGAG
TGCTGCATTCTTTTCTTCGTCCAAGAATCCTTTATAGCTGCTTTGTGGGCCTTTATTGCA
CAAGAAGATAGTGGGAATGCCTCCTTTAATCATCATCGGCTTTCCGTATTTCGTGTTGCT
TTGCCAGTCACGCTGGGCCCCCATGAATTCTTTAAAATGCTTTAGATAGTGGGGATCAAC
GTCATCAATTACGTTGTACCATGCATCATTGCTATACACCTTTGGGCTGAGATCTAGATG
TCCACACAAGTAATTGTGTGGTCCTAAGCAACGAGCCCACATTGTTTTGCCTGTCCTACT
ATCCCCCTCTATGACTACACTTATTGGCCTAAAAGGCCGCGCAGCGGCACACAAAACATT
CGACGTGACCCAATCGACGAGTTCTGACGGAACTCTGTCGAAGGATGAAAGTGAAAATGG
AGACACATAAACCTCAGAACGAGGTTGAAAAATGCGATCTAAATTTGTAATCAAATTGTG
AAACTGCAGAACATAATCTTTTGGTGCAAGTTCTTTCAATACTTTCATGGCATCTTCTTT
ATTTCCTGTATTAATCGCCTGAGCATATGCATCATTGGCTGTTTGCTGCCCACCACGAGC
AGATCGTCCATCGATCTGGAAAACACCCCATTCTAGAACGTCTCCTTCTTTATCGATGTA
TGCTTTGACGTCCGATGCTGATTTAGCTCCCTGAATGTTCGGATGGAAATGTGCTGACCG
ACTTGGGGACACCAAGTCGAAGAATCTGTTATTCTTGCATTGGAATTTTCCTTCGAATTG
GATAAGCACATGGATATGCGGAGTCCCATCTTCGTGAAGCTCTCGACAGATCTTGATGAA
TTTCTTCGAAGTTGGTGTTTCTAGGGTTTGTAATTGGGAAAGTGCCTCTTCCTTTGTAAG
AGAGCACTTTGGATACGTCAGGAAATAGTTTTTCGCATTTATTCTAAAACGACTTGGCGG
AGCCAT
>KF537780
TCAACTCGCCTCCTGCGAATGCTCTTCTTCTTCTTGTGGGGGAGCGATGTCTTCGCGACC
GGAATAGAGTGGTTCTTCGAGTGTGATGAAGACTGCATTCTTGATTGCCCACTGCTTCAG
TGCTGCATTTTTCTCTTCGTCCAGATATTCCTTATAGCTGCTGTTCGGACCTTTATTGCA
CAGGAAGATAGTGGGAATGCCACCTTTAATCATGACTGGCTTTCCGTATTTCGTGTTGCT
TTGCCAGTCACGCTGGGCCCCCATGAATTCTTTAAAGTGCTTTACATAGTGGGGATCAAC
GTCATCAATGACGTTGTACCAAGCATCATTGCTATACACCTTTGGGCTCAGATCTAGATG
TCCACACAAGTAATTGTGTGGTCCTAAGCAACGAGCCCACATTGTTTTGCCTGTCCTACT
ATCCCCCTCTATGACTACACTTATTGGTCTAAAAGGCCGCGCAGCGGCACACACAACGTT
CGACGTGACCCAATCGACGAGTTCTGGCGGGACTCTGTCGAAGGAAGAAATTGAAAATGG
AGACACATAAACCTCAGAACGAGGTTGAAAAATGCGATCTAAATTTGTAATCAAATTGTG
AAACTGCAGAACATAATCCTTTGGTGCAAGTTCTTTTAATACTTTCATTGCATCTTCTTT
ATTTCCTGTATTAATCGCCTGAGCATATGCATCGTTTGCCGTTTGTTGACCACCACGAGC
AGATCGTCCATCGATCTGGAAAACACCCCATTCTAGAACGTCTCCGTCTTTGTCGATGTA
TGCTTTGACGTCCGATGCTGATTTAGCTCCCTGAATGTTCGGATGGAAATGTGCTGACCG
ACTTGGGGACACCAAGTCGAAGAATCTGTTATTTTTGCATTGGAATTTTCCTTCGAATTG
GATGAGAACATGGATATGCGGAGTCCCATCCTCGTGAAGCTCTCGACAGATCTTGATGAA
TTTCTTCGGAGTTGGGGTTTCTAGGGTTTGTAATTGGGAAAGTGCCTCTTCCTTTGTAAG
AGAGCACTTTGGATAAGTGAGGAAATAGTTTTTCGCATTTATTCTAAAACGACTTGGCGG
AGCCAT
>AJ875157
TCAACTCGCCTCCTGCGAATGCTCTTCTTCTTCTTCTGGGGGAGCGATGTTTTCGCGACC
GGAATAGAGTGGTTCCTCGAGTGTGATGAAGACTGCATTCTTGATTGCCCACTGCTTCAG
TGCTGCATTCTTCTCTTCGTCCAGATATTCCTTATAGCTGCTGTTCGGACCTTTATTGCA
CAGGAAGATAGTGGGAATTCCACCTTTAATCATGACTGGCTTTCCGTATTTCGTGTTGCT
TTGCCAGTCACGCTGGGCCCCCATGAATTCTTTAAAGTGCTTTAGATAGTGGGGATCAAC
GTCATCAATGACGTTGTACCAGGCATCATTGCTATACACCTTTGGGCTGAGATCTAGATG
TCCACACAAGTAATTGTGTGTTCCTAAACAACGAGCCCACATTGTTTTGCCCGTCCTACT
ATCCCCCTCTATGACTACACTTATTGGCCTAAAAGGCCGCGCAGCGGCACACACAACGTT
GGACGTGACCCAATCGACGAGTTCTGGCGGAACTCTGTCGAAGGAAGAAATTGAAAATGG
AGAGACATAAACCTCAGATCGAGGTTGAAAAATGCGATCTAAATTTGTAATCAAATTGTG
AAACTGCAGAACATAATCCTTTGGTGCAAGTTCTTTTAATACTTTCATCGCATCTTCTTT
ATTTCCTGTATTAATCGCCTGAGCATATGCATCGTTTGCCGTTTGCTGACCACCACGAGC
AGATCGTCCATCGATCTGAAAAACACCCCATTCTAGAATGTCTCCGTCTTTGTCGATGTA
TGCTTTGACGTCCGATGCTGATTTAGCTCCCTGAATGTTCGGATGGAAATGTGCTGACCG
AGTTGGGGACACCAAGTCGAAGAATCTGTTATTTTTGCATTGGAATTTTCCTTCGAATTG
GATGAGAACATGGATATGCGGAGACCCATCCTCGTGAAGCTCTCGACAGATCTTGATGAA
TTTCTTCGAAGTTGGGGTTTCTAGGGTTTGTAATTGGGAAAGTGCCTCTTCCTTTGTAAG
AGAGCACTTTGGATACGTGAGGAAATAGTTTTTCGCATTTATTCTAAAACGACTTGGCGG
AGCCAT
>KM383743
TCAACTCGCCTCCTGCGAATGCTCTTCTTCTTCTTCTGGGGGAGCGATGTTTTCGCGACC
GGAATAGAGTGGTTCTTCGAGTGTGATGAAGACTGCATTCTTGATTGCCCACTGCTTCAG
TGCTGCATTCTTCTCTTCGTCCAGATATTCCTTATAGCTGCTGTTCGGACCTTTATTGCA
CAGGAAGATAGTGGGAATTCCACCTTTAATCATGACTGGCTTTCCGTATTTCGTGTTGCT
TTGCCAGTCACGCTGGGCCCCCATGAATTCTTTAAAGTGCTTTAGATAGTGCGGATCAAC
GTCATCAATGACGTTGTACCATGCATCATTGCTATACACCTTTGGGCTGAGATCTAGATG
TCCACACAAGTAATTGTGTGGTCCTAAGCAACGAGCCCACATTGTTTTGCCTGTCCTACT
ATCCCCCTCTATGACTACACTTATTGGCCTAAAAGGCCGCGCAGCGGCACACAAAACATT
CAAAGTCACCCAATCGACGAGTTCTGGCGGAACTCTGTCGAAGGAAGAAATTGAAAATGG
AGAGACATAAACCTCTGAACGAGGTTGAAAAATGCGATCTAAATTTGTACTCAAATTGTG
AAATTGCAGAACATAATCCTTTGGTGCAAGTTCTTTTAATACTTTCATGGCATCGTCTTT
ATTTCCTGTGTTAATCGCCTGAGCATATGCATCGTTTGCTGTTTGCTGACCACCACGAGC
AGATCGTCCGTCGATCTGGAAAACACCCCATTCTAGAATGTCTCCGTCTTTGTCGATGTA
TGCTTTGACGTCCGATGCTGATTTAGCTCCCTGAATGTTCGGATGGAAATGTGCTGACCG
ACTTGGGGACACCAAGTCGAAGAATCTGTTATTTTTGCATTGGAATTTTCCTTCGAATTG
GATGAGAACATGGATATGCGGAGACCCATCCTCGTGAAGCTCTCGACAGATCTTGATGAA
TTTCTTGGAAGTTGGGGTTTCTAGGGTTTGTAATTGGGAAAGTGCCTCTTCCTTTGTAAG
AGAGCACTTTGGATACGTGAGGAAATAGTTTTTTGCATTTATTCTAAAACGACTTGGCGG
AGCCAT
>KM383739
TCAACTCGCCTCCTGCGAATGCTCTTCTTCTTCTTCTGGGGGAGCGATGTTTTCGCGACC
GGAATAGAGTGGTTCTTCGAGTGTGATGAAGACTGCATTCTTGATTGCCCACTGCTTCAG
TGCTGCATTCTTCTCTTCGTCCAGATATTCCTTATAGCTGCTGTTCGGACCTTTATTGCA
CAGGAAGATAGTGGGAATTCCACCTTTAATCATGACTGGCTTTCCGTATTTCGTGTTGCT
TTGCCAGTCACGCTGGGCCCCCATGAATTCTTTAAAGTGCTTTAGATAGTGCGGATCAAC
GTCATCAATGACGTTGTACCATGCATCATTGCTATACACCTTTGGGCTGAGATCTAGATG
TCCACACAAGTAATTGTGTGGTCCTAAGCAACGAGCCCACATTGTTTTGCCAGTCCTACT
ATCCCCCTCTATGACTACACTTATTGGCCTAAAAGGCCGCGCAGCGGCACACAAAACATT
CGACGTCACCCAATCGACGAGTTCTGGCGGAACTCTGTCGAAGGAAGAAATTGAAAATGG
AGAGACATAAACCTCTGAACGAGGTTGAAAAATGCGATCTAAATTTGTAATCAAATTGTG
AAACTGCAGAACATAATCCTTTGGTGCAAGTTCTTTTAATACTTTCATGGCATCTTCTTT
ATTTCCTGTGTTAATCGCCTGAGCATATGCATCGTTCGCTGTTTGCTGACCACCACGAGC
AGATCGTCCATCGATCTGGAAAACACCCCATTCTAGAATGTCTCCGTCTTTGTCGATGTA
TGCTTTGACGTCCGATGCTGATTTAGCTCCCTGAATGTTCGGATGGAAATGTGCTGACCG
ACTTGGGGACACCAAGTCGAAGAATCTGTTATTTTTGCATTGGAATTTTCCTTCGAATTG
GATGAGAACATGGATATGCGGAGACCCATCCTCGTGAAGCTCTCGACAGATCTTGATGAA
TTTCTTCGAAGTTGGGGTTTCTAGGGTTTGTAATTGGGAAAGTGCCTCTTCCTTTGTAAG
AGAGCACTTTGGATACGTGAGGAAATAGTTTTTTGCATTTATTCTAAAACGACTTGGCGG
AGCCAT
>KM383741
TCAACTCGCCTCCTGCGAATGCTCTTCTTCTTCTTCTGGGGGAGCGATGTCTTCGCGACC
GGAATAGAGTGGTTCTTCGAGTGTGATGAAGACTGCATTCTTGATTGCCCACTGCTTCAG
TGCTGCATTCTTCTCTTCGTCCAGATATTCCTTATAGCTGCTGTTCGGACCTTTATTGCA
CAGGAAGATAGTGGGAATTCCACCTTTAATCATGACGGGCTTTCCGTATTTGGTGTTGCT
TTGCCAGTCACGCTGGGCCCCCATGAATTCTTTAAAGTGCTTTAGATAGTGGGGATCAAC
GTCATCAATGACGTTGTACCAAGCATCATTGCTATACACCTTTGGGCTCAGATCTAGATG
TCCACACAAGTAATTGTGTGGTCCTAAGGAACGAGCCCACATTGTTTTGCCTGTCCTACT
ATCCCCCTCTATGACTACACTTATTGGCCTAAAAGGCCGCGCAGCGGCAGACAAAACATT
CGACGTCACCCAGTCGACGAGTTCTGGCGGAACTCTGTCGAAGGAAGAAATTGAAAATGG
AGAGACATAAACCTCAGAACGAGGTTGAAAAATGCGATCTAAATTTGTAATCAAATTGTG
AAACTGCAGAACATAATCCTTTGGTGCAAGTTCTTTTAATACTTTCATGGCATCATCTTT
ATTTCCTGTGTTAATCGCCTGAGCATATGCATCGTTCGCTGTTTGCTGACCACCACGAGC
AGATCGTCCATCGATCTGGAAAACACCCCATTCTACAATGTCTCCGTCTTTGTCGATGTA
TGCTTTGACGTCCGATGCTGATTTAGCTCCCTGAATGTTCGGATGGAAATGTGCTGACCG
ACTTGGGGACACCAAGTCGAAGAATCTGTTATTTTTGCATTGGAATTTTCCTTCGAATTG
GATGAGAACATGGATATGAGGAGACCCATCCTCGTGAAGCTCTCGACAGATCTTGATGAA
TTTCTTGGAAGTTGGGGTTTCTAGGTTTTGTAATTGGGAAAGTGCCTCTTCCTTTGTAAG
AGAGCACTTTGGATACGTGAGGAAGTAGTTTTTCGCATTTATTCTAAAACGACTTGGCGG
AGCCAT
>KM383742
TCAACTCGCCTCCTGCGAATGCTCTTCTTCTTCTTCTGGGGGAGCGATGTTTTCGCGACC
GGAATAGAGTGGTTCTTCGAGTGTGATGAAGACTGCATTCTTGATTGCCCACTGCTTCAG
TGCTGCATTCTTCTCTTCGTCCAGATATTCCTTATAGCTGCTGTTCGGACCTTTATTGCA
GAGGAAGATAGTGGGAATTCCACCTTTAATCATGACTGGCTTTCCGTACTTCGTGTTGCT
TTGCCAGTCACGTTGGGCCCCCATGAATTCTTTAAAGTGCTTTAGATAGTGGGGATCAAC
GTCATCAATGACGTTGTACCATGCATCATTGCTATACACCTTTGGGCTCAGATCTAGATG
TCCACACAAGTAATTGTGTGGTCCTAAGCAACGAGCCCACATTGTCTTCCCTGTCCTACT
ATCCCCCTCTATGACTACACTTATTGGCCTAAAAGGCCGCGCAGCGGCACACAAAACATT
GGACGTCCCCCAATCGACGAGTTCTGGCGGAACTCTGTCGAAGGATGAAATTGAAAAAGG
AGAGACATAAACCTCTGAAGGAGGTTTAAAAATGCGATCTAAATTTGTAATCAAATTGTG
AAACTGCAGAACATAATCCTTTGGTGCAAGTTCTTTTAATACTTTCATGGCATCTTCTTT
ATTTCCTGTGTTAATCGCCTGAGCATATGCATCGTTTGCTGTTTGCTGACCGCCACGAGC
AGATCGTCCATCGATCTGGAAAACACCCCATTCTACAATGTCTCCGTCTTTGTCGATGTA
TGCTTTGACGTCCGATGCTGATTTAGCTCCCTGAATGTTCGGATGGAAATGTGCTGACCG
ACTTGGGGACACCAAGTCGAAGAATCTGTTATTTTTGCATTGGAATTTTCCTTCGAATTG
GATGAGAACATGGATATGCGGAGACCCATCGTCGTGAAGCTCTCGACAGATCTTGATGAA
TTTTTTCGAAGTTGGGGTTTGTAGGGTTTGTAATTGGGAAAGTGCCTCTTCCTTTGTAAG
AGAGCACTTTGGATACGTGAGGAAATAGTTTTTCGCATTTATTCTAAAACGACTTGGCGG
AGCCAT
>HQ658479
TCAACTCGCCTCCTGCGAATGCTCTTCTTCTTCTTCTGGGGGAGCGATGTTTTCGCGACC
GGAATAGAGTGGTTCTTCGAGTGTGATGAAGACTGCATTCTTGAGTGCCCACTGCTTCAG
TGCTGCATTCTTCTCTTCGTCCAGATATTCCTTATAGCTGCTGTTCGGACCTTTATTGCA
CAGGAAGATAGTGGGAATTCCACCTTTAATCATGACTGGCTTTCCGTACTTCGTGTTGCT
TTGCCAGTCACGCTGGGCCCCCATGAATTCTTTAAAGTGCTTTAGATAGTGGGGATCAAC
GTCGTCGATGACGTTGTACCAAGCATCATTGCTGTACACCTTTGGGCTCAGATCTAGATG
TCCACACAAGTAATTGTGTGGTCCTAAGCAACGAGCCCACATTGTTTTGCCCGTCCTACT
ATCCCCCTCTATGACTACACTTATTGGTCTAAAAGGCCGCGCAGCGGCACACACAACATT
TGACGTGACCCAATCGACGAGTTCTGGCGGAACTCTGTCGAAGGAAGAAATTGAAAATGG
AGAGACATAAACCTCAGAACGAGGTTGAAAAATGCGATCTAAATTTGTAATTAAATTGTG
AAACTGCAGAACATAATCCTTTGGTGCAAGTTCTTTTAATACTCTCATCGCATCATCTTT
ATTTCCTGTATTAATCGCTTGAGCATATGCATCGTTCGCTGTCTGTTGACCACCACGAGC
AGATCGTCCATCGATCTGGAAAACACCCCATTCTAGAACGTCTCCCTCTTTGTCGATGTA
TGCTTTGACGTCCGATGCTGATTTAGCTCCCTGAATGTTCGGATGGAAATGTGCTGACCG
ACTTGGGGACACCAAGTCGAAGAATCTGTTATTTTTGCATTGGTATTTTCCTTCGAATTG
GATGAGAACATGGATATGCGGAGTCCCATCTTCGTGAAGCTCTCGACAGATCTTGATGAA
TTTCTTCGAAGTTGGGGTTTCTAGGGTTTGTAATTGGGAAAGTGCCTCTTCCTTTGTAAG
AGAGCACTTAGGATACGTGAGGAAATAGTTTTTTGCATTTATTCTAAAACGACTTGGCGG
AGGCAT
>EU309045
TCAACTCGCCTCCTGCGAATGCTCTTCTTCTTCTTCTGGGGGAGCGATGTTTTCGCGACC
GGAATAGAGTGGTTCTTCGAGTGTGATGAAGACTGCATTCTTGAGTGCCCACTGCTTCAG
TGCTGCATTCTTCTCTTCGTCCAGATATTCCTTATAGCTGCTGTTCGGACCTTTATTGCA
CAGGAAGATAGTGGGAATTCCACCTTTAATCATGACTGGCTTTCCGTACTTCGTGTTGCT
TTGCCAGTCACGCTGGGCCCCCATGAATTCTTTAAAGTGCTTTAGATAGTGGGGATCAAC
GTCGTCGATGACGTTGTACCAAGCATCATTGCTGTACACCTTTGGGCTCAGATCTAGATG
TCCACACAAGTAATTGTGTGGTCCTAAGCAACGAGCCCACATTGTTTTGCCCGTCCTACT
ATCCCCCTCTATGACTACACTTATTGGTCTAAAAGGCCGCGCAGCGGCACACACAACATT
TGACGTGACCCAATCGACGAGTTCTGGCGGAACTCTGTCGAAGGAAGAAATTGAAAATGG
AGAGACATAAACCTCAGAACGAGGTTGAAAAATGCGATCTAAATTTGTAATTAAATTGTG
AAACTGCAGAACATAATCCTTTGGTGCAAGTTCTTTTAATACTCTCATCGCATCATCTTT
ATTTCCTGTATTAATCGCTTGAGCATATGCATCGTTCGCTGTCTGTTGACCACCACGAGC
AGATCGTCCATCGATCTGGAAAACACCCCATTCTAGAACGTCTCCCTCTTTGTCGATGTA
TGCTTTGACGTCCGATGCTGATTTAGCTCCCTGAATGTTCGGATGGAAATGTGCTGACCG
ACTTGGGGACACCAAGTCGAAGAATCTGTTATTTTTGCATTGGTATTTTCCTTCGAATTG
GATGAGAACATGGATATGCGGAGTCCCATCTTCGTGAAGCTCTCGACAGATCTTGATGAA
TTTCTTCGAAGTTGGGGTTTCTAGGGTTTGTAATTGGGAAAGTGCCTCTTCCTTTGTAAG
AGAGCACTTAGGATACGTGAGGAAATAGTTTTTTGCATTTATTCTAAAACGACTTGGCGG
AGGCAT
>KF551580
TCAACTCGCCTCCTGCGAATGCTCTTCTTCTTCTTCTGCGGGAGCGATGTTTTCGCGAGC
GGAATAGAGTGGTTCTTCGAGTGTGATGAAGACTGCATTCTTGATTGCCCACTGCTTCAG
TGCAGCATTCTTCTCTTCGTCCAGATATTCCTTATAGCTGCTGTTTGGACCTTTATTGCA
CAGGAAGATAGTGGGAATTCCACCTTTAATCATGACCGGCTTTCCGTACTTCGTGTTGCT
TTGCCAGTCACGYTGGGCCCCCATGAATTCTTTAAAGTGCTTTAGATAGTGGGGATCAAC
GTCATCAATGACGTTGTACCATGCATCATTGCTATACACCTTTGGGCTCAGATCTAGATG
TCCACACAAGTAATTGTGTGGTCCTAAGCAACGAGCCCACATTGTTTTGCCCGTTCTACT
ATCCCCCTCTATGACTACACTTATTGGTCTGAAAGGCCGCGCAGCGGCACAGACAACATT
CGACGTGACCCAATCGACGAGTTCTGGCGGAACTCTGTCGAAGGAAGAAATTAAAAATGG
AGAGACATAAACCTCAGAACGAGGTTGGAAAATGCGATCTAAATTTGTAATTAAATTGTG
AAACTGCAGAACATAATCCTTTGGTGCAAGTTCTTTTAATACTTTCATCGCATCATCTTT
ATTTCCTGTGTTAATCGCCTGAGCATATGCATCGTTTGCTGTTTGTTGACCACCACGAGC
AGATCGTCCATCGATCTGAAAGACACCCCATTCTAGAACGTCTCTTTCTTTGTCGATGTA
TGCTTTGACGTCCGATGCTGATTTAGCTCCCTGAATGTTCGGATGGAAATGTGATGACCG
ACTTGGGGACACCAAGTCGAAGAATCTATTATTTTTGCATTGGAATTTTCCTTCGAATTG
GATGAGAACATGGATATGCGGAGTCCCATCTTCGTGAAGCTCTCGACAGATCTTGATGAA
TTTCTTCGAAGTTGGGGTTTCTAGGGTTTGTAATTGGGAAAGTGCCTCTTCCTTTGTAAG
AGAGCACTTTGGATACGTGAGGAAATAGTTTTTTGCATTTATTCTAAAACGACTTGGCGG
AGCCAT
>KC874505
TCAACTCGCCTCCTGCGAATGCTCTTCTTCTTCTTCAGGGGGAGCGATGTTTTCGCGACC
GGAATAGAGTGGTTCTTCGAGTGTGATGAAGACTGCATTCTTGATTGCCCACTGCTTCAG
TGCTGCATTTTTTTCTTCGTCCAGATATTCCTTATAGCTGCTGTTTAGACCTTTATTGCA
CAGGAAGATAGTGGGAATTCCACCTTTAATCATGACTGGCTTTCCGTATTTCGTGTTGCT
TTGCCAATCACGCTGGGCCCCCATGAATTCTTTAAAGTGCTTTAGATAGTGGGGATCAAC
GTCATCAATGACGTTGTACCAGGCATCATTGCTATACACCTTTGGGCTCAGATCAAGATG
TCCACACAAGTAGTTATGGGGTCCTAAGCACCGAGCCCACATTGTTTTACCCGTTCTACT
ATCCCCCTCTATGACTATGCTTATGGGCCTAAAAGGCCGCGCAGCGGAACACACTACATT
CGACGAGACCCAATCGACGAGTTCTGGCGGAACTCTGTCGAAGGATGAAATTGAAAATGG
AGAAGCATAAACCTCAGAACGAGGTTGAAAAATGCGATCTAAATTTGTACTCAAATTGTG
AAACTGCAGAACATAATCCTTTGGTGCAAGTTCCTTTAATACTTTCAAGGCATCATCTTT
ATTTCCTGTGTTAATCGCCTGAGCATATGCATCGTTTGCCGTTTGCTGACCACCACGAGC
AGATCGTCCATCGATCTGGAAAACACCCCATTCTAGAACGTCTCCGTCTTTGTCGATGTA
TGCTTTGACGTCCGATGCTGATTTAGCTCCCTGAATGTTCGGATGGAAATGTGCTGACCG
ACTTGGGGACACCAAGTCGAATAATCTGTTATTTTTGCATTGGAATTTTCCTTCGAATTG
GATGAGAACATGGATATGCGGAGACCCATCCTCATGAAGCTCTCGACAGATCTTGATGAA
TTTCTTCGAAGTAGGGGTTTCTAGGGTTTGTAATTGGGAAAGTGTCTCTTCCTTTGTAAG
AGAGCACTTTGGATATGTGAGGAAATAGTTTTTTGCATTTATTCTAAAACGACTTGGCGG
AGCCAT
>KC874504
TCAACTCGCCTCCTGCGAATGCTCTTCTTCTTCTTCAGGGGGAGCGATGTTTTCGCGACC
GGAATAGAGTGGTTCTTCGAGTGTGATGAAGACTGCATTCTTGATTGCCCACTGCTTCAG
TGCTGCATTTTTTTCTTCGTCCAGATATTCCTTATAGCTGCTGTTTAGACCTTTATTGCA
TAGGAAGATAGTGGGAATTCCACCTTTAATCATGACTGGCTTTCCGTATTTCGTGTTGCT
TTGCCAATCACGCTGGGCCCCCATGAATTCTTTAAAGTGCTTTAGATAGTGGGGATCAAC
GTCATCAATGACGTTGTACCAGGCATCATTGCTATACACCTTTGGGCTCAGATCAAGATG
TCCACACAAGTAATTATGGGGTCCTAAGCACCTAGCCCACATTGTTTTACCCGTTCTACT
ATCCCCCTCTATGACTATGCTTATGGGCCTAAAAGGCCGCGCAGCGGCACACACTACATT
CGACGAGACCCAATCGACGAGTTCTGGCGGAACCCTGTCGAAGGATGAAATTGAAAATGG
AGAAGCATAAACCTCAGAACGAGGTTGAAAAATGCGATCTAAATTTGTACTTAAATTGTG
AAACTGCAGAACATAATCCTTTGGTGCAAGTTCCTTTAATACTTTCAAGGCATCCTCTTT
ATTTCCTGTGTTAATCGCCTGAGCATATGCATCATTTGCCGTTTGCTGACCACCACGAGC
AGATCGTCCATCGATCTGGAAATCACCCCATTCTAGAACGTCTCCGTCTTTGTCAATGTA
TGCTTTGACGTCTGATGCTGATTTAGCTCCCTGAATGTTCGGATGGAAATGTGCTGACCG
ACTTGGGGACACCAAGTCGAAGAATCTGTTATTTTTGCATTGGAATTTTCCTTCGAATTG
GATGAGAACATGGATATGCGGAGACCCATCCTCATGAAGCTCTCGACAGATCTTGATGAA
TTTCTTCGAAGTAGGGGTTTCTAGAGTTTGTAATTGGGAAAGTGCCTCTTCCTTTGTAAG
AGAGCACTTTGGATATGTGAGGAAATAGTTTTTTGCATTTATTCTAAAACGACTTGGCGG
CGCCAT
>KP235541
TCAACTCGCCTCCTGCGAATGCTCTTCTTCTTCTTCTGGGGGAGCGATATTTCCGCGACC
GGAATAGAGTGGTTCTTCGAGTGTGATGAAGACTGCATTCTTGATTGCCCACTGCTTCAG
TGCTGCATTTTTTTCTTCGTCCAGATATTCCTTATAGCTGCTGTTTGGACCTTTATTGCA
CAGGAAGATAGTGGGAATTCCCCCTTTAATCATGACTGGCTTTCCGTACTTTGTGTTGCT
TTGCCAGTCACGCTGGGCCCCCATGAATTCTTTAAAGTGCTTTAGATAGTGGGGATCAAC
GTCATCAATGACGTTGTACCAGGCATCATTGCTATACACCTTTGGGCTCAGATCAAGATG
TCCACACAAGTAATTGTGGGGTCCTAAACACCGAGCCCACATTGTTTTGCCCGTTCTACT
ATCCCCCTCTATGACTATGCTTATGGGCCTAAAAGGCCGCGCAGCGGCACACACCACATT
GGACGAGACCCAATCGACGAGTTCTGGCGGAACTCTGTCGAAGGATGAAATTGAAAATGG
AGAAACATAAACCTCAGAACGAGGTTGAAAAATGCGATCTAAATTTGTAATCAAATTGTG
AAACTGCAGAACATAATCCTTTGGGGCTAATTCCTTTAATACTTTCAAGGCATCATCTTT
ATTTCCAGTGTTAATCGCCTGAGCATATGCATCGTTCGCCGTTTGTTGACCACCACGAGC
AGATCGTCCATCGATCTGGAAAATACCCCATTCTAGAACGTCTCCGTCTTTGTCGATGTA
TGCTTTGACGTCCGATGCTGATTTAGCTCCCTGAATGTTCGGATGGAAATGTGCTGACCG
ACTTGGGGAAACCAAGTCGAAGAATCTGTTATTTTTGCACTGGAATTTCCCTTCGAATTG
GATGAGAACATGGATATGCGGAGACCCATCCTCGTGAAGCTCTCTACAGATCTTGATGAA
TTTCTTTGCAGTTGGGGTTTCTAGGGTTTGCAATTGGGAAAGTGCCTCTTCCTTTGTAAG
AGAGCACTTTGGATATGTGAGGAAATAGTTTTTTGCATTTATTCTAAAACGACGTGGCGG
AGCCAT
>KP235540
TCAACTCGCCTCCTGCGAATGCTCTTCTTCTTCTTCTGGGGGAGCGATATTTCCGCGACC
GGAATAGAGTGGTTCTTCGAGTGTGATGAAGACTGCATTCTTGATTGCCCACTGCTTCAG
TGCTGCATTTTTTTCTTCGTCCAGATATTCCTTATAGCTGCTGTTTGGACCTTTATTGCA
CAGGAAGATAGTGGGAATTCCCCCTTTAATCATGACTGGCTTTCCGTACTTTGTGTTGCT
TTGCCAGTCACGCTGGGCCCCCATGAATTCTTTAAAGTGCTTTAGATAGTGGGGATCAAC
GTCATCAATGACGTTGTACCAGGCATCATTGCTATACACCTTTGGGCTCAGATCAAGATG
TCCACACAAGTAATTGTGGGGTCCTAAACACCGAGCCCACATTGTTTTGCCCGTTCTACT
ATCCCCCTCTATGACTATGCTTATGGGCCTAAAAGGCCGCGCAGCGGCACACACCACATT
GGACGAGACCCAATCGACGAGTTCTGGCGGAACTCTGTCGAAGGATGAAATTGAAAATGG
AGAAACATAAACCTCAGAACGAGGTTGAAAAATGCGATCTAAATTTGTAATCAAATTGTG
AAACTGCAGAACATAATCCTTTGGGGCTAATTCCTTTAATACTTTCAAGGCATCATCTTT
ATTTCCAGTGTTAATCGCCTGAGCATATGCATCGTTCGCCGTTTGTTGACCACCACGAGC
AGATCGTCCATCGATCTGGAAAATACCCCATTCTAGAACGTCTCCGTCTTTGTCGATGTA
TGCTTTGACGTCCGATGCTGATTTAGCTCCCTGAATGTTCGGATGGAAATGTGCTGACCG
ACTTGGGGAAACCAAGTCGAAGAATCTGTTATTTTTGCACTGGAATTTCCCTTCGAATTG
GATGAGAACATGGATATGCGGAGACCCATCCTCGTGAAGCTCTCTACAGATCTTGATGAA
TTTCTTTGCAGTTGGGGTTTCTAGGGTTTGCAATTGGGAAAGTGCCTCTTCCTTTGTAAG
AGAGCACTTTGGATATGTGAGGAAATAGTTTTTTGCATTTATTCTAAAACGACGTGGCGG
AGCCAT
>HM007120
TCAACTCGCCTCCTGCGAATGCTCTTCTTCTTCTTCTGGGGGAGCGATATTTCCGCGACC
GGAATAGAGTGGTTCTTCGAGTGTGATGAAGACTGCATTCTTGATTGCCCACTGCTTCAG
TGCTGCATTTTTTTCTTCGTCCAGATATTCCTTATAGCTGCTGTTTGGACCTTTATTGCA
CAGGAAGATAGTGGGAATTCCCCCTTTAATCATGACTGGCTTTCCGTACTTTGTGTTGCT
TTGCCAGTCACGCTGGGCCCCCATGAATTCTTTAAAGTGCTTTAGATAGTGGGGATCAAC
GTCATCAATGACGTTGTACCAGGCATCATTGCTATACACCTTTGGGCTCAGATCAAGATG
TCCACACAAGTAATTGTGGGGTCCTAAACACCGAGCCCACATTGTTTTGCCCGTTCTACT
ATCCCCCTCTATGACTATGCTTATGGGCCTAAAAGGCCGCGCAGCGGCACACACCACATT
GGACGAGACCCAATCGACGAGTTCTGGCGGAACTCTGTCGAAGGATGAAATTGAAAATGG
AGAAACATAAACCTCAGAACGAGGTTGAAAAATGCGATCTAAATTTGTAATCAAATTGTG
AAACTGCAGAACATAATCCTTTGGGGCTAATTCCTTTAATACTTTCAAGGCATCATCTTT
ATTTCCAGTGTTAATCGCCTGAGCATATGCATCGTTCGCCGTTTGTTGACCACCACGAGC
AGATCGTCCATCGATCTGGAAAATACCCCATTCTAGAACGTCTCCGTCTTTGTCGATGTA
TGCTTTGACGTCCGATGCTGATTTAGCTCCCTGAATGTTCGGATGGAAATGTGCTGACCG
ACTTGGGGAAACCAAGTCGAAGAATCTGTTATTTTTGCACTGGAATTTCCCTTCGAATTG
GATGAGAACATGGATATGCGGAGACCCATCCTCGTGAAGCTCTCTACAGATCTTGATGAA
TTTCTTTGCAGTTGGGGTTTCTAGGGTTTGCAATTGGGAAAGTGCCTCTTCCTTTGTAAG
AGAGCACTTTGGATATGTGAGGAAATAGTTTTTTGCATTTATTCTAAAACGACGTGGCGG
AGCCAT
>KP235542
TCAACTCGCCTCCTGCGAATGCTCTTCTTCTTCTTCTGGGGGAGCGATATTTCCGCGACC
GGAATAGAGTGGTTCTTCGAGTGTGATGAAGACTGCATTCTTGATTGCCCACTGCTTCAG
TGCTGCATTTTTTTCTTCGTCCAGATATTCCTTATAGCTGCTGTTTGGACCTTTATTGCA
CAGGAAGATAGTGGGAATTCCCCCTTTAATCATGACTGGCTTTCCGTACTTTGTGTTGCT
TTGCCAGTCACGCTGGGCCCCCATGAATTCTTTAAAGTGCTTTAGATAGTGGGGATCAAC
GTCATCAATGACGTTGTACCAGGCATCATTGCTATACACCTTTGGGCTCAGATCAAGATG
TCCACACAAGTAATTGTGGGGTCCTAAACACCGAGCCCACATTGTTTTGCCCGTTCTACT
ATCCCCCTCTATGACTATGCTTATGGGCCTAAAAGGCCGCGCAGCGGCACACACCACATT
GGACGAGACCCAATCGACGAGTTCTGGCGGAACTCTGTCGAAGGATGAAATTGAAAATGG
AGAAACGTAAACCTCAGAACGAGGTTGAAAAATGCGATCTAAATTTGTAATCAAATTGTG
AAACTGCAGAACATAATCCTTTGGGGCTAATTCCTTTAATACTTTCAAGGCATCATCTTT
ATTTCCAGTGTTAATCGCCTGAGCATATGCATCGTTCGCCGTTTGTTGACCACCACGAGC
AGATCGTCCATCGATCTGGAAAATACCCCATTCTAGAACGTCTCCGTCTTTGTCGATGTA
TGCTTTGACGTCCGATGCTGATTTAGCTCCCTGAATGTTCGGATGGAAATGTGCTGACCG
ACTTGGGGAAACCAAGTCGAAGAATCTGTTATTTTTGCACTGGAATTTCCCTTCGAATTG
GATGAGAACATGGATATGCGGAGACCCATCCTCGTGAAGCTCTCTACAGATCTTGATGAA
TTTCTTTGCAGTTGGGGTTTCTAGGGTTTGCAATTGGGAAAGTGCCTCTTCCTTTGTAAG
AGAGCACTTTGGATATGTGAGGAAATAGTTTTTTGCATTTATTCTAAAACGACGTGGCGG
AGCCAT
>AF448058
TCAACTCGCCTCCTGCGAATGCTCTTCTTCTTCTTCTGGGGGAGCGATGTTTTCGCGACC
TGAATAGAGTGGTTCTTCGAGTGTGATGAAGACTGCATTCTTGATTGCCCACTGCTTCAG
TGCTGCATTTTTTTCTTCGTCCAGATATTCTTTATAGCTGCTGTTTGGACCTTTATTGCA
CAGGAAGATAGTGGGAATTCCACCTTTAATCATGACCGGCTTTCCGTATTTCGTGTTGCT
TTGCCAGTCACGCTGGGCCCCCATGAATTCTTTAAAGTGCTTTAGATAGTGGGGATCAAC
GTCATCAATGACGTTGTACCAGGCATCATTGCTATACACCTTTGGGCTCAGATCAAGATG
TCCACACAAGTAATTGTGGGGTCCTAAACATCGAGCCCACATTGTTTTGCCCGTTCTACT
ATCCCCCTCAATGACTATGCTTATGGGCCTAAAAGGCCGCGCAGCGGCACACACCACATT
GGACGAGACCCAATCGACGAGTTCTGGCGGAACTCTGTCGAAGGATGAAATTAAAAATGG
AGAAACATAAACCTCAGAAGGAGGTTGAAAAATGCGATCTAAATTGCTATTTAAATTGTG
AAACTGCAGAACATAATCCTTTGGGGCTAATTCCTTTAATAATTTCAACGCATCGGCTTT
ATTTCCCGTGTTAATTGCCTGAGCATATGCATCGTTCGCCGTTTGTTGACCACCACGCGC
AGATCGTCCATCGATCTGGAAAACGCCCCATTCTAGAACGTCTCCGTCTTTGTCGATGTA
TGCTTTGACGTCCGATGCTGATTTAGCTCCCTGAATATTCGGATGGAAATGTGCTGACCG
ACTTGGGGAAACCAAGTCGAAGAATCTGTTATTTTTGCACTGGAATTTTCCTTCGAATTG
GATGAGCACATGGATATGCGGAGACCCATCCTCGTGAAGCTCTCTGCTGATCTTGATGAA
TTTCTTCGCAGTTGGGGTTTCTAGGGTTTGCAATTGGGAAAGTGCCTCTTCTTTAGTTAG
AGAGCACTTTGGATATGTGAGGAAATAGTTTTTTGCATTAATTCTAAAACGACGTGGCGG
AGCCAT
>KC914896
TCAACTCGCTTCCTGCGAATGCTCTTCTTCCTCTTGTGTGGGAGCGATGTTTTCGCGACC
GGAATAGAGTGGCTCTTCGAGTGTGATGAAGACTGCATTCTTGATTGCCCACTGCTTCAG
TGCTGCATTTTTTTCCTCGTCCAGATATTCCTTATAGCTGCTGTTTGGACCTTTATTGCA
CATGAAGATAGTGGGAATTCCTCCTTTAATCATGACCGGCTTTCCGTACTTTGTATTGCT
TTGCCAGTCACGCTGGGCCCCCATGAATTCTTTAAAGTGCTTTAAATAGTGGGGATCGAC
GTCATCAATGACGTTGTACCATGCATCATTGCTATACACCTTTGGGCTCAGATCGAGATG
TCCACACAAGTAATTGTGTGGTCCTAAGCAACGAGCCCACATTGTTTTGCCCGTTCTACT
ATCACCCTCTATGATTATGCTTATAGGTCTAAATGGCCGCGCAGCGGCACAAACAACATT
TACATTGACCCAATCGACGAGTTCTGGAGGAACTCTGTCGAAGGAAGAAATTGAAAATGG
AGAAACGTAAACCTCAGAAGGAGGTTGAAAAATACGATCTAAATTGGTATTTAAATTGTG
AAACTGCAGAACATAATCCTTTGGAGCTAATTCCTTTAATACTTTCAACGCATCGTCTTT
ATTTCCCATATTAATCGCCTTTGCATATGCATCGTTGGCCGTCTGCTGTCCACCACGAGC
AGATCGTCCATCGATCTGGAAAACACCCCATTCTAGAACGTCTCCGTCTTTATCGATGTA
TGCTTTGACGTCCGATGCCGATTTAGCTCCCTGAATGTTCGGATGGAAATGTGCTGACCG
ACTTGGGGAAACCAAGTCGAAGAATCTGTTATTCTTGCACTGGAATTTCCCTTCGAATGG
GATGAGAACATGGATATGCGGAGACCCATCCTCGTGAAGCTCCCGACAGATTTTGATGAA
TTTCTTCGAAGTCGGGTTTTCTAGGGTTTGCAATTGGGAAAGTGCCTCTTCTTTAGTTAG
AGAGCATTTTGGATACGTGAGGAAATAGTTTTTGGCATTTATTCTAAAACGACTTGGCGG
AGCCAT
>AM747291
TCAACTCGCTTCCTGCGAATGCTCTTCTTCCTCTTGTGTGGGAGCGATGTTTTCGCGACC
GGAATAGAGTGGCTCTTCGAGTGTGATGAAGACTGCATTCTTGATTGCCCACTGCTTCAG
TGCTGCATTTTTTTCCTCGTCCAGATATTCCTTATAGCTGCTGTTTGGACCTTTATTGCA
CATGAAGATAGTGGGAATTCCTCCTTTAATCATGACCGGCTTTCCGTACTTTGTATTGCT
TTGCCAGTCACGCTGGGCCCCCATGAATTCTTTAAAGTGCTTTAAATAGTGGGGATCGAC
GTCATCAATGACGTTGTACCATGCATCATTGCTATACACCTTTGGGCTCAGATCGAGATG
TCCACACAAGTAATTGTGTGGTCCTAAGCAACGAGCCCACATTGTTTTGCCCGTTCTACT
ATCACCCTCTATGATTATGCTTATAGGTCTAAATGGCCGCGCAGCGGCACAAACAACATT
TACATTGACCCAATCGACGAGTTCTGGAGGAACTCTGTCGAAGGAAGAAATTGAAAATGG
AGAAACGTAAACCTCAGAAGGAGGTTGAAAAATACGATCTAAATTGGTATTTAAATTGTG
AAACTGCAGAACATAATCCTTTGGAGCTAATTCCTTTAATACTTTCAACGCATCGTCTTT
ATTTCCCATATTAATCGCCTTTGCATATGCATCGTTGGCCGTCTGCTGTCCACCACGAGC
AGATCGTCCATCGATCTGGAAAACACCCCATTCTAGAACGTCTCCGTCTTTATCGATGTA
TGCTTTGACGTCCGATGCCGATTTAGCTCCCTGAATGTTCGGATGGAAATGTGCTGACCG
ACTTGGGGAAACCAAGTCGAAGAATCTGTTATTCTTGCACTGGAATTTCCCTTCGAATGG
GATGAGAACATGGATATGCGGAGACCCATCCTCGTGAAGCTCCCGACAGATTTTGATGAA
TTTCTTCGAAGTCGGGTTTTCTAGGGTTTGCAATTGGGAAAGTGCCTCTTCTTTAGTTAG
AGAGCATTTTGGATACGTGAGGAAATAGTTTTTGGCATTTATTCTAAAACGACTTGGCGG
AGCCAT
>KP868764
TCAACTCGCTTCCTGCGAATGCTCTTCTTCTTCTTCTGTTGGAGCGATGTTTTCGCGACC
GGAATAGAGTGGTTCTTCGAGTGTGATGAAGACTGCATTCTTGATTGCCCACTGCTTCAA
TGCTGCATTTTTATCTTCGTCCAGATATTCTTTATAACTGCTGTTTGGACCTTTATTGCA
CAGGAAGATAGTGGGAATTCCTCCTTTAATCATGACTGGCTTTCCGTACTTAGTGTTGCT
TTGCCAGTCACGCTGGGCCCCCATGAACTCTTTAAAGTGCTTTAGATAGTGGGGATCAAC
GTCATCAATGACGTTGTACCAGGCATCATTGCTATACACCTTTGGGCTCAGATCAAGATG
TCCACACAGGTAATTGTGTGGTCCTAAACAACGAGCCCACATTGTCTTGCCCGTCCTACT
ATCACCCTCTATGACTATGCTTATTGGCCTAAAAGGCCGCGCAGCGGCACACACAACATT
TACATTGGCCCAATCGACGAGTTCTGGAGGAACTCTGTCGAAGGATGAAATTGAAAATGG
AGAAACGTAAACCTCGGAACGAGGTGTAAAAATCCTATCTAAATTGCTATTTAAATTGTG
AAACTGCAGAACATAATCTTTTGGGGCTAATTCCTTTAATACTTTCAATGCATCTTCTTT
ATTTCCCGTGTTGATAGCCTGAGCATATGCATCGTTCGCCGTCTGTTGACCTCCACGAGC
AGATCGTCCATCGATCTGAAAAACACCCCATTCTAGAACGTCTCCGTCTTTGTCGATGTA
TGCTTTGACGTCCGACGCTGATTTAGCTCCCTGAATGTTCGGATGGAAATGTGCTGACCG
ACTTGGGGAAACCAAGTCGAAGAATCTGTTATTTTTGCACTGGAATTTCCCTTCGAATTG
GATGAGAACATGGATATGCGGAGACCCATCCTCGTGAAGCTCTCGACAGATCTTGATGAA
TTTCTTCGAAGTTGGGGTTTCTAGGGTTGTTAATTGGGAAAGTGCCTCTTCCTTTGTGAG
AGAGCATTTTGGATACGTGAGGAAATAGTTTTTTGCATTTATTCTAAAACGACTTGGCGG
AGCCAT
>KT175406
TCAACTCGCCTCCTGCGAATGTTCTTCTTCTTCTTCTGGGGGAGCGATGTTTTCGCGACT
GGAATAGAGTGGTTCTTCGAGTGTGATGAAGACTGCATTCTTGATTGCCCACTGCTTCAG
TGCTGCATTTTTTTCTTCGTCAAGATATTCTTTATAACTGCTGTTTGGTCCTTCATTGCA
CAGGAAGATAGTGGGAATTCCACCTTTAATCATGACAGGCTTTCCGTACTTCGTGTTGCT
TTGCCAGTCACGTTGGGCCCCCATGAATTCTTTAAAATGCTTTAGATAGTGGGGATCAAC
GTCGTCAATGACGTTGTACCAGGCATCATTGCTATAAACTTTTGGGCTAAGATCCAGATG
ACCACACAAATAATTGTGGGGTCCTAAACAACGCGCCCACATTGTTTTGCCCGTCCTACT
ATCGCCCTGTATGACTATGCTTATTGGTCTTAAAGGCCGCGCAGCGGAACACACCACATT
ACATTTGGCCCAATCGACGAGATCTGCAGGAACTCTGTCGAAGGATGAAATCGAAAAAGG
AGAAACATAAACCTCCGAACGAGTCTGGAAAATGCGATCTAAATTATTAATTAAATTATG
AAACTGCAGAACATAATCTTTTGGTGCTAGTTCCTTTAAAACCTTTAACGCATCTGTCTT
GTTTCCAGTGTTAATTGCCTGAGCATATGCATCGTTGGCCGTTTGTTGACCACCACGAGC
AGATCGTCCATCGATCTGAAAAACACCCCATTCTAGAACGTCTCCGTCTTTGTCGATGTA
TGCCTTGACGTCCGACGCTGATTTAGCTCCCTGAATGTTCGGATGGAAATGTGCTGCCCT
ACTTGGGGACACCAAGTCGAAGAATCTGTTATTCTTGCACTGGAATTTCCCTTCGAATTG
GACGAGAACATGGATATGCGGAGACCCATCCTCGTGAAGCTCTCTACAGATCTTGATGAA
TTTCTTCGAAGTTGGGGTTTCTAGGGTTTGTAATTGGGAAAGTGCCTCTTCCTTTGTAAG
AGAGCACTTCGGATACGTGAGGAAATAGTTTTTGGCATTTATTCTAAAACGACTTGGCGG
AGCCAT
>KF749223
TCAACTCGCCTCCTGCGAATGTTCTTCTTCTTCTTCTGGGGGAGCGATGTTTTCGCGACT
GGAATAGAGTGGTTCTTCGAGTGTGATGAAGACTGCATTCTTGATTGCCCACTGCTTCAG
TGCTGCATTTTTTTCTTCGTCAAGATATTCTTTATAACTGCTGTTTGGTCCTTCATTGCA
CAGGAAGATAGTGGGAATTCCACCTTTAATCATGACAGGCTTTCCGTACTTCGTGTTGCT
TTGCCAGTCACGTTGGGCCCCCATGAATTCTTTAAAATGCTTTAGATAGTGGGGATCAAC
GTCGTCAATGACGTTGTACCAGGCATCATTGCTATAAACTTTTGGGCTAAGATCCAGATG
ACCACACAAATAATTGTGGGGTCCTAAACAACGCGCCCACATTGTTTTGCCCGTCCTACT
ATCGCCCTGTATGACTATGCTTATTGGTCTTAAAGGCCGCGCAGCKGAACACACCACATT
ACATTTGGCCCAATCGACGAGATCTGCAGGAACTCTGTCGAAGGATGAAATCGAAAAAGG
AGAAACATAAACCTCCGAACGAGTCTGGAAAATGCGATCTAAATTATTAATTAAATTATG
AAACTGCAGAACATAATCTTTTGGTGCTAGTTCCTTTAAAACCTTTAACGCATCTGTCTT
GTTTCCAGTGTTAATTGCCTGAGCATATGCATCGTTGGCCGTTTGTTGACCACCACGAGC
AGATCGTCCATCGATCTGAAAAACACCCCATTCTAGAACGTCTCCGTCTTTGTCGATGTA
TGCCTTGACGTCCGACGCTGATTTAGCTCCCTGAATGTTCGGATGGAAATGTGCTGCCCT
ACTTGGGGACACCAAGTCGAAGAATCTGTTATTCTTGCACTGGAATTTCCCTTCGAATTG
GACGAGAACATGGATATGCGGAGACCCATCCTCGTGAAGCTCTCTACAGATCTTGATGAA
TTTCTTCGAAGTTGGGGTTTCTAGGGTTTGTAATTGGGAAAGTGCCTCTTCCTTTGTAAG
AGAGCACTTCGGATACGTGAGGAAATAGTTTTTGGCATTTATTCTAAAACGACTTGGCGG
AGCCAT
>KF891468
TCAACTCGCCTCCTGCGAATGTTCTTCTTCTTCTTCTGGGGGAGCGATGTTTTCGCGACT
GGAATAGAGTGGTTCTTCGAGTGTGATGAAGACTGCATTCTTGATTGCCCACTGCTTCAG
TGCTGCATTTTTTTCTTCGTCAAGATATTCTTTATAACTGCTGTTTGGTCCTTCATTGCA
CAGGAAGATAGTGGGAATTCCACCTTTAATCATGACAGGCTTTCCGTACTTTGTGTTGCT
TTGCCATTCACGTTGGGCCCCCATGAATTCTTTAAAATGCTTTAGATAGTGGGGATCAAC
GTCGTCAATGACGTTGTACCAGGCATCATTGCTATAAACTTTTGGGCTAAGATCCAGATG
ACCACACAAATAATTGTGGGGTCCTAAACAACGCGCCCACATTGTTTTGCCCGTCCTACT
ATCGCCCTGTATGACTATGCTTATTGGTCTTAAAGGCCGCGCAGCGGAACACACCACATT
ACATTTGGCCCAATCGACGAGATCTGCAGGAACTCTGTCGAAGGATGAAATCGAAAAAGG
AGAAACATAAACCTCCGAACGAGTCTGGAAAATGCGATCTAAATTATTAATTAAATTATG
AAACTGCAGAACATAATCTTTTGGTGCTAGTTCCTTTAAAACCTTTAACGCATCTGTCTT
GTTTCCAGTGTTAATTGCCTGAGCATATGCATCGTTGGCCGTTTGTTGACCACCACGAGC
AGATCGTCCATCGATCTGAAAAACACCCCATTCTAGAACGTCTCCGTCTTTGTCGATGTA
TGCCTTGACGTCCGACGCTGATTTAGCTCCCTGAATGTTCGGATGGAAATGTGCTGCCCT
ACTTGGGGACACCAAGTCGAAGAATCTGTTATTCTTGCACTGGAATTTCCCTTCGAATTG
GACGAGAACATGGATATGCGGAGACCCATCCTCGTGAAGCTCTCTACAGATCTTGATGAA
TTTCTTCGAAGTTGGGGTTTCTAGGGTTTGTAATTGGGAAAGTGCCTCTTCCTTTGTAAG
AGAGCACTTCGGATACGTGAGGAAATAGTTTTTGGCATTTATTCTAAAACGACTTGGCGG
AGCCAT
>KM977733
TCAACTCGCCTCCTGCGAATGTTCTTCTTCTTCTTCTGGGGGAGCGATGTTTTCGCGACT
GGAATAGAGTGGTTCTTCGAGTGTGATGAAGACTGCATTCTTGATTGCCCACTGCTTCAG
TGCTGCATTTTTTTCTTCGTCAAGATATTCTTTATAACTGCTGTTTGGTCCTTCATTGCA
CAGGAAGATAGTGGGAATTCCACCTTTAATCATGACAGGCTTTCCGTACTTTGTGTTGCT
TTGCCAGTCACGTTGGGCCCCCATGAATTCTTTAAAATGCTTTAGATAGTGGGGATCAAC
GTCGTCAATGACGTTGTACCAGGCATCATTGCTATAAACTTTTGGGCTAAGATCCAGATG
ACCACACAAATAATTGTGGGGTCCTAAACAACGCGCCCACATTGTTTTGCCCGTCCTACT
ATCGCCCTGTATGACTATGCTTATTGGTCTTAAAGGCCGCGCAGCGGAACACACCACATT
ACATTTGGCCCAATCGACGAGATTTGCAGGAACTCTGTCGAAGGATGAAATCGAAAAAGG
AGAAACATAAACCTCCGAACGAGTCTGGAAAATGCGATCTAAATTATTAATTAAATTATG
AAACTGCAGAACATAATCTTTTGGTGCTAGTTCCTTTAAAACCTTTAACGCATCTGTCTT
GTTTCCAGTGTTAATTGCCTGAGCATATGCATCGTTGGCCGTTTGTTGACCACCACGAGC
AGATCGTCCATCGATCTGAAAAACACCCCATTCTAGAACGTCTCCGTCTTTGTCGATGTA
TGCCTTGACGTCCGACGCTGATTTAGCTCCCTGAATGTTCGGATGGAAATGTGCTGCCCT
ACTTGGGGACACCAAGTCGAAGAATCTGTTATTCTTGCACTGGAATTTCCCTTCGAATTG
GACGAGAACATGGATATGCGGAGACCCATCCTCGTGAAGCTCTCTACAGATCTTGATGAA
TTTCTTCGAAGTTGGGGTTTCTAGGGTTTGTAATTGGGAAAGTGCCTCTTCCTTTGTAAG
AGAGCACTTCGGATACGTGAGGAAATAGTTTTTGGCATTTATTCTAAAACGACTTGGCGG
AGCCAT
>KF749224
TCAACTCGCCTCCTGCGAATGTTCTTCTTCTTCTTCTGGGGGAGCGATGTTTTCGCGACT
GGAATAGAGTGGTTCTTCGAGTGTGATGAAGACTGCATTCTTGATTGCCCACTGCTTCAG
TGCTGCATTTTTTTCTTCGTCAAGATATTCTTTATAACTGCTGTTTGGTCCTTCATTGCA
CAGGAAGATAGTGGGAATTCCACCTTTAATCATGACAGGCTTTCCGTACTTTGTGTTGCT
TTGCCAGTCACGTTGGGCCCCCATGAATTCTTTAAAATGCTTTAGATAGTGGGGATCAAC
GTCGTCAATGACGTTGTACCAGGCATCATTGCTATAAACTTTTGGGCTAAGATCCAGATG
ACCACACAAATAATTGTGGGGTCCTAAACAACGCGCCCACATTGTTTTGCCCGTCCTACT
ATCGCCCTCTATGACTATGCTTATTGGTCTTAAAGGCCGCGCAGCGGAACACACCACATT
ACATTTGGCCCAATCGACGAGATCTGCAGGAACTCTGTCGAAGGATGAAATCGAAAAAGG
AGAAACATAAACCTCCGAACGAGTCTGGAAAATGCGATCTAAATTATTAATTAAATTATG
AAACTGCAGAACATAATCTTTTGGTGCTAGTTCCTTTAAAACCTTTAACGCATCTGTCTT
GTTTCCAGTGTTAATTGCCTGAGCATATGCATCGTTGGCCGTTTGTTGACCACCACGAGC
AGATCGTCCATCGATCTGAAAAACACCCCATTCTAGAACGTCTCCGTCTTTGTCGATGTA
TGCCTTGACGTCCGACGCTGATTTAGCTCCCTGAATGTTCGGATGGAAATGTGCTGCCCT
ACTTGGGGACACCAAGTCGAAGAATCTGTTATTCTTGCACTGGAATTTCCCTTCGAATTG
GACGAGAACATGGATATGCGGAGACCCATCCTCGTGAAGCTCTCTACAGATCTTGATGAA
TTTCTTCGAAGTTGGGGTTTCTAGGGTTTGTAATTGGGAAAGTGCCTCTTCCTTTGTAAG
AGAGCACTTCGGATACGTGAGGAAATAGTTTTTGGCATTTATTCTAAAACGACTTGGCGG
AGCCAT
>KF749225
TCAACTCGCCTCCTGCGAATGTTCTTCTTCTTCTTCTGGGGGAGCGATGTTTTCGCGACT
GGAATAGAGTGGTTCTTCGAGTGTGATGAAGACTGCATTCTTGATTGCCCACTGCTTCAG
TGCTGCATTTTTTTCTTCGTCAAGATATTCTTTATAACTGCTGTTTGGTCCTTCATTGCA
CAGGAAGATAGTGGGAATTCCACCTTTAATCATGACAGGCTTTCCGTACTTTGTGTTGCT
TTGCCAGTCACGTTGGGCCCCCATGAATTCTTTAAAGTGCTTTAGATAGTGGGGATCAAC
GTCGTCAATGACGTTGTACCAGGCATCATTGCTATAAACTTTTGGGCTAAGATCCAGATG
ACCACACAAATAATTGTGGGGTCCTAAACAACGCGCCCACATTGTTTTGCCCGTCCTACT
ATCTCCCTCTATGACTATGCTTATTGGTCTTAATGGCCGCGCAGCGGAACACACCACATT
ACATTTGGCCCAATCGACGAGATCTGCAGGAACTCTGTCGAAGGATGAAATCGAAAAAGG
AGAAACATAAACCTCCGAACGAGTCTGGAAAATGCGATCTAAATTATTAATTAAATTATG
AAACTGCAGAACATAATCTTTTGGTGCTAGTTCCTTTAAAACCTTTAACGCATCTGTCTT
GTTTCCAGTGTTAATTGCCTGAGCATATGCATCGTTGGCCGTTTGTTGACCACCACGAGC
AGATCGTCCATCGATCTGAAAAACACCCCATTCTAGAACGTCTCCGTCTTTGTCGATGTA
TGTCTTGACGTCCGACGCTGATTTAGCTCCCTGAATGTTCGGATGGAAATGTGCTGCCCT
ACTTGGGGACACCAAGTCGAAGAATCTGTTATTCTTGCACTGGAATTTCCCTTCGAATTG
GACGAGAACATGGATATGCGGAGACCCATCCTCGTGAAGCTCTCTACAGATCTTGATGAA
TTTCTTCGAAGTTGGGGTTTCTAGGGTTTGTAATTGGGAAAGTGCCTCTTCCTTTGTAAG
AGAGCACTTCGGATACGTGAGGAAATAGTTTTTTGCATTTATTCTAAAACGACTTGGCGG
AGCCAT
>KP191047
TCAACACGTCTCCTGCGGATTATCTTCTTCTTCTTCTGTGGGAGCGATGTCTTCACCACC
GGAATAGAGTGGTTCTTCGAGTTTGATGAAGACTGCATTCTTTAGTGCCCACTGCTTCAG
TGCTGCATTTTTTTCCTCGTCCAGATATTCCTTATAACTGCTGTTTGGTCCATTATTGCA
GAGGAAAATAGTGGGAATTCCACCTTTAATCATGACCGGCTTTCCGTATTTCGTGTTGCT
TTGCCAGTCACGTTGGGCCCCCATGAATTCTTTAAAATGCTTTAGATAGTGGGGATCAAC
GTCATCAATGACGTTGTACCAGGCATCATTGCTATACACCTTTGGGCTCAGATCTAGATG
TCCACACAAGTAATTGTGGGGCCCTAAACAACGAGCCCACATTGTTTTGCCCGTTCTACT
ATCCCCTTCTATTACTATGCTTATGGGTCTAATAGGCCGCGCAGCGGCACACACGACATT
GGACTTGACCCAATCGACGAGATCTGGAGGAACTCGGTCGAAGGATGAAACTGTAAATGG
GGAAACATAAACCTCAGAATGAGGTTGAAAAATGCGATCTAAATTCGCATTTAAATTATG
AAACTGCAGAACATAATCCTTTGGTGCTAATTCTTTTAATACTTTCAATGCATCTTCCTT
GTTTCCTGTGTTTATTGCCTGGGCATACGCATCGTTCGCCGTTTGTTGACCCCCACGAGC
AGATCGTCCATCGATCTGAAAAACACCCCATTCTAGCACGTCTCCGTCTTTATCGATGTA
TGCCTTGACATCTGATGCTGATTTAGCTCCCTGAATGTTCGGATGGAAATGTGCTGACCG
ACTTGGGGACACCAAGTCGAAGAATCTGTTATTCTTGCACTGGAATTTCCCTTCGAATTG
AATGAGAACATGGATATGCGGAGACCCATCCTCGTGAAGCTCTCTGCAGATTTTGATGTA
CTTCTTCGAAGTCGGGGTTTCTAGGGTTTGCAATTGGGAAAGTGCCTCTTCCTTTGTAAG
AGAGCACTTAGGATACGTGAGGAAATAGTTTTTTGCATTTATTTTAAAACGACTTGGCGG
AGCCAT
>KT426906
TCAACTCGCCTCCTGCGAATTATCTTCTTCTTCTTCTGTGGGAGCGATGTTTTCGCGACC
GGAATAGAGTGGTTCTTCGAGTGTGATGAAGACTGCATTCTTGATTGCCCACTGCTTCAG
TGCTGCATTTTTTTCTTCGTCCAGATATTCCTTATAACTGCTGTTTGGACCTTTATTGCA
GAGGAAGATAGTGGGAATGCCACCTTTAATCATGACAGGCTTTCTGTACTTAGTGTTGCT
TTGCCAGTCACGCTGGGCCCCCATGAATTCTTTAAAGTGCTTTAGATAGTGGGGATCAAC
GTCGTCAATGACGTTGTACCAGGCATCATTGCTATACACCTTTGGGCTCAGATCTAGATG
TCCGCACAAGTAATTGTGTGGTCCTAACGAACGAGCCCACATTGTTTTTCCTGTTCTACT
ATCACCCTCTATTACTATGCTTATGGGCCTAATAGGCCGCGCAGCGGAACACACAACATT
TGAACTGACCCAATCGACGAGATCTGGAGGAACTCTGTCGAAGGATGAAAGTGAAAAAGG
AGAAACATAAACCTCAGCACGAGGTTGGAAAATGCGATCTAAATTTGTAATTAAATTATG
AAACTGTAGAACATAATCCTTTGGTGCAAGTTCCTTCAATATTTTCAAAGCATCTTCTTT
ATTGCCAGTGTTAATCGCCTGAGCATATGCATCGTTCGCCGTCTGTTGTCCTCCACGAGC
AGATCGTCCGTCGATCTGAAAAACACCCCATTCTAGAACGTCTCCGTCTTTGTCGATGTA
TGCCTTGACGTCCGATGCCGATTTAGCTCCCTGAATGTTCGGATGGAAATGTGCTGACCG
ACTTGGGGAAACCAAGTCGAAGAATCTGTTATTCTTGCACTGGAATTTGCCTTCGAATTG
GATGAGAACATGGATGTGCGGAGACCCATCCTCGTGAAGCTCTCGACAGATCTTGATGAA
TTTCTTCGAAGTCGGGGTTTCTAGGGTTTGCAATTGGGAAAGTGCCTCTTCCTTTGTGAG
AGAGCACTTTGGATACGTGAGGAAATAGTTTTTGGCATTTATTCTAAAACGACTTGGCGG
AGCCAT
>KT426903
TCAACTCGCCTCCTGCGAATTATCTTCTTCTTCTTCTGTGGGAGCGATGTTTTCGCGACC
GGAATAGAGTGGTTCTTCGAGTGTGATGAAGACTGCATTCTTGATTGCCCACTGCTTCAG
TGCTGCATTTTTTTCTTCGTCCAGATATTCCTTATAACTGCTGTTTGGACATTTATTGCA
GAGGAAGATAGTGGGAATGCCACCTTTAATCATGACAGGCTTTCCGTACTTAGTGTTGCT
TTGCCAGTCACGCTGGGCCCCCATGAATTCTTTAAAGTGCTTTAGATAGTGGGGATCAAC
GTCGTCAATGACGTTGTACCAGGCATCATTGCTATAAACCTTTGGGCTCAGATCTAGATG
TCCGCACAAGTAATTGTGTGGGCCTAACGAACGAGCCCACATTGTTTTTCCTGTTCTACT
ATCACCCTCTATTACTATGCTTATGGGCCTAATAGGCCGCGCAGCGGAACACACAACATT
TGAACTGACCCAATCGACGAGATCTGGAGGAACTCTGTCGAAGGATGAAAGTGAAAAAGG
AGAAACATAAACCTCAGCACGAGGTTGGAAAATGCGATCTAAATTTGTAATTAAATTATG
AAACTGTAGAACATAATCCTTTGGTGCAAGTTCCTTCAATATTTTCAAAGCATCTTCTTT
ATTGCCAGTGTTAATCGCCTGAGCATATGCATCGTTCGCCGTCTGTTGTCCTCCACGAGC
AGATCGTCCGTCGATCTGAAAAACACCCCATTCTAGAACGTCTCCGTCTTTGTCGATGTA
TGCCTTGACGTCCGACGCCGATTTAGCTCCCTGAATGTTCGGATGGAAATGTGCTGACCG
ACTTGGGGAAACCAAGTCGAAGAATCTGTTATTCTTGCACTGGAATTTGCCTTCGAATTG
GATGAGAACATGGATATGCGGAGACCCATCCTCGTGAAGCTCTCGACAGATCTTGATGAA
TTTCTTCGAAGTCGGGGTTTCTAGGGTTTGCAATTGGGAAAGTGCCTCTTCCTTTGTGAG
AGAGCACTTTGGATACGTGAGGAAATAGTTTTTGGCATTTATTCTAAAACGACTTGGCGG
AGCCAT
>KT426905
TCAACTCGCCTCCTGCGAATTATCTTCTTCTTCTTCTGTGGGAGCGATGTTTTCGCGACC
GGAATAGAGTGGTTCTTCGAGTGTGATGAAGACTGCATTCTTGATTGCCCACTGCTTCAG
TGCTGCATTTTTTTCTTCGTCCAGATATTCCTTATAACTGCTGTTTGGACCTTTATTGCA
GAGGAAGATAGTGGGAATGCCACCTTTAATCATGACAGGCTTTCCGTACTTAGTGTTGCT
TTGCCAGTCACGCTGGGCCCCCATGAATTCTTTAAAGTGCTTTAGATAGTGGGGATCAAC
GTCGTCAATGACGTTGTACCAGGCATCATTGCTATACACCTTTGGGCTCAGATCTAGATG
TCCGCACAAGTAATTGTGTGGGCCTAAGGAACGAGCCCACATTGTTTTTCCTGTTCTACT
ATCACCCTCTATTACTATGCTTATGGGCCTAATAGGCCGCGCAGCGGAACACACAACATT
GACACTGACCCAATCGACGAGATCTGGAGGAACTCTGTCGAAGGATGAAAGTGAAAAAGG
AGAAACATAAACCTCAGCACGAGGTTGGAAAATGCGATCTAAATTTGTAATTAAATTATG
AAACTGTAGAACATAATCCTTTGGTGCAAGTTCCTTCAATATTTTCAAAGCATCTTCTTT
ATTTCCAGTGTTAATCGCCTGAGCATATGCATCGTTCGCCGTCTGTTGTCCTCCACGAGC
AGATCGTCCGTCGATCTGAAAAACACCCCATTCTAGAACGTCTCCGTCTTTGTCGATGTA
TGCCTTGACGTCAGACGCCGATTTAGCTCCCTGAATGTTCGGATGGAAATGTGCTGACCG
ACTTGGTGAAACCAAGTCGAAGAATCTGTTATTCTTGCACTGGAATTTGCCTTCGAATTG
GATGAGAACATGGATATGCGGAGACCCATCCTCGTGAAGCTCTCGACAGATCTTGATGAA
TTTCTTTGAAGTCGGGGTTTCTAGGGTTTGCAATTGGGAAAGTGCCTCTTCCTTTGTGAG
AGAGCACTTTGGATACGTGAGGAAATAGTTTTTGGCATTTATTCTAAAACGACTTGGCGG
AGCCAT
>KT426904
TCAACTCGCCTCCTGCGAATTATCTTCTTCTTCTTCTGTGGGAGCGATGGTTTCGCGACC
GGAATAGAGTGGTTCTTCGAGTGTGATGAAGACTGCATTCTTGATTGCCCACTGCTTCAG
TGCTGCATTTTTTTCTTCGTCCAGATATTCCTTATAACTGCTGTTTGGACCTTTATTGCA
GAGGAAGATAGTGGGAATGCCACCTTTAATCATGACAGGCTTTCCGTACTTAGTGTTGCT
TTGCCAGTCACGCTGGGCCCCCATGAATTCTTTAAAGTGCTTTAGATAGTGGGGATCAAC
GTCGTCAATGACGTTGTACCAGGCATCATTGCTATACACCTTTGGGCTCAGATCTAGATG
TCCGCACAAGTAATTGTGTGGGCCTAAGGAACGAGCCCACATTGTTTTTCCTGTTCTACT
ATCACCCTCTATTACTATGCTTATGGGCCTAAATGGCCGCGCAGCGGAACACACAACATT
TGACAGGACCCAATCGACGAGATCTGGAGGAACTCTGTCGAAGGATGAAAGTGAAAAAGG
AGAAACATAAACCTCAGCACGAGGTTGGAAAATGCGATCTAAATTTGTAATTAAATTATG
AAACTGTAAAACATAATCCTTTGGTGCAAGTTCCTTCAATATTTTCAAAGCATCTTCTTT
ATTGCCAGTGTTAATCGCCTGAGCATATGCATCGTTCGCCGTCTGTTGTCCTCCACGCGC
AGATCGTCCGTCGATCTGAAAAACACCCCATTCTAGAACGTCTCCGTCTTTGTCGATGTA
TGCCTTGACGTCTGACGCCGATTTAGCTCCCTGAATGTTCGGATGGAAATGTGCTGAACG
ACTTGGGGAAACCAAGTCGAAGAATCTGTTATTCTTGCACTGGAATTTGCCTTCGAATTG
GATGAGAACATGGATATGGGGAGACCCATCGTCGTGAAGCTCTCGACAGATCTTGATGAA
TTTCTTCGAAGTCGGGGTTTCTAGGGTTTGCAATTGGGAAAGTGCCTCTTCCTTTGTGAG
AGAGCACTTTGGATACGTGAGGAAATAGTTTTTGGCATTTATTCTAAAACGACTTGGCGG
AGCCAT
>KT426907
TCAACTCGCCTCCTGCGAATTAGTTTCTTCTTCTTCTGTGGGAGCGATGTTTTCGCGACC
GGAATAGAGTGGTTCTTCGAGTGTGATGAAGACTGCATTCTTGATTGCCCACTGCTTCAG
TGCTGCATTTTTTTCTTCGTCCAGATATTCCTTATAACTGCTGTTTGGACCTTTATTGCA
GAGGAAGATAGTGGGAATGCCACCTTTAATCATGACAGGCTTTCCGTACTTAGTGTTGCT
TTGCCAGTCACGCTGGGCCCCCATGAATTCTTTAAAGTGCTTTAGATAGTGGGGATCAAC
GTCGTCAATGACGTTGTACCAGGCATCATTGCTATACACCTTTGGGCTCAGATCTAGATG
TCCGCACAGGTAATTGTGTGGTCCTAAGGAACGAGCCCACATTGTTTTTCCTGTTCTACT
ATCACCCTCTATTACTATGCTTATGGGCCTAATAGGCCGCGCAGCGGAACACACAACATT
TGAACTGACCCAATCGACGAGATCTGAAGGAACTCTGTCGAATGATGAAAGTGAAAAAGG
AGAAACATAAACCTCAGCACGAGGTTGAAAAATGCGATCTAAATTTGTAATTAAATTATG
AAACTGTAGAACATAATCCTTTGGTGCAAGTTCCTTCAATAATTTCAAAGCATCTTCTTT
ATTCCCCGTGTTAATCGCCTGAGCATATGCATCGTTCGCCGTCTGTTGTCCTCCACGAGC
AGATCGTCCGTCGATCTGAAAAACACCCCATTCTAGAACGTCTCCGTCTTTGTCGATGTA
TGCCTTGACGTCCGATGCCGATTTAGCTCCCTGAATGTTTGGATGGAAATGTGCTGACCG
ACTTGGGGAGACCAAGTCGAAGAATCTGTTATTCTTGCACTGGAATTTGCCTTCGAATTG
GATGAGAACATGGATGTGCGGAGACCCATCCTCGTGAAGCTCTCGACAGATCTTGATGAA
TTTCTTCGAAGTCGGGGTTTCTAGGGTTTGTAATTGGGAAAGTGCCTCTTCCTTTGTGAG
AGAGCACTTTGGATACGTGAGGAAATAGTTTTTGGCATTTATTCTAAAACGACTTGGCGG
AGCCAT
>EF450316
TCAACTCGCCTCCTGCGTATGTTCTTCTTCTTCTTCTGGGGGACTGATGTTTTCGCGACC
GGAATAGAGTGGTTCTTGGAGTGTGACGAAGACTGCATTCTTGATAGCCCACTGTTTCAG
TGATGCATTTTTTTCTTCGTCGAGATATTCCTTATAGCTGCTGTTTGGTCCTTTATTGCA
GAGGAAGATGGTGGGAATACCGCCTTTAATCATGACCGGCTTTCCGTACTTCGTATTGCT
TTGCCAGTCACGCTGGGCCCCCATGAATTCTTTAAAGTGCTTTAGATAGTGGGGATCGAC
GTCATCAATGACGTTGTACCACGCTTCATTATTGTACACTTTCGGGCTGAGATCCAGATG
ACCACACAAGTAATTGTGGGGTCCTAGTGAACGTGCCCACATTGTCTTTCCCGTTCTACT
ATCCCCCTCTATTACTACGCTTATTGGTCTAAAAGGCCGCGCAGCGGCAGACAATACATT
GGACTGAACCCAATCGACGAGTTCTGGAGGAACTGTGTCGAAGGAAGTAGTTGAGAATGG
AGATACATAGACCTCAGAACGTGGTTGAAAAATGCGATCTAAATTCGTCATTAAATTATG
GAACTGCAGAACATAATCTTTTGGTGCTAGTTCTTTTAGTACTTTCAATGCATCTTCTTT
GTTTCCGGTGTTAATTGCCTGAGCGTATGCATCGTTTGCCGTCTGTTGACCCCCACGAGC
AGATCGTCCGTCGATCTGGAAAACACCCCATTCTAGCACGTCTCCGTCTTTGTCGATATA
TGCCTTGACGTCGGACGCCGATTTAGCTCCCTGAATGTTCGGATGGAAATGTGCTGACCG
AGTTGGGGATACCAAGTCGAAGAATCTGTTATTCTTGCACTGGTATTTCCCTTCGAATTG
AATGAGAACATGGATATGCGGAGACCCATCCTCGTGACTCTCTCTACAGATTTTGATGAA
TTTCTTGCAAGTAGGGGTTTCTAGGTTTATTAATTGGGAAAGTGCCTCTTCCTTTGTAAG
AGAGCATTTTGGGTAAGTGAGGAAATAGTTTTTGGCATTAATTCTAAAACGACTTGGCGG
AGCCAT
>KF551576
TCAACTCGCCTCCTGCGGATGTTCTTCTTGTTCTTCTGGGGGAGCGACGTTTTCGCGACC
GGAATAGAGTGGCCCCTCGAGTGTAATGAAGACTGCATTCTTCAATGCCCACTGCTTTAG
TGCTGCATTCTTTTCTTCGTCCAAGAATTCTTTATAGCTGCTTTGTGGTCCTTTATTGCA
CAAGAAGATAGTGGGAATGCCCCCTTTAATCATCATCGGCTTTCCGTATTTTGTGTTGCT
TTGCCAGTCACGCTGGGCCCCCATGAATTCTTTAAAATGCTTTAGATAGTGGGGATCAAC
GTCATCAATGACGTTGTACAAAGCATCGTTACTGTAAACCCTAGGGTTTAGATCTAAGTG
ACCGCACAAGTAATTGTGGGGTCCCAAACTACGCGCCCACATTGTTTTGCCCGTACGACT
ATCGCCCTCCAATACTAACCCTATGGGTCTAAAAGGCCGCGCAGCGGAACACCCCAAATT
TGACGACACCCAATCGACGAGTTCTGGCGGAACTCTGTCGAAGGAAGAAACATTAAATGG
TGAACGATAAACTTCGATTCGAGAAGGAAAAATCCTATCCAAATTTGTCATTAAATTGTG
AAACTGCAACACATAATCTTTTGGTGCTAATTCTTTTAGCACTTTTAATGCGTCTTCTTT
ATTCCCCGTATTAATTGCTTGTGCGTAAGCATCGTTAGCTGTTTGTTGACCGCCACGAGC
AGATCGTCCATCGATCTGAAAAACACCCCACTCTAGAACGTCTCCGTCTTTGTCGATGTA
TGTTTTGACATCTGACGCTGATTTAGCTCCCTGAATGTTCGGATGGAAATGTGCTGACAG
ATTTGGGGAAACCAAGTCGAAGAATCTGTTATTCTTGCACTGGAATTTCCCTTCGAATTG
GATGAGAACACGGATATGCGGAGACCCATCTTCGTGAAGCTCTCTACAGATCTTGATGAA
TTTCTTCTTCGTCGGGGTTTCTAGGGTTTGCAATTGGGAAAGTGCCTCTTCTTTAGTTAG
AGAGCACTTTGGATACGTGAGGAAATAGTTTTTTGCATTTACCCTAAAACGAAGTAGAGA
GACCAT
>KF551592
TCAACTCGTCGACGTCTGGTCCCCTTCTTGGCTAGCTTGTGCTGTACTTTGATTGGTACC
TGAGTAGAGTGGGCCTTCGAGGGTGACGAAGGTCGCATTTTTTAAAGCCCAGGTTTTTAG
TGCAGAATTCTTTTCCTCATCCAAGTATTCTTTATAGCTGGAGTTGGGTCCTGGATTGCA
GAGGAAAGTAGTGGGATTCCCGCCTTTAATTTGAACTGGCTTCCCGTACTTTGTATTTGA
TTGCCAGTCCCTTTGGGCCCCCATGATTTCTTTAAAGTGCTTTAGATAGTGGGGGTCGAC
GTCATCAATGACGTTGTACCAGGCTTCATTACTGTACACCTTTGGCCTAAGGTCAAAATG
ACCACACAAATAATTATGTGGACCTAAGCAACGAGCCCACATTGTTTTGCCAGTTCTACT
ATCCCCCTCTATGACTATGCTTATGGGCCTAAAAGGCCGCGCAGCGGCACACACAACATT
TGACGTAACCCAATCGACGAGGTCTGCCGGAACTCTGTCGAAGGATGAAATTGAAAATGG
AGAAACATAAACCTCAGAAGGAGGTTGAAAAATGCGATCTAAATTGGTATTTAAATTGTG
AAATTGTAAAACGAAATATGTAGGAGATTTCTCCCTTAATATATTGAGGGCCTGAGATTT
GGACCCTGAATTAATTGCCTCGGCATATGGGTCGTTGGCAGATTGGCAACCTCCTCTAGC
TGATCGTCCATCGACTTGGAAAACACCCCATTCTAGAACGTCTCCGTCTTTTTCCATGTA
GGATTTGACATCGCTTGAGCTCTTAGCTCCCTGAATGTCCGGATGGAAATGTGCTGACCG
ACTTGGGGAAACCAATTCCAAGCATCTGTTATTCTTGCAGTGGAATTTCCCTTCGAATTG
GATGACAACCTGGATATGCCGAAACCCATCTACATGAAGCTCTCTACAGATCGAGAGGAA
TTTCTTCTGCCCCTGGGTTTCCCTGGTTTGCAATTGACAAAGTGCCTCTCCTTTAGTTAG
AGAGCACTTTGGATCTGTGAGGAAATACTTTTTGGCATTTTCCCTAACACGACCTGGCGA
AACCAT
