# Supplementary material for: Gene Overlapping as a Modulator of Begomovirus Evolution
Source: Microorganisms. 2022 Feb 4;10(2):366. doi: 10.3390/microorganisms10020366 (PMC8875319; doi:10.3390/microorganisms10020366)
Supplement: Supplementary file 1 [file microorganisms-10-00366-s001.zip › File S1/Tomato_leaf_curl_New_Delhi_virus/DNA_AC3.fasta]

>KT175406
TTAATATATATTGATCTTTACATCATATGTTGTCCATACATCAATCGTTTTATGCAAGAC
ATTATCTAAAACATGATAAACAGCTCTTATTACATTACAAATGCCGACTACACCAAGCAT
ATTTAGGTACTTAAGGACCTGCGTTCTAAAAACCCTCAAGAAAATCCCAGTCGGAGGGCG
TAAGCCCGTCCAGATTTGGAAAGTTAGAAAACACTTGTGAAGCCCCAGAGCTTTCCGCAG
GTTGTGGTTGAACTGTACTTGGACTTTGATTATGTCGTGATTGGTCAGGCACGGTCTGCT
GTTGTGTTTCAATACTTTGAAATACAGGGGATTTGGTACGTCCCAGATAAAGACGCCACT
CTCTTCTCGATCCGCAGTGATGTACTCCCCTGTGCGTGAATCCGTGATCAT
>KT187401
TTAATATATATTGATCTTTACATCATATGTTGTCCATACATCAATCGTTTTATGCAAGAC
ATTATCTAAAACATGATAAACAGCTCTTATTACATTACAAATGCCGACTACACCAAGCAT
ATTTAGGTACTTAAGGACCTGCGTTCTAAAAACCCTCAAGAAAATCCCAGTCGGAGGGCG
TAAGCCCGTCCAGATTTGGAAAGTTAGAAAACACTTGTGAAGCCCCAGAGCTTTCCGCAG
GTTGTGGTTGAACTGTACTTGGACTTTGATTATGTCGTGATTGGTCAGGCACGGTCTGCT
GTTGTGTTTCAATACTTTGAAATACAGGGGATTTGGTACGTCCCAGATAAAGACGCCACT
CTCTTCTCGATCCGCAGTGATGTACTCCCCTGTGCGTGAATCCGTGATCAT
>KF749223
TTAATATATATTGATCTTTACATCATATGTTGTCCATACATCAATCGTTTTATGCAAGAC
ATTATCTAAAACATGATAAACAGCTCTTATTACATTACAAATGCCGACTACACCAAGCAT
ATTTAGGTACTTAAGGACCTGCGTTCTAAAAACCCTCAAGAAAATCCCAGTCGGAGGGCG
TAAGCCCGTCCAGATTTGGAAAGTTAGAAAACACTTGTGAAGCCCCAGAGCTTTCCGCAG
GTTGTGGTTGAACTGTACTTGGACTTTGATTATGTCGTGATTGGTCAGGCACGGTCTGCT
GTCGTGTTTCAATACTTTGAAATACAGGGGATTTGGTACGTCCCAGATAAAGACGCCACT
CTCTTCTCGATCCGCAGTGATGTACTCCCCTGTGCGTGAATCCGTGATCAT
>KT187397
TTAATATATATTGATCTTTACATCATATGTTGTCCATACATCAATCGTTTTATGCAAGAC
ATTATCTAAAACATGATAAACAGCTCTTATTACATTACAAATGCCGACTACACCAAGCAT
ATTTAGGTACTTAAGGACCTGCGTTCTAAAAACCCTCAAGAAAATCCCAGTCGGAGGGCG
TAAGCCCGTCCAGATTTGGAAAGTTAGAAAACACTTGTGAAGCCCCAGAGCTTTCCGCAG
GTTGTGGTTGAACTGTACTTGGACTTTGATTATGTCGTGATTGGTCAGGCACGGTCTGCT
GTCGTGTTTCAATACTTTGAAATACAGGGGATTTGGTACGTCCCAGATAAAGACGCCACT
CTCTTCTCGATCCGCAGTGATGTTCTCCCCTGTGCGTGAATCCGTGATCAT
>KF891468
TTAATATATATTGATCTTTACATCATATGTTGTCCATACATCAATCGTTTTATGCAAGAC
ATTATCTAAAACATGATAAACAGCTCTTATTACATTACAAATGCCGACTACACCAAGCAT
ATTTAGGTACTTAATGACCTGCGTTCTAAAAACCCTCAAGAAAATCCCAGTCGGAGGGCG
TAAGCCCGTCCAGATTTGGAAAGTTAGAAAACACTTGTGAAGCCCCAGAGCTTTCCGCAG
GTTGTGGTTGAACTGTACTTGGACTTTGATTATGTCGTGATTGGTCAGGCACGGTCTGCT
GTCGTGTTTCAATACTTTGAAATACAGGGGATTTGGTACGTCCCAGATAAAGACGCCACT
CTCTTCTCGATCCGCAGTGATGTACTCCCCTGTGCGTGAATCCGTGATCAT
>KT187400
TTAATATATATTGATCTTTACATCATATGTTGTCCATACATCAATCGTTTTATGCAAGAC
ATTATCTAAAACATGATAAACAGCTCTTATTACATTACAAATGCCGACTACACCAAGCAT
ATTTAGGTACTTAAGGACCTGCGTTCTAAAAACCCTCAAGAAAATCCCAGTCGGAGGGCG
TAAGCCCGTCCAGATTTGGAAAGTTAGAAAACACTTGTGAAGCCCCAGAGCTTTCCGCAG
GTTGTGGTTGAACTGTACTTGGACTTTGATTATGTCGTGATTGGTCAGGCACGGTCTGCT
GTCGTGTTTCAATACTTTGAAATACAGGGGATTTGGTACGTCCCAGATAAAGACGCCACT
CTCTGCTCGATCCGCAGTGATGTACTCCCCTGTGCGTGAATCCGTGATCAT
>KT187399
TTAATATATATTGATCTTTACATCATATGTTGTCCATACATCAATCGTTTTATGCAAGAC
ATTATCTAAAACATGATAAACAGCTCTTATTACATTACAAATGCCGACTACACCAAGCAT
ATTTAGGTACTTAAGGACCTGCGTTCTAAAAACCCTCAAGAAAATCCCAGTCGGAGGGCG
TAAGCCCGTCCAGATTTGGAAAGTTAGAAAACACTTGTGAAGCCCCAGAGCTTTCCGCAG
GTTGTGGTTGAACTGTACTTGGACTTTGATTATGTCGTGATTGGTCAGGCACGGTCTGCT
GTCGTGTTTCAATACTTTGAAATACAGGGGATTTGGTACGTCCCAGATAAAGACGCCACT
CTCTGCTCGATCCGCAGTGATGTACTCCCCTGTGCGTGAATCCGTGATCAT
>KM977733
TTAATATATATTGATCTTTACATCATATGTTGTCCATACATCAATCGTTTTATGCAAGAC
ATTATCTAAAACATGATAAACAGCTCTTATTACATTACAAATGCCGACTACACCAAGCAT
ATTTAGGTACTTAAGGACCTGCGTTCTAAAAACCCTCAAGAAAATCCCAGTCGGAGGGCG
TAAGCCCGTCCAGATTTGGAAAGTTAGAAAACACTTGTGAAGCCCCAGAGCTTTCCGCAG
GTTGTGGTTGAACTGTACTTGGACTTTGATTATGTCGTGATTGGTCAGCCACGGTCTGCT
GTCGTGTTTCAATACTTTGAAATACAGGGGATTTGGTACGTCCCAGATAAAGACGCCACT
CTCTGCTCGATCCGCAGTGATGTACTCCCCTGTGCGTGAATCCGTGATCAT
>KF749224
TTAATATATATTGATCTTTACATCATATGTTGTCCATACATCAATCGTTTTGTGCAAGAC
ATTATCTAAAACATGATAAACAGCTCTTATTACATTACAAATGCCGACTACACCAAGCAT
ATTTAGGTACTTAAGGACCTGCGTTCTAAAAACCCTCAAGAAAATCCCAGTCGGAGGGCG
TAAGCCCGTCCAGATTTGGAAAGTTAGAAAACACTTGTGAAGCCCCAGAGCTTTCCGCAG
GTTGTGGTTGAACTGTACTTGGACTTTGATTATGTCGTGATTGGTCAGGCACGGTCTGCT
GTCGTGTTTCAATACTTTGAAATACAGGGGATTTGGTACGTCCCAGATAAAGACGCCACT
CTCTGCTCGATCCGCAGTGATGTACTCCCCTGTGCGTGAATCCGTGATCAT
>KU145141
TTAATATATATTGATCTTTACATCATATGTTGTCCATACATCAATCGTTTTGTGCAAGAC
ATTATCTAAAACATGATAAACAGCTCTTATTACATTACAAATGCCGACTACACCAAGCAT
ATTTAGGTACTTAAGGACCTGCGTTCTAAAAACCCTCAAGAAAATCCCAGTCGGAGGGCG
TAAGCCCGTCCAGATTTGGAAAGTTAGAAAACACTTGTGAAGCCCCAGAGCTTTCCGCAG
GTTGTGGTTGAACTGTACTTGGACTTTGATTATGTCGTGATTGGTCAGGCACGGTCTGCT
GTCGTGTTTCAATACTTTGAAATACAGGGGATTTGGTACGTCCCAGATAAAGACGCCACT
CTCTGCTCGATCCGCAGTGATGTACTCCCCTGTGCGTGAATCCGTGATCAT
>KF749225
TTAATATATATTGATCTTTACATCATATGTTGTCCATACATCAATCGTTTTATGCAAGAC
ATTATCTAAAACATGATAAACAGCTCTTATTACATTACAAATGCCGACTACACCAAGCAT
ATTTAGGTACTTAAGGACCTGCGTTCTAAAAACCCTCAAGAAAATCCCAGTCGGAGGGCG
TAAGCCCGTCCAGATATGGAAAGTTAGAAAACACTTGTGAAGCCCCAGAGCTTTCCGCAG
GTTGTGGTTGAACTGTACTTGGATTTTGATTATGTCGTGATTGGTCAGGCACGGTCTGCT
GTCGTGTTTCAATACTTTGAAATACAGGGGATTTGGTACGTCCCAGATAAAGACGCCACT
CTCTGCTCGATCCGCAGTGATGTACTCCCCTGTGCGTGAATCCGTGATCAT
>KT187398
TTAATATATATTGATCTTTACATCATATGTTGTCCATACATCAATCGTTTTATGCAAGAC
ATTATCTAAAACATGATAAACAGCTCTTATTACATTACAAATGCCGACTACACCAAGCAT
ATTTAGGTACTTAAGGACCTGCGTTCTAAAAACCCTCAAGAAAATCCCAGTCGGAGGGCG
TAAGCCCGTCCAGATTTGGAAAGTTAGAAAACACTTGTGAAGCCCCAGAGCTTTCCGCAG
GTTGTGGTTGAACTGTACTTGGATTTTGATTATGTCGTGATTGGTCAGGCACGGTCTGCT
GTCGTGTTTCAATACTTTGAAATACAGGGGATTTGGTACGTCCCAGATAAAGACGCCACT
CTCTGCTCGATCCGCAGTGATGTACTCCCCTGTGCGTGAATCCGTGATCAT
>KT426907
TTAATAAATATTGCTCTTTATATCATATGTTGCCAATACATCAACTGTTTTATGCAATAC
ATTATCTAAAACATGATAAACAGCTCTTATTACATTAGAAATTCCAACTACACCAAGCAT
ATTTAGGTACTTAAGGACCTGCGTTCTAAAAACCCTCAAGAAAATCCCAGTCGGAGGGCG
TAAGCCCGTCCAGACTTGGAAAGTTAGAAAACACTTGTGAAGCCCCAGGGCTCTCCGCAG
GTTGTGGTTGAACTGTATTTGGACTTTGATTATGTCGTGATTGGTCAGGAACGGCCTGCT
GTCGTGTTTCAATATTTTGAAATACAGGGGATTTGGAACGGTCCAGATAAACACGCCACT
CTCTGCTCGATCCGCAGTGATGTACTCCCCTGTGCGTGAATCCGTGATCAT
>KT426906
TTAATAAATATTGCTCTTTATATCATATGTTGCCAATACATCAACTGTTTTATGCAATAC
ATTATCTAAAACATGATAAACAGCTCTTATTACATTAGAAATTCCAACTACACCAAGCAT
ATTTAGGTACTTAAGGACCTGCGTTCTAAAAACCCTCAAGAAAATCCCAGTCGGAGGGCG
TAAGCCCGTCCAGACTTGGAAAGTTAGAAAACACTTGTGAAGCCCCAGGGCTCTCCGCAG
GTTGTGGTTGAACTGTATTTGGACTTTGATTATGTCGTGATTGGTCAGGAACGGCCTGCT
GTCGTGTTTCAATATTTTGAAATACAGGGGATTTGGAACGGTCCAGATAAACACGCCACT
CTCTGCTCGATCCGCAGTGATGTACTCCCCTGTGCGTGAATCCGTGATCAT
>KT426903
TTAATAAATATTGCTCTTTATATCATATGTTGCCAATACATCAACTGTTTTATGCAATAC
ATTATCTAAAACATGATAAACAGCTCTTATTACATTAGAAATTCCAACTACACCAAGCAT
ATTTAGGTACCTAAGGACCTGCGTTCTAAAAACCCTCAAGAAAATCCCAGTCGGAGGGCG
TAAGCCCGTCCAGACTTGGAAAGTTAGAAAACACTTGTGAAGCCCCAGGGCTCTCCGCAG
GTTGTGGTTGAACTGTATTTGGACTTTGATTATATCGTGATTGGTCAGGAACGGCCTGCT
GTCGTGTTTCAATATTTTGAAATACAGGGGATTTGGAACGGTCCAGATAAACACGCCACT
CTCTGCTCGATCCGCAGTGATGTACTCCCCTGTGCGTGAATCCGTGATCAT
>KT426905
TTAATAAATATTGCTCTTTATATCATATGTTGCCAATACATCAATTGTTTTTTGCAATAC
ATTATCTAAAACATGATAAACAGCTCTTATTACATTAGAAATTCCAACTACACCAAGCAT
ATTTAGGTACTTAAGGACCTGCGTTCTAAAAACCCTCAAGAAAATCCCAGTCGGAGGGCG
TAAGCCCGTCCAGACTTGGAAAGTTAGAAAACACTTGTGAAGCCCCAGGGCTCTCCGCAG
GTTGTGGTTGAACTGTATTTGGACTTTGATTATGTCGTGATTGGTCAGGAACGGCCTGCT
GTCGTGTTTCAATATTTTGAAATACAGGGGATTTGGAACGGTCCAGATAAACACGCCACT
CTCTGCTCGATCCGCAGTGATGTACTCCCCTGTGCGTGAATCCGTGATCAT
>KT426904
TTAATAAATATTGATCTTTATATCATACGTTGCCAATACATCAACTGTTTTATGCAATAC
ATTGTCTAACACATGATAAACAGCCCGTAATACATTATAAATGCTAACTACACCAAGCAT
ATTTAGGTACTTAAGGACCTGCGTTCTAAAAACCCTCAAGAAAATCCCAGTCGGAGGGCG
TAAGCCCGTCCAGACTTGGAAAGTTAGAAAACACTTGTGAAGCCCCAGGGCTCTCCGCAG
GTTGTGGTTGAACTGTACTTGGACTTTGATTATGTCGTGATTGGTCAGGAACGGCCTGCT
GTCGTGTTTCAATATTTTGAAATACAGGGGATTTGGAACGGTCCAGATATACACGCCACT
CTCTGCTCGATCCGCAGTGATGTACTCCCCTGTGCGTGAATCCGTGATCAT
>KP191047
TTAATATATATTAATTTTTACATCATACGTTGCCCATACATCAATAGTTTGCTCTAATAC
ATTATCCATAACATGATAAACTGATCTTATTACATTATTAATTCCAACTACACCAAGCAT
ATTTAGGTATCTAAGGACCTGCGTTCTAAAAACTCTCAAGAAATTCCCAGTCTGAGGGCG
TAAGCCCGTCCAGATTTGGAAGGTCAGAAAACACTTGTGAAGTCCCAGAGCTTTCCGCAG
GTTGTGGTTGAATTGTACTTGGACCGTGATTATGTCGTGATTGTCCAGGAATGGTCGCCT
GTCGTGTTTCAATATTTTGAAATACAGGGGATTTGGAACGGTCCAGATAAACACGCCACT
CTCTGCTCGATCCGCAGTGATGTACTCCCCTGTGCGTGAATCCGTGATCAT
>EF450316
TTAATATATATTAATCCTTACATCACATGATGGCAATACATCAATAGTCTTTTCTAAAAC
ATTATCCAATACATGATAGGCTGCTCTTATTACATTCGAAATTCCTATTACACCAAGCTC
ATGGAGGTATTTAAGGACCTGTGTCTTAAATACCCTCAAGAAAATCCCAGTCGGAGGGCG
TAAGCCCGTCCAGATTTGGAAAATTAGAAAACACTTGTGAAGCCCCAGAGCTTTCCGCAG
GTTGTGGTTGAACTGTATTTGGAGGTGGATGATGTCGTGATTCGTGAGGCATGGTCTGCT
GTCGTGTTTCAATATTTTGAAATACAGGGGATTTGGAACGTCCCAAATAAACACGCCACT
CTCTACTCGATCCGCAGTGATGTACTCCCCTGTGCGTGAATCCGTGATCAT
>KP195265
TTAATAAATATCGAGTTTTATATCATTGCCGCTCCATACAGTCTTTTCCAACTCCATTAC
ATTGTCCAATACATGATAAACTGCTCTTATTACATTATAAATTCCAACTACACCCAGCAT
ATTTAGGTACCGAAGGACCTGCGTTCTAAAAACCCTCAAGAAAATCCCAGTCTGAGGGCG
TAAGCCCGTCCAGATTTGGAAAGTTAGAAAACACTTGTGAAGTCCCAGAGCTTTCCGCAG
GTTGTGGTTGAACTGTATCTGTACTTTGATTATGTCGTGGTTGGTGAGGAATGGTCGGCT
GTCGTGTTTCAATATTTTGAAATACAGGGGATTTGGAACCTCCCAGATATATACGCCACT
CTCTGCTTGATCCGCGGTGATGTACTCCCCTGTGCGTGAATCCATGATCAT
>KF551587
TTAATAAATATCGAGTTTTATATCATATGAAGTACATACATCAATCGTTTGTTCCATTAC
ATTATCCAATACATGATAAACTGCTCTTATTACATTATAAATTCCTATTACACCAACCAT
ATCCAGGTACCTAAGGACCTGTGTTTTGAAGACTCTCAAGAAAATCCCAATCTGAGGGCG
TAAGCCCGTCCAGATTTTGAAAGTTAGAAAACACTTGTGAAGTCCCAGGGCTTTCCGCAG
GTTGTGGTTGAATTGTATTTGAATATTGATGATGTCGTGCTGTCTTAGGAAGGGTCTGCT
GTTGTGTTTCAAAATTTTGAAATACAGGGGATTTCGAATTTCCCAGGTATATACGCCACT
CTCTGCTCGATCCGCAGTGATGGACTCCCCTGTGCGTGAATCCGTGATCAT
>KC874503
TTAATAAATATCGAGTTTTATATCATATGAAGTACATACATCAATCGTTTGTTCCATTAC
ATTATCCAATACATGATAAACTGCTCTTATTACATTATAAATTCCTATTACACCAACCAT
ATCCAGGTACCTAAGGACCTGTGTTTTGAAGACTCTCAAGAAAATCCCAATCTGAGGGCG
TAAGCCCGTCCAGATTTTGAAAGTTAGAAAACACTTGTGAAGTCCCAGGGCTTTCCGCAG
GTTGTGGTTGAATTGTATTTGAATATTGATGATGTCGTGCTGTCTTAGGAAGGGTCTGCT
GTTGTGTTTCAAAATTTTGAAATACAGGGGATTTCGAATTTCCCAGGTATATACGCCACT
CTCTGCTCGATCCGCAGTGATGGACTCCCCTGTGCGTGAATCCGTGATCAT
>AY286316
TTAATAAATATCGAGTTTTATATCATATGAAGTACATACATCAATCGTTTGTTCCATTAC
ATTATCCAATACATGATAAACTGCTCTTATTACATTATAAATTCCTATTACACCAACCAT
ATCCAGGTACCTAAGGACCTGTGTTTTGAAGACTCTCAAGAAAATCCCAATCTGAGGGCG
TAAGCCCGTCCAGATTTTGAAAGTTAGAAAACACTTGTGAAGTCCCAGGGCTTTCCGCAG
GTTGTGGTTGAATTGTATTTGAATATTGATGATGTCGTGCTGTCTTAGGAAGGGTCTGCT
GTTGTGTTTCAAAATTTTGAAATACAGGGGATTTCGAATTTCCCAGGTATATACGCCACT
CTCTGCTCGATCCGCAGTGATGGACTCCCCTGTGCGTGAATCCGTGATCAT
>KC874508
TTAATAAATATCGAGTTTTATATCATATGAAGTACATACATCAATCGTTTGTTCCATTAC
ATTATCTAATACATGATAAACTGCTCTTATTACATTATAAATTCCTATTACACCAACCAT
ATCCAGGTACCTAAGGACCTGTGTTTTGAATACTCTCAAGAAAATCCCAATCTGAGGGCG
TAAGCCCGTCCAGATTTTGAAAGTTAGAAAACACTTGTGAAGTCCCAGGGCTTTCCGCAG
GTTGTGGTTGAATTGTATTTGAATATTGATGATGTCGTGCTGTCTTAGGAAGGGTCTGCT
GTTGTGTTTCAAAATTTTGAAATACAGGGGATTTCGAATTTCCCAGGTATATACGCCACT
CTCTGCTCGATCCGCAGTGATGGACTCCCCTGTGCGTGAATCCGTGATCAT
>KP793719
TTAATAAATATCGAGTTTTATATCATATGAAGTCCATACATCAATCGTTTGTTCCATTAC
ATTATCCAAAACATGATAAACTGCTCTTATTACATTATAAATTCCTATTACACCAAGCCT
ATCCAGGTACCTAAGGACCTGTGTTTTGAAGACTCTCAAGAAAATCCCAATCTGAGGGCG
TAAGCCCGTCCAGATTTTGAAAGTTAGAAAACACTTGTGAAGTCCCAGGGCTTTCCGCAG
GTTGTGGTTGAATTGTATTTGAATATTGATGATGTCGTGCTGTCTTAGGAAGGGTCTGCT
GTTGTGTTTCAAAATTTTGAAATACAGGGGATTTCGAATTTCCCAGGTATATACGCCACT
CTCTGCTCGATCCGCAGTGATGGACTCCCCTGTGCGTGAATCCGTGATCAT
>KP641675
TTAATAAATATCGAGTTTTATATCATATGAAGTCCATACATCAATCGTTTGTTCCATTAC
ATTATCCAAAACATGATAAACTGCTCTTATTACATTATAAATTCCTATTACACCAAGCCT
ATCCAGGTACCTAAGGACCTGTGTTTTGAAGACTCTCAAGAAAATCCCAATCTGAGGGCG
TAAGCCCGTCCAGATTTTGAAAGTTAGAAAACACTTGTGAAGTCCCAGGGCTTTCCGCAG
GTTGTGGTTGAATTGTATTTGAATATTGATGATGTCGTGCTGTCTTAGGAAGGGTCTGCT
GTTGTGTTTCAAAATTTTGAAATACAGGGGATTTCGAATTTCCCAGGTATATACGCCACT
CTCTGCTCGATCCGCAGTGATGGACTCCCCTGTGCGTGAATCCGTGATCAT
>KC874506
TTAATAAATATCGAGTTTTATATCATATGAAGTCCATACATCAATCGTTTGTTCCATTAC
ATTATCCAAAACATGATAAACTGCTCTTATTACATTATAAATTCCTATTACACCAAGCCT
ATCCAGGTACCTAAGGACCTGTGTTTTGAAGACTCTCAAGAAAATCCCAATCTGAGGGCG
TAAGCCCGTCCAGATTTTGAAAGTTAGAAAACACTTGTGAAGTCCCAGGGCTTTCCGCAG
GTTGTGGTTGAATTGTATTTGAATATTGATGATGTCGTGCTGTCTTAGGAAGGGTCTGCT
GTTGTGTTTCAAAATTTTGAAATACAGGGGATTTCGAATTTCCCAGGTATATACGCCACT
CTCTGCTCGATCCGCAGTGATGGACTCCCCTGTGCGTGAATCCGTGATCAT
>EF043230
TTAATAAATATCGAGTTTTATATCATATGAAGTCCATACATCAATCGTTTGTTCCATTAC
ATTATCCAAAACATGATAAACTGCTCTTATTACATTATAAATTCCTATTACACCAAGCCT
ATCCAGGTACCTAAGGACCTGTGTTTTGAAGACTCTCAAGAAAATCCCAATCTGAGGGCG
TAAGCCCGTCCAGATTTTGAAAGTTAGAAAACACTTGTGAAGTCCCAGGGCTTTCCGCAG
GTTGTGGTTGAATTGTATTTGAATATTGATGATGTCGTGCTGTCTTAGGAAGGGTCTGCT
GTTGTGTTTCAAAATTTTGAAATACAGGGGATTTCGAATTTCCCAGGTATATACGCCACT
CTCTGCTCGATCCGCAGTGATGGACTCCCCTGTGCGTGAATCCGTGATCAT
>KC874507
TTAATAAATATCGAGTTTTATATCATATGAAGTCCATACATCAATCGTTTGTTCCATTAC
ATTATCCAAAACATGATAAACTGCTCTTATTACATTATAAATTCCTATTACACCAAGCCT
ATCCAGGTACCTAAGGACCTGTGTTTTGAAGACTCTCAAGAAAATCCCAATCTGAGGGCG
TAAGCCCGTCCAGATTTTGAAAGTTAGAAAACACTTGTGAAGTCCCAGGGCTTTCCGCAG
GTTGTGGTTGAATTGTATTTGAATATTGATGATGTCGTGCTGTCTTAGGAAGGGTCTGCT
GTTGTGTTTCAAAATTTTGAAATACAGGGGATTTCGAATTTCCCAGGTATATACGCCACT
CTCTGCTCGATCCGCAGTGATGGACTCCCCTGTGCGTGAATCCGTGATCAT
>KP641677
TTAATAAAGATCGAGTTTTATATCATATGAAGTCCATACATCAATCGTTTGTTCCATTAC
ATTATCCAAAACATGATAAACTGCTCTTATTACATTATAAATTCCTATTACACCAAGCCT
ATCCAGGTACCTAAGGACCTGTGTTTTGAAGACTCTCAAGAAAATCCCAATCTGAGGGCG
TAAGCCCGTCCAGATTTTGAAAGTTAGAAAACACTTGTGAAGTCCCAGGGCTTTCCGCAG
GTTGTGGTTGAATTGTATTTGAATATTGATGATGTCGTGCTGTCTTAGGAAGGGTCTGCT
GTTGTGTTTCAAAATTTTGAAATACAGGGGATTTCGAATTTCCCAGGTATATACGCCACT
CTCTGCTCGATCCGCAGTGATGGACTCCCCTGTGCGTGAATCCGTGATCAT
>AM850115
TTAATAAAGATCGAGTTTTATATCATATGAAGTCCATACATCAATCGTTTGTTCCATTAC
ATTATCCAAAACATGATAAACTGCTCTTATTACATTATAAATTCCTATTACACCAAGCCT
ATCCAGGTACCTAAGGACCTGTGTTTTGAAGACTCTCAAGAAAATCCCAATCTGAGGGCG
TAAGCCCGTCCAGATTTTGAAAGTTAGAAAACACTTGTGAAGTCCCAGGGCTTTCCGCAG
GTTGTGGTTGAATTGTATTTGAATATTGATGATGTCGTGCTGTCTTAGGAAGGGTCTGCT
GTTGTGTTTCAAAATTTTGAAATACAGGGGATTTCGAATTTCCCAGGTATATACGCCACT
CTCTGCTCGATCCGCAGTGATGGACTCCCCTGTGCGTGAATCCGTGATCAT
>HQ597033
TTAATAAATATCGAGTTTTATATCATATGAAGTCCATACATCAATCGTTTGTTCCATTAC
ATTATCCAAAACATGATAAACTGCTCTTATTACATTATAAATTCCTATTACACCAAGCCT
ATCCAGGTACCTAAGGACCTGTGTTTTGAAGACTCTCAAGAAAATCCCAATCTGAGGGCG
TAAGCCCGTCCAGATTTTGAAAGTTAGAAAACACTTGTGAAGTCCCAGGGCTTTCCGCAG
GTTGTGGTTGAATTGTATTTGAATATTGATGATGTCGTGCTGTCTTAGGAAGGGTCTGCT
GTTGTGTTTCAAAATTTTGAAATACAGGGGATTTCGAATTTCCCAGGTATAAACGCCACT
CTCTGCTCGATCCGCAGTGATGGACTCCCCTGTGCGTGAATCCGGGATCAT
>KP641673
TTAATAAATATCGAGTTTTATATCATATGAAGTCCATACATCAATCGTTTGTTCCATTAC
ATTATCCAAAACATGATAAACTGCTCTTATTACATTATAAATTCCTATTACACCAAGCCT
ATCTAGGTACCTAAGGACCTGTGTTTTGAAGACTCTCAAGAAAATCCCAATCTGAGGGCG
TAAGCCCGTCCAGATTTTGAAAGTTAGAAAACACTTGTGAAGTCCCAGGGCTTTCCGCAG
GTTGTGGTTGAATTGTATTTGAATATTGATGATGTCGTGCTGTCTTAGGAAGGGTCTGCT
GTTGTGTTTCAAAATTTTGAAATACAGGGGATTTCGAATTTCCCAGGTATGTACGCCACT
CTCTGCTCGATCCGCAGTGATGGACTCCCCTGTGCGTGAATCCGTGATCAT
>KC874509
TTAATAAATATCGAGTTTTATATCATATGAAGTCCATACATCAATCGTTTGTTCCATTAC
ATTATCCAAAACATGATAAACTGCTCTTATTACATTATAAATTCCTATTACACCAAGCCT
ATCTAGGTACCTAAGGACCTGTGTTTTGAAGACTCTCAAGAAAATCCCAATCTGAGGGCG
TAAGCCCGTCCAGATTTTGAAAGTTAGAAAACACTTGTGAAGTCCCAGGGCTTTCCGCAG
GTTGTGGTTGAATTGTATTTGAATATTGATGATGTCGTGCTGTCTTAGGAAGGGTCTGCT
GTTGTGTTTCAAAATTTTGAAATACAGGGGATTTCGAATTTCCCAGGTATGTACGCCACT
CTCTGCTCGATCCGCAGTGATGGACTCCCCTGTGCGTGAATCCGTGATCAT
>KC874502
TTAATAAATATCGAGTTTTATATCATATGAAGTCCATACATCAATCGTTTGTTCCATTAC
ATTATCCAATACATGATAAACTGCTCTTATTACATTATAAATTCCTATTACACCAAGCAT
ATCTAGGTACCTAAGGACCTGTGTTTTGAAGACTCTCAAGAAAATCCCAATCTGAGGGCG
TAAGCCCGTCCAGATTTTGAAAGTTAGAAAACACTTGTGAAGTCCCAGGGCTTTCCGCAG
GTTGTGGTTGAATTGTATTTGAATGTTGATGATGTCGTGCTGTCTTAGGAAGGGTCTGCT
GTTGTGTTTCAAAATTTTGAAATACAGGGGATTTCGAATTTCCCAGGTATATACGCCACT
CTCTGCTCGATCCGCAGTGATGGACTCCCCTGTGCGTGAATCCGTGATCAT
>HQ141673
TTAATAAATATCAAGCTTTATATCATATGAAGTCCATACATCAATCGTTCGCTCTATTAC
ATTATCCAATACATGATAAACCGCTCTTAAAACATTATAAATTCCTATTACACCTAACAT
ATCCAGGTACTTAAGGACCTGGGTTTTGAAGACTCTCAAGAAAATCCCAATCTGAGGGCG
TAAGCCCGTCCAGATTTTGAAAGTTAGAAAACACTTGTGAAGTCCCAGGGCTTTCCGCAG
GTTGTGGTTGAATTGTATTTGAATCGTGATTATGTCGTGCTGTGTTAGGAAGGGCCTGCT
GTCGTGTTTCAAAATTTTGAAATACAGGGGATTTTTGATTTCCCAGGTATATACGCCACT
CTCTGTACGATCCGCAGTGATGTACTCCCCTGTGCGTGAATCCGTGATCAT
>HM345979
TTAATAAATATCAAGCTTTATATCATATGAAGTCCATACATCAATCGTTCGCTCTATTAC
ATTATCCAATACATGATAAACCGCTCTTATTACATTATAAATTCCTATTACACCTAACAT
ATCCAGGTACTTAAGGACCTGGGTTTTGAAGACTCTCAAGAAAATCCCAATCTGAGGGCG
TAAGCCCGTCCAGATTTTGAAAGTTAGAAAACACTTGTGAAGTCCCAGGGCTTTCCGCAG
GTTGTGGTTGAATTGTATTTGAATCGTGATTATGTCGTGCTGTGTTAGGAAGGGCCTGCT
GTCGTGTTTCAAAATTTTGAAATACAGGGGATTTTTGATTTCCCAGGTATATACGCCACT
CTCTGTACGATCCGCAGTGATGTACTCCCCTGTGCGTGAATCCGTGATCAT
>FJ468356
TTAATAAATATCAAGCTTTATATCATATGAAGTCCATACATCAATCGTTCGCTCTATTAC
ATTATCTAATACATGATAAACCGCTCTTATTACATTATAAATTCCTATTACACCTAACAT
GTCCAGGTACTTAAGGACCTGGGTTTTGAAGACTCTCAAGAAAATCCCAATCTGAGGGCG
TAAGCCCGTCCAGATTTTGAAAGTTAGAAAACACTTGTGAAGTCCCAGGGCTTTCCGCAG
GTTGTTGTTGAATTGTATTTGAATCGTGATTATGTCGTGCTGTGTTAGGAAGGGCCTGCT
GTTGTGTTTCAAAATTTTGAAATACAGGGGATTTTTGATTTCCCAGGTATATACGCCACT
CTCTGTACGATCCGCAGTGATGTACTCCCCTGTGCGTGAATCCGTGATCAT
>KF515617
TTAATAAATATCAAGCTTTATATCATATGTAGTCCATACATCAATTGTTCGCTCCAGTAC
ATTATCCAATACATGATAAACTGCTCTTATTACATTATTAATTCCTATTACACCTAACAT
ATCCAGGTACTTAAGGACCTGGGTTTTCAAGACTCTCAAGAAAATCCCAATCTGAGGGCG
TAAGCCCGTCCAGATTTTGAAAGTTAGAAAACACTTGTGAAGTCCCAGGGCTTTCCGCAG
GTTGTGGTTGAATTGTATTTGAATCTTGATTATGTCGTGCTGTGTTAGGAAGGGCCTGCT
GTCGTGTTTCAAAATTTTGAAATACAGGGGATTTCGAATTTCCCAGGTATATACGCCACT
CTCTGTACGATCCGCAGTGATGTACTCCCCTGTGCGTGAATCCGTGATCAT
>KF515616
TTAATAAATATCAAGCTTTATATCATATGTAGTCCATACATCAATTGTTCGCTCAAGTAC
ATTATCCAAAACATGATAAACTGCTCTTATTACATTATTAATTCCTATTACACCTAACAT
ATCCAGGTACTTAAGGACCTGGGTTTTGAAGACTCTCAAGAAAATCCCAATCTGAGGGCG
TAAGCCCGTCCAGATTTTGAAAGTTAGAAAACACTTGTGAAGTCCCAGGGCTTTCCGCAG
GTTGTGGTTGAATTGTATTTGAATCTTGATTATGTCGTGCTGTGTTAGGAAGGGCCTGCT
GTCGTGTTTCAAAATTTTGAAATACAGGGGATTTTGAATTTCCCAGGTATATACGCCACT
CTCTGTACGATCCGCAGTGATGTACTCCCCTGTGCGTGAATCCGTGATCAT
>KF551592
TTAATAAATATCAAGCTTTATATCATATGTAGTCCATACATCAATTGTTCGCTCCATTAC
ATTATCCAAAACATGATAAACTGCTCTTATTACATTATTAATTCCTATTACACCTAACAT
ATCCAGGTACTTAAGGACCTGGGTTTTGAAGACTCTCAAGAAAATCCCAATCTGAGGGCG
TAAGCCCGTCCAGATTTTGAAAGTTAGAAAACACTTGTGAAGTCCCAGGGCTTTCCGCAG
GTTGTGGTTGAATTGTATTTGAATCTTGATTATGTCGTGCTGTGTTAGGAAGGGCCTGCT
GTCGTGTTTCAAAATTTTGAAATACAGGGGATTTCTGATTTCCCAGGTATATACGCCACT
CTCTGTACGATCCGCAGTGATGTACTCCCCTGTGCGTGAATCCGTGGTCAT
>KF551577
TTAATAAATATCAAGCTTTATATCATATGTAGTCCATACATCAATTGTTCGCTCCAGTAC
ATTATCCAAAACATGATAAACTGCTCTTATTACATTATTAATTCCTATGACACCTAACAT
ATCCAGGTACTTAAGGACCTGGGTTTTGAAGACTCTCAAGAAAATCCCAATCTGAGGGCG
TAAGCCCGTCCAGATTTTGAAAGTTAGAAAACACTTGTGAAGTCCCAGGGCTTTCCGCAG
GTTGTGGTTGAATTGTATTTGAATCTTGATTATGTCGTGCTGTGTTAGGAAGGGCCTGCT
GTCGTGTTTCAAAATTTTGAAATACAGGGGATTTCTGATTTCCCAGGTATATACGCCACT
CTCTGTACGATCCGCAGTGATGTATTCCCCTGTGCGTGAATCCGTGATCAT
>KC513822
TTAATAAATATCAAGTTTTATATCATATGAAGTCTGTACATCAATTGTTCGCTCCAATAC
ATTATCCAAAACATGATAAACTGCTCTTATTACATTATTAATTCCTATTACACCAAGCAT
ATCCAGGTACTTAAGGACCTGGGTTTTGAAGACTCTCAAGAAAATCCCAATCTGAGGGCG
TAAGCCCGTCCAGATTTTGAAAGTTAGAAAACACTTGTGAAGTCCCAGGGCTTTCCGCAG
GTTGTGGTTGAACTGTATTTGAATCTTGATGATGTCGTGCTGTGTTAGGAAGGGCCTGCT
GTCGTGTTTCAAAATTTTGAAATACAGGGGATTTCGAATTTCCCAGGTATACACGCCACT
CTCTGTACGATCCGCAGTGATGTACTCCCCTGTGCGTGAATCCGTGATCAT
>KF537780
TTAATAAATATCAAGCTTTATATCATATGAAGTCTGTACATCAATTGTTCGCTCCAATAC
ATTATCCAAAACATGATAAACTGCTCTTATTACATTATTAATTCCTATTACACCAAGCAT
ATCCAGGTACTTAAGGACCTGGGTTTTGAAGACTCTCAAGAAAATCCCAATCTGAGGGCG
TAAGCCCGTCCAGATTTTGAAAGTTAGAAAACACTTGTGAAGTCCCAGGGCTTTCCGCAG
GTTGTGGTTGAACTGTATTTGAATCTTGATGATGTCGTGATGTGTTAGGAAGGGCCGGCT
GTCGTGTTTCAAAATTTTGAGATACAGGGGATTTCGAATTTCCCAGATATATACGCCACT
CTCTGTACGATCCGCAGTGATGTACTCCCCTGTGCGTGAATCCGTGATCAT
>AM286434
TTAATAAATATCAAGCTTTATATCATATGAAGTCTGTACATCAATTGTTCGCTCCAATAC
ATTATCCAAAACATGATAAACTGCTCTTATTACATTATAAATTCCTATTACACCGAGCAT
ATCCAGGTACTTAAGGACCTGGGTTTTGAAGACTCTCAAGAAAATCCCAATCTGAGGGCG
TAAGCCCGTCCAGATTTTGAAAGTTAGAAAACACTTGTGAAGTCCCAGGGCTTTCCGCAG
GTTGTGGTTGAACTGTATTTGAATCTTGATGATGTCGTGCTGTGTTAGGAAGGGCCTGCT
GTCGTGTTTCAAAATTTTGAAATACAGGGGATTTCGAATTTCCCAGGTATATACGCCACT
CTCTGTACGATCCGCAGTGATGTACTCCCCTGTGCGTGAATCCGTGATCAT
>AM286433
TTAATAAATATCAAGCTTTATATCATATGAAGTCTGTACATCAATTGTTCGCTCCAATAC
ATTATCCAAAACATGATAAACTGCTCTTATTACATTATAAATTCCTATTACACCGAGCAT
ATCCAGGTACTTAAGGACCTGGGTTTTGAAGACTCTCAAGAAAATCCCAATCTGAGGGCG
TAAGCCCGTCCAGATTTTGAAAGTTAGAAAACACTTGTGAAGTCCCAGGGCTTTCCGCAG
GTTGTGGTTGAACTGTATTTGAATCTTGATGATGTCGTGCTGTGTTAGGAAGGGCCTGCT
GTCGTGTTTCAAAATTTTGAAATACAGGGGATTTCGAATTTCCCAGGTATATACGCCACT
CTCTGTACGATCCGCAGTGATGTACTCCCCTGTGCGTGAATCCGTGATCAT
>JN208136
TTAATAAATATCAAGCTTTATATCATATGAAGTCTGTACATCAATTGTTCGCTCCAATAC
ATTATCCAAAACATGATAAACTGCTCTTATTACATTATAAATTCCTATTACACCGAGCAT
ATCCAGGTACTTAAGGACCTGGGTTTTGAAGACTCTCAAGAAAATCCCAATCTGAGGGCG
TAAGCCCGTCCAGATTTTGAAAGTTAGAAAACACTTGTGAAGTCCCAGGGCTTTCCGCAG
GTTGTGGTTGAACTGTATTTGAATCTTGATGATGTCGTGCTGTGTTAGGAAGGGGCTGCT
GTCGTGTTTCAAAATTTTGAAATACAGGGGATTTCGAATTTCCCAGGTATATACGCCACT
CTCTGTACGATCCGCAGTGATGTACTCCCCTGTGCGTGAATCCGTGATCAT
>NC_004611
TTAATAAATATCCAGTTTTATATCATACGAAGTCCATACATCAATTGTTTGCTCCAATAC
ATTATCCAATACATGATAAACTGCTCTTATTACATTATAAATTCCTATGACACCTAACAT
ATCCAGGTACTTAAGGACCTGGGTTTTGAAGACTCTCAAGAAAATCCCAATCTGAGGGCG
TAAGCCCGTCCAGATTTTGAAAGTTAGAAAACACTTGTGAAGTCCCAGGGCTTTCCGCAG
GTTGTGGTTGAACTGTATTTGAATCTTGATTATGTCGTGCTGTGTTAGGAAGGGCCTGCT
GTCGTGTTTCAAAATTTTGAAATACAGGGGATTTCGAATTTCCCAGGTATATACGCCACT
CTCTGCTCGATCCGCAGTGATGTATTCCCCTGTGCGTGAATCCGTGATCAT
>FN435310
TTAATAAATATCCAGTTTTATATCATACGAAGTCCATACATCAATTGTTTGCTCCAATAC
ATTATCCAATACATGATAAACTGCTCTTATTACATTATAAATTCCTATGACACCTAACAT
ATCCAGGTACTTAAGGACCTGGGTTTTGAAGACTCTCAAGAAAATCCCAATCTGAGGGCG
TAAGCCCGTCCAGATTTTGAAAGTTAGAAAACACTTGTGAAGTCCCAGGGCTTTCCGCAG
GTTGTGGTTGAACTGTATTTGAATCTTGATTATGTCGTGCTGTGTTAGGAAGGGCCTGCT
GTCGTGTTTCAAAATTTTGAAATACAGGGGATTTCGAATTTCCCAGGTATATACGCCACT
CTCTGCTCGATCCGCAGTGATGTATTCCCCTGTGCGTGAATCCGTGATCAT
>KC960492
TTAATAAATATCCAGTTTTATATCATACGAAGTCCATACATCAATTGTTTGCTCCAATAC
ATTATCCAATACATGATAAACTGCTCTTATTACATTATAAATTCCTATGACACCTAACAT
ATCCAGGTACTTAAGGACCTGGGTTTTGAAGACTCTCAAGAAAATCCCAATCTGAGGGCG
TAAGCCCGTCCAGATTTTGAAAGTTAGAAAACACTTGTGAAGTCCCAGGGCTTTCCGCAG
GTTGTGGTTGAACTGTATTTGAATCTTGATTATGTCGTGCTGTGTTAGGAAGGGCCTGCT
GTCGTGTTTCAAAATTTTGAAATACAGGGGATTTCGAATTTCCCAGGTATATACGCCACT
CTCTGCTCGATCCGCAGTGATGTATTCCCCTGTGCGTGAATCCGTGATCAT
>HG316125
TTAATAAATATCCAGTTTTATATCATACGAAGTCCATACATCAATTGTTTGCTCCAATAC
ATTATCCAATACATGATAAACTGCTCTTATTACATTATAAATTCCTATGACACCTAACAT
ATCCAGGTACTTAAGGACCTGGGTTTTGAAGACTCTCAAGAAAATCCCAATCTGAGGGCG
TAAGCCCGTCCAGATTTTGAAAGTTAGAAAACACTTGTGAAGTCCCAGGGCTTTCCGCAG
GTTGTGGTTGAACTGTATTTGAATCTTGATTATGTCGTGCTGTGTTAGGAAGGGCCTGCT
GTCGTGTTTCAAAATTTTGAAATACAGGGGATTTCGAATTTCCCAGGTATATACGCCACT
CTCTGCTCGATCCGCAGTGATGTATTCCCCTGTGCGTGAATCCGTGATCAT
>JN129254
TTAATAAATATCCAGTTTTATATCATACGAAGTCCATACATCAATTGTTCGCTCCAATAC
ATTATCCAAAACATGATAAACTGCTCTTATTACATTATAAATTCCTATGACACCTACCAT
ATCCAGGTACTTAAGGACCTGGGTTTTGAAGACTCTCAAGAAAATCCCAATCTGAGGGCG
TAAGCCCGTCCAGATTTTGAAAGTTAGAAAACACTTGTGAAGTCCCAGGGCTTTCCGCAG
GTTGTGGTTGAACTGTATTTGAATCTTGATTATGTCGTGCTGTGTTAGGAAGGGCCTGCT
GTCGTGTTTCAAAATTTTGAAATACAGGGGATTTCGAATTTCCCAGGTATATACGCCACT
CTCTGCTCGATCCGCAGTGATGTATTCCCCTGTGCGTGAATCCGTGATCAT
>AM258977
TTAATAAATATCCAGTTTTATATCATACGAAGTCCATACATCAATTGTTCGCTCCAATAC
ATTATCCAATACATGATAAACTGCTCTTATTACATTATAAATTCCTATAACACCTAGCAT
ATCCAGGTACCTAAGGACCTGGGTTCTGAAGACTCTCAAGAAAATCCCAATCTGAGGGCG
TAAGCCCGTCCAGATTTTGAAAGTTAGAAAACACTTGTGAAGTCCCAGGGCTTTCCGCAG
GTTGTGGTTGAACTGTATTTGAATCTTGATTATGTCGTGCTGTGTTAAGAAGGGTCTGCT
GTCGTGTTTCAAAATTTTGAAATACAGGGGATTTCGAATTTCCCAGGTATATACGCCACT
CTCTGCTCGATCCGCAGTGATGTATTCCCCTGTGCGTGAATCCGTGATCAT
>KC545812
TTAATAAATATCCAGTTTTATATCATACGAAGTCCATACATCAATTGTTCGCTCCAATAC
ATTATCCAATACATGATAAACTGCTCTTATTACATTATAAATTCCTATGACACCTAACAT
ATCCAGGTACCTAAGGACCTGGGTTTTGAAGACTCTCAAGAAAATCCCAATCTGAGGGCG
TAAGACCGTCCAGATTTTGAAAGTTAGAAAACACTTGTGAAGTCCCAGGGCTTTCCGCAG
GTTGTGGTTGAATTGTATTTGAATCTTGATGATGTCGTGCTGTGTTAGGAAGGGCCTGCT
GTCGTGCTTCAAAATTTTGAAATACAGGGGATTTCGAATTTCCCAGGTATATACGCCACT
CTCTGCTCGATCCGCAGTGATGTATTCCCCTGTGCGTGAATCCGTGATCAT
>AY939926
TTAATAAATATCCAGTTTTATATCATACGAAGTCCATACATCAATTGTTCCCTCCAATAC
ATTATCCAATACATGATAAACTGCTCTTATTACATTATAAATTCCTATGACACCTAACAT
ATCCAGGTACCTAAGGACCTGGGTTTTGAAGACTCTCAAGAAAATCCCAATCTGAGGGCG
TAAGCCCGTCCAGATTTTGAAAGTTAGAAAACACTTGTGAAGTCCCAGGGCTTTCCGCAG
GTTGTGGTTGAATTGTATTTGAATCTTGATGATGTCGTGCTGTGTTAGGAAGGGCCTGCT
GTCGTGTTTCAAAATTTTGAAATACAGGGGATTTCGAATTTCCCAGGTATATACGCCACT
CTCTGCTCGATCCGCAGTGATGTACTCCCCTGTGCGTGAATCCGTGATCAT
>HM989845
TTAATAAATATCCAGTTTTATATCATACGAAGTCCATACATCAATTGTTCGATCTAATAC
ATTATCCAATACATGATAAACTGCTCTTATTACATTATAAATTCCTATGACACCTAACAT
ATCCAGGTACTTAAGGACCTGGGTTTTGAAGACTCTCAAGAAAATCCCAATCTGAGGGCG
TAAGCCCGTCCAGATTTTGAAAGTTAGAAAACACTTGTGAAGTCCCAGGGCTTTCCGCAG
GTTGTGGTTGAATTGTATTTGAATCTTGATGATGTCGTGCTGTGTTAGGAAGGGCCTGCT
GTCGTGCTTCAAAATTTTGAAATACAGGGGATTTCGAATTTCCCAGGTATATACGCCACT
CTCTGCTCGATCCGCAGTGATGTACTCCCCTGTGCGTGAATCCGTGATCAT
>HM159454
TTAATAAATATCCAGTTTTATATCATACGAAGTCCATACATCAATTGTTCGCTCTAATAC
ATTATCCAATACATGATAAACTGCTCTTATTACATTACAAATTCCTATGACACCTAACAT
ATCCAGGTACTTAAGGACCTGGGTTTTGAAGACTCTCAAGAAAATCCCAATCTGAGGGCG
TAAGCCCGTCCAGATTTTGAAAGTTAGAAAACACTTGTGAAGTCCCAGGGCTTTCCGCAG
GTTGTGGTTGAATTGTATTTGAACCTTGATTATGTCGTGCTGTGTTAGGAAGGGCCTGCT
GTCGTGTTGCAAAATTTTGAAATACAGGGGATTTCGAATTTCCCAGGTATATACGCCACT
CTCTGCTCGATCCGCAGTGATGTATTCCCCTGTGCGTGAATCCGTGATCAT
>DQ169056
TTAATAAATATCCAGTTTTATATCATATGAAGTCCATACATCAATTGTTCGCTCTAATAC
ATTATCCAATACATGATAAACCGCTCTTATTACATTATAAATTCCTATGACACCTAACAT
ATCCAGGTACTTAAGGACCTGGGTTTTGAAGACTCTCAAGAAAATCCCAATCTGAGGGCG
TAAGCCCGTCCAGATGTTGAAAGTTAGAAAACACTTGTGAAGTCCCAGGGCTTTCCGCAG
GTTGTGGTTGAACTGTATTTGAATCTTGATTATGTCGTGCTGTGTTAGGAAGGGCCTGCT
GTCGTGTTTCAAAATTTTGAAATACAGGGGATTTCGAATTTCCCAGGTATATACGCCACT
CTCTGCTCGATCCGCAGTGATGTATTCCCCTGTGCGTGAATCCGTGATCAT
>HQ264185
TTAATAAATATCTAGTTTTATATCATATGAAGTCAATACATCAATTGTTCGCTCCAACAC
ATTATCCAATACATGATAAACTGCTCTTATTACATTATAAATTCCTATGACACCTAACAT
ATCCAGGTACTTAAGGACCTGGGTTTTGAAGACTCTCAAGAAAATCCCAATCTGAGGGCG
TAAGCCCGTCCAGATTTTGAAAGTTAGAAAACACTTGTGAAGTCCCAGGGCTTTCCGCAG
GTTGTGGTTGAACTGTATTTGAATCGTTATTATGTCTTCCTGTGTTAGCCAGGGCCTGCT
GTCGTGTTTCAAAATTTTGAAATACAGGGGATTTCGAATTTCCCAGGTATATACGCCACT
CTCTGCTCGATCCACAGTGATGTATTCCCCTGTGCGTGAATCCGTGATCAT
>KJ778694
TTAATAAATATCTAGTTTTATATCATATGAAGTCAATACATCAATTGTTCGCTCCAACAC
ATTATCCAATACATGATAAACTGCTCTTATTACATTATAAATTCCTATGACACCTAACAT
ATCCAGGTACTTAAGGACCTGGGTTTTGAAGACTCTCAAGAAAATCCCAATCTGAGGGCG
TAAGCCCGTCCAGATTTTGAAAGTTAGAAAACACTTGTGAAGTCCCAGGGCTTTCCGCAG
GTTGTGGTTGAACTGTATTTGAATCGTTATTATGTCTTCCTGTGTTAGCCAGGGCCTGCT
GTCGTGTTTCAAAATTTTGAAATACAGGGGATTTCGAATTTCCCAGGTATATACGCCACT
CTCTGCTCGATCCACAGTGATGTATTCCCCTGTGCGTGAATCCGTGATCAT
>KJ778692
TTAATAAATATCTAGTTTTATATCATATGAAGTCAATACATCAATTGTTCGCTCCAACAC
ATTATCCAATACATGATAAACTGCTCTTATTACATTATAAATTCCTATGACACCTAACAT
ATCCAGGTACTTAAGGACCTGGGTTTTGAAGACTCTCAAGAAAATCCCAATCTGAGGGCG
TAAGCCCGTCCAGATTTTGAAAGTTAGAAAACACTTGTGAAGTCCCAGGGCTTTCCGCAG
GTTGTGGTTGAACTGTATTTGAATCGTTATTATGTCTTCCTGTGTTAGCCAGGGCCTGCT
GTCGTGTTTCAAAATTTTGAAATACAGGGGATTTCGAATTTCCCAGGTATATACGCCACT
CTCTGCTCGATCCACAGTGATGTATTCCCCTGTGCGTGAATCCGTGATCAT
>KF002409
TTAATAAATATCTAGTTTTATATCATATGAAGTCAATACATCAATTGTTCGCTCCAACAC
ATTATCCAATACATGATAAACTGCTCTTATTACATTATAAATTCCTATGACACCTAACAT
ATCCAGGTACTTAAGGACCTGGGTTTTGAAGACTCTCAAGAAAATCCCAATCTGAGGGCG
TAAGCCCGTCCAGATTTTGAAAGTTAGAAAACACTTGTGAAGTCCCAGGGCTTTCCGCAG
GTTGTGGTTGAACTGTATTTGAATCGTTATTATGTCTTCCTGTGTTAGCCAGGGCCTGCT
GTCGTGTTTCAAAATTTTGAAATACAGGGGATTTCGAATTTCCCAGGTATATACGCCACT
CTCTGCTCGATCCACAGTGATGTATTCCCCTGTGCGTGAATCCGTGATCAT
>KF571461
TTAATAAATATCTACTTTTATATCATATGAAGTCCATACATCAATTGTTCGCTCCAATAC
ATTATCCAAAACATGATAAACTGCTCTTATTACATTATAAATTCCTATGACACCTAACAT
ATCCAGGTACTTAAGGACCTGGGTTTTGAAGACTCTCAAGAAAATCCCAATCTGAGGGCG
TAAGCCCGTCCAGATTTTGAAAGTTAGAAAACACTTGTGAAGTCCCAGGGCTTTCCGCAG
GTTGTGGTTGAACTGTATTTGAATCGTTATTATGTCGTGCTGTGTTAGGAAGGGCCTGCT
GTCGTGTTTCAAAATTTTGAAATACAGGGGATTTCGAATTTCCCAGGTATATACGCCACT
CTCTGCTCGATCCACAGTGATGTATTCCCCTGTGCGTGAATCCGTGATCAT
>KJ000564
TTAATAAATATCTAGTTTTATATCATATGAAGTCCATACGTCAATTGTTCGCTCCAATAC
ATTATCCAATACATGATAAACTGCTCTTATTACATTATAAATTCCTATGACACCTAACAT
ATCCAGGTACTTAAGGACCTGGGTTTTGAAGACTCTCAAGAAAATCCCAATCTGAGGGCG
TAAGCCCGTCCAGATTTTGAAAGTTAGAAAACACTTGTGAAGTCCCAGGGCTTTCCGCAG
GTTGTGGTTGAACTGTATTTGAATCGTTATGATGTCGTGCTGTGTTAGGAAGGGCCTGCT
GTCGTGTTTCAAAATTTTGAAATACAGGGGATTTCGAATTTCCCAGATATATACGCCACT
CTCTGCTCGATCCACAGTGATGTATTCCCCTGTGCGTGAATCCGTGATCAT
>GQ865546
TTAATAAATATCTAGTTTTATATCATATGAAGTCCATACATCAATTGTTCGCTCCAATAC
ATTATCCAAGACATGATAAACTGCTCTTATCACATTATAAATTCCTATGACACCTAACAT
ATCCAGGTACTTAAGGACCTGGGTTTTGAAGACTCTCAAGAAAATCCCAATCTGAGGGCG
TAAGCCCGTCCAGATTTTGAAAGTTAGAAAACACTTGTGAAGTCCCAGGGCTTTCCGCAG
GTTGTGGTTGAACTGTATTTGAATCGTTATTATGTCGTGCTGTGTTAGGAATGGTCTGCC
GTCCTGTTCCAAAATTTTGAAATACAGGGGATTTCGAATATCCCAGGTATATACGCCACT
CTCTGCACGATCCGCAGTGATGTATTCCCCTGTGCGTGAATCCGTGATCAT
>EF068246
TTAATAAATATCGAGTTTTATATCATATGAAGTCCATACATCAATCGTCTGTTCCAATAC
ATTATCCAATACATGATAAACTGCTCGTATTACATTATAAATTCCTATGACACCTAACAT
ATCCAGGTACTTAAGGACCTGGGTTTTGAAGACTCTCAAGAAAATCCCAATCTGAGGGCG
TAAGCCCGTCCAGATTTGGAAAGTTAGAAAACACTTGTGAAGCCCCAGTGCTTTCCGCAG
GTTGTGGTTGAATTGTATTTGAACTTTGATTATGTCGTGCTGTGTTAGGAAGGGCCTGCT
GTCGTGTTTCAAAATTTTGAAATAGAGGGGATTTCGAATTTCCCAGGTATATACGCCACT
CTCTGCTCGATCCGCAGTGATGTATTCCCCTGTGCGTGAATCCGTGATCAT
>KF551580
TTAATAAATATCGAGTTTTATATCATATGAAGTCCATACATCAATCGTCTGTTCCAATAC
ATTATCCAATACATGATAAACTGCTCGTATTACATTATAAATTCCTATGACACCTAACAT
ATCCAGGTACTTAAGGACCTGGGTTTTGAAGACTCTCAAGAAAATCCCAATCGGAGGGCG
TAAGCCCGTCCAGATTTGGAAAGTTAGAAAACACTTGTGAAGCCCCAGTGCTTTCCGCAG
GTTGTGGTTGAATTGTATTTGAACTTTGATTATGTCGTGCTGTGTTAGGAAGGGCCTGCT
GTCGTGTTTCAAAATCTTGAAATACAGGGGRTTTCGAATTTCCCAGATATATACGCCACT
CTCTGCTCGATCCGCAGTGATGTATTCCCCTGTGCGTGAATCCGTGATCAT
>KP178727
TTAATAAATATCAAGCTTTATATCATATGAAGTCTGTACATCAATCGTCTGTTCCAATAC
ATTATCCAATACATGATACACAGCTCTTATTACATTATATATTCCTATGACACCTAACAT
ATCCAGGTACTTAAGTACCTGGGTTTTGAAGACTCTCAAGAAAATCCCAATCTGAGGGCG
TAAGCCCGTCCAGATTTGGAAAGTTAGAAAACACTTGTGAAGCCCCAGGGCTTTCCGCAG
GTTGTGGTTGAATTGTATTTGAATCTTGATTATGTCGTGCTCTCTTAGGAAGGGCCTGCT
GTGGTGTTTCAAAATTTTGAAATACAGGGGATTTCGAATTTCCCAGGTATATACGCCACT
CTCTGCTCGATCCGCAGTGATGTATTCCCCTGTGCGTGAATCCGTGATCAT
>AJ875157
TTAATAAATATCAAGCTTTATATCATATGAAGTCTGTACATCAATCGTCTGTTCCAATAC
ATTATCCAATACATGATACACAGCTCTTATTACATTATATATTCCTATGACACCTAACAT
ATCCAGGTACTTAAGTACCTGGGTTTTGAAGACTCTCAAGAAAATCCCAATCTGAGGGCG
TAAGCCCGTCCAGATTTGGAAAGTTAGAAAACACTTGTGAAGCCCCAGGGCTTTCCGCAG
GTTGTGGTTGAATTGTATTTGAATCTTGATTATGTCGTGCTCTCTTAGGAAGGGCCTGCT
GTGGTGTTTCAAAATTTTGAAATACAGGGGATTTCGAATTTCCCAGGTATATACGCCACT
CTCTGCTCGATCCGCAGTGATGTATTCCCCTGTGCGTGAATCCGTGATCAT
>KM383743
TTAATAAATATCGAGTTTTATATCATATGAACTCCATACATCAATCGTCTGTTCCAATAC
ATTATCCAATACATGATAAACAGCTCTTATTACATTATATATCCCTATGACACCTAACAT
ATCCAGGTACTTAAGTACCTGGGTTTTGAATACTCTCAAGAAAATCCCAATCTGAGGGCG
TAAGCCCGTCCAGATATGGAAAGTTAGAAAACACTTGTGAATGCCCAGGGCTTTCCGCAA
GTTGTGGTTGAATTGTATTTGAATCTTGATTATGTCGTGCTGTCTTAGGAAGGGCCTGCT
GTGGTGTTTCAAAATTTTGAAATACAGGGGATTTCGAATTTCCCAGGTATATACGCCACT
CTCTGCTCGATCCGCAGTGATGTATTCCCCTGTGCGTGAATCCGTGATCAT
>KM383739
TTAATAAATATCGAGTTTCATATCATATGAACTCCATACATCAATCGTCTGTTCCAATAC
ATTATCCAATACATGATAAACAGCTCTTATTACATTATATATGCCTATGACACCTAACAT
ATCCAGGTACTTAAGTACCTGGGTTTTGAAGACTCTCAAGAAAATCCCAATCTGAGGGCG
TAAGCCCGTCCAGATTTGGAAAGTTAGAAAACACTTGTGAATGCCCAGGGCTTTCCGCAA
GTTGTGGTTGAATTGTATTTGAATCTTGATTATGTCGTGCTGTCTTAGGAAGGGCCTGCT
GTGGTGTTTCAAAATTTTGAAATACAGGGGATTTCGAATTTCCCAGGTATATACGCCACT
CTCTGCTCGATCCGCAGTGATGTATTCCCCTGTGCGTGAATCCGTGATCAT
>KM383742
TTAATAAATATCGAGTTTTATATCATATGAACTCCACATATCAATCGTCTGTTCCAATAC
ATTATCCAATACATGATACACAGCTCTTATTACATTATATATACTTATGACACCTAACAT
ATCCAGGTACTTAAGTACCTGGGTTTTGAAGACTCTCAAGAAAATCCCAATCTGAGGGCG
TAAGCCCGTCCAGATTTGGAAAGTTAGAAAACACTTGTGAACTTCCAGGGCTTTCCGCAG
GTTGTGGTTGAATTGTATTTGAATCTTGATTATGTCGTGCTCTCTGAGGAAGGGCCTGCT
GTGGTGTTTCAAAATTCTGAAATACAGGGGATTTCGAATTTCCCAGGTATATACGCCACT
CTCTGCTCGATCCGCAGTGATGTATTCCCCTGTGCGTGAATCCGTGATCAT
>KM383741
TTAATAAATATCGAGTTTTATATCATATGAACTCCACATATCAATCGTCTGTTCCAATAC
ATTGTCCAATACATGATACACAGCTCTTATTACATTATATATACTTATGACACCTAACAT
ATCCAGGTACTTAAGTACCTGGGTTTTGAAGACTCTCAAGAAAATCCCAATCTGAGGGCG
TAAGCCCGTCCAGATTTGGAAAGTTAGAAAACACTTGTGAAGCCCCAGGGCTTTCCGCAG
GTTGTGGTTGAATTGTATTTGAATCTTGATTATGTCGTGCTGTCTTAGGAAGGGCCTGCT
GTGGTGTTTCAAAATTTTGAAATACAGGGGATTTCGAATTTCCCAGGTATATACGCCACT
CTCTGCTCGATCCGCAGTGATGTATTCCCCTGTGCGTGAATCCGTGATCAT
>HQ658479
TTAATAAATATCAAGCTTTATATCATAAGACGTCCATACATCAATCGTCTGTTCCAATAC
ATTATCCAATACATGATAAACTGCTCTTATTACATTATATATTCCTATGACACCTAACAT
ATCCAGGTACTTAAGGACCTGGGTTTTGAAGACTCTCAAGAAAATCCCAATCTGAGGGCG
TAAGCCCGTCCAGATTTGGAAAGTTAGAAAACACTTGTGAAGCCCCAGGGCTTTCCGCAG
GTTGTGGTTGAATTGTATTTGAATCTTGATTATGTCGTGCTGTGTTAGGAAGGGCCTGCT
GTCGTGTTTCAAAATTTTGAAATACAGGGGATTTCGAATTTCCCAGGTATATACGCCACT
CTCTGCTCGATCCGCAGTGATGTATTCCCCTGTGCGTGAATCCGTGATCAT
>EU309045
TTAATAAATATCAAGCTTTATATCATAAGACGTCCATACATCAATCGTCTGTTCCAATAC
ATTATCCAATACATGATAAACTGCTCTTATTACATTATATATTCCTATGACACCTAACAT
ATCCAGGTACTTAAGGACCTGGGTTTTGAAGACTCTCAAGAAAATCCCAATCTGAGGGCG
TAAGCCCGTCCAGATTTGGAAAGTTAGAAAACACTTGTGAAGCCCCAGGGCTTTCCGCAG
GTTGTGGTTGAATTGTATTTGAATCTTGATTATGTCGTGCTGTGTTAGGAAGGGCCTGCT
GTCGTGTTTCAAAATTTTGAAATACAGGGGATTTCGAATTTCCCAGGTATATACGCCACT
CTCTGCTCGATCCGCAGTGATGTATTCCCCTGTGCGTGAATCCGTGATCAT
>GU112088
TTAATAAATATCAAGTTTTATATCATATGAAGTCCATCCAAATCTTGTCTGTTGCAATAC
ATTATCCAATACATGATACACAGCTCTTATTACATTATAAATTCCTATGACACCTAACAT
ATCCAGGTACTTAAGGACCTGGGTCTTGAAGACTCTCAAGAAAATCCCAATCTGAGGGCG
TAAGCCCGTCCAGATTTTGAAAGTTAGAAAACACTTGTGAAGTCCCAGGGCTTTCCGCAG
GTTGTGGTTGAACTGTATTTGAATCTTGATTATGTCGTGCTGTGTTAGGAAGGGCCGGCT
GTCGTGTTTCAAAATTTTGAAATACAGGGGATTTCGAATTTCCCAGGTATATACGCCACT
CTCTGCTCGATCCACAGTGATGTATTCCCCTGTGCGTGAATCCGTGATCAT
>KP868764
TTAATAAATATCCAGTTTTATATCATATGAACTCCATACTTCAATCGTTTGTTCCAGTAC
ATTATCCAATACATGATAGACTGCCCGAAATACATTATTAATTCCTACTACACCTAACAT
ATCCAGGTACTTAAGAACCTGGGTTTTGAAGACTTTCAAGAAAAGCCCAATCGGAGGGCG
TAAGCCCGTCAAGATTTTGAAAGTTAGAAAACACTTGTGAAGTCCCAGGGCTTTCCGCAG
GTTGTGGTTGAACTGTATTTGAATCTTGATTATGTCGTGCTGTGTTAGGAAGGGTCTGCT
GGCGTGGTCCAAAATTTTGAAATACAGGGGATTTCGAATTTCCCAGGTATATACGCCACT
CTCTGCTCGATCCGCAGTGATGTACTCCCCTGTGCGTGAATCCATCATCAT
>KM363407
TTAATAAATATCCAGTTTTATATCATATGAACTCCAAACTTCAATCGTTTGTTCCAGTAC
ATCATCCAATACATGATAAACTGCCCGAAATACATTATTAATTCCTATTACACCTAACAT
ATCCAGGTACTTAAGGACCTGGGTTCTGAAGACTTTCAAGAAAAGCCCAATCGGAGGGCG
TAAGCCCGTCAAGATTTTGAAAGTTAGAAAACACTTGTGAAGTCCCAGGGCTTTCCGCAG
GTTGTGGTTGAACTGTATTTGAATCTTGATTATGTCGTGCTGTGTTAGGAAGGGTCTGCT
GGCGTGGTCCAAAATTTTGAAATACAGGGGATTTCGAATTTCCCAGGTATATACGCCACT
CTCTGCTCGATCCGCAGTGATGTACTCCCCTGTGCGTGAATCCATCATCAT
>KC914896
TTAATAAATATCCAGTTTTATATCATATGAACTCCATATCTCAATCGTTTGCTCCAATAC
ATTATCCAATACATGATAAACTGCTCTAAATACATTATTAATTCCTATAACACCTAGCAT
ATCCAGGTACCTAAGGACCTGGGTTCTGAAAACTCTCAAGAAAAGCCCAGTCTGAGGGCG
TAAGCCCGTGAAGATCTTGAAAGTTAGAAAACACTTGTGAAGTCCCAGCGCTTTCCGCAT
GTTGTGGTTGAACTGTATTTGAATCTTGATTATGTCGTGCTGTGTTAAGAATGGTCTGCT
GGCGTGGTCCAAAATTTTGAAATACAGGGGATTTCGAATTTCCCAGGTATATACGCCACT
CTCTGCTCGATCCGCAGTGATGTACTCCCCTGTGCGTGAATCCATCATCAT
>AM747291
TTAATAAATATCCAGTTTTATATCATATGAACTCCATATCTCAATCGTTTGCTCCAATAC
ATTATCCAATACATGATAAACTGCTCTAAATACATTATTAATTCCTATAACACCTAGCAT
ATCCAGGTACCTAAGGACCTGGGTTCTGAAAACTCTCAAGAAAAGCCCAGTCTGAGGGCG
TAAGCCCGTGAAGATCTTGAAAGTTAGAAAACACTTGTGAAGTCCCAGCGCTTTCCGCAT
GTTGTGGTTGAACTGTATTTGAATCTTGATTATGTCGTGCTGTGTTAAGAATGGTCTGCT
GGCGTGGTCCAAAATTTTGAAATACAGGGGATTTCGAATTTCCCAGGTATATACGCCACT
CTCTGCTCGATCCGCAGTGATGTACTCCCCTGTGCGTGAATCCATCATCAT
>GU112084
TTAATAAATATCTAGTTTTATATCATATGAAGTCCATACTTCAATCGTTTGTTCCAGTAC
ATTATCCAATACATGATAAACTGCTCTTATTACATTATTAATTCCTATGACACCTAACAT
ATCCAGGTACTTAAGGACCTGGGTTTTGAAGACTTTCAAGAAAAGCCCAATCGGAGGGCG
TAAGCCCGTCCAGATTTTGAAAGTTAGAAAACACTTGTGAAGTCCCAGGGCTTTCCGCAG
GTTGTGGTTGAACTGTATTTGAATCGTTATTATGTCGTGCTGTGTTAGGAAGGGCCGGCT
GTCGTGTTTCAAAATTTTGAAATACAGGGGATTTCGAATTTCCCAGGTATATACGCCACT
CTCTGCTCGATCCACAGTGATGTATTCCCCTGTGCGTGAATCCGTGATCAT
>LN845964
TTAATAAATATCGAGTTTTATATCATATGAAGTCCATACATCAATTGTTCGCTCCAATAC
ATTATCTAATACATGATAAACTGCTCTTACTACATTATATATTCCTATTACGCCTAACAT
ATCCAGGTACTTAAGGACCTGGGTTTTGAAGCCTCTCAAGAAAATCCCAATCTGAGGGCG
TAAGCCCGTCCAGATTTTGAAAGTTAGAAAACACTTGTGAAGTCCCAGGGCTTTCCGCAG
GTTGTGGTTGAATTGGATTTGAATCGTGATGATGTCGTGCTGTGTTAGGAAGGGCCTGCT
GTGGTGTTGCAAAATTTTGAAAAACAGGGGATTTCGGATTTCCCAGGTATATACGCCACT
CTCTGCTCGATCCGCAGTGATGTATTCCCCTGTGCGTGAATCCGTGATCAT
>LN845962
TTAATAAATATCGAGTTTTATATCATATGAAGTCCATACATCAATTGTTCGCTCCAATAC
ATTATCTAATACATGATAAACTGCTCTTACTACATTATATATTCCTATTACGCCTAACAT
ATCCAGGTACTTAAGGACCTGGGTTTTGAAGCCTCTCAAGAAAATCCCAATCTGAGGGCG
TAAGCCCGTCCAGATTTTGAAAGTTAGAAAACACTTGTGAAGTCCCAGGGCTTTCCGCAG
GTTGTGGTTGAATTGGATTTGAATCGTGATGATGTCGTGCTGTGTTAGGAAGGGCCTGCT
GTGGTGTTGCAAAATTTTGAAATACAGGGGATTTCGGATTTCCCAGGTATATACGCCACT
CTCTGCTCGATCCGCAGTGATGTATTCCCCTGTGCGTGAATCCGTGATCAT
>EF620534
TTAATAAATATCCAGTTTTATATCATATGAAGTCCATACATCAATCGTTCGCTCCAATAC
ATTATCTAATACATGATAAACTGCTCTTACTACATTATATATTCCTATTACACCTAACAT
ATCCAGGTACTTAAGGACCTGGGTTTTGAAGACTCTCAAGAAAATCCCAATCTGAGGGCG
TAAGCCGTGCCAGATTTTGAAAGTTAGAAAACACTTGTGAAGTCCCAGGGCTTTCCGCAG
GTTGTGGTTGAATTGTATTTGAATCTTGATGATGTCGTGCTGTGTTAGGAAGGGCCTGCT
GTGGTGTTGCAAAATTTTGAAATACAGGGGATTTCGAATTTCCCAGGTATATACGCCACT
CTCTGCTCGATCCGCAGTGATGTATTCCCCTGTGCGTGAATCCGTGATCAT
>AF448058
TTAATAAATATCGAGCTTTATATCATATGTTGCCCATACATCAATTGTTCGCTCCAATAC
ATTATCCAATACATGATAAACTGCTCTTATTACATTATAAACTCCTATTACACCGAGCAT
ATCCAGGTACTTAAGGACCTGGGTTTTGAAGACTCTCAAGAAAATCCCAATCTGAGGGCG
TAAGCCCGTCCAGATTTTGAAAGTTAGAAAACACTTGTGAAGTCCTAGGGCTTTCCGCAG
GTTGTGGTTGAATTGTATTTGAATCTTGATGATGTCGTGCTGTGTTAGGAAGGGCCTGCT
GTGGTGTTGCAAAATTTTGAAATACAGGGGATTTCGAATTTCCCAGGTATATACGCCACT
CTCTGCTCGATCCGCAGTGATGTATTCCCCTGTGCGTGAATCCGTGATCAT
>KP195259
TTAATAAATATCGAGCTTTATATCATATGAAGTCCATACATCAATTGTTCTCTCCAATAC
ATTATCTAATACATGATACACTGCTCTTAATACATTACAAATTCCTATTACACCTAACAT
ATCCAGGTACTTAAGCACCTGGGTTTTGAAGACTCTCAAGAAAATCCCAATCTGAGGGCG
TAAGCCCGTCCAGATTTTGAAAGTTAGAAAACACTTGTGAAGTCCCAGGGCTTTCCGCAG
GTTGTGGTTGAATTGTATTTGAATCTTGATTATGTCGTGGTGTGTTAGGAAGGGCCTGCT
GTCGTGTTGCAAAATTTTGAAATACAGGGGATTTCGAATTACCCAGGTATATACGCCACT
CTCTGCTCGATCCGCAGTGATGTATTCCCCTGTGCGTGAATCCGTGATCAT
>AF448059
TTAATAAATATCGAGCTTTATATCATATGAAGTCCATACATCAATTGTTCTCTCCAATAC
ATTATCTAATACATGATACACTGCTCTTAATACATTACAAATTCCTATTACACCTAACAT
ATCCAGGTACTTAAGCACCTGGGTTTTGAAGACTCTCAAGAAAATCCCAATCTGAGGGCG
TAAGCCCGTCCAGATTTTGAAAGTTAGAAAACACTTGTGAAGTCCCAGGGCTTTCCGCAG
GTTGTGGTTGAATTGTATTTGAATCTTGATTATGTCGTGGTGTGTTAGGAAGGGCCTGCT
GTCGTGTTGCAAAATTTTGAAATACAGGGGATTTCGAATTACCCAGGTATATACGCCACT
CTCTGCTCGATCCGCAGTGATGTATTCCCCTGTGCGTGAATCCGTGATCAT
>KP178728
TTAATAAATATCGAGCTTTATATCATATGAAGTCCATACATCAATTGTTCTCTCCAATAC
ATTATCTAATACATGATACACTGCTCTTAATACATTACAAATTCCTATTACACCTAACAT
ATCCAGGTACTTAAGCACCTGGGTTTTGAAGACTCTCAAGAAAATCCCAATCTGAGGGCG
TAAGCCCGTCCAGATTTTGAAAGTTAGAAAACACTTGTGAAGTCCCAGGGCTTTCCGCAG
GTTGTGGTTGAATTGTATTTGAATCTTGATTATGTCGTGGTGTGTTAGGAAGGGCCTGCT
GTCGTGTTGCAAAATTTTGAAATACAGGGGATTTCGAATTACCCAGGTATATACGCCACT
CTCTGCTCGATCCGCAGTGATGTATTCCCCTGTGCGTGAATCCGTGATCAT
>KT948072
TTAATAAATATCGAGCTTTATATCATATGAAGTCTGTACATCAATTGTTCTCTCTAATAC
ATTATCTAATACATGATAAACTGCTCTTAATACATTATAAATCCCTACTACACCTAACAT
ATCCAGGTACTTAAGGACCTGGGTTTTGAAGACTCTCAAGAAAATCCCAATCTGAGGGCG
TAAGCCCGTCCAGATTTTGAAAGTTAGAAAACACTTGTGAAGTCCCAGGGCTTTCCGCAG
GTTGTGGTTGAATTGTATTTGAATCTTGATGATGTCGTGCTGTGTTAGGAAGGGCCTGCT
GTCGTGCTTCAAAATTTTGAAATACAGGGGATTTCGAATTTCCCAGGTATATACGCCACT
CTCTGCTCGATCCGCAGTGATGTACTCCCCTGTGCGTGAATCCGTGATCAT
>KP235542
TTAATAAATATCGAGTTTTATATCATATGAAGTCCATACATCAATCGTTCGCTCCATTAC
ATTATCCAATACATGATAAACTGCTCGTATTACATTATAAATTCCTATTACACCTAATAT
ATCCAGGTACTTAAGGACCTGGGTTTTGAAGACTCTCAAGAAAATCCCAATCTGAGGGCG
TAAGCCCGTCCAGATTTTGAAAGTTAGAAAACACTTGTGAAGTCCCAGGGCTTTCCGCAG
GTTGTGGTTGAATTGTATTTGAATCTTGATTATGTCGTGCTGTGTTAGGAAGGGCCTGCT
GTCGTGTTGCAAAATTTTGAAATACAGGGGATTTCGAATTTCCCATGTATATACGCCACT
CTCTGCTCGATCCGCAGTGATGTATTCCCCTGTGCGTGAATCCGTGATCAT
>KP235541
TTAATAAATATCGAGTTTTATATCATATGAAGTCCATACATCAATCGTTCGCTCCATTAC
ATTATCCAATACATGATAAACTGCTCGTATTACATTATAAATTCCTATTACACCTAATAT
ATCCAGGTACTTAAGGACCTGGGTTTTGAAGACTCTCAAGAAAATCCCAATCTGAGGGCG
TAAGCCCGTCCAGATTTTGAAAGTTAGAAAACACTTGTGAAGTCCCAGGGCTTTCCGCAG
GTTGTGGTTGAATTGTATTTGAATCTTGATTATGTCGTGCTGTGTTAGGAAGGGCCTGCT
GTCGTGTTGCAAAATTTTGAAATACAGGGGATTTCGAATTTCCCATGTATATACGCCACT
CTCTGCTCGATCCGCAGTGATGTATTCCCCTGTGCGTGAATCCGTGATCAT
>HM007120
TTAATAAATATCGAGTTTTATATCATATGAAGTCCATACATCAATCGTTCGCTCCATTAC
ATTATCCAATACATGATAAACTGCTCGTATTACATTATAAATTCCTATTACACCTAATAT
ATCCAGGTACTTAAGGACCTGGGTTTTGAAGACTCTCAAGAAAATCCCAATCTGAGGGCG
TAAGCCCGTCCAGATTTTGAAAGTTAGAAAACACTTGTGAAGTCCCAGGGCTTTCCGCAG
GTTGTGGTTGAATTGTATTTGAATCTTGATTATGTCGTGCTGTGTTAGGAAGGGCCTGCT
GTCGTGTTGCAAAATTTTGAAATACAGGGGATTTCGAATTTCCCATGTATATACGCCACT
CTCTGCTCGATCCGCAGTGATGTATTCCCCTGTGCGTGAATCCGTGATCAT
>KP235540
TTAATAAATATCGAGTTTTATATCATATGAAGTCCATACATCAATCGTTCGCTCCATTAC
ATTATCCAATACATGATAAACTGCTCGTATTACATTATAAATTCCTATTACACCTAATAT
ATCCAGGTACTTAAGGACCTGGGTTTTGAAGACTCTCAAGAAAATCCCTTTCTGAGGGCG
TAAGCCCGTCCAGATTTTGAAAGTTAGAAAACACTTGTGAAGTCCCAGGGCTTTCCGCAG
GTTGTGGTTGAATTGTATTTGAATCTTGATTATGTCGTGCTGTGTTAGGAAGGGCCTGCT
GTCGTGTTGCAAAATTTTGAAATACAGGGGATTTCGAATTTCCCATGTATATACGCCACT
CTCTGCTCGATCCGCAGTGATGTATTCCCCTGTGCGTGAATCCGTGATCAT
>FN435309
TTAATAAATATCGAGCTTTATATCATATGAAGTCCATACATCAATCGTTTGCTCCATTAC
ATTATCCAATACATGATAAACTGCTCTTATTACATTATAAATGCCTATTACACCTAACAT
ATCCAGGTACTTAAGGACCTGGGTTTTGAAGACTCTCAAGAAAATCCCAATCTGAGGGCG
TAAGCCCGTCCAGATTTTGAAAGTTAGAAAACACTTGTGAAGTCCCAGGGCTTTCCGCAG
GTTGTTGTTGAATTGTATTTGAATCTTGATTATGTCGTGCTGTGTTAGGAAGGGCCTGCT
GTCGTGTTGCAAAATTTTGAAATACAGGGGATTTCGAATTTCCCAGGTATATACGCCACT
CTCTGCTCGATCCGCAGTGATGTATTCCCCTGTGCGTGAATCCGTGACCAT
>KF551590
TTAATAAATATCAAGCTTTATATCATATGAAGTGCATACATCAATCGTCTGTTCCATTAC
ATTATCCAATACATGATAAACTGCCCTTATTACATTATAAATTCCTATGACACCTAACCT
ATCCAGGTACTTAAGGACCTGGGTTTTGAAGACTCTCAAGAAAATCCCAATCGGAGGGCG
TAAGCCCGTCCAGATTTTGAAAGTTAGAAAACACTTGTGAAGTCCCAGGGCTTTCCGCAG
GTTGTGGTTGAATTGTATTTGAATCTTGATTATGTCGTGCTGTGTTAGGAAGGGCCTGCT
GTCGTGTTTCAAAATTTTGAAATACAGGGGATTTCGAATTTCCCAGGTATATACGCCACT
CTCTGCTCGATCCGCAGTGATGTACTCCCCTGTGCGTGAATCCGTGATCAT
>KF551589
TTAATAAATATCAAGCTTTATATCATATGAAGTGCATACATCAATCGTCTGTTCCATTAC
ATTATCCAATACATGATAAACTGCCCTTATTACATTATAAATTCCTATGACACCTAACCT
ATCCAGGTACTTAAGGACCTGGGTTTTGAAGACTCTCAAGAAAATCCCAATCGGAGGGCG
TAAGCCCGTCCAGATTTTGAAAGTTAGAAAACACTTGTGAAGTCCCAGGGCTTTCCGCAG
GTTGTGGTTGAATTGTATTTGAATCTTGATTATGTCGTGCTGTGTTAGGAAGGGCCTGCT
GTCGTGTTTCAAAATTTTGAAATACAGGGGATTTCGAATTTCCCAGGTATATACGCCACT
CTCTGCTCGATCCGCAGTGATGTACTCCCCTGTGCGTGAATCCGTGATCAT
>KM383737
TTAATAAATATCAAGTTTTATATCATATGAAGTCCATACATCAATCGTTCGTTCCATTAC
ATTATCCAATACATGATAAACTGCCCTTATTACATTATAAATTCCTATGACACCTAACCT
ATCCAGGTACTTAAGGACCTGGGTTTTAAAGACTCTCAAGAAAATCCCAATCGGAGGGCG
TAAGCCCGTCCAGATTTTGAAAGTTAGAAAACACTTGTGAAGTCCCAGGGCTTTCCGCAG
GTTGTGGTTGAATTGTATTTGAATCTTGATTATGTCGTGCTGTGTTAGGAAGGGCCTGCT
GTCGTGTTTCAAAATTTTGAAATACAGGGGATTTCGAATTTCCCAGGTATATACGCCACT
CTCTGCTCGATCCGCAGTGATGTACTCCCCTGTGCGTGAATCCGTGATCAT
>KM383736
TTAATAAATATCAAGTTTTATATCATATGAAGTCCATACATCAATCGTTTGTTCCATTAC
ATTATCCAATACATGATAAACTGCCCTTATTACATTATAAATTCCTATGACACCTAACCT
ATCCAGGTACTTAAGGACCTGGGTTTTAAAGACTCTCAAGAAAATCCCAATCGGAGGGCG
TAAGCCCGTCCAGATTTTGAAAGTTAGAAAACACTTGTGAAGTCCCAGGGCTTTCCGCAG
GTTGTGGTTGAATTGTATTTGAATCTTGATTATGTCGTGCTGTGTTAGGAAGGGCCTGCT
GTCGTGTTTCAAAATTTTGAAATACAGGGGATTTCGAATTTCCCAGGTATATACGCCACT
CTCTGCTCGATCCGCAGTGATGTACTCCCCTGTGCGTGAATCCGTGATCAT
>KM383740
TTAATAAATATCGAGCTTTATATCATATGAAGTCCATACATCAATCGTTCGTTCCATTAC
ATTATCCAAAACATGATAAACTGCCCTTATTACATTATAAATACCTATGACACCTAACCT
ATCCAGGTACTTAAGGACCTGGGTTTTAAAGACTCTCAAGAAAATCCCAATCGGAGGGCG
TAAGCCCGTCCAGATTTTGAAAGTTAGAAAACACTTGTGAAGTCCCAGGGCTTTCCGCAG
GTTGTGGTTGAACTGTATTTGAATCTTGATTATGTCGTGCTGTGTTAGGAAGGGTCTGCT
GTCGTGTTTCAAAATTTTGAAATACAGGGGATTTCGAATTTCCCAGGTATATACGCCACT
CTCTGCTCGATCCGCAGTGATGTACTCCCCTGTGCGTGAATCCGTGATCAT
>KM383738
TTAATAAATATCGAGCTTTATATCATATGAAGTCCATACATCAATCGTTCGTTCCATTAC
ATTATCCAAAACATGATAAACTGCCCTTATTACATTATAAATACCTATGACACCTAACCT
ATCCAGGTACTTAAGGACCTGGGTTTTAAAGACTCTCAAGAAAATCCCAATCGGAGGGCG
TAAGCCCGTCCAGATTTTGAAAGTTAGAAAACACTTGTGAAGTCCCAGGGCTTTCCGCAG
GTTGTGGTTGAATTGTATTTGAATCTTGATTATGTCGTGCTGTGTTAGGAAGGGCCTGCT
GTCGTGTTTCAAAATTTTGAAATACAGGGGATTTCGAATTTCCCAGGTATATACGCCACT
CTCTGCTCGATCCGCAGTGATGTACTCCCCTGTGCGTGAATCCGTGATCAT
>KM383744
TTAATAAATATCGAGCTTTATATCATATGAAGTCCATACATCAATCGTTTGTTCCATTAC
ATTATCCAATACATGATAAACTGCCCTTATTACATTATATATACCTATGACACCCAACCT
ATCCAGGTACTTAAGGACCTGGGTTTTAAAGACTCTCAAGAAAATCCCAATCGGAGGGCG
TAAGCCCGTCCAGATTTTGAAAGTTAGAAAACACTTGTGAAGTCCCAGGGCTTTCCGCAG
GTTGTGGTTGAACTGTATTTGAATCTTGATTATGTCGTGCTGTGTTAGGAAGGGCCTGCT
GTCGTGTTTCAAAATTTTGAAATACAGGGGATTTCGAATTTCCCAGGTATATACGCCACT
CTCTGCTCGATCCGCAGTGATGTACTCCCCTGTGCGTGAATCCGTGATCAT
>KC874505
TTAATAAATATCGAGTTTTATATCATATGAAGTGCATACATCAATCGTTTGTTCCATTAC
ATTATCCAATACATGATAAACTGCCCTTATTACATTATAAATTCCAATTACACCTAACGT
ATCCAGGTACTTAAGGACCTGGGTTTTGAAGACTCTCAAGAAAATCCCAATCTGAGGGCG
TAAGCCCGTCCAGATTTTGAAAGTTAGAAAACACTTGTGAAGTCCCAGGGCTTTCCGCAG
GTTGTGGTTGAATTGTATTTGAATCTTGATTATGTCGTGCTGTCTTAGGAAGGGCCTGCT
GTTGTGTTTCAAAATTTTGAAATACAGGGGATTTCGAATTTCCCAGGTATATACGCCACT
CTCTGCTCGATCCGCAGTGATGTATTCCCCTGTGCGTGAATCCGTGATCAT
>KC874504
TTAATAAATATCGAGCTTTATATCATATGAAGTGCATACATCAATCGTTTGTTCCATTAC
ATTATCCAATACATGATAAACTGCCCTTATTACATTATAAATTCCAATTACACCTAACGT
ATCCAGGTACTTAAGGACCTGGGTTTTGAAGACTCTTAAGAAAATCCCAATCTGAGGGCG
TAAGCCCGTCCAGATTTTGAAAGTTAGAAAACACTTGTGAAGTCCCAGGGCTTTCCGCAG
GTTGTGGTTGAATTGTATTTGAATCTTGATTATGTCGTGCTGTCTTAGGAATGGCCTGCT
GTTGTGTTTCAAAATTTTGAAATATAGGGGATTTCGTATTTCCCAGGTATATACGCCACT
CTCTGCTCGATCCGCAGTGATGTATTCCCCTGTGCGTGAATCCGTGATCAT
>KU196750
TTAATAAATATCCAGCTTTATATCATATGAAGTTTGTACATCAATCGTTTGTTCCATTAC
ATTATCCAAAACATGATAAACTGCTCTTATTACATTATAAATTCCTATTACACCAAGCAT
ATCCAGGTACCTAAGGACCTGGGTTTTGAAGACTCTCAAGAAAATCCCAATCTGAGGGCG
TAAGCCCGTCCAGATTTTGAAAGTTAGAAAACACTTGTGAAGTCCCAGGGCTTTCCGCAG
GTTGTGGTTGAATTGTATTTGAATCTTGATGATGTCGTGCTGTGTTAGGAAGGGCCTGCT
GTCGTGCTTCAAAATTTTGAAATACAGGGGATTTCGAATTTCCCAGGTATATACGCCACT
CTCTGCTCGATCCGCAGTGATGTATTCCCCTGTGCGTGAATCCGTGATCAT
>HM007113
TTAATAAATATCCAGCTTTATATCATATGAAGTTTGTACATCAATCGTTTGTTCCATTAC
ATTATCCAAAACATGATAAACTGCTCTTATTACATTATAAATTCCTATTACACCAAGCAT
ATCCAGGTACCTAAGGACCTGGGTTTTGAAGACTCTCAAGAAAATCCCAATCTGAGGGCG
TAAGCCCGTCCAGATTTTGAAAGTTAGAAAACACTTGTGAAGTCCCAGGGCTTTCCGCAG
GTTGTGGTTGAATTGTATTTGAATCTTGATGATGTCGTGCTGTGTTAGGAAGGGCCTGCT
GTCGTGCTTCAAAATTTTGAAATACAGGGGATTTCGAATTTCCCAGGTATATACGCCACT
CTCTGCTCGATCCGCAGTGATGTATTCCCCTGTGCGTGAATCCGTGATCAT
>EF063145
TTAATAAATATCCAGCTTTATATCATATGAAGTCTGTACATCAATCGTTTGTTCCATTAC
ATTATCCAAAACATGATAAACTGCTCTTATTACATTATAAATTCCTATTACACCAAGCAT
ATCCAGGTACCTAAGGACCTGGGTTTTGAAGACTCTCAAGAAAATCCCAATCTGAGGGCG
TAAGCCCGTCCAGATTTTGAAAGTTAGAAAACACTTGTGAAGTCCCAGGGCTTTCCGCAG
GTTGTGGTTGAATTGTATTTGAATCTTGATGATGTCGTGCTGTGTTAGGAAGGGCCTGCT
GTCGTGCTTCAAAATTTTGAAATACAGGGGATTTCGAGTTTCCCAGGTATATACGCCACT
CTCTGCTCGATCCGCAGTGATGTATTCCCCTGTGCGTGAATCCGTGATCAT
>HQ597032
TTAATAAATATCCAGCTTTATATCATATGAAGTCTGTACATCAATCGTCTGTTCCATTAC
ATTATCCAAAACATGATAAACTGCTCTTATTACATTATAAATTCCTATTACACCAAGCAT
ATCCAGGTACCTAAGGACCTGGGTTTTGAAGACTCTCAAGAAAATCCCAGTCTGAGGGCG
TAAGCCCGTCCAGATTTTGAAAGTTAGAAAACACTTGTGAAGTCCCAGGGCTTTCCGCAG
GTTGTGGTTGAATTGTATTTGAATCTTGATGATGTCGTGCTGTGTTAGGAAGGGCCTGCT
GTCGTGCTTCAAAAGTTTGAGATACAGGGGATTTCGAATTTCCCAGGTATATACGCCACT
CTCTGCTCGTTCCGCAGTGATGTACTCCCCTGTGCGTGAATCCGTGATCAT
>KP195262
TTAATAAATGTCAAGCTTTATATCATATGAAGTCTGTACATCAATAGTTTGTTCCATTAC
ATTATCCAGAACATGATAAACTGCTCTTATTACATTATAAATTCCTATTACACCAAGCAT
ATCCAGGTACCTAAGGACCTGGGTTTTGAAGACTCTCAAGAAAATCCCAATCTGAGGGCG
TAAGCCCGTCCAGATTTTGAAAGTTAGAAAACACTTGTGAAGTCCCAGGGCTTTCCGCAG
GTTGTGGTTGAATTGTATTTGAATCTTGATGATGTCGTGTTGTGTTAGGAAGGGCCTGCT
GTCGTGTTTCAAAATTTTGAAATACAGGGGATTTCGAATTTCCCAGGTATATACGCCACT
CTCTGCTCGATCCGCAGTGATGTACTCCCCTGTGCGTGAATCCGTGATCAT
>KF551576
TTAATAAATGTCAAGCTTTATATCATATGAAGTCTGTACATCAATAGTTTGTTCCATTAC
ATTATCCAGAACATGATAAACTGCTCTTATTACATTATAAATTCCTATTACACCAAGCAT
ATCCAGGTACCTAAGGACCTGGGTTTTGAAGACTCTCAAGAAAATCCCAATCTGAGGGCG
TAAGCCCGTCCAGATTTTGAAAGTTAGAAAACACTTGTGAAGTCCCAGGGCTTTCCGCAG
GTTGTGGTTGAATTGTATTTGAATCTTGATGATGTCGTGTTGTGTTAGGAAGGGCCTGCT
GTCGTGTTTCAAAATTTTGAAATACAGGGGATTTCGAATTTCCCAGGTATATACGCCACT
CTCTGCTCGATCCGCAGTGATGTACTCCCCTGTGCGTGAATCCGTGATCAT
>KP178729
TTAATAAATATCGAGCTTTATATCATATGAAGTCCATACATCAATTGTTTTTTCTAATAC
ATTGTCCAATACATGATAAACTGCTCTTATTCCATTATAAATTCCTATTACACCAAGCAT
ATCCAGGTACCTAAGGACCTGGGTTTTGAAGACTTTCAAGAAAATCCCAATCTGAGGGCG
TAAGCCCGTCCAGATTTTGAAAGTTAGAAAACACTTGTGAAGTCCCAGGGCTTTCCGCAG
GTTGTGGTTGAATTGTATTTGAATCTTGATGATGTCGTGTTGTGTTAGGAAGGGCCTGCT
GTCGTGCTTCAAAATTTTGAAATACAGGGGATTTCGAATTTCCCAGGTATATACGCCACT
CTCTGCTCGATCCGCAGTGATGTACTCCCCTGTGCGTGAATCCGTGATCAT
>KX827599
TTAATAAATATCAAGTTTTATATCATATGAAGTCCATACATCAATCGTTCTCTCCAATAC
ATTATCTAATACATGATAAACTGCTCTTATTACATTATAAATTCCAACTACACCAAGCAT
ATTCAGGTACCTAAGGACCTGTGTTCTAAAAACCCTCAAGAAAATCCCAGTCGGAGGGCG
TAAGCCCGTCCAGATTTGGAAAGTTAGAAAACACTTGTGAATTCCCAGGGCTTTCCGCAG
GTTGTGGTTGAATTGTATTTGAATATTGATGATGTCGTGCTGTCTTAGGAAGGGTCTGCT
GTTGTGTTTCAAAATTTTGAAATACAGGGGATTTCGAATTTCCCAGGTATATACGCCACT
CTCTGCTCGATCCGCAGTGATGGACTCCCCTGTGCGTGAATCCGTGATCAT
>KF551582
TTAATATGTATTAAGTTTTACATCATATGTTGTCCATACATCAACTGTTCTTTGCAATAC
ATTGTCTAATACATGATAAGCTGCTCTTATTACATTATTAATTCCAACAACACCTAACAT
ATCCAGGTACTTAAGGACCTGGGTTCTGAAAACTCTCAAGAAACGCCCAGTCTGAGGGCG
TAAGCCCGTCCAGATCTGGAATGTTAGAAAACACTTGTGAAGCCCCAGTGCTTCCCTCAG
GTTGTGGTTGAACTGTATTTGGACTGTTATAATGTCGTGGTTCGTTAGGCAAGGTCTCTC
GTCGTGTTTCAAAATTTTGAAATACAGGGGATTTGGAACGTCCCAGATAAACACGCCACT
CTCTGCTCGATCCGCAGTGATGTATTCCCCTGTGCGTGAATCCGTGATCAT
>KX827602
TTAATAAAGATAAAATTTTATTGAATACGATTGTTCTACATTCACAATATGATGTAATAC
ATTCCATAATACATGATCAACTGCTCTGATTACATTGTTAATACTGATAACTCCTACATT
ATCTAAATACATAATAACTTGGGTCTTAAAGACCCTTAAGAAACGACCAGTCGGAGGCTG
TGAGGTCATCCAGATTTGGAAGGCTAGAAAACATTTGTGTATCCCCAATGCTTTCCTCAG
GTTGTGATTGAATTGTATCTGTACGGTGATGATGTCGTGGTTCATGAGAAATGGCCGGTT
GTGGTGTTCTGTTATCTTGAAATACAGGGGATTTGGAATTTCCCAGGTATATACGCCACT
CTCTGCTCGATGCGCAGTGATGTACTCCCCGGTGCGTGAATCCGTGATCAT
